# Supplementary material for: Molecular Dynamics Study of Clathrate-like Ordering of Water in Supersaturated Methane Solution at Low Pressure
Source: Molecules. 2023 Mar 26;28(7):2960. doi: 10.3390/molecules28072960 (PMC10095827; doi:10.3390/molecules28072960)
Supplement: Supplementary file 1 [file molecules-28-02960-s001.zip]

Archive with 24 entries (22 files):
- Simulation_data_Ffles_A_B/
- Simulation_data_Ffles_A_B/box_eq_a_0.2.dat
- Simulation_data_Ffles_A_B/box_eq_a_0.4.dat
- Simulation_data_Ffles_A_B/box_eq_a_0.6.dat
- Simulation_data_Ffles_A_B/box_eq_a_0.8.dat
- Simulation_data_Ffles_A_B/box_eq_a_1.0.dat
- Simulation_data_Ffles_A_B/box_eq_b_0.2.dat
- Simulation_data_Ffles_A_B/box_eq_b_0.4.dat
- Simulation_data_Ffles_A_B/box_eq_b_0.6.dat
- Simulation_data_Ffles_A_B/box_eq_b_0.8.dat
- Simulation_data_Ffles_A_B/box_eq_b_1.0.dat
- Simulation_data_Ffles_A_B/lmp.in
- Simulation_data_Files_Small/
- Simulation_data_Files_Small/lmp.in
- Simulation_data_Files_Small/_run_1_eq.dat
- Simulation_data_Files_Small/_run_2_eq.dat
- Simulation_data_Files_Small/_run_3_eq.dat
- Simulation_data_Files_Small/_run_4_eq.dat
- Supplementary_Molecules_3.pdf
- Supplementary_video_S1.mp4-v2.mp4
- Supplementary_video_S2.mp4-v2.mp4
- Supplementary_video_S3.mp4-v2.mp4
- Supplementary_video_S4.mp4-v2.mp4
- Supplementary_video_S5.mp4-v2.mp4
