# Supplementary material for: Molecular Dynamics Study of Clathrate-like Ordering of Water in Supersaturated Methane Solution at Low Pressure
Source: Molecules. 2023 Mar 26;28(7):2960. doi: 10.3390/molecules28072960 (PMC10095827; doi:10.3390/molecules28072960)
Supplement: Supplementary file 1 [file molecules-28-02960-s001.zip › Simulation_data_Ffles_A_B/box_eq_a_0.2.dat]

LAMMPS data file via write_data, version 30 Nov 2020, timestep = 200

30351 atoms
5 atom types
20002 bonds
1 bond types
10001 angles
1 angle types

0 70.3 xlo xhi
0 70.3 ylo yhi
0 70.3 zlo zhi

Masses

1 16.11
2 1.00794
3 15.9994
4 35.452999
5 22.989771

PairIJ Coeffs # lj/cut/tip4p/long

1 1 0.294237 3.73 13
1 2 0 0 13
1 3 0.249137 3.43688 13
1 4 0.0735672 4.18658 13
1 5 0.321857 2.8759 13
2 2 0 0 13
2 3 0 0 13
2 4 0 0 13
2 5 0 0 13
3 3 0.21095 3.1668 13
3 4 0.0148214 4.23867 13
3 5 0.189715 2.60838 13
4 4 0.0183938 4.69906 13
4 5 0.344068 3.00512 13
5 5 0.35207 2.21737 13

Bond Coeffs # harmonic

1 450 0.9572

Angle Coeffs # harmonic

1 55 104.52

Atoms # full

1 1 3 -1.1794 1.1894568720169492 1.8451225018131097 0.1953245357627909 0 0 0
20496 6832 2 0.5897 54.15613088606067 0.18379559809671245 26.855761362051286 0 1 0
17087 5696 2 0.5897 37.81380907084494 0.1254063995430944 10.747386467180863 0 1 0
4 2 3 -1.1794 3.4739854319598846 2.9222903602393964 4.611816897255342 0 0 0
5 2 2 0.5897 3.050081090074466 2.8235987612318905 3.759293371316692 0 0 0
6 2 2 0.5897 4.375895208408467 3.166848815440355 4.40449840319015 0 0 0
7 3 3 -1.1794 6.127163400690275 3.566868367541677 3.6775163988925965 0 0 0
8 3 2 0.5897 6.352938253144077 3.491466002906744 4.604647756934888 0 0 0
9 3 2 0.5897 5.926928939599954 4.49470149065416 3.553967260992994 0 0 0
52 18 3 -1.1794 2.207441915976595 6.46902105934456 2.7634684706628727 0 0 0
53 18 2 0.5897 2.7950134536898656 7.188563682511777 2.5327118376822453 0 0 0
54 18 2 0.5897 2.360996492140383 6.323772802315603 3.697039867831917 0 0 0
106 36 3 -1.1794 3.6146182756159266 8.743339581299127 2.348643077817962 0 0 0
110 37 2 0.5897 6.1644317588040485 8.298053475762364 2.7604815679815613 0 0 0
601 201 3 -1.1794 2.6907973350540364 3.3136744088638865 7.230820759391506 0 0 0
602 201 2 0.5897 2.56073710936807 3.2814907126636714 6.283044244431054 0 0 0
603 201 2 0.5897 2.78946440192943 2.3977434120203998 7.490756818995847 0 0 0
604 202 3 -1.1794 5.472171826600777 3.151862649881546 6.5861188350346636 0 0 0
605 202 2 0.5897 4.5395396359663005 3.064442855697207 6.389177851784528 0 0 0
606 202 2 0.5897 5.499692513628739 3.411120474558814 7.507129056152779 0 0 0
646 216 3 -1.1794 3.0437367378884486 6.169703191086761 5.509384753616801 0 0 0
647 216 2 0.5897 3.9675092494801043 6.240364947814953 5.2687956543614725 0 0 0
648 216 2 0.5897 3.0395873008875998 5.605341690539992 6.28250222689702 0 0 0
649 217 3 -1.1794 5.990025440261608 5.599763661991946 5.280727778728182 0 0 0
650 217 2 0.5897 5.83240418144082 4.922237377723044 5.938258171062251 0 0 0
651 217 2 0.5897 6.932046197470502 5.7634472158119605 5.325846726608015 0 0 0
704 235 2 0.5897 6.626829474277435 7.940521749681848 5.932896846008886 0 0 0
1283 428 2 0.5897 2.824242342595086 5.005486570072917 8.145265137568812 0 0 0
1222 408 3 -1.1794 5.79017207260039 3.57074426346695 9.437592807435136 0 0 0
10 4 3 -1.1794 9.493156040239981 2.225437830593618 3.77501958782478 0 0 0
11 4 2 0.5897 9.813216234065125 1.619733001394349 3.1065027464968455 0 0 0
12 4 2 0.5897 8.602519192896384 2.4401371389789484 3.4977090280165357 0 0 0
55 19 3 -1.1794 8.694045980733804 6.645098799813336 3.9277825874755483 0 0 0
56 19 2 0.5897 8.976740926621918 6.511382187692955 4.8324566983676185 0 0 0
57 19 2 0.5897 9.232249683112128 6.0409163476681 3.416380427210196 0 0 0
58 20 3 -1.1794 11.743442320244167 5.256582907689003 2.381298496018415 0 0 0
59 20 2 0.5897 11.536385992868254 4.399464010460317 2.7537319159816533 0 0 0
60 20 2 0.5897 12.69770715528739 5.261591379782088 2.306557631334346 0 0 0
61 21 3 -1.1794 14.569255818565837 5.937227025854204 2.830947574058102 0 0 0
62 21 2 0.5897 14.287549506821907 5.5549672663148115 3.662062256022231 0 0 0
63 21 2 0.5897 15.076635318731062 5.244514925606875 2.407925616585599 0 0 0
113 38 2 0.5897 9.26171939587692 8.955470705804311 3.6686427727768116 0 0 0
116 39 2 0.5897 10.92361603726668 9.142386925034643 2.8733201979913665 0 0 0
119 40 2 0.5897 15.17922764989457 7.946873624864702 2.7342743159388676 0 0 0
607 203 3 -1.1794 8.538725529324823 2.9100940906966866 6.567996289926227 0 0 0
608 203 2 0.5897 9.126508263989198 2.502480349145825 5.93191914794703 0 0 0
609 203 2 0.5897 7.679179579208786 2.5358884318366983 6.374657166661881 0 0 0
610 204 3 -1.1794 12.480528864751781 3.2059854158744914 5.062376944534946 0 0 0
611 204 2 0.5897 11.68476222162139 3.4863500229039026 5.514464173844588 0 0 0
612 204 2 0.5897 12.197627889183346 2.479788768712371 4.506646410988981 0 0 0
613 205 3 -1.1794 15.488582004514877 2.576192660808134 6.116908567466164 0 0 0
614 205 2 0.5897 15.238442209082462 3.058754803196735 6.904815032989991 0 0 0
615 205 2 0.5897 14.777432233192336 2.7420007949986136 5.498034234003173 0 0 0
652 218 3 -1.1794 8.794805758997864 6.065176873820523 6.790348716385789 0 0 0
653 218 2 0.5897 8.762814881558398 5.136212700425024 7.018895950006265 0 0 0
654 218 2 0.5897 9.168841175881813 6.489548161014787 7.562513316985462 0 0 0
655 219 3 -1.1794 14.297608186291681 5.850131995511263 5.683085090460455 0 0 0
657 219 2 0.5897 13.828269772003763 6.344304487034363 6.355206298419717 0 0 0
708 236 2 0.5897 12.150818172733059 7.122009910605595 6.261118204707346 0 0 0
710 237 2 0.5897 13.781163009084109 9.286474597441167 5.7965738657647945 0 0 0
1226 409 2 0.5897 8.731780464637097 3.258678723515743 8.465277681885249 0 0 0
1231 411 3 -1.1794 15.037777361972525 3.202817189211129 8.737051731255812 0 0 0
1286 429 2 0.5897 12.93090707446502 6.105538948724934 8.398109606701459 0 0 0
1289 430 2 0.5897 15.971325818169563 6.410901836026125 9.053004331253154 0 0 0
1337 446 2 0.5897 9.190961400844817 8.336729458833931 9.141634489040879 0 0 0
1340 447 2 0.5897 12.351961897655922 8.966453122957718 9.677558870105887 0 0 0
30088 0 1 0 9.139086782191452 4.465731769938527 0.5547636643562561 0 0 0
656 219 2 0.5897 15.221598428339302 5.95302646262534 5.910872873872021 0 0 0
13 5 3 -1.1794 17.782143667757936 1.870364591514054 2.7187524972662036 0 0 0
14 5 2 0.5897 17.019611590575984 1.6849103929908609 2.170681447810496 0 0 0
15 5 2 0.5897 18.0176169026627 1.02316159574737 3.096945877338258 0 0 0
16 6 3 -1.1794 21.118003299678506 3.1740992877614156 3.226362727192677 0 0 0
17 6 2 0.5897 21.908902617119068 3.1958594039990125 2.6876260008644017 0 0 0
18 6 2 0.5897 20.614263270771065 2.435946495717647 2.883422535058591 0 0 0
64 22 3 -1.1794 21.452407322522742 7.037375438437748 1.8770456832720057 0 0 0
65 22 2 0.5897 22.180933131754387 6.431819192188469 1.7399936578745807 0 0 0
66 22 2 0.5897 21.128652136386272 6.828888952686075 2.7533718652338717 0 0 0
69 23 2 0.5897 23.915458401725747 4.803396333494848 2.485609551881186 0 0 0
121 41 3 -1.1794 18.05438186243916 8.665206204963454 3.0439972405228155 0 0 0
122 41 2 0.5897 18.589967176085057 8.967303359074897 2.3104316916544283 0 0 0
125 42 2 0.5897 20.325233337842636 8.529129056413323 1.815477363246625 0 0 0
616 206 3 -1.1794 18.148560345142222 3.325864279478506 5.258516012869002 0 0 0
617 206 2 0.5897 18.285527544174652 2.93971470596364 4.393438592372679 0 0 0
618 206 2 0.5897 17.39021175149548 2.8606415246970105 5.6116545822295425 0 0 0
619 207 3 -1.1794 20.74173262194416 4.119226240687603 6.15869002504808 0 0 0
620 207 2 0.5897 21.069594436928043 3.8842362261080514 5.290636012958681 0 0 0
621 207 2 0.5897 19.81859381287498 3.866637154470477 6.143033850891556 0 0 0
623 208 2 0.5897 23.90898824800885 3.842942165931217 5.108202961825881 0 0 0
658 220 3 -1.1794 17.351058705139575 6.081949145835301 6.090302542529767 0 0 0
659 220 2 0.5897 17.44748481995974 6.46377976903813 5.217869717163845 0 0 0
660 220 2 0.5897 17.65545418774957 5.17973640893278 5.992386139078911 0 0 0
661 221 3 -1.1794 20.706353647573163 6.78655277021696 5.571985600939793 0 0 0
662 221 2 0.5897 20.554872195882055 7.046876115826078 6.480565074692776 0 0 0
663 221 2 0.5897 20.53866925389402 5.844216831383134 5.561194298317633 0 0 0
713 238 2 0.5897 17.8738160044815 8.688619243038644 5.026893424407221 0 0 0
716 239 2 0.5897 21.194825252968744 8.799243662180537 5.421155403500648 0 0 0
1235 412 2 0.5897 18.620375012385747 2.6608826894741084 9.344623744479915 0 0 0
1238 413 2 0.5897 20.545300637158334 2.9506953923455272 8.614289090798827 0 0 0
1292 431 2 0.5897 17.776818765845263 5.185883435386981 10.142987223149975 0 0 0
1294 432 3 -1.1794 21.47821004221134 5.882497307322394 9.670756411918553 0 0 0
1346 449 2 0.5897 21.810055506438278 8.885317649227238 8.677122127635569 0 0 0
30087 0 1 0 21.180016175644145 0.9261520280408431 6.785474189045052 0 0 0
665 222 2 0.5897 22.618002241756844 5.820737394112571 5.8966379248360115 0 0 0
19 7 3 -1.1794 23.68947288780172 2.8401390686054264 1.9133491826276905 0 0 0
20 7 2 0.5897 24.06890349080403 2.712332622135555 1.0439069565464927 0 0 0
21 7 2 0.5897 24.33842499472206 2.474499363865751 2.51451522522202 0 0 0
67 23 3 -1.1794 23.832623249229183 5.755614661878455 2.4341227535736816 0 0 0
68 23 2 0.5897 24.724797733550457 6.080958786699727 2.5541534397190517 0 0 0
70 24 3 -1.1794 26.841319883188575 6.1469307160966675 2.6756290674259615 0 0 0
71 24 2 0.5897 26.760069521609516 5.193186124902463 2.676828254942548 0 0 0
72 24 2 0.5897 26.825424046971644 6.390305248520664 3.6012357983803085 0 0 0
73 25 3 -1.1794 29.83140593341911 6.744639077161741 2.3676862693844076 0 0 0
74 25 2 0.5897 29.31618000012972 6.690950932276625 3.1726037901541053 0 0 0
75 25 2 0.5897 29.26916926683086 6.357648634028688 1.6965975215054072 0 0 0
128 43 2 0.5897 23.616039434649753 9.495058332500872 1.0482667250998083 0 0 0
131 44 2 0.5897 29.56628752340068 10.139729907486537 1.6034117559564385 0 0 0
622 208 3 -1.1794 24.404946383234286 3.1463484812414007 4.678068874431051 0 0 0
624 208 2 0.5897 24.506274323192354 2.473200239384751 5.350998918838609 0 0 0
625 209 3 -1.1794 29.704300623622284 2.526754927675989 6.294607018613187 0 0 0
626 209 2 0.5897 30.236100975751185 2.431895193106746 7.084810741445949 0 0 0
627 209 2 0.5897 29.67328422222131 1.6468127227175524 5.91914444084542 0 0 0
664 222 3 -1.1794 23.55156433864998 5.614460989446713 5.850336540377773 0 0 0
666 222 2 0.5897 23.944068451333948 6.373881306549513 5.419694014937654 0 0 0
667 223 3 -1.1794 27.05941172767864 6.022577960660082 5.409710661428874 0 0 0
668 223 2 0.5897 27.98286502752048 5.807986871189928 5.541681709366813 0 0 0
669 223 2 0.5897 26.971697691919957 6.917454646568242 5.73793832319908 0 0 0
670 224 3 -1.1794 29.75900039435603 6.119125602245844 5.94792915600927 0 0 0
671 224 2 0.5897 30.416328910218997 5.55851898687777 5.535775737110421 0 0 0
672 224 2 0.5897 29.905420015670476 6.009787200532452 6.887523644681523 0 0 0
719 240 2 0.5897 23.313985310846224 8.725139980862279 4.954379176987191 0 0 0
722 241 2 0.5897 26.83109906279152 8.479037289663978 2.803099047202685 0 0 0
725 242 2 0.5897 30.70893439980022 9.19766377032299 4.304374286959259 0 0 0
1244 415 2 0.5897 27.637101946063638 1.2061895183463485 8.522832720386358 0 0 0
1247 416 2 0.5897 29.964787579263245 3.2052164549027404 9.620737531124743 0 0 0
1298 433 2 0.5897 25.947675525879767 6.0777203248175695 9.088052994419833 0 0 0
1302 434 2 0.5897 31.62703517710176 4.652803564447681 8.838760423119265 0 0 0
30005 0 1 0 26.021705695990082 8.827438837250284 8.170563634136585 0 0 0
30012 0 1 0 30.287341335142507 9.093194513000876 8.576130659068546 0 0 0
22 8 3 -1.1794 32.055053676402906 3.3374031201621897 3.3822973127244462 0 0 0
23 8 2 0.5897 31.976307866223213 2.769280840917033 2.6159633032326877 0 0 0
24 8 2 0.5897 31.75733287992123 2.7964334746610993 4.1136971977068315 0 0 0
25 9 3 -1.1794 38.67158187509007 4.507066141735319 3.076955642719655 0 0 0
26 9 2 0.5897 39.54684916979751 4.130747068854112 3.1692740517348064 0 0 0
76 26 3 -1.1794 32.460301831029945 5.920979110783549 2.096687402329833 0 0 0
77 26 2 0.5897 32.354462541716394 4.995755869432446 2.3180284277600087 0 0 0
78 26 2 0.5897 31.583629725149954 6.292786173829765 2.193833663429962 0 0 0
79 27 3 -1.1794 35.5661470863508 6.017364832578416 2.8030933241412703 0 0 0
80 27 2 0.5897 34.6613496379463 6.106169778082001 2.5036148378003547 0 0 0
81 27 2 0.5897 35.721409672954614 5.073011206961606 2.821028302926761 0 0 0
84 28 2 0.5897 38.594429446463984 5.956676366973664 1.911399867303256 0 0 0
134 45 2 0.5897 36.4858970247676 7.60400907929266 2.676146862854564 0 0 0
628 210 3 -1.1794 33.354517785517054 2.951710043703013 6.01443992093955 0 0 0
629 210 2 0.5897 34.1605427263592 2.713827555699771 6.472662376000628 0 0 0
630 210 2 0.5897 33.386141705391836 3.9064207052440034 5.95312435082864 0 0 0
631 211 3 -1.1794 36.29401712061848 3.469526661442661 5.95480685134254 0 0 0
632 211 2 0.5897 36.84139124577054 2.808126934334944 5.531529936459332 0 0 0
633 211 2 0.5897 36.27445106123757 3.210975894840159 6.876217852925589 0 0 0
673 225 3 -1.1794 32.45076274026485 5.725152097513265 5.455225931806365 0 0 0
674 225 2 0.5897 32.62765525624003 5.384388702793078 4.578401374621717 0 0 0
675 225 2 0.5897 32.930528966482385 6.552601221268107 5.492426300795162 0 0 0
676 226 3 -1.1794 36.592484333092266 6.242033771463656 5.7934290005142755 0 0 0
677 226 2 0.5897 36.76365748599019 5.301681423569554 5.845091359921438 0 0 0
678 226 2 0.5897 36.16203788000564 6.3614558920965 4.946855929543788 0 0 0
728 243 2 0.5897 33.46539890216355 8.911562063233228 5.690820815991971 0 0 0
1250 417 2 0.5897 32.28380862675613 1.4051698472776772 8.76824113741304 0 0 0
1252 418 3 -1.1794 35.69487058929346 2.5036328690488174 8.632023244703946 0 0 0
1304 435 2 0.5897 33.63180732735589 6.6658535218349 9.092648752960152 0 0 0
1307 436 2 0.5897 36.66746699999821 5.946345212149947 7.914059004818524 0 0 0
1356 452 2 0.5897 36.210629623370444 9.474531365767811 7.51445335744117 0 0 0
30038 0 1 0 35.76827511232798 2.0191524350209002 1.9672235317155538 0 0 0
82 28 3 -1.1794 38.82337275761739 6.59512949429632 1.2359777123697375 0 0 0
1303 435 3 -1.1794 33.82065343654775 5.729153182731264 9.036425250124346 0 0 0
735 245 2 0.5897 39.425613117187964 9.015590007646008 4.936891883489747 0 0 0
27 9 2 0.5897 38.696319873509815 5.304701749304775 3.60553608994672 0 0 0
28 10 3 -1.1794 42.25602874200467 2.7729959046490937 2.720351889135565 0 0 0
29 10 2 0.5897 43.196208629691846 2.811940468629491 2.8957830156024746 0 0 0
30 10 2 0.5897 41.84681460537547 3.0262535676063704 3.5477792590429704 0 0 0
31 11 3 -1.1794 44.79462604759487 3.0591723586153785 3.223355977891531 0 0 0
32 11 2 0.5897 45.720028198982675 3.137001124219863 2.9913973490231376 0 0 0
33 11 2 0.5897 44.796439131714074 2.898282114071496 4.166935785078045 0 0 0
83 28 2 0.5897 39.677927649388636 6.308056401320037 0.9141747023391779 0 0 0
85 29 3 -1.1794 41.703671627889314 6.114390838413935 3.141790467067114 0 0 0
86 29 2 0.5897 42.47873886542773 6.065079715199527 2.582262274874925 0 0 0
87 29 2 0.5897 41.98526501331353 5.737932371789922 3.9755868892480875 0 0 0
88 30 3 -1.1794 44.04129082227125 5.892063550509393 1.5742450689890695 0 0 0
89 30 2 0.5897 44.912545682325316 6.225580935361889 1.7885184394219318 0 0 0
90 30 2 0.5897 44.018852559932846 5.015411907510477 1.957925648313837 0 0 0
137 46 2 0.5897 38.61722969284852 8.55475314949691 2.9492326159590334 0 0 0
140 47 2 0.5897 42.31507930777698 8.329996956224099 2.80956966360773 0 0 0
143 48 2 0.5897 45.47376775705722 9.699670120980059 2.145059315034304 0 0 0
634 212 3 -1.1794 41.74038655198434 3.7856647167180757 5.072623132218067 0 0 0
635 212 2 0.5897 42.48281184929372 4.193755177080466 5.5181557037070466 0 0 0
636 212 2 0.5897 41.58222850054541 2.9776011220817566 5.560731998567126 0 0 0
637 213 3 -1.1794 45.47390476560123 2.2061755686253557 5.6597951977934775 0 0 0
638 213 2 0.5897 45.488973545724065 1.2529548709873364 5.573916861466376 0 0 0
639 213 2 0.5897 45.269781509910715 2.360844952328683 6.5820985815635185 0 0 0
679 227 3 -1.1794 43.012728718365324 6.00177525813514 5.644919919767638 0 0 0
680 227 2 0.5897 43.6789923732276 6.566616008610852 6.036429078775442 0 0 0
681 227 2 0.5897 42.21975959642578 6.537797014900437 5.6343045650270485 0 0 0
682 228 3 -1.1794 45.60581437931307 6.270475094424085 7.668675774503797 0 0 0
683 228 2 0.5897 46.24135616790135 6.479705364143457 6.984174755068352 0 0 0
684 228 2 0.5897 45.71421979769749 5.331199869690669 7.817816043973709 0 0 0
1255 419 3 -1.1794 42.15874311373023 3.412525786429069 8.185476465804882 0 0 0
1259 420 2 0.5897 44.18197874525473 3.5332253913237226 8.146571605524434 0 0 0
1310 437 2 0.5897 39.52058475043303 4.539419657962818 10.347966733895307 0 0 0
1312 438 3 -1.1794 42.35844793707212 6.294797900104034 8.719024298787469 0 0 0
1364 455 2 0.5897 44.967355222685846 7.975771611123492 8.537493174246755 0 0 0
1256 419 2 0.5897 41.48599958287571 3.997583597796394 7.837115709924337 0 0 0
1258 420 3 -1.1794 45.124292061746935 3.366218063188221 8.126899125758912 0 0 0
34 12 3 -1.1794 47.979238241964595 3.4134862158287675 2.54153339256339 0 0 0
35 12 2 0.5897 48.71151940874242 3.5902265239139894 1.950975266590741 0 0 0
36 12 2 0.5897 48.28841731071661 2.7006503725309656 3.1005545600609974 0 0 0
37 13 3 -1.1794 50.79467791000056 2.3337438732958655 2.784770850659197 0 0 0
38 13 2 0.5897 50.432767785139305 1.6424855540172312 3.339220800792135 0 0 0
39 13 2 0.5897 51.72479863579709 2.3592601638811885 3.009394871625019 0 0 0
91 31 3 -1.1794 51.72805627250932 6.2274733183358695 2.8839551501396765 0 0 0
92 31 2 0.5897 52.567366313849966 6.518902023773273 3.2401297149404322 0 0 0
93 31 2 0.5897 51.17615145183853 6.088177076361355 3.6535196345726746 0 0 0
685 229 3 -1.1794 48.169790483131294 6.7645611881205365 6.089079660999425 0 0 0
686 229 2 0.5897 48.15235442453242 6.230290493228893 6.883109125356048 0 0 0
687 229 2 0.5897 48.852655823294576 6.368107638542833 5.548014076031241 0 0 0
688 230 3 -1.1794 50.843690540120534 5.950146531282959 5.668291538096078 0 0 0
689 230 2 0.5897 51.14577222669241 5.719062994987998 6.546687065082135 0 0 0
690 230 2 0.5897 51.103741557519385 6.864710787324726 5.557940877049769 0 0 0
691 231 3 -1.1794 53.735747704571246 6.099677055405255 5.067804720748147 0 0 0
692 231 2 0.5897 53.940373214119134 6.657349475485554 5.818379257454359 0 0 0
693 231 2 0.5897 52.93572968846171 5.639543173953817 5.3217338561242915 0 0 0
737 246 2 0.5897 47.516721810135536 8.791608308299596 5.066670420225701 0 0 0
741 247 2 0.5897 51.53524074177814 9.159634220953347 6.11323232760312 0 0 0
1261 421 3 -1.1794 48.23951738587079 2.921688276686405 8.874962808118118 0 0 0
1263 421 2 0.5897 47.69868396020119 3.0271323375581707 8.092267266628934 0 0 0
1315 439 3 -1.1794 51.02970527989752 5.8173361004868696 8.766375535234953 0 0 0
1317 439 2 0.5897 50.39671872875994 6.46421793388517 9.077989679951287 0 0 0
1320 440 2 0.5897 54.204881492086656 7.469089879349763 8.180809908622019 0 0 0
1367 456 2 0.5897 46.960782917810604 9.252304652659666 8.87880382913409 0 0 0
1373 458 2 0.5897 55.255290441811134 9.40386256004379 8.707738419408923 0 0 0
739 247 3 -1.1794 51.43020887133991 8.556527927672738 5.37738942780562 0 0 0
1265 422 2 0.5897 52.04161071692259 3.1534474494094065 9.01535430126972 0 0 0
40 14 3 -1.1794 57.74583260948161 1.4479752065529565 3.876197633178117 0 0 0
41 14 2 0.5897 58.05124021737589 1.0682066399289203 4.70005039033285 0 0 0
42 14 2 0.5897 57.50182307629459 0.6935060967005766 3.3400378944076103 0 0 0
45 15 2 0.5897 61.71035055647311 3.6905389993011273 2.6092252352969485 0 0 0
94 32 3 -1.1794 57.80801669282782 6.60070669100712 3.8644030204720172 0 0 0
95 32 2 0.5897 57.687930962064044 5.994504014184909 4.5953809672375465 0 0 0
96 32 2 0.5897 57.894111749794625 6.036230879315232 3.0961670508954455 0 0 0
97 33 3 -1.1794 60.25134839259246 5.231058200422422 2.741873852685111 0 0 0
98 33 2 0.5897 59.59673321013303 5.210007942411758 3.439919473255552 0 0 0
99 33 2 0.5897 59.83291252351171 4.782824170231711 2.00687075766684 0 0 0
642 214 2 0.5897 63.10036752370544 1.6698727603705175 5.364985641170618 0 0 0
696 232 2 0.5897 63.3413329918316 4.482480891614829 5.830366305831558 0 0 0
743 248 2 0.5897 57.026099275253735 8.204270416887654 4.953176721437349 0 0 0
1269 423 2 0.5897 56.51637560538428 3.288027506922174 8.733765494686795 0 0 0
1271 424 2 0.5897 59.45688453498984 3.0149319993689776 7.80287045599513 0 0 0
1321 441 3 -1.1794 57.00942634929974 6.112890488174932 7.346687012993618 0 0 0
1325 442 2 0.5897 60.22638711369443 4.858716062658102 8.451333213966851 0 0 0
1376 459 2 0.5897 57.38345842450065 7.80388721985635 8.248270626734596 0 0 0
1379 460 2 0.5897 61.19709162783748 7.48578324853341 8.807501730262068 0 0 0
30010 0 1 0 54.944505790990405 4.429357477775717 2.0567609083571945 0 0 0
102 34 2 0.5897 63.20733072331188 6.02720085130958 4.039943340814624 0 0 0
43 15 3 -1.1794 62.57002444583632 3.418101910601941 2.9301157894405274 0 0 0
44 15 2 0.5897 63.11062440970138 4.20543411978312 2.8661506367915464 0 0 0
46 16 3 -1.1794 66.06665187782606 3.0708113057430335 3.9813583631348193 0 0 0
47 16 2 0.5897 65.25158689836887 3.4907706968489913 4.256193193687275 0 0 0
48 16 2 0.5897 66.70509840661451 3.3274745353802886 4.646747014183594 0 0 0
49 17 3 -1.1794 69.37480460121395 2.8052363256425403 2.9601724551354534 0 0 0
50 17 2 0.5897 69.88364893034543 2.077219544937141 2.603380246094005 0 0 0
51 17 2 0.5897 68.70131160089385 2.9730742586002736 2.3010299821798292 0 0 0
100 34 3 -1.1794 62.89951874224831 6.328520910881289 3.1851395633754955 0 0 0
101 34 2 0.5897 62.01553728882743 5.969516026678642 3.108173289092727 0 0 0
103 35 3 -1.1794 68.95169939642767 5.721097704339162 2.5681236644332155 0 0 0
104 35 2 0.5897 69.4967909761818 6.01656725517592 1.8388742658262145 0 0 0
105 35 2 0.5897 69.28895466911784 4.851390662713365 2.7828352408870884 0 0 0
152 51 2 0.5897 63.01973150010464 8.506868961763779 2.7834858806749008 0 0 0
156 52 2 0.5897 69.07905288105019 8.602304033345089 2.687588020662859 0 0 0
640 214 3 -1.1794 63.573400451524215 2.481752934103714 5.182442339111759 0 0 0
641 214 2 0.5897 63.16141636646912 2.826616894846041 4.3902494201711235 0 0 0
643 215 3 -1.1794 68.14859393968035 3.731183505588484 5.770564517873054 0 0 0
644 215 2 0.5897 68.66919426774815 4.358647260134011 5.26907049828429 0 0 0
645 215 2 0.5897 68.592845472841 3.672513574047689 6.616396409320048 0 0 0
694 232 3 -1.1794 63.67949284604373 5.35406991263677 5.624910837072237 0 0 0
695 232 2 0.5897 64.52096673750462 5.398196345012434 6.079009964664117 0 0 0
697 233 3 -1.1794 66.315978920539 5.617720445453426 6.571607190249069 0 0 0
698 233 2 0.5897 66.65051704197164 6.254277421238579 5.93985443016608 0 0 0
699 233 2 0.5897 66.77824313704652 4.806113080389033 6.362231089222696 0 0 0
700 234 3 -1.1794 69.43841855691713 6.345093246686986 5.205056228341151 0 0 0
701 234 2 0.5897 69.06615711682552 6.385632250926443 4.324142090268301 0 0 0
702 234 2 0.5897 0.05105772377513544 6.610851116359007 5.092388075572754 1 0 0
746 249 2 0.5897 62.44927747531633 7.906117252949388 5.889310834382577 0 0 0
752 251 2 0.5897 69.15246601343013 8.210215595302321 5.452141752206224 0 0 0
1274 425 2 0.5897 63.662780558197554 2.7220810055549935 7.595025338109798 0 0 0
1278 426 2 0.5897 66.14307952891936 3.103472928380928 9.993364108692358 0 0 0
1280 427 2 0.5897 69.77600297638467 2.703187474761324 8.714655539489288 0 0 0
1386 462 2 0.5897 66.41817598453842 8.80276469061242 7.861993769815265 0 0 0
1389 463 2 0.5897 69.62711352760081 8.244220066901896 8.644214936503161 0 0 0
107 36 2 0.5897 4.415603876134398 9.245132707504306 2.4998279929670906 0 0 0
108 36 2 0.5897 3.004492791831301 9.058562303763901 3.015436275827246 0 0 0
109 37 3 -1.1794 6.162082796505414 9.229600241913076 2.980587983417006 0 0 0
111 37 2 0.5897 6.311873501571333 9.253262596771378 3.925698944503116 0 0 0
157 53 3 -1.1794 3.4842923122832694 12.109585852797279 3.4602338550859173 0 0 0
158 53 2 0.5897 3.7483496704109 13.00529710756065 3.2499798943020837 0 0 0
159 53 2 0.5897 2.6911041230507258 11.96579966577058 2.9440849188549194 0 0 0
205 69 3 -1.1794 2.1477107851891897 15.711408644778162 2.2934408956276253 0 0 0
206 69 2 0.5897 2.826945340004048 16.065279663364077 1.7192917092401807 0 0 0
207 69 2 0.5897 2.585758534873715 15.014815436195422 2.7824233867096133 0 0 0
208 70 3 -1.1794 5.089381985503375 14.975535212629854 2.9353389082839616 0 0 0
209 70 2 0.5897 5.488587831872922 14.931207152344829 2.0664883462988723 0 0 0
210 70 2 0.5897 5.815013656312112 14.823811792171455 3.540871827601399 0 0 0
264 88 2 0.5897 1.938582646430435 17.51989544388291 2.6123739834832693 0 0 0
703 235 3 -1.1794 6.566398411832646 8.866234941051026 5.697026479268715 0 0 0
705 235 2 0.5897 6.563030499860977 9.327824692627821 6.535570096672729 0 0 0
754 252 3 -1.1794 3.1958100093183557 11.012762782506519 5.9147833955977545 0 0 0
755 252 2 0.5897 3.0425182153035872 11.470469925002254 5.0882010480364315 0 0 0
756 252 2 0.5897 2.8910033265585655 11.622432348195762 6.586815994957531 0 0 0
757 253 3 -1.1794 5.76142568756703 11.859520901848164 6.8579268146653805 0 0 0
758 253 2 0.5897 5.491084074709855 12.776796407983662 6.816059932761216 0 0 0
759 253 2 0.5897 5.017299981655495 11.37355384311783 6.502478011848436 0 0 0
808 270 3 -1.1794 3.5943997056602806 15.291308263113455 6.5802656313014944 0 0 0
809 270 2 0.5897 3.1733291184294354 16.147710648891344 6.506063549290913 0 0 0
810 270 2 0.5897 4.460651802580746 15.415381468168889 6.192392804208343 0 0 0
811 271 3 -1.1794 6.2775855763895825 14.645473487170946 6.043509466297889 0 0 0
812 271 2 0.5897 7.173630609902071 14.486383196258133 5.746818348379406 0 0 0
813 271 2 0.5897 6.355693714799177 14.763955876785339 6.990132487577252 0 0 0
1334 445 2 0.5897 6.373908747767021 8.777439474676383 9.290891877273358 0 0 0
1391 464 2 0.5897 3.3604166172482213 12.250769833357944 9.24818937253276 0 0 0
1394 465 2 0.5897 6.866045904476863 11.978120911191029 9.45565515802285 0 0 0
1457 486 2 0.5897 2.6515267365134783 14.975816005535336 8.21125333632287 0 0 0
1460 487 2 0.5897 6.877906256657086 15.096218716450483 8.904486412943996 0 0 0
1330 444 3 -1.1794 2.8947348183098396 8.568560899991265 8.271510728026502 0 0 0
1459 487 3 -1.1794 5.958900807295367 15.03223269090648 8.644548666106454 0 0 0
709 237 3 -1.1794 14.606411895619969 9.76965415282047 5.754925283367395 0 0 0
112 38 3 -1.1794 9.035454324192397 9.482058435626625 2.9019995187964414 0 0 0
114 38 2 0.5897 8.083468513625363 9.409510414392075 2.8334973284877427 0 0 0
115 39 3 -1.1794 11.64196268152039 9.2006125345123 3.503255099112759 0 0 0
117 39 2 0.5897 12.43395996833417 9.113252134427631 2.9728406342841884 0 0 0
118 40 3 -1.1794 15.247361196606429 8.89911180444518 2.8037923172445582 0 0 0
120 40 2 0.5897 14.920217646378475 9.099738850545528 3.6806941980450403 0 0 0
160 54 3 -1.1794 8.981701020689911 12.835345767557506 2.6121271670845454 0 0 0
161 54 2 0.5897 9.08217126122966 12.257942452380368 3.3689254016456838 0 0 0
162 54 2 0.5897 9.849735054082883 13.21841829119767 2.4856205258808486 0 0 0
163 55 3 -1.1794 10.994712652014156 11.185865329346882 1.0992079886662312 0 0 0
164 55 2 0.5897 11.326386197607029 11.350317765600376 1.9819196315805254 0 0 0
165 55 2 0.5897 10.074271117357306 11.445939650120426 1.1363671538917688 0 0 0
211 71 3 -1.1794 15.669637005807179 15.100840865151458 2.2941834453295042 0 0 0
212 71 2 0.5897 15.32826483279699 15.133179902882798 3.1878564665732885 0 0 0
213 71 2 0.5897 15.777899885883098 16.018749315322037 2.045275792391859 0 0 0
706 236 3 -1.1794 12.26566901502991 8.012381086398623 5.929034623365635 0 0 0
707 236 2 0.5897 11.979519752887986 7.967028112472904 5.016733120448056 0 0 0
711 237 2 0.5897 14.387262825912046 10.646534953506203 6.0700227007385905 0 0 0
760 254 3 -1.1794 8.487684711790571 11.981125327212165 5.3208139263272995 0 0 0
761 254 2 0.5897 8.690953632620966 12.840144606272906 5.69094936678128 0 0 0
762 254 2 0.5897 7.54980907831359 12.016660176534181 5.132775360504751 0 0 0
763 255 3 -1.1794 11.101628424147036 10.821798808175462 6.350960411380116 0 0 0
764 255 2 0.5897 11.510145058268655 10.05291982791627 5.953252804969271 0 0 0
765 255 2 0.5897 10.351275201284 11.01296431114331 5.788237042210073 0 0 0
766 256 3 -1.1794 13.587570690665823 12.6265312994561 6.632251818037347 0 0 0
767 256 2 0.5897 12.829175642331025 12.321349992489157 7.130180447667058 0 0 0
768 256 2 0.5897 14.316188365499132 12.578362635563826 7.251144151398756 0 0 0
814 272 3 -1.1794 9.020910350580463 14.66132823082592 5.9120077562804845 0 0 0
815 272 2 0.5897 8.826685792107357 14.926902401767698 6.810884025102793 0 0 0
816 272 2 0.5897 9.90282514514087 14.995471877763284 5.748284679446175 0 0 0
817 273 3 -1.1794 12.219472573456983 15.431001054274416 6.1875296128598585 0 0 0
818 273 2 0.5897 12.177674494032217 15.030739844050663 7.056020399403913 0 0 0
819 273 2 0.5897 12.299028802639967 16.36929778312007 6.3592914735967225 0 0 0
820 274 3 -1.1794 14.993656635258727 15.295387329221974 5.2787811117118055 0 0 0
822 274 2 0.5897 14.044818201530553 15.24039202763497 5.392416430211159 0 0 0
882 294 2 0.5897 10.59978054210625 18.400931838351337 6.827743371230641 0 0 0
1343 448 2 0.5897 15.093885287011936 9.56108709019449 7.8228650651105855 0 0 0
1396 466 3 -1.1794 8.647311547203131 11.598508670190526 9.162829128711357 0 0 0
1397 466 2 0.5897 8.394626887595036 10.703321983534138 8.936943907970532 0 0 0
1400 467 2 0.5897 11.539792889349549 11.795446512032335 7.800670039349725 0 0 0
1463 488 2 0.5897 8.405582216200992 13.515740661767527 8.803997566665087 0 0 0
30027 0 1 0 11.919792521491194 15.276030360151845 2.446006674722937 0 0 0
1402 468 3 -1.1794 15.320417005793178 12.86581660901732 8.51153613208748 0 0 0
1462 488 3 -1.1794 8.745544764358966 14.409505664979749 8.846919458539984 0 0 0
123 41 2 0.5897 17.338349367244383 9.298385366222114 3.095118038883728 0 0 0
124 42 3 -1.1794 20.129003621699045 9.418801791289665 1.5218660539964062 0 0 0
126 42 2 0.5897 20.669918785064315 9.979754799030836 2.0777205293535785 0 0 0
166 56 3 -1.1794 19.62939084611654 12.204783466571236 3.3524007069372153 0 0 0
167 56 2 0.5897 19.236490270495853 12.577629826051666 2.563194509355067 0 0 0
168 56 2 0.5897 19.01572726525449 12.425263099318261 4.053142019721083 0 0 0
214 72 3 -1.1794 18.350686200803395 15.249199197177152 3.3506531886766444 0 0 0
215 72 2 0.5897 17.559083243233342 15.008953791971164 2.869114713461804 0 0 0
216 72 2 0.5897 18.115320602355926 15.135290893065367 4.271446722814466 0 0 0
217 73 3 -1.1794 21.0002355646456 16.45016286846291 3.3687107055952987 0 0 0
218 73 2 0.5897 20.242239272500463 15.866553769546433 3.4014919248048834 0 0 0
219 73 2 0.5897 21.744414119077007 15.889555180839206 3.5881381404765977 0 0 0
712 238 3 -1.1794 17.95119238452091 9.423849899760425 5.634906732705789 0 0 0
714 238 2 0.5897 17.097736483751554 9.469703208987296 6.065884716751565 0 0 0
715 239 3 -1.1794 21.206232236126443 9.642681360415338 4.9687009336483685 0 0 0
717 239 2 0.5897 20.403093241054517 9.646545415132431 4.447946690872098 0 0 0
769 257 3 -1.1794 18.28346106776598 12.433923245979209 5.698237793016002 0 0 0
770 257 2 0.5897 18.263841222909367 11.502107069881994 5.916334337478419 0 0 0
771 257 2 0.5897 18.93128825790493 12.806760354495081 6.296187626742462 0 0 0
772 258 3 -1.1794 22.125568349017794 12.52559029560244 5.259598280871965 0 0 0
773 258 2 0.5897 23.000556268184 12.347807955834849 4.914603239802107 0 0 0
774 258 2 0.5897 21.62020540924093 11.740627090878066 5.04823716282721 0 0 0
821 274 2 0.5897 15.35140825732548 15.079535626207207 6.139973984020098 0 0 0
823 275 3 -1.1794 18.20881147610746 15.089295461377306 6.056781575474179 0 0 0
824 275 2 0.5897 17.877999711774244 14.19666372765883 5.956764593494968 0 0 0
825 275 2 0.5897 19.16123269109068 14.993771375737593 6.0558963861842825 0 0 0
826 276 3 -1.1794 20.888785151283972 14.894036516564729 6.226735355229631 0 0 0
827 276 2 0.5897 20.958749326010985 15.841497226346283 6.109873145614579 0 0 0
828 276 2 0.5897 21.497181683256795 14.52751021222697 5.585063121280818 0 0 0
1405 469 3 -1.1794 17.885206492849203 14.136884840000384 8.902852724986682 0 0 0
1406 469 2 0.5897 18.21625531218014 14.69774189162376 9.604336207294121 0 0 0
1409 470 2 0.5897 21.079969049004234 12.383208946410752 7.917410776451623 0 0 0
1472 491 2 0.5897 21.116985649652513 14.7310930697376 8.499637870000981 0 0 0
30046 0 1 0 16.806118237393484 17.998957463192003 0.5441449593723423 0 0 0
720 240 2 0.5897 23.443799354352823 10.096387240648394 4.326108424842116 0 0 0
830 277 2 0.5897 24.882052884914987 16.548776511032617 6.626236310917023 0 0 0
890 297 2 0.5897 20.207676694430344 17.6921293366292 7.143000669019828 0 0 0
1345 449 3 -1.1794 21.342214764939797 8.929876610131885 7.843232690056469 0 0 0
127 43 3 -1.1794 24.26355887532845 9.749058010719377 1.70586381863886 0 0 0
129 43 2 0.5897 24.115702964480008 9.145476861631135 2.4339162210743575 0 0 0
130 44 3 -1.1794 29.837776961935376 9.717403160662897 2.4183752790957294 0 0 0
132 44 2 0.5897 29.76102422759202 8.780090850060152 2.2400861780763517 0 0 0
169 57 3 -1.1794 24.012000662502803 11.94935393292651 3.3432445208913086 0 0 0
170 57 2 0.5897 24.90517802851806 11.934863329461745 3.687125356086308 0 0 0
171 57 2 0.5897 23.98707491614414 11.232204786007339 2.7097561098999514 0 0 0
172 58 3 -1.1794 26.52891772609214 11.696463885928175 2.852082639090397 0 0 0
173 58 2 0.5897 25.796938274738803 11.543753306945629 2.2544900683524403 0 0 0
174 58 2 0.5897 26.766804861588973 12.61282493926489 2.7109310704986336 0 0 0
175 59 3 -1.1794 29.42647007927665 12.44041391882421 3.342364391319974 0 0 0
176 59 2 0.5897 28.561905532233343 12.047497213650418 3.222461311725795 0 0 0
177 59 2 0.5897 30.040092583623665 11.757453655831828 3.071688990145904 0 0 0
220 74 3 -1.1794 24.15745917359237 14.776631722341314 3.646528681849385 0 0 0
221 74 2 0.5897 24.74188055340674 15.014477854279665 2.9267280868345154 0 0 0
222 74 2 0.5897 23.76719497033346 13.946061255527848 3.374354003583117 0 0 0
223 75 3 -1.1794 27.29315587660986 14.430857242931108 2.2686866247598156 0 0 0
224 75 2 0.5897 27.362604283666062 15.017898006188032 3.02154223215052 0 0 0
225 75 2 0.5897 28.100048661752517 14.57722748222224 1.7749951480638928 0 0 0
226 76 3 -1.1794 30.01287188449337 14.890710613552733 1.714812389508395 0 0 0
227 76 2 0.5897 30.24512854742588 14.780626963367176 0.7927658783228488 0 0 0
228 76 2 0.5897 30.15874043135037 14.028298817569878 2.1036563428736024 0 0 0
279 93 2 0.5897 25.985090063872644 17.456265837469296 3.5886316622673466 0 0 0
282 94 2 0.5897 30.00365505468088 16.27694584182739 2.894309846583933 0 0 0
718 240 3 -1.1794 23.960360406358415 9.386705608391143 4.707878878634075 0 0 0
721 241 3 -1.1794 27.25425063161477 8.932968470519373 3.5318796223700484 0 0 0
723 241 2 0.5897 26.88776000204697 9.816940225595125 3.509286237220875 0 0 0
724 242 3 -1.1794 31.28300824103786 9.044669252462654 5.054883519059739 0 0 0
726 242 2 0.5897 30.892750687166775 8.296650847727843 5.5069889726469325 0 0 0
775 259 3 -1.1794 30.11268647593131 11.761087907501626 6.056295217652318 0 0 0
776 259 2 0.5897 29.942624861791845 12.14475699129709 5.195998863634618 0 0 0
777 259 2 0.5897 30.164431309434757 10.819325240764712 5.893084272701709 0 0 0
829 277 3 -1.1794 24.387671729071737 15.729303732911424 6.643056629861739 0 0 0
831 277 2 0.5897 24.317597759904224 15.472385729353322 5.723646544400994 0 0 0
832 278 3 -1.1794 27.337923811386183 15.791669251596772 4.650192843308964 0 0 0
833 278 2 0.5897 28.110292264126898 15.720847772319997 5.211141926268384 0 0 0
834 278 2 0.5897 26.6281520799805 16.02714678670691 5.247692593488563 0 0 0
835 279 3 -1.1794 29.73105505881835 15.306908312970947 6.5366666101066295 0 0 0
836 279 2 0.5897 30.26111435227833 14.568601325523485 6.236380832482602 0 0 0
837 279 2 0.5897 29.488535707891224 15.078915911979694 7.434127082236495 0 0 0
893 298 2 0.5897 27.228569048611206 18.241489373836824 5.6803860842407685 0 0 0
1411 471 3 -1.1794 23.911479706296724 11.275666254362617 8.277645447775727 0 0 0
1415 472 2 0.5897 29.628898455243483 12.285103849592213 7.76210116996949 0 0 0
1475 492 2 0.5897 24.772477381128294 14.730210113116597 8.182190574446409 0 0 0
1478 493 2 0.5897 29.56655637465498 14.205515048987456 9.156946147339179 0 0 0
1545 515 2 0.5897 28.916492410452122 16.824856282987803 9.153224479658578 0 0 0
1477 493 3 -1.1794 29.53699766681181 15.095636243730299 9.507720020852583 0 0 0
731 244 2 0.5897 35.48588921435287 9.90295161107534 5.407752064435548 0 0 0
1352 451 2 0.5897 34.79969433377653 8.70727349516505 9.08807982111875 0 0 0
133 45 3 -1.1794 36.721664155406366 8.521620989922663 2.8126579444265327 0 0 0
135 45 2 0.5897 35.94264213498556 8.91338392451624 3.2074720993565626 0 0 0
138 46 2 0.5897 39.52862170192256 9.603647589657864 2.348334878470715 0 0 0
178 60 3 -1.1794 33.36170439506046 12.156174810193356 3.7254657758119936 0 0 0
179 60 2 0.5897 33.270809111627464 11.540348744158006 2.9983289176655443 0 0 0
180 60 2 0.5897 33.893580791417094 12.868856398683885 3.371313882845097 0 0 0
182 61 2 0.5897 39.81196761114854 12.03800851876517 2.422003612722246 0 0 0
183 61 2 0.5897 39.247814449436135 12.264029675423666 3.8085611548448264 0 0 0
229 77 3 -1.1794 33.99915861457643 14.895530126911886 2.3325575807274843 0 0 0
230 77 2 0.5897 33.57634792170697 14.766751439719009 1.483512052974881 0 0 0
231 77 2 0.5897 34.57938667906035 15.64527389783884 2.200454498887432 0 0 0
232 78 3 -1.1794 38.58078437485207 14.989914881508874 3.0238341276081298 0 0 0
234 78 2 0.5897 38.88758589809979 15.014073070684477 3.9302124851981226 0 0 0
284 95 2 0.5897 33.80161505482821 17.307323440222483 2.449372051036016 0 0 0
727 243 3 -1.1794 34.304385050413224 8.451037824163917 5.674952935238856 0 0 0
729 243 2 0.5897 34.26952244062719 7.862723149920947 6.429208873977488 0 0 0
730 244 3 -1.1794 36.298692624731515 10.380659469310705 5.573217507308052 0 0 0
732 244 2 0.5897 36.94357753351293 9.69892847745059 5.761891496003349 0 0 0
734 245 2 0.5897 39.49360949407696 10.249826351229089 5.810924231896395 0 0 0
778 260 3 -1.1794 34.98668679671124 12.916097971622044 6.441353150031185 0 0 0
779 260 2 0.5897 35.35355630237327 12.093641745216335 6.117000043778631 0 0 0
780 260 2 0.5897 34.337999759535734 12.649189485595226 7.092656885706994 0 0 0
781 261 3 -1.1794 39.26475311638956 12.359599360529495 5.679916911760337 0 0 0
783 261 2 0.5897 38.74749242970707 12.163867235706386 6.461173661936653 0 0 0
838 280 3 -1.1794 33.77190767030417 15.342769047629426 5.169624807370715 0 0 0
839 280 2 0.5897 33.4023007214035 15.030676552825126 4.343658205419773 0 0 0
840 280 2 0.5897 34.27506777837209 14.599968227534312 5.503253480040717 0 0 0
841 281 3 -1.1794 36.61374543479672 14.98758108476557 6.1809066575164975 0 0 0
842 281 2 0.5897 36.50891269815146 15.430972836366188 5.339095742541916 0 0 0
843 281 2 0.5897 36.04625214934474 14.21917985744136 6.119734647225944 0 0 0
846 282 2 0.5897 38.53386219088856 14.925248884267496 6.087405836250159 0 0 0
899 300 2 0.5897 32.57515521610326 17.479486190807776 5.40556076082227 0 0 0
903 301 2 0.5897 36.971281921992805 17.85345928271302 6.257324438010869 0 0 0
1421 474 2 0.5897 36.19201924074489 12.584637597527848 10.161933931361066 0 0 0
1423 475 3 -1.1794 38.09967503976662 11.522130444066264 7.949317105692938 0 0 0
1480 494 3 -1.1794 32.80846470655301 14.368756312027584 9.080829168668092 0 0 0
1484 495 2 0.5897 34.759847693324005 16.125042459899262 9.139762402023218 0 0 0
1547 516 2 0.5897 35.975968544521834 19.23179405094944 8.504330236045611 0 0 0
181 61 3 -1.1794 38.9874193279765 12.07739783970078 2.906565901601728 0 0 0
291 97 2 0.5897 39.15472997737742 16.634041598948837 2.472924978991961 0 0 0
733 245 3 -1.1794 39.4642426908701 9.293954918678907 5.851907277203209 0 0 0
1359 453 2 0.5897 39.11316428718625 7.74678895965312 7.397724565127126 0 0 0
1420 474 3 -1.1794 36.02985606622027 12.862083667015371 9.26029141398503 0 0 0
844 282 3 -1.1794 39.43033245838218 15.104124424362045 5.8035461078283355 0 0 0
136 46 3 -1.1794 39.53009128987708 8.841917079965217 2.927986189345627 0 0 0
139 47 3 -1.1794 42.35570988942053 9.28076511978258 2.9126268476433457 0 0 0
141 47 2 0.5897 41.505638277565936 9.518574556967597 3.2828386354854384 0 0 0
142 48 3 -1.1794 45.503527886948866 8.779780344353691 2.4080198843575213 0 0 0
144 48 2 0.5897 44.809985741692856 8.694633060054747 3.0622226397277514 0 0 0
184 62 3 -1.1794 41.78300209991487 12.196471401189646 2.07349351381263 0 0 0
185 62 2 0.5897 42.08957002711441 11.294660998842563 2.1682712526526275 0 0 0
186 62 2 0.5897 42.22408893466146 12.674921541675438 2.7754607601260726 0 0 0
233 78 2 0.5897 38.75372588095576 14.093630336622738 2.735740960803056 0 0 0
235 79 3 -1.1794 42.597904672740164 15.71364664182215 2.723515644782798 0 0 0
236 79 2 0.5897 43.35683799672347 15.316669272052703 3.1509046447874125 0 0 0
237 79 2 0.5897 42.37807060622189 15.109000826990771 2.0147787620484463 0 0 0
238 80 3 -1.1794 45.110496315617034 14.632217370678175 3.4420122323275506 0 0 0
239 80 2 0.5897 45.57139071985793 15.468652990585362 3.3773331258091113 0 0 0
240 80 2 0.5897 45.0358478740407 14.47145138194134 4.382657354281422 0 0 0
293 98 2 0.5897 42.08014450391293 17.370465883495623 3.504653450808744 0 0 0
782 261 2 0.5897 39.48673393521178 13.286794283918438 5.76514910554327 0 0 0
784 262 3 -1.1794 42.11379677855896 12.695500533573261 5.542282281360366 0 0 0
785 262 2 0.5897 41.21873771352181 12.54493609783165 5.846308148713972 0 0 0
786 262 2 0.5897 42.656600462885315 12.156782427045593 6.117937520802654 0 0 0
845 282 2 0.5897 39.535885099204 16.04802744141543 5.922444597117201 0 0 0
847 283 3 -1.1794 44.6986954287033 13.804845038934939 5.868079129961786 0 0 0
848 283 2 0.5897 43.77345746991941 14.00557846012149 5.727109855877697 0 0 0
849 283 2 0.5897 44.951670764480134 14.349800817764464 6.613235756706218 0 0 0
1427 476 2 0.5897 40.72042184421689 12.380536078519379 9.1214386634311 0 0 0
1430 477 2 0.5897 44.65668542164301 10.815324181539236 9.01058966435388 0 0 0
1486 496 3 -1.1794 42.312881734601625 15.475150698937094 6.790986001805015 0 0 0
145 49 3 -1.1794 50.5307281050622 8.81440847730887 1.8533703125598548 0 0 0
146 49 2 0.5897 50.0171264561213 9.296682631724961 2.501333553571977 0 0 0
147 49 2 0.5897 51.07782058187966 8.2242917098882 2.371717828956849 0 0 0
148 50 3 -1.1794 53.700856853798314 8.917898265779959 3.7122550327954373 0 0 0
149 50 2 0.5897 53.78755844710066 9.836341942319788 3.456957414153585 0 0 0
187 63 3 -1.1794 54.12841956632055 11.569880640196825 2.874435253822838 0 0 0
188 63 2 0.5897 54.864399194299665 11.424763721389493 2.2798704087177453 0 0 0
189 63 2 0.5897 54.157438771064626 12.506849906953784 3.068026497584469 0 0 0
241 81 3 -1.1794 48.00436260320208 14.731200369302526 2.212750325254993 0 0 0
242 81 2 0.5897 47.274527476469224 14.311266926576339 2.667972915932915 0 0 0
243 81 2 0.5897 47.73352744003596 14.754005223145105 1.2949482102098913 0 0 0
244 82 3 -1.1794 53.357822255674215 14.83317240606403 2.5578548623119413 0 0 0
245 82 2 0.5897 52.6100857556876 14.82819280963825 3.155430385146333 0 0 0
246 82 2 0.5897 52.97013711454914 14.740808609606878 1.6875674371204452 0 0 0
736 246 3 -1.1794 47.31521409258299 9.64218326429232 5.456732659063385 0 0 0
738 246 2 0.5897 46.63735884045019 9.453996975587275 6.10583209397865 0 0 0
740 247 2 0.5897 52.16038349038244 8.76116278108568 4.793263973406243 0 0 0
787 263 3 -1.1794 47.158119046206004 12.669399000604015 5.185162880813601 0 0 0
788 263 2 0.5897 46.35868339307556 13.111460035202176 5.471025853317229 0 0 0
789 263 2 0.5897 46.90909050348221 11.748253223167968 5.1096182923017075 0 0 0
790 264 3 -1.1794 50.209687521129226 11.91409474490286 5.306941570238746 0 0 0
791 264 2 0.5897 50.16428178317615 10.967798527107394 5.443665346650492 0 0 0
792 264 2 0.5897 49.33188932001064 12.156345526291235 5.0119555413343475 0 0 0
793 265 3 -1.1794 53.84159783039584 11.650103523593206 5.872226496447857 0 0 0
794 265 2 0.5897 53.530731181001265 11.374967181374792 5.009733669071777 0 0 0
795 265 2 0.5897 54.21344501152443 12.520089480574619 5.7270146676893905 0 0 0
850 284 3 -1.1794 48.91495684921565 14.892808995676747 6.402064864547277 0 0 0
851 284 2 0.5897 48.587122920747234 14.001594128734368 6.522449811441642 0 0 0
852 284 2 0.5897 49.27002381173927 15.135465934974958 7.257212246462285 0 0 0
853 285 3 -1.1794 51.43956603783472 14.853744749315302 4.563816469096582 0 0 0
854 285 2 0.5897 50.51752780572104 15.04801249619461 4.7321533058266345 0 0 0
855 285 2 0.5897 51.503334016649596 13.902259586415909 4.646529644896018 0 0 0
856 286 3 -1.1794 54.24839466702551 14.540499008775845 5.916511018083508 0 0 0
857 286 2 0.5897 54.56252761508257 15.179291439135307 6.556430249097784 0 0 0
858 286 2 0.5897 53.86846402043558 15.070023238981992 5.215448865741786 0 0 0
912 304 2 0.5897 47.58009747737945 17.124266156343342 5.024546385757689 0 0 0
914 305 2 0.5897 50.68803497463655 18.626943910187933 5.274241840868478 0 0 0
918 306 2 0.5897 54.409850470235064 18.172858111553513 5.738868689111681 0 0 0
1371 457 2 0.5897 49.54531242599703 8.660544155696112 9.411994241111925 0 0 0
1433 478 2 0.5897 47.05018271868967 12.043797367808105 7.201342777132398 0 0 0
1435 479 3 -1.1794 51.69893940533706 10.148567042372624 7.637464098140735 0 0 0
1440 480 2 0.5897 54.32162147351793 12.203542764282222 7.836240354762429 0 0 0
1492 498 3 -1.1794 48.06697146169766 14.382323598358752 9.44058804842366 0 0 0
1496 499 2 0.5897 52.00533261521137 16.31806600293501 7.905165879220221 0 0 0
1500 500 2 0.5897 55.25991753001959 15.996796435456405 9.100750455182789 0 0 0
150 50 2 0.5897 54.39829720857207 8.780110461672862 4.353209841080768 0 0 0
1559 520 2 0.5897 49.54091636965577 16.985234286527355 8.834729748840719 0 0 0
1366 456 3 -1.1794 47.873959275086484 9.532214459198164 8.94198288136638 0 0 0
1498 500 3 -1.1794 54.426625291698755 15.988602716748511 8.62980594871838 0 0 0
1562 521 2 0.5897 53.65704827379896 17.499096892932727 8.80952568285268 0 0 0
190 64 3 -1.1794 56.949912453451915 12.415137878085837 2.64096336251163 0 0 0
191 64 2 0.5897 57.6818102300183 12.317247676758102 2.031886215055235 0 0 0
192 64 2 0.5897 56.853743786238844 13.361172815030478 2.7505101443892177 0 0 0
193 65 3 -1.1794 59.68208454120104 12.72666389612717 2.40805994686274 0 0 0
194 65 2 0.5897 60.586643465260984 12.427658465695215 2.5007987624496675 0 0 0
195 65 2 0.5897 59.28901772821038 12.572238112500113 3.267060288217307 0 0 0
247 83 3 -1.1794 56.156094082387526 14.986074051122426 2.9388830441497125 0 0 0
248 83 2 0.5897 55.200186678373036 14.94023035913212 2.9581693525392776 0 0 0
249 83 2 0.5897 56.36599336796871 15.807299027261811 3.3835892075458314 0 0 0
250 84 3 -1.1794 59.05646813478625 15.405379809729455 1.533539915156088 0 0 0
251 84 2 0.5897 59.05255219043097 14.548178800986713 1.9594777926348412 0 0 0
252 84 2 0.5897 58.13092512180592 15.617826149907843 1.4132637587443597 0 0 0
742 248 3 -1.1794 56.654810737545056 8.896388116775944 5.500305577874959 0 0 0
744 248 2 0.5897 56.84667641252067 8.622271453697016 6.397122187265447 0 0 0
796 266 3 -1.1794 56.713365915302106 12.326097022621388 5.768428689915161 0 0 0
797 266 2 0.5897 56.54387276372345 12.431803648320964 4.832303611991206 0 0 0
798 266 2 0.5897 56.31181415526062 11.486372454442916 5.991701396576634 0 0 0
799 267 3 -1.1794 59.41656137414353 11.87799956140879 5.228369836702756 0 0 0
800 267 2 0.5897 59.70054334634414 10.968370069882438 5.138037402947951 0 0 0
801 267 2 0.5897 58.46337324265874 11.840828349174842 5.149100382516127 0 0 0
859 287 3 -1.1794 57.435524146073384 15.798790375490839 5.5738922646963704 0 0 0
860 287 2 0.5897 56.81881445691278 15.191154320853332 5.982155920636167 0 0 0
861 287 2 0.5897 58.29844743529333 15.439203722338101 5.779542522997865 0 0 0
862 288 3 -1.1794 59.932299852891 14.486562052468845 6.437405801847268 0 0 0
863 288 2 0.5897 59.602368036942536 13.630929498271037 6.163050621652751 0 0 0
864 288 2 0.5897 60.37259893728622 14.833974607695 5.661730305597068 0 0 0
921 307 2 0.5897 56.826696930986536 17.640738653941696 6.382393276069672 0 0 0
923 308 2 0.5897 60.76706540843068 17.5801437069477 4.212213829625588 0 0 0
1442 481 2 0.5897 55.8018400426103 11.927337059309707 9.411206484746113 0 0 0
1445 482 2 0.5897 59.8010206636236 10.20951190080526 8.82511550642119 0 0 0
1502 501 2 0.5897 57.08956973331315 13.99152764711241 9.223721107670487 0 0 0
1505 502 2 0.5897 60.12048246832717 15.304430719654317 8.907234549180664 0 0 0
30037 0 1 0 61.77097799995443 15.191913562617163 3.500731033267677 0 0 0
308 103 2 0.5897 60.286482969149624 16.9103900762717 1.3518312186241157 0 0 0
1375 459 3 -1.1794 57.23360034460417 8.746226754742295 8.32423888248768 0 0 0
750 250 2 0.5897 66.3702548172513 9.363080432749758 5.548096183248361 0 0 0
747 249 2 0.5897 62.647840654116656 9.166004324201424 6.704879120883856 0 0 0
151 51 3 -1.1794 63.38439268942066 9.341808980938742 3.0769646049836865 0 0 0
153 51 2 0.5897 63.22534348533973 9.354656363361764 4.020771444723544 0 0 0
154 52 3 -1.1794 68.71455262425516 9.411571313081692 3.0459979886041784 0 0 0
155 52 2 0.5897 68.87164478869546 9.348925960638386 3.9881388332576853 0 0 0
196 66 3 -1.1794 62.57472651591794 11.884462834314883 2.897748425765136 0 0 0
197 66 2 0.5897 62.89863972838372 10.987858706244666 2.9838468481567113 0 0 0
198 66 2 0.5897 62.94463110701373 12.346540234317997 3.650002890716277 0 0 0
199 67 3 -1.1794 66.72027967448419 11.695300947314378 2.633843274826919 0 0 0
200 67 2 0.5897 66.74711527121755 10.747832768523049 2.500369307309534 0 0 0
201 67 2 0.5897 66.5330307485652 11.801051374773094 3.5665739269503507 0 0 0
202 68 3 -1.1794 70.11770531286547 12.073887558120935 3.3245356581212264 0 0 0
203 68 2 0.5897 70.18900996271314 11.122757793997154 3.243914119924779 0 0 0
204 68 2 0.5897 69.42788911837401 12.316062764036559 2.7066876394061206 0 0 0
253 85 3 -1.1794 64.35301513029755 14.830333145675816 1.2838440371229358 0 0 0
254 85 2 0.5897 64.22832480460877 14.326636965371378 2.088191151288517 0 0 0
255 85 2 0.5897 64.31307700364098 15.744569333136829 1.5645704597693766 0 0 0
256 86 3 -1.1794 66.91007453582594 15.574025339308944 2.3530247740104406 0 0 0
257 86 2 0.5897 66.67278926671476 15.720911742721787 3.268640342469632 0 0 0
258 86 2 0.5897 66.20480820482803 15.02705500955436 2.0071128769769517 0 0 0
259 87 3 -1.1794 69.47494480235073 15.485785136218498 3.573485045229472 0 0 0
260 87 2 0.5897 70.16301953661912 15.138944243842923 3.0056062747462886 0 0 0
261 87 2 0.5897 68.6607685634609 15.296558705601912 3.107070403063394 0 0 0
314 105 2 0.5897 67.15558038943475 18.001103223924442 1.6411838322847858 0 0 0
745 249 3 -1.1794 62.918448013076336 8.740447247262377 5.891303913960684 0 0 0
748 250 3 -1.1794 66.10315217419661 8.637069236754565 6.111828697607656 0 0 0
749 250 2 0.5897 65.19264240565643 8.46777075754578 5.869876251136812 0 0 0
751 251 3 -1.1794 69.09080843635891 9.149057960258826 5.628227363825862 0 0 0
753 251 2 0.5897 69.85618527266742 9.342476285407276 6.16954017714977 0 0 0
802 268 3 -1.1794 63.64651097845219 13.071124606682929 5.700920279620911 0 0 0
803 268 2 0.5897 64.32634970254536 12.397737048065324 5.725457140391987 0 0 0
804 268 2 0.5897 63.05237131700696 12.838426445399673 6.4144206304226365 0 0 0
805 269 3 -1.1794 66.07073230086591 11.899277105456093 5.764401881255747 0 0 0
806 269 2 0.5897 66.61792183382896 12.666666495194951 5.597282827978322 0 0 0
807 269 2 0.5897 66.28212572396382 11.644804619280972 6.66261584483636 0 0 0
865 289 3 -1.1794 64.59349114155324 15.269477619268159 7.081346004146475 0 0 0
866 289 2 0.5897 64.55265036292018 14.383755138141323 6.720706533039809 0 0 0
867 289 2 0.5897 63.98776047093038 15.255039447535793 7.822368531567578 0 0 0
868 290 3 -1.1794 67.36914100683113 14.233368756362804 5.0667801321897805 0 0 0
869 290 2 0.5897 68.0342482459647 13.981499984407503 4.426134436722216 0 0 0
870 290 2 0.5897 67.79162475008523 14.907610681554772 5.598886478151861 0 0 0
926 309 2 0.5897 63.529858112875 17.011670967361393 6.272210444821459 0 0 0
1447 483 3 -1.1794 62.21458656555413 12.437848702434627 8.021308784186083 0 0 0
1448 483 2 0.5897 62.77081920022167 11.691994201551154 8.246113034589134 0 0 0
1451 484 2 0.5897 67.47418101885869 11.859561982858763 8.853363416739773 0 0 0
1453 485 3 -1.1794 69.19414867177267 12.078396463080317 8.980596046517642 0 0 0
1509 503 2 0.5897 63.236781766293554 13.761349920706877 9.073654596764124 0 0 0
1514 505 2 0.5897 70.02709845280874 15.51737851135436 9.921445826775194 0 0 0
929 310 2 0.5897 66.53341807763661 17.04915839450993 5.861640309453061 0 0 0
262 88 3 -1.1794 2.213882494105507 18.42285670140918 2.7708121177304736 0 0 0
263 88 2 0.5897 2.3681547554641362 18.464626738108112 3.714574307391289 0 0 0
316 106 3 -1.1794 2.8082926602557294 21.292048923076035 2.983185470386515 0 0 0
317 106 2 0.5897 2.52865555156835 20.414839658727832 2.721385015224376 0 0 0
318 106 2 0.5897 2.5577593118234 21.358790035617037 3.9046038070076188 0 0 0
319 107 3 -1.1794 5.91829715873339 20.78292655822375 3.248792310633023 0 0 0
320 107 2 0.5897 5.0140083117794045 20.471858452656566 3.290393292878424 0 0 0
321 107 2 0.5897 5.886481989047176 21.53477360632038 2.657229272696131 0 0 0
370 124 3 -1.1794 3.126837322493226 23.978756737889473 3.1803773103881934 0 0 0
371 124 2 0.5897 2.5781409607636987 23.198998583657385 3.2648856664503123 0 0 0
372 124 2 0.5897 2.655324801164822 24.65748736466136 3.6633187475378524 0 0 0
373 125 3 -1.1794 5.870524889619881 23.35669697707085 1.9612878542632928 0 0 0
374 125 2 0.5897 6.214590392419919 24.13523402881174 1.5234174481830178 0 0 0
375 125 2 0.5897 4.980527069201792 23.59888397234449 2.2171832173486212 0 0 0
871 291 3 -1.1794 2.820798531258584 18.561282147430745 5.799396440952779 0 0 0
872 291 2 0.5897 3.776167777449382 18.58575269696822 5.853263316833575 0 0 0
873 291 2 0.5897 2.53944541566077 18.25811553882392 6.6626241877589845 0 0 0
874 292 3 -1.1794 5.438829752907325 18.361060039847253 6.256390477431586 0 0 0
875 292 2 0.5897 6.171140631212605 18.007702805488744 5.751325869847128 0 0 0
876 292 2 0.5897 5.788576193503421 18.472405654245648 7.140422734607445 0 0 0
934 312 3 -1.1794 2.3242196261900228 21.637891452086365 5.71848816595072 0 0 0
935 312 2 0.5897 3.2345192716077973 21.93109446098825 5.758715763976003 0 0 0
936 312 2 0.5897 2.3768617636749396 20.683640523137665 5.772019362668341 0 0 0
937 313 3 -1.1794 4.908283074470459 21.52851592538888 5.809091986029437 0 0 0
938 313 2 0.5897 5.325518726448518 21.225173579088903 5.002785905815889 0 0 0
939 313 2 0.5897 5.50774489907148 21.259816214055384 6.505279900239694 0 0 0
1000 334 3 -1.1794 5.960028133373606 24.093050662276944 5.213354950361473 0 0 0
1001 334 2 0.5897 5.995320291840514 23.99736298386327 4.2616036516322415 0 0 0
1002 334 2 0.5897 5.4254011833993925 23.35615584116902 5.5089772860177275 0 0 0
1520 507 2 0.5897 6.089101268374748 18.597722874358613 9.600121432435765 0 0 0
1574 525 2 0.5897 3.3446092978167496 21.484261630540324 8.058824875436343 0 0 0
1577 526 2 0.5897 5.936751928517887 22.70901129158128 8.789573924428211 0 0 0
1625 542 2 0.5897 4.595005535690117 24.50455004811167 9.129264681423694 0 0 0
1628 543 2 0.5897 7.137343299413999 24.9597519837219 9.268158363701826 0 0 0
1680 560 2 0.5897 2.516051909111934 25.638583819717073 7.8074534590211435 0 0 0
428 143 2 0.5897 3.8129298986897413 26.857355150819025 2.8758614931937894 0 0 0
1519 507 3 -1.1794 5.770879821554945 18.099361338776013 8.847391284198133 0 0 0
1624 542 3 -1.1794 3.6816845605468105 24.222582767164543 9.078559524446055 0 0 0
265 89 3 -1.1794 9.269478322248533 17.94678047175687 3.2917741154795377 0 0 0
266 89 2 0.5897 8.532391030821682 17.691586288366224 2.7369685366077947 0 0 0
267 89 2 0.5897 10.011382935820974 17.44809388975917 2.949544536800153 0 0 0
268 90 3 -1.1794 12.230575699385897 18.402946917288464 2.821453739204065 0 0 0
269 90 2 0.5897 12.750429635489667 18.144230561000168 3.582406516077858 0 0 0
270 90 2 0.5897 12.039446734992424 19.32978050025763 2.9652600595263756 0 0 0
322 108 3 -1.1794 9.018732661144394 21.213141071388502 2.0617930225794314 0 0 0
323 108 2 0.5897 9.863929322590025 20.785505488035156 2.199642543334029 0 0 0
324 108 2 0.5897 8.379084425749541 20.606082759906204 2.434031928007198 0 0 0
325 109 3 -1.1794 11.886784541356544 21.166105577636507 3.0360519613633756 0 0 0
326 109 2 0.5897 12.774405613613988 21.123716677307044 2.6802939027399852 0 0 0
327 109 2 0.5897 12.007069976613739 21.41662021864756 3.952024407155635 0 0 0
328 110 3 -1.1794 14.279995905972239 21.379130801798944 2.0783677557422373 0 0 0
329 110 2 0.5897 14.804230533742023 21.15663200323909 1.3090154022794713 0 0 0
330 110 2 0.5897 14.890748652895601 21.827249935248968 2.663519114754619 0 0 0
376 126 3 -1.1794 11.814538179297143 24.235863894188164 2.3246115161913345 0 0 0
377 126 2 0.5897 11.302534566192655 23.58435931910749 1.8454187306120835 0 0 0
378 126 2 0.5897 11.868875629907452 23.890389761428285 3.215637085274509 0 0 0
379 127 3 -1.1794 14.838405666106265 25.352204356020884 2.875047116964818 0 0 0
380 127 2 0.5897 14.787214018468053 24.949502011760163 3.741904463894167 0 0 0
381 127 2 0.5897 14.800880661912785 24.615177979413634 2.2654442681940803 0 0 0
877 293 3 -1.1794 9.080681924264796 18.776396635512583 6.10233964406779 0 0 0
878 293 2 0.5897 9.191066036602427 19.712540547470542 5.935958631865695 0 0 0
879 293 2 0.5897 9.227649277115603 18.36252426851809 5.2518439534073185 0 0 0
880 294 3 -1.1794 11.547388961823899 18.266006398382537 6.835813038212126 0 0 0
881 294 2 0.5897 11.909946600537216 19.09038656697078 6.511497158803829 0 0 0
883 295 3 -1.1794 15.31939994112156 17.93997427831899 5.347805984125387 0 0 0
884 295 2 0.5897 15.516429356363231 17.037025097522537 5.098619931391772 0 0 0
885 295 2 0.5897 15.268803794956833 17.919611529239525 6.3034505654352735 0 0 0
940 314 3 -1.1794 9.263384022614959 21.77567410872969 5.177200963705781 0 0 0
941 314 2 0.5897 8.918322834037859 21.790539570917083 4.28448403349187 0 0 0
942 314 2 0.5897 10.035053523289351 22.341150648114976 5.145666189028564 0 0 0
943 315 3 -1.1794 12.169968626670906 20.93280701029748 6.095055318113116 0 0 0
944 315 2 0.5897 12.514000431407805 21.380990296939 6.867716240805073 0 0 0
945 315 2 0.5897 12.946282413121123 20.71009392057639 5.581277507281677 0 0 0
946 316 3 -1.1794 14.837033725122856 20.620647344318957 5.153030839374991 0 0 0
947 316 2 0.5897 15.051326466612425 19.690457092202678 5.081923061854811 0 0 0
1003 335 3 -1.1794 9.203222834318003 24.732435203540703 6.124727074300483 0 0 0
1004 335 2 0.5897 8.934598375425606 23.932899291189948 5.67216161134829 0 0 0
1005 335 2 0.5897 8.42351904781274 25.2875804507884 6.114351049362783 0 0 0
1006 336 3 -1.1794 11.572980193200275 23.83711694445693 4.837265041748356 0 0 0
1007 336 2 0.5897 12.44080064787584 23.768305899312693 5.235240646843088 0 0 0
1008 336 2 0.5897 11.122821535368852 24.503180967255908 5.356829686685271 0 0 0
1009 337 3 -1.1794 14.961012802118955 23.666684038479602 5.092947826710298 0 0 0
1010 337 2 0.5897 14.690635648771519 22.749375436917877 5.052047788359416 0 0 0
1011 337 2 0.5897 15.655946494626182 23.682934836785424 5.751001596113921 0 0 0
1065 355 2 0.5897 10.242892681756086 27.164490335870834 5.030287698200337 0 0 0
1524 508 2 0.5897 9.314065949636763 18.281767720642325 9.431686908838882 0 0 0
1527 509 2 0.5897 12.022101824185395 18.312496195125696 8.4166875636402 0 0 0
1582 528 3 -1.1794 13.048821687202976 21.178769239021996 8.6179143610868 0 0 0
1583 528 2 0.5897 13.98302815936382 21.156984582691518 8.82531599370491 0 0 0
1586 529 2 0.5897 15.692405413727982 19.73217570579511 9.141441884424504 0 0 0
1631 544 2 0.5897 9.814974398256718 23.32941986862812 8.940230528924806 0 0 0
1634 545 2 0.5897 12.160109753093291 22.92684707597794 8.315509698981337 0 0 0
1637 546 2 0.5897 15.853087358196195 22.340341291188512 8.668451578054583 0 0 0
1528 510 3 -1.1794 15.289688492779097 18.191092924488416 8.011064141225713 0 0 0
1636 546 3 -1.1794 16.120830513274193 23.24468580294689 8.505032867385475 0 0 0
948 316 2 0.5897 15.511905660208205 20.979006190011344 5.729536343728309 0 0 0
271 91 3 -1.1794 18.436113277573337 18.200574185304546 3.6979663011732824 0 0 0
272 91 2 0.5897 19.0485911723702 17.48813326228034 3.5148513716225853 0 0 0
273 91 2 0.5897 17.912412624270143 17.883648271135076 4.433851519224653 0 0 0
274 92 3 -1.1794 20.980764076926743 19.707027955074036 3.3387606296618415 0 0 0
275 92 2 0.5897 20.081803526736483 19.513864499659253 3.0726969829344197 0 0 0
276 92 2 0.5897 21.39941901802808 18.84922282903476 3.410389071413381 0 0 0
331 111 3 -1.1794 18.163889745383504 21.378494428087045 4.029681555418318 0 0 0
332 111 2 0.5897 18.309270605802123 20.447552261324333 3.8610306345309287 0 0 0
333 111 2 0.5897 17.60149348645601 21.39714340539228 4.804017157874589 0 0 0
336 112 2 0.5897 24.256437739626108 20.55416812583364 1.8926486390029331 0 0 0
382 128 3 -1.1794 20.879764980841497 23.512571775721792 2.912424344104604 0 0 0
383 128 2 0.5897 20.314573092637968 22.777019999789637 3.1485442992042576 0 0 0
384 128 2 0.5897 21.14700696315102 23.88873998880766 3.7510604600615918 0 0 0
886 296 3 -1.1794 18.151343745124976 19.075883822228203 7.301165165092856 0 0 0
887 296 2 0.5897 17.966210667448813 18.352418459529698 6.702370548821615 0 0 0
888 296 2 0.5897 18.236483983706936 18.661099340786784 8.159615626293256 0 0 0
889 297 3 -1.1794 20.368335089905578 17.709060563901645 6.199531675272661 0 0 0
891 297 2 0.5897 19.837394029889534 18.43804255560645 5.878722691658036 0 0 0
949 317 3 -1.1794 16.976875561099263 21.554235614171656 6.530185764376421 0 0 0
950 317 2 0.5897 17.647035513976174 20.92085400985347 6.786986657852541 0 0 0
951 317 2 0.5897 17.370924653780733 22.407460382372847 6.711748255088127 0 0 0
952 318 3 -1.1794 20.774423564361932 20.703426483956722 5.809878437127068 0 0 0
953 318 2 0.5897 20.860854454732337 20.485172901773403 4.881909322761902 0 0 0
954 318 2 0.5897 21.124824444943094 19.94041737044306 6.269516953540772 0 0 0
1012 338 3 -1.1794 18.4773175574607 23.9580451461615 5.056151806177856 0 0 0
1013 338 2 0.5897 18.497826410244468 23.228777114800174 4.436490675202378 0 0 0
1014 338 2 0.5897 19.390086365993128 24.074764933638228 5.319707623141073 0 0 0
1015 339 3 -1.1794 21.28851054212068 23.435844709582415 6.168956692135744 0 0 0
1016 339 2 0.5897 21.329030941277956 22.479523988307804 6.162491722360362 0 0 0
1017 339 2 0.5897 21.706538679178557 23.688199376482665 6.992243785441787 0 0 0
1067 356 2 0.5897 17.608559313526758 25.667187097726075 5.054747859511541 0 0 0
1533 511 2 0.5897 18.55326195657209 17.449890934920813 10.00797743527527 0 0 0
1535 512 2 0.5897 21.332479122337634 17.82584755524189 8.663939185927463 0 0 0
1641 547 2 0.5897 17.64829007047547 23.934793196645327 8.717848696402823 0 0 0
1644 548 2 0.5897 20.49574275864189 23.564493017109683 8.99875687934568 0 0 0
1534 512 3 -1.1794 20.48680403936704 17.531342345751774 9.002071065617608 0 0 0
1643 548 2 0.5897 21.998933242692377 23.43068272250124 8.878719814804343 0 0 0
277 93 3 -1.1794 25.97272733290673 18.002223851431495 2.802496233177369 0 0 0
278 93 2 0.5897 26.571826282901487 17.565123059172887 2.1973068048071065 0 0 0
280 94 3 -1.1794 29.983772325565887 17.132822063825845 3.322458710849184 0 0 0
281 94 2 0.5897 30.816016005101837 17.54044842586123 3.0827874020550445 0 0 0
334 112 3 -1.1794 24.15703736116769 21.005838287265178 2.7307092845327636 0 0 0
335 112 2 0.5897 24.458157868177477 20.372277539822427 3.3819839287912896 0 0 0
337 113 3 -1.1794 27.264710882850558 20.6189212839926 2.004523414909587 0 0 0
338 113 2 0.5897 27.09082630848216 19.68979552272661 2.1552587077546086 0 0 0
339 113 2 0.5897 26.665347473147065 20.863963946994165 1.299576950874481 0 0 0
340 114 3 -1.1794 29.796128162556762 21.642839747907864 2.5502960829755996 0 0 0
341 114 2 0.5897 30.38902191712543 21.28938226369157 3.213452801762595 0 0 0
342 114 2 0.5897 28.962123017421053 21.202933876868762 2.7150729287102346 0 0 0
385 129 3 -1.1794 23.641339188376158 23.41211718392776 1.6901533189301963 0 0 0
386 129 2 0.5897 22.744542156353557 23.360619662763593 1.3594957330423756 0 0 0
387 129 2 0.5897 23.810571131167166 22.545964732962226 2.0607903240091576 0 0 0
388 130 3 -1.1794 26.74232971535257 23.78026367194816 1.5093877274651712 0 0 0
389 130 2 0.5897 25.945233822597427 23.449072117005006 1.9231289276020704 0 0 0
390 130 2 0.5897 26.95875080902033 24.570748331893714 2.0038864341831104 0 0 0
391 131 3 -1.1794 29.469359398535026 24.186080263569778 3.4316781379756502 0 0 0
392 131 2 0.5897 29.108763109320687 24.160628051015017 4.317992870212095 0 0 0
393 131 2 0.5897 29.556130341734896 23.266267254385976 3.181386004318165 0 0 0
892 298 3 -1.1794 26.274909638400228 18.310686822290194 5.724847957030079 0 0 0
894 298 2 0.5897 26.062096046527905 19.05726226729522 5.164877422837625 0 0 0
895 299 3 -1.1794 28.92919464173569 18.641516845105958 5.888645241867274 0 0 0
896 299 2 0.5897 29.07584856708548 18.109565399355322 5.106498886272564 0 0 0
897 299 2 0.5897 28.995838947576342 18.02259433979243 6.615780577527591 0 0 0
955 319 3 -1.1794 26.810305107602982 21.355900466627073 4.829644823799572 0 0 0
956 319 2 0.5897 26.799154537191022 22.252375747205317 5.1649645484767515 0 0 0
957 319 2 0.5897 26.606361448336127 21.44532972467218 3.8987091802652496 0 0 0
958 320 3 -1.1794 30.564872584596692 20.69817403714769 5.262491538821711 0 0 0
959 320 2 0.5897 29.90441290908813 20.088709872499336 5.592002831411406 0 0 0
960 320 2 0.5897 30.17844935781604 21.564188415077954 5.392599120531504 0 0 0
1018 340 3 -1.1794 23.906599239306015 24.54870904947024 6.8168119695833465 0 0 0
1019 340 2 0.5897 24.730590289804773 24.06925570535974 6.730818021582865 0 0 0
1020 340 2 0.5897 24.057518025376133 25.370852881256138 6.350405671065134 0 0 0
1021 341 3 -1.1794 26.52399048203657 23.633529231558516 6.175981116335407 0 0 0
1022 341 2 0.5897 27.156505195827336 24.333357427979596 6.013509230600527 0 0 0
1023 341 2 0.5897 26.424673618550088 23.616033845480104 7.12785389474206 0 0 0
1024 342 3 -1.1794 29.49417489562829 23.832699935267446 6.003924418913168 0 0 0
1025 342 2 0.5897 30.41580369166597 23.935560388901756 5.766750034989792 0 0 0
1026 342 2 0.5897 29.50180741620711 23.723712981516986 6.954868922364176 0 0 0
1077 359 2 0.5897 26.134592820610322 26.59183164734831 5.675519845652866 0 0 0
1537 513 3 -1.1794 22.617709562705425 19.337021098911315 8.723313586405549 0 0 0
1541 514 2 0.5897 26.791555832627267 18.151984493181658 9.027835990691663 0 0 0
1589 530 2 0.5897 22.930940029144125 22.637425497983227 10.57822850464846 0 0 0
1592 531 2 0.5897 27.035193368079828 21.161485216930302 6.89182983067993 0 0 0
1594 532 3 -1.1794 29.872524960391196 20.68181017073753 9.055497046977697 0 0 0
1645 549 3 -1.1794 26.253249404482574 23.579108264936224 8.746705197438745 0 0 0
1646 549 2 0.5897 26.726228162246038 22.7872263190591 9.00252932375113 0 0 0
1649 550 2 0.5897 30.419995266445003 22.535691372603708 8.644215772676967 0 0 0
446 149 2 0.5897 24.25736055584998 25.32336446922025 1.7319415985696316 0 0 0
452 151 2 0.5897 30.49263410936541 25.974784646884384 2.9401438742154946 0 0 0
1543 515 3 -1.1794 28.428210391960455 17.512519520940543 8.700529512881118 0 0 0
1591 531 3 -1.1794 27.182918596923425 20.835367316668144 7.779555328011314 0 0 0
1648 550 3 -1.1794 30.26094719363687 23.47278427093859 8.531108359366154 0 0 0
283 95 3 -1.1794 33.10981715137468 17.949822019830496 2.2917549689000274 0 0 0
285 95 2 0.5897 32.97417266572782 18.3696861984722 3.1411938242477007 0 0 0
286 96 3 -1.1794 35.910551741792816 17.43769910582733 2.748783207236157 0 0 0
287 96 2 0.5897 36.82553744899593 17.637421729064457 2.550935009121634 0 0 0
288 96 2 0.5897 35.827671383935154 17.598373796853025 3.6887547806599357 0 0 0
289 97 3 -1.1794 39.14244007842619 17.591160652059994 2.470943744234378 0 0 0
343 115 3 -1.1794 35.73453338701962 21.016173128819837 1.8978122753141922 0 0 0
344 115 2 0.5897 34.88516260870951 20.578054020799023 1.8443987645619409 0 0 0
345 115 2 0.5897 36.00421615800093 20.906498261859358 2.8096650062109374 0 0 0
394 132 3 -1.1794 36.59146526074975 23.96741569227885 2.359685536417147 0 0 0
395 132 2 0.5897 36.066966832132636 23.439778503628123 2.961958092625703 0 0 0
396 132 2 0.5897 36.49373048361477 24.864462593825536 2.6790389719262397 0 0 0
399 133 2 0.5897 38.542857134094376 23.82742429816949 2.1397677552427923 0 0 0
898 300 3 -1.1794 32.23202392060878 18.316577670999926 5.092878135631255 0 0 0
900 300 2 0.5897 31.281010568770025 18.219087208470487 5.140845883547075 0 0 0
901 301 3 -1.1794 36.08990472961194 17.75155818250037 5.898128967809564 0 0 0
902 301 2 0.5897 35.511293564510325 18.085525667409136 6.583627328745305 0 0 0
906 302 2 0.5897 38.88422800385546 18.756146098053332 5.550608964104443 0 0 0
961 321 3 -1.1794 33.3198793648643 21.244619070715178 6.102649499385542 0 0 0
962 321 2 0.5897 32.61758709856458 20.607619215526974 5.971311167065999 0 0 0
963 321 2 0.5897 34.000818385042216 20.98222204003077 5.483213151635525 0 0 0
964 322 3 -1.1794 35.96373402242808 20.641254824124058 4.667489881809267 0 0 0
965 322 2 0.5897 35.74387726500434 19.789504732589766 5.044871313078624 0 0 0
966 322 2 0.5897 36.56936590651994 21.03333867951065 5.296546480364232 0 0 0
967 323 3 -1.1794 39.26898039194696 21.04533265579462 6.300708362506943 0 0 0
1027 343 3 -1.1794 32.19935956443941 23.984111391061898 4.946597445512718 0 0 0
1028 343 2 0.5897 32.68724420133117 23.79580925072422 4.144885050431719 0 0 0
1029 343 2 0.5897 32.40061921154289 23.250721898683317 5.52786028902862 0 0 0
1031 344 2 0.5897 40.04108421868745 24.158158675854764 6.168457545083713 0 0 0
1082 361 2 0.5897 33.15320619205297 26.147172820142018 4.9739784385405805 0 0 0
1550 517 2 0.5897 36.59340425791437 17.770179098182982 9.682676660297094 0 0 0
1599 533 2 0.5897 33.5255766704931 21.646781149416153 8.00160400599849 0 0 0
1652 551 2 0.5897 35.629386886403545 22.579090286688093 10.822455391394167 0 0 0
30079 0 1 0 35.44114203479367 24.120348903192017 6.480714507872475 0 0 0
1546 516 3 -1.1794 35.15808756882547 19.29880107895325 8.011568200701339 0 0 0
1549 517 3 -1.1794 37.27057162147633 18.408512422161245 9.458606569813591 0 0 0
397 133 3 -1.1794 39.49351492992203 23.938494703382723 2.1518742780014644 0 0 0
904 302 3 -1.1794 39.37249602636881 17.941188899272444 5.433686933487102 0 0 0
290 97 2 0.5897 40.049883314153654 17.84317429302153 2.6420218640514945 0 0 0
292 98 3 -1.1794 41.793208573010496 18.267538332579097 3.33388899059689 0 0 0
294 98 2 0.5897 42.47368103232003 18.63373720637695 2.769011123747035 0 0 0
346 116 3 -1.1794 44.83767461880784 20.744705855196052 2.4270691607415107 0 0 0
347 116 2 0.5897 45.794241137834184 20.768564020066435 2.4017126207082518 0 0 0
348 116 2 0.5897 44.568194618336804 21.617820910545017 2.1419684254537747 0 0 0
398 133 2 0.5897 39.786874820479824 23.587452524495003 1.3110763804373151 0 0 0
400 134 3 -1.1794 42.18358715487099 23.928652330199025 2.816047048815701 0 0 0
401 134 2 0.5897 42.57981774735686 23.88401000815508 3.686242518201844 0 0 0
402 134 2 0.5897 41.296798932354335 23.589753307565744 2.9384650696974064 0 0 0
403 135 3 -1.1794 45.77752457872397 23.869314889035284 3.2906842473262095 0 0 0
404 135 2 0.5897 46.303834741766735 24.60465610542858 2.9768338885255936 0 0 0
405 135 2 0.5897 46.390040988680695 23.1347311495865 3.328661245535932 0 0 0
462 154 2 0.5897 42.25568510359331 26.1811616299488 2.708937107780087 0 0 0
905 302 2 0.5897 39.414603115602745 17.820644664718056 4.485041387351187 0 0 0
907 303 3 -1.1794 42.2604189726099 18.5963475018178 6.108151994870822 0 0 0
908 303 2 0.5897 42.085551206266445 17.65762210497447 6.174847334933647 0 0 0
909 303 2 0.5897 41.99805068020299 18.826607441777885 5.21687435854529 0 0 0
968 323 2 0.5897 39.399956432438756 21.940410983031832 5.987798254528476 0 0 0
969 323 2 0.5897 38.98577777373811 21.147764225478262 7.209298463519709 0 0 0
970 324 3 -1.1794 41.84429369241912 21.520089260684312 6.757870856444153 0 0 0
971 324 2 0.5897 42.53879349549598 20.99798048905881 6.356244505419931 0 0 0
972 324 2 0.5897 41.06226020760949 20.972379033479406 6.6895444282744005 0 0 0
973 325 3 -1.1794 44.53168229606603 21.20914054332979 5.319848744529331 0 0 0
974 325 2 0.5897 44.741811444158806 22.14222887491723 5.282092212712143 0 0 0
975 325 2 0.5897 44.53865512140349 20.924404008650743 4.406006030891553 0 0 0
1030 344 3 -1.1794 39.151393296264345 23.99033103571621 5.857786253166309 0 0 0
1032 344 2 0.5897 38.838267614223525 24.842577685218327 5.5547012387382555 0 0 0
1033 345 3 -1.1794 42.231357114676726 23.968657746442048 6.300430617972002 0 0 0
1034 345 2 0.5897 41.934531976568465 23.09742749027351 6.563269739263107 0 0 0
1035 345 2 0.5897 42.066556993735006 24.5193738981254 7.065796115398636 0 0 0
1036 346 3 -1.1794 44.85268906383369 23.903998181129968 5.845699795999422 0 0 0
1037 346 2 0.5897 43.947556843025325 24.19851766931931 5.946831167790897 0 0 0
1038 346 2 0.5897 45.16177269152658 24.345542800840285 5.054663619712269 0 0 0
1554 518 2 0.5897 42.32322706358612 18.62987355474961 8.214500593709383 0 0 0
1604 535 2 0.5897 41.89756770012595 21.206853424990925 8.650240039691791 0 0 0
1607 536 2 0.5897 44.92086339036471 21.18344427039518 7.6337282398791215 0 0 0
1655 552 2 0.5897 38.51521985142905 23.95447906951216 7.587189223586011 0 0 0
1658 553 2 0.5897 45.631605837985646 24.163365279115666 7.808337506437505 0 0 0
1095 365 2 0.5897 46.5778182170099 27.568247639040223 5.8550260483529675 0 0 0
1608 536 2 0.5897 45.83023315731844 20.721002074807455 8.752249172253636 0 0 0
295 99 3 -1.1794 47.95950908628808 17.839516309438853 2.2359224593494558 0 0 0
296 99 2 0.5897 48.64169367133377 18.051618084063346 2.8730009690282334 0 0 0
297 99 2 0.5897 48.0786760055427 16.90650784831895 2.05836771120638 0 0 0
298 100 3 -1.1794 50.64656851549864 18.09426740123563 3.405317133143854 0 0 0
299 100 2 0.5897 50.91712684990647 18.768451383127175 2.7820149880667246 0 0 0
300 100 2 0.5897 51.297068034955814 17.399334848678432 3.3045660320280645 0 0 0
301 101 3 -1.1794 53.68022889895042 17.768960684542556 2.311152875507115 0 0 0
302 101 2 0.5897 53.59298784284254 17.660609460873292 3.2581910365744107 0 0 0
303 101 2 0.5897 54.62091783329471 17.701427846088926 2.147520164881161 0 0 0
349 117 3 -1.1794 47.84237045200232 21.639973965963918 3.090346661677115 0 0 0
350 117 2 0.5897 48.69314533224908 21.279253620094654 2.8407586167085004 0 0 0
351 117 2 0.5897 47.80478974823 21.530705008149994 4.040546146357308 0 0 0
352 118 3 -1.1794 50.40648763328991 20.908397109067952 2.0605260357696196 0 0 0
353 118 2 0.5897 50.56527918280408 21.850401006536252 2.000147802005954 0 0 0
354 118 2 0.5897 50.51042981851509 20.589554040333304 1.163995888931177 0 0 0
355 119 3 -1.1794 54.11446350646932 20.587258799601845 2.8556507951205665 0 0 0
356 119 2 0.5897 53.92018432885711 19.681421291026883 2.6149307572109133 0 0 0
357 119 2 0.5897 54.2009510378751 20.56902181072908 3.808760722090749 0 0 0
406 136 3 -1.1794 48.63047120789043 24.36425034320184 3.1150032794322664 0 0 0
407 136 2 0.5897 48.522099573203946 24.442116157640505 4.062855663613991 0 0 0
408 136 2 0.5897 48.63048548470224 23.421360223509538 2.9501092568356877 0 0 0
409 137 3 -1.1794 51.34878269868782 23.546397659410772 1.9801886690409611 0 0 0
410 137 2 0.5897 51.28620384893968 23.767476138051823 1.050974100075051 0 0 0
411 137 2 0.5897 50.84490066342089 24.228776756551653 2.4236894746488287 0 0 0
412 138 3 -1.1794 54.053415017100775 23.46835899252061 3.0405096413179056 0 0 0
413 138 2 0.5897 54.11870224955078 22.559981168805944 2.7458587181321206 0 0 0
414 138 2 0.5897 53.162299988593 23.731722494722604 2.8107588520209954 0 0 0
910 304 3 -1.1794 47.00655324938284 17.776621227773397 5.426678121591652 0 0 0
911 304 2 0.5897 47.37126045465871 17.910102692878173 6.301551371362313 0 0 0
913 305 3 -1.1794 50.56875705142667 19.08971046892625 6.103610297284096 0 0 0
915 305 2 0.5897 50.148957071457566 18.44905413494305 6.677682693490948 0 0 0
916 306 3 -1.1794 53.62339157844847 18.14793316126829 5.193806872467629 0 0 0
917 306 2 0.5897 52.90826047230911 17.99429439218258 5.811232057207456 0 0 0
976 326 3 -1.1794 47.4599918763274 21.24204687125427 5.984794031576888 0 0 0
977 326 2 0.5897 46.62411212838759 20.832260133376412 5.762055576795391 0 0 0
978 326 2 0.5897 47.46781471741216 21.266567858257687 6.941647996358408 0 0 0
979 327 3 -1.1794 51.257587358775915 21.906596957364236 6.056197578294252 0 0 0
980 327 2 0.5897 50.83553755133657 21.14970066518307 5.649732679028724 0 0 0
981 327 2 0.5897 51.109730920503665 21.788643725356643 6.994524134574169 0 0 0
982 328 3 -1.1794 53.93412369323633 21.065719256511997 5.792640894783976 0 0 0
983 328 2 0.5897 53.80433055619346 20.11736615814438 5.789249033690484 0 0 0
984 328 2 0.5897 53.054138128956 21.428740781071262 5.692280440472569 0 0 0
1039 347 3 -1.1794 47.8607269234397 24.204338518091493 5.839339868338287 0 0 0
1040 347 2 0.5897 48.719262173887905 24.301291080898885 6.25134814448495 0 0 0
1041 347 2 0.5897 47.654402049850546 23.274107696129743 5.930624785600979 0 0 0
1042 348 3 -1.1794 50.438602136581764 24.44802863930829 6.872730137715867 0 0 0
1043 348 2 0.5897 50.733538320266284 24.626789419939215 7.7656406109825005 0 0 0
1044 348 2 0.5897 50.53782725157219 23.50130581773583 6.772223207157056 0 0 0
1045 349 3 -1.1794 55.319901953692145 24.255082484193903 5.4377515866672885 0 0 0
1047 349 2 0.5897 55.098758939717314 23.59105363057979 6.09073898298305 0 0 0
1098 366 2 0.5897 48.38189527458582 26.81424055023289 5.979336810689492 0 0 0
1103 368 2 0.5897 54.41589558747354 26.008351110972843 5.630683774025793 0 0 0
1609 537 3 -1.1794 47.66256242781672 20.03868907500265 8.94069134930281 0 0 0
1613 538 2 0.5897 50.98278818067379 19.971130023044967 8.549837666248836 0 0 0
1616 539 2 0.5897 53.737869376338196 21.4333180215036 8.832641883160639 0 0 0
1661 554 2 0.5897 52.400273682223414 24.515306694721 9.018460183842205 0 0 0
1718 573 2 0.5897 47.33534816779663 28.652410612724 8.996897655520057 0 0 0
473 158 2 0.5897 55.14904760354348 26.99299412330265 1.8959167453690868 0 0 0
1100 367 2 0.5897 51.10508474424194 26.055739828626052 6.013122104681839 0 0 0
1561 521 3 -1.1794 53.170886903469984 18.32261385595073 8.85074193430133 0 0 0
1612 538 3 -1.1794 50.48993909959498 20.779939936174582 8.688250121064222 0 0 0
304 102 3 -1.1794 55.49844597454821 17.4311498893479 0.22142310018996167 0 0 0
21826 7276 3 -1.1794 26.549928641686073 0.3376576670129248 31.438337300931654 0 1 0
21128 7043 2 0.5897 5.328347350665091 0.431915659759842 31.368750692569648 0 1 0
307 103 3 -1.1794 60.921106290059825 17.584743533200054 1.594180645073013 0 0 0
309 103 2 0.5897 60.39110050090324 18.364085779130964 1.7613672391470356 0 0 0
312 104 2 0.5897 63.044308381698364 17.29455076710895 2.676470247865508 0 0 0
358 120 3 -1.1794 60.14599687189786 21.1841009375764 2.73430645887726 0 0 0
359 120 2 0.5897 59.97506366229201 20.814790295967725 3.6006922875780165 0 0 0
360 120 2 0.5897 59.818619850254265 22.082013754462007 2.787322932671003 0 0 0
415 139 3 -1.1794 57.239563511917936 24.082907687501 3.502235525124344 0 0 0
416 139 2 0.5897 56.798444323190424 23.259426750859394 3.2936113147408252 0 0 0
417 139 2 0.5897 56.86006103993434 24.353330951099075 4.33834640643221 0 0 0
418 140 3 -1.1794 59.35442036459595 23.534051781582253 1.9494320222245476 0 0 0
419 140 2 0.5897 58.66724866606325 23.85450228171003 2.533672146346725 0 0 0
420 140 2 0.5897 59.428833936469076 24.20820694223544 1.2739998464743996 0 0 0
919 307 3 -1.1794 56.1482177775065 18.25976876955907 6.65202159335983 0 0 0
920 307 2 0.5897 56.60740447085828 19.094754529311977 6.742453550423977 0 0 0
922 308 3 -1.1794 60.49726091881944 17.59906637344363 5.130407339720494 0 0 0
924 308 2 0.5897 60.41231572326592 18.52996144776572 5.336444488422174 0 0 0
927 309 2 0.5897 62.51014904183808 17.826247057009876 5.505037569218673 0 0 0
985 329 3 -1.1794 57.07788872335117 20.757961000271063 6.588290442688464 0 0 0
986 329 2 0.5897 56.95819884536272 20.784841866855693 7.537597228466416 0 0 0
987 329 2 0.5897 56.21410543785197 20.964940492606175 6.231540604896412 0 0 0
988 330 3 -1.1794 60.22038344261752 20.510636885403454 5.359861162632547 0 0 0
989 330 2 0.5897 59.364375891095484 20.908559799218903 5.518417317192579 0 0 0
990 330 2 0.5897 60.83288573976236 21.052933241489598 5.8568395000365765 0 0 0
1046 349 2 0.5897 55.11546826868829 23.843435366927032 4.598117629980137 0 0 0
1048 350 3 -1.1794 60.04776848665019 24.337745255944156 5.143704562348099 0 0 0
1049 350 2 0.5897 59.77041085223823 24.38594190184342 4.228837523518877 0 0 0
1050 350 2 0.5897 59.87503989049799 25.211952160397495 5.493216719350303 0 0 0
1669 557 3 -1.1794 60.00607856936914 23.69407671871901 7.9113475577188925 0 0 0
1673 558 2 0.5897 61.41508377670375 24.752580951671078 8.429183572984469 0 0 0
1727 576 2 0.5897 57.7527828997342 26.18428315988922 8.811889302346296 0 0 0
30080 0 1 0 57.14355449656737 18.752315392215838 2.7548291727399534 0 0 0
1053 351 2 0.5897 62.33824984060588 23.99538073659479 5.467259026711545 0 0 0
30085 0 1 0 59.360752180320944 18.926543598267436 8.252728390608608 0 0 0
310 104 3 -1.1794 63.92910577567367 17.325589038154977 2.312599438434801 0 0 0
311 104 2 0.5897 64.10515249351594 18.25829699890329 2.18892873750403 0 0 0
313 105 3 -1.1794 67.56119738455237 18.868069858385276 1.6325079482604392 0 0 0
315 105 2 0.5897 67.40028385639464 19.19947839857649 0.7490448339902267 0 0 0
361 121 3 -1.1794 62.8841987452467 20.8535915164845 3.5055308229054596 0 0 0
362 121 2 0.5897 63.329601839486536 21.682716586662554 3.331176433172091 0 0 0
363 121 2 0.5897 62.04692623772977 20.930096064957677 3.0479792675606747 0 0 0
364 122 3 -1.1794 66.2620083211982 21.029453632694665 3.104978659974878 0 0 0
365 122 2 0.5897 66.2505717217225 20.504090077230508 2.304919799358574 0 0 0
366 122 2 0.5897 66.26151805463572 21.935749336978663 2.796984338695472 0 0 0
367 123 3 -1.1794 69.29110525942733 20.554487780383397 3.5206508986585265 0 0 0
368 123 2 0.5897 68.43882285140631 20.669094984948984 3.1002790298877145 0 0 0
369 123 2 0.5897 69.64978768729574 19.760844468248305 3.123524514651037 0 0 0
421 141 3 -1.1794 63.73927269618895 23.27076020639972 3.3928409720427695 0 0 0
422 141 2 0.5897 63.2251772548133 23.750789544644523 2.7436034288018036 0 0 0
423 141 2 0.5897 63.71329987476759 23.82210008446058 4.17487774101456 0 0 0
424 142 3 -1.1794 66.35939077703662 23.866547986291852 2.4218127463374137 0 0 0
425 142 2 0.5897 65.51268412322987 23.948236023286075 2.860728617450406 0 0 0
426 142 2 0.5897 67.00238373310351 24.07096631856571 3.100785683060636 0 0 0
925 309 3 -1.1794 63.38696864533352 17.87567182056549 5.885795078722767 0 0 0
928 310 3 -1.1794 66.89477814538725 17.918728357890778 5.6898887542607435 0 0 0
930 310 2 0.5897 66.13105262986771 18.46170752131886 5.4946233157617295 0 0 0
931 311 3 -1.1794 69.67417304701726 18.23944455627614 6.120928313832078 0 0 0
932 311 2 0.5897 68.87231001216696 17.79167962781455 5.851197547975513 0 0 0
933 311 2 0.5897 69.99927008247089 18.652249311546072 5.320843393655184 0 0 0
991 331 3 -1.1794 63.06867131723048 21.434399333182608 6.354373726170929 0 0 0
992 331 2 0.5897 62.92266743595937 21.24988562518677 5.426543410132092 0 0 0
993 331 2 0.5897 63.948664697198645 21.101109058105465 6.529761218081764 0 0 0
994 332 3 -1.1794 66.07095178780312 20.590199215207214 5.958565341975727 0 0 0
995 332 2 0.5897 65.89960710397972 20.719017112798948 5.025678081714197 0 0 0
996 332 2 0.5897 66.96854714637425 20.898716491759597 6.082546337542905 0 0 0
997 333 3 -1.1794 68.66744957614935 21.390803699768345 6.256047535060257 0 0 0
998 333 2 0.5897 68.77060012719622 21.10133921383465 5.349514586889456 0 0 0
999 333 2 0.5897 69.2879761504479 20.85573972679798 6.7509055565663685 0 0 0
1051 351 3 -1.1794 63.23963525424191 24.0963367195337 5.773108759343574 0 0 0
1052 351 2 0.5897 63.382831116779485 23.34594357440051 6.349855327900821 0 0 0
1054 352 3 -1.1794 68.6202789812627 24.311564614399565 6.148140221327945 0 0 0
1055 352 2 0.5897 68.5044593114001 23.368264415440855 6.262169507731159 0 0 0
1056 352 2 0.5897 67.94548334789373 24.704833720227736 6.701513453332364 0 0 0
1568 523 2 0.5897 65.8192909413936 18.380936119948792 7.611364251505711 0 0 0
1572 524 2 0.5897 69.92006077982768 17.855316116100575 8.090766776590453 0 0 0
1622 541 2 0.5897 69.76624638859077 21.88858158756662 8.452485566805208 0 0 0
1676 559 2 0.5897 65.27093849621255 22.700343396105794 8.730685536553569 0 0 0
1116 372 2 0.5897 68.4736470945968 26.372693934295114 4.925281768215231 0 0 0
427 143 3 -1.1794 2.8674114404194544 27.003389132893144 2.8458481816850725 0 0 0
429 143 2 0.5897 2.650655525685662 27.35081533758343 3.711032575776393 0 0 0
430 144 3 -1.1794 6.262366348127791 26.73957492238884 2.547377390776706 0 0 0
431 144 2 0.5897 7.218897857288911 26.7753329169856 2.5481127729242252 0 0 0
432 144 2 0.5897 5.992704992170318 27.538209351484404 2.0938387622356878 0 0 0
484 162 3 -1.1794 2.358778665292576 30.501279170189648 3.4405597569399697 0 0 0
485 162 2 0.5897 1.8841120923434271 29.992881946979523 2.7829460447384813 0 0 0
486 162 2 0.5897 2.3821794252421187 31.390039570165573 3.0858904283386224 0 0 0
487 163 3 -1.1794 5.564077734430917 29.25908271021993 2.0518134501760623 0 0 0
488 163 2 0.5897 6.43601070486246 29.512200328764074 2.3549570260667756 0 0 0
489 163 2 0.5897 4.976694333213171 29.52987802163892 2.7574212587464935 0 0 0
541 181 3 -1.1794 3.056281514130952 32.89414337229709 2.258227231722403 0 0 0
542 181 2 0.5897 2.498352537381692 33.61392603020474 2.5529477345006555 0 0 0
543 181 2 0.5897 3.0975065062258085 32.99628158618418 1.3073857292391793 0 0 0
544 182 3 -1.1794 6.212836929212728 32.78618644917431 2.293253767141428 0 0 0
545 182 2 0.5897 5.925530431084668 31.881940189856806 2.166661417478639 0 0 0
546 182 2 0.5897 5.425652430121004 33.25049905823371 2.577834649180001 0 0 0
1057 353 3 -1.1794 2.9422271806484526 27.601083955146205 5.632754108498199 0 0 0
1058 353 2 0.5897 2.5762861995867654 27.24356785350901 6.441767327612823 0 0 0
1059 353 2 0.5897 3.8111953451805642 27.205118001948296 5.5668857079348 0 0 0
1060 354 3 -1.1794 5.682564903384025 26.702848845736355 5.4399105967602654 0 0 0
1061 354 2 0.5897 6.163695272882006 26.946207163967564 4.649011164728062 0 0 0
1062 354 2 0.5897 5.822504289776472 25.75979248769876 5.525312083715956 0 0 0
1117 373 3 -1.1794 3.613009355226303 30.135092722925098 5.818916852992774 0 0 0
1118 373 2 0.5897 3.31332012701631 30.654300989825767 5.072699132348108 0 0 0
1119 373 2 0.5897 3.3235440533571885 29.243994436280705 5.622995151383193 0 0 0
1120 374 3 -1.1794 6.192288298430597 29.248807807482795 5.879767373670985 0 0 0
1121 374 2 0.5897 5.964824730342999 28.319100779177717 5.891453231716111 0 0 0
1122 374 2 0.5897 5.359346617392955 29.701350746270684 6.012599827652468 0 0 0
1734 578 2 0.5897 3.207095726225151 30.311216696178658 8.62848057621664 0 0 0
1737 579 2 0.5897 6.216033456802457 29.850467390937045 7.84209609030726 0 0 0
1796 599 2 0.5897 3.56486633300303 32.301542161472916 9.666895113376475 0 0 0
30024 0 1 0 5.574039314331824 32.997645836451056 5.9162226976965 0 0 0
433 145 3 -1.1794 9.067483303010986 27.244052048373483 3.386683554558344 0 0 0
434 145 2 0.5897 9.871468479265411 26.862372498735773 3.0343194415249544 0 0 0
435 145 2 0.5897 9.33601101025291 28.097535298402185 3.726817434312988 0 0 0
436 146 3 -1.1794 14.569983499209648 27.859417727109566 3.6439368772925937 0 0 0
437 146 2 0.5897 14.670867398443772 26.937576944707207 3.406737354777695 0 0 0
438 146 2 0.5897 14.832788559307659 27.900777262825194 4.563422998001997 0 0 0
490 164 3 -1.1794 8.376781466778771 30.356200021904925 2.727677568715777 0 0 0
491 164 2 0.5897 8.20630273542794 31.207061581446215 3.1316618468056054 0 0 0
492 164 2 0.5897 8.884438475101765 29.876996588544895 3.382566900937144 0 0 0
493 165 3 -1.1794 12.38829941174977 30.881971221121898 3.11040003083854 0 0 0
494 165 2 0.5897 12.743640347885751 30.2606341267102 2.4748650191936328 0 0 0
495 165 2 0.5897 12.96944508243993 30.809596005348205 3.867541622073404 0 0 0
496 166 3 -1.1794 15.431770965564775 30.26490035748837 1.8443911249675353 0 0 0
497 166 2 0.5897 16.14069685633344 30.533490640533092 2.4287837825233365 0 0 0
498 166 2 0.5897 15.137221026549101 29.42432148409417 2.194960283044773 0 0 0
547 183 3 -1.1794 8.509498539354876 33.294167714517265 3.571079700736206 0 0 0
548 183 2 0.5897 8.480417894294371 34.03367023024806 4.178139342450049 0 0 0
549 183 2 0.5897 7.6680459572205955 33.32419019321029 3.115791068595351 0 0 0
550 184 3 -1.1794 11.064616836158532 33.64319074524424 2.556972827484215 0 0 0
551 184 2 0.5897 11.606316886051156 32.89655289874342 2.812560025562667 0 0 0
552 184 2 0.5897 10.2379984275654 33.50991988755036 3.020839831424354 0 0 0
553 185 3 -1.1794 15.225409138852322 32.988933917207746 2.720370920300262 0 0 0
554 185 2 0.5897 15.259290706815161 32.08807881430102 2.3985880576574257 0 0 0
555 185 2 0.5897 15.243218592955369 32.90409682507059 3.673637627149605 0 0 0
1063 355 3 -1.1794 10.673190045847159 27.322903858894374 5.8705143223546 0 0 0
1064 355 2 0.5897 10.383044545043509 26.601340878866495 6.428541564715874 0 0 0
1123 375 3 -1.1794 9.029885384173484 30.002537209949047 5.190460179966456 0 0 0
1124 375 2 0.5897 9.17884673334772 30.942966996672958 5.288612342627566 0 0 0
1125 375 2 0.5897 8.446665193711645 29.775075251618382 5.914578400871428 0 0 0
1126 376 3 -1.1794 12.46289851266147 29.9010972446938 6.015794109261284 0 0 0
1127 376 2 0.5897 12.623371568376983 30.239053650495812 6.896853666579848 0 0 0
1128 376 2 0.5897 11.635426633890075 29.42541489387352 6.0882429685696575 0 0 0
1129 377 3 -1.1794 15.101191102203595 29.368133908993595 7.086560038235665 0 0 0
1130 377 2 0.5897 14.383014021124021 29.746547915271137 6.579355307230351 0 0 0
1131 377 2 0.5897 15.863953147134186 29.439513674012805 6.51268636657957 0 0 0
1171 391 3 -1.1794 11.614857088707128 34.08682257299371 5.68818342747946 0 0 0
1172 391 2 0.5897 11.459535804417191 34.086064770889486 4.743669630042878 0 0 0
1173 391 2 0.5897 12.523707578755566 33.80153358545482 5.782166172325212 0 0 0
1174 392 3 -1.1794 15.275770005974302 32.722634248656696 5.819773564679557 0 0 0
1175 392 2 0.5897 16.181068531640726 32.415476506561625 5.867947113173599 0 0 0
1685 562 2 0.5897 9.793118774705414 26.493410196693794 9.278689582890177 0 0 0
1743 581 2 0.5897 10.767440161465217 30.172719754918333 8.317913250376852 0 0 0
1745 582 2 0.5897 16.22899666061528 31.103970294097863 9.536033209653437 0 0 0
1803 601 2 0.5897 9.381474116248187 32.10230440655811 9.165620587653038 0 0 0
1805 602 2 0.5897 12.090083696754098 32.074884370921396 9.073774309513317 0 0 0
1687 563 3 -1.1794 11.701364421310709 27.587465436911266 8.938849543106727 0 0 0
1689 563 2 0.5897 12.274680460288272 27.000725249146203 8.445620062901172 0 0 0
1690 564 3 -1.1794 13.041005164603686 26.06110848064661 6.753077755036706 0 0 0
1738 580 3 -1.1794 8.985244808027495 29.717515695552475 9.057479508626407 0 0 0
1807 603 3 -1.1794 15.525973898991 34.43213829028886 8.236681942238485 0 0 0
439 147 3 -1.1794 18.195972035980283 27.710589503368112 2.5402127063659194 0 0 0
440 147 2 0.5897 17.642906403298856 27.198871337526217 3.1305472528803917 0 0 0
441 147 2 0.5897 19.0105301946851 27.21131702774488 2.4814355136656805 0 0 0
442 148 3 -1.1794 20.742050395807613 26.711955058837532 2.6679729697718937 0 0 0
443 148 2 0.5897 21.072013942680865 25.824568836324666 2.526900644761402 0 0 0
444 148 2 0.5897 20.822842043615015 26.850852803485033 3.611589290201421 0 0 0
499 167 3 -1.1794 18.07942786393322 30.90535496805484 3.194314961816162 0 0 0
500 167 2 0.5897 18.549791266480398 30.14198772459925 2.859261980085259 0 0 0
501 167 2 0.5897 17.972633463442055 30.73011580931991 4.1292577463260045 0 0 0
502 168 3 -1.1794 21.68341540410413 29.889926609623707 1.961689103134367 0 0 0
503 168 2 0.5897 22.58786195505429 29.684927978594498 1.7246592386626816 0 0 0
504 168 2 0.5897 21.25442778337872 29.0370926314223 2.0315106367175133 0 0 0
556 186 3 -1.1794 19.135406419283957 33.577609386598375 2.5152006398167748 0 0 0
557 186 2 0.5897 19.05256177072454 32.815060806495254 3.087816663341685 0 0 0
558 186 2 0.5897 18.43927380002315 34.16914559092026 2.8010626503272635 0 0 0
559 187 3 -1.1794 21.410698535934188 32.34056736918947 3.724765045713783 0 0 0
560 187 2 0.5897 20.815776242323935 32.97738742216579 3.328837289476614 0 0 0
561 187 2 0.5897 21.43575891391546 31.615237242354684 3.1006661589961806 0 0 0
1066 356 3 -1.1794 17.277888639381693 26.49922403083035 5.3932805897355856 0 0 0
1068 356 2 0.5897 17.567713460677187 26.519408665287816 6.305325969274042 0 0 0
1069 357 3 -1.1794 20.92926633889597 27.183403618887457 5.382556782624724 0 0 0
1070 357 2 0.5897 20.579103031512183 26.751485132643904 6.16169946525266 0 0 0
1071 357 2 0.5897 21.855315042446804 26.9415269242715 5.3698271714209085 0 0 0
1132 378 3 -1.1794 18.020594657752024 29.69012775478433 5.577046592626217 0 0 0
1133 378 2 0.5897 18.861834859872797 29.75190871755599 6.029518299562677 0 0 0
1134 378 2 0.5897 18.030031556378344 28.823790588304025 5.1701025219780155 0 0 0
1135 379 3 -1.1794 20.7476649439586 30.67959401522509 6.196497161386695 0 0 0
1136 379 2 0.5897 20.910787615049447 31.292256609444987 5.479371990057243 0 0 0
1137 379 2 0.5897 21.615644161314485 30.35642172129961 6.438165682748632 0 0 0
1176 392 2 0.5897 15.218316918675113 33.40592059759707 6.487644339081361 0 0 0
1177 393 3 -1.1794 18.741071028109673 32.6189334232396 6.468182773282879 0 0 0
1178 393 2 0.5897 18.526715118555817 32.8673524657975 7.367388890586536 0 0 0
1179 393 2 0.5897 19.33492139081703 31.873868142247282 6.560117682654114 0 0 0
1693 565 3 -1.1794 18.457896187134878 26.795014596328475 8.183215983475643 0 0 0
1697 566 2 0.5897 21.048248385353496 26.199763771970623 9.365837091322708 0 0 0
1748 583 2 0.5897 17.422305101332537 29.419293674788868 8.619852501775666 0 0 0
1812 604 2 0.5897 18.635238629038614 33.1184725068927 10.331994126644465 0 0 0
447 149 2 0.5897 23.91665795132242 26.507340920860834 0.8521588110212326 0 0 0
445 149 3 -1.1794 24.176486031348006 26.277064032428207 1.7441762516537633 0 0 0
448 150 3 -1.1794 26.887234253390222 26.319077325966713 2.5666133015509476 0 0 0
449 150 2 0.5897 27.285238546989707 27.186987341922773 2.63411512269602 0 0 0
450 150 2 0.5897 26.03183650577181 26.47771448955533 2.1674134961226885 0 0 0
451 151 3 -1.1794 30.630438750682146 26.918555494402213 3.0210030156113676 0 0 0
453 151 2 0.5897 30.40956792412615 27.116229403864107 3.931152882126525 0 0 0
505 169 3 -1.1794 24.52730400300232 30.002139229013725 2.6196049056495943 0 0 0
506 169 2 0.5897 23.898387460235018 29.803268291167022 3.313252488857689 0 0 0
507 169 2 0.5897 24.87520705173185 30.863386568395637 2.850794406792927 0 0 0
508 170 3 -1.1794 26.949409770805232 29.157616479207967 3.7163578870442615 0 0 0
509 170 2 0.5897 27.79513671701548 29.428147784738403 3.358879185203912 0 0 0
510 170 2 0.5897 26.30385223037682 29.61764066183017 3.179826804382691 0 0 0
511 171 3 -1.1794 29.727980234036394 29.792141945954537 2.6931692839335133 0 0 0
512 171 2 0.5897 30.15462003295812 28.96409194746185 2.9134965268670494 0 0 0
513 171 2 0.5897 29.874169570433516 30.348457865013213 3.4582662168949327 0 0 0
562 188 3 -1.1794 23.30115110712986 33.08157846859771 2.260184917322706 0 0 0
563 188 2 0.5897 24.119420206893405 32.75835549701231 2.6372715133002047 0 0 0
564 188 2 0.5897 22.620844191282114 32.760600232038996 2.8521200657475054 0 0 0
565 189 3 -1.1794 25.612733955574562 32.981230814290875 3.4924760738433833 0 0 0
566 189 2 0.5897 25.77654324935823 33.86080967357671 3.152272188542539 0 0 0
567 189 2 0.5897 25.90676771815342 33.01735511611107 4.4026798758638686 0 0 0
1072 358 3 -1.1794 23.5604082064078 26.470702653112973 4.683177921331441 0 0 0
1073 358 2 0.5897 23.879199222937853 26.72268216735967 3.8165110790375585 0 0 0
1074 358 2 0.5897 23.395140522673596 25.5304150573599 4.614058113139844 0 0 0
1075 359 3 -1.1794 27.072002996161487 26.665360617173175 5.496390300812034 0 0 0
1076 359 2 0.5897 27.161912682250538 26.407959714632774 4.57884364891679 0 0 0
1078 360 3 -1.1794 29.973966460229136 27.594349435247985 5.630344006808373 0 0 0
1079 360 2 0.5897 30.195528958635553 27.672523970369753 6.558261555445683 0 0 0
1080 360 2 0.5897 29.042863453754542 27.372456065618167 5.62380114642853 0 0 0
1138 380 3 -1.1794 23.89246329754514 30.99866195657967 5.515860833208488 0 0 0
1139 380 2 0.5897 24.315057977180807 30.774091711551613 6.344844350521748 0 0 0
1140 380 2 0.5897 23.54643914882796 31.880373128250934 5.6540042735137925 0 0 0
1141 381 3 -1.1794 26.832450776955238 29.96706629561469 6.2927299272339345 0 0 0
1142 381 2 0.5897 27.00331778732285 29.295418888835968 6.952976892852352 0 0 0
1143 381 2 0.5897 26.931733340841344 29.512196184218684 5.456388097823606 0 0 0
1180 394 3 -1.1794 27.281178542181095 33.01546379641178 6.132165092305268 0 0 0
1181 394 2 0.5897 28.171697879766953 33.35828856753924 6.056812354796779 0 0 0
1182 394 2 0.5897 27.360901783661806 32.08868818569797 5.906415803824954 0 0 0
1183 395 3 -1.1794 29.936267156437495 33.24355679250155 6.284726692211362 0 0 0
1184 395 2 0.5897 30.113915970840825 32.93076937252899 7.171765128722694 0 0 0
1185 395 2 0.5897 30.4184317019127 34.0679009925461 6.219874238308598 0 0 0
1700 567 2 0.5897 27.46451473384981 25.967252554204535 8.251751966559011 0 0 0
1703 568 2 0.5897 31.59745394723679 27.066945104900288 8.681044068527116 0 0 0
1754 585 2 0.5897 29.756176484045557 29.053330532049433 9.011141311134512 0 0 0
1814 605 2 0.5897 27.949851778404003 33.91119451232707 9.25887667029535 0 0 0
1817 606 2 0.5897 30.70156645489553 32.7094151735622 9.29422389628057 0 0 0
30034 0 1 0 30.128422887083524 34.04786271816046 1.6899372597213784 0 0 0
30071 0 1 0 24.515198360775564 27.293257349051324 9.240831222700375 0 0 0
1702 568 3 -1.1794 30.683812453135968 26.89422621746735 8.453755463050042 0 0 0
454 152 3 -1.1794 36.23488507596217 27.81100904750114 3.003251219195322 0 0 0
455 152 2 0.5897 35.56816352408767 28.28485713841311 2.506077786141743 0 0 0
456 152 2 0.5897 35.85868251083414 27.714863589103143 3.8781567882265344 0 0 0
459 153 2 0.5897 38.06033894853964 26.627530869960772 2.373799648558673 0 0 0
514 172 3 -1.1794 36.4992597006599 31.14191453433958 1.9740784210352207 0 0 0
515 172 2 0.5897 36.28386606869972 31.25286281479155 1.04805059467597 0 0 0
516 172 2 0.5897 37.34424230948809 30.69221510691281 1.9717221311732864 0 0 0
517 173 3 -1.1794 39.22379942804191 29.671449570907715 2.955645895730133 0 0 0
519 173 2 0.5897 39.273549584523735 30.150651852463852 3.782762717343649 0 0 0
568 190 3 -1.1794 38.24320722261022 33.32299705584634 3.217417651304101 0 0 0
569 190 2 0.5897 38.89501994618987 33.84348983143755 2.7478870862021108 0 0 0
1081 361 3 -1.1794 33.48807615164937 26.9914282374379 5.276180474919018 0 0 0
1083 361 2 0.5897 32.71944358990088 27.561580455454028 5.295218691975392 0 0 0
1084 362 3 -1.1794 36.167498627581956 28.23673785943143 6.075758790374276 0 0 0
1085 362 2 0.5897 35.22165780635523 28.09146232879483 6.053124344651603 0 0 0
1086 362 2 0.5897 36.26669373670698 29.185130778845195 5.992433307069035 0 0 0
1089 363 2 0.5897 37.945358822184254 27.445911824889958 5.865251093872691 0 0 0
1144 382 3 -1.1794 32.89056122829481 30.594972887882616 5.342868058315694 0 0 0
1145 382 2 0.5897 33.814478163356156 30.56982638054915 5.093913585610509 0 0 0
1146 382 2 0.5897 32.8783847110035 30.29253129426243 6.2509503998702085 0 0 0
1147 383 3 -1.1794 35.52473594345038 30.565338804818094 4.7321704311112045 0 0 0
1148 383 2 0.5897 35.864084488944904 30.884564735231272 3.8960063609707802 0 0 0
1149 383 2 0.5897 35.676331053577115 31.28606048861778 5.343571568602324 0 0 0
1152 384 2 0.5897 39.31346209565412 30.290965952934037 6.7116539322638875 0 0 0
1186 396 3 -1.1794 32.81762974812654 33.78916861988176 5.968733230358989 0 0 0
1187 396 2 0.5897 32.41705035127682 33.125210184481816 5.407549831305643 0 0 0
1188 396 2 0.5897 32.732724279091045 33.43738520168516 6.854888585019613 0 0 0
1189 397 3 -1.1794 35.9988886393879 33.25341643576117 6.51898278768389 0 0 0
1190 397 2 0.5897 35.17083523684163 33.70301876907385 6.350408991459626 0 0 0
1191 397 2 0.5897 36.61256691750063 33.63807629407452 5.893149701917338 0 0 0
1194 398 2 0.5897 39.12032334676708 33.57504792493999 6.822053860000762 0 0 0
1707 569 2 0.5897 34.168359926954686 27.763330141032217 9.290885181072367 0 0 0
1757 586 2 0.5897 32.93873890080038 29.34314802167582 8.621758601241273 0 0 0
1820 607 2 0.5897 32.90325116751428 31.666699928204928 8.629850588443801 0 0 0
1825 609 3 -1.1794 38.98780108084317 33.43993137788733 8.507472088476867 0 0 0
1150 384 3 -1.1794 39.67353332158638 30.70795602229387 5.928902536893756 0 0 0
1819 607 3 -1.1794 32.63293878934163 32.56673376708129 8.811793097025197 0 0 0
457 153 3 -1.1794 38.937696186731365 26.596686847299654 2.755277109783152 0 0 0
1192 398 3 -1.1794 39.13402096328868 33.53100094733276 5.865966557241608 0 0 0
458 153 2 0.5897 39.326742098978116 25.798358375603993 2.3981382344373343 0 0 0
460 154 3 -1.1794 42.116818022283155 27.127955724309643 2.731943519788873 0 0 0
461 154 2 0.5897 41.176866067129396 27.22907176680949 2.8819362772040114 0 0 0
463 155 3 -1.1794 44.7659747528406 27.981047006095327 2.6194492528570255 0 0 0
464 155 2 0.5897 45.07628889817413 27.79491799139908 3.5056165636296983 0 0 0
465 155 2 0.5897 43.866430896726776 27.654112560205235 2.6065553360399307 0 0 0
518 173 2 0.5897 38.83849622123313 28.827204571996234 3.1902162168475097 0 0 0
520 174 3 -1.1794 41.59698700250732 30.689623817802122 1.7792046438245306 0 0 0
521 174 2 0.5897 40.97064304194175 30.176175665017052 2.2893975037569296 0 0 0
522 174 2 0.5897 41.88613772382765 31.378682508654 2.3773867873917527 0 0 0
570 190 2 0.5897 38.52599272634236 33.35204422354932 4.131430645431222 0 0 0
571 191 3 -1.1794 41.853490164781626 32.87623916512636 3.6784569891509173 0 0 0
572 191 2 0.5897 42.59701000642429 32.8778480966656 3.0756244041230176 0 0 0
573 191 2 0.5897 42.03977949825645 32.161574272763936 4.287375432134648 0 0 0
574 192 3 -1.1794 44.41284771583071 32.62827286471705 2.3337086483162546 0 0 0
575 192 2 0.5897 44.751057941129126 32.3862956141556 1.4715638452461712 0 0 0
576 192 2 0.5897 44.969306281614685 32.154070463619966 2.9515417894243874 0 0 0
1087 363 3 -1.1794 38.79196133979417 27.054478655805507 5.6501302068685835 0 0 0
1088 363 2 0.5897 38.87848310932674 27.174482542754934 4.704432057620883 0 0 0
1090 364 3 -1.1794 42.12899491505781 28.238531935453164 6.001948852348654 0 0 0
1091 364 2 0.5897 42.72249548005544 27.48762113197495 6.012988982624519 0 0 0
1092 364 2 0.5897 41.29565018776178 27.881282398863213 5.695125032621817 0 0 0
1093 365 3 -1.1794 45.68196624132336 27.34797595904405 5.599757705116093 0 0 0
1094 365 2 0.5897 45.18458996553295 27.380953928664056 6.416924161803531 0 0 0
1151 384 2 0.5897 40.612331663512975 30.775264406440495 6.103141093116363 0 0 0
1153 385 3 -1.1794 42.26648759821902 31.03902761033363 5.6317315972577795 0 0 0
1154 385 2 0.5897 42.24876984280915 30.1769199321184 5.216174509430547 0 0 0
1155 385 2 0.5897 42.88563736889078 30.9438894380789 6.355495311529526 0 0 0
1156 386 3 -1.1794 45.18715111760848 30.068939294532022 6.237028363697283 0 0 0
1157 386 2 0.5897 45.316320414318625 29.285210136904812 5.702878834707857 0 0 0
1158 386 2 0.5897 45.884606573155594 30.664204704232834 5.962347057189432 0 0 0
1193 398 2 0.5897 39.23990230373548 32.60005581051278 5.670105961631588 0 0 0
1195 399 3 -1.1794 44.558797859009346 33.614920529187785 5.300456087244635 0 0 0
1196 399 2 0.5897 43.646410130938676 33.673120375661846 5.583992474666075 0 0 0
1197 399 2 0.5897 44.934402966631865 32.92035241486103 5.841499486576145 0 0 0
1709 570 2 0.5897 38.18187908523561 25.83304935877123 9.188213860014367 0 0 0
1714 572 3 -1.1794 44.343700526031824 26.690037677918095 8.3488337390241 0 0 0
1766 589 2 0.5897 41.663225004917344 28.53332008399604 8.00677312990191 0 0 0
1770 590 2 0.5897 44.63973012064835 30.05833555221664 7.884249768819801 0 0 0
1830 610 2 0.5897 45.449886811915455 33.38633111321977 9.026589578541861 0 0 0
466 156 3 -1.1794 47.736233134111735 26.97866634542779 2.986357006437632 0 0 0
467 156 2 0.5897 47.30111642524106 27.310293023901703 2.200908919505701 0 0 0
468 156 2 0.5897 47.992359247191956 26.0847060188664 2.7594921767161016 0 0 0
469 157 3 -1.1794 50.74046398873233 27.30072379564728 2.950682761859585 0 0 0
470 157 2 0.5897 49.84346974934961 27.28300344426541 2.617037451583166 0 0 0
471 157 2 0.5897 50.64850853220528 27.164361432268862 3.8936473415378803 0 0 0
472 158 3 -1.1794 54.628968181835894 27.716640982065528 2.2453225667745356 0 0 0
474 158 2 0.5897 53.72890101755925 27.390988054601213 2.2375007106957026 0 0 0
523 175 3 -1.1794 50.76137695824031 30.81349229981906 2.8953392048971263 0 0 0
524 175 2 0.5897 50.259164592662046 30.021817473675764 3.088382675305157 0 0 0
525 175 2 0.5897 51.65200777188924 30.60796909858534 3.179539781907637 0 0 0
526 176 3 -1.1794 53.567420424214326 30.39845856364467 2.8709140595133995 0 0 0
527 176 2 0.5897 53.92681493409283 29.57947099047523 2.5298471682725423 0 0 0
528 176 2 0.5897 53.43452978327796 30.943587292498577 2.095410817424892 0 0 0
577 193 3 -1.1794 48.126875047139585 32.79132249521082 2.7821930963696606 0 0 0
578 193 2 0.5897 48.139561349229936 33.51433495081541 2.15503785229043 0 0 0
579 193 2 0.5897 48.75046813785741 32.156603218240335 2.4293559085578793 0 0 0
580 194 3 -1.1794 51.34173551599887 33.22104076857122 1.8306517631847483 0 0 0
581 194 2 0.5897 51.07543614036592 32.555565478278474 2.465048233765318 0 0 0
582 194 2 0.5897 52.19773983613736 33.51799173637505 2.1393718073715786 0 0 0
583 195 3 -1.1794 54.256990566990616 33.26274981994408 2.6560422810923807 0 0 0
585 195 2 0.5897 54.23537452930471 33.07450581118336 3.5943006518632052 0 0 0
1096 366 3 -1.1794 48.622916970600365 27.645628292094262 5.570760980446718 0 0 0
1097 366 2 0.5897 48.36377518547658 27.546831202074777 4.654618961105562 0 0 0
1099 367 3 -1.1794 51.30232689715475 26.87380478652167 5.556945623180524 0 0 0
1101 367 2 0.5897 50.59021358250743 27.46391326456899 5.803720165255432 0 0 0
1102 368 3 -1.1794 54.007128698199466 26.86822767568664 5.531916932802266 0 0 0
1104 368 2 0.5897 53.08210073181234 26.677743929009786 5.37611854248712 0 0 0
1159 387 3 -1.1794 54.39359481518141 29.67204792194328 5.650242136278533 0 0 0
1161 387 2 0.5897 53.972715052452976 29.68235940589911 4.7905988109971025 0 0 0
1198 400 3 -1.1794 46.86973446298023 31.945768204940507 5.766166377525382 0 0 0
1199 400 2 0.5897 47.24765517869623 31.68438534697665 4.926471718086985 0 0 0
1200 400 2 0.5897 47.06778101919987 32.87947987959546 5.838222537729963 0 0 0
1201 401 3 -1.1794 51.85322133330773 32.540076969331686 6.495089962133057 0 0 0
1202 401 2 0.5897 51.44650679272732 31.698179983420957 6.290091021103057 0 0 0
1203 401 2 0.5897 51.312565440647276 32.90332896275918 7.196496431493368 0 0 0
1204 402 3 -1.1794 54.55830948244632 32.397879114303684 5.418385942545585 0 0 0
1205 402 2 0.5897 54.59493234869385 31.44197943822037 5.452244165484201 0 0 0
1206 402 2 0.5897 53.69014640651658 32.616919168459 5.756832603348921 0 0 0
1721 574 2 0.5897 50.53755505618721 26.55649003243926 8.765979642759733 0 0 0
1773 591 2 0.5897 46.81241693215697 30.606480155534932 9.088833656826878 0 0 0
1775 592 2 0.5897 51.48382814144182 29.72226625203149 8.419926080729951 0 0 0
1778 593 2 0.5897 53.65994747056461 29.576142150795587 8.138471555947902 0 0 0
1835 612 2 0.5897 50.05496843232264 31.861012105045997 8.629902863989631 0 0 0
1839 613 2 0.5897 53.46929727187932 32.050362291771194 8.145475962203559 0 0 0
14199 4733 2 0.5897 29.431428060982274 24.394606565086367 1.6044379123969268 0 0 1
1110 370 2 0.5897 58.94982217307873 27.21021585265568 5.655287829606604 0 0 0
475 159 3 -1.1794 60.059796684025926 26.443151183626355 3.2268108632308863 0 0 0
476 159 2 0.5897 60.05710621516688 27.34819516758892 3.5384498474233195 0 0 0
477 159 2 0.5897 60.98663717915551 26.20922370318594 3.177050240205955 0 0 0
529 177 3 -1.1794 57.983117866824344 30.04934951629561 2.048277921105766 0 0 0
530 177 2 0.5897 57.2220108662665 29.607827327819372 2.425114635931408 0 0 0
531 177 2 0.5897 57.73065128614361 30.971845250930183 2.0096208417868833 0 0 0
532 178 3 -1.1794 60.69015069728444 29.1513110157921 3.4104567553950993 0 0 0
533 178 2 0.5897 59.872797962070365 29.600062362734228 3.1941489290211287 0 0 0
534 178 2 0.5897 60.801000361770335 29.29438023723292 4.350390610591997 0 0 0
584 195 2 0.5897 55.13059345200908 32.98912323768443 2.376438628956272 0 0 0
586 196 3 -1.1794 57.43559659447888 32.9635637527608 2.83386125137839 0 0 0
587 196 2 0.5897 58.307242348607 33.32025664122346 2.662877987124757 0 0 0
588 196 2 0.5897 57.48303957787706 32.63375645646188 3.7311954506999734 0 0 0
589 197 3 -1.1794 60.53764853334348 32.20743027700059 3.4271198069864957 0 0 0
590 197 2 0.5897 61.36908249416653 32.07587830405877 2.9714399313386273 0 0 0
591 197 2 0.5897 60.78732448921328 32.52215632495027 4.2959357040902075 0 0 0
1105 369 3 -1.1794 57.080408913157044 27.35183852492499 5.283120807485161 0 0 0
1106 369 2 0.5897 57.03107571489764 26.872977713136883 6.110460142957413 0 0 0
1107 369 2 0.5897 56.18167650377874 27.355035254292744 4.953724999069735 0 0 0
1108 370 3 -1.1794 59.60453476787793 26.790618384520183 6.213429473500809 0 0 0
1109 370 2 0.5897 60.06016285761844 27.517917332399897 6.637305676868713 0 0 0
1160 387 2 0.5897 54.45721829336784 28.743830383700846 5.87517933271736 0 0 0
1162 388 3 -1.1794 57.57272960417416 30.265789307367104 5.3736020354183305 0 0 0
1163 388 2 0.5897 57.4662467508173 30.055327995155764 6.301286820105245 0 0 0
1164 388 2 0.5897 56.87241024721949 29.781918224569136 4.935819842440588 0 0 0
1165 389 3 -1.1794 60.2870906966967 29.90392743390834 6.29820423857645 0 0 0
1166 389 2 0.5897 59.54153298239846 29.701296140949115 5.7331233627990885 0 0 0
1167 389 2 0.5897 60.2051297255732 30.840713020262637 6.47693907196794 0 0 0
1207 403 3 -1.1794 57.287722560390556 32.95792044906862 5.67992425699147 0 0 0
1208 403 2 0.5897 57.33670295395456 32.005520206320995 5.762179342818055 0 0 0
1209 403 2 0.5897 56.38326370848763 33.172336985541264 5.908422571474692 0 0 0
1210 404 3 -1.1794 59.911657848869986 33.20802004326291 6.262140551315005 0 0 0
1211 404 2 0.5897 60.044267813685906 34.136403990425045 6.070439100609738 0 0 0
1212 404 2 0.5897 58.997005567695524 33.04383644034532 6.03260701010554 0 0 0
1215 405 2 0.5897 62.021969964007226 33.457760735600274 5.45214137567881 0 0 0
1726 576 3 -1.1794 57.10834420199834 26.835184099901582 8.533935545007187 0 0 0
1780 594 3 -1.1794 56.83280405394563 29.750050923120213 8.059094853277218 0 0 0
1842 614 2 0.5897 57.07954734660891 33.13800660266965 8.41324450494799 0 0 0
1844 615 2 0.5897 59.86772763597201 33.4544433126106 8.479034424162185 0 0 0
30053 0 1 0 60.171871897404806 33.811559958090854 0.1103375057741075 0 0 0
593 198 2 0.5897 63.02866244687937 30.94182492464654 2.6675490381367117 0 0 0
478 160 3 -1.1794 62.956183465734505 26.511437352137587 2.723124923513233 0 0 0
479 160 2 0.5897 63.89088717496453 26.64782724052344 2.8779099772143844 0 0 0
480 160 2 0.5897 62.66926863654371 27.30541771116945 2.272007931817681 0 0 0
481 161 3 -1.1794 65.94915327958925 27.56007611536063 3.1647843393877495 0 0 0
482 161 2 0.5897 66.45603680999812 27.53464202770811 3.9763591314557503 0 0 0
483 161 2 0.5897 66.60581400909538 27.51107968951483 2.47007025430664 0 0 0
535 179 3 -1.1794 66.04283998219043 30.58570417567729 3.115949446577033 0 0 0
536 179 2 0.5897 65.77871574275576 29.824083495921172 2.5998063470187853 0 0 0
537 179 2 0.5897 66.00673184972418 30.28457623857738 4.023831701333112 0 0 0
538 180 3 -1.1794 68.61831743701785 29.72140796096877 1.869965477538086 0 0 0
539 180 2 0.5897 67.66451431663126 29.786878591569135 1.9169212167203278 0 0 0
540 180 2 0.5897 68.93285544610251 30.568445002709463 2.1859181940764216 0 0 0
592 198 3 -1.1794 63.17844871319461 31.884621860869238 2.7377628114941457 0 0 0
594 198 2 0.5897 64.00069126034651 32.03243789696572 2.2705384188465305 0 0 0
595 199 3 -1.1794 66.16159179256044 33.23541133364144 3.07637600017247 0 0 0
596 199 2 0.5897 66.15506992544972 32.28329487251535 2.9780727731575736 0 0 0
597 199 2 0.5897 65.85676901935706 33.38639123635976 3.971093247821862 0 0 0
598 200 3 -1.1794 69.10444865891232 32.66411539657077 3.1448972251500757 0 0 0
599 200 2 0.5897 69.25633458523384 32.6884692309588 4.0896567727507 0 0 0
600 200 2 0.5897 68.18776821779177 32.919946044092036 3.0425275946145556 0 0 0
1111 371 3 -1.1794 64.07184065165282 27.05305110147072 5.809304921542485 0 0 0
1112 371 2 0.5897 64.62566713262288 27.033319881182464 5.02884477648783 0 0 0
1113 371 2 0.5897 63.56851298423154 26.23996720382848 5.767025336965986 0 0 0
1114 372 3 -1.1794 67.8895542921146 27.126277668983626 4.840555543496257 0 0 0
1115 372 2 0.5897 68.36261636030369 27.844936826776966 5.260046389104978 0 0 0
1168 390 3 -1.1794 66.95975968365697 30.458844889173307 6.0743995418085435 0 0 0
1169 390 2 0.5897 67.61388905133917 30.953658436643874 6.5678620761041175 0 0 0
1170 390 2 0.5897 66.61528543589574 29.823787540811658 6.702309399643998 0 0 0
1213 405 3 -1.1794 62.87444802174677 33.07024519365678 5.253786554484971 0 0 0
1214 405 2 0.5897 62.6818088060633 32.37657031424235 4.622963710332728 0 0 0
1216 406 3 -1.1794 65.53421538826075 32.840214346624705 5.811072903038054 0 0 0
1217 406 2 0.5897 65.82944841852115 31.974245712384736 5.529705941609862 0 0 0
1218 406 2 0.5897 64.57874573565039 32.78562828601496 5.79294381057885 0 0 0
1219 407 3 -1.1794 69.45509358368427 32.48851833414136 5.957133697860101 0 0 0
1220 407 2 0.5897 69.70916042061936 31.709710663183557 6.452250277989211 0 0 0
1221 407 2 0.5897 69.99298320777372 33.191075786785994 6.322263090082206 0 0 0
1790 597 2 0.5897 65.37746229528022 28.712017914153886 8.46002801128148 0 0 0
1792 598 3 -1.1794 68.52557250033925 30.729256931028814 8.521553938169928 0 0 0
1849 617 3 -1.1794 68.04823254948867 33.49161676955683 9.017567933453595 0 0 0
1850 617 2 0.5897 68.21624623162296 32.74072410336145 8.44821436102391 0 0 0
1730 577 2 0.5897 64.1495226492676 27.473423913408002 7.674363099616664 0 0 0
1223 408 2 0.5897 6.7433639762748445 3.483241523856387 9.43701155297601 0 0 0
1224 408 2 0.5897 5.467364137058344 2.678699819147272 9.56519992719484 0 0 0
1282 428 3 -1.1794 2.5585625769739218 5.923349285969851 8.201609272322832 0 0 0
1284 428 2 0.5897 2.1523336381165437 6.003056823719355 9.06465979359402 0 0 0
1335 445 2 0.5897 5.054983364659832 9.337732374296431 9.779156847839841 0 0 0
1852 618 3 -1.1794 3.199983444271716 1.5239014494073617 12.102452342369112 0 0 0
1853 618 2 0.5897 3.1175039868028716 0.7283565626064179 11.576585924198847 0 0 0
1854 618 2 0.5897 2.4024653765356647 2.0190484585445905 11.915299919092298 0 0 0
1855 619 3 -1.1794 5.521012186556526 3.175788145575741 12.138069079187332 0 0 0
1856 619 2 0.5897 4.860620445865858 2.5415489071807413 11.859048313921244 0 0 0
1857 619 2 0.5897 5.843147423205662 3.561051664060881 11.32318722561481 0 0 0
1909 637 3 -1.1794 2.7573675976161574 6.699792947000064 11.272453719376177 0 0 0
1910 637 2 0.5897 3.4353936032673182 7.305585987550053 11.5716647135619 0 0 0
1911 637 2 0.5897 2.251071915015891 6.498540399081084 12.059470071209011 0 0 0
1912 638 3 -1.1794 6.099132356368516 6.079532403828544 12.824601790122447 0 0 0
1913 638 2 0.5897 6.04931841368331 6.492845245661867 13.686530730518468 0 0 0
1914 638 2 0.5897 5.269061529113422 5.611442017683765 12.734575048602483 0 0 0
1973 658 2 0.5897 2.967080655772492 9.222733467240285 10.33141582293413 0 0 0
2509 837 3 -1.1794 2.9551711090874093 3.276144476947876 14.755591874179215 0 0 0
2510 837 2 0.5897 2.814221697245038 3.1370283688460887 13.819102843572473 0 0 0
2511 837 2 0.5897 3.904761603293249 3.355553649634744 14.84616879193286 0 0 0
2512 838 3 -1.1794 5.77215088679295 2.7474812697195636 14.76828014230472 0 0 0
2513 838 2 0.5897 5.261978436648404 1.940975067003721 14.6940936614573 0 0 0
2514 838 2 0.5897 5.5813984692316145 3.227122673789715 13.962185221617426 0 0 0
2560 854 3 -1.1794 2.0162218832877796 5.951391325240907 13.833882151446302 0 0 0
2561 854 2 0.5897 2.0171358068774166 6.4672526659723895 14.640181373229785 0 0 0
2562 854 2 0.5897 2.5012952162531215 5.156870964627512 14.056757058356627 0 0 0
2627 876 2 0.5897 7.470938101251882 6.7323142936695275 15.151672567063816 0 0 0
3215 1072 2 0.5897 4.411454008353569 6.037881164015674 17.31916886314374 0 0 0
3214 1072 3 -1.1794 3.5106378754848966 5.8839011088149 17.03446948048694 0 0 0
3218 1073 2 0.5897 6.670179042990606 6.929862311837108 18.294741738223905 0 0 0
1228 410 3 -1.1794 12.084339594209489 3.1922891578241597 8.105162730571235 0 0 0
1225 409 3 -1.1794 8.506750852606835 3.5480130017223535 9.349516814166913 0 0 0
1227 409 2 0.5897 9.141937012854084 3.1084289075363136 9.914791832313943 0 0 0
1229 410 2 0.5897 12.827448375966991 3.189876026866835 7.501825740640728 0 0 0
1230 410 2 0.5897 12.404177317699457 2.7329791726116515 8.881674175450135 0 0 0
1233 411 2 0.5897 14.86901092118602 4.138195966328429 8.850260708896943 0 0 0
1285 429 3 -1.1794 12.01240110596845 5.895764909131927 8.229072786777648 0 0 0
1287 429 2 0.5897 11.993823348320877 4.9416035628975745 8.155161760191254 0 0 0
1288 430 3 -1.1794 15.016635154913104 6.447463514968965 8.994176273419082 0 0 0
1290 430 2 0.5897 14.721533621416969 6.488438871012285 9.90382888081979 0 0 0
1344 448 2 0.5897 14.402189355818692 8.288778216890917 8.26409266677015 0 0 0
1858 620 3 -1.1794 15.089618654066726 2.362175175092033 11.645688076470575 0 0 0
1860 620 2 0.5897 15.099535571788664 2.278402490873139 10.692212672269447 0 0 0
1915 639 3 -1.1794 8.832980184072506 5.870472953104976 11.18987898550968 0 0 0
1916 639 2 0.5897 8.367389821077497 5.541583638718645 10.42092543582984 0 0 0
1917 639 2 0.5897 8.267936534023324 5.6426892189607045 11.928168448910151 0 0 0
1918 640 3 -1.1794 11.747643990803684 6.72174790272244 12.135418073067974 0 0 0
1919 640 2 0.5897 11.038706758223153 6.876449291087099 11.511152833758612 0 0 0
1920 640 2 0.5897 11.414130925203624 6.034100949711019 12.711736340461165 0 0 0
1921 641 3 -1.1794 14.288209019911115 6.696973098300898 11.86139068590308 0 0 0
1923 641 2 0.5897 14.22672935023071 7.652081334724975 11.876224695057221 0 0 0
1982 661 2 0.5897 14.207352955310913 9.894851168547286 11.07848797477343 0 0 0
2515 839 3 -1.1794 11.854109561592507 2.882516195539972 14.791254453614778 0 0 0
2516 839 2 0.5897 10.930000662377097 2.6393091433662526 14.846974206334389 0 0 0
2517 839 2 0.5897 12.184075187045316 2.777731842021746 15.683652692365866 0 0 0
2563 855 3 -1.1794 9.030199573208426 5.883982647869046 14.82253269163363 0 0 0
2564 855 2 0.5897 9.936153149183388 5.6871962723814145 15.060765993132923 0 0 0
2565 855 2 0.5897 8.845456732924525 5.30527749322175 14.082801613302781 0 0 0
2566 856 3 -1.1794 11.57662321825687 5.490966807735778 15.01460612784806 0 0 0
2567 856 2 0.5897 11.786959281065512 4.570213060908528 14.859033683416559 0 0 0
2568 856 2 0.5897 11.75483091354953 5.62385476136368 15.945634789597301 0 0 0
2569 857 3 -1.1794 14.151886689214228 6.4354017636749 14.659518888189332 0 0 0
2570 857 2 0.5897 14.21929245961874 6.460655342794106 13.70502918799504 0 0 0
2571 857 2 0.5897 13.215487534659196 6.336239779451332 14.831435689258052 0 0 0
2634 878 2 0.5897 12.828823277806451 8.507440079371817 14.863944441114526 0 0 0
2636 879 2 0.5897 15.157545617298934 7.835492027322192 15.761011930943392 0 0 0
3164 1055 2 0.5897 14.564049905053654 2.300361199000995 17.45286699670059 0 0 0
3221 1074 2 0.5897 8.42731604321967 5.397224797144758 18.9894778819567 0 0 0
3224 1075 2 0.5897 12.888877576295148 6.493793601286331 18.163188056340697 0 0 0
1922 641 2 0.5897 13.378952046845125 6.397865892744959 11.8656696975244 0 0 0
3158 1053 2 0.5897 8.638692887406538 2.6332327441323877 15.13337924064385 0 0 0
1232 411 2 0.5897 15.962688606423225 3.09715302854648 8.959775307555741 0 0 0
1295 432 2 0.5897 20.647144777380127 5.417324135198527 9.574963028605776 0 0 0
1859 620 2 0.5897 15.633183652093678 1.6379251856857802 11.955899265465314 0 0 0
1234 412 3 -1.1794 17.68712658507437 2.4647216354388397 9.427081801479547 0 0 0
1236 412 2 0.5897 17.628001635690573 1.898387963766444 10.196498395727346 0 0 0
1237 413 3 -1.1794 20.100997847642624 3.4932412166871223 9.265803373873807 0 0 0
1239 413 2 0.5897 20.2819304714445 3.0619322473403767 10.100949148178959 0 0 0
1291 431 3 -1.1794 17.900952660560627 5.5443865948441955 9.264182438513592 0 0 0
1293 431 2 0.5897 18.49989732157743 4.931693899433099 8.837445210890778 0 0 0
1296 432 2 0.5897 21.228500269074985 6.800231138654751 9.778651886447475 0 0 0
1861 621 3 -1.1794 17.82104113779428 1.6702649840489694 12.19308550603778 0 0 0
1862 621 2 0.5897 18.75536187360508 1.510677303910414 12.326533077383704 0 0 0
1863 621 2 0.5897 17.758776305000442 2.6120869120647114 12.033943477870384 0 0 0
1864 622 3 -1.1794 20.482126947253235 1.4643433709389302 12.045573124983475 0 0 0
1865 622 2 0.5897 20.951210476995126 1.6181808524009536 12.86565064816628 0 0 0
1866 622 2 0.5897 20.7781122472238 0.600611919389745 11.758181861411352 0 0 0
1924 642 3 -1.1794 17.08327438825439 4.316457201276687 11.676928982249882 0 0 0
1925 642 2 0.5897 16.256291065363666 3.8369467096550154 11.725939974580307 0 0 0
1926 642 2 0.5897 17.0940959149066 4.8575528429974915 12.466441652652659 0 0 0
1927 643 3 -1.1794 21.571575560915445 4.291983238808944 12.464516345308024 0 0 0
1928 643 2 0.5897 20.893120408978074 4.4023416340802966 13.130662903400173 0 0 0
1929 643 2 0.5897 22.31704938009373 3.9249928418675477 12.939719937097513 0 0 0
1985 662 2 0.5897 16.03561978828389 9.31522776595342 14.125683779786701 0 0 0
2518 840 3 -1.1794 18.058849523410164 3.081782755148515 14.73887886062349 0 0 0
2519 840 2 0.5897 17.696559326087183 2.365684243591823 14.217169713185838 0 0 0
2520 840 2 0.5897 19.002337372472724 2.920476572581282 14.745415855590085 0 0 0
2521 841 3 -1.1794 20.62536308432938 2.080046828262037 14.606058962640747 0 0 0
2522 841 2 0.5897 21.48367430508643 2.2852967248072598 14.976743465216593 0 0 0
2523 841 2 0.5897 20.457932781779977 1.1765800562933986 14.874287819435482 0 0 0
2572 858 3 -1.1794 17.09912765278532 5.565951097529727 14.565780891007835 0 0 0
2573 858 2 0.5897 17.27148003259728 4.63109403518233 14.4536728330544 0 0 0
2574 858 2 0.5897 16.144492645523336 5.633431461715973 14.58449170755517 0 0 0
2575 859 3 -1.1794 21.098254979994802 5.840033487054657 15.769743705872354 0 0 0
2576 859 2 0.5897 20.505384767436993 5.84350657682139 16.52122507456052 0 0 0
2577 859 2 0.5897 21.41085823837028 6.742536838804932 15.70651298506699 0 0 0
2639 880 2 0.5897 18.530961520842713 8.928155790294753 14.077870192050346 0 0 0
3167 1056 2 0.5897 18.40560132589014 2.581501343397132 19.262164265878468 0 0 0
3230 1077 2 0.5897 17.256314401660113 5.544247500066613 16.441098557994493 0 0 0
30068 0 1 0 19.29735107877332 7.626523862833328 11.834330997697913 0 0 0
1348 450 3 -1.1794 22.9483266743329 9.359226015233656 10.134709553348564 0 0 0
3290 1097 2 0.5897 16.562301945247803 10.134213987604484 18.638755988711356 0 0 0
1869 623 2 0.5897 23.37987392607665 4.113300581176075 11.148516387572336 0 0 0
1240 414 3 -1.1794 23.575737000118977 3.349451147505619 8.511294354612073 0 0 0
1241 414 2 0.5897 22.905702514609683 3.919141422788737 8.13348843483223 0 0 0
1242 414 2 0.5897 23.844297175240666 3.7949572549518553 9.314805718017091 0 0 0
1243 415 3 -1.1794 27.538254548412905 2.1564513068971283 8.463974903274485 0 0 0
1245 415 2 0.5897 28.076405569937933 2.4076742483325577 7.713300147640685 0 0 0
1246 416 3 -1.1794 30.07194540813352 2.2553158492105054 9.571351077616379 0 0 0
1248 416 2 0.5897 29.1940220804058 1.9242997490264981 9.381847931944447 0 0 0
1297 433 3 -1.1794 26.188512757342885 5.166804547023161 9.256757267388348 0 0 0
1299 433 2 0.5897 26.04290798437928 4.721533512498701 8.422033235575451 0 0 0
1300 434 3 -1.1794 30.738015251369006 4.872973416417739 9.11696983282109 0 0 0
1301 434 2 0.5897 30.850969978595018 5.602522707661313 9.726256068876644 0 0 0
1867 623 3 -1.1794 24.190817725033234 3.7043312706287606 11.450752060424582 0 0 0
1868 623 2 0.5897 24.88625174894212 4.218395762969226 11.040458121801798 0 0 0
1870 624 3 -1.1794 31.066847261694893 3.522060631984078 11.93761006060534 0 0 0
1871 624 2 0.5897 30.561649659794817 2.9782838270776986 11.333198888435561 0 0 0
1872 624 2 0.5897 31.778878396273168 2.954634160048186 12.2330254655543 0 0 0
1930 644 3 -1.1794 24.48682040913661 6.858290263960182 11.462145301251379 0 0 0
1931 644 2 0.5897 24.31239282326008 6.051193416688298 11.946294166893027 0 0 0
1932 644 2 0.5897 25.43362016781479 6.980322904913938 11.532213741426315 0 0 0
1933 645 3 -1.1794 27.348099280454235 6.701250944584205 12.197869235894457 0 0 0
1934 645 2 0.5897 27.082621685425867 5.969719202041981 11.640541661480123 0 0 0
1935 645 2 0.5897 27.4177199318423 6.322401842081489 13.07414516976138 0 0 0
1936 646 3 -1.1794 30.331609459377056 5.740695196898378 13.33622010220877 0 0 0
1937 646 2 0.5897 30.524474311736235 4.815430509877567 13.184828324236689 0 0 0
1938 646 2 0.5897 29.79064848522355 5.9983435252550015 12.589756005636978 0 0 0
1994 665 2 0.5897 27.612177836794658 8.391587522681517 12.058394009060777 0 0 0
2524 842 3 -1.1794 23.55017419793068 2.787794838592408 15.150183988838846 0 0 0
2525 842 2 0.5897 23.985858882044205 2.8030307419586826 16.002345167703933 0 0 0
2526 842 2 0.5897 24.178758010810828 3.1919078593806507 14.552014462443843 0 0 0
2527 843 3 -1.1794 26.911589795498358 2.362059089883554 15.901742833287942 0 0 0
2528 843 2 0.5897 26.848230819025282 1.4138535524534566 15.787186427439638 0 0 0
2529 843 2 0.5897 27.761668938993036 2.5927828937487276 15.527091581009026 0 0 0
2578 860 3 -1.1794 24.09211659480449 5.545347957839336 13.98995874234194 0 0 0
2579 860 2 0.5897 24.387596680038364 6.21981516162386 14.601528753766283 0 0 0
2580 860 2 0.5897 23.282028464077996 5.210768414239726 14.374725752581437 0 0 0
2581 861 3 -1.1794 27.741799902592387 5.69109317834341 14.957223888672818 0 0 0
2582 861 2 0.5897 27.176221717283966 4.9198948275799586 14.917143678288793 0 0 0
2583 861 2 0.5897 27.865146672429944 5.849864570386564 15.893070803657292 0 0 0
2584 862 3 -1.1794 30.869706632688953 6.755788644379869 15.83980205262519 0 0 0
2585 862 2 0.5897 30.666127387860435 6.505614799411705 14.938580596927519 0 0 0
2586 862 2 0.5897 30.137223375093946 6.416675845253644 16.354294127052608 0 0 0
2646 882 2 0.5897 26.88124027293061 8.916279093382512 14.844717027860213 0 0 0
2648 883 2 0.5897 30.31430171572101 8.236326737642008 15.4689353308894 0 0 0
3237 1079 2 0.5897 23.245829328813276 6.091244565714502 17.317344689456128 0 0 0
30075 0 1 0 27.129983784823896 1.5421985522460784 12.233750646426305 0 0 0
1991 664 2 0.5897 23.562588598318634 8.439663479457911 12.63834431511317 0 0 0
2641 881 3 -1.1794 25.260285107598538 7.908041851398923 14.733910045333197 0 0 0
3235 1079 3 -1.1794 23.982192390309624 6.124084284409147 17.928018243010598 0 0 0
1253 418 2 0.5897 34.80667730648329 2.384415559790453 8.968375388541496 0 0 0
1249 417 3 -1.1794 32.95529072338538 2.0651331941863615 8.595637578992514 0 0 0
1251 417 2 0.5897 32.88414601726388 2.2401773100124958 7.657271608932762 0 0 0
1254 418 2 0.5897 36.238154334455075 2.5922626545145224 9.415106531766106 0 0 0
1305 435 2 0.5897 33.59811881003257 5.387078015904279 9.902274267943072 0 0 0
1306 436 3 -1.1794 36.503879795021 6.023588169196069 8.854008171308621 0 0 0
1308 436 2 0.5897 35.55322468178811 5.9509469687821674 8.938918830081011 0 0 0
1311 437 2 0.5897 38.28938381427765 5.1655912096573005 9.728331228763256 0 0 0
1873 625 3 -1.1794 34.054703697005166 2.740447339081415 12.58046420104445 0 0 0
1874 625 2 0.5897 34.79147159448191 2.7575355720854065 13.191293643261057 0 0 0
1875 625 2 0.5897 33.84842887627382 3.662539052862617 12.427399492368544 0 0 0
1876 626 3 -1.1794 37.05328923045422 3.8565035050887677 10.990761780995815 0 0 0
1877 626 2 0.5897 36.983024936228574 4.77541616673446 11.249400813133883 0 0 0
1878 626 2 0.5897 36.43056653498971 3.3997300808255315 11.556275861913935 0 0 0
1880 627 2 0.5897 38.61206604103979 2.4443997208414934 11.702171958295924 0 0 0
1939 647 3 -1.1794 33.1407021511746 5.476223316467365 11.780562186726339 0 0 0
1940 647 2 0.5897 33.06481152097556 6.231859234904793 12.363216940212729 0 0 0
1941 647 2 0.5897 32.27476152326037 5.068881669870493 11.801791202934911 0 0 0
1942 648 3 -1.1794 35.91903902478566 6.032857631787551 12.286725855541311 0 0 0
1943 648 2 0.5897 36.02598372065782 6.972091641321778 12.136277778492765 0 0 0
1944 648 2 0.5897 35.08438923668482 5.957398769459104 12.749216315744519 0 0 0
1947 649 2 0.5897 38.80326677632461 6.332143884260287 13.235555732648336 0 0 0
2530 844 3 -1.1794 36.211616346721534 2.971890651355119 14.310651609791238 0 0 0
2531 844 2 0.5897 37.06859883812557 2.5739982121212095 14.463930548113476 0 0 0
2532 844 2 0.5897 36.18998679940308 3.7283992191788164 14.896703716572517 0 0 0
2533 845 3 -1.1794 38.50426745566433 2.0798330946648678 15.002228859163896 0 0 0
2534 845 2 0.5897 39.32875801480755 1.82280453174383 14.5894549488522 0 0 0
2587 863 3 -1.1794 33.34621379663445 5.551835634645745 14.954718111033262 0 0 0
2588 863 2 0.5897 33.81549401619664 5.056000719189275 15.625654276406676 0 0 0
2589 863 2 0.5897 32.498275804289506 5.750240908641174 15.352044988132706 0 0 0
2590 864 3 -1.1794 36.32214053383083 5.346704910052694 15.5419221317245 0 0 0
2591 864 2 0.5897 36.3141498411617 5.872823790113166 16.341526237007336 0 0 0
2592 864 2 0.5897 36.85913183199704 5.8492841744569075 14.92931674935706 0 0 0
2652 884 2 0.5897 34.57129819629738 7.433273201342617 14.645173836354461 0 0 0
3182 1061 2 0.5897 32.183107307625164 2.878377710436125 17.56881565465572 0 0 0
3186 1062 2 0.5897 35.16540570047986 3.110111930661198 17.74399264061943 0 0 0
3242 1081 2 0.5897 33.16048562570556 5.3341429011741885 18.199863769797542 0 0 0
3188 1063 2 0.5897 39.551736667960505 2.6740431031159564 18.448287424436938 0 0 0
1351 451 3 -1.1794 33.90140627331416 8.377500017773869 9.111732827888128 0 0 0
2003 668 2 0.5897 36.5300037383488 9.630814407049163 12.473665296449102 0 0 0
2004 668 2 0.5897 35.566571430662925 8.953403719582118 13.424879325308856 0 0 0
1358 453 2 0.5897 38.9675172324326 6.892970224458598 8.639367227893244 0 0 0
1309 437 3 -1.1794 39.19920164140385 5.352981513778494 9.959300421779778 0 0 0
1945 649 3 -1.1794 39.10413227863337 7.163706807237484 12.86920197405035 0 0 0
1257 419 2 0.5897 41.944207760237056 3.3262651864728734 9.114328164471836 0 0 0
1260 420 2 0.5897 45.340765466598924 3.1066635783390653 9.022445264708272 0 0 0
1313 438 2 0.5897 42.37038899073582 6.259532078612745 9.675500444227037 0 0 0
1314 438 2 0.5897 43.075378342528374 5.721043144348115 8.448750504779929 0 0 0
1879 627 3 -1.1794 39.407790321743185 2.0267011973723923 12.031691767642071 0 0 0
1881 627 2 0.5897 39.42267404074182 1.1694116621217743 11.606173970446289 0 0 0
1882 628 3 -1.1794 41.40941475514545 3.4954122798312053 10.914557818001173 0 0 0
1883 628 2 0.5897 42.23404801980385 3.104598591929645 11.2034800326386 0 0 0
1884 628 2 0.5897 40.735717274311675 2.888811139521225 11.22180141773836 0 0 0
1885 629 3 -1.1794 45.50620920403897 2.403373199018625 11.196801482752422 0 0 0
1886 629 2 0.5897 45.33979340858066 1.5486537806373155 10.799318519831887 0 0 0
1887 629 2 0.5897 45.72145693130999 2.206279846525206 12.108423367475755 0 0 0
1946 649 2 0.5897 39.34282916442186 6.955629278695102 11.965896924494986 0 0 0
1948 650 3 -1.1794 42.37537485116862 5.981052728590198 11.545989016710596 0 0 0
1949 650 2 0.5897 41.85753399041781 5.180100231779481 11.626913255596405 0 0 0
1950 650 2 0.5897 42.4161173518582 6.33141943263252 12.435828933605778 0 0 0
1951 651 3 -1.1794 45.411101858906086 5.8887157037879065 10.850242112028484 0 0 0
1952 651 2 0.5897 44.83697890315526 5.2327869463959535 11.245680781262482 0 0 0
1953 651 2 0.5897 45.187793946834425 5.8733215493159445 9.919582233296696 0 0 0
2007 669 2 0.5897 41.397602837972904 9.654749481239891 11.592994016609163 0 0 0
2009 670 2 0.5897 44.75965456477407 7.641609279853535 11.803824092479571 0 0 0
2535 845 2 0.5897 38.75583034587061 2.3753053435491007 15.87724055002312 0 0 0
2536 846 3 -1.1794 45.06581323931405 3.7321442690845443 17.23370437116125 0 0 0
2537 846 2 0.5897 45.93048201147484 3.376533633384574 17.02847123294227 0 0 0
2538 846 2 0.5897 44.684539387202385 3.942940101125491 16.381397032612245 0 0 0
2593 865 3 -1.1794 41.54856241471959 5.947204826136767 14.622284539667692 0 0 0
2594 865 2 0.5897 41.443094805226785 5.950194094110516 15.573651699963508 0 0 0
2595 865 2 0.5897 41.22979199930623 6.805400666931875 14.342791073685031 0 0 0
2596 866 3 -1.1794 44.83916435166421 5.059065399563326 14.682066853316217 0 0 0
2597 866 2 0.5897 43.998032560280755 5.515927452664293 14.684175842510921 0 0 0
2598 866 2 0.5897 45.49163972489429 5.7577546504883905 14.633682925821091 0 0 0
2654 885 2 0.5897 39.76063034940382 8.342860770102535 14.182043431834957 0 0 0
3248 1083 2 0.5897 38.680197846127285 5.311036708057631 16.90450705015733 0 0 0
3254 1085 2 0.5897 45.264394650374605 5.566416335260723 18.116261531780182 0 0 0
30063 0 1 0 41.81390448976398 1.6054662657225551 14.800244902295413 0 0 0
3191 1064 2 0.5897 43.134063503197005 2.9914659950668234 17.94606903067925 0 0 0
3250 1084 3 -1.1794 41.8901276784241 6.36074929412161 17.446854158328147 0 0 0
1264 422 3 -1.1794 51.34294502295208 2.8741425037210373 9.607035139373581 0 0 0
1262 421 2 0.5897 48.11004731301491 2.0096436637917683 9.13504798047451 0 0 0
1266 422 2 0.5897 50.5749361560264 3.369368498694412 9.322174000855314 0 0 0
1316 439 2 0.5897 51.57317098743925 5.6258249162671214 9.530705387496603 0 0 0
1318 440 3 -1.1794 54.035389617755555 6.559604345529631 7.935168786637243 0 0 0
1319 440 2 0.5897 53.58081439129243 6.187612004716793 8.690956361751104 0 0 0
1888 630 3 -1.1794 51.069343485247735 4.050590529764154 12.359616234118858 0 0 0
1889 630 2 0.5897 51.811845516667404 4.623763731163734 12.168841027382879 0 0 0
1890 630 2 0.5897 51.42520751738299 3.1649090086949485 12.28778579771971 0 0 0
1891 631 3 -1.1794 54.05220902716724 3.2831830440130156 12.108914586569503 0 0 0
1892 631 2 0.5897 54.25754903323048 2.8300642187318172 12.926686305745486 0 0 0
1893 631 2 0.5897 53.57652539144907 2.6356530703566547 11.588663204750743 0 0 0
1954 652 3 -1.1794 47.8836634379408 4.5459576995254105 11.695207490158527 0 0 0
1955 652 2 0.5897 47.232053019525694 5.209520671249791 11.468667689684594 0 0 0
1956 652 2 0.5897 48.223312395375785 4.245513330667638 10.852234342816248 0 0 0
1957 653 3 -1.1794 52.75921761969855 5.990677268750687 10.861654139850598 0 0 0
1958 653 2 0.5897 53.548237336978566 5.464198563965155 10.990106230580801 0 0 0
1959 653 2 0.5897 53.04569184761115 6.892136820311407 11.008403114804748 0 0 0
2012 671 2 0.5897 50.646077332935384 6.7444018996915664 12.238763325807602 0 0 0
2539 847 3 -1.1794 48.99201426582464 4.125412624510389 14.451102559339164 0 0 0
2540 847 2 0.5897 49.65332825269278 3.4628667693353736 14.650924190426327 0 0 0
2541 847 2 0.5897 48.753806666807954 3.959283895211335 13.539021957198218 0 0 0
2542 848 3 -1.1794 50.835093456841356 1.156314491371749 14.728063505910814 0 0 0
2543 848 2 0.5897 50.94298489828098 0.22563771873701116 14.924104355397263 0 0 0
2544 848 2 0.5897 51.00375856166813 1.5980083617104717 15.560343634505427 0 0 0
2545 849 3 -1.1794 53.653870216674854 2.410049966875985 14.809971834246866 0 0 0
2546 849 2 0.5897 52.937873762288966 2.169202748085527 14.222117435898115 0 0 0
2547 849 2 0.5897 53.62358381484118 3.366095991634888 14.845932796486604 0 0 0
2599 867 3 -1.1794 47.77377234115223 6.695811665368852 13.829319587859546 0 0 0
2600 867 2 0.5897 48.112524544557665 6.231055863360272 13.064151821963424 0 0 0
2601 867 2 0.5897 48.140482569624794 6.225111031510669 14.577782552273193 0 0 0
2602 868 3 -1.1794 51.241113277215646 5.93135262750374 14.559500437531018 0 0 0
2603 868 2 0.5897 50.515768750110944 5.451997054376004 14.159094016357127 0 0 0
2604 868 2 0.5897 51.24274593259746 5.645132485408235 15.472904540241043 0 0 0
2605 869 3 -1.1794 53.700448835020524 5.099109731433558 15.238723380515365 0 0 0
2607 869 2 0.5897 52.844709680781385 5.2477680759974215 14.836423905231701 0 0 0
2660 887 2 0.5897 47.84924410635431 8.626916462953874 14.579115656474945 0 0 0
2663 888 2 0.5897 50.58054737847788 7.692316339916993 14.670214404454558 0 0 0
2666 889 2 0.5897 53.58502539045752 8.971007658873377 15.318313157120725 0 0 0
3198 1066 2 0.5897 49.94870929762613 2.382894668568873 17.287718404412857 0 0 0
3263 1088 2 0.5897 53.07657420337057 6.932448865794283 16.86797208370887 0 0 0
1374 458 2 0.5897 54.50883791850674 9.013234918301256 9.965559558902179 0 0 0
3195 1065 2 0.5897 47.908132490758355 1.7885122738742734 16.794000497361786 0 0 0
3262 1088 3 -1.1794 53.04770489996246 7.858535936270215 17.108307344385377 0 0 0
2606 869 2 0.5897 54.3284659509811 5.426812300797854 14.594955102872692 0 0 0
1267 423 3 -1.1794 57.46977394946651 3.2924910073204687 8.818874920527652 0 0 0
1268 423 2 0.5897 57.626312586533835 3.3560326493201154 9.761048588427899 0 0 0
1270 424 3 -1.1794 60.40906738593699 3.080070864643476 7.8759278298570115 0 0 0
1272 424 2 0.5897 60.651937105763565 2.3786184660405993 8.480254830005864 0 0 0
1275 425 2 0.5897 62.315477253225225 3.136603524444109 8.147148630615995 0 0 0
1322 441 2 0.5897 56.328652235689304 5.476052844258999 7.129394645920538 0 0 0
1323 441 2 0.5897 57.79533703788075 5.585144824658132 7.488323082359192 0 0 0
1324 442 3 -1.1794 60.32880677233039 5.7683097728251 8.731300154861465 0 0 0
1326 442 2 0.5897 60.2976280141618 5.730138573264652 9.687230760632735 0 0 0
1894 632 3 -1.1794 57.26208661088172 3.1283528992173126 11.609565394520706 0 0 0
1895 632 2 0.5897 57.84107214075292 2.9901742351017373 12.359174429645298 0 0 0
1896 632 2 0.5897 56.71409038940878 2.3440311460175343 11.58180300744515 0 0 0
1897 633 3 -1.1794 60.33068318918782 3.3226217442977166 11.944274102393448 0 0 0
1898 633 2 0.5897 61.13564961187295 3.728276761131416 11.622240268637048 0 0 0
1899 633 2 0.5897 59.779018332249485 4.059479511488746 12.206835623381851 0 0 0
1960 654 3 -1.1794 56.32266653485999 6.052792378524409 11.851780995553797 0 0 0
1961 654 2 0.5897 56.487533761009296 5.1103963336352445 11.882442512614299 0 0 0
1962 654 2 0.5897 56.286317114206966 6.320071324531896 12.770187535900089 0 0 0
1963 655 3 -1.1794 59.37241317210225 6.048969959482728 11.408950603062376 0 0 0
1964 655 2 0.5897 58.43114491684902 6.016997724746425 11.238001260771123 0 0 0
1965 655 2 0.5897 59.54599992381872 6.965028666048768 11.625596560836078 0 0 0
2018 673 2 0.5897 56.08561168667973 8.269988294750316 11.386714172364709 0 0 0
2020 674 3 -1.1794 59.591184124074445 8.711129887161752 11.62685073424558 0 0 0
2548 850 3 -1.1794 57.14879605950689 2.99542893915468 16.286011132307845 0 0 0
2549 850 2 0.5897 57.020921109582645 2.4038994619297007 15.544409757880022 0 0 0
2550 850 2 0.5897 56.45585843801785 3.649300157866167 16.193698727152704 0 0 0
2551 851 3 -1.1794 58.67877901910855 1.5890306608241993 13.348554806851718 0 0 0
2552 851 2 0.5897 58.85932030344899 1.3412848940953304 14.255339677883596 0 0 0
2553 851 2 0.5897 59.54321066164656 1.7201158761376472 12.958930854916584 0 0 0
2608 870 3 -1.1794 55.89913661615325 6.715484025859817 14.690586837591523 0 0 0
2609 870 2 0.5897 56.78573183952697 7.06117842300594 14.58726165995159 0 0 0
2610 870 2 0.5897 55.34563905297081 7.4928471688403215 14.765277754534488 0 0 0
2611 871 3 -1.1794 58.54687331394833 6.943856333060025 14.132303619518012 0 0 0
2612 871 2 0.5897 59.115383948684396 6.562977524989133 13.46300649466134 0 0 0
2613 871 2 0.5897 59.09995409657168 7.003730681004394 14.911244913387414 0 0 0
2669 890 2 0.5897 59.98928389536651 9.343495688775322 14.782614810557567 0 0 0
3203 1068 2 0.5897 60.777431080407595 0.06226590621482269 17.03365465681294 0 0 0
3323 1108 2 0.5897 57.16682053484654 8.410277746546374 17.826476499817314 0 0 0
30055 0 1 0 61.325301472956916 3.3036400642359536 14.902466999148338 0 0 0
3201 1067 2 0.5897 53.89234950411954 1.3003226521972115 16.52567289000277 0 0 0
3202 1068 3 -1.1794 60.02453574261919 0.30455509300570466 16.494511069482538 0 0 0
1276 426 3 -1.1794 65.99215226559527 2.9252579550131306 9.065089946748122 0 0 0
1329 443 2 0.5897 67.89295878736677 5.857672149118512 8.22187920545861 0 0 0
1273 425 3 -1.1794 63.25619423293925 3.2278826201675064 8.298647651581652 0 0 0
1277 426 2 0.5897 65.0843189046489 3.18876438229317 8.914639522497165 0 0 0
1279 427 3 -1.1794 69.07296856257724 3.04289726758239 8.160966565467506 0 0 0
1281 427 2 0.5897 68.28467348375352 2.963102712143655 8.698047160418302 0 0 0
1327 443 3 -1.1794 68.82431571425214 5.944172655471264 8.425161615262367 0 0 0
1328 443 2 0.5897 69.24113006649148 5.224061044335796 7.951942067976648 0 0 0
1383 461 2 0.5897 64.13432187918221 9.392827696806213 9.164056669449625 0 0 0
1900 634 3 -1.1794 63.017714944507645 3.8129084590544937 11.683269864919266 0 0 0
1901 634 2 0.5897 63.305269595038126 3.483889810899096 10.831629657847252 0 0 0
1902 634 2 0.5897 63.281350611650794 3.133930891412031 12.30433200490485 0 0 0
1903 635 3 -1.1794 65.80818441150663 2.8311728685461386 11.936515901691978 0 0 0
1904 635 2 0.5897 65.44786788020016 2.0770328947885557 12.403074206449794 0 0 0
1905 635 2 0.5897 66.75386665433076 2.7662614643446166 12.069568334729707 0 0 0
1906 636 3 -1.1794 68.5948113129901 2.780910092719831 12.206906581075664 0 0 0
1907 636 2 0.5897 69.19243352090703 3.479721989014814 11.940933421088962 0 0 0
1908 636 2 0.5897 69.15701155064744 2.0145518055751515 12.320297917025552 0 0 0
1966 656 3 -1.1794 65.52169688336382 5.753306530681705 12.032187272230681 0 0 0
1967 656 2 0.5897 65.04682610517483 4.941057753424153 11.856168689844242 0 0 0
1968 656 2 0.5897 65.73451365575983 6.0995082839123445 11.165535856882617 0 0 0
1969 657 3 -1.1794 69.81760005830297 5.499779965314922 11.67522869666008 0 0 0
1970 657 2 0.5897 69.10647004577686 5.9955937678435465 12.081054439175691 0 0 0
1971 657 2 0.5897 69.85477217928329 5.825787647209034 10.776023907352704 0 0 0
2024 675 2 0.5897 61.992862513311024 9.215829365777237 12.747381894263484 0 0 0
2027 676 2 0.5897 66.77038606354324 9.099553275605976 12.370714855398546 0 0 0
2554 852 3 -1.1794 64.10188212122374 1.5041567763159813 13.62243146188371 0 0 0
2555 852 2 0.5897 63.75416800766729 0.6573807647825215 13.90224852817929 0 0 0
2556 852 2 0.5897 64.55479208660898 1.8444248345113614 14.394002556176709 0 0 0
2557 853 3 -1.1794 67.02705787400714 3.5169454818310752 15.859438266826503 0 0 0
2558 853 2 0.5897 67.62623857342193 3.6082417891268967 15.118574357872195 0 0 0
2559 853 2 0.5897 66.65396710304462 4.390775119845133 15.975443765986657 0 0 0
2614 872 3 -1.1794 63.28688119600887 6.787162297192762 13.322540780312389 0 0 0
2615 872 2 0.5897 62.71196979561735 6.081465312168685 13.618682087893788 0 0 0
2616 872 2 0.5897 63.92999139739043 6.353416114090807 12.761733322344943 0 0 0
2617 873 3 -1.1794 66.24001103956397 6.192644999637658 14.811275539185417 0 0 0
2618 873 2 0.5897 66.93080682173569 6.851405077962926 14.882475245952742 0 0 0
2619 873 2 0.5897 66.19953931872497 5.987327751214858 13.877231472502073 0 0 0
2620 874 3 -1.1794 69.76320146614276 5.683775395835813 14.91527067734185 0 0 0
2621 874 2 0.5897 70.22654008848488 5.347815433378465 14.148015575688625 0 0 0
2622 874 2 0.5897 69.10730178820751 5.014805522079347 15.11150166254551 0 0 0
2672 891 2 0.5897 64.3905070113964 8.324967335667282 14.206407311086389 0 0 0
2675 892 2 0.5897 67.15832492283256 8.913868069434644 14.774060442134619 0 0 0
2677 893 3 -1.1794 0.2481391959333108 8.526380054199544 14.605902300462713 1 0 0
2678 893 2 0.5897 69.85142294790555 8.888758064060104 15.153168673094143 0 0 0
3206 1069 2 0.5897 64.72820567920718 2.3920081498563417 17.648989042959435 0 0 0
3209 1070 2 0.5897 67.05928055609213 1.8891002430910462 16.986563502150187 0 0 0
3213 1071 2 0.5897 69.81655594209113 3.0036524745013806 17.873302580212158 0 0 0
3272 1091 2 0.5897 62.549124070426664 5.226164482524833 17.937094280642224 0 0 0
3275 1092 2 0.5897 69.72348435729774 6.551091908233827 17.706106040116 0 0 0
1384 462 3 -1.1794 66.3918238648482 9.105462114845858 8.76968947713835 0 0 0
1517 506 2 0.5897 2.085970802845489 17.65214467169674 8.878689196768207 0 0 0
1975 659 3 -1.1794 7.128591363789021 10.167948593144489 11.805085502980397 0 0 0
1331 444 2 0.5897 2.8172296045390763 7.61493581248591 8.300212705545347 0 0 0
1332 444 2 0.5897 3.8273759658933617 8.729331641243274 8.128105838870347 0 0 0
1333 445 3 -1.1794 5.5537946837150205 9.161917256772785 8.98134176122856 0 0 0
1390 464 3 -1.1794 2.686492334177431 11.956233120102148 8.635566792027483 0 0 0
1392 464 2 0.5897 2.6595393639340776 11.005938624416796 8.747129053063114 0 0 0
1393 465 3 -1.1794 5.948420003099415 12.246933838827815 9.41168946741487 0 0 0
1395 465 2 0.5897 5.658467979349087 11.969567938904476 8.54265116097612 0 0 0
1456 486 3 -1.1794 2.215630266799209 14.779097627129474 9.04042642314272 0 0 0
1458 486 2 0.5897 2.1842712910910027 13.823006154826778 9.074153636399242 0 0 0
1461 487 2 0.5897 5.538827161183754 14.558684661872258 9.362547439340581 0 0 0
1972 658 3 -1.1794 3.574709231000292 9.572021662168238 10.983349469002944 0 0 0
1974 658 2 0.5897 3.0471875395352326 9.667227817601352 11.776373525693383 0 0 0
1976 659 2 0.5897 6.443319010624921 10.466611004710932 12.40294276776456 0 0 0
1977 659 2 0.5897 7.217711060933978 9.233027123366588 11.990048858251416 0 0 0
2032 678 3 -1.1794 5.37479978404817 13.017517780896249 12.262104722726916 0 0 0
2033 678 2 0.5897 4.501918938301615 13.373377285615199 12.095745155028526 0 0 0
2034 678 2 0.5897 5.735975198455632 12.850902503508566 11.39145938657189 0 0 0
2092 698 3 -1.1794 2.656881466098296 13.723796778966475 11.493027493770128 0 0 0
2093 698 2 0.5897 2.343140663890819 14.016546165255615 12.348653773961418 0 0 0
2094 698 2 0.5897 2.4193485182846213 14.432434260789108 10.894994511782706 0 0 0
2623 875 3 -1.1794 2.6268728633043223 9.553948400155688 14.123404899168957 0 0 0
2624 875 2 0.5897 1.6890606752627588 9.36485228452536 14.092056522915286 0 0 0
2625 875 2 0.5897 2.9435318338793315 9.071682278212283 14.887196899215807 0 0 0
2626 876 3 -1.1794 6.646603023705476 7.207138423051077 15.257710817578776 0 0 0
2628 876 2 0.5897 6.375784924348792 7.020039554423921 16.15653365375815 0 0 0
2680 894 3 -1.1794 2.60744058400847 12.090797411388806 15.052484285301748 0 0 0
2681 894 2 0.5897 2.738713045937744 11.360250703816803 14.448084462383566 0 0 0
2682 894 2 0.5897 1.95568408063981 11.771708983488725 15.676685642585591 0 0 0
2683 895 3 -1.1794 5.595765463784252 11.360476198454629 15.070521883112173 0 0 0
2684 895 2 0.5897 5.400482089068363 12.056870045491257 14.443519627230296 0 0 0
2685 895 2 0.5897 4.901475244320032 10.715304489298669 14.936559336302139 0 0 0
2746 916 3 -1.1794 2.846882813126542 15.151272599070229 14.982099889004393 0 0 0
2747 916 2 0.5897 2.6965046424423598 14.205988006311763 14.989506574245931 0 0 0
2748 916 2 0.5897 2.8867139717327728 15.395194401531814 15.906841658829771 0 0 0
2749 917 3 -1.1794 5.618120869059229 15.779449068653264 13.493179932405862 0 0 0
2750 917 2 0.5897 4.937413784508659 15.306349924218063 13.971768685869675 0 0 0
2751 917 2 0.5897 6.140659310077683 15.093244606185209 13.078078736458044 0 0 0
2802 934 2 0.5897 5.654317868335654 17.450780140086668 14.41605613157358 0 0 0
3338 1113 2 0.5897 5.432732401741649 12.039904969587417 17.06030509621174 0 0 0
3393 1131 2 0.5897 7.044194373756842 15.477583811556734 17.343226456962984 0 0 0
2799 933 2 0.5897 2.70764643159367 17.532046334976545 14.884658363660064 0 0 0
3282 1094 2 0.5897 6.452390601434452 10.346438318076073 18.920554653133426 0 0 0
1339 447 3 -1.1794 11.59045271474114 9.524233096473472 9.836357463232655 0 0 0
1467 489 2 0.5897 11.957161085540289 13.992866420252586 9.399564669291072 0 0 0
1979 660 2 0.5897 10.313712396468892 10.360127565139392 11.823855782323788 0 0 0
1336 446 3 -1.1794 8.320236968977001 8.677014135011472 9.347248653800653 0 0 0
1338 446 2 0.5897 8.40156056782282 9.023187284195028 10.235945764751918 0 0 0
1341 447 2 0.5897 11.25729394376008 9.239002826788544 10.687169684874103 0 0 0
1342 448 3 -1.1794 14.497089679612145 9.214958883553292 8.48638753824433 0 0 0
1398 466 2 0.5897 9.582752896957887 11.641137244016289 8.964423888904486 0 0 0
1399 467 3 -1.1794 11.85010166241456 12.08325926565831 8.65921745757655 0 0 0
1401 467 2 0.5897 11.968037109976366 11.27339503377343 9.15564651171481 0 0 0
1404 468 2 0.5897 14.986701842884438 12.904646415302631 9.407838894394851 0 0 0
1464 488 2 0.5897 8.936753730964147 14.549255517529263 9.774357868073498 0 0 0
1465 489 3 -1.1794 12.058722906817364 14.934245155920706 9.25912622741782 0 0 0
1466 489 2 0.5897 12.99878386420837 15.090320539845251 9.34944870149302 0 0 0
1468 490 3 -1.1794 14.990675735961508 15.642616141933196 9.788735149821257 0 0 0
1470 490 2 0.5897 15.801484989154712 15.211046155400451 9.5193515763836 0 0 0
1523 508 2 0.5897 9.906509357174448 16.918954472425604 9.142469840437018 0 0 0
1978 660 3 -1.1794 10.568453283504306 9.677453424556768 12.44457633604496 0 0 0
1980 660 2 0.5897 9.807001997614352 9.576089974216451 13.01567085967746 0 0 0
1981 661 3 -1.1794 13.931592698444836 9.52912548503756 11.918983779740481 0 0 0
1983 661 2 0.5897 13.52761727786087 10.264482809853353 12.379728354585978 0 0 0
2035 679 3 -1.1794 9.452959769132455 11.932020119443058 11.839494802261902 0 0 0
2036 679 2 0.5897 8.871135470142441 11.898233198495248 12.598817927083338 0 0 0
2037 679 2 0.5897 8.906085327058017 11.652065809313164 11.10547401548392 0 0 0
2038 680 3 -1.1794 14.618994912623076 12.664924259316555 11.43988567094756 0 0 0
2039 680 2 0.5897 15.550336454689546 12.593789634226155 11.649110472520327 0 0 0
2040 680 2 0.5897 14.287456664986053 13.329532050595649 12.04371539757396 0 0 0
2095 699 3 -1.1794 9.104183157332027 14.69638899412735 11.877783738827691 0 0 0
2096 699 2 0.5897 9.678192344495356 13.95828940272695 12.082610197290773 0 0 0
2097 699 2 0.5897 8.892018674139306 15.078889894554809 12.729200502426888 0 0 0
2098 700 3 -1.1794 11.717053406161991 15.636568168324153 12.496414568122754 0 0 0
2099 700 2 0.5897 10.805032786869116 15.430372426911813 12.291636062586958 0 0 0
2100 700 2 0.5897 12.144791616019443 15.706311594890579 11.642946544631005 0 0 0
2101 701 3 -1.1794 14.396857009898477 15.446120179191915 12.459421213355434 0 0 0
2102 701 2 0.5897 13.620828950312097 15.795616386102472 12.897445870655474 0 0 0
2103 701 2 0.5897 14.982548610317542 15.194422230977592 13.173456391917751 0 0 0
2156 719 2 0.5897 13.348636138551592 18.290622902628822 12.398631299280298 0 0 0
2629 877 3 -1.1794 9.035810840091258 9.479569963337608 14.815481538604953 0 0 0
2630 877 2 0.5897 9.26021616664984 9.373339610080416 15.739920900845364 0 0 0
2631 877 2 0.5897 8.534352528711244 8.693663247129718 14.598406285059017 0 0 0
2632 878 3 -1.1794 12.010173603710259 8.739039729011498 15.302585762754914 0 0 0
2633 878 2 0.5897 11.37875299772458 8.846280979958314 14.591221200745322 0 0 0
2635 879 3 -1.1794 15.439969026303851 8.715985461997969 16.00839965312778 0 0 0
2637 879 2 0.5897 14.63212611614986 9.167121338550261 16.253548803606595 0 0 0
2686 896 3 -1.1794 8.67008303251241 12.463358568770971 14.8000514415841 0 0 0
2687 896 2 0.5897 8.020710532837963 11.852359387575763 15.1482286433942 0 0 0
2688 896 2 0.5897 9.511347705370117 12.034359591858914 14.956466696516598 0 0 0
2689 897 3 -1.1794 11.381617115762223 12.645082331361984 14.959400318177204 0 0 0
2690 897 2 0.5897 11.556211070391385 12.439296065364546 14.041032190134022 0 0 0
2691 897 2 0.5897 11.982812686231961 12.08420212063441 15.449511619375143 0 0 0
2692 898 3 -1.1794 14.514442596961395 12.282632183857864 14.615145293539781 0 0 0
2693 898 2 0.5897 14.795636271411484 12.305443115710325 15.529826261081496 0 0 0
2694 898 2 0.5897 14.907076890431968 11.483746559105814 14.2632205588223 0 0 0
2752 918 3 -1.1794 8.529371043439417 15.254621861142732 14.562830536885388 0 0 0
2753 918 2 0.5897 8.465218178723985 14.348361032028164 14.864176404290905 0 0 0
2754 918 2 0.5897 7.630435265505379 15.582019641851316 14.593767208724882 0 0 0
2755 919 3 -1.1794 13.321902211802504 15.166425359058696 15.719511875646571 0 0 0
2756 919 2 0.5897 14.208692858013737 15.132757101398775 15.360762934163839 0 0 0
2757 919 2 0.5897 12.849633257169383 14.47383692794132 15.25743442056512 0 0 0
2758 920 3 -1.1794 16.05837007919922 14.586709542946705 14.679998264082958 0 0 0
2759 920 2 0.5897 15.838462275424492 13.661184143383739 14.573819439384964 0 0 0
2808 936 2 0.5897 12.92233702988639 17.255912665368882 15.167677140634598 0 0 0
3288 1096 2 0.5897 12.10296255175858 8.982581131633099 17.174631035965415 0 0 0
3395 1132 2 0.5897 8.965942274657074 16.458466891284285 16.369832188071193 0 0 0
3398 1133 2 0.5897 12.232406380855556 14.91554177198937 17.26221937481937 0 0 0
1403 468 2 0.5897 16.14672066148167 13.348025538387127 8.542005956852382 0 0 0
1988 663 2 0.5897 21.4137512511015 10.782918845017047 11.100685258676386 0 0 0
2760 920 2 0.5897 16.437377699772227 14.644235375000074 15.55708190483965 0 0 0
1347 449 2 0.5897 20.577133991090268 9.475247592988868 8.026136493509318 0 0 0
1407 469 2 0.5897 18.198254521703614 14.549399460659389 8.09782815435256 0 0 0
1408 470 3 -1.1794 21.235354510339192 11.668829783599127 8.53526952770313 0 0 0
1410 470 2 0.5897 22.16240179690964 11.456032956143142 8.427879946289014 0 0 0
1469 490 2 0.5897 14.860688714306807 15.364722651824918 10.695438994788448 0 0 0
1471 491 3 -1.1794 20.555601367261225 14.692438520555584 9.273966780736203 0 0 0
1473 491 2 0.5897 20.784493339966133 13.863953560182614 9.695218545523293 0 0 0
1984 662 3 -1.1794 15.948148855480099 10.119726656860362 13.614447698274207 0 0 0
1986 662 2 0.5897 15.503367335743773 9.846945249974686 12.811956188540954 0 0 0
1987 663 3 -1.1794 21.299663307556774 10.937016711440343 12.038485843474389 0 0 0
1989 663 2 0.5897 20.953539130535454 11.827656325614148 12.094981139894605 0 0 0
2041 681 3 -1.1794 17.598671232991137 12.166147525045671 11.807332225407213 0 0 0
2042 681 2 0.5897 18.240044090501538 11.845063301088219 11.173473045623338 0 0 0
2043 681 2 0.5897 17.538291333330008 11.469846492521445 12.461358648298445 0 0 0
2044 682 3 -1.1794 20.973885771435643 13.899508493578699 12.091591794449162 0 0 0
2045 682 2 0.5897 21.87305004690162 14.196814976564513 11.952505042152913 0 0 0
2046 682 2 0.5897 20.954890503699502 13.611213813763262 13.004148171356288 0 0 0
2049 683 2 0.5897 23.790216448911718 12.907239482420712 13.14406341493848 0 0 0
2104 702 3 -1.1794 18.42713239822024 14.802797368023688 11.50170810514037 0 0 0
2105 702 2 0.5897 17.89925876609057 14.076774114867504 11.834080471556096 0 0 0
2106 702 2 0.5897 19.29141226689902 14.668886255686273 11.890706455077948 0 0 0
2159 720 2 0.5897 17.985446806755196 16.3039276898852 12.428966648091615 0 0 0
2638 880 3 -1.1794 18.623290371500115 9.427965593416495 14.88897891138122 0 0 0
2640 880 2 0.5897 18.255485321096806 8.858651698300173 15.564872871083443 0 0 0
2695 899 3 -1.1794 17.375827002345336 11.986298485763955 15.776687673502087 0 0 0
2696 899 2 0.5897 17.674820191862693 11.147533862333194 15.425534565318443 0 0 0
2697 899 2 0.5897 17.014189872664137 11.771307819220095 16.636471457972227 0 0 0
2698 900 3 -1.1794 20.29552387885245 12.681553480032257 14.54034508406521 0 0 0
2699 900 2 0.5897 20.443715341602672 11.820507932833221 14.931333200610611 0 0 0
2700 900 2 0.5897 19.94228725228391 13.211890873120204 15.254626501326275 0 0 0
2761 921 3 -1.1794 20.75354330333012 15.58860498709733 15.174581048466097 0 0 0
2762 921 2 0.5897 21.425297856574165 16.22713933717955 14.93530715955665 0 0 0
2763 921 2 0.5897 20.063715214683835 15.710103146931873 14.522195171406048 0 0 0
3404 1135 2 0.5897 18.256657122483123 13.375014032277251 16.799573052709366 0 0 0
3407 1136 2 0.5897 20.55736228836712 15.725109004207743 17.23728402317976 0 0 0
30022 0 1 0 17.964341759819995 9.649374797452682 8.961594927659698 0 0 0
30028 0 1 0 21.666841955822893 9.549132015997401 16.361839913330797 0 0 0
1992 664 2 0.5897 22.952953960961455 9.761163946862851 13.055331201599435 0 0 0
1536 512 2 0.5897 20.567731913469224 16.579004160554863 9.0543780656574 0 0 0
3289 1097 3 -1.1794 17.091712649115372 10.197303795839606 17.84378668568469 0 0 0
1350 450 2 0.5897 23.331315965507745 8.49525946974966 10.286741367831587 0 0 0
1997 666 2 0.5897 31.329632228811832 9.311249997034729 12.394435840245423 0 0 0
2644 882 3 -1.1794 27.55115463329577 9.520955274357762 15.163797212261436 0 0 0
1349 450 2 0.5897 23.36717130340977 9.924927955990405 10.783387353395169 0 0 0
1412 471 2 0.5897 23.98130956245406 10.357552197791296 8.53922112988528 0 0 0
1413 471 2 0.5897 24.147303884193374 11.279502772422214 7.34995802442833 0 0 0
1414 472 3 -1.1794 30.019207287235588 12.676580966273884 8.54353456422745 0 0 0
1416 472 2 0.5897 29.888263204004488 12.02288627293723 9.230388672435206 0 0 0
1474 492 3 -1.1794 24.777111806822358 14.119457185523082 8.919206664679862 0 0 0
1476 492 2 0.5897 24.37757245925846 13.321769430174747 8.572371437074844 0 0 0
1479 493 2 0.5897 29.589044235230705 14.981483105019207 10.456662596431483 0 0 0
1538 513 2 0.5897 23.2610321706345 19.75051376321694 8.14764728123956 0 0 0
1990 664 3 -1.1794 23.792385676428673 9.310829100266938 12.961603099236378 0 0 0
1993 665 3 -1.1794 27.844299109251242 9.284159762463197 11.802139553049361 0 0 0
1995 665 2 0.5897 28.787979986288214 9.339323694287806 11.952655910275297 0 0 0
1996 666 3 -1.1794 30.42956029375391 9.557045708092383 12.608180389822364 0 0 0
1998 666 2 0.5897 30.333422649740058 9.334364758598928 13.534140618366957 0 0 0
2047 683 3 -1.1794 23.708613484037606 12.505586027059108 12.279049904999757 0 0 0
2048 683 2 0.5897 22.920530110757262 11.965573688180626 12.338578458031051 0 0 0
2050 684 3 -1.1794 26.83656211228696 11.835204448831082 12.000948504794652 0 0 0
2051 684 2 0.5897 27.152056645849534 10.938097356972651 11.891893885116557 0 0 0
2052 684 2 0.5897 25.90022337132586 11.785364073144223 11.808549754747439 0 0 0
2053 685 3 -1.1794 30.644240879293804 12.320063562435303 11.892690469646555 0 0 0
2054 685 2 0.5897 31.585059241956415 12.479138099213595 11.816614616147174 0 0 0
2055 685 2 0.5897 30.572339438024965 11.379819444885252 12.057013890729463 0 0 0
2107 703 3 -1.1794 23.330329808925583 15.249511553523085 11.125429494346218 0 0 0
2108 703 2 0.5897 23.669873428013116 14.754608753521794 10.379766665396625 0 0 0
2109 703 2 0.5897 23.963693310771887 15.092927273739303 11.825832129230196 0 0 0
2110 704 3 -1.1794 26.660460559789588 14.618331840637957 11.534328816798277 0 0 0
2111 704 2 0.5897 26.62777926463252 14.759754169160303 10.588197821739843 0 0 0
2112 704 2 0.5897 26.506985757714997 13.679684270194542 11.642120595491567 0 0 0
2113 705 3 -1.1794 29.576229891912902 14.792279295490433 12.284453752697171 0 0 0
2114 705 2 0.5897 29.729563077606553 13.84883352138603 12.335755112225753 0 0 0
2115 705 2 0.5897 28.626622072271473 14.876771837193816 12.198788814845788 0 0 0
2168 723 2 0.5897 26.685405974734977 16.665809038211634 12.16340156440234 0 0 0
2642 881 2 0.5897 24.628352240365803 8.378857369218341 14.19056370844088 0 0 0
2643 881 2 0.5897 25.152050253614114 8.283355717469467 15.6077844124994 0 0 0
2645 882 2 0.5897 27.239358949122554 10.386224351264154 14.89861036601914 0 0 0
2647 883 3 -1.1794 30.111188383820515 9.161929746289085 15.33389511847535 0 0 0
2649 883 2 0.5897 29.192338876144696 9.169359671432879 15.065767937789653 0 0 0
2701 901 3 -1.1794 23.799307172709184 12.708130117846189 15.075566662012033 0 0 0
2702 901 2 0.5897 23.50479980864138 13.616704960043549 15.138719819255153 0 0 0
2703 901 2 0.5897 24.754818710102043 12.764943838249499 15.076675521724475 0 0 0
2704 902 3 -1.1794 26.57842395866787 12.429708390297218 14.831841973345515 0 0 0
2705 902 2 0.5897 26.633262002172337 12.256624537715714 13.892019654818457 0 0 0
2706 902 2 0.5897 27.44234211305234 12.770299938630583 15.06395029136213 0 0 0
2707 903 3 -1.1794 29.451454926485262 12.666525455086587 14.607730895952685 0 0 0
2708 903 2 0.5897 29.7884496474611 12.43434512743814 13.742422432740042 0 0 0
2709 903 2 0.5897 30.036380716398792 12.22095292820812 15.220559490440095 0 0 0
2764 922 3 -1.1794 24.030712565164315 15.43043518945163 14.83387108927586 0 0 0
2765 922 2 0.5897 24.14447156186792 15.192096208618258 15.753917214069334 0 0 0
2766 922 2 0.5897 24.07601545858188 16.386532143799798 14.826269178278977 0 0 0
2767 923 3 -1.1794 28.836343035604838 15.657257324981604 15.410473900037601 0 0 0
2768 923 2 0.5897 28.923249938650955 15.314712107401101 16.3000479738943 0 0 0
2769 923 2 0.5897 28.551794966914873 14.905594520701932 14.890601719849197 0 0 0
2823 941 2 0.5897 29.904520842369926 17.295160519908034 15.628067905430573 0 0 0
3299 1100 2 0.5897 27.598407660669235 8.970408125353114 17.052506946655324 0 0 0
3350 1117 2 0.5897 26.004992280862325 11.99861573173204 18.024507868367493 0 0 0
3413 1138 2 0.5897 28.99940135734184 14.78479321207623 19.249967830367396 0 0 0
1418 473 2 0.5897 32.79928128870073 11.484666533829875 8.96945906625475 0 0 0
2000 667 2 0.5897 33.96733414416716 8.974655265907755 12.076371372903935 0 0 0
1353 451 2 0.5897 33.35892990648463 9.145846618151367 8.933984941690305 0 0 0
1354 452 3 -1.1794 36.347202886872225 9.312841679246308 8.447960592972121 0 0 0
1355 452 2 0.5897 37.041194948348824 8.654299416160635 8.478443258436709 0 0 0
1357 453 3 -1.1794 39.16142490616095 7.785484686801407 8.352923733037132 0 0 0
1417 473 3 -1.1794 32.76235163887493 11.106463285632165 8.09092061869274 0 0 0
1419 473 2 0.5897 32.01520930548517 11.537067347511181 7.675481114816531 0 0 0
1422 474 2 0.5897 35.858232927645645 13.801514524535527 9.325457286249964 0 0 0
1424 475 2 0.5897 37.85953380446956 10.602920217821206 8.066007202388151 0 0 0
1481 494 2 0.5897 32.0094712793943 14.269398905689368 8.56317233327507 0 0 0
1482 494 2 0.5897 32.499939009864356 14.606964420781747 9.955072032352508 0 0 0
1483 495 3 -1.1794 35.69775552568093 15.959454643014654 9.23537544154657 0 0 0
1485 495 2 0.5897 36.048927781041115 16.049749992375805 8.349510246206359 0 0 0
1999 667 3 -1.1794 33.10331151998228 9.354374504141541 12.23609366266316 0 0 0
2001 667 2 0.5897 33.1173711187105 9.60250443839844 13.16046706432139 0 0 0
2002 668 3 -1.1794 35.78220096955431 9.033709609252128 12.49574594545253 0 0 0
2056 686 3 -1.1794 33.582883608834194 12.636939168303249 13.166877454579465 0 0 0
2057 686 2 0.5897 34.08951460946628 12.208051073144832 12.477230856286681 0 0 0
2058 686 2 0.5897 33.221472265038244 11.916159375063014 13.682717433221415 0 0 0
2059 687 3 -1.1794 36.517647843663255 12.025395430797701 11.818997045981078 0 0 0
2060 687 2 0.5897 37.011777642196364 11.22728179532343 11.63169512831228 0 0 0
2061 687 2 0.5897 36.64422376314339 12.171579686960634 12.756461915053173 0 0 0
2062 688 3 -1.1794 38.51793535151562 9.889767231399858 12.164820278847808 0 0 0
2064 688 2 0.5897 38.92832550589823 10.444315095587648 12.828363208227751 0 0 0
2116 706 3 -1.1794 32.43034425489392 15.012144829521509 12.08512447057773 0 0 0
2117 706 2 0.5897 31.592091273844996 14.806937930774998 12.499193950693481 0 0 0
2118 706 2 0.5897 32.98642295074576 14.258473625447241 12.282579571097324 0 0 0
2119 707 3 -1.1794 36.329027503170714 14.938085969050107 11.956691224553184 0 0 0
2120 707 2 0.5897 36.15553415486992 15.325596603642218 11.09880549210124 0 0 0
2121 707 2 0.5897 36.28837580949493 13.99368197201756 11.806090532514819 0 0 0
2124 708 2 0.5897 37.906775010090044 15.620305083616792 12.59072734043719 0 0 0
2174 725 2 0.5897 33.444602949385114 16.428991034539 13.378386890206189 0 0 0
2650 884 3 -1.1794 34.74299595784217 8.353109201056903 14.846800761595334 0 0 0
2651 884 2 0.5897 35.41122763287741 8.327985866544484 15.53168550469783 0 0 0
2653 885 3 -1.1794 39.48601923313972 8.950090038193677 14.869133697411389 0 0 0
2655 885 2 0.5897 39.045580764997716 8.398070325247922 15.51529144323934 0 0 0
2710 904 3 -1.1794 32.92670838147538 10.46457356108887 15.3188028782752 0 0 0
2711 904 2 0.5897 33.257353817550154 9.58681608840664 15.509710281871183 0 0 0
2712 904 2 0.5897 33.18692343463875 10.98900900477572 16.076092358612463 0 0 0
2713 905 3 -1.1794 36.02005315970605 12.56424054401982 14.347457977578612 0 0 0
2714 905 2 0.5897 35.091007465180795 12.668964979369568 14.142181954968404 0 0 0
2715 905 2 0.5897 36.295432258730834 13.426092602360649 14.659882469569212 0 0 0
2717 906 2 0.5897 39.54497251657936 10.962231328616854 14.473280620199453 0 0 0
2770 924 3 -1.1794 36.81535333191561 14.841538649746843 15.228280134211218 0 0 0
2771 924 2 0.5897 37.50193474462145 15.057505674154077 15.859307588891708 0 0 0
2772 924 2 0.5897 36.87537205086186 15.528076150704875 14.563978887542754 0 0 0
3302 1101 2 0.5897 31.4282995184909 8.943091987704708 16.98972874828479 0 0 0
3357 1119 2 0.5897 32.95442487622439 10.875129996683093 17.940535945288286 0 0 0
30051 0 1 0 32.62246208730965 14.842051697749651 15.589597409248018 0 0 0
2122 708 3 -1.1794 38.714339558198155 16.070347715857142 12.838784757260234 0 0 0
2832 944 2 0.5897 40.6175656682675 17.406381151146018 15.17047086654509 0 0 0
2825 942 2 0.5897 32.69171801441085 17.73064155290475 17.975815331665206 0 0 0
3304 1102 3 -1.1794 36.55464081922749 8.444779730830732 16.899105879703555 0 0 0
3418 1140 3 -1.1794 38.62477541175634 15.909210958345783 17.387478595803397 0 0 0
1490 497 2 0.5897 44.96580233727234 14.08470581872566 9.053326058378081 0 0 0
1361 454 2 0.5897 42.11670355272023 8.732503087963368 8.90167921548337 0 0 0
2716 906 3 -1.1794 39.26879442822615 11.816439918410635 14.141189617626894 0 0 0
1360 454 3 -1.1794 41.58527053391454 9.452735155508202 8.562449892460807 0 0 0
1362 454 2 0.5897 40.69423508850835 9.103746340581358 8.540214144305157 0 0 0
1363 455 3 -1.1794 44.971855638389854 8.829111235096038 8.971109721679971 0 0 0
1365 455 2 0.5897 44.660886425425446 8.649121894144212 9.85831561158936 0 0 0
1425 475 2 0.5897 37.31154830272957 12.008615273419021 8.191020014818417 0 0 0
1426 476 3 -1.1794 41.623203720010856 12.199171928085565 8.860050845902943 0 0 0
1428 476 2 0.5897 41.61675137087494 11.278670404490796 8.59762551873118 0 0 0
1429 477 3 -1.1794 44.6405491954024 11.729920300591257 9.29252243521281 0 0 0
1431 477 2 0.5897 43.73984932576283 12.013499478885743 9.13582219365586 0 0 0
1487 496 2 0.5897 41.92777722687863 14.63499504484043 6.541858267538664 0 0 0
1488 496 2 0.5897 42.30088257686764 15.47026267716542 7.74809781954783 0 0 0
1489 497 3 -1.1794 45.56891234792671 14.393236607600375 8.377087768694283 0 0 0
1491 497 2 0.5897 46.38097085838681 14.581541412639542 8.847548415732202 0 0 0
1557 519 2 0.5897 45.97548601040509 16.771654260979002 8.988861045425484 0 0 0
2005 669 3 -1.1794 41.65638137286447 9.65097951428858 12.514542354150304 0 0 0
2006 669 2 0.5897 42.46095791374438 9.13286880149007 12.53576223104413 0 0 0
2008 670 3 -1.1794 44.36254518523675 8.487278302183283 12.0121019887689 0 0 0
2010 670 2 0.5897 44.81569445171973 8.776665313446511 12.804024961833626 0 0 0
2063 688 2 0.5897 38.81545894550038 9.004469972236711 12.37448782560501 0 0 0
2065 689 3 -1.1794 43.79542243174909 12.278930786282176 12.162151975427891 0 0 0
2066 689 2 0.5897 42.99241886846274 11.772744883137367 12.285413132370676 0 0 0
2067 689 2 0.5897 44.04848080370353 12.110288434982717 11.254543474070497 0 0 0
2123 708 2 0.5897 39.17005952713093 15.449639396833971 13.40735482437099 0 0 0
2125 709 3 -1.1794 43.1203749409249 15.295264836387647 11.951448952614781 0 0 0
2126 709 2 0.5897 43.63634150767336 14.531167602061302 12.20867565803047 0 0 0
2127 709 2 0.5897 42.29326057983936 15.196096032258236 12.422913440590165 0 0 0
2656 886 3 -1.1794 44.75307457539641 9.320495091704402 14.542008179104148 0 0 0
2657 886 2 0.5897 45.59762955679299 9.307123836223415 14.992319353409812 0 0 0
2658 886 2 0.5897 44.63293618605199 10.234500256049197 14.28434002458232 0 0 0
2718 906 2 0.5897 38.83359659854475 12.233692707811459 14.884650754043971 0 0 0
2719 907 3 -1.1794 42.81714667623249 12.593818233010024 14.558420081145819 0 0 0
2720 907 2 0.5897 42.06913276058357 12.051912053968545 14.307333285155337 0 0 0
2721 907 2 0.5897 43.20135473495914 12.872524671164351 13.727192077399597 0 0 0
2773 925 3 -1.1794 41.871279148799225 15.865588082012867 15.144769869627586 0 0 0
2774 925 2 0.5897 42.63887300635876 15.293772177879532 15.137202312136683 0 0 0
2775 925 2 0.5897 41.7367739215903 16.07452729472871 16.069152732284724 0 0 0
2776 926 3 -1.1794 44.490415846065154 14.519151154049055 15.376061136983177 0 0 0
2777 926 2 0.5897 44.61885531272541 14.672311181866244 16.3121578947175 0 0 0
2778 926 2 0.5897 43.940334085151704 13.736922328725763 15.334123949649966 0 0 0
2835 945 2 0.5897 42.91601231915684 17.357149276876008 14.629161555371981 0 0 0
3366 1122 2 0.5897 42.135709440996656 12.41669721735933 17.460456358805967 0 0 0
30077 0 1 0 39.44640037340415 13.578089887493313 10.903073578403154 0 0 0
3311 1104 2 0.5897 42.354630825457214 8.787653399736923 17.06381213418401 0 0 0
3369 1123 2 0.5897 44.35290547092941 11.551852144642565 18.47257481766306 0 0 0
1369 457 3 -1.1794 50.39029977658017 8.290788335543743 9.667940246338523 0 0 0
2014 672 3 -1.1794 54.1030036122204 8.746116512898153 12.023737066848645 0 0 0
2662 888 3 -1.1794 50.569890105801214 8.638667082016852 14.813529786001801 0 0 0
2665 889 3 -1.1794 54.37894121648176 9.293184240738844 14.891544811081372 0 0 0
1368 456 2 0.5897 47.86464626914804 10.446907452942732 8.660055703572935 0 0 0
1370 457 2 0.5897 50.25347593530299 7.975154333360999 10.561184806246617 0 0 0
1372 458 3 -1.1794 54.41214363159109 9.070804326335749 9.014997413052688 0 0 0
1432 478 3 -1.1794 47.168359764065855 12.041378442730506 8.151216468794278 0 0 0
1434 478 2 0.5897 46.37485468471179 12.453546898722777 8.492826558499672 0 0 0
1436 479 2 0.5897 51.87527461759184 9.948823507893067 8.556833435069413 0 0 0
1437 479 2 0.5897 52.5201048430331 10.515382344542186 7.309796984701005 0 0 0
1438 480 3 -1.1794 54.098175680761464 12.591405451582098 8.682329748099313 0 0 0
1493 498 2 0.5897 48.02712382124345 14.245461994645318 10.38711476526296 0 0 0
1494 498 2 0.5897 48.014295515868525 13.502023742983315 9.068391501101953 0 0 0
1495 499 3 -1.1794 51.22961123150605 15.815529866129724 7.656277352818894 0 0 0
1497 499 2 0.5897 51.50316035632209 15.317745998400147 6.885814012062238 0 0 0
1499 500 2 0.5897 54.26460288164178 15.063532140948741 8.444807323717193 0 0 0
2011 671 3 -1.1794 49.88473385887478 7.304278298634967 12.086692400135657 0 0 0
2013 671 2 0.5897 49.69914965762039 7.694233966906504 12.94093150758196 0 0 0
2015 672 2 0.5897 53.281190506766464 9.236776525748617 12.013358679489262 0 0 0
2016 672 2 0.5897 54.433838629986326 8.850928100942454 12.915809979480498 0 0 0
2068 690 3 -1.1794 48.98751996096073 10.594927867292558 12.132334480862282 0 0 0
2069 690 2 0.5897 48.68933780919401 10.885457709084818 12.99425788161938 0 0 0
2070 690 2 0.5897 48.44613705610348 11.084863239240418 11.513384922746651 0 0 0
2071 691 3 -1.1794 51.461677244531934 10.140630321115319 12.57335139426874 0 0 0
2072 691 2 0.5897 50.537912303413755 10.312193314302174 12.39044096798874 0 0 0
2073 691 2 0.5897 51.48688316487594 9.933315397278026 13.507491028947282 0 0 0
2074 692 3 -1.1794 53.751527847008546 12.023133204469994 11.452280336596333 0 0 0
2075 692 2 0.5897 53.97074358710758 12.17927857121064 10.53369703176238 0 0 0
2076 692 2 0.5897 53.03347090645378 11.390836701597165 11.423514355092003 0 0 0
2128 710 3 -1.1794 46.341187766146454 15.322437165213069 11.610665042088925 0 0 0
2129 710 2 0.5897 45.45211631388694 15.634515361911491 11.779161155934865 0 0 0
2130 710 2 0.5897 46.86807305361253 16.11937662888983 11.551408324508039 0 0 0
2131 711 3 -1.1794 50.80360590237989 15.477047188980002 14.527028971278684 0 0 0
2132 711 2 0.5897 49.88925896686826 15.204130963165978 14.602652619477082 0 0 0
2133 711 2 0.5897 51.2925582736733 14.816675538428191 15.018014282857335 0 0 0
2134 712 3 -1.1794 53.802107301610135 15.281630847040635 12.02566836141277 0 0 0
2135 712 2 0.5897 53.41128669681765 14.551087907484257 11.546295937433419 0 0 0
2136 712 2 0.5897 53.0642806712582 15.855514680533748 12.231826762028236 0 0 0
2659 887 3 -1.1794 47.71971334449892 9.420126095855048 15.0989932024631 0 0 0
2661 887 2 0.5897 47.36817597671362 9.106265499410963 15.932146785057935 0 0 0
2664 888 2 0.5897 50.489270793534594 8.736820628742352 15.762264973664987 0 0 0
2667 889 2 0.5897 54.16759053875808 10.191809780296557 14.638493687192367 0 0 0
2722 908 3 -1.1794 48.41312221015282 12.106101726170905 14.855252888595373 0 0 0
2723 908 2 0.5897 49.36662208228937 12.190193342614387 14.854952828453424 0 0 0
2724 908 2 0.5897 48.25180125402139 11.204559216991406 15.133515603997013 0 0 0
2725 909 3 -1.1794 51.32327232267874 12.301081596911443 15.054990026216792 0 0 0
2726 909 2 0.5897 52.0700850819601 12.101623337268881 14.490438547721787 0 0 0
2727 909 2 0.5897 51.69277514920166 12.825491234288041 15.76540814710218 0 0 0
2728 910 3 -1.1794 53.87879765451124 11.948973634245812 14.276366857960825 0 0 0
2729 910 2 0.5897 53.88965503885012 12.829625858870092 14.651287474748854 0 0 0
2730 910 2 0.5897 53.98410411669699 12.087544160040343 13.335122934366 0 0 0
2779 927 3 -1.1794 48.07704809481634 15.141554306673806 14.502677124548873 0 0 0
2780 927 2 0.5897 47.6305580666437 14.421716777919023 14.056906358455892 0 0 0
2781 927 2 0.5897 47.993583136396516 14.935846469089475 15.43377873100476 0 0 0
2782 928 3 -1.1794 53.3936118839275 14.4514140023686 15.854939815395463 0 0 0
2783 928 2 0.5897 53.674665589966025 14.662754936989616 16.74520656787314 0 0 0
2784 928 2 0.5897 53.76661851690645 15.147407375779915 15.313930394911038 0 0 0
2837 946 2 0.5897 47.86750484847892 17.028277786827967 14.276251811255118 0 0 0
2840 947 2 0.5897 50.90905313570204 17.8293606284378 14.581642246726993 0 0 0
3374 1125 2 0.5897 51.49011041932775 11.408004885235018 17.995843723499465 0 0 0
30035 0 1 0 50.98372785020673 13.749646508401469 11.110246968550612 0 0 0
2192 731 2 0.5897 53.97673564056378 17.815035016425593 11.594848885990471 0 0 0
1501 501 3 -1.1794 56.83202703513296 14.848567604111281 9.56340641675461 0 0 0
2668 890 3 -1.1794 60.35383439801231 10.07706437656327 14.287426130694708 0 0 0
1377 459 2 0.5897 57.29280335538302 8.923735558599413 9.262971225595702 0 0 0
1378 460 3 -1.1794 61.25064583269979 8.40970016570215 9.05192443820705 0 0 0
1380 460 2 0.5897 60.94353531089661 8.436397293330964 9.958126703048967 0 0 0
1382 461 2 0.5897 62.689972241809365 9.397239674336632 8.71048243669019 0 0 0
1439 480 2 0.5897 53.153277524249866 12.737590521818348 8.63727730230179 0 0 0
1441 481 3 -1.1794 56.70276159097117 11.704541241391373 9.645586750547857 0 0 0
1443 481 2 0.5897 56.74984019731202 11.856776948730962 10.589430531335243 0 0 0
1444 482 3 -1.1794 59.38207120298592 11.066118678226076 8.741823011344682 0 0 0
1446 482 2 0.5897 58.44390254624071 10.8779617596568 8.767675954092406 0 0 0
1503 501 2 0.5897 56.891081391316774 14.757414181643371 10.514424557100146 0 0 0
1504 502 3 -1.1794 59.8342509924165 15.439062141316715 9.810660207348953 0 0 0
1506 502 2 0.5897 58.8782695236681 15.427573437377395 9.763761126842136 0 0 0
1565 522 2 0.5897 55.940338880519406 18.48475571003234 9.098030832155215 0 0 0
2017 673 3 -1.1794 56.56603093010104 8.965155356588124 10.937078358489531 0 0 0
2019 673 2 0.5897 56.19803885899193 9.77643087138201 11.287286088900858 0 0 0
2021 674 2 0.5897 59.80302449747185 9.304771643018224 12.347229849764654 0 0 0
2022 674 2 0.5897 58.637320926996516 8.749529098914259 11.556827191132568 0 0 0
2077 693 3 -1.1794 56.733054124748556 11.938696389088188 12.343766408356185 0 0 0
2078 693 2 0.5897 56.461199252093245 12.855684346516878 12.305559841600637 0 0 0
2079 693 2 0.5897 57.682522371623136 11.96472826462712 12.225173805180022 0 0 0
2080 694 3 -1.1794 59.6036234878221 12.112600641577396 11.613847203855412 0 0 0
2081 694 2 0.5897 59.706324364045294 12.058582437627642 10.663707086922484 0 0 0
2082 694 2 0.5897 60.48563256681757 12.289617000977843 11.940890172164327 0 0 0
2085 695 2 0.5897 62.841649857174495 12.069828660482425 13.230796511207302 0 0 0
2137 713 3 -1.1794 56.423155254494326 14.611787069651143 12.262236138088163 0 0 0
2138 713 2 0.5897 56.741345076252955 15.078961484322225 13.03472234283715 0 0 0
2139 713 2 0.5897 55.50664054440779 14.876129758119276 12.182513963849182 0 0 0
2140 714 3 -1.1794 60.50940192129205 15.008674425829604 12.553924658026324 0 0 0
2141 714 2 0.5897 60.311766199125465 14.771320863440943 11.647925149407039 0 0 0
2142 714 2 0.5897 61.456975588831526 15.143595394559947 12.565423004919538 0 0 0
2145 715 2 0.5897 62.858102798000544 16.984679338374047 11.627170502591781 0 0 0
2198 733 2 0.5897 60.64029195251551 17.36957014013279 12.216934494536163 0 0 0
2670 890 2 0.5897 60.365296438064775 10.804455709230346 14.909521981508803 0 0 0
2731 911 3 -1.1794 56.575599704350104 11.991224544586565 14.912547029100732 0 0 0
2732 911 2 0.5897 56.714536371956804 12.039780926176544 13.96672995720203 0 0 0
2733 911 2 0.5897 55.7243348218184 11.56416198858284 15.008450626957295 0 0 0
2734 912 3 -1.1794 61.02879287087044 12.232712022223076 15.946841852921079 0 0 0
2735 912 2 0.5897 60.91703280241009 13.110042589345321 15.580737391401012 0 0 0
2736 912 2 0.5897 61.8411975005936 11.911211556602886 15.555858519341085 0 0 0
2785 929 3 -1.1794 56.781121442437055 14.893662262022946 15.097981732404683 0 0 0
2786 929 2 0.5897 57.01422853025827 13.985445202461198 14.90553582021034 0 0 0
2787 929 2 0.5897 57.39720310894618 15.1601210795103 15.7803858166548 0 0 0
2788 930 3 -1.1794 60.77558482077991 14.750920931057234 15.019355848559057 0 0 0
2789 930 2 0.5897 60.49166461181661 14.883899193606121 14.114956598646197 0 0 0
2790 930 2 0.5897 60.68906083715126 15.612549400323383 15.427205998844254 0 0 0
2847 949 2 0.5897 56.64745230364567 17.144784155192372 15.212729043376841 0 0 0
2849 950 2 0.5897 59.591206101799195 18.00481726718445 15.105685884414159 0 0 0
3380 1127 2 0.5897 56.23812367205673 12.616017697328271 17.58934900312584 0 0 0
3383 1128 2 0.5897 60.66601424076709 12.491837574125611 17.664589647636248 0 0 0
3488 1163 2 0.5897 56.02652720424714 17.76251987510587 17.33874538336264 0 0 0
3440 1147 2 0.5897 62.614854515789766 15.232565891437872 16.822802318604012 0 0 0
1510 504 3 -1.1794 66.74851265403855 15.941653950591387 8.998742698556068 0 0 0
2030 677 2 0.5897 69.28333571185155 9.393080369315252 11.961194221733843 0 0 0
1381 461 3 -1.1794 63.515689354322774 9.871328648910952 8.612185014047474 0 0 0
1385 462 2 0.5897 66.14678194853437 10.028691615339529 8.707773550420178 0 0 0
1387 463 3 -1.1794 69.2951743089848 9.138497701708943 8.564743075452158 0 0 0
1388 463 2 0.5897 68.34387538324867 9.047052062088266 8.618599820039133 0 0 0
1449 483 2 0.5897 61.33200513416342 12.162296109856886 8.269002718646576 0 0 0
1450 484 3 -1.1794 66.54271587344854 11.77130662725598 8.651335172961605 0 0 0
1452 484 2 0.5897 66.0959225141277 12.143132703042957 9.411829501821238 0 0 0
1454 485 2 0.5897 69.63515959964734 12.905857738605125 8.788115170892382 0 0 0
1455 485 2 0.5897 69.84499932899311 11.406609054449726 8.777305286126184 0 0 0
1507 503 3 -1.1794 63.41063668758411 14.509442719405337 9.64493726896862 0 0 0
1508 503 2 0.5897 62.57775697830501 14.671839559107442 10.08784842632687 0 0 0
1511 504 2 0.5897 66.15899833012703 15.513215355039835 8.378141392284416 0 0 0
1512 504 2 0.5897 66.75049727972008 15.366636619552871 9.763976579645094 0 0 0
1513 505 3 -1.1794 69.26560000905582 15.092433559018465 9.526764021923777 0 0 0
1515 505 2 0.5897 68.6955262053296 15.815744697503062 9.265863268656117 0 0 0
2023 675 3 -1.1794 62.72750279660816 9.35296926039613 12.14927774596637 0 0 0
2025 675 2 0.5897 63.06370552523443 8.47356455427357 11.97651727727237 0 0 0
2026 676 3 -1.1794 66.23678954894305 9.84435204451545 12.093619811042807 0 0 0
2028 676 2 0.5897 65.66571371078857 9.49005951396764 11.412018385177776 0 0 0
2029 677 3 -1.1794 68.87872917019916 8.683928313620854 12.460822332507586 0 0 0
2031 677 2 0.5897 69.4368099027981 8.585042928050004 13.23218390249227 0 0 0
2083 695 3 -1.1794 62.67315792843072 12.016777615193845 12.290037316694049 0 0 0
2084 695 2 0.5897 62.611700066709126 11.078718217483893 12.109762135190492 0 0 0
2086 696 3 -1.1794 64.97266400123289 12.140603513443457 10.971440972948002 0 0 0
2087 696 2 0.5897 65.56325157548923 11.72984862292421 11.602882572304322 0 0 0
2088 696 2 0.5897 64.09674807874491 11.980189313209129 11.322539862832283 0 0 0
2089 697 3 -1.1794 68.67045434325861 11.601257100111416 11.726437005182632 0 0 0
2090 697 2 0.5897 68.97911090436048 11.806946621603233 10.844022245097785 0 0 0
2091 697 2 0.5897 68.05942050197872 10.874757484359662 11.603685787681616 0 0 0
2143 715 3 -1.1794 62.996935881470826 16.161285678663187 12.095124007301113 0 0 0
2144 715 2 0.5897 63.874791001222334 15.88234094851562 11.834754295212345 0 0 0
2146 716 3 -1.1794 65.793636687612 15.071770039444916 11.903985123209319 0 0 0
2147 716 2 0.5897 65.26940018907577 14.31724052833952 11.635482422015697 0 0 0
2148 716 2 0.5897 66.60280718916766 14.692120358004528 12.246536346254587 0 0 0
2149 717 3 -1.1794 68.68871789290517 15.118372712047606 12.161887268418383 0 0 0
2150 717 2 0.5897 68.80778020523972 14.982147487151927 11.221941330318248 0 0 0
2151 717 2 0.5897 69.10822483887719 15.960667076831308 12.337345623897583 0 0 0
2204 735 2 0.5897 66.48035770312683 17.348306027053905 11.778317963686767 0 0 0
2671 891 3 -1.1794 64.72114621819185 8.879482400474862 14.913105572506373 0 0 0
2673 891 2 0.5897 64.18333545371851 8.64898687331746 15.670642860062978 0 0 0
2674 892 3 -1.1794 67.72295281371159 8.407852682440717 15.358334307556119 0 0 0
2676 892 2 0.5897 67.29224382101559 8.458572432530561 16.211651017604872 0 0 0
2679 893 2 0.5897 0.08017255354172903 7.584081758828399 14.59626786339905 1 0 0
2737 913 3 -1.1794 63.54523277980478 11.196641692663633 14.9120441892461 0 0 0
2738 913 2 0.5897 63.94338100335142 10.32648442967612 14.93519942179099 0 0 0
2739 913 2 0.5897 64.24290263195577 11.787409408069852 15.195737062574874 0 0 0
2740 914 3 -1.1794 66.2626281755246 12.026101509946502 14.990177769336457 0 0 0
2741 914 2 0.5897 67.21582627850908 12.04613697741307 15.075299092877929 0 0 0
2742 914 2 0.5897 66.10287724630605 11.50558892564539 14.202918187881824 0 0 0
2743 915 3 -1.1794 68.92824252951041 12.46593500442906 14.634354707175833 0 0 0
2744 915 2 0.5897 68.58858622677421 12.438476120548732 13.739864928609654 0 0 0
2745 915 2 0.5897 69.40099857676725 11.639983357369092 14.737006129185101 0 0 0
2791 931 3 -1.1794 66.2690664255836 14.830041485137814 16.00956142926533 0 0 0
2792 931 2 0.5897 66.17585627802505 13.887413426018863 15.871733176357486 0 0 0
2793 931 2 0.5897 66.36317937744359 14.925856522376431 16.957292951867508 0 0 0
2794 932 3 -1.1794 69.07137161437007 15.36779569242689 15.660357049346809 0 0 0
2795 932 2 0.5897 69.34204045740135 14.591549658307963 15.170037793540912 0 0 0
2796 932 2 0.5897 68.13309942442554 15.245302496431986 15.80483122249796 0 0 0
3333 1111 2 0.5897 65.73232648366626 9.584731346462346 18.91000634270092 0 0 0
3387 1129 2 0.5897 67.80724974997752 10.397979832406172 17.809786959619817 0 0 0
2856 952 2 0.5897 66.1818318494589 16.51179322800351 15.253715402799138 0 0 0
1516 506 3 -1.1794 2.6617281374483635 18.280224920558762 8.442511895012206 0 0 0
1518 506 2 0.5897 3.450429415281699 18.299400281650513 8.984558664767109 0 0 0
1521 507 2 0.5897 5.942920463913576 17.18554625320116 9.074494575837546 0 0 0
1573 525 3 -1.1794 3.2988208560294066 20.9735155028413 8.867078215932189 0 0 0
1575 525 2 0.5897 2.9128717508211177 20.138682019468757 8.601884128476112 0 0 0
1576 526 3 -1.1794 6.090334818754868 21.76429702588529 8.776957699599548 0 0 0
1578 526 2 0.5897 5.225110352410063 21.378642625232075 8.914398039089233 0 0 0
1626 542 2 0.5897 3.415197542801192 24.107058458000967 9.990628732960126 0 0 0
1627 543 3 -1.1794 6.257474196699229 24.776222155009542 9.597368580863813 0 0 0
1629 543 2 0.5897 6.399802179079489 24.234163616646544 10.373350115485268 0 0 0
2209 737 3 -1.1794 3.00042965628359 21.427293010509274 11.573221449555092 0 0 0
2210 737 2 0.5897 3.8621108845141556 21.0363676600885 11.71783756906788 0 0 0
2211 737 2 0.5897 2.8586466563575854 21.353272821160605 10.629478771237771 0 0 0
2212 738 3 -1.1794 6.0343945571482305 20.4014636014655 11.884071174598871 0 0 0
2213 738 2 0.5897 6.657381112563726 20.77369612873267 11.259921835780304 0 0 0
2214 738 2 0.5897 6.323953865648304 20.72811242144673 12.735944964779202 0 0 0
2275 759 3 -1.1794 3.3208154796870413 24.135419750024827 12.294934429120959 0 0 0
2276 759 2 0.5897 4.239414934404084 23.881070181575918 12.207111369789603 0 0 0
2277 759 2 0.5897 2.8307956145364703 23.337756915452363 12.095321375775574 0 0 0
2278 760 3 -1.1794 6.115948704753936 23.963554373086584 12.474514194139935 0 0 0
2279 760 2 0.5897 6.11539255265773 23.709734133418543 13.397447773469247 0 0 0
2280 760 2 0.5897 5.715308085120075 24.83281691909538 12.46443543687517 0 0 0
2797 933 3 -1.1794 2.9844030022679684 18.365445483898494 15.265556745832024 0 0 0
2798 933 2 0.5897 2.314441972688052 18.990319488616286 14.988219095792713 0 0 0
2800 934 3 -1.1794 5.563296536622773 18.28729006324372 14.872343168008133 0 0 0
2801 934 2 0.5897 4.638139492486693 18.32924144303103 15.114326340194648 0 0 0
2860 954 3 -1.1794 3.2428051928745925 21.472967807986162 14.84454079983101 0 0 0
2861 954 2 0.5897 3.0355717687414816 22.401035726698165 14.953976263893212 0 0 0
2862 954 2 0.5897 2.8417915558673723 21.23445620625364 14.008758665899599 0 0 0
2863 955 3 -1.1794 6.080573630264425 20.951901547573065 14.713859703906177 0 0 0
2864 955 2 0.5897 6.196306003164606 20.060226475500976 15.042119188244317 0 0 0
2865 955 2 0.5897 5.15697374210872 21.147693757317253 14.871535472397532 0 0 0
2917 973 3 -1.1794 2.934220436737404 24.192530136253577 14.984240978826604 0 0 0
2918 973 2 0.5897 3.8594684738526825 24.16214969169166 15.22760119755304 0 0 0
2919 973 2 0.5897 2.938961628624254 24.240281014422372 14.028245107403107 0 0 0
2920 974 3 -1.1794 5.623659209605814 23.964777837303703 15.28208084179058 0 0 0
2921 974 2 0.5897 5.605487353471071 23.11454259506525 15.721401863489701 0 0 0
2922 974 2 0.5897 6.136278378479546 24.52507577090907 15.864764096000515 0 0 0
3449 1150 2 0.5897 6.010839621117509 18.68437642994708 16.59493624608136 0 0 0
3504 1168 2 0.5897 2.080123141181028 19.871593246514397 17.53996334204265 0 0 0
3557 1186 2 0.5897 3.7610177575330725 25.270790506945392 17.986003426882718 0 0 0
1579 527 3 -1.1794 9.137757673863627 20.359712169077785 9.584827832778776 0 0 0
1522 508 3 -1.1794 9.537848908078962 17.449702395872546 9.848605545881838 0 0 0
1525 509 3 -1.1794 12.125145444492425 18.476235537881994 9.354132547914356 0 0 0
1526 509 2 0.5897 11.367220001333928 18.0521667312475 9.756557932360709 0 0 0
1530 510 2 0.5897 14.44580790923913 18.127109300231773 8.458281581117234 0 0 0
1580 527 2 0.5897 8.316432067014095 20.704000148956943 9.23394132412741 0 0 0
1581 527 2 0.5897 9.065011553755394 20.4834632984169 10.531203101437333 0 0 0
1584 528 2 0.5897 12.6671152827349 20.485918038995944 9.156884726375502 0 0 0
1585 529 3 -1.1794 15.46295619678271 20.571140039436145 9.54109673267524 0 0 0
1587 529 2 0.5897 15.388158303635125 20.3791987027339 10.475867206184352 0 0 0
1630 544 3 -1.1794 8.999292333609533 23.829481547164878 8.911373515101774 0 0 0
1632 544 2 0.5897 9.098685560980561 24.40732096867291 8.15476648756805 0 0 0
1633 545 3 -1.1794 11.752605336097632 23.791184477115184 8.37112661317604 0 0 0
1635 545 2 0.5897 12.300204057962121 24.350574743808 7.820264710890299 0 0 0
1638 546 2 0.5897 15.783965500200683 23.734053673975165 9.255547929152865 0 0 0
2152 718 3 -1.1794 8.478041315847252 17.76418829081188 12.361596221902605 0 0 0
2153 718 2 0.5897 7.90739366937465 18.518454185744858 12.21437071514341 0 0 0
2154 718 2 0.5897 8.661672191495324 17.427384823784674 11.48462663815657 0 0 0
2155 719 3 -1.1794 14.089231704373026 18.548713288294376 11.849869281274305 0 0 0
2157 719 2 0.5897 14.272486774464204 17.77617043885124 11.315241551911896 0 0 0
2215 739 3 -1.1794 9.428831246906046 20.836784145105007 12.479901117825294 0 0 0
2216 739 2 0.5897 10.302943120108052 20.68056023938459 12.12247368964492 0 0 0
2217 739 2 0.5897 9.390045897594272 21.78377405930983 12.613831778750768 0 0 0
2218 740 3 -1.1794 11.971267138406743 20.586004141728342 11.330937637438792 0 0 0
2219 740 2 0.5897 12.687222162202673 20.097513956168477 11.737160846985658 0 0 0
2220 740 2 0.5897 11.648823874913049 20.00836980822659 10.639127654297017 0 0 0
2221 741 3 -1.1794 15.2015135085732 20.9254716418988 12.776889006422444 0 0 0
2222 741 2 0.5897 16.070857913605902 20.59811371273139 12.546000992743378 0 0 0
2223 741 2 0.5897 14.654086219350285 20.141562161963495 12.822069667144113 0 0 0
2281 761 3 -1.1794 8.944911830856887 23.394380174222256 11.606696531085811 0 0 0
2282 761 2 0.5897 8.996114266662433 23.658788913827646 10.688166314245269 0 0 0
2283 761 2 0.5897 8.126006137566941 23.77727988083235 11.921360004110905 0 0 0
2284 762 3 -1.1794 11.839180054610116 23.618687783406937 11.790933955054326 0 0 0
2285 762 2 0.5897 11.895925515323123 22.69353247218013 11.551978239807182 0 0 0
2286 762 2 0.5897 10.908419089233869 23.82921620982887 11.71613925256866 0 0 0
2287 763 3 -1.1794 15.40429895453126 24.691092560317838 10.550448114977874 0 0 0
2289 763 2 0.5897 14.686047116404863 24.610965619444702 11.178082777736993 0 0 0
2803 935 3 -1.1794 9.788909488869832 18.379763207902464 14.76432894305698 0 0 0
2804 935 2 0.5897 9.321661679134536 17.956263068233177 14.044218948892642 0 0 0
2805 935 2 0.5897 9.889465642635571 19.289215323813746 14.48322988938743 0 0 0
2806 936 3 -1.1794 12.623202764043736 18.081326929688583 14.78630930881656 0 0 0
2807 936 2 0.5897 11.685875852179516 18.10869350089686 14.978405731480802 0 0 0
2866 956 3 -1.1794 11.813321008768291 20.965365938236946 14.822826873272026 0 0 0
2867 956 2 0.5897 11.975113313955951 20.041467638930552 15.013789217713068 0 0 0
2868 956 2 0.5897 11.68741204042427 21.369411602215212 15.681387078586246 0 0 0
2923 975 3 -1.1794 11.979008142059927 24.097124443093996 14.73572189201074 0 0 0
2924 975 2 0.5897 12.574159132010054 23.412793201543597 14.429587805730138 0 0 0
2925 975 2 0.5897 11.547985843927705 24.41317935889538 13.941643402374593 0 0 0
2926 976 3 -1.1794 14.900298891891536 23.13732686175733 14.798552339608294 0 0 0
2927 976 2 0.5897 15.10736894332176 22.755464061380454 13.945595545886698 0 0 0
2928 976 2 0.5897 15.010142235744949 22.41560067760264 15.417646712417346 0 0 0
2978 993 2 0.5897 9.19310068436798 27.122635897765605 15.239045348954548 0 0 0
3452 1151 2 0.5897 12.490446666793332 18.441588327363277 16.747984847099094 0 0 0
3455 1152 2 0.5897 15.396669283460804 18.451303869760107 15.87078978194415 0 0 0
3560 1187 2 0.5897 8.652295338408393 22.439397330605356 16.990162882186734 0 0 0
1691 564 2 0.5897 13.752109177215539 26.615072741157697 7.075080472009466 0 0 0
2984 995 2 0.5897 14.823392783866197 25.489346635210566 14.287090994467377 0 0 0
1531 511 3 -1.1794 17.720090448202388 17.92067295272533 10.028515674370754 0 0 0
2811 937 2 0.5897 17.34250067580507 18.471706926528995 14.162150978952047 0 0 0
1529 510 2 0.5897 15.934440253149265 17.966230281336745 8.681857672572903 0 0 0
1532 511 2 0.5897 17.67650723579648 18.29306319441624 10.909230332361567 0 0 0
1639 547 3 -1.1794 18.393496232709506 24.13692170569872 9.283572685121644 0 0 0
1640 547 2 0.5897 18.180171843897476 23.721422566902408 10.119087411811265 0 0 0
1642 548 3 -1.1794 21.301228246238317 24.08044597882719 8.963855558825445 0 0 0
2158 720 3 -1.1794 18.054280514730696 17.168593225513817 12.833745351597956 0 0 0
2160 720 2 0.5897 18.945384379832063 17.456261779297428 12.635219537706208 0 0 0
2161 721 3 -1.1794 20.916455909755427 17.90864041571499 11.827888034844454 0 0 0
2162 721 2 0.5897 21.497122176451413 17.81755104973128 11.072400614273212 0 0 0
2163 721 2 0.5897 21.489944225604457 18.196955258664477 12.537971258249721 0 0 0
2224 742 3 -1.1794 18.055861217673876 20.803307909589577 12.147418385048743 0 0 0
2225 742 2 0.5897 18.737162062795395 20.923413846553732 11.485878316449984 0 0 0
2226 742 2 0.5897 18.518908109523355 20.86558305958205 12.982847132927038 0 0 0
2227 743 3 -1.1794 20.46284715655302 21.06355044019139 10.630788476826371 0 0 0
2228 743 2 0.5897 20.09534400679622 20.201820111865104 10.434334038141484 0 0 0
2229 743 2 0.5897 21.12585644758889 20.894752407521885 11.300234906428047 0 0 0
2288 763 2 0.5897 16.1760455196535 24.863915501022564 11.089679924188456 0 0 0
2290 764 3 -1.1794 18.07512673714782 23.634087787635558 12.215575514714718 0 0 0
2291 764 2 0.5897 18.172457260089818 22.72935412484029 12.512585391892594 0 0 0
2292 764 2 0.5897 18.948311045786184 23.882248183221012 11.911935804801479 0 0 0
2293 765 3 -1.1794 20.545264969517916 24.542672625483814 11.926999463654369 0 0 0
2294 765 2 0.5897 20.894327303048758 24.60282471835459 11.03774731057846 0 0 0
2295 765 2 0.5897 21.291195630220916 24.744724163203866 12.491795252392492 0 0 0
2351 784 2 0.5897 19.3040453327582 26.258595428764213 12.405236707045264 0 0 0
2809 937 3 -1.1794 17.146824338142135 18.85256506749457 15.01824112479286 0 0 0
2810 937 2 0.5897 17.778247883733403 19.56560677524217 15.113677641203452 0 0 0
2812 938 3 -1.1794 22.011583787420815 18.29944630094877 14.424680705087924 0 0 0
2813 938 2 0.5897 22.944306515835294 18.357725081077767 14.631719763381678 0 0 0
2814 938 2 0.5897 21.571852708588732 18.65992179723144 15.194697808988032 0 0 0
2869 957 3 -1.1794 19.03538978315786 21.123625872618767 14.731178244287142 0 0 0
2870 957 2 0.5897 18.38944286843046 21.6207128922963 15.233064406302315 0 0 0
2871 957 2 0.5897 19.858753660703034 21.25743623128733 15.200644700412937 0 0 0
3459 1153 2 0.5897 17.44570149516126 18.34746988796721 16.99421794932853 0 0 0
3521 1174 2 0.5897 21.5717646342739 19.950987749972136 17.891110891977124 0 0 0
1590 530 2 0.5897 22.611436161254094 21.23846103257664 10.09582836794035 0 0 0
1695 565 2 0.5897 18.421140246636373 25.893079012866146 8.501638702674716 0 0 0
3460 1154 3 -1.1794 21.027275584727782 18.331416313599 17.06131170204863 0 0 0
2171 724 2 0.5897 29.72879812695631 18.58682526842981 12.339106310158625 0 0 0
2166 722 2 0.5897 23.86963139069597 17.248418691044016 11.253706763410966 0 0 0
1539 513 2 0.5897 23.12110566036688 19.068113719224336 9.491762563992893 0 0 0
1540 514 3 -1.1794 25.917075824182472 18.457984935728152 8.787250260682782 0 0 0
1542 514 2 0.5897 25.321330265128402 17.893448640593164 9.27981276429916 0 0 0
1544 515 2 0.5897 28.862505621970875 18.32531850762592 8.959329723644434 0 0 0
1588 530 3 -1.1794 23.000898925071386 22.06600962196744 9.813492773515753 0 0 0
1593 531 2 0.5897 26.652797819690782 20.04026258957003 7.83444784681491 0 0 0
1595 532 2 0.5897 28.985128152627247 21.03719668413533 9.005905157938871 0 0 0
1596 532 2 0.5897 30.04772048186865 20.60375031091655 9.993284660078652 0 0 0
1647 549 2 0.5897 25.343682699032737 23.403871646849087 8.987978108958846 0 0 0
1650 550 2 0.5897 30.108175951243364 23.799031614960324 9.41793180452642 0 0 0
2164 722 3 -1.1794 24.072698901219507 18.08262061965569 10.830501992844805 0 0 0
2165 722 2 0.5897 24.99167882557675 18.243056778576783 11.044902463222366 0 0 0
2167 723 3 -1.1794 26.348915870457418 17.530558392848796 12.398380921508206 0 0 0
2169 723 2 0.5897 27.003381101092806 17.88775595065405 12.998645922504114 0 0 0
2170 724 3 -1.1794 29.097531523697267 18.660122416426805 13.054900705921101 0 0 0
2172 724 2 0.5897 29.614136045887967 18.51061442493241 13.846733186474648 0 0 0
2230 744 3 -1.1794 22.766840514771808 20.49680133221759 12.32169350135944 0 0 0
2231 744 2 0.5897 23.367957241674905 21.16275262420505 11.987928469799423 0 0 0
2232 744 2 0.5897 23.122629649424255 19.66890187404272 11.998848961598336 0 0 0
2233 745 3 -1.1794 30.958537768450764 21.202083307681455 11.685716165063909 0 0 0
2234 745 2 0.5897 30.445218353280644 21.627639076154843 12.372474671884497 0 0 0
2235 745 2 0.5897 31.714916665365955 20.83553367987102 12.143716441783807 0 0 0
2296 766 3 -1.1794 24.27204901331963 24.38549436354626 11.306406306057628 0 0 0
2297 766 2 0.5897 25.222529843522967 24.30099577368947 11.231047405976387 0 0 0
2298 766 2 0.5897 24.110989359822863 25.328192599396473 11.26625953186246 0 0 0
2299 767 3 -1.1794 26.982676672471342 24.768563256191026 11.784317324923238 0 0 0
2300 767 2 0.5897 27.851179216677387 24.46526719986721 11.519842365076487 0 0 0
2301 767 2 0.5897 26.91802974047873 24.533652238176145 12.709989809683806 0 0 0
2302 768 3 -1.1794 29.948260249529724 24.739905571421613 11.080219175828887 0 0 0
2303 768 2 0.5897 30.65782938520272 24.251671930154824 11.497796275080837 0 0 0
2304 768 2 0.5897 29.90966171182693 25.566221520598898 11.561824406203542 0 0 0
2815 939 3 -1.1794 24.697577568048153 17.94394427044288 14.549728031170487 0 0 0
2816 939 2 0.5897 25.442886365880575 17.935950066701558 15.150297009264635 0 0 0
2817 939 2 0.5897 25.084903973297838 17.809561238082164 13.684769706907943 0 0 0
2818 940 3 -1.1794 27.497922466472716 18.830062953072975 15.960068176290369 0 0 0
2819 940 2 0.5897 28.452190947444002 18.759781353828906 15.985844511593031 0 0 0
2820 940 2 0.5897 27.21797308276605 18.624611464600232 16.852060028313616 0 0 0
2821 941 3 -1.1794 30.203057847609347 18.18175731676445 15.8306849290196 0 0 0
2822 941 2 0.5897 31.019402386387686 18.278058008918247 15.340236572990786 0 0 0
2872 958 3 -1.1794 23.49957800728857 21.49897176694473 15.25815899603794 0 0 0
2873 958 2 0.5897 24.43962609373262 21.318584164348064 15.25906328211202 0 0 0
2874 958 2 0.5897 23.10469195069262 20.712683340792687 14.881267606268027 0 0 0
2875 959 3 -1.1794 26.221581781792082 21.286326024103598 15.140211985175375 0 0 0
2876 959 2 0.5897 26.324612034419822 20.8960453248924 16.00813942298944 0 0 0
2877 959 2 0.5897 26.438305847122873 20.579648448374783 14.53204306600544 0 0 0
2878 960 3 -1.1794 29.213918624101744 21.699186853277936 14.963098326137967 0 0 0
2879 960 2 0.5897 28.28720231984955 21.87440035651734 15.126587210346077 0 0 0
2880 960 2 0.5897 29.50042430118355 21.193699278759105 15.723774632365851 0 0 0
2929 977 3 -1.1794 22.98916123904352 24.23287997067601 14.88473801323481 0 0 0
2930 977 2 0.5897 22.925022676232356 23.29170104787337 14.722564576706992 0 0 0
2931 977 2 0.5897 22.99179417290046 24.31240976569891 15.83862473777634 0 0 0
2932 978 3 -1.1794 26.102607194452403 24.402778754851106 14.608556439056104 0 0 0
2933 978 2 0.5897 26.404638924957286 23.85686691127729 15.334496604909377 0 0 0
2934 978 2 0.5897 25.156075106419046 24.262993429139115 14.580809019418817 0 0 0
2935 979 3 -1.1794 30.507491969294264 24.484819679573572 14.930282494579265 0 0 0
2936 979 2 0.5897 31.4557809355255 24.61502293341441 14.925086708697261 0 0 0
2937 979 2 0.5897 30.38767951318568 23.58145572090118 14.637348589740434 0 0 0
2990 997 2 0.5897 27.0206560601784 26.01948217174588 14.040341495671333 0 0 0
2994 998 2 0.5897 29.76427472341024 25.915862909476022 15.674653051674902 0 0 0
3525 1175 2 0.5897 23.71643841522451 20.52045899999547 18.1069087040411 0 0 0
3527 1176 2 0.5897 27.98073398723809 21.603786939528245 18.572109838024687 0 0 0
3573 1191 2 0.5897 24.206899730531017 22.780514037446103 17.19913938233887 0 0 0
3575 1192 2 0.5897 27.138959721387696 24.664333447831055 17.822920539738764 0 0 0
30082 0 1 0 26.855549123801357 21.242682784088014 11.18014619004284 0 0 0
3463 1155 3 -1.1794 24.818825460707945 17.420506648219117 17.521570714704602 0 0 0
3574 1192 3 -1.1794 27.13353330771148 23.709091266781904 17.883867742575646 0 0 0
1548 516 2 0.5897 34.895377908443486 20.21439360206219 8.105935810421004 0 0 0
1551 517 2 0.5897 37.35997894506245 18.949049680520687 10.2435002029237 0 0 0
1597 533 3 -1.1794 33.93614764484586 21.960454191145303 8.80737895649586 0 0 0
1598 533 2 0.5897 33.70622415931022 21.304135900939812 9.465112193911157 0 0 0
1600 534 3 -1.1794 38.739487708674744 21.365025150977306 9.403407822281821 0 0 0
1602 534 2 0.5897 38.59491222823409 21.62737046860692 10.312530850508047 0 0 0
1651 551 3 -1.1794 35.711472775912455 23.531633468148026 10.86888426775389 0 0 0
1653 551 2 0.5897 35.814626506411464 23.808285177940007 9.958359630127875 0 0 0
1654 552 3 -1.1794 38.392296827979706 24.05630964495269 8.530986373521916 0 0 0
1656 552 2 0.5897 38.296912146982265 23.1619397588795 8.85845619135678 0 0 0
2173 725 3 -1.1794 33.69505787039482 17.223586231473966 13.849685165358757 0 0 0
2175 725 2 0.5897 33.375353512042885 17.93929147623503 13.300334108831116 0 0 0
2176 726 3 -1.1794 37.42521740496421 18.978787057603977 12.230655708404916 0 0 0
2177 726 2 0.5897 36.97226754424799 18.53124309973587 12.945339611137957 0 0 0
2178 726 2 0.5897 38.24339352817513 18.4935763423719 12.12393007297807 0 0 0
2181 727 2 0.5897 39.50144938205665 16.77893833385885 11.584514364833899 0 0 0
2236 746 3 -1.1794 32.92795859539711 19.18014230702537 12.392129908896614 0 0 0
2237 746 2 0.5897 33.65661651385284 19.557057715950307 11.89895238948017 0 0 0
2238 746 2 0.5897 32.93732942514108 19.646351312530268 13.228067624458875 0 0 0
2239 747 3 -1.1794 35.26753766562896 20.72867735668218 11.751406100569946 0 0 0
2240 747 2 0.5897 35.135900670718684 21.346327378198566 12.470719811151856 0 0 0
2241 747 2 0.5897 36.18656262692126 20.47050445121051 11.82192110244956 0 0 0
2242 748 3 -1.1794 38.27511205614558 22.014500369837865 12.207650396880481 0 0 0
2244 748 2 0.5897 38.56657215463843 22.915981801992125 12.344083705365822 0 0 0
2305 769 3 -1.1794 32.963726825704576 25.27174801504406 11.715870259658768 0 0 0
2306 769 2 0.5897 33.885125841617395 25.375552579606502 11.953525830937627 0 0 0
2307 769 2 0.5897 32.945528073791166 25.393569314733544 10.766628424862276 0 0 0
2308 770 3 -1.1794 36.309110106817315 24.883555548611852 13.135839878739391 0 0 0
2309 770 2 0.5897 36.08348908455144 24.250844677648786 12.453927920852948 0 0 0
2310 770 2 0.5897 36.00200006491305 25.72359667372499 12.794891443521584 0 0 0
2313 771 2 0.5897 38.138284090247275 24.54477560650152 12.96777802195661 0 0 0
2824 942 3 -1.1794 33.23275228982107 17.872721975710977 17.199074654253124 0 0 0
2826 942 2 0.5897 33.10356291715745 17.08594534007442 16.669429217525032 0 0 0
2827 943 3 -1.1794 36.88816785518205 17.684002599392176 14.924319902051009 0 0 0
2828 943 2 0.5897 36.964032381997086 17.7308424776277 15.87735840680397 0 0 0
2829 943 2 0.5897 35.947122026681306 17.6199478950404 14.761342856574268 0 0 0
2831 944 2 0.5897 39.47043541304207 18.369330333929273 15.391189381897671 0 0 0
2881 961 3 -1.1794 33.671308508620534 21.502085159565237 14.266490831540453 0 0 0
2882 961 2 0.5897 34.450127984344576 21.196626031902607 14.73164272761847 0 0 0
2883 961 2 0.5897 33.31391170439238 22.19275063742437 14.82459361799156 0 0 0
2884 962 3 -1.1794 35.8080158959202 20.78669240616699 15.712540413272851 0 0 0
2885 962 2 0.5897 36.434092410661506 20.12773248218037 15.412487651684533 0 0 0
2886 962 2 0.5897 35.92399203176944 20.813007918980702 16.66232410724727 0 0 0
2887 963 3 -1.1794 38.45436351840661 20.454508573849292 14.680650918147393 0 0 0
2889 963 2 0.5897 37.95158773900467 20.796331285125333 13.941322755614863 0 0 0
2938 980 3 -1.1794 33.46736320142961 24.731886638866076 15.792969707465675 0 0 0
2939 980 2 0.5897 33.21278782173997 24.703989312967074 16.71527455167862 0 0 0
2940 980 2 0.5897 34.397601219182626 24.506299265935283 15.793844601254143 0 0 0
2941 981 3 -1.1794 35.99400718476817 23.76234592707486 15.63440118744899 0 0 0
2942 981 2 0.5897 36.0894507299016 22.809919899211717 15.636993603994354 0 0 0
2943 981 2 0.5897 36.103200962314915 24.01198074433838 14.716800646703502 0 0 0
2945 982 2 0.5897 38.184468985147724 24.765690491655626 15.685880358299206 0 0 0
3530 1177 2 0.5897 32.26966466829837 20.153816552892305 17.592974662592688 0 0 0
3537 1179 2 0.5897 38.02056478611412 20.383891775513057 16.630188391553038 0 0 0
3584 1195 2 0.5897 39.413152047986166 24.832467638532236 17.661165445411417 0 0 0
30076 0 1 0 31.724574462473612 17.938579403056597 9.295682407134636 0 0 0
2180 727 2 0.5897 39.23169043931256 17.5328074531646 10.299677487219874 0 0 0
2311 771 3 -1.1794 39.08188339164588 24.3876201982289 12.933804598883048 0 0 0
1556 519 2 0.5897 45.42679846454443 18.14270091049874 8.655592477282932 0 0 0
2179 727 3 -1.1794 39.940436903979325 17.256757692769607 10.880802477995104 0 0 0
2944 982 3 -1.1794 39.09016737619495 24.565080212330137 15.921882544449884 0 0 0
1552 518 3 -1.1794 42.7678637740818 18.729125549168714 9.056330793350687 0 0 0
1553 518 2 0.5897 42.284760768266146 19.42475813695196 9.502356219965051 0 0 0
1555 519 3 -1.1794 45.87548928866245 17.65419865681501 9.345718676034148 0 0 0
1601 534 2 0.5897 39.68758032260429 21.422546572484322 9.284903125731214 0 0 0
1603 535 3 -1.1794 41.592153857994084 21.27105455555387 9.555133603850564 0 0 0
1605 535 2 0.5897 42.033907869482114 22.045637242488137 9.903135520111723 0 0 0
1606 536 3 -1.1794 44.92114114317407 20.953163146967995 8.562814939593975 0 0 0
1657 553 3 -1.1794 45.56517644223018 23.933251245980166 8.735088384518974 0 0 0
1659 553 2 0.5897 45.41208327889492 22.988375964090483 8.737371904115953 0 0 0
1716 572 2 0.5897 44.503366262896996 25.840636303800135 8.760241604440752 0 0 0
2182 728 3 -1.1794 42.3744821864125 18.671755998749898 11.969523841446243 0 0 0
2183 728 2 0.5897 42.96786834563937 18.32481886423997 11.303371776222358 0 0 0
2184 728 2 0.5897 41.56549185810047 18.173517269806595 11.853228553787444 0 0 0
2243 748 2 0.5897 39.0424878596798 21.480488946006222 12.413071942558181 0 0 0
2245 749 3 -1.1794 41.01627305132639 21.26222026741834 12.481082668565298 0 0 0
2246 749 2 0.5897 41.51185816266155 20.56280400910672 12.055120630617049 0 0 0
2247 749 2 0.5897 41.25608574654252 21.197591676255158 13.405498460658448 0 0 0
2248 750 3 -1.1794 44.37258762834489 21.44656742756579 11.728378011560457 0 0 0
2249 750 2 0.5897 43.570413535299245 21.234944012645357 12.205833737047572 0 0 0
2250 750 2 0.5897 44.16588093765522 21.252784036780803 10.814073863853201 0 0 0
2312 771 2 0.5897 39.424734174287224 25.100875227374246 12.395332302779048 0 0 0
2314 772 3 -1.1794 42.12337780766176 23.57771562386459 11.310250389755987 0 0 0
2315 772 2 0.5897 42.39300555015612 24.059672947902264 12.092075419937746 0 0 0
2316 772 2 0.5897 41.542885692799096 22.89157343670835 11.639599389549907 0 0 0
2317 773 3 -1.1794 45.68626953290049 24.247652474254014 11.752919605863628 0 0 0
2318 773 2 0.5897 45.02098451920071 23.57773402943039 11.910517725070417 0 0 0
2319 773 2 0.5897 45.865908294151836 24.19137288490331 10.814412843852816 0 0 0
2376 792 2 0.5897 45.301610207353065 26.556452060358552 11.95161215045578 0 0 0
2830 944 3 -1.1794 40.287869845189256 18.06305788513208 15.783910667064955 0 0 0
2833 945 3 -1.1794 42.949681598605444 18.303737603049825 14.491071521555092 0 0 0
2834 945 2 0.5897 43.131516773132525 18.403628208888676 13.55662485877532 0 0 0
2888 963 2 0.5897 39.365747586407906 20.496797838548247 14.391130090244946 0 0 0
2890 964 3 -1.1794 41.44421371169922 20.488854890950527 15.0080956926571 0 0 0
2891 964 2 0.5897 42.39956513449806 20.545771863593334 15.025292132074915 0 0 0
2892 964 2 0.5897 41.261968165326515 19.567148717445278 14.825130808512306 0 0 0
2893 965 3 -1.1794 44.53768464719217 20.639908652917367 14.847717043712588 0 0 0
2894 965 2 0.5897 45.40515742653441 21.041219547991307 14.796021532178779 0 0 0
2895 965 2 0.5897 44.661633951694036 19.75526575692571 14.503807148213916 0 0 0
2946 982 2 0.5897 39.504456510963834 24.317826040337994 15.095164835933264 0 0 0
2947 983 3 -1.1794 42.71926211956017 24.122033310593576 14.379445044407916 0 0 0
2948 983 2 0.5897 43.64379319502666 24.364828280096297 14.429690136498397 0 0 0
2949 983 2 0.5897 42.55351460954342 23.6394509223116 15.189305200763101 0 0 0
2950 984 3 -1.1794 45.345441736021925 24.74150152040204 14.877104568052545 0 0 0
2951 984 2 0.5897 46.04200191380293 24.377969393903356 14.330405396328572 0 0 0
2952 984 2 0.5897 45.510271987203346 24.379753590321606 15.747852015788844 0 0 0
3005 1002 2 0.5897 41.89557153575894 26.01714978611778 14.907884061144502 0 0 0
3476 1159 2 0.5897 42.788755386746324 19.48193928300498 17.025036435740603 0 0 0
3540 1180 2 0.5897 40.67597334140221 21.06106655998955 16.646385329529846 0 0 0
3009 1003 2 0.5897 44.80660833378841 26.53506759820349 14.687872526623448 0 0 0
3483 1161 2 0.5897 50.96538029673473 17.840579092257997 17.06187420322975 0 0 0
1558 520 3 -1.1794 49.79669062846948 17.898688992982176 8.962837857020864 0 0 0
1560 520 2 0.5897 50.05482458316386 17.94881110773904 9.883210654438066 0 0 0
1563 521 2 0.5897 52.99717520221637 18.452346363103334 9.783064533463293 0 0 0
1610 537 2 0.5897 48.61068913501835 19.920314858571555 8.883453854656208 0 0 0
1611 537 2 0.5897 47.33258526544101 19.191519625237998 9.240110070571202 0 0 0
1614 538 2 0.5897 50.49110120658484 20.902199856275836 9.63760958203344 0 0 0
1615 539 3 -1.1794 54.41124048284378 20.793294719940643 8.60205124545125 0 0 0
1617 539 2 0.5897 53.94029466493856 19.9625553338328 8.536372669209701 0 0 0
1660 554 3 -1.1794 51.467130565484034 24.654209052158023 9.180269000390913 0 0 0
1662 554 2 0.5897 51.35045217287497 24.444673349298874 10.106937590437008 0 0 0
1663 555 3 -1.1794 54.437478309941056 24.262204728638594 8.721707223702277 0 0 0
1664 555 2 0.5897 54.64190886155774 25.18918810124479 8.598653160610867 0 0 0
2185 729 3 -1.1794 47.36460187810616 18.37101226020779 11.765895544859571 0 0 0
2186 729 2 0.5897 47.30196236323726 18.291031112293254 12.717689658782398 0 0 0
2187 729 2 0.5897 46.477331234680676 18.19731019350054 11.451554843266464 0 0 0
2188 730 3 -1.1794 50.22498466256629 17.584812749137676 11.829959944200146 0 0 0
2189 730 2 0.5897 49.71680704004008 18.358776575412325 12.072791914873177 0 0 0
2190 730 2 0.5897 51.13513025627471 17.880848321407303 11.845111028192244 0 0 0
2191 731 3 -1.1794 53.10050060235097 18.06509516836835 11.887957837699188 0 0 0
2193 731 2 0.5897 53.17091184971161 18.112924397976034 12.84136563483593 0 0 0
2251 751 3 -1.1794 47.180234602706456 21.00528440682534 12.550157505646602 0 0 0
2252 751 2 0.5897 47.178372808655645 20.193824256703653 12.04245631854382 0 0 0
2253 751 2 0.5897 46.34305938175939 21.420270112722456 12.342417766336348 0 0 0
2254 752 3 -1.1794 49.9049250385309 21.19317650091858 11.627878816383612 0 0 0
2255 752 2 0.5897 49.042172558131945 21.059141439187044 12.020210575367916 0 0 0
2256 752 2 0.5897 49.98901775209819 22.143651699453073 11.552004730242675 0 0 0
2257 753 3 -1.1794 53.29735689663958 23.225966540019815 10.970681770810515 0 0 0
2258 753 2 0.5897 53.770188897265506 23.709423554924932 10.293236611853539 0 0 0
2259 753 2 0.5897 53.96242029693006 23.02147834687615 11.62803023955879 0 0 0
2320 774 3 -1.1794 50.772013463613405 23.985086520934235 11.691739574617575 0 0 0
2321 774 2 0.5897 50.89240192534628 24.44019129695336 12.525176850686888 0 0 0
2322 774 2 0.5897 51.53681076066148 23.414317194605463 11.617314552435008 0 0 0
2836 946 3 -1.1794 48.09808347986469 17.90508354052327 14.583299153193726 0 0 0
2838 946 2 0.5897 47.75378287908595 17.94516717987677 15.47553381215557 0 0 0
2839 947 3 -1.1794 50.83828519699155 18.712902899742396 14.94299582178538 0 0 0
2841 947 2 0.5897 49.896469501590126 18.873222471419137 15.002261849394207 0 0 0
2842 948 3 -1.1794 54.06348898373245 17.576330090986453 14.505052169275087 0 0 0
2844 948 2 0.5897 53.83170740703884 17.80640713482718 15.404815598895004 0 0 0
2896 966 3 -1.1794 47.90141859679625 21.619094046293842 15.132481953732889 0 0 0
2897 966 2 0.5897 47.64878785842094 21.52732994323117 14.213792935141559 0 0 0
2898 966 2 0.5897 48.03580476380721 22.559290417125535 15.251661746864775 0 0 0
2899 967 3 -1.1794 52.0294315932641 21.20113731057146 14.240653765578868 0 0 0
2900 967 2 0.5897 52.05241340100081 20.298368080907636 14.558005298297125 0 0 0
2901 967 2 0.5897 51.19615326289784 21.270605713255897 13.774763919395586 0 0 0
2902 968 3 -1.1794 53.83374470007691 22.094104227597487 16.850037616239007 0 0 0
2903 968 2 0.5897 53.96554489644723 21.407436789599505 16.19631884099541 0 0 0
2904 968 2 0.5897 53.021825898197044 22.525824374813226 16.584260233456696 0 0 0
2953 985 3 -1.1794 48.048897271680715 24.321377248609874 15.428298577073942 0 0 0
2954 985 2 0.5897 48.89343159036562 24.345410102290042 14.978392202895767 0 0 0
2955 985 2 0.5897 48.26502692173963 24.093041738014392 16.332390619873607 0 0 0
2956 986 3 -1.1794 50.381419645908636 24.72902448932954 14.383340949492409 0 0 0
2957 986 2 0.5897 50.50811349071687 25.655838525781306 14.58631350952962 0 0 0
2958 986 2 0.5897 51.03386529611882 24.275159248047384 14.916776280671804 0 0 0
30078 0 1 0 50.76955111448417 20.650833945556915 18.12681326493164 0 0 0
2378 793 2 0.5897 48.26009271008274 25.575062836775295 11.00789602327462 0 0 0
1665 555 2 0.5897 55.28589148932661 23.821304529653112 8.676603382420808 0 0 0
1564 522 3 -1.1794 56.07052347221477 18.5805366583706 10.041487214091221 0 0 0
1566 522 2 0.5897 56.00995539001093 19.52296757202346 10.197651049835171 0 0 0
1666 556 3 -1.1794 57.31045617434964 23.374501132262896 8.730813285808093 0 0 0
1667 556 2 0.5897 57.166397924671955 22.828445881178418 7.9579603167147575 0 0 0
1668 556 2 0.5897 57.50078063220149 22.751871431024135 9.432484236981413 0 0 0
1670 557 2 0.5897 59.13721799790534 23.484797705860963 8.25415305714529 0 0 0
1671 557 2 0.5897 59.859284482755925 23.88301935555141 6.984533031925722 0 0 0
2194 732 3 -1.1794 57.78223326632174 18.889915921109868 12.275645724184255 0 0 0
2195 732 2 0.5897 57.28677954819905 18.758939884149186 13.084103141676712 0 0 0
2196 732 2 0.5897 57.35540132167382 18.31841667317065 11.637339028255045 0 0 0
2197 733 3 -1.1794 60.44610103782941 18.259020221144606 12.51257008909223 0 0 0
2199 733 2 0.5897 59.595562537059166 18.461158865380085 12.122753920971947 0 0 0
2260 754 3 -1.1794 58.14409328546944 21.610230750994056 11.084295185295982 0 0 0
2261 754 2 0.5897 59.094517708349834 21.53229472268596 11.167040464848869 0 0 0
2262 754 2 0.5897 57.80820192017398 20.758721436123185 11.364188656612553 0 0 0
2263 755 3 -1.1794 60.75173934299125 20.757042244291775 11.005412143141784 0 0 0
2264 755 2 0.5897 60.68155193197926 19.85085068644118 11.305617106124664 0 0 0
2265 755 2 0.5897 60.766712597292276 20.693023916944185 10.050472815640354 0 0 0
2323 775 3 -1.1794 55.75311356930172 24.530552644061487 12.152343326487653 0 0 0
2324 775 2 0.5897 56.47208283658124 24.386856021929386 11.536984790256998 0 0 0
2325 775 2 0.5897 55.16466351271302 25.133052563254534 11.69742333846996 0 0 0
2326 776 3 -1.1794 59.00495181074386 25.685148112400924 10.183600101611903 0 0 0
2327 776 2 0.5897 59.77574333451735 26.222982795164025 10.364834973576928 0 0 0
2328 776 2 0.5897 59.325621551650926 24.993526504289914 9.60475488292455 0 0 0
2843 948 2 0.5897 55.01920204415405 17.625103944071174 14.483468121881074 0 0 0
2845 949 3 -1.1794 56.80125818505868 18.012938760388067 14.840058299532618 0 0 0
2846 949 2 0.5897 57.29409156457885 18.479884019582233 15.514824398807638 0 0 0
2848 950 3 -1.1794 60.21449107743219 17.529297602312106 15.654893171457356 0 0 0
2850 950 2 0.5897 59.96451959374445 17.75376295290601 16.55119748264322 0 0 0
2852 951 2 0.5897 62.007507340278885 18.32337949144188 14.310555309870844 0 0 0
2905 969 3 -1.1794 57.97236938569364 21.409067408533232 16.532090568935153 0 0 0
2906 969 2 0.5897 58.90403651850973 21.20243267475669 16.606460480169474 0 0 0
2907 969 2 0.5897 57.78425103548958 21.94890068401785 17.29982933947414 0 0 0
2908 970 3 -1.1794 60.57532139991393 20.48656319636543 17.389423926691887 0 0 0
2909 970 2 0.5897 60.87637510127796 20.558788814082206 18.29517272113847 0 0 0
2910 970 2 0.5897 61.252371447808585 20.92687678583371 16.875654454306822 0 0 0
2959 987 3 -1.1794 57.00681866360411 24.03676266710847 14.844571458818649 0 0 0
2960 987 2 0.5897 57.18560662904919 23.09811233926982 14.787981956866771 0 0 0
2961 987 2 0.5897 56.4886718590603 24.229902856687715 14.063256412129212 0 0 0
2962 988 3 -1.1794 59.327689441241986 25.240896806015552 16.44060022936431 0 0 0
2963 988 2 0.5897 59.22564466486032 24.67468386360434 17.205597987253963 0 0 0
2964 988 2 0.5897 58.621548379958654 24.976935003170354 15.850752352421571 0 0 0
3020 1007 2 0.5897 56.597906948228335 26.12579251061305 14.672125399892076 0 0 0
3023 1008 2 0.5897 59.90209417223787 26.236553548018062 14.73076852789636 0 0 0
30019 0 1 0 60.48296085774714 23.810634362160457 13.486152709335105 0 0 0
30073 0 1 0 54.97553555122634 21.136536875046332 13.462404280973285 0 0 0
2387 796 2 0.5897 57.73672420910113 27.44579171689452 11.387635728250224 0 0 0
1618 540 3 -1.1794 66.64714601656793 21.275722827341873 9.34327111875399 0 0 0
1569 523 2 0.5897 66.46769658848487 17.70008832637002 8.79791870902606 0 0 0
1567 523 3 -1.1794 66.08929206366984 18.533224685642317 8.51697979934985 0 0 0
1570 524 3 -1.1794 70.07544111648312 18.247590713872015 8.949957629910362 0 0 0
1571 524 2 0.5897 0.014858098353471405 19.154664906127906 8.759886844403736 1 0 0
1619 540 2 0.5897 66.75648859329868 20.866079461607477 10.201448767329532 0 0 0
1620 540 2 0.5897 66.3683731733534 20.561511840558275 8.770190353024546 0 0 0
1621 541 3 -1.1794 69.46506514783961 21.242625887811325 9.09143982901395 0 0 0
1623 541 2 0.5897 68.5103791291686 21.26853477435546 9.027145315824466 0 0 0
1672 558 3 -1.1794 62.27401735892718 24.894567308211727 8.827058770908602 0 0 0
1674 558 2 0.5897 62.88698576082456 24.454359914780195 8.238231133393452 0 0 0
1675 559 3 -1.1794 64.90808178847371 23.558465462734276 8.51115482649964 0 0 0
1677 559 2 0.5897 64.85712547426695 24.018903194746727 9.348789895515731 0 0 0
2200 734 3 -1.1794 63.41040547200888 18.904092438722643 11.785372744684231 0 0 0
2201 734 2 0.5897 64.19597005255775 18.55244137721429 11.366491425330082 0 0 0
2202 734 2 0.5897 63.62874534523698 19.815997146947872 11.97770272980492 0 0 0
2203 735 3 -1.1794 66.62593505896211 18.13788771441129 12.299470133461277 0 0 0
2205 735 2 0.5897 66.3583954232576 17.89339966246777 13.18540448105226 0 0 0
2206 736 3 -1.1794 69.32399125540611 17.952003065781565 11.513326290433492 0 0 0
2207 736 2 0.5897 69.53529725546656 18.22004318951016 10.61904524359652 0 0 0
2208 736 2 0.5897 68.4773600701174 18.36097885509143 11.69273232914879 0 0 0
2266 756 3 -1.1794 63.06850021157677 21.40176574925816 12.645800493265021 0 0 0
2267 756 2 0.5897 62.11393646839372 21.43957297220542 12.705871620399174 0 0 0
2268 756 2 0.5897 63.370032131989866 21.50475971707986 13.548408900591907 0 0 0
2269 757 3 -1.1794 66.77557544144386 20.989895422068994 12.203142788731586 0 0 0
2270 757 2 0.5897 67.7287805912781 21.067284276649886 12.16261784194025 0 0 0
2271 757 2 0.5897 66.61573503641158 20.054000036819463 12.324723986502338 0 0 0
2272 758 3 -1.1794 69.47285631498171 20.919864329601527 11.904192592636742 0 0 0
2273 758 2 0.5897 69.50341166535087 19.981626551888336 12.091297717492685 0 0 0
2274 758 2 0.5897 70.05599580053097 21.034040405338036 11.153763340999918 0 0 0
2329 777 3 -1.1794 63.58334463489462 23.99386743574484 11.246850949804735 0 0 0
2330 777 2 0.5897 62.878204463294125 24.210030082420793 10.636700589015605 0 0 0
2331 777 2 0.5897 63.296255444905775 23.1837082229955 11.668104264238421 0 0 0
2332 778 3 -1.1794 66.53392606740441 23.770386733784783 11.720037951721265 0 0 0
2333 778 2 0.5897 65.62859902116274 24.071940868875686 11.6446749402179 0 0 0
2334 778 2 0.5897 66.47643992596882 22.817725526931742 11.646796265526792 0 0 0
2335 779 3 -1.1794 69.65383965510692 24.619715325168134 11.959942213498614 0 0 0
2336 779 2 0.5897 70.13962325328306 23.82863120377876 11.726636209068081 0 0 0
2337 779 2 0.5897 68.83154334838177 24.548092050218884 11.475245701481347 0 0 0
2851 951 3 -1.1794 62.95685151871005 18.32091225897264 14.432908594072227 0 0 0
2853 951 2 0.5897 63.31182451145761 18.190899877557015 13.553521443677475 0 0 0
2854 952 3 -1.1794 65.85681334840693 17.397893966347848 15.094280111213903 0 0 0
2855 952 2 0.5897 64.90386354666039 17.307798747396916 15.095390796878933 0 0 0
2857 953 3 -1.1794 69.63648189717776 18.41369239303043 14.996369654047145 0 0 0
2858 953 2 0.5897 69.04908290786966 17.896449981897447 14.445321186891729 0 0 0
2859 953 2 0.5897 70.16789683100282 17.764039596671648 15.45656653648466 0 0 0
2911 971 3 -1.1794 63.59370195338274 21.171029257196622 15.316817962590227 0 0 0
2912 971 2 0.5897 63.852771938693984 20.336575348305306 14.925920265747322 0 0 0
2913 971 2 0.5897 63.49240175985951 20.97823087479996 16.248911784457857 0 0 0
2914 972 3 -1.1794 66.90120102375279 21.292213718172174 15.211251633423261 0 0 0
2915 972 2 0.5897 66.04312777002654 21.341652330248984 14.789946404189466 0 0 0
2916 972 2 0.5897 67.34908319070689 22.09290482738177 14.93825418352852 0 0 0
2965 989 3 -1.1794 63.2794422377239 24.785702832473323 15.305198979111434 0 0 0
2966 989 2 0.5897 63.92351088120282 24.450809430121584 15.929101067800111 0 0 0
2967 989 2 0.5897 63.14731277208364 24.06659765350928 14.687411517062227 0 0 0
2968 990 3 -1.1794 66.94018684793701 24.250989440409164 14.528343316111393 0 0 0
2969 990 2 0.5897 67.68063272260873 24.38717898001516 13.937222965071168 0 0 0
2970 990 2 0.5897 66.31695524169771 24.938929818295573 14.294781227133408 0 0 0
3027 1009 2 0.5897 62.8367337993546 26.5699490403809 15.07672012842356 0 0 0
3494 1165 2 0.5897 63.10643637667618 18.000805720853123 16.52481422490615 0 0 0
3497 1166 2 0.5897 66.1577661309034 18.152798176949833 16.91392611268951 0 0 0
3554 1185 2 0.5897 66.60825304841667 21.330724908010627 17.19143983503665 0 0 0
3605 1202 2 0.5897 62.20722775964558 22.82806871601759 18.22285960227413 0 0 0
3608 1203 2 0.5897 65.80932094042188 24.38592340167419 16.509189459058696 0 0 0
3611 1204 2 0.5897 0.702145965363131 24.749758711966095 14.712390816838818 1 0 0
3029 1010 2 0.5897 68.77144755165396 27.35565482270321 16.077672764127726 0 0 0
3610 1204 3 -1.1794 70.2470479692641 24.403645222989685 15.188063337478754 0 0 0
1681 561 3 -1.1794 4.589447277254828 27.75530959927163 9.55061912881557 0 0 0
1798 600 3 -1.1794 6.572122995269146 32.64852944602825 10.385911804485314 0 0 0
2972 991 2 0.5897 2.8971006611949193 27.22438033248231 15.920773511480931 0 0 0
1678 560 3 -1.1794 2.2030099375334156 26.480242115363748 8.138887018221904 0 0 0
1679 560 2 0.5897 1.2534523576870826 26.376017603691206 8.19979152185155 0 0 0
1682 561 2 0.5897 5.340395186387302 27.18981437390162 9.370275076134197 0 0 0
1683 561 2 0.5897 3.8315130357506826 27.247288518722733 9.261339238903243 0 0 0
1732 578 3 -1.1794 2.568133971049747 30.736895869128784 9.200106947580549 0 0 0
1733 578 2 0.5897 2.0116307823350406 31.23977866837256 8.605426710093548 0 0 0
1735 579 3 -1.1794 6.091833682844308 30.004896323553595 8.778556480515025 0 0 0
1736 579 2 0.5897 5.368249668203166 29.427932503031734 9.023037294930038 0 0 0
1795 599 3 -1.1794 3.756199230798025 33.21484635305972 9.88019989316794 0 0 0
1797 599 2 0.5897 3.737406606427456 33.24691670441915 10.836677894920525 0 0 0
1799 600 2 0.5897 5.671632668646298 32.387858949198815 10.192523697023574 0 0 0
1800 600 2 0.5897 6.989532804841302 31.849356800899972 10.707352900495318 0 0 0
2338 780 3 -1.1794 2.050038187756081 26.95598870405856 12.475539481399922 0 0 0
2339 780 2 0.5897 2.595371606621009 26.291697040749163 12.054160682562696 0 0 0
2340 780 2 0.5897 2.3016095580041505 26.922857513145832 13.398495248373886 0 0 0
2341 781 3 -1.1794 5.229797049732941 26.442964102560058 12.200274165321535 0 0 0
2342 781 2 0.5897 6.151283285669739 26.697040142563285 12.14987224762144 0 0 0
2343 781 2 0.5897 4.856118042934956 26.728737088202234 11.366649945439178 0 0 0
2401 801 3 -1.1794 2.841026602186067 29.548177297333293 11.723532741663723 0 0 0
2402 801 2 0.5897 2.3289398283073233 29.665637715993977 10.923406251395331 0 0 0
2403 801 2 0.5897 3.0902751748859214 28.624033428677162 11.71544442442309 0 0 0
2449 817 3 -1.1794 3.7925449083293725 32.074934011688185 12.27470785083785 0 0 0
2450 817 2 0.5897 4.522706474575747 31.998068470645162 12.888863961413817 0 0 0
2451 817 2 0.5897 3.4776141414581283 31.177975360892088 12.162829385937155 0 0 0
2971 991 3 -1.1794 3.2349242739545865 27.358056837778072 15.035201805706562 0 0 0
2973 991 2 0.5897 3.061460859430815 28.28079164990828 14.848917299712394 0 0 0
2974 992 3 -1.1794 5.957552736846202 27.72186891133286 15.373658828641531 0 0 0
2975 992 2 0.5897 6.078452296590964 27.490948780863512 16.294685864207743 0 0 0
2976 992 2 0.5897 5.0766951077061915 27.412578575251718 15.16232794906758 0 0 0
3031 1011 3 -1.1794 2.9242409723033655 29.87413239336454 14.541470306934723 0 0 0
3032 1011 2 0.5897 2.0342723782913597 30.1240196644598 14.789953439401227 0 0 0
3033 1011 2 0.5897 2.886795991559735 29.76655305343134 13.591072486480277 0 0 0
3034 1012 3 -1.1794 5.619559323361226 30.118737268822173 14.314404224906893 0 0 0
3035 1012 2 0.5897 4.669050605679419 30.033714499944708 14.239999930231033 0 0 0
3036 1012 2 0.5897 5.897647881842012 29.319772062687775 14.76223498929005 0 0 0
3094 1032 3 -1.1794 2.066803956848626 32.71135665767507 15.041196335771076 0 0 0
3095 1032 2 0.5897 2.663322764977254 32.61604467902526 14.29869193259881 0 0 0
3096 1032 2 0.5897 1.8369816576101718 33.64054124340989 15.046663937681517 0 0 0
3097 1033 3 -1.1794 5.977178436911094 33.10339524212773 13.877937210889044 0 0 0
3098 1033 2 0.5897 6.792102492588541 33.0143132038849 13.383776474667856 0 0 0
3099 1033 2 0.5897 5.995972294326593 32.379774419593204 14.504236860067039 0 0 0
3680 1227 2 0.5897 5.711032356187349 30.74118695319311 16.577536655554994 0 0 0
30072 0 1 0 1.043249651094522 34.53546882613865 11.339517387531878 0 0 0
1684 562 3 -1.1794 8.945201826611168 26.93754332710404 9.282484490727986 0 0 0
1686 562 2 0.5897 8.608561401246218 26.804496192722024 10.168602127920686 0 0 0
1688 563 2 0.5897 11.771901132273515 27.286395463130837 9.844726318385401 0 0 0
1692 564 2 0.5897 12.465865206411289 26.660880526263718 6.27797726674836 0 0 0
1739 580 2 0.5897 9.41386343290121 28.87649956034843 9.21625259822521 0 0 0
1740 580 2 0.5897 8.110736321136368 29.615893453454554 9.433164712131916 0 0 0
1741 581 3 -1.1794 11.595727915922218 30.2884945768979 8.783495941631157 0 0 0
1742 581 2 0.5897 11.8567779937389 29.401998668012027 9.032913977764135 0 0 0
1744 582 3 -1.1794 15.508481889131666 31.487801972263124 9.036268891286612 0 0 0
1746 582 2 0.5897 15.31940144909218 30.84333476318261 8.354254698334284 0 0 0
1801 601 3 -1.1794 9.211476586869777 33.03763129203318 9.277406172033409 0 0 0
1802 601 2 0.5897 8.449933328295128 33.075660342874386 9.856058423470767 0 0 0
1804 602 3 -1.1794 12.374135776000298 32.98896636179107 9.073109646676656 0 0 0
1806 602 2 0.5897 12.148934674931864 33.309620361510916 8.199784611270221 0 0 0
1809 603 2 0.5897 14.816934021019232 34.70083098345389 8.820888982293525 0 0 0
2344 782 3 -1.1794 7.765250451881392 27.065698322317623 11.771827514509345 0 0 0
2345 782 2 0.5897 8.092622401612148 27.021854865380575 12.670235684587276 0 0 0
2346 782 2 0.5897 8.073346800994411 27.911021500668358 11.445120873495746 0 0 0
2347 783 3 -1.1794 11.730679050735077 26.53506153045736 11.586690597102889 0 0 0
2348 783 2 0.5897 12.356340186563198 25.810797013302334 11.601556184389125 0 0 0
2349 783 2 0.5897 11.589308655584842 26.749036975623643 12.508894805300347 0 0 0
2404 802 3 -1.1794 8.487360157863359 29.763535459731386 11.782572815175609 0 0 0
2405 802 2 0.5897 9.359538268233404 29.868944498884677 11.402537609273276 0 0 0
2406 802 2 0.5897 8.650209138153842 29.478169030962064 12.681616214251196 0 0 0
2407 803 3 -1.1794 11.255521451912784 30.485361931851664 11.367699729199883 0 0 0
2408 803 2 0.5897 11.297296405712618 30.485797448914845 10.411411964335167 0 0 0
2409 803 2 0.5897 12.112969840792246 30.162882792067702 11.64522622122929 0 0 0
2410 804 3 -1.1794 14.099373836408454 30.819139563925983 13.041002620266918 0 0 0
2411 804 2 0.5897 14.632061765199508 31.582417251881644 13.264347561892366 0 0 0
2452 818 3 -1.1794 8.494044942948472 32.78515482782462 12.514564058778225 0 0 0
2453 818 2 0.5897 8.720056977602846 32.69901009291083 13.440700775161194 0 0 0
2454 818 2 0.5897 9.31726177746638 33.02252146643127 12.087710825570046 0 0 0
2455 819 3 -1.1794 11.309713112871792 33.61222527215223 11.982117653956797 0 0 0
2456 819 2 0.5897 11.74711483814476 32.78620292302577 11.775725887896032 0 0 0
2457 819 2 0.5897 11.648431650045246 33.85432621348472 12.844027561169144 0 0 0
2458 820 3 -1.1794 15.290176863698102 33.80759223964 12.088766939909663 0 0 0
2459 820 2 0.5897 14.977749484798213 32.93417121763772 11.852638277862775 0 0 0
2460 820 2 0.5897 14.76603525099359 34.05187023845407 12.851548543235934 0 0 0
2977 993 3 -1.1794 8.661712385277387 26.94022512444133 14.464071766070811 0 0 0
2979 993 2 0.5897 7.762197901605688 26.915028282195184 14.790368790507356 0 0 0
2980 994 3 -1.1794 12.255793267145046 27.25019757824909 14.473166164211943 0 0 0
2981 994 2 0.5897 13.176484855777908 27.03486341179254 14.32420455898266 0 0 0
2982 994 2 0.5897 11.944633889136636 26.571903984357473 15.072606497249811 0 0 0
2983 995 3 -1.1794 14.805975190580229 26.439737417799627 14.3997225314765 0 0 0
2985 995 2 0.5897 15.017942724854462 26.575889044644903 15.323175131299097 0 0 0
3037 1013 3 -1.1794 9.22199086731675 30.056920817955618 14.457543737831879 0 0 0
3038 1013 2 0.5897 10.159304046922395 30.113575889063295 14.64319653782461 0 0 0
3039 1013 2 0.5897 8.88271486790721 30.92697651292089 14.667606451867691 0 0 0
3040 1014 3 -1.1794 11.973094094039064 29.926857803189613 15.098740399039253 0 0 0
3041 1014 2 0.5897 12.09370351576229 29.062688989979918 14.705171103931502 0 0 0
3042 1014 2 0.5897 11.905932471581885 29.75550291692183 16.03807938716318 0 0 0
3043 1015 3 -1.1794 14.556764841142435 30.2383708701904 16.084825279096933 0 0 0
3044 1015 2 0.5897 14.177715900919841 29.429861588497726 15.740055206210922 0 0 0
3045 1015 2 0.5897 14.135539147519992 30.934797180512074 15.581048817656416 0 0 0
3100 1034 3 -1.1794 8.813016017516498 32.681042005325516 15.472707846224345 0 0 0
3101 1034 2 0.5897 9.737784099554746 32.73888554930543 15.232520697035978 0 0 0
3102 1034 2 0.5897 8.74154535122712 33.19425318525466 16.277529593366054 0 0 0
3103 1035 3 -1.1794 11.7022665204345 33.087634292562996 15.29366827647615 0 0 0
3104 1035 2 0.5897 12.253164848097496 32.35646193934592 15.014151059943424 0 0 0
3105 1035 2 0.5897 11.916125664561475 33.2093113362341 16.218704161874836 0 0 0
3106 1036 3 -1.1794 15.212796566392168 32.62083063535175 14.798041869987902 0 0 0
3107 1036 2 0.5897 15.953252874739865 32.1479972408976 15.178022154746245 0 0 0
3108 1036 2 0.5897 15.071835716543045 33.360667079149664 15.388807398662658 0 0 0
3626 1209 2 0.5897 14.809715228097682 27.15882852762719 18.02631728934815 0 0 0
2412 804 2 0.5897 14.628167624119824 30.069327906577872 13.313750813672026 0 0 0
3684 1228 2 0.5897 9.072789297382059 30.63791923508778 16.586242474896654 0 0 0
1751 584 2 0.5897 23.833168882346996 32.72970822219577 9.255374426121655 0 0 0
1808 603 2 0.5897 15.824409904117733 33.59448177996996 8.590941684348852 0 0 0
1694 565 2 0.5897 19.328835137253616 27.102801726137926 8.434142439330818 0 0 0
1696 566 3 -1.1794 20.892738619153107 27.143731140147807 9.334627355772048 0 0 0
1698 566 2 0.5897 20.96406261705897 27.42895053916392 10.245558907090274 0 0 0
1747 583 3 -1.1794 17.57948205830899 29.531275352164126 9.557395746735304 0 0 0
1749 583 2 0.5897 18.409707774258443 30.00512384355719 9.606631893062612 0 0 0
1810 604 3 -1.1794 18.72301332154071 33.51784275244979 9.46652825392163 0 0 0
1811 604 2 0.5897 19.652775247679884 33.43201687286839 9.255795169937459 0 0 0
2350 784 3 -1.1794 19.021507083881463 26.902021244895927 13.05516553252567 0 0 0
2352 784 2 0.5897 18.64380005756768 26.378952747612107 13.762250110360965 0 0 0
2353 785 3 -1.1794 20.755215841155785 28.361249626375255 11.709331198612752 0 0 0
2354 785 2 0.5897 21.54987474144257 28.294847032396376 12.238801894566759 0 0 0
2355 785 2 0.5897 20.04839050909172 28.113100797936443 12.305193393258472 0 0 0
2413 805 3 -1.1794 19.557303407593114 31.158508060786467 11.459079739694262 0 0 0
2414 805 2 0.5897 19.57941720906934 30.24485770529086 11.74365871538841 0 0 0
2415 805 2 0.5897 18.75394390539475 31.510025298134437 11.842852795124987 0 0 0
2461 821 3 -1.1794 17.87645900089058 33.267553072976916 12.393821940531613 0 0 0
2462 821 2 0.5897 18.42922213074473 34.04402182916284 12.48202685036875 0 0 0
2463 821 2 0.5897 16.981612200620226 33.601740753693115 12.455452609096989 0 0 0
2464 822 3 -1.1794 21.09924925382468 33.45575385504485 12.006273808887796 0 0 0
2465 822 2 0.5897 20.710178746290413 33.651587580879074 12.858625704205775 0 0 0
2466 822 2 0.5897 20.76837291209123 32.585044091089884 11.785782421243777 0 0 0
2986 996 3 -1.1794 21.942972848011596 27.316349747011152 14.236234945493704 0 0 0
2987 996 2 0.5897 22.52127071347305 26.575290499412525 14.055585196638845 0 0 0
2988 996 2 0.5897 22.40674848625717 27.826357338178262 14.90034050823267 0 0 0
3046 1016 3 -1.1794 17.88167364536328 29.89572777315975 15.125885686251646 0 0 0
3047 1016 2 0.5897 17.099026889585424 29.348802987361026 15.058291188365661 0 0 0
3048 1016 2 0.5897 17.571341762291997 30.711170133661135 15.519560135254757 0 0 0
3049 1017 3 -1.1794 21.114690307046263 29.739408164125678 14.875498526577717 0 0 0
3050 1017 2 0.5897 20.28332951901196 29.67499625400296 15.345520945874028 0 0 0
3051 1017 2 0.5897 21.27237310049769 28.855210593402667 14.5444969842377 0 0 0
3109 1037 3 -1.1794 18.139424616803733 32.76657562060774 16.048361139084292 0 0 0
3110 1037 2 0.5897 19.071411066460083 32.82700585910367 15.838642194651179 0 0 0
3111 1037 2 0.5897 18.06122871317614 33.17053764548046 16.912613355171658 0 0 0
3112 1038 3 -1.1794 20.802507956715296 33.31848726770024 14.649629554674897 0 0 0
3113 1038 2 0.5897 20.685502712437746 34.163036686938426 15.084690573930494 0 0 0
3114 1038 2 0.5897 21.710689873245745 33.07792821292261 14.832846601822046 0 0 0
3629 1210 2 0.5897 19.424819781912703 27.71826392035663 17.261947391236657 0 0 0
30091 0 1 0 14.806368066750371 28.295514866708213 11.04205069383891 0 0 0
2418 806 2 0.5897 22.796193138114337 30.770785976651723 13.0697298434659 0 0 0
2468 823 2 0.5897 23.162459263493137 32.9394164734009 11.829261615633957 0 0 0
3691 1231 3 -1.1794 20.22326833219415 30.809671122056823 18.226761741493878 0 0 0
1750 584 3 -1.1794 23.083771114699914 33.09701294937965 8.786628980506416 0 0 0
1699 567 3 -1.1794 27.70534775651685 26.288645864917257 9.120623214651323 0 0 0
1701 567 2 0.5897 27.150580513637177 25.792299118218022 9.722374565194615 0 0 0
1704 568 2 0.5897 30.522840814669532 26.004034247558938 8.766609152041013 0 0 0
1752 584 2 0.5897 22.347542896977043 32.9886329229003 9.388669776953956 0 0 0
1753 585 3 -1.1794 29.801477033268682 29.93894309594734 9.371516417959894 0 0 0
1755 585 2 0.5897 28.935715811916992 30.08793565845809 9.751635298450408 0 0 0
1813 605 3 -1.1794 27.081372275639136 33.802146443529665 8.871469553871519 0 0 0
1815 605 2 0.5897 27.23242504271885 33.271547019240664 8.089241978580812 0 0 0
1816 606 3 -1.1794 29.945630372752074 33.29621144059531 9.315744638870775 0 0 0
1818 606 2 0.5897 29.827228152204814 33.50113938127364 10.243223662474906 0 0 0
2356 786 3 -1.1794 24.712057899072086 27.050573384796778 13.005005736057855 0 0 0
2357 786 2 0.5897 25.237263200344625 27.04330863081098 12.204794215754019 0 0 0
2358 786 2 0.5897 25.352764397082527 26.985648991727086 13.713180706440212 0 0 0
2359 787 3 -1.1794 29.505004012125497 27.209631458971298 12.637934232599722 0 0 0
2360 787 2 0.5897 28.677316867657833 26.93274799333746 13.031001237481467 0 0 0
2361 787 2 0.5897 29.2498152808257 27.655748036327658 11.830413202911457 0 0 0
2416 806 3 -1.1794 22.8363125920636 30.67360250151725 12.118321683512354 0 0 0
2417 806 2 0.5897 21.99146107240015 30.291792555478967 11.880248349695309 0 0 0
2467 823 3 -1.1794 23.948404342501377 33.317657496760546 11.434981968690167 0 0 0
2469 823 2 0.5897 24.66683442882607 32.78077108056291 11.769411285175178 0 0 0
2470 824 3 -1.1794 29.74130855384101 33.72244762017667 11.994752690530616 0 0 0
2471 824 2 0.5897 30.64095975270217 33.62981249524281 11.681258909558133 0 0 0
2472 824 2 0.5897 29.78620286735831 33.495194053817585 12.923500099036263 0 0 0
2989 997 3 -1.1794 27.262513494769333 26.893998143836043 14.345233551622192 0 0 0
2991 997 2 0.5897 27.97738481246918 26.743348127661374 14.963696191079796 0 0 0
2992 998 3 -1.1794 29.76011935246592 26.8031874745016 16.03363724805127 0 0 0
2993 998 2 0.5897 29.92866169929175 26.684685991382494 16.96840042709726 0 0 0
3052 1018 3 -1.1794 23.728268074098647 29.16030714070837 15.318638696374743 0 0 0
3053 1018 2 0.5897 24.04109071751517 29.64546996069663 16.08217621094181 0 0 0
3054 1018 2 0.5897 22.93714837006282 29.625339609073933 15.046416727572211 0 0 0
3055 1019 3 -1.1794 27.473715654784183 30.20365043199312 15.291255905910155 0 0 0
3056 1019 2 0.5897 26.957386288850365 29.497405584536555 14.902856529622134 0 0 0
3057 1019 2 0.5897 27.064160505099476 31.006132708175723 14.9679597775324 0 0 0
3058 1020 3 -1.1794 30.255154916648614 29.525701845754053 15.287060216363619 0 0 0
3059 1020 2 0.5897 30.285542355416588 28.668116077105672 15.711153122475512 0 0 0
3060 1020 2 0.5897 29.333847560051858 29.781881187863732 15.329447778505697 0 0 0
3115 1039 3 -1.1794 23.790312089045162 32.42548747721031 15.95626842261141 0 0 0
3116 1039 2 0.5897 23.474545713606478 32.58959192753572 16.84485999272578 0 0 0
3117 1039 2 0.5897 23.595350059267453 33.232265781259 15.479476202419871 0 0 0
3118 1040 3 -1.1794 26.349143168923522 32.711265500911026 15.149275025563389 0 0 0
3119 1040 2 0.5897 25.44128842550856 32.61701804619048 15.437630443276676 0 0 0
3120 1040 2 0.5897 26.516766788297687 33.65287215889434 15.188136090029039 0 0 0
3121 1041 3 -1.1794 29.81906984193062 33.129159118890065 14.966091476545273 0 0 0
3122 1041 2 0.5897 30.02612572125071 32.194719048153864 14.952621728364734 0 0 0
3123 1041 2 0.5897 29.1544338230957 33.21787299598252 15.649188001467781 0 0 0
3639 1213 2 0.5897 26.295972930891736 26.371686597266127 16.71573902875149 0 0 0
3744 1248 2 0.5897 25.637587429600682 31.859214619261618 18.305434691072563 0 0 0
30066 0 1 0 27.70471357621825 31.101896154341834 11.471772985937257 0 0 0
3699 1233 2 0.5897 28.0160189503055 29.82737082151099 17.20644408971258 0 0 0
17828 5943 2 0.5897 29.222856002321535 34.41556791527336 17.756976263352193 0 0 0
7460 2487 2 0.5897 46.138170115340905 34.79674112053226 33.06349695002855 0 0 0
1764 588 2 0.5897 38.92356614749016 28.45946704215603 8.627444711577581 0 0 0
1762 588 3 -1.1794 38.94504922768104 29.41501223450089 8.575447923358483 0 0 0
1705 569 3 -1.1794 33.29879071846718 27.45199390452569 9.542183644640724 0 0 0
1706 569 2 0.5897 33.14756022509014 27.834272212037693 10.40660447213516 0 0 0
1710 570 2 0.5897 38.816301333948665 26.710613749129674 10.246176618181336 0 0 0
1756 586 3 -1.1794 32.530598388154026 29.910093165337216 7.967368233659196 0 0 0
1758 586 2 0.5897 31.615318274068063 29.971807759631613 8.240655273769343 0 0 0
1759 587 3 -1.1794 35.65530010017805 29.222903756943534 9.527658305759399 0 0 0
1760 587 2 0.5897 36.14452831124424 28.66567249478503 8.922363994795203 0 0 0
1761 587 2 0.5897 35.71352753443551 28.7715454783804 10.36974917415328 0 0 0
1763 588 2 0.5897 38.60357556933287 29.709046005523103 9.419942730303474 0 0 0
1821 607 2 0.5897 32.977856964855356 32.748850184166415 9.685919472958178 0 0 0
1822 608 3 -1.1794 36.34764677517726 33.58668110110748 9.267352985230081 0 0 0
1823 608 2 0.5897 36.15402035921243 34.52024749973225 9.352172129930505 0 0 0
1824 608 2 0.5897 35.883609885648426 33.31636457810073 8.474995484505559 0 0 0
1826 609 2 0.5897 38.090638942168944 33.58049674665685 8.810082645669157 0 0 0
2362 788 3 -1.1794 33.44480299778505 28.448170620249904 12.245130921045552 0 0 0
2363 788 2 0.5897 33.20811793776549 27.61521680535888 12.65305165754235 0 0 0
2364 788 2 0.5897 33.320624721942984 29.098010380187382 12.93688156824867 0 0 0
2365 789 3 -1.1794 35.86225381973028 27.152522895862802 11.556517288917409 0 0 0
2366 789 2 0.5897 36.81414856765524 27.051911517262518 11.558898526080506 0 0 0
2367 789 2 0.5897 35.671298851344886 27.647926076774088 12.352975511343066 0 0 0
2368 790 3 -1.1794 39.55535848984242 26.82965413948123 12.010762347006745 0 0 0
2370 790 2 0.5897 39.253608849008984 27.17994314577981 12.848901060081216 0 0 0
2419 807 3 -1.1794 36.86932724544735 30.196035150172882 12.138600158483214 0 0 0
2420 807 2 0.5897 36.47165928719103 31.055956491832067 12.002118611990069 0 0 0
2421 807 2 0.5897 36.58328239460065 29.67728640609812 11.386729246085782 0 0 0
2422 808 3 -1.1794 39.12378943845866 31.1689902924259 10.944123027330743 0 0 0
2424 808 2 0.5897 38.39875795364084 30.821620671398886 11.46363774855602 0 0 0
2473 825 3 -1.1794 32.55899208015001 33.624834533331324 11.474364496788265 0 0 0
2474 825 2 0.5897 33.031578576583755 33.265706981959255 12.22531194201013 0 0 0
2475 825 2 0.5897 33.07785106133036 34.382510987892545 11.204280949268288 0 0 0
2476 826 3 -1.1794 35.917284579318135 32.71819569558721 11.847847311886403 0 0 0
2477 826 2 0.5897 36.19198435470348 33.018345181722815 10.981428275758816 0 0 0
2478 826 2 0.5897 36.719711212407155 32.72477862078906 12.369670943572773 0 0 0
2479 827 3 -1.1794 38.609977819079745 33.21397848429431 12.709448443297758 0 0 0
2481 827 2 0.5897 38.84321496115031 32.83301847276594 11.86286547870119 0 0 0
2995 999 3 -1.1794 32.673279909741275 27.39288243001339 15.484256429985942 0 0 0
2996 999 2 0.5897 32.920565880070015 26.48196410004869 15.325170581161226 0 0 0
2997 999 2 0.5897 31.717777692187692 27.37616010396337 15.538726429884347 0 0 0
2998 1000 3 -1.1794 35.548212710201504 27.40724685278589 14.423940970176645 0 0 0
2999 1000 2 0.5897 36.473318048495535 27.541282577641397 14.629970120353223 0 0 0
3000 1000 2 0.5897 35.108932449545094 27.41815494070194 15.274320604064973 0 0 0
3001 1001 3 -1.1794 38.20584333251663 27.78387122288317 14.322428624177338 0 0 0
3003 1001 2 0.5897 38.47298476634895 27.434423523045098 15.172577724123414 0 0 0
3061 1021 3 -1.1794 32.9043304403448 30.016288255207613 14.285168754778402 0 0 0
3062 1021 2 0.5897 31.998821340932768 29.799871169655457 14.507538800371174 0 0 0
3063 1021 2 0.5897 33.4256334945937 29.33834302199604 14.715127901801457 0 0 0
3064 1022 3 -1.1794 38.66216564426326 30.553142730555013 15.317981482771659 0 0 0
3065 1022 2 0.5897 38.884004288241485 30.23431651654539 16.192835453875595 0 0 0
3124 1042 3 -1.1794 33.68920525983254 32.77220755030262 13.908458052722855 0 0 0
3125 1042 2 0.5897 34.380659146383834 32.60710812628292 13.267469502624317 0 0 0
3126 1042 2 0.5897 33.21350098701823 31.943654080692507 13.967088587720042 0 0 0
3127 1043 3 -1.1794 36.28991785699946 33.83998356209609 15.463095111365421 0 0 0
3128 1043 2 0.5897 36.46545552573422 33.59360521011526 16.371233795640695 0 0 0
3129 1043 2 0.5897 35.354403721055675 33.6745902492128 15.346100583736842 0 0 0
3132 1044 2 0.5897 39.03488292438815 33.52468463486104 14.69959383615375 0 0 0
3747 1249 2 0.5897 31.915439245886905 31.92753143641285 17.955047532907084 0 0 0
1708 570 3 -1.1794 38.5004542605159 26.72236794540255 9.342664192411862 0 0 0
3708 1236 2 0.5897 35.49356653518711 29.205228922493237 17.901540914421442 0 0 0
1712 571 2 0.5897 41.199416825279656 25.7549667224193 8.978646657072472 0 0 0
1765 589 3 -1.1794 41.768162248138786 29.180853140673346 8.703853541583836 0 0 0
3130 1044 3 -1.1794 39.74783846911644 33.15156468700401 15.217964959762433 0 0 0
3752 1251 2 0.5897 39.50755560136673 32.8034578854455 17.066463882263875 0 0 0
1711 571 3 -1.1794 41.542692104865495 25.874767878057416 8.093185356232953 0 0 0
1713 571 2 0.5897 42.405174225212306 26.269587560364904 8.221540279164529 0 0 0
1715 572 2 0.5897 44.88069587489722 27.30402660801593 8.849719214072506 0 0 0
1767 589 2 0.5897 40.909013542655785 29.59655382833667 8.776573833849309 0 0 0
1768 590 3 -1.1794 44.46327325035162 30.213191325171955 8.812211854493025 0 0 0
1769 590 2 0.5897 43.509197583736146 30.183054810549194 8.88336730866132 0 0 0
1827 609 2 0.5897 39.09538974637033 32.48879859191981 8.50914055992985 0 0 0
1828 610 3 -1.1794 44.52849364264191 33.54117320323946 9.234651657458592 0 0 0
1829 610 2 0.5897 44.294034447436914 32.829387616931925 9.83015297357725 0 0 0
2369 790 2 0.5897 40.476957189352824 27.083700560111353 11.962305807165459 0 0 0
2371 791 3 -1.1794 42.281006547267175 27.4964311894704 12.276175995146053 0 0 0
2372 791 2 0.5897 42.980069986410605 28.137040784822755 12.145173968933955 0 0 0
2373 791 2 0.5897 42.14645002226174 27.47844144212738 13.22370143470612 0 0 0
2374 792 3 -1.1794 45.69508216991666 27.429020496125087 11.95760893471114 0 0 0
2375 792 2 0.5897 46.591501287519584 27.290157596028212 11.65202620392821 0 0 0
2423 808 2 0.5897 39.87559388903723 30.630433327249502 11.19106090968102 0 0 0
2425 809 3 -1.1794 41.34205847771354 30.37091144688652 12.5813533862914 0 0 0
2426 809 2 0.5897 42.21284653795532 30.032446408927864 12.373022676062481 0 0 0
2427 809 2 0.5897 41.06265010948496 29.862235216623343 13.342544128571427 0 0 0
2428 810 3 -1.1794 44.223082741122326 29.62793709806425 11.683079286796852 0 0 0
2429 810 2 0.5897 44.44910607726654 29.80937214973687 10.770814772203313 0 0 0
2430 810 2 0.5897 44.81789483138186 28.924206979575064 11.942297677227366 0 0 0
2480 827 2 0.5897 38.266930354814455 34.08168366412264 12.495816629679393 0 0 0
2482 828 3 -1.1794 41.15013836416139 33.200269646515885 11.922222092319178 0 0 0
2483 828 2 0.5897 40.761927419251364 32.615354719317935 11.271531122044419 0 0 0
2484 828 2 0.5897 40.6055754085629 33.08770692390527 12.701332607418157 0 0 0
2485 829 3 -1.1794 44.810364077472244 33.76728199613475 12.66392682082852 0 0 0
2486 829 2 0.5897 43.97431733299339 33.40230404434698 12.3740156731038 0 0 0
2487 829 2 0.5897 44.60597905334039 34.66947792566752 12.909896908587292 0 0 0
3002 1001 2 0.5897 38.17244435597346 28.73163308830049 14.452287643915254 0 0 0
3004 1002 3 -1.1794 41.61551601761586 26.931968071734623 14.938028417403398 0 0 0
3006 1002 2 0.5897 42.082872351773844 27.30145946773542 15.68721827223546 0 0 0
3007 1003 3 -1.1794 44.585143288482776 27.458821376457976 14.570130210969666 0 0 0
3008 1003 2 0.5897 45.191691555996314 27.767099115230703 13.896858855669848 0 0 0
3066 1022 2 0.5897 38.052069220636724 31.27426088824776 15.472908405404645 0 0 0
3067 1023 3 -1.1794 42.04181634614151 31.27169052007354 15.419041734790385 0 0 0
3068 1023 2 0.5897 41.987871204917155 31.37782046356157 14.469274347125044 0 0 0
3069 1023 2 0.5897 42.97028752653869 31.387242006253135 15.621083351410354 0 0 0
3070 1024 3 -1.1794 44.960555043339916 30.1245941167789 15.91807313021825 0 0 0
3071 1024 2 0.5897 44.90225453562903 29.230137283060113 15.582245690631707 0 0 0
3072 1024 2 0.5897 45.83578445435134 30.41900124969271 15.666021771419562 0 0 0
3131 1044 2 0.5897 39.73741061356443 32.21865388212375 15.003952478689644 0 0 0
3653 1218 2 0.5897 43.68739686198555 26.8930585118224 17.912341373860706 0 0 0
3713 1238 2 0.5897 42.74031455642791 29.498332046773537 16.967235560026438 0 0 0
1717 573 3 -1.1794 46.89121761868665 27.806051505779212 8.945355011777515 0 0 0
1777 593 3 -1.1794 53.264341631531956 29.60512581940236 9.009613388409464 0 0 0
1834 612 3 -1.1794 50.42873694063847 32.74168988819547 8.66049415108531 0 0 0
1719 573 2 0.5897 47.42167405617626 27.22319256116496 9.488607951634375 0 0 0
1720 574 3 -1.1794 50.15840977725723 27.26770465913996 9.282363174688376 0 0 0
1722 574 2 0.5897 50.65811286278545 27.26432843030834 10.09876804251129 0 0 0
1723 575 3 -1.1794 53.376819985385765 26.924071311699365 8.175306200836813 0 0 0
1724 575 2 0.5897 52.83292737388363 27.70912185494028 8.239404052487885 0 0 0
1771 591 3 -1.1794 47.74834394561409 30.56214640947862 9.284555829932954 0 0 0
1772 591 2 0.5897 47.78889682234681 30.388929605370173 10.22507936819717 0 0 0
1774 592 3 -1.1794 50.84513808261221 29.76589896013661 7.708306239939113 0 0 0
1776 592 2 0.5897 50.079452642950656 29.29988322685368 8.044139686733562 0 0 0
1779 593 2 0.5897 53.73720311470279 30.301817136794412 9.464866167346853 0 0 0
1831 611 3 -1.1794 47.11081753129503 33.20789743070799 8.762138439369323 0 0 0
1832 611 2 0.5897 47.591122981505926 34.03215314417237 8.683767856640122 0 0 0
1833 611 2 0.5897 47.77048577558248 32.530595760387676 8.612698684204412 0 0 0
1836 612 2 0.5897 50.467170115153316 32.95382308565797 9.59310058992207 0 0 0
1837 613 3 -1.1794 54.09412582212005 32.41405002086895 8.77281338745034 0 0 0
1838 613 2 0.5897 54.92068733682092 31.976188465480185 8.569575939199678 0 0 0
2377 793 3 -1.1794 48.20970972344751 26.523835328742326 11.124189245668145 0 0 0
2379 793 2 0.5897 49.053440889128154 26.849222469278853 10.810384309805912 0 0 0
2380 794 3 -1.1794 51.02009915322173 27.31249653897904 11.907648586992787 0 0 0
2381 794 2 0.5897 51.813988550849636 26.789847342902995 12.020825362029962 0 0 0
2382 794 2 0.5897 50.67878798990241 27.42567073726131 12.794738215864715 0 0 0
2383 795 3 -1.1794 53.97245493010884 26.727778757188474 10.847081025246869 0 0 0
2384 795 2 0.5897 54.86431953312064 27.068364217257404 10.916442475879704 0 0 0
2385 795 2 0.5897 53.81151065643353 26.6665141153502 9.905499149355203 0 0 0
2431 811 3 -1.1794 48.067126961475665 30.42525447665732 12.090085615528515 0 0 0
2432 811 2 0.5897 47.709442462939215 30.337195235285115 12.973566591302818 0 0 0
2433 811 2 0.5897 48.122182021984806 31.37002491806126 11.946530087173578 0 0 0
2434 812 3 -1.1794 50.696398472377865 30.198760792044425 13.00822728081983 0 0 0
2435 812 2 0.5897 49.80000750810995 30.11389732863681 12.683397503074529 0 0 0
2436 812 2 0.5897 51.15493672262711 29.439480809816963 12.64841002709857 0 0 0
2437 813 3 -1.1794 54.5950542259184 29.45765897857055 11.718178194758817 0 0 0
2438 813 2 0.5897 54.64481116935737 28.966812334241485 12.53843764093563 0 0 0
2439 813 2 0.5897 54.748243872909605 28.80286099471099 11.03699955941406 0 0 0
2488 830 3 -1.1794 47.886645761047475 33.49050198769616 12.215542806451152 0 0 0
2489 830 2 0.5897 46.99809998579755 33.84454580669736 12.178498375175897 0 0 0
2490 830 2 0.5897 47.96598566363705 33.133339083049975 13.100060919337707 0 0 0
2491 831 3 -1.1794 50.552739143699306 33.67653261398694 11.447634216842832 0 0 0
2492 831 2 0.5897 51.16239214907351 33.381029680167075 12.123825376527106 0 0 0
2493 831 2 0.5897 49.68722890458004 33.45612216896407 11.791936304360219 0 0 0
2494 832 3 -1.1794 54.50925652871124 33.99792434840426 10.865832543761456 0 0 0
2495 832 2 0.5897 54.55360403908008 33.5730822840848 10.009226383826848 0 0 0
2496 832 2 0.5897 53.90910520782126 33.451937729849966 11.37371892435968 0 0 0
3010 1004 3 -1.1794 47.59368666969425 27.566036828264153 15.342098700851954 0 0 0
3011 1004 2 0.5897 47.19928723839512 27.449955009734264 16.206509470596966 0 0 0
3012 1004 2 0.5897 47.5110223531027 26.709165698730104 14.923565221269293 0 0 0
3013 1005 3 -1.1794 50.69145498470768 27.500887412692634 14.660611351075458 0 0 0
3014 1005 2 0.5897 51.44186676500799 27.330533769553796 15.229904488485154 0 0 0
3015 1005 2 0.5897 49.95602628329332 27.618901507268095 15.26181780959386 0 0 0
3016 1006 3 -1.1794 53.453430250443475 26.586780743211847 15.411000235820687 0 0 0
3017 1006 2 0.5897 54.26391451153193 26.712724201644548 14.917557687289223 0 0 0
3018 1006 2 0.5897 53.741157178552086 26.279860254617077 16.270794269333873 0 0 0
3073 1025 3 -1.1794 47.77749703444826 30.11473713719405 14.65346897024079 0 0 0
3074 1025 2 0.5897 47.86350647885275 29.19090737255403 14.888782586325334 0 0 0
3075 1025 2 0.5897 48.57296010008974 30.524148865066124 14.993839059150304 0 0 0
3076 1026 3 -1.1794 54.72630772330317 30.185260491658557 14.449525013688898 0 0 0
3077 1026 2 0.5897 53.773934660186576 30.138786182067058 14.533533905942152 0 0 0
3078 1026 2 0.5897 54.872343366570284 30.695323763434956 13.652818710556904 0 0 0
3133 1045 3 -1.1794 47.40517288014301 33.831734273697776 15.45024918277414 0 0 0
3134 1045 2 0.5897 46.8397791811755 33.111954702422764 15.730390602031074 0 0 0
3135 1045 2 0.5897 47.531946444149995 34.35843693845478 16.239391549450644 0 0 0
3136 1046 3 -1.1794 51.54625892036094 32.68766422750093 13.873604108784523 0 0 0
3137 1046 2 0.5897 50.95658189110468 31.93527448851024 13.824379414999063 0 0 0
3138 1046 2 0.5897 51.23065643945473 33.191237155599474 14.623964727624685 0 0 0
3139 1047 3 -1.1794 54.489438285224246 33.625056171344184 13.759053200968662 0 0 0
3140 1047 2 0.5897 54.67855391816757 34.36603814327168 13.183368607088273 0 0 0
3141 1047 2 0.5897 53.559888234910694 33.71529725372035 13.968873462205453 0 0 0
3659 1220 2 0.5897 50.29530023019338 25.32708231601771 17.5241684428777 0 0 0
30017 0 1 0 54.1774371249462 31.528893324831458 17.436577979076613 0 0 0
1783 595 3 -1.1794 60.36218469953523 30.635327747923373 8.940180087088535 0 0 0
1725 575 2 0.5897 53.42036588517365 26.73821175910275 7.237333455189114 0 0 0
1728 576 2 0.5897 56.78870437913137 27.22010407970403 9.349961686623764 0 0 0
1731 577 2 0.5897 63.69799448499023 26.763139414589556 8.932740105514728 0 0 0
1781 594 2 0.5897 57.40398669977659 29.022869123445634 8.306458754083314 0 0 0
1782 594 2 0.5897 57.086320147400286 30.464058118042068 8.644035465539599 0 0 0
1784 595 2 0.5897 60.55524970400564 30.147060434336442 9.740525654991322 0 0 0
1785 595 2 0.5897 60.284038284845614 31.54517089055408 9.227079457975034 0 0 0
1840 614 3 -1.1794 56.89512282272417 32.45690286994514 9.060019436246236 0 0 0
1841 614 2 0.5897 56.960662699297266 32.903455819167405 9.904132592903517 0 0 0
1843 615 3 -1.1794 60.19607835875767 33.411146100277406 9.377111432534997 0 0 0
1845 615 2 0.5897 61.148798007539746 33.41207850495863 9.284613129419668 0 0 0
2386 796 3 -1.1794 56.80953059775827 27.23015929092576 11.487865885326762 0 0 0
2388 796 2 0.5897 56.74098345472011 26.87072250793215 12.372364595480455 0 0 0
2389 797 3 -1.1794 61.14199566429438 27.787262748253365 11.81349416780359 0 0 0
2390 797 2 0.5897 60.86548519647486 27.49177468491397 12.680938604090658 0 0 0
2391 797 2 0.5897 61.98086415198598 27.350093404300218 11.667158376175282 0 0 0
2440 814 3 -1.1794 57.195564623764696 30.77357990090514 12.605480777989978 0 0 0
2441 814 2 0.5897 57.935731971715484 30.58288927024737 12.029267026579817 0 0 0
2442 814 2 0.5897 56.50779623972782 30.172319816153017 12.319660790033993 0 0 0
2443 815 3 -1.1794 59.746600957390356 30.053572071113244 11.856082189195254 0 0 0
2444 815 2 0.5897 60.25626867133087 29.243426776704112 11.86771268756035 0 0 0
2445 815 2 0.5897 59.9935254536472 30.50405748355022 12.663747284497955 0 0 0
2497 833 3 -1.1794 58.2684157405193 33.18764362182227 11.660916562704308 0 0 0
2498 833 2 0.5897 58.49733668764686 32.55524629269995 10.979814241672997 0 0 0
2499 833 2 0.5897 57.789522160055256 32.67562736536203 12.312631753795864 0 0 0
2502 834 2 0.5897 62.70366385283422 33.21703781553075 13.13858184393485 0 0 0
3019 1007 3 -1.1794 56.218157223941695 26.920408447325826 14.297148561771031 0 0 0
3021 1007 2 0.5897 56.61721494143702 27.63465873986958 14.793970871992133 0 0 0
3022 1008 3 -1.1794 60.084614443751605 26.93781770174003 14.105350566456355 0 0 0
3024 1008 2 0.5897 59.49009823061869 27.6445454359185 14.356984185938806 0 0 0
3026 1009 2 0.5897 61.58567218629793 27.32359725012795 14.678280128426834 0 0 0
3079 1027 3 -1.1794 57.92577214710925 29.132818273418494 14.85768771700242 0 0 0
3080 1027 2 0.5897 57.53930855104256 29.601556953209343 14.117982918255937 0 0 0
3081 1027 2 0.5897 57.69920568013205 29.66238555509798 15.6221865647919 0 0 0
3082 1028 3 -1.1794 60.38082519984528 31.235870761286094 14.279714265178246 0 0 0
3083 1028 2 0.5897 60.598819292251 32.089699689801066 14.653460727625255 0 0 0
3084 1028 2 0.5897 59.6878282409824 30.895967687738544 14.84579964055589 0 0 0
3087 1029 2 0.5897 61.87249358776091 30.513305433920657 15.197279543921166 0 0 0
3142 1048 3 -1.1794 57.07583273075067 33.67595067983483 14.805156851096477 0 0 0
3143 1048 2 0.5897 56.30974108889742 33.63833353431496 14.232513745568168 0 0 0
3144 1048 2 0.5897 57.125394973638905 34.591546405644685 15.079855786177273 0 0 0
3145 1049 3 -1.1794 60.099396136464044 33.93724105668083 14.9677107679865 0 0 0
3146 1049 2 0.5897 59.19312842868384 33.82727897640651 14.679927165180484 0 0 0
3147 1049 2 0.5897 60.13604470733346 34.83073313098119 15.309119961741622 0 0 0
3150 1050 2 0.5897 62.90725272134957 33.34435680067206 15.541040687074872 0 0 0
3770 1257 2 0.5897 57.51560358821769 32.932924070014316 16.90178447745517 0 0 0
1788 596 2 0.5897 61.98114459028873 30.244261441072076 8.381724461166758 0 0 0
3725 1242 2 0.5897 59.78654131278275 30.935043114441875 18.191224488471786 0 0 0
1786 596 3 -1.1794 62.936960218847716 30.192861727224845 8.379226547868793 0 0 0
1846 616 3 -1.1794 62.66864766730171 32.76526818262315 9.281651115177468 0 0 0
2397 799 2 0.5897 66.7840604610253 26.6692093572305 13.119328064392352 0 0 0
1729 577 3 -1.1794 64.07297204926441 27.587081011198638 8.621703318905082 0 0 0
1787 596 2 0.5897 63.12943043518053 29.29042311457529 8.633766569239343 0 0 0
1789 597 3 -1.1794 65.8522137336979 29.52747558204801 8.299182396830513 0 0 0
1791 597 2 0.5897 65.17800122315035 30.206501362931018 8.323537903592376 0 0 0
1793 598 2 0.5897 68.830764924166 30.479094535504878 9.393624669406922 0 0 0
1794 598 2 0.5897 67.61122491286224 30.44711036903184 8.497190692111921 0 0 0
1847 616 2 0.5897 62.9254401973192 31.888179955018444 8.99703613031678 0 0 0
1848 616 2 0.5897 62.45436713143992 32.66351674691586 10.20899224602662 0 0 0
1851 617 2 0.5897 68.1576930609515 33.1493373680395 9.904751859968616 0 0 0
2392 798 3 -1.1794 63.5750382108249 26.494348769740604 12.45253405997825 0 0 0
2393 798 2 0.5897 63.43527085176299 25.547682911328096 12.42971027181091 0 0 0
2394 798 2 0.5897 62.94894416680025 26.813778749858205 13.102305651209408 0 0 0
2395 799 3 -1.1794 66.01034899992561 26.56526448529786 13.673221463609831 0 0 0
2396 799 2 0.5897 65.27520888964233 26.791743065229728 13.103564392211322 0 0 0
2398 800 3 -1.1794 69.14695628509064 27.34193524142316 12.074171694197865 0 0 0
2399 800 2 0.5897 69.46377123091852 26.443901670594382 12.171102094726539 0 0 0
2400 800 2 0.5897 69.54528062673347 27.81697758069692 12.803489398084812 0 0 0
2446 816 3 -1.1794 69.15771656893733 29.964174014978664 10.88571109388173 0 0 0
2447 816 2 0.5897 70.0064916244362 30.18969889559166 11.2664356870217 0 0 0
2448 816 2 0.5897 69.07362062543912 29.021395145000238 11.02829082624247 0 0 0
2500 834 3 -1.1794 62.3676855853278 33.08710517087515 12.25175195756943 0 0 0
2501 834 2 0.5897 61.428217793960265 32.94631846752741 12.369269727194458 0 0 0
2503 835 3 -1.1794 64.90786860537227 33.95374006516856 11.111870207351604 0 0 0
2504 835 2 0.5897 65.33648047756894 33.126363637242854 10.892846756791114 0 0 0
2505 835 2 0.5897 64.02575075305944 33.70203884141466 11.38526771174119 0 0 0
2506 836 3 -1.1794 67.62568940402748 32.82218587206913 12.042707177349715 0 0 0
2507 836 2 0.5897 68.04995950873396 31.964185284252324 12.03489566276678 0 0 0
2508 836 2 0.5897 67.85338535415352 33.1947572512379 12.894514418814053 0 0 0
3025 1009 3 -1.1794 62.508622879228355 27.451147086927076 14.897653573212308 0 0 0
3028 1010 3 -1.1794 68.85689869679638 27.334410364270447 15.124531259186513 0 0 0
3030 1010 2 0.5897 68.70637107863618 26.418563781921478 14.890440439157393 0 0 0
3085 1029 3 -1.1794 62.68907499648817 30.185814678957517 15.574338588141336 0 0 0
3086 1029 2 0.5897 62.743018057724726 29.27733918442424 15.277700811517514 0 0 0
3088 1030 3 -1.1794 66.39767775668656 29.709353925210255 16.510611223633617 0 0 0
3089 1030 2 0.5897 66.22246818938923 28.8695756464201 16.935235304514443 0 0 0
3090 1030 2 0.5897 67.35075391306361 29.7423980017956 16.428236793439552 0 0 0
3091 1031 3 -1.1794 70.16891296818177 30.029253617350854 14.994570945893715 0 0 0
3092 1031 2 0.5897 69.48349368594747 29.362217729975644 15.03323103122751 0 0 0
3093 1031 2 0.5897 69.91547107288895 30.67243457441817 15.656626293436219 0 0 0
3148 1050 3 -1.1794 63.12670148692015 32.84737131202178 14.75295530063911 0 0 0
3149 1050 2 0.5897 63.310924653506746 31.963294116854062 15.070288227358827 0 0 0
3151 1051 3 -1.1794 66.81953948084467 32.78962646772317 15.560716162730053 0 0 0
3152 1051 2 0.5897 66.8229535665848 31.834148315915243 15.618003120394784 0 0 0
3153 1051 2 0.5897 66.10919573207705 32.990983904153644 14.951537565345815 0 0 0
3668 1223 2 0.5897 64.44182441528118 27.21918840119391 18.861552332281082 0 0 0
3675 1225 2 0.5897 69.03086443835292 25.47517603328685 18.266609158585897 0 0 0
3732 1244 2 0.5897 69.88828330173955 29.38249352127898 18.150165322188204 0 0 0
30040 0 1 0 64.18878605049811 29.9423613356188 11.61440907138308 0 0 0
3728 1243 2 0.5897 62.62504023100779 30.10214706349843 17.634717348798304 0 0 0
3154 1052 3 -1.1794 6.499357417703169 2.142069595613678 17.756049904419612 0 0 0
3155 1052 2 0.5897 6.139244310958962 2.0917990540717195 16.870599303779137 0 0 0
3156 1052 2 0.5897 6.980332939459594 1.3218805759832746 17.866436279575776 0 0 0
3216 1072 2 0.5897 3.471499364161976 4.9435443665853125 16.860029816629687 0 0 0
3217 1073 3 -1.1794 5.757033038293949 7.027790178900398 18.02491406824461 0 0 0
3219 1073 2 0.5897 5.6687398487725655 7.956206206662184 17.809317471663793 0 0 0
3279 1093 2 0.5897 2.908862906893345 7.718429758926325 17.0355473734222 0 0 0
3778 1260 3 -1.1794 2.878103263805431 2.9427936687219307 20.745743924503103 0 0 0
3779 1260 2 0.5897 3.1508257948483536 2.0679049133130727 20.469296074300505 0 0 0
3780 1260 2 0.5897 2.061052399746373 2.799726102692587 21.223434635604082 0 0 0
3781 1261 3 -1.1794 5.759042012718515 2.739104275899875 20.165850260787728 0 0 0
3782 1261 2 0.5897 4.809254330352198 2.788447237001191 20.27401845796526 0 0 0
3783 1261 2 0.5897 5.8876626033007655 2.6230967284573454 19.224451952300228 0 0 0
3820 1274 3 -1.1794 3.829266896188905 5.613290821246876 21.85066855434468 0 0 0
3821 1274 2 0.5897 2.9279949353475745 5.351966453683149 22.039481704639858 0 0 0
3822 1274 2 0.5897 4.298594344969516 4.787599015450431 21.731517947611202 0 0 0
3876 1292 2 0.5897 4.173411597188696 7.241977009973075 20.775135556545656 0 0 0
4384 1462 3 -1.1794 3.2669872614187967 2.6231465152066487 23.767660911230703 0 0 0
4385 1462 2 0.5897 3.1453326089810005 1.6826819747495625 23.897885156085042 0 0 0
4386 1462 2 0.5897 3.9810574019818756 2.857138518146651 24.360606268914452 0 0 0
4387 1463 3 -1.1794 5.794653997558134 3.016636770021481 24.19332029130997 0 0 0
4388 1463 2 0.5897 6.261331325184818 2.4473509436213714 23.58147279083245 0 0 0
4389 1463 2 0.5897 5.990106771621876 2.652460238408756 25.05668890263294 0 0 0
4441 1481 3 -1.1794 5.8719931563994034 6.081778125705207 23.98820585415001 0 0 0
4442 1481 2 0.5897 6.396450208117281 5.548420783607536 23.39095658756934 0 0 0
4443 1481 2 0.5897 5.549249075637662 5.462280609672126 24.642645545374233 0 0 0
30041 0 1 0 1.6997030557249135 6.9224943694644505 19.814842177279893 0 0 0
3227 1076 2 0.5897 15.121860678717182 6.608100254781184 17.95544370897633 0 0 0
3157 1053 3 -1.1794 9.261764805169797 2.1625703129062335 15.686994888757315 0 0 0
3159 1053 2 0.5897 8.72438418967228 1.5416702945653045 16.178866468706694 0 0 0
3160 1054 3 -1.1794 12.130281894097937 3.535710015888501 17.58567988474439 0 0 0
3161 1054 2 0.5897 11.963718124890994 4.458061935490472 17.779986233541333 0 0 0
3162 1054 2 0.5897 11.412157633095863 3.0673144735240974 18.011278903917013 0 0 0
3163 1055 3 -1.1794 15.411686214420698 2.6846617599672817 17.67660149285371 0 0 0
3165 1055 2 0.5897 15.924694199407943 2.6198490256929508 16.871087208464527 0 0 0
3220 1074 3 -1.1794 8.342639545439571 6.305878450696289 18.700670406579313 0 0 0
3222 1074 2 0.5897 8.360417752655206 6.817428269026715 19.509516491916237 0 0 0
3223 1075 3 -1.1794 12.059397086204708 6.112601581571987 17.87528492609356 0 0 0
3225 1075 2 0.5897 11.39729794376067 6.540915715150234 18.417874528461972 0 0 0
3226 1076 3 -1.1794 14.634179508295407 6.95978060750413 18.700238595490514 0 0 0
3228 1076 2 0.5897 15.050335905134158 6.566059208707196 19.46706890038951 0 0 0
3284 1095 2 0.5897 8.783017565058156 7.831783509362614 17.638393848102147 0 0 0
3784 1262 3 -1.1794 7.616389390479664 1.072804620284092 23.000819660054418 0 0 0
3785 1262 2 0.5897 7.730176027985132 1.1028594660024122 22.050882122951304 0 0 0
3786 1262 2 0.5897 7.196862063992809 0.22838010571777798 23.16567182154863 0 0 0
3787 1263 3 -1.1794 14.405305764681957 1.710223972261268 22.47601826178675 0 0 0
3788 1263 2 0.5897 15.171066468406378 1.1809073459593558 22.25315905978252 0 0 0
3789 1263 2 0.5897 13.688524891989129 1.316767814777231 21.97837497651365 0 0 0
3823 1275 3 -1.1794 7.982280441123292 7.623036401935895 21.268750722756234 0 0 0
3824 1275 2 0.5897 8.185069816164242 6.99751960762037 21.964334411648426 0 0 0
3825 1275 2 0.5897 7.160423302527436 8.029510923852891 21.543634441686617 0 0 0
3826 1276 3 -1.1794 12.647095852661845 6.2622795039760835 20.995382106915507 0 0 0
3827 1276 2 0.5897 13.573524842515862 6.040400412592858 21.08881989409855 0 0 0
3828 1276 2 0.5897 12.224081418722387 5.848105013279673 21.747546629589472 0 0 0
3829 1277 3 -1.1794 15.495394147044411 5.310211730492726 20.886877904693506 0 0 0
3830 1277 2 0.5897 15.094282626485825 4.4565169151237845 20.723946741213194 0 0 0
3831 1277 2 0.5897 15.88355586155657 5.23061844573908 21.758214452852435 0 0 0
3878 1293 2 0.5897 9.374104147943811 10.390172903038286 21.32140755283402 0 0 0
3881 1294 2 0.5897 12.851528949921706 8.08916121294032 20.9102119798461 0 0 0
4390 1464 3 -1.1794 9.869501852003928 2.7550708916789164 23.718660050113364 0 0 0
4391 1464 2 0.5897 9.11014795015747 2.17365879153208 23.758339942462396 0 0 0
4392 1464 2 0.5897 9.500254894675717 3.620385344038961 23.542252136434918 0 0 0
4393 1465 3 -1.1794 13.197223272255064 3.7057563084640868 24.251893740463473 0 0 0
4394 1465 2 0.5897 13.838391837122103 3.0488022999970235 23.98070185204143 0 0 0
4395 1465 2 0.5897 12.35871457720518 3.244437254217181 24.234028107056222 0 0 0
4444 1482 3 -1.1794 8.58095031052373 5.589255851079055 23.428040615197858 0 0 0
4445 1482 2 0.5897 9.534528805190044 5.561529193392778 23.506475548334524 0 0 0
4446 1482 2 0.5897 8.268701039801142 5.681646674340907 24.328149550383763 0 0 0
4447 1483 3 -1.1794 11.360917513977355 5.847936556316558 23.358570198899454 0 0 0
4448 1483 2 0.5897 11.898429477271526 5.339234440987927 23.9656411502789 0 0 0
4449 1483 2 0.5897 11.271555222723563 6.704256287587479 23.776856722144736 0 0 0
4450 1484 3 -1.1794 15.183675257784184 6.2213687648799505 24.212099681542313 0 0 0
4451 1484 2 0.5897 14.559301449208133 5.497422004486773 24.25995797778381 0 0 0
4452 1484 2 0.5897 14.811026545115267 6.8171052619184405 23.562128391293577 0 0 0
5135 1712 2 0.5897 8.369350731326698 8.71002218316392 26.34922665108981 0 0 0
30020 0 1 0 9.823033890219676 2.9881557046406972 20.555171703677726 0 0 0
4498 1500 3 -1.1794 12.069951999873503 8.567250116837426 24.085819769658254 0 0 0
4502 1501 2 0.5897 15.710377217142101 9.321024612960068 23.943832000133046 0 0 0
3166 1056 3 -1.1794 17.89707540715311 3.3410105368494243 18.977947904305733 0 0 0
3168 1056 2 0.5897 17.039111761368826 2.9834524391362853 18.749292954927476 0 0 0
3169 1057 3 -1.1794 21.18945743107139 2.5272243344775585 17.866175181324685 0 0 0
3170 1057 2 0.5897 20.641270352457948 3.283227161341674 18.076371186384765 0 0 0
3171 1057 2 0.5897 22.019304651853762 2.9058084174013024 17.575899798815403 0 0 0
3229 1077 3 -1.1794 17.019108307989818 5.976230499391878 17.261681844066096 0 0 0
3231 1077 2 0.5897 16.917638995468135 5.260480347844527 17.88908728647404 0 0 0
3232 1078 3 -1.1794 19.67139069049971 6.411045894133585 18.042761134456715 0 0 0
3233 1078 2 0.5897 18.726075220946594 6.283365867309236 18.12218885658807 0 0 0
3234 1078 2 0.5897 20.04617657530808 5.865549304602535 18.734281654296478 0 0 0
3294 1098 2 0.5897 20.625659790274735 8.491704239054037 19.2522528302464 0 0 0
3832 1278 3 -1.1794 20.99587727520098 4.278813813193988 20.074055332395794 0 0 0
3833 1278 2 0.5897 21.428697708666085 3.446155238933913 20.262676386204866 0 0 0
3834 1278 2 0.5897 20.744500731162994 4.618580186078818 20.9328917175039 0 0 0
3885 1295 2 0.5897 22.236478533072482 7.361631180974376 22.388948062623907 0 0 0
4396 1466 3 -1.1794 18.217224766138898 2.84532915459542 23.900816065762776 0 0 0
4397 1466 2 0.5897 18.191452902634715 2.8959123102250133 24.8563317875501 0 0 0
4398 1466 2 0.5897 18.0634182014246 1.9210430414124542 23.705187467779925 0 0 0
4399 1467 3 -1.1794 20.76279629970434 3.534095988687236 24.82789419227452 0 0 0
4400 1467 2 0.5897 21.686099634089903 3.3730762637834104 24.633427465217256 0 0 0
4401 1467 2 0.5897 20.292317094349432 3.1665707716950706 24.0796920163168 0 0 0
4453 1485 3 -1.1794 17.858564437933957 5.702097203055237 24.195871547234596 0 0 0
4454 1485 2 0.5897 17.718794673419918 4.78125856093749 23.975070879836583 0 0 0
4455 1485 2 0.5897 16.997354125535622 6.0162331019821 24.471313799773835 0 0 0
4456 1486 3 -1.1794 20.640457308779524 5.988370907042018 22.993344961262267 0 0 0
4457 1486 2 0.5897 20.116850464956457 5.246331364518756 23.29574451057471 0 0 0
4458 1486 2 0.5897 20.015556499608167 6.709959850288468 22.922346276492046 0 0 0
4506 1502 2 0.5897 18.67070827033191 9.769179067547716 24.47163219142133 0 0 0
4509 1503 2 0.5897 20.45719971770917 7.815980788052426 24.609842840895187 0 0 0
5082 1694 2 0.5897 20.296309927496413 4.540874632625975 27.46709684438378 0 0 0
30074 0 1 0 17.348422694392102 7.820567432237239 21.677407214731367 0 0 0
3173 1058 2 0.5897 24.02245015347989 2.22383769114376 18.07995405502317 0 0 0
3296 1099 2 0.5897 24.71417357748357 7.782091480970333 17.96934350435374 0 0 0
3172 1058 3 -1.1794 23.871659286430848 3.165663420179944 17.999592101746007 0 0 0
3174 1058 2 0.5897 23.64271709305022 3.448456502602291 18.88494222281131 0 0 0
3175 1059 3 -1.1794 28.041622837517266 3.372253705973072 18.733311935060748 0 0 0
3176 1059 2 0.5897 27.39192180396123 2.9271432145795373 18.18925548471557 0 0 0
3177 1059 2 0.5897 28.003159887473103 4.286766573778445 18.45327774208931 0 0 0
3178 1060 3 -1.1794 30.37694034730162 2.3215926611621978 17.34680872878967 0 0 0
3179 1060 2 0.5897 30.049134251652124 1.6497313438417003 17.9446192659531 0 0 0
3180 1060 2 0.5897 29.81926123965873 3.081965216034518 17.511306958529758 0 0 0
3236 1079 2 0.5897 24.10484405903969 5.2161169448751545 18.205115212821376 0 0 0
3238 1080 3 -1.1794 28.461669567872068 6.127654846730371 17.696937175182732 0 0 0
3239 1080 2 0.5897 28.922551753882864 6.093258345022163 18.53517125106378 0 0 0
3240 1080 2 0.5897 28.32810871841612 7.0614934219862135 17.534644725199964 0 0 0
3790 1264 3 -1.1794 23.475825035362515 2.8043896459622295 21.10128235632905 0 0 0
3791 1264 2 0.5897 23.307272959706765 2.831582767363142 22.04313338503514 0 0 0
3792 1264 2 0.5897 24.43023175252109 2.8036351563238227 21.028205925213857 0 0 0
3793 1265 3 -1.1794 26.341789143816378 3.314545052296579 21.01389782901077 0 0 0
3794 1265 2 0.5897 27.01633548466638 3.0437280744096333 20.391100338676928 0 0 0
3795 1265 2 0.5897 26.559411145034 2.848440986206461 21.821127074968686 0 0 0
3835 1279 3 -1.1794 28.362005965393756 5.0448374707206085 21.92199227357063 0 0 0
3836 1279 2 0.5897 27.655073298624664 4.538887198751779 21.52137587672611 0 0 0
3837 1279 2 0.5897 27.917163613291695 5.758927310291744 22.378526662528504 0 0 0
3838 1280 3 -1.1794 30.0212561518933 6.14218211907781 20.021991437958576 0 0 0
3839 1280 2 0.5897 29.741895763854423 5.845231208461915 20.888023159958237 0 0 0
3840 1280 2 0.5897 30.887003889412956 5.751854458291708 19.902171344467018 0 0 0
3890 1297 2 0.5897 27.646986104264652 8.643662452244367 21.030382379771638 0 0 0
3894 1298 2 0.5897 30.08417805900695 8.022639565291964 20.79286283468846 0 0 0
4402 1468 3 -1.1794 23.3734697331518 3.5705312499367503 23.994444291877407 0 0 0
4403 1468 2 0.5897 23.483727995318777 4.5205596739533975 23.955444722583458 0 0 0
4404 1468 2 0.5897 24.003916534331562 3.282667272186722 24.654673372150715 0 0 0
4405 1469 3 -1.1794 27.13983245649365 2.0304291325435835 23.461693129676565 0 0 0
4406 1469 2 0.5897 26.54992021522779 1.3781302018378583 23.839504264303812 0 0 0
4407 1469 2 0.5897 27.93433747034561 1.971382084469835 23.99226571642874 0 0 0
4408 1470 3 -1.1794 29.972493595650427 2.9839238480302983 23.848237325838273 0 0 0
4409 1470 2 0.5897 30.73763585998847 2.4386083296057333 23.665427569519494 0 0 0
4410 1470 2 0.5897 29.952077455087 3.6170882007471046 23.13066017755435 0 0 0
4459 1487 3 -1.1794 23.36088448882441 6.224283190175182 24.423931209910304 0 0 0
4460 1487 2 0.5897 23.4222128190834 6.187030172709153 25.3784375328304 0 0 0
4461 1487 2 0.5897 22.48049787681956 5.9041241331558 24.227337290697484 0 0 0
4462 1488 3 -1.1794 27.89425815301285 6.636656002995896 23.992194115256765 0 0 0
4463 1488 2 0.5897 28.75240204304727 6.2128911466216845 24.007832266227226 0 0 0
4464 1488 2 0.5897 27.288174939711883 5.962749538660014 24.300001600133697 0 0 0
4465 1489 3 -1.1794 31.396868221561288 6.9549894144602495 24.222614893560383 0 0 0
4466 1489 2 0.5897 32.0107694750129 6.471079156730317 23.6701767524167 0 0 0
4467 1489 2 0.5897 31.34476601069179 6.442548432423312 25.029411845756883 0 0 0
4512 1504 2 0.5897 24.523206357805837 7.713440718916896 24.04721356395955 0 0 0
4515 1505 2 0.5897 28.095578974957768 8.52119390422463 24.55472001013494 0 0 0
30032 0 1 0 25.028073948734608 6.379970006672992 21.048982644069092 0 0 0
3181 1061 3 -1.1794 32.98424261363186 3.272417897357967 17.91399023264607 0 0 0
3183 1061 2 0.5897 33.06718252232727 2.913020430443304 18.79727146792949 0 0 0
3184 1062 3 -1.1794 36.10331842791004 3.1544135883303333 17.929973036618527 0 0 0
3185 1062 2 0.5897 36.184349987916065 2.841637783280288 18.830992793712195 0 0 0
3189 1063 2 0.5897 40.64969626492278 2.5180785961534213 17.41772706812447 0 0 0
3241 1081 3 -1.1794 33.262178844767924 6.285454449511842 18.229820503519175 0 0 0
3243 1081 2 0.5897 34.191983029995065 6.432980369620596 18.05680932222688 0 0 0
3244 1082 3 -1.1794 36.04386721363318 5.7839260201764775 18.619264323197047 0 0 0
3245 1082 2 0.5897 36.17736775566642 4.879317634022524 18.336257005657934 0 0 0
3246 1082 2 0.5897 36.88446730809911 6.212398196713721 18.457913930554895 0 0 0
3249 1083 2 0.5897 40.07710268250028 5.839648888510919 17.15173043507662 0 0 0
3305 1102 2 0.5897 35.97787956384608 8.67962501280208 17.626034959395923 0 0 0
3796 1266 3 -1.1794 35.598539816215016 2.0397268252002405 20.41349285239279 0 0 0
3797 1266 2 0.5897 35.69975073823019 1.0982150053806767 20.27369592513888 0 0 0
3798 1266 2 0.5897 35.58639833500809 2.1410923352975058 21.36523336750255 0 0 0
3841 1281 3 -1.1794 33.10736688488298 6.4913275470732135 21.120760564850933 0 0 0
3842 1281 2 0.5897 33.36680730392258 6.47533109851727 20.199529796494303 0 0 0
3843 1281 2 0.5897 33.114449213810055 7.419143768135534 21.356001643815215 0 0 0
3844 1282 3 -1.1794 36.08480195763736 6.234069525255217 21.833245844068788 0 0 0
3845 1282 2 0.5897 36.59506654674256 5.880439762391233 21.10468015344319 0 0 0
3846 1282 2 0.5897 35.17685575628554 6.191943075954792 21.533094347140914 0 0 0
3897 1299 2 0.5897 34.12196368905764 9.154309615076476 20.213834456559127 0 0 0
3900 1300 2 0.5897 36.55365333515689 8.518108373042395 19.577511051485065 0 0 0
4411 1471 3 -1.1794 33.209736410379804 1.0066020562916898 23.157958530908086 0 0 0
4412 1471 2 0.5897 32.6190443731292 0.25715797783065736 23.233113020540777 0 0 0
4413 1471 2 0.5897 34.0865441495176 0.6290629098207338 23.22798849257244 0 0 0
4414 1472 3 -1.1794 35.8911273578608 2.7782571293798 23.333784750416264 0 0 0
4415 1472 2 0.5897 35.5913880445978 3.4275876608491327 23.969990643937336 0 0 0
4416 1472 2 0.5897 36.698556363707034 2.428260987286296 23.710338722441684 0 0 0
4417 1473 3 -1.1794 39.02716333560961 3.080692235053577 23.512757221350917 0 0 0
4419 1473 2 0.5897 39.086773232787294 4.027131580253563 23.642875202103237 0 0 0
4468 1490 3 -1.1794 36.71431634858786 5.359151258731499 24.460398670548443 0 0 0
4469 1490 2 0.5897 36.390107976521975 6.240612538292578 24.645184845691716 0 0 0
4470 1490 2 0.5897 36.5412891134388 5.230406728566379 23.527812151673576 0 0 0
4523 1508 2 0.5897 38.03703062412906 8.475988905676909 23.860438769152324 0 0 0
5099 1700 2 0.5897 39.689943986493084 6.4408467123974775 26.986622598942425 0 0 0
3247 1083 3 -1.1794 39.181492388278265 5.88178475841307 17.48689987591644 0 0 0
3303 1101 2 0.5897 32.27056160944561 7.880391323115716 17.662898672630057 0 0 0
4519 1507 3 -1.1794 36.17829183394046 8.337031954513971 24.669455842321096 0 0 0
4520 1507 2 0.5897 35.46678341005533 8.953011443293962 24.494654850535408 0 0 0
3308 1103 2 0.5897 39.826371905845015 9.432786268946082 17.548610279679043 0 0 0
3187 1063 3 -1.1794 39.75454976217209 2.8388671184695977 17.527455130177696 0 0 0
3190 1064 3 -1.1794 42.376890168726895 2.406156523830012 17.92779493134082 0 0 0
3192 1064 2 0.5897 42.59245596162463 1.755692302195467 17.25946928277045 0 0 0
3251 1084 2 0.5897 42.813638112386954 6.236685032110745 17.66587087340443 0 0 0
3252 1084 2 0.5897 41.49593766906247 6.698092752295398 18.251245506065253 0 0 0
3253 1085 3 -1.1794 44.60190313635815 6.173190373011649 18.446659436299587 0 0 0
3255 1085 2 0.5897 44.49255748098372 5.931581308799542 19.366388152417024 0 0 0
3314 1105 2 0.5897 44.8956415293692 8.152734713879589 17.684195143936858 0 0 0
3799 1267 3 -1.1794 41.092813328344874 2.1327524173700776 20.497134432496253 0 0 0
3800 1267 2 0.5897 41.75764615007235 2.4750528709612665 19.899589939742395 0 0 0
3801 1267 2 0.5897 41.28911608863366 1.1983368879750773 20.564698787306117 0 0 0
3847 1283 3 -1.1794 42.31021036902562 4.947301085478198 21.153670194349367 0 0 0
3848 1283 2 0.5897 42.21513535996405 4.028799545532956 21.405756226421268 0 0 0
3849 1283 2 0.5897 41.99981149411152 5.438326448240263 21.914445073841193 0 0 0
3850 1284 3 -1.1794 45.108219240786376 5.919362634329836 21.432381103840008 0 0 0
3851 1284 2 0.5897 45.89931711046449 5.743106787118821 21.941626144718853 0 0 0
3852 1284 2 0.5897 44.46011838684751 5.303940443905078 21.775093233288953 0 0 0
3902 1301 2 0.5897 39.94311052543518 9.016280898996637 20.688771654845898 0 0 0
3906 1302 2 0.5897 41.98769300832516 6.678345938821336 20.32415600649333 0 0 0
4418 1473 2 0.5897 39.682054246711616 2.8890171650589003 22.841482120775904 0 0 0
4420 1474 3 -1.1794 41.98152721665397 3.1130237023302807 24.033346536058684 0 0 0
4421 1474 2 0.5897 42.05698989210742 3.98347386488902 23.642381640628912 0 0 0
4422 1474 2 0.5897 42.84918685479555 2.724222233891045 23.922746322309347 0 0 0
4423 1475 3 -1.1794 44.841849459632265 3.3680637091937773 23.889575077513907 0 0 0
4424 1475 2 0.5897 45.710518879263475 2.992802360960088 23.745270545575366 0 0 0
4425 1475 2 0.5897 44.96205229190036 3.978846377548661 24.6167114226319 0 0 0
4471 1491 3 -1.1794 40.914069672148436 6.249952403142293 23.18075953624805 0 0 0
4472 1491 2 0.5897 40.20073622497316 6.749673852634245 22.78369121203627 0 0 0
4473 1491 2 0.5897 41.158045695987575 6.754898729220513 23.95647630015867 0 0 0
30007 0 1 0 45.27440266709808 2.1969815957627237 20.269648142767714 0 0 0
3904 1302 3 -1.1794 41.71402042506005 7.555357296623802 20.055481331615738 0 0 0
3909 1303 2 0.5897 44.42226708903372 7.644155881140269 21.027004081575786 0 0 0
3193 1065 3 -1.1794 48.1248215447313 2.2763095345122677 17.588563640155993 0 0 0
3194 1065 2 0.5897 48.28425441038241 1.6015155730567991 18.248461829836327 0 0 0
3196 1066 3 -1.1794 50.888914935635135 2.4197466700422816 17.1119657050301 0 0 0
3197 1066 2 0.5897 51.27065460823378 1.7799317835978232 17.71291720605048 0 0 0
3199 1067 3 -1.1794 53.611902202561886 1.0961345178446968 17.41779863817768 0 0 0
3200 1067 2 0.5897 52.89852707141736 0.4675728816339986 17.30717152620577 0 0 0
3256 1086 3 -1.1794 48.648278498507295 5.178956190318789 18.350426288011505 0 0 0
3257 1086 2 0.5897 48.759658984433806 5.252607253526545 19.298267074822498 0 0 0
3258 1086 2 0.5897 48.166487259350106 4.3609208682599565 18.228249586910906 0 0 0
3259 1087 3 -1.1794 51.29383685958201 5.260114761975814 17.22426615370291 0 0 0
3260 1087 2 0.5897 51.30241110418457 4.302992497523132 17.215517091362205 0 0 0
3261 1087 2 0.5897 50.57287740464604 5.488297670799813 17.811107389189836 0 0 0
3264 1088 2 0.5897 53.03353016101609 7.857760446381989 18.065401587853643 0 0 0
3317 1106 2 0.5897 48.36856190096014 7.389585564937685 18.445730442750822 0 0 0
3320 1107 2 0.5897 53.803943830127096 9.472377624073294 17.638260155557 0 0 0
3802 1268 3 -1.1794 49.20700708591255 2.5835352289889593 20.852113882403238 0 0 0
3803 1268 2 0.5897 49.35963754314415 2.3762215488488363 19.93018289978024 0 0 0
3804 1268 2 0.5897 48.654698200195874 1.8694816843602748 21.170412722341116 0 0 0
3805 1269 3 -1.1794 53.30654736444802 1.5511187139003866 22.276979157607922 0 0 0
3806 1269 2 0.5897 54.16130398664449 1.8861963931455885 22.006157269347682 0 0 0
3807 1269 2 0.5897 53.47788533747708 1.0939218045039936 23.10029255843488 0 0 0
3853 1285 3 -1.1794 48.45590106677154 6.703479090446626 20.840550527483064 0 0 0
3854 1285 2 0.5897 48.30907224500263 7.6437372094023095 20.943446850301108 0 0 0
3855 1285 2 0.5897 48.224722103866156 6.329996777210944 21.691020480330344 0 0 0
3856 1286 3 -1.1794 55.538410654156756 6.561570261546663 20.999524748156837 0 0 0
3857 1286 2 0.5897 56.32072245991914 6.1734611903871714 21.391432189931127 0 0 0
3858 1286 2 0.5897 55.43368144505743 6.101419121577766 20.166743503698665 0 0 0
3912 1304 2 0.5897 50.188234553352885 9.566468212029411 20.123997298831355 0 0 0
3915 1305 2 0.5897 54.358446604805515 9.412785158020547 21.22448154156297 0 0 0
4426 1476 3 -1.1794 47.474352097330154 2.3462031864471187 23.7031806338494 0 0 0
4427 1476 2 0.5897 48.28814678823108 2.7343424740195035 24.02461082772408 0 0 0
4428 1476 2 0.5897 47.465691067633024 1.4643465166819627 24.0753169540649 0 0 0
4429 1477 3 -1.1794 50.4535595171414 3.541143988900628 23.67133756180051 0 0 0
4430 1477 2 0.5897 50.32309816448491 3.1774605795510658 22.795582834143747 0 0 0
4431 1477 2 0.5897 50.898563765687086 2.8459719478465635 24.156042012600782 0 0 0
4432 1478 3 -1.1794 53.102815998427936 3.095030866026741 24.628821787333404 0 0 0
4433 1478 2 0.5897 52.80533661990551 2.462784321414124 23.97460343078249 0 0 0
4434 1478 2 0.5897 52.32446214355623 3.281251224716983 25.153911183834694 0 0 0
4474 1492 3 -1.1794 47.29409239122258 5.860180064671176 23.426513687635204 0 0 0
4475 1492 2 0.5897 47.49397749572056 5.512963387082896 24.29583406397283 0 0 0
4476 1492 2 0.5897 47.32566572621794 6.810726172901975 23.534665493300473 0 0 0
4477 1493 3 -1.1794 53.9964422068595 5.942748043209512 24.363275962022502 0 0 0
4478 1493 2 0.5897 53.854798418096486 4.997798061935074 24.30636438824685 0 0 0
4479 1493 2 0.5897 53.19772405695735 6.32731783000159 24.002184598244543 0 0 0
4532 1511 2 0.5897 53.19103653312067 10.641296504854681 23.55369111784417 0 0 0
5051 1684 2 0.5897 50.11473940857998 2.181225361857482 26.267908598613985 0 0 0
5112 1704 2 0.5897 49.85136672520463 6.846216235161416 24.986797241150327 0 0 0
5114 1705 2 0.5897 54.76176709260826 6.946014102242855 25.804485153375932 0 0 0
30045 0 1 0 52.85051904361671 4.294146673185361 20.504256127011082 0 0 0
4528 1510 3 -1.1794 47.646829923652874 8.576223150062937 23.295163679663418 0 0 0
4530 1510 2 0.5897 47.29624747591664 8.985655540883814 22.504158797833668 0 0 0
7034 2345 2 0.5897 69.27361746358102 9.563965435101869 34.729561865014716 0 0 0
3265 1089 3 -1.1794 56.860459346600365 6.655909618195355 17.386872317686212 0 0 0
3266 1089 2 0.5897 56.368871896619304 6.651067575071648 16.56556213052961 0 0 0
3267 1089 2 0.5897 57.46686124529101 5.919512957614921 17.307951533560406 0 0 0
3268 1090 3 -1.1794 59.70840314132363 6.9920567634367154 16.85417538345024 0 0 0
3269 1090 2 0.5897 59.73057936066043 7.895602358277126 17.16936663683335 0 0 0
3270 1090 2 0.5897 60.590788600132775 6.659093534579753 17.01777157947788 0 0 0
3326 1109 2 0.5897 59.79707728515401 9.471017911614002 18.821739083048154 0 0 0
3808 1270 3 -1.1794 55.84810220919361 2.533041662826051 21.361969994075263 0 0 0
3809 1270 2 0.5897 55.33213460598367 3.138916967568258 20.83006364569626 0 0 0
3810 1270 2 0.5897 55.958142445251 1.7606958028402206 20.80734836159209 0 0 0
3811 1271 3 -1.1794 61.827823626991105 1.366802204316396 22.591941891367494 0 0 0
3812 1271 2 0.5897 62.53145185873276 0.8240313073833951 22.94766409325185 0 0 0
3813 1271 2 0.5897 61.3138339424797 0.768385161029882 22.04977605449431 0 0 0
3859 1287 3 -1.1794 58.808436791545304 8.452177754606677 20.4525936457377 0 0 0
3860 1287 2 0.5897 59.012475138221916 7.889801522621015 21.199810623437546 0 0 0
3861 1287 2 0.5897 58.323344265729475 9.186022388938053 20.82993868825153 0 0 0
3863 1288 2 0.5897 63.11762605477971 5.932228869252063 21.46042059834439 0 0 0
3918 1306 2 0.5897 56.13350838664283 10.917900686866997 21.194126643343097 0 0 0
3920 1307 2 0.5897 59.89847223976656 11.445765073047845 20.763308293184874 0 0 0
4435 1479 3 -1.1794 59.35801827302757 1.881003136452411 24.064959411998572 0 0 0
4436 1479 2 0.5897 60.263655903561265 1.9924410218066477 23.77576387408307 0 0 0
4437 1479 2 0.5897 59.30751176730844 2.366653211391882 24.88826062771034 0 0 0
4480 1494 3 -1.1794 57.26271931032614 4.643350839292754 22.53327551892457 0 0 0
4481 1494 2 0.5897 57.32784430792506 3.6909576577011767 22.463006714258967 0 0 0
4482 1494 2 0.5897 56.47087392939716 4.792275520644782 23.050028536984634 0 0 0
4536 1512 2 0.5897 55.23196072670722 7.92820060004548 23.483296526501416 0 0 0
4539 1513 2 0.5897 60.47716272578885 9.702614385241946 25.688113670355747 0 0 0
5057 1686 2 0.5897 56.93322445854327 1.1052366804408698 24.34894201726888 0 0 0
30096 0 1 0 60.75484867402197 5.254133129308935 23.08863559207528 0 0 0
30097 0 1 0 59.42434233378341 3.7450783005562287 18.785794201138373 0 0 0
3816 1272 2 0.5897 62.1841193338662 2.2089681712473492 21.034747058958953 0 0 0
30014 0 1 0 63.17877621381103 3.3740571868670126 26.18472725344237 0 0 0
3330 1110 2 0.5897 62.81973923988614 7.8188371497226585 17.029164406145163 0 0 0
4485 1495 2 0.5897 64.22913673883103 7.397114841967377 22.527031650279866 0 0 0
3205 1069 3 -1.1794 63.8443599015159 2.7585250162441657 17.622275071894336 0 0 0
3207 1069 2 0.5897 63.45986207001323 2.519541582318627 18.4656495952371 0 0 0
3208 1070 3 -1.1794 67.12926213357092 1.4838750709151665 17.850928880980042 0 0 0
3210 1070 2 0.5897 66.55000366432236 0.7231149288134617 17.806936423801332 0 0 0
3211 1071 3 -1.1794 69.12081762432483 3.348458980168111 18.43302404119666 0 0 0
3212 1071 2 0.5897 68.51043191025418 2.6181559877062077 18.534609594041203 0 0 0
3271 1091 3 -1.1794 62.071614554250544 6.035986412625872 18.11710757090587 0 0 0
3273 1091 2 0.5897 61.98502191922089 6.056738274851842 19.070156725483365 0 0 0
3274 1092 3 -1.1794 68.97113374293495 6.5944633269985715 18.29629141325192 0 0 0
3276 1092 2 0.5897 68.47299012131867 5.798854001361211 18.108966845927835 0 0 0
3814 1272 3 -1.1794 62.576573162067056 2.7253795555802065 20.330806726549678 0 0 0
3815 1272 2 0.5897 62.30440650641467 3.624880598149855 20.51261789071229 0 0 0
3817 1273 3 -1.1794 65.48460737585867 3.045394540205151 20.956329500744395 0 0 0
3818 1273 2 0.5897 65.57587570398357 2.1106383373229676 21.14108070321367 0 0 0
3819 1273 2 0.5897 64.54262822308239 3.208593529711629 21.004008984448273 0 0 0
3862 1288 3 -1.1794 63.06479211329974 5.538924752894466 20.58935718480098 0 0 0
3864 1288 2 0.5897 63.90124975935634 5.755154348553206 20.177271343520182 0 0 0
3865 1289 3 -1.1794 65.81585652632262 5.812833564453954 20.24953084499143 0 0 0
3866 1289 2 0.5897 66.60545178432605 6.322291667692078 20.431804349147445 0 0 0
3867 1289 2 0.5897 66.04995814097502 4.914979168789377 20.484661667611487 0 0 0
3868 1290 3 -1.1794 68.7452038232252 6.188591330028072 21.10424485796237 0 0 0
3869 1290 2 0.5897 68.7330486346861 6.244283205179366 20.148743005548422 0 0 0
3870 1290 2 0.5897 69.55338214929466 5.717417479340673 21.30691425233773 0 0 0
3923 1308 2 0.5897 67.14922438102133 9.372795560751868 20.7100796939954 0 0 0
3926 1309 2 0.5897 69.51789925855836 8.766718483453632 21.04674393492636 0 0 0
4438 1480 3 -1.1794 64.71070369067658 0.8186364877875726 23.9056602639989 0 0 0
4439 1480 2 0.5897 64.91319906549369 1.4461820256477713 24.59950029622003 0 0 0
4440 1480 2 0.5897 64.00983622350951 0.2772178235518284 24.268815112253034 0 0 0
4483 1495 3 -1.1794 64.17408340066565 6.5694944424182395 23.004781273795675 0 0 0
4484 1495 2 0.5897 64.08226827157814 6.827494724383124 23.921971412677973 0 0 0
4486 1496 3 -1.1794 66.75572287148353 4.645717820036632 23.685586921965307 0 0 0
4487 1496 2 0.5897 66.26425004112453 5.357925878915169 23.276384847037377 0 0 0
4488 1496 2 0.5897 66.83097183128596 3.981479862459069 23.0004901616031 0 0 0
4489 1497 3 -1.1794 69.7077598642998 6.502804660028931 23.89316226604497 0 0 0
4490 1497 2 0.5897 68.91173292183439 6.09305123528857 23.554524885131553 0 0 0
4491 1497 2 0.5897 70.12006121063598 5.822484976977789 24.425519632746845 0 0 0
4548 1516 2 0.5897 0.1999519159755087 8.258781471301713 23.56243655318168 1 0 0
30039 0 1 0 62.54796924641755 9.904233724685193 20.919621295067884 0 0 0
3389 1130 2 0.5897 1.4123774700212992 15.353824992006624 18.259458597016916 0 0 0
3280 1094 3 -1.1794 6.375761371743417 9.724222666801946 18.19722403627244 0 0 0
3872 1291 2 0.5897 3.3435032521749912 9.56906651345446 22.002050944758903 0 0 0
4495 1499 3 -1.1794 6.566039967198847 8.71024171067139 24.750502665835764 0 0 0
3277 1093 3 -1.1794 2.9014337304115325 8.608561921638989 16.683635377707724 0 0 0
3278 1093 2 0.5897 2.479820281109946 9.132425580341984 17.3648407574188 0 0 0
3281 1094 2 0.5897 7.251884001891895 9.348716458933486 18.10984156858999 0 0 0
3334 1112 3 -1.1794 2.136506256245118 11.903774994216285 17.847955782668006 0 0 0
3335 1112 2 0.5897 1.6119641154334932 12.191625272310333 18.59510328048158 0 0 0
3336 1112 2 0.5897 2.6800838791696755 12.661018343839379 17.630383271140264 0 0 0
3337 1113 3 -1.1794 5.367682980058242 12.816771810804312 17.615713962266113 0 0 0
3339 1113 2 0.5897 5.43158244640476 12.479107317781937 18.50909616845488 0 0 0
3388 1130 3 -1.1794 2.225540967150706 14.929171009992327 17.986207588339514 0 0 0
3390 1130 2 0.5897 2.723773742681335 14.820996747583308 18.79632768745903 0 0 0
3391 1131 3 -1.1794 6.102501235082873 15.407987598493603 17.50007553368178 0 0 0
3392 1131 2 0.5897 5.88704527204034 14.504164164833474 17.270047207380593 0 0 0
3871 1291 3 -1.1794 3.155328461554086 10.503857600743952 21.91845672733131 0 0 0
3873 1291 2 0.5897 2.3031444837990356 10.53919896983917 21.48398540122711 0 0 0
3874 1292 3 -1.1794 4.493245884273959 8.144157899371328 20.77234250425026 0 0 0
3875 1292 2 0.5897 4.997732799241699 8.217425347838908 19.962184163837904 0 0 0
3928 1310 3 -1.1794 6.1307626571518075 11.421481085505786 20.1597104672673 0 0 0
3929 1310 2 0.5897 6.8395309181209285 11.945863259934764 20.532407270547818 0 0 0
3930 1310 2 0.5897 5.565529687114086 11.217788660286471 20.904863591972504 0 0 0
3988 1330 3 -1.1794 2.6155699345282177 14.613469758958713 20.901988081124856 0 0 0
3989 1330 2 0.5897 3.5677811039270346 14.650978158174858 20.81188568785084 0 0 0
3990 1330 2 0.5897 2.4712525931865446 14.2807205211038 21.787810476699285 0 0 0
3991 1331 3 -1.1794 5.275803449296187 15.147832679764354 20.335252473243365 0 0 0
3992 1331 2 0.5897 5.2376225489532295 16.103581346633568 20.298936685721447 0 0 0
3993 1331 2 0.5897 5.40109571693738 14.877918455906565 19.425482759589983 0 0 0
4038 1346 2 0.5897 5.269246556908854 18.779601841388278 21.592198048126562 0 0 0
4492 1498 3 -1.1794 3.2785645883329377 8.107881798625375 24.17070587931506 0 0 0
4493 1498 2 0.5897 2.5421339521197956 8.677161732384219 23.947497216618757 0 0 0
4494 1498 2 0.5897 3.468029379945536 7.632328929493396 23.361889272237587 0 0 0
4496 1499 2 0.5897 6.367350093719502 7.776533856985714 24.680183941896004 0 0 0
4497 1499 2 0.5897 6.403359768930204 8.921652532291294 25.669781642381416 0 0 0
4549 1517 3 -1.1794 3.352315416099694 11.56549725419851 24.826472822868055 0 0 0
4550 1517 2 0.5897 3.1731239664788946 11.179783821303731 23.96894952099173 0 0 0
4551 1517 2 0.5897 3.428994838696227 12.504280694281363 24.656068843012296 0 0 0
4552 1518 3 -1.1794 5.787507656666467 11.279531669336514 23.2915197620993 0 0 0
4553 1518 2 0.5897 5.820531360717738 10.60032716588454 23.965184034487354 0 0 0
4554 1518 2 0.5897 4.861317987308602 11.51378369131794 23.232108587204344 0 0 0
4606 1536 3 -1.1794 2.6203096637842864 14.147191562963567 23.696651351410264 0 0 0
4607 1536 2 0.5897 1.6958910259348101 14.392385233018299 23.657128966452433 0 0 0
4608 1536 2 0.5897 2.929672722278205 14.510422635524403 24.52646406886 0 0 0
4677 1559 2 0.5897 6.054108105543291 15.614571519600027 23.57283119263725 0 0 0
4673 1558 2 0.5897 1.156352910490228 16.37726289974645 23.170354797005437 0 0 0
4675 1559 3 -1.1794 6.010148574583823 15.0630983707904 24.353969343071928 0 0 0
3286 1096 3 -1.1794 11.866994578921455 9.345189584293495 18.028485395903914 0 0 0
4500 1500 2 0.5897 13.013091075909665 8.683603009606465 23.970998560520943 0 0 0
3283 1095 3 -1.1794 9.179418864849406 8.67112522792333 17.404719212878522 0 0 0
3285 1095 2 0.5897 10.069469290250904 8.621536184412312 17.753407014776812 0 0 0
3287 1096 2 0.5897 12.47086307640406 8.926781903326859 18.64208924355164 0 0 0
3340 1114 3 -1.1794 12.148865505257525 12.23635472801202 17.686075775501294 0 0 0
3341 1114 2 0.5897 11.67008493614688 11.437922723167826 17.908580001390153 0 0 0
3342 1114 2 0.5897 11.505714880864398 12.937996238506324 17.787507099689833 0 0 0
3343 1115 3 -1.1794 14.886428245419792 12.550490422808751 17.900654648735042 0 0 0
3345 1115 2 0.5897 13.937162582653652 12.67022987770324 17.9287351056429 0 0 0
3394 1132 3 -1.1794 8.906015112499269 16.250076253618012 17.302148909077548 0 0 0
3396 1132 2 0.5897 9.501487713974191 16.868748089589005 17.725101621674725 0 0 0
3397 1133 3 -1.1794 11.79230400621402 15.179745944517254 18.070139817243646 0 0 0
3399 1133 2 0.5897 10.927376911554285 15.47584170587553 17.786484876337767 0 0 0
3400 1134 3 -1.1794 16.149931716800822 15.339561530461578 17.824375349533806 0 0 0
3402 1134 2 0.5897 15.644571575298285 14.526659580752735 17.830174191924318 0 0 0
3877 1293 3 -1.1794 9.623167378827903 9.691444631854202 21.92636876156647 0 0 0
3879 1293 2 0.5897 9.067083449673188 8.951998215452143 21.68097079511853 0 0 0
3880 1294 3 -1.1794 12.540111846055298 8.99425069790975 20.918199004127604 0 0 0
3882 1294 2 0.5897 11.886325460554717 9.016938271393888 21.61696956933399 0 0 0
3931 1311 3 -1.1794 8.838578623539979 12.583272937545214 21.10367777169392 0 0 0
3932 1311 2 0.5897 9.074579565589127 13.409540045709132 20.681992800333887 0 0 0
3933 1311 2 0.5897 8.317261422183579 12.841996627802676 21.863626808839502 0 0 0
3934 1312 3 -1.1794 12.849256705092152 11.976451662761612 20.663042618978448 0 0 0
3935 1312 2 0.5897 13.060713471436836 11.044116321260372 20.61541179180562 0 0 0
3936 1312 2 0.5897 12.702106173231885 12.2359307379627 19.753510295671717 0 0 0
3937 1313 3 -1.1794 15.123588682293567 10.085527162508203 19.736205889138734 0 0 0
3939 1313 2 0.5897 15.325711239871387 9.237483019117612 19.340985467905018 0 0 0
3994 1332 3 -1.1794 8.128686823471703 15.89966637512714 21.34983253847533 0 0 0
3995 1332 2 0.5897 8.813124125090466 15.521178201620378 20.797995102252283 0 0 0
3996 1332 2 0.5897 8.393961931245933 15.683080241587568 22.243673427930446 0 0 0
3997 1333 3 -1.1794 10.633451325104115 14.94306793864563 20.46467368534185 0 0 0
3998 1333 2 0.5897 11.281108270800802 15.129906801010462 19.78506822599392 0 0 0
3999 1333 2 0.5897 11.1032116374028 14.405969367250576 21.102703202971323 0 0 0
4044 1348 2 0.5897 11.168680960229986 17.064203780109512 21.0051634436812 0 0 0
4499 1500 2 0.5897 11.927106791402718 8.678393646535028 25.025752574071085 0 0 0
4501 1501 3 -1.1794 14.777023429526 9.117622875725791 24.00474513851606 0 0 0
4503 1501 2 0.5897 14.435316616625864 9.746572554100716 24.64026889481141 0 0 0
4555 1519 3 -1.1794 8.635612594463439 11.020703663199445 24.09010656967884 0 0 0
4556 1519 2 0.5897 7.71431452956155 11.017956804564376 23.83042571230327 0 0 0
4557 1519 2 0.5897 9.04990471801538 10.380398031482908 23.511658921953227 0 0 0
4558 1520 3 -1.1794 12.099606270044607 11.602318999120962 23.243010941285814 0 0 0
4559 1520 2 0.5897 12.329693248836621 11.652065820595004 22.315208720373526 0 0 0
4560 1520 2 0.5897 11.628986848734787 10.773296259798697 23.329442097988757 0 0 0
4609 1537 3 -1.1794 9.003157550102044 13.92943556510041 23.669483639605776 0 0 0
4610 1537 2 0.5897 9.38802269478259 13.053871235701145 23.63077840503151 0 0 0
4611 1537 2 0.5897 8.663640075881688 14.003130978294044 24.561407682298434 0 0 0
4612 1538 3 -1.1794 11.758742056340775 14.468292280263068 23.27026799068583 0 0 0
4613 1538 2 0.5897 12.00389236645428 13.551966595890805 23.14188570214612 0 0 0
4614 1538 2 0.5897 10.801704412396914 14.465382173484047 23.252850172247417 0 0 0
4615 1539 3 -1.1794 15.498483466222089 14.261036427319707 24.422232507186063 0 0 0
4616 1539 2 0.5897 15.232640456368975 14.253158281925048 25.341741783093674 0 0 0
4617 1539 2 0.5897 14.951464302258668 14.935752799111414 24.020038440072803 0 0 0
4679 1560 2 0.5897 11.732820873094187 16.703241258744622 24.1042306274823 0 0 0
5255 1752 2 0.5897 12.178814779570896 14.452670243385787 25.065470944780973 0 0 0
30030 0 1 0 14.534138498700786 14.339294984162848 21.64108185718335 0 0 0
3456 1152 2 0.5897 15.30626358434449 17.124693362465127 16.594548152794847 0 0 0
3293 1098 2 0.5897 19.963161492580223 9.650403417241224 19.966680567079024 0 0 0
3938 1313 2 0.5897 15.730422636233286 10.157691285836387 20.472939853719076 0 0 0
3291 1097 2 0.5897 16.538069872645575 9.826351448634746 17.156686706896647 0 0 0
3292 1098 3 -1.1794 20.73602320334547 9.086346246421172 19.99417775430105 0 0 0
3344 1115 2 0.5897 15.058190402075095 11.84693768142677 18.52654847336151 0 0 0
3401 1134 2 0.5897 17.056160873365222 15.057876972571862 17.69933800073795 0 0 0
3403 1135 3 -1.1794 18.751990108306423 13.867945856552055 17.453710932732278 0 0 0
3405 1135 2 0.5897 19.275542394059933 13.206869549502287 17.906594079448215 0 0 0
3406 1136 3 -1.1794 20.929133543333656 15.745389521101085 18.119104823151012 0 0 0
3408 1136 2 0.5897 20.237434384989577 15.393332945561948 18.679319485131256 0 0 0
3411 1137 2 0.5897 22.72448664768467 14.987997672430081 17.659050516670273 0 0 0
3883 1295 3 -1.1794 22.289549731973995 8.295402033177742 22.18526460837538 0 0 0
3884 1295 2 0.5897 21.7496226621956 8.401242865074153 21.401995606130036 0 0 0
3940 1314 3 -1.1794 17.6989840530076 11.08398017258204 20.88704753214146 0 0 0
3941 1314 2 0.5897 17.609161762047552 11.605410700977924 21.68471520036672 0 0 0
3942 1314 2 0.5897 18.602913291467946 11.22771077490431 20.606895635715286 0 0 0
3943 1315 3 -1.1794 20.104144680086943 12.393651097155294 20.169737368194717 0 0 0
3944 1315 2 0.5897 20.748271169351582 13.036039751369259 20.467510006918776 0 0 0
3945 1315 2 0.5897 19.26130558949096 12.837445322870199 20.264075018892 0 0 0
4000 1334 3 -1.1794 18.620541497445537 14.948359636890876 20.40487999119918 0 0 0
4001 1334 2 0.5897 17.8354102362162 15.3024851998619 19.98727217069719 0 0 0
4002 1334 2 0.5897 18.332426237497383 14.695067952413966 21.281843491203933 0 0 0
4003 1335 3 -1.1794 21.589344057263286 15.003808105247694 21.965585712079026 0 0 0
4004 1335 2 0.5897 22.3601781216815 15.143450767812535 21.415542981737644 0 0 0
4005 1335 2 0.5897 21.943719274036223 14.856958858147424 22.84256084853389 0 0 0
4007 1336 2 0.5897 24.224032605547634 16.558739316723933 21.26430405958375 0 0 0
4504 1502 3 -1.1794 17.76494447746936 10.047786858076131 24.60654394634049 0 0 0
4505 1502 2 0.5897 17.678147523683958 10.843964004676202 24.082330702519496 0 0 0
4507 1503 3 -1.1794 20.298576035079908 8.640347314815367 24.149962088125438 0 0 0
4508 1503 2 0.5897 21.001029948176893 8.69260916674065 23.501841435374796 0 0 0
4561 1521 3 -1.1794 17.91332195901075 12.550532227066514 23.030037873592164 0 0 0
4562 1521 2 0.5897 18.739308545630116 12.961731671250432 23.28477955919143 0 0 0
4563 1521 2 0.5897 17.24409494644642 13.03960010827314 23.50876557672376 0 0 0
4564 1522 3 -1.1794 20.767935391744764 12.490903181270479 23.780232454806736 0 0 0
4565 1522 2 0.5897 21.388681126686972 12.261300003885415 23.088720573668045 0 0 0
4566 1522 2 0.5897 21.1115390619816 12.06123427958603 24.563528644895545 0 0 0
4618 1540 3 -1.1794 18.116474955443003 15.647228850071555 23.446022769094053 0 0 0
4619 1540 2 0.5897 18.679955907880437 15.056365765878384 23.945624487685645 0 0 0
4620 1540 2 0.5897 17.237962810508353 15.49126684447493 23.79261278188145 0 0 0
4621 1541 3 -1.1794 21.19905950254122 15.434193346605094 24.79156760943177 0 0 0
4622 1541 2 0.5897 21.06155917609544 14.50993669101692 24.99911279455202 0 0 0
4623 1541 2 0.5897 20.930315090337626 15.90046757268586 25.583147953186227 0 0 0
4626 1542 2 0.5897 23.74664252844266 13.81271446232198 25.14090982350387 0 0 0
4688 1563 2 0.5897 21.876343768181762 18.27767189743522 23.168725391610707 0 0 0
4692 1564 2 0.5897 24.609757303696025 18.755196347562492 22.796752443693123 0 0 0
5144 1715 2 0.5897 18.627657828283798 8.658645348020992 25.98960201142093 0 0 0
3297 1099 2 0.5897 24.926509989255187 9.069696794677546 18.736729280110204 0 0 0
3462 1154 2 0.5897 21.270878085728114 17.572426638764394 17.59123984403498 0 0 0
4050 1350 2 0.5897 20.05037563798148 17.008204225123926 21.20559420681741 0 0 0
3353 1118 2 0.5897 29.748325774372077 10.64442753937526 16.937995151142953 0 0 0
3300 1100 2 0.5897 27.094397945485046 8.842767480280143 18.4743289167069 0 0 0
3948 1316 2 0.5897 24.23947963547443 12.830875084253849 21.820257942221453 0 0 0
3295 1099 3 -1.1794 25.146781292938282 8.634115379672426 17.913333489753917 0 0 0
3298 1100 3 -1.1794 27.889138047140566 8.998465744231492 17.964055890047366 0 0 0
3346 1116 3 -1.1794 24.24316103643429 12.090428499463583 17.914033612889558 0 0 0
3347 1116 2 0.5897 24.0673403259916 11.86446958639685 17.000654080267164 0 0 0
3348 1116 2 0.5897 23.84902463005402 11.378176209662927 18.417606364015644 0 0 0
3349 1117 3 -1.1794 26.90961558776802 11.853560232373244 18.30172452511467 0 0 0
3351 1117 2 0.5897 27.054933437251577 10.917209794525714 18.166216123158993 0 0 0
3352 1118 3 -1.1794 29.84980502406561 11.473212370910218 17.406022486286552 0 0 0
3354 1118 2 0.5897 28.97481197656071 11.861252949330927 17.399414282838446 0 0 0
3409 1137 3 -1.1794 23.663439496532472 14.898747678269544 17.495849448251306 0 0 0
3410 1137 2 0.5897 23.865051820007782 13.995961033934181 17.741941567426327 0 0 0
3412 1138 3 -1.1794 29.224145706544423 14.546310643021831 18.350608333700727 0 0 0
3414 1138 2 0.5897 29.90337121717285 15.172067936878012 18.098989464467813 0 0 0
3464 1155 2 0.5897 24.685684093822832 16.488922771786488 17.69666422915094 0 0 0
3886 1296 3 -1.1794 23.943641781270212 10.267745814102863 20.29133266437835 0 0 0
3887 1296 2 0.5897 24.755228201381623 10.41953359622224 20.775604928187686 0 0 0
3888 1296 2 0.5897 23.3497204927294 9.879744824058916 20.933939792178375 0 0 0
3889 1297 3 -1.1794 26.877489970612054 9.2125160785182 21.05296874661288 0 0 0
3891 1297 2 0.5897 27.22432079435336 10.076701736543338 21.274605554533192 0 0 0
3892 1298 3 -1.1794 29.806413077544583 8.87221428351586 21.135356150480945 0 0 0
3893 1298 2 0.5897 30.62347647948238 9.33088904537877 21.330947494146216 0 0 0
3946 1316 3 -1.1794 24.943928499706406 13.158261657275625 21.260971375425598 0 0 0
3947 1316 2 0.5897 24.544471995114332 13.240003485929268 20.39495500032145 0 0 0
3949 1317 3 -1.1794 27.50944969886867 12.164346274966054 21.344505799802416 0 0 0
3950 1317 2 0.5897 26.653987227660217 12.567266495131747 21.493067200677384 0 0 0
3951 1317 2 0.5897 27.654557007132553 12.249732226209863 20.402229456702692 0 0 0
3952 1318 3 -1.1794 30.181960760073842 11.942524196462731 20.17436142383921 0 0 0
3953 1318 2 0.5897 29.881000473749854 11.865516827872648 19.26897449826862 0 0 0
3954 1318 2 0.5897 29.4026538409559 11.767829216270687 20.701991466895002 0 0 0
4006 1336 3 -1.1794 24.220426353623225 15.741153961172953 20.766535793648902 0 0 0
4008 1336 2 0.5897 24.86854840064465 15.19015583460631 21.205365328153803 0 0 0
4009 1337 3 -1.1794 29.821085713142317 15.203945324572517 21.034371120891496 0 0 0
4010 1337 2 0.5897 29.55195552094326 14.285883613737004 21.003326854772123 0 0 0
4011 1337 2 0.5897 30.302480001315022 15.285200231466812 21.857711912343046 0 0 0
4056 1352 2 0.5897 29.49445671789866 18.061933713871003 21.09199259590269 0 0 0
4510 1504 3 -1.1794 24.85542735901702 8.611089185579036 24.056638351876487 0 0 0
4511 1504 2 0.5897 25.73194758169682 8.546576952117725 23.67745202727896 0 0 0
4513 1505 3 -1.1794 28.026931148192567 9.475872192927186 24.54429935158226 0 0 0
4514 1505 2 0.5897 27.643175749353283 9.679589206275377 23.691385604234576 0 0 0
4567 1523 3 -1.1794 23.183105529674275 11.144736569702365 23.092699202008873 0 0 0
4568 1523 2 0.5897 23.458543459836797 11.288476506067736 23.998074902446096 0 0 0
4569 1523 2 0.5897 23.354793437030615 10.216509473698029 22.934111766261754 0 0 0
4570 1524 3 -1.1794 28.932426393435744 12.34785305720232 24.209632257147536 0 0 0
4571 1524 2 0.5897 28.225246935540255 12.36233433670018 23.56471440106482 0 0 0
4572 1524 2 0.5897 29.014679380490502 11.426283162908442 24.45493881781025 0 0 0
4624 1542 3 -1.1794 24.00534728523909 14.726221065140765 25.01921591226968 0 0 0
4625 1542 2 0.5897 23.200395640463082 15.224493002107614 25.160672113083237 0 0 0
4627 1543 3 -1.1794 26.107003518568135 15.317284023609256 23.589159115973597 0 0 0
4628 1543 2 0.5897 26.666157524971513 14.662558700315886 24.007385415169733 0 0 0
4629 1543 2 0.5897 25.27063708700516 15.247916828827147 24.049497195564783 0 0 0
4630 1544 3 -1.1794 30.80995284765546 14.881650891397005 23.66955344510032 0 0 0
4631 1544 2 0.5897 30.61717282063668 13.946698304656639 23.73978530437298 0 0 0
4632 1544 2 0.5897 31.624421518516243 14.996192140764448 24.15919952217321 0 0 0
4697 1566 2 0.5897 30.00614316360129 16.72744650653272 23.746207279776012 0 0 0
5154 1718 2 0.5897 27.283187636093825 8.462784364970908 26.154512535547575 0 0 0
4053 1351 2 0.5897 26.838801410467287 17.689182583325326 20.721604104508895 0 0 0
4516 1506 3 -1.1794 32.99215172836724 9.665590391961011 24.344470701467838 0 0 0
3301 1101 3 -1.1794 32.031280265190155 8.805424019621125 17.720272253552032 0 0 0
3306 1102 2 0.5897 37.294463278087235 9.047332432546893 16.975425068965464 0 0 0
3307 1103 3 -1.1794 38.959825314614264 9.675349133360257 17.874943159905687 0 0 0
3309 1103 2 0.5897 38.97580033253223 9.433609211653371 18.80097755543921 0 0 0
3355 1119 3 -1.1794 33.04825961259842 11.740650627114192 17.54266712364816 0 0 0
3356 1119 2 0.5897 32.22903105887786 12.190198896756632 17.750034878827357 0 0 0
3358 1120 3 -1.1794 35.86813848756719 11.839630610248745 17.06826647058844 0 0 0
3359 1120 2 0.5897 35.80218644133745 11.510841086743397 16.17172870370806 0 0 0
3360 1120 2 0.5897 34.98575106510535 12.1463775525134 17.276908412101932 0 0 0
3361 1121 3 -1.1794 38.80528239953651 12.288516537794056 16.67969955590045 0 0 0
3363 1121 2 0.5897 37.872677454383265 12.301595708327445 16.894895784953246 0 0 0
3415 1139 3 -1.1794 35.28330672483893 15.165497098514955 17.9076130205817 0 0 0
3416 1139 2 0.5897 35.862144600082225 15.84516147554531 18.252917437803006 0 0 0
3417 1139 2 0.5897 35.49682576200561 15.11913729524756 16.97568361789323 0 0 0
3420 1140 2 0.5897 38.76271829329093 15.425722826277996 18.20199838848033 0 0 0
3473 1158 2 0.5897 39.24815847348217 17.335204637137377 18.182741533486936 0 0 0
3895 1299 3 -1.1794 33.22491482647805 9.2782005023197 20.52397516891686 0 0 0
3896 1299 2 0.5897 32.698968851839254 9.323098165367982 19.725478264460154 0 0 0
3898 1300 3 -1.1794 35.66524960454461 8.787207490298984 19.343938134672875 0 0 0
3899 1300 2 0.5897 35.655291829331134 9.73338782109451 19.488420121899637 0 0 0
3901 1301 3 -1.1794 38.99088427194233 9.018294604298196 20.591337152406727 0 0 0
3903 1301 2 0.5897 38.66070790724955 8.772191109054011 21.455426143258343 0 0 0
3955 1319 3 -1.1794 32.99974125580307 12.28766668569349 20.965349644685404 0 0 0
3956 1319 2 0.5897 33.3523539673174 11.458261888831963 20.64288672638322 0 0 0
3957 1319 2 0.5897 32.067337422809594 12.251182919101668 20.75198650811083 0 0 0
3958 1320 3 -1.1794 35.70554070713566 11.573587148195584 19.99470067778184 0 0 0
3959 1320 2 0.5897 35.83477061217033 12.056048734786678 19.1781455102918 0 0 0
3960 1320 2 0.5897 35.16764614312481 12.153644156582885 20.533621343112767 0 0 0
3963 1321 2 0.5897 37.39775201475783 11.772580710735337 20.87182675657284 0 0 0
4012 1338 3 -1.1794 32.19724667404648 15.155819962961179 19.64990804728975 0 0 0
4013 1338 2 0.5897 32.52949089576517 14.260824423703049 19.58043072158817 0 0 0
4014 1338 2 0.5897 31.37616169914371 15.070072469734669 20.13436640826719 0 0 0
4015 1339 3 -1.1794 38.69940471991352 14.147079264296604 19.38368492383829 0 0 0
4017 1339 2 0.5897 38.826367540662325 13.352531603208137 19.90215074252991 0 0 0
4059 1353 2 0.5897 33.12887988112335 16.61616523251164 20.660981190138163 0 0 0
4061 1354 2 0.5897 34.979813426258545 18.716213725028375 20.53931313070406 0 0 0
4517 1506 2 0.5897 32.47091558084151 8.990931708066233 23.909292751808472 0 0 0
4518 1506 2 0.5897 33.180649291896316 9.302308532741819 25.209760750353 0 0 0
4521 1507 2 0.5897 36.516596814279104 8.597947044984476 25.526020887480616 0 0 0
4573 1525 3 -1.1794 32.23603528533427 12.396704054100509 24.120193601280075 0 0 0
4574 1525 2 0.5897 32.61889349116468 12.558858002240864 23.258011867068124 0 0 0
4575 1525 2 0.5897 32.529831962872244 11.515526037970075 24.351364994723436 0 0 0
4577 1526 2 0.5897 39.74586075175956 12.415875590829396 24.10668469908092 0 0 0
4633 1545 3 -1.1794 32.86508441858024 14.147830157584025 26.010176953249243 0 0 0
4634 1545 2 0.5897 32.33869512573536 13.563013718522695 25.465075211221663 0 0 0
4635 1545 2 0.5897 33.51056491216298 13.574427615443614 26.423452015508847 0 0 0
4636 1546 3 -1.1794 35.9368203487861 15.681822562607906 25.257711821639553 0 0 0
4637 1546 2 0.5897 36.308446613336045 14.861845973582644 24.932498459817175 0 0 0
4638 1546 2 0.5897 35.03080576879035 15.464378612899521 25.47699943871876 0 0 0
4639 1547 3 -1.1794 38.87495525705178 14.750167817866274 23.940093165245255 0 0 0
4641 1547 2 0.5897 38.69655687188641 15.150505991848192 24.791054201100692 0 0 0
4700 1567 2 0.5897 32.95254421417397 17.712255534359723 23.078613305214503 0 0 0
4704 1568 2 0.5897 36.220764537979996 17.26848112275133 24.233798653642932 0 0 0
30023 0 1 0 35.50048868974402 15.188405047119275 21.41546145119608 0 0 0
30054 0 1 0 36.067156159952276 12.210955029843072 23.967620835862565 0 0 0
3362 1121 2 0.5897 39.18276891026505 11.652032839670401 17.28684416005928 0 0 0
3422 1141 2 0.5897 40.79034157074555 15.394468866060608 18.60777986651081 0 0 0
3313 1105 3 -1.1794 45.6149278165742 8.750141972962675 17.479345003970245 0 0 0
4522 1508 3 -1.1794 38.90671768752645 8.681328028859577 23.517345205132095 0 0 0
3310 1104 3 -1.1794 41.746407209510544 9.367864714344183 17.521688602870803 0 0 0
3312 1104 2 0.5897 41.749873636278544 9.053846223690796 18.425908208638162 0 0 0
3315 1105 2 0.5897 45.331714700197324 9.595296029595776 17.82825387806347 0 0 0
3364 1122 3 -1.1794 42.6921984656737 11.809709582687706 17.94842918429781 0 0 0
3365 1122 2 0.5897 42.243072369948834 10.96694952424742 17.8830654532732 0 0 0
3367 1123 3 -1.1794 45.0871451470965 11.205399176691204 18.979621588610858 0 0 0
3368 1123 2 0.5897 45.845299163583476 11.704577821514993 18.67588537291086 0 0 0
3419 1140 2 0.5897 39.352487773399744 15.644245639684984 16.824930987317927 0 0 0
3421 1141 3 -1.1794 41.412772654516594 15.79205091240842 17.998895973948454 0 0 0
3423 1141 2 0.5897 41.520756353058246 16.688287055683418 18.317223354801058 0 0 0
3424 1142 3 -1.1794 45.23347631135631 14.743625275542874 18.19892354295459 0 0 0
3425 1142 2 0.5897 46.13868036128672 14.611211413283403 17.917312412463815 0 0 0
3426 1142 2 0.5897 45.01670315525919 13.951345625094499 18.690384465674647 0 0 0
3905 1302 2 0.5897 42.27238787845991 8.146300751694998 20.560696567276732 0 0 0
3907 1303 3 -1.1794 44.029528518005655 8.468758729448984 21.31339040579246 0 0 0
3908 1303 2 0.5897 44.754194027904475 9.094113894251855 21.308677927954065 0 0 0
3961 1321 3 -1.1794 38.31219407890659 11.771082781748603 21.154713454145487 0 0 0
3962 1321 2 0.5897 38.63971924607281 10.907472167325892 20.903445815740966 0 0 0
3964 1322 3 -1.1794 41.47208209486013 10.913836497845377 20.31134042031093 0 0 0
3965 1322 2 0.5897 41.492494399087185 11.449258939861512 21.104522404640516 0 0 0
3966 1322 2 0.5897 41.713804504346854 11.516908604975155 19.608413999473473 0 0 0
3967 1323 3 -1.1794 46.389022248282764 9.891669289970974 21.249622653115598 0 0 0
3968 1323 2 0.5897 46.16443138634123 9.952940970566315 20.321163556210532 0 0 0
3969 1323 2 0.5897 46.05797962105601 10.704907958009166 21.630784608513583 0 0 0
4016 1339 2 0.5897 37.75587426728851 14.305350760528432 19.41422155791659 0 0 0
4018 1340 3 -1.1794 40.8574027123105 16.405268552456945 21.116777429719356 0 0 0
4019 1340 2 0.5897 39.95713841074593 16.108089637282923 21.248837971478693 0 0 0
4020 1340 2 0.5897 41.35849593114791 15.96546715158672 21.803590485743268 0 0 0
4021 1341 3 -1.1794 47.24663148273976 15.330314881689677 21.370232697683555 0 0 0
4022 1341 2 0.5897 46.769084335806006 15.224113168302829 20.54749245795523 0 0 0
4023 1341 2 0.5897 48.159419721322024 15.44315675431371 21.105060634552373 0 0 0
4067 1356 2 0.5897 42.44291178241233 18.976087882219407 19.563149801858525 0 0 0
4070 1357 2 0.5897 44.52942081107078 16.644825477305098 20.64596608439843 0 0 0
4524 1508 2 0.5897 39.1577368431609 9.488193438817454 23.967000473593856 0 0 0
4525 1509 3 -1.1794 44.96800061844736 8.629240184762187 24.060575041490775 0 0 0
4526 1509 2 0.5897 44.67142543933191 8.270306213157017 23.22424856641262 0 0 0
4527 1509 2 0.5897 44.19015739401905 8.61271467102176 24.61817573293892 0 0 0
4576 1526 3 -1.1794 39.52685007589995 11.52793046027799 23.824161376582786 0 0 0
4578 1526 2 0.5897 39.15392694228236 11.639447416518566 22.949676335658932 0 0 0
4579 1527 3 -1.1794 42.39524051728383 11.709615034929909 22.744801177934217 0 0 0
4580 1527 2 0.5897 41.61511687460666 11.65948863453952 23.29718359161988 0 0 0
4581 1527 2 0.5897 42.49838378141449 10.824880007701044 22.394320200467593 0 0 0
4582 1528 3 -1.1794 45.54137447295884 11.600290774012452 23.240651660113098 0 0 0
4583 1528 2 0.5897 45.38375108737299 10.687186932228492 23.480711378020224 0 0 0
4584 1528 2 0.5897 44.689804211090156 12.025497671329125 23.34194016245333 0 0 0
4640 1547 2 0.5897 39.69533507051494 15.15141072401681 23.653365446983287 0 0 0
4642 1548 3 -1.1794 41.742406712358125 15.561805197350827 24.297601845021944 0 0 0
4643 1548 2 0.5897 42.68787164519748 15.512957056018005 24.156386520197852 0 0 0
4644 1548 2 0.5897 41.61238489466343 15.206280795024215 25.176765147159973 0 0 0
4645 1549 3 -1.1794 44.41108937135924 15.887489596936158 23.324344536793916 0 0 0
4646 1549 2 0.5897 45.081771668291054 15.507876753062078 23.892069175345075 0 0 0
4647 1549 2 0.5897 44.60648917522099 16.824490830605818 23.315415813167316 0 0 0
4709 1570 2 0.5897 41.763873263154366 17.73193798987247 24.522802621051202 0 0 0
5226 1742 2 0.5897 45.389172160236626 12.601886429274023 27.34228113195094 0 0 0
30011 0 1 0 43.39696279653721 14.203021170306567 20.53207159989921 0 0 0
3316 1106 3 -1.1794 48.278943498936314 8.335898657752876 18.333070315722036 0 0 0
3318 1106 2 0.5897 47.33576666263622 8.494112699048907 18.37328522529543 0 0 0
3319 1107 3 -1.1794 54.04922181870538 10.277161992897039 18.094760508212325 0 0 0
3321 1107 2 0.5897 53.90721656680164 10.080631867707792 19.020742115941786 0 0 0
3370 1124 3 -1.1794 47.6555672312399 11.75051911388402 17.72406452794683 0 0 0
3371 1124 2 0.5897 48.2819679480527 11.0319112221926 17.810419188296024 0 0 0
3372 1124 2 0.5897 47.848916601287 12.136037605488497 16.8695329221052 0 0 0
3373 1125 3 -1.1794 50.63863082415458 11.65241232881703 18.358444710487742 0 0 0
3375 1125 2 0.5897 50.774241599658794 12.528234905721575 18.720075429932148 0 0 0
3376 1126 3 -1.1794 53.829419194564636 13.290655307183576 18.688163791833595 0 0 0
3377 1126 2 0.5897 54.40525579022654 12.569067620820938 18.941057421851358 0 0 0
3427 1143 3 -1.1794 47.925680435056414 15.309422978795817 17.476367647503142 0 0 0
3428 1143 2 0.5897 47.63404841847429 16.220894021995125 17.49647244249588 0 0 0
3429 1143 2 0.5897 48.68201942398694 15.28646132794776 18.062589172365673 0 0 0
3430 1144 3 -1.1794 50.58244100980738 14.478144473834014 18.46934567580469 0 0 0
3431 1144 2 0.5897 50.572123908072385 14.685031190358789 19.403863641266586 0 0 0
3432 1144 2 0.5897 50.499274123446504 15.326914291152196 18.03471267553688 0 0 0
3485 1162 2 0.5897 54.15401700089414 18.42273191793565 18.271752080493993 0 0 0
3910 1304 3 -1.1794 50.051322194718054 8.922578209241912 20.81890197728931 0 0 0
3911 1304 2 0.5897 50.93142127967832 8.72318879391612 21.13812179382838 0 0 0
3913 1305 3 -1.1794 53.71693848131714 9.66056052992539 20.5586689107492 0 0 0
3914 1305 2 0.5897 53.33137688087023 10.472678696101282 20.88736246217145 0 0 0
3970 1324 3 -1.1794 48.4232638100318 12.98570469024692 20.000635431042223 0 0 0
3971 1324 2 0.5897 48.297856624139264 12.79404904615352 19.071241664310147 0 0 0
3972 1324 2 0.5897 48.84540903453983 12.201966977790882 20.35245972268694 0 0 0
3973 1325 3 -1.1794 52.25997195590398 12.156742388334738 21.218972882908336 0 0 0
3974 1325 2 0.5897 52.07470338826093 12.603668961996751 22.044905663659463 0 0 0
3975 1325 2 0.5897 51.45667180562889 12.254552630620658 20.707725666620455 0 0 0
4024 1342 3 -1.1794 51.16163888767705 15.543367929527165 21.14753903052303 0 0 0
4025 1342 2 0.5897 52.0400819143787 15.164495221245899 21.11551297725901 0 0 0
4026 1342 2 0.5897 50.946496224598754 15.572052774460083 22.079806776535317 0 0 0
4027 1343 3 -1.1794 54.411079783595774 14.93961219531299 20.807077187210293 0 0 0
4028 1343 2 0.5897 54.33739417495976 15.253177553013954 21.708452626653838 0 0 0
4029 1343 2 0.5897 54.17934588725703 15.697123717570445 20.269763360590648 0 0 0
4076 1359 2 0.5897 51.453767384575016 17.16050344028917 20.454324018658124 0 0 0
4529 1510 2 0.5897 47.002486909620515 8.77560366391195 23.97435535058619 0 0 0
4531 1511 3 -1.1794 53.01625336984082 9.80859138722512 23.992194764042033 0 0 0
4533 1511 2 0.5897 53.774388917098044 9.263165919497814 23.78249395934237 0 0 0
4585 1529 3 -1.1794 47.93509293196122 13.37948820103139 23.19023001537162 0 0 0
4586 1529 2 0.5897 47.18394324417878 12.799689764861794 23.316086437483815 0 0 0
4587 1529 2 0.5897 47.956601857104026 13.54315369098268 22.247370982742115 0 0 0
4588 1530 3 -1.1794 52.010666768197375 13.169648762405501 23.780477982155197 0 0 0
4589 1530 2 0.5897 52.88056288107352 12.847762413059625 24.016912608496106 0 0 0
4590 1530 2 0.5897 51.42569808741233 12.433211586318413 23.958528272338242 0 0 0
4648 1550 3 -1.1794 47.94019388967946 15.39171354578794 25.050880527075257 0 0 0
4649 1550 2 0.5897 47.9112710858399 14.825558030664622 24.279607123529814 0 0 0
4650 1550 2 0.5897 48.62118571503716 16.034178050725274 24.851579284616165 0 0 0
4651 1551 3 -1.1794 50.43893260962094 15.654278096672746 24.044644934620166 0 0 0
4652 1551 2 0.5897 50.80720064185336 15.787239538654404 24.918104948316717 0 0 0
4653 1551 2 0.5897 50.459620349773886 14.705810852898132 23.917307713181177 0 0 0
4654 1552 3 -1.1794 53.53773478209196 15.84771880956885 23.59877518229314 0 0 0
4655 1552 2 0.5897 52.83782534464666 15.45906435765543 24.123471542262003 0 0 0
4656 1552 2 0.5897 54.344553151893855 15.505683771226256 23.983855817467607 0 0 0
30067 0 1 0 49.938147273404844 10.774558063168975 25.101999281319276 0 0 0
4073 1358 2 0.5897 47.54523689398775 18.2092200407281 21.803654076154206 0 0 0
4718 1573 2 0.5897 50.64107458310124 17.567771315063045 23.241819075813726 0 0 0
3437 1146 2 0.5897 59.67778726245857 14.468554751830084 18.937069527934195 0 0 0
3322 1108 3 -1.1794 57.1635658125011 9.358977833148208 17.6992418785925 0 0 0
3324 1108 2 0.5897 56.23697132821913 9.598967022998837 17.70692881683185 0 0 0
3325 1109 3 -1.1794 60.48700886179599 9.87889285155879 18.298417867922968 0 0 0
3327 1109 2 0.5897 60.29334636830696 10.815613025634223 18.33421956953601 0 0 0
3378 1126 2 0.5897 53.59616577247687 13.712660125915693 19.515047598708044 0 0 0
3379 1127 3 -1.1794 56.93244252821175 12.347922800510796 18.191243698168204 0 0 0
3381 1127 2 0.5897 57.38009555948893 11.633353992330452 17.738223300875045 0 0 0
3382 1128 3 -1.1794 60.31636812528897 12.804540667297788 18.498973266458812 0 0 0
3384 1128 2 0.5897 61.07822992546065 13.15040336778356 18.963921809119046 0 0 0
3433 1145 3 -1.1794 56.9969501338215 15.357383497901221 17.76858479711226 0 0 0
3434 1145 2 0.5897 56.93888515914205 14.406472412441222 17.86147761639971 0 0 0
3435 1145 2 0.5897 57.74452411338811 15.606398571118921 18.312052654247704 0 0 0
3436 1146 3 -1.1794 59.45024725001271 15.372278090879696 19.155567613560788 0 0 0
3438 1146 2 0.5897 59.6505915449113 15.451417819501343 20.088214842375972 0 0 0
3492 1164 2 0.5897 59.27705952049729 17.0479724477911 18.58934884507538 0 0 0
3916 1306 3 -1.1794 56.45103902666148 10.02142383843178 21.302455801844452 0 0 0
3917 1306 2 0.5897 56.41055787202572 9.644627013282646 20.423469705911906 0 0 0
3919 1307 3 -1.1794 59.028277295941926 11.769131302901421 20.996603833212887 0 0 0
3921 1307 2 0.5897 58.77654824478365 12.330917966303979 20.263624593112223 0 0 0
3976 1326 3 -1.1794 55.58574502201292 12.508254722910968 20.79449840276014 0 0 0
3977 1326 2 0.5897 56.02021257455827 12.496043883139945 19.94166752046952 0 0 0
3978 1326 2 0.5897 55.240132260584026 13.39723951783902 20.875057073023708 0 0 0
3981 1327 2 0.5897 62.46320742542575 13.030575812050119 20.765536415379305 0 0 0
4030 1344 3 -1.1794 60.48494678036497 15.199862398863841 21.73607244909441 0 0 0
4031 1344 2 0.5897 61.27708657674378 15.659487484606219 21.457700872772712 0 0 0
4032 1344 2 0.5897 60.53472541403382 15.193211203167992 22.69195413530036 0 0 0
4534 1512 3 -1.1794 55.56171380371275 8.813510166864564 23.637312705210057 0 0 0
4535 1512 2 0.5897 56.12354699688448 8.994797135761194 22.883846841965635 0 0 0
4537 1513 3 -1.1794 60.64938073139822 9.208314385577383 24.88671429867343 0 0 0
4538 1513 2 0.5897 59.80854554927627 8.807264631172607 24.666744543503103 0 0 0
4591 1531 3 -1.1794 54.540210932225584 12.261162380817954 23.81642196028679 0 0 0
4592 1531 2 0.5897 55.16822387609241 12.545476757637797 23.152346799588923 0 0 0
4593 1531 2 0.5897 55.08008897256373 12.015236701582598 24.567610540471854 0 0 0
4594 1532 3 -1.1794 61.74632901134903 12.876775226222518 23.238391280069855 0 0 0
4595 1532 2 0.5897 61.22967691336216 12.596281461527468 23.993789308242153 0 0 0
4596 1532 2 0.5897 61.111062128824 13.28875850628446 22.65278182907511 0 0 0
4657 1553 3 -1.1794 56.09495132190226 15.147107086236346 24.370467623784453 0 0 0
4658 1553 2 0.5897 56.52709998420928 14.300950596633653 24.486651103489933 0 0 0
4659 1553 2 0.5897 56.733309307986765 15.679426699550785 23.895739653900012 0 0 0
4660 1554 3 -1.1794 59.44171407991953 14.708606869758343 24.26987581415594 0 0 0
4661 1554 2 0.5897 59.44036088782292 15.641535929542894 24.48405865282541 0 0 0
4662 1554 2 0.5897 60.17324902418785 14.348348355905669 24.771176407091527 0 0 0
4724 1575 2 0.5897 57.85143789128304 18.133163179298958 24.100633815352417 0 0 0
4727 1576 2 0.5897 59.81394858995351 18.021857399657986 25.014373685781464 0 0 0
5283 1761 2 0.5897 61.03629777213882 14.724115526951126 28.197567537646425 0 0 0
30050 0 1 0 57.978444863562174 11.746532149206542 24.156120554941875 0 0 0
4542 1514 2 0.5897 62.81681977417925 8.865113403505944 24.803987920817715 0 0 0
5177 1726 2 0.5897 56.18142003025108 9.527650816665792 25.96076006475984 0 0 0
3332 1111 2 0.5897 65.38175750170807 9.289736751781458 17.467101560762263 0 0 0
4543 1515 3 -1.1794 66.48881382500517 8.602687660723795 24.58065979373483 0 0 0
4546 1516 3 -1.1794 0.7174832631634309 9.01012782320105 23.27283168084111 1 0 0
3328 1110 3 -1.1794 62.92015765965712 8.767009054562259 17.113532675017208 0 0 0
3329 1110 2 0.5897 62.146576353603564 9.047707106538585 17.602422191967626 0 0 0
3331 1111 3 -1.1794 65.96532984276969 9.818277624355817 18.011452849396445 0 0 0
3385 1129 3 -1.1794 68.45304853262664 11.092157293852052 17.678282018672817 0 0 0
3386 1129 2 0.5897 69.23124456281347 10.787531806879375 18.145020745663864 0 0 0
3439 1147 3 -1.1794 62.990916347617805 14.772922530158198 17.57349302148302 0 0 0
3441 1147 2 0.5897 62.371711159296844 14.066456246184506 17.757128102104975 0 0 0
3442 1148 3 -1.1794 66.14775338670613 14.564231210518475 18.783058440538653 0 0 0
3443 1148 2 0.5897 65.21554555872147 14.698373073766064 18.61210105294857 0 0 0
3444 1148 2 0.5897 66.44673486135649 15.396454212606873 19.149455714912655 0 0 0
3445 1149 3 -1.1794 69.3560854858542 16.053630325619082 19.101555500538126 0 0 0
3446 1149 2 0.5897 69.33112025920684 15.473845063787186 18.34033455576272 0 0 0
3447 1149 2 0.5897 69.3890669576258 16.93542241675491 18.730627865761335 0 0 0
3495 1165 2 0.5897 62.124854790417764 17.229121156097094 17.380907523434942 0 0 0
3922 1308 3 -1.1794 66.20741728286352 9.543770833278167 20.71028753811262 0 0 0
3924 1308 2 0.5897 66.00218131123559 9.755691295163423 21.620891488661588 0 0 0
3925 1309 3 -1.1794 69.0527834400835 9.585618938225393 21.217921307790952 0 0 0
3927 1309 2 0.5897 69.50907345660156 9.968691477785917 21.96711236060671 0 0 0
3979 1327 3 -1.1794 62.58327331972523 13.884909374889546 20.35089174439845 0 0 0
3980 1327 2 0.5897 63.49066727186059 13.878398945058287 20.046219287055965 0 0 0
3982 1328 3 -1.1794 65.5422140441803 12.61262381064893 20.264031831180564 0 0 0
3983 1328 2 0.5897 65.76226051558358 13.230045502496571 19.56646327095875 0 0 0
3984 1328 2 0.5897 65.64912472664874 11.749877349293332 19.863444237490516 0 0 0
3985 1329 3 -1.1794 68.90095646266924 12.395112137560458 20.89605309324025 0 0 0
3986 1329 2 0.5897 68.07804859917539 12.855817182738138 20.732329460632734 0 0 0
3987 1329 2 0.5897 68.634474115702 11.515306749636279 21.162814593103075 0 0 0
4033 1345 3 -1.1794 68.57027257981518 15.087011589047021 21.660240916289517 0 0 0
4034 1345 2 0.5897 68.48400624054045 15.909107253967978 21.17759310080517 0 0 0
4035 1345 2 0.5897 68.91110800757954 14.465624260164278 21.01685810567879 0 0 0
4089 1363 2 0.5897 62.990634839847964 17.47527542146555 19.22066632193144 0 0 0
4091 1364 2 0.5897 64.52670214645468 17.438448796074997 20.45718647093546 0 0 0
4540 1514 3 -1.1794 63.58721816991291 8.589373032429808 25.300662530172975 0 0 0
4541 1514 2 0.5897 64.31581161069606 9.05749159914949 24.892926953434706 0 0 0
4544 1515 2 0.5897 67.0124608644416 9.295450122953934 24.17803611503902 0 0 0
4545 1515 2 0.5897 66.59545942365216 8.73773150307356 25.522266643138117 0 0 0
4547 1516 2 0.5897 0.5196223314683872 9.697381621431195 23.909042309461785 1 0 0
4597 1533 3 -1.1794 64.69728381625525 12.51707983546674 24.44337696441084 0 0 0
4598 1533 2 0.5897 63.74337333571809 12.59628792430701 24.439830489452344 0 0 0
4599 1533 2 0.5897 64.9408283905444 12.591265921956522 25.366098276617144 0 0 0
4600 1534 3 -1.1794 66.80178986814423 11.470840495013116 23.19195653921845 0 0 0
4601 1534 2 0.5897 66.47066963690636 11.868678002544153 22.38677569330482 0 0 0
4602 1534 2 0.5897 66.09223122573177 11.583126419360541 23.82453063407862 0 0 0
4603 1535 3 -1.1794 69.4816696841155 12.076724660406107 24.493173855138604 0 0 0
4604 1535 2 0.5897 68.75470494155755 12.236212392004683 23.89124548940552 0 0 0
4605 1535 2 0.5897 70.18167506538383 12.65031241614721 24.181370260684748 0 0 0
4663 1555 3 -1.1794 63.058476469938896 15.198674932122753 23.904280752989468 0 0 0
4664 1555 2 0.5897 62.58988654608556 14.454726506330932 23.52586725110043 0 0 0
4665 1555 2 0.5897 63.97552864190378 15.045625393522027 23.676632808061623 0 0 0
4666 1556 3 -1.1794 65.8080336135848 14.88248710552744 23.319692454381794 0 0 0
4667 1556 2 0.5897 66.71029389544692 14.719457856411278 23.04477429900048 0 0 0
4668 1556 2 0.5897 65.44776219038499 14.01200362030934 23.48909152273619 0 0 0
4669 1557 3 -1.1794 70.25402305744252 15.022376938650657 23.771776158730752 0 0 0
4670 1557 2 0.5897 69.99030977980954 15.22943337632081 22.87521908922645 0 0 0
4671 1557 2 0.5897 69.47725146142723 15.208119242660661 24.29937212889237 0 0 0
4731 1577 2 0.5897 62.69375850159603 17.15216427904492 23.39868802214116 0 0 0
4736 1579 2 0.5897 70.00791223271918 18.2663664839254 23.529527851521827 0 0 0
5246 1749 2 0.5897 69.65875600822743 12.575514178927909 26.556548693390084 0 0 0
3507 1169 2 0.5897 5.369020686856271 21.135434772775543 17.854561345991776 0 0 0
3448 1150 3 -1.1794 6.233869637135738 19.03083503519443 17.458913783299412 0 0 0
3450 1150 2 0.5897 6.889999191998108 18.422669217576928 17.799296344237753 0 0 0
3502 1168 3 -1.1794 2.239186226338769 20.80837879099982 17.65556477999198 0 0 0
3503 1168 2 0.5897 2.95535692098442 21.0064538127508 17.05215952523574 0 0 0
3505 1169 3 -1.1794 5.699907670783793 21.96929020981052 17.520748994433752 0 0 0
3506 1169 2 0.5897 5.829463083999405 22.506302404911956 18.30245554019207 0 0 0
3556 1186 3 -1.1794 3.3026566961625012 24.462376751324904 18.215358422455232 0 0 0
3558 1186 2 0.5897 2.4018669572950664 24.737410593149264 18.386139113269362 0 0 0
4036 1346 3 -1.1794 5.001703201516768 18.622558487737116 20.686665541257067 0 0 0
4037 1346 2 0.5897 5.824307132701035 18.533783731637836 20.205340115753767 0 0 0
4093 1365 3 -1.1794 2.8981589165892396 20.526151740614537 20.25996871685183 0 0 0
4094 1365 2 0.5897 3.556717314683853 19.836278675349792 20.341260601317128 0 0 0
4095 1365 2 0.5897 2.662531520374976 20.524880586945034 19.332223157416898 0 0 0
4096 1366 3 -1.1794 5.881539874064776 21.916055494122592 20.654659151322793 0 0 0
4097 1366 2 0.5897 5.520239198146598 21.05154451442024 20.45891837171259 0 0 0
4098 1366 2 0.5897 5.641803302576974 22.075264375240707 21.567572702877175 0 0 0
4153 1385 3 -1.1794 2.920611381165441 23.358459221375075 20.83950623567639 0 0 0
4154 1385 2 0.5897 2.7110119200176084 22.431773775086402 20.95593011170788 0 0 0
4155 1385 2 0.5897 2.9443885151408944 23.481751842429368 19.890577358100014 0 0 0
4156 1386 3 -1.1794 5.474973622624117 25.03592197147061 20.62349933310672 0 0 0
4157 1386 2 0.5897 5.982950154565777 24.234637181882118 20.75052019074912 0 0 0
4158 1386 2 0.5897 4.577612791082832 24.732071886480863 20.486928617362434 0 0 0
4211 1404 2 0.5897 5.734796908914413 26.68844160103101 20.226598297043868 0 0 0
4672 1558 3 -1.1794 1.271441216463125 17.29738492443203 22.9329478156769 0 0 0
4674 1558 2 0.5897 2.2198271853520986 17.426837273989463 22.926815303393976 0 0 0
4676 1559 2 0.5897 5.396236124439046 14.36641325901793 24.121648439852517 0 0 0
4738 1580 3 -1.1794 4.81143199066182 21.78837463274127 23.4129257231966 0 0 0
4739 1580 2 0.5897 4.045012821399008 21.27324908292555 23.664876015833155 0 0 0
4740 1580 2 0.5897 4.525973153072303 22.698455622893555 23.493533875436725 0 0 0
4795 1599 3 -1.1794 1.6254158594710917 25.610199519158158 23.368946962035714 0 0 0
4796 1599 2 0.5897 2.3143673573439822 25.075912442441428 23.764060488698476 0 0 0
4797 1599 2 0.5897 0.8212719586184828 25.112426020917834 23.51661702769843 0 0 0
4798 1600 3 -1.1794 5.909441859476295 25.126283071395004 23.632385928287793 0 0 0
4799 1600 2 0.5897 6.088639227476413 25.867703600334114 24.210672891840908 0 0 0
4800 1600 2 0.5897 5.661079107757265 25.52644430940549 22.799067752564444 0 0 0
5294 1765 2 0.5897 2.036097100002237 17.800161747248058 28.371180046200177 0 0 0
30048 0 1 0 1.7794734908722771 21.744594548258682 23.982875949506635 0 0 0
30056 0 1 0 4.206790107894292 18.50597236008632 24.902633262520453 0 0 0
3451 1151 3 -1.1794 11.860496537313692 18.78798429940227 17.379970010085085 0 0 0
3453 1151 2 0.5897 12.193957866796424 18.50446940726806 18.231236617803457 0 0 0
3454 1152 3 -1.1794 14.880743114963956 17.979235730403097 16.52439855341821 0 0 0
3508 1170 3 -1.1794 8.457519521126967 20.70997667618492 17.148590968245905 0 0 0
3509 1170 2 0.5897 8.692702879645495 20.159759161554444 16.401475682470906 0 0 0
3510 1170 2 0.5897 7.516438477348244 20.855997371323223 17.052282050281296 0 0 0
3511 1171 3 -1.1794 11.392960608617072 21.395770809266967 17.736754892421242 0 0 0
3512 1171 2 0.5897 10.646467687534564 21.715854525418194 18.24324100978707 0 0 0
3513 1171 2 0.5897 11.20529519793099 20.46825565017115 17.59277366981078 0 0 0
3514 1172 3 -1.1794 15.168653994650995 21.19983050021087 17.026422921282933 0 0 0
3515 1172 2 0.5897 14.53686746876633 21.604574973851584 17.620778081490663 0 0 0
3516 1172 2 0.5897 14.656666035369172 20.560533709193553 16.5310444537319 0 0 0
3559 1187 3 -1.1794 8.752036903769634 23.389756346261564 17.04584528987195 0 0 0
3561 1187 2 0.5897 7.933280689184576 23.694482238928977 17.437012634031316 0 0 0
3562 1188 3 -1.1794 11.922730429007702 24.1770181167984 17.539612663592123 0 0 0
3563 1188 2 0.5897 11.906767952436411 24.247020897375645 16.58511014837404 0 0 0
3564 1188 2 0.5897 11.7761374358104 23.247428270955155 17.714553611739273 0 0 0
3621 1207 2 0.5897 9.220641278471533 25.174907272249627 17.235718973075844 0 0 0
3624 1208 2 0.5897 12.88971858525963 27.12299354876899 18.469680124229228 0 0 0
4039 1347 3 -1.1794 8.046800745817233 18.417060979982953 20.19797820342805 0 0 0
4040 1347 2 0.5897 8.98473784364002 18.56809420788267 20.08095374671012 0 0 0
4041 1347 2 0.5897 7.991067169499661 17.545105404136617 20.588897846446624 0 0 0
4042 1348 3 -1.1794 10.86345000480091 17.970793502055592 20.971100976085093 0 0 0
4043 1348 2 0.5897 10.671438419140218 18.19375270957753 21.88195401645216 0 0 0
4045 1349 3 -1.1794 16.690554128358894 17.06328683762117 19.885983053341807 0 0 0
4046 1349 2 0.5897 16.40466176156799 16.861223619057004 20.776863698331457 0 0 0
4047 1349 2 0.5897 15.9073865945819 16.941719456695846 19.349231716197266 0 0 0
4099 1367 3 -1.1794 9.641447280678328 21.25759489152256 19.719203175239496 0 0 0
4100 1367 2 0.5897 10.371188623753065 20.698090680098655 19.453375160811863 0 0 0
4101 1367 2 0.5897 8.893478142956052 20.929874554319316 19.219829591609695 0 0 0
4102 1368 3 -1.1794 16.30221072365202 22.804130261757066 19.69997967199508 0 0 0
4103 1368 2 0.5897 16.17147407071781 23.55372184095652 19.119245156040968 0 0 0
4104 1368 2 0.5897 17.08955864927584 23.021605159214445 20.198998612134957 0 0 0
4159 1387 3 -1.1794 9.372793451678621 23.89570117878439 20.493037652271777 0 0 0
4160 1387 2 0.5897 8.805281515861859 24.067005490002366 21.244580521621113 0 0 0
4161 1387 2 0.5897 9.355085698044833 22.944130432725828 20.39090491025541 0 0 0
4162 1388 3 -1.1794 12.606794334337781 23.984187536132545 20.618927903519563 0 0 0
4163 1388 2 0.5897 11.668157669277175 24.022210410843055 20.435222288911042 0 0 0
4164 1388 2 0.5897 12.701131186920902 23.259767754039096 21.237432762473897 0 0 0
4165 1389 3 -1.1794 14.906154160523869 25.27496001748572 18.573488314816203 0 0 0
4167 1389 2 0.5897 14.799454978872667 24.808877295171996 17.744263343197453 0 0 0
4218 1406 2 0.5897 12.156820679974633 26.265478966791065 22.237188887673753 0 0 0
4678 1560 3 -1.1794 11.7366634215046 17.62394067684806 23.842449012666048 0 0 0
4680 1560 2 0.5897 11.26595341317176 18.0747313358992 24.543485074082493 0 0 0
4681 1561 3 -1.1794 15.396496795692274 17.304089267092355 22.717775127310038 0 0 0
4682 1561 2 0.5897 16.119963962873722 17.895205689769586 22.926123385422425 0 0 0
4683 1561 2 0.5897 14.60887074643288 17.80335832248854 22.933662868232027 0 0 0
4741 1581 3 -1.1794 9.114483416801095 19.332869616713786 23.210073287928438 0 0 0
4742 1581 2 0.5897 8.716697342699048 19.586096945601497 22.37708235006778 0 0 0
4743 1581 2 0.5897 9.24208130283455 20.15916624917075 23.676104600228708 0 0 0
4744 1582 3 -1.1794 12.065410488991606 21.322932485557956 23.266295722293066 0 0 0
4745 1582 2 0.5897 11.282530668255756 20.773339423402856 23.302048855696786 0 0 0
4746 1582 2 0.5897 11.856428302078122 22.07466673394906 23.820780949885222 0 0 0
4747 1583 3 -1.1794 14.995069075845313 21.74855988747861 23.25155111641984 0 0 0
4749 1583 2 0.5897 14.858878494842893 22.48218095724558 22.651981130776562 0 0 0
4801 1601 3 -1.1794 7.969331752584053 23.293232525676345 22.892512682503483 0 0 0
4802 1601 2 0.5897 8.408494841871137 22.700948324756776 23.502895285538816 0 0 0
4803 1601 2 0.5897 7.03906826174223 23.088358051328637 22.98668051651098 0 0 0
5351 1784 2 0.5897 9.410573766570241 20.9086866253819 25.452847420856628 0 0 0
30004 0 1 0 12.606168309051284 25.095650601348076 23.94186928369039 0 0 0
30026 0 1 0 9.323246172421761 25.358072747781694 25.53631268669042 0 0 0
30090 0 1 0 14.221235576801938 19.576878077710067 19.745122268366824 0 0 0
5353 1785 3 -1.1794 11.791730367956308 22.139688563159005 26.072939039965224 0 0 0
5354 1785 2 0.5897 11.818162727535745 22.87790666740673 26.68168131284348 0 0 0
30092 0 1 0 15.16643542277103 18.30103837840194 26.468063935372065 0 0 0
4748 1583 2 0.5897 14.172395582004933 21.26002146214779 23.223787615043356 0 0 0
30070 0 1 0 16.471085654853997 25.36156572167756 23.627828613928504 0 0 0
3457 1153 3 -1.1794 18.002025672485356 18.57438370832686 17.739365983882703 0 0 0
3458 1153 2 0.5897 17.692912891126184 18.012097537425436 18.44965865031502 0 0 0
3461 1154 2 0.5897 20.07542018401277 18.271697606007514 16.979854644114674 0 0 0
3517 1173 3 -1.1794 17.927506486224768 21.52218779503005 17.30682803766346 0 0 0
3518 1173 2 0.5897 18.04233721870943 20.583449681934404 17.454530110314522 0 0 0
3519 1173 2 0.5897 16.99623961458212 21.677744114133823 17.46423235411975 0 0 0
3520 1174 3 -1.1794 21.868749665551753 20.852605508056328 18.01406712134028 0 0 0
3522 1174 2 0.5897 21.666101957609232 21.049415059361177 18.928633559634147 0 0 0
3565 1189 3 -1.1794 18.00681844312833 24.828161503511474 17.465204012303413 0 0 0
3566 1189 2 0.5897 18.7954388859702 24.737024764344117 17.999996409088066 0 0 0
3567 1189 2 0.5897 17.96996671680437 24.020748174442193 16.952411296440484 0 0 0
3568 1190 3 -1.1794 20.88523233658531 23.615074433682054 17.993324248542457 0 0 0
3569 1190 2 0.5897 20.380993624884578 22.83779690567602 17.75287684629918 0 0 0
3570 1190 2 0.5897 21.123881177536333 23.472455054266458 18.909259879791776 0 0 0
4048 1350 3 -1.1794 19.351213751247283 17.57021824582423 20.87161004900095 0 0 0
4049 1350 2 0.5897 18.679397410782855 16.961110506394643 20.565206848874706 0 0 0
4105 1369 3 -1.1794 18.924036288654076 20.335843779162964 21.069712881726574 0 0 0
4106 1369 2 0.5897 19.063606289763662 19.39049504030957 21.125097800489147 0 0 0
4107 1369 2 0.5897 18.075310249061374 20.428175286751195 20.63685011998188 0 0 0
4108 1370 3 -1.1794 21.621338146263767 21.57621324307052 20.987425400791103 0 0 0
4109 1370 2 0.5897 21.618899149226294 22.414475732028365 21.449531308016955 0 0 0
4110 1370 2 0.5897 21.068840734991795 21.005899714627013 21.52195457029976 0 0 0
4166 1389 2 0.5897 14.254353509845126 24.883028948547715 19.15467505321138 0 0 0
4168 1390 3 -1.1794 19.017444363530537 23.384419891532843 21.212655264259855 0 0 0
4169 1390 2 0.5897 19.869044905557537 23.331575589696197 20.778817082035268 0 0 0
4170 1390 2 0.5897 18.961143677888824 22.580738928245182 21.729529444117855 0 0 0
4171 1391 3 -1.1794 21.574163352788418 24.581700588746994 20.860579121759155 0 0 0
4172 1391 2 0.5897 22.52193497754447 24.638590923107934 20.981929466247358 0 0 0
4173 1391 2 0.5897 21.350533563869902 25.359542522067734 20.34951791677017 0 0 0
4684 1562 3 -1.1794 18.076178313337355 18.336217753577536 23.79346702126751 0 0 0
4685 1562 2 0.5897 18.071965588641643 17.39373009736025 23.626341272385943 0 0 0
4686 1562 2 0.5897 18.17801600006536 18.411249847260155 24.7422719948439 0 0 0
4687 1563 3 -1.1794 21.111320085077676 18.676027234714695 23.583795951624463 0 0 0
4689 1563 2 0.5897 20.393818079659003 18.512574590623323 22.9716637058416 0 0 0
4750 1584 3 -1.1794 17.891303627732167 21.903392499589927 23.949900313166548 0 0 0
4751 1584 2 0.5897 17.00101471824036 22.05247566793272 23.631479492742343 0 0 0
4752 1584 2 0.5897 18.271227677949764 21.289319524290658 23.32156595732226 0 0 0
4753 1585 3 -1.1794 21.498485300208316 21.502691157096574 24.208982875076714 0 0 0
4754 1585 2 0.5897 22.368122946852168 21.69839046472711 23.860179050159978 0 0 0
4755 1585 2 0.5897 21.537872530919607 20.576110517285684 24.44589827335071 0 0 0
4758 1586 2 0.5897 24.559365359073702 21.176495658245123 24.762428496324432 0 0 0
4804 1602 3 -1.1794 20.077785692779663 23.975046851376096 24.120808485672974 0 0 0
4805 1602 2 0.5897 19.792221681590735 24.044574537805474 23.209846903892508 0 0 0
4806 1602 2 0.5897 19.88774330892229 23.06880515771626 24.363381400162154 0 0 0
4808 1603 2 0.5897 23.14167900645121 23.746887805909264 24.83458293228845 0 0 0
30064 0 1 0 22.609697693484453 18.3658357996742 19.848446516383714 0 0 0
5310 1770 2 0.5897 21.304276727416667 18.00375032586362 26.729554198414096 0 0 0
4694 1565 2 0.5897 26.936844316730046 18.05253347799375 23.501011488713893 0 0 0
3465 1155 2 0.5897 24.10652541037911 17.85675921269261 17.989057970747925 0 0 0
3466 1156 3 -1.1794 30.68918460025175 17.354528844079184 18.439192500417978 0 0 0
3467 1156 2 0.5897 30.507568505515458 18.0253002660761 17.780927053391895 0 0 0
3468 1156 2 0.5897 30.70126106394658 17.830330840075668 19.269674075429634 0 0 0
3523 1175 3 -1.1794 24.637611410680712 20.729470249100423 18.261788349644384 0 0 0
3524 1175 2 0.5897 24.66691071001742 21.025133182579825 19.171709818293007 0 0 0
3526 1176 3 -1.1794 27.935032025781506 20.664111703587675 18.395606778476157 0 0 0
3528 1176 2 0.5897 26.998107873264054 20.46942333202126 18.37321406900732 0 0 0
3571 1191 3 -1.1794 23.792071383604657 23.592809088542605 17.48952738900895 0 0 0
3572 1191 2 0.5897 22.88481702422419 23.347431076230098 17.67093998842068 0 0 0
3576 1192 2 0.5897 28.02487637624856 23.448729341188 17.651594566859327 0 0 0
3577 1193 3 -1.1794 29.838960199703607 24.620197160954906 18.448613634882467 0 0 0
3578 1193 2 0.5897 30.754236101602647 24.341661130180466 18.418263854478987 0 0 0
3579 1193 2 0.5897 29.88067383331195 25.56885092387812 18.569236218713172 0 0 0
3635 1212 2 0.5897 24.186387742517113 25.09991665541958 18.600705078878853 0 0 0
4051 1351 3 -1.1794 27.534378884724592 18.202683348625385 21.13235981820402 0 0 0
4052 1351 2 0.5897 27.574303811382674 19.008262633126925 20.61691895617072 0 0 0
4054 1352 3 -1.1794 30.374602666867123 18.4063586395795 20.94051186010409 0 0 0
4055 1352 2 0.5897 30.24552947398558 19.345815151354618 20.810153600794173 0 0 0
4111 1371 3 -1.1794 24.185997068210856 20.53264993178837 21.309132607845527 0 0 0
4112 1371 2 0.5897 24.483437391838514 20.846485538905693 22.163105042557135 0 0 0
4113 1371 2 0.5897 23.25972190792066 20.771562872529337 21.27495973154288 0 0 0
4114 1372 3 -1.1794 29.439127265827697 21.39354469963099 20.774802586930505 0 0 0
4115 1372 2 0.5897 29.525217586314863 21.44173680892094 21.726904321557267 0 0 0
4116 1372 2 0.5897 29.837952153910447 22.203383741780975 20.45647682582522 0 0 0
4174 1392 3 -1.1794 24.26748483137532 24.299350919829994 21.332675359977603 0 0 0
4175 1392 2 0.5897 25.159204354923713 23.984798424008357 21.183929461023947 0 0 0
4176 1392 2 0.5897 24.092424642149915 24.09860399332031 22.252070443158363 0 0 0
4177 1393 3 -1.1794 26.986826782072164 23.716156027950507 20.835238736890076 0 0 0
4178 1393 2 0.5897 27.119720270803022 22.78870262369806 21.031201071843828 0 0 0
4179 1393 2 0.5897 27.15171862672124 23.78883630496529 19.895153689886143 0 0 0
4235 1412 2 0.5897 30.214238800141402 26.910202804668938 22.261105548407013 0 0 0
4690 1564 3 -1.1794 24.145900329483663 17.924995362211135 22.905538475332897 0 0 0
4691 1564 2 0.5897 23.963127940346535 17.87334978263701 23.843706219930784 0 0 0
4693 1565 3 -1.1794 27.23173203079305 18.58461074706794 24.240042354585967 0 0 0
4695 1565 2 0.5897 27.64731158884091 19.34660286123226 23.83644332594669 0 0 0
4696 1566 3 -1.1794 29.855488378854897 17.671858308057633 23.7059319216871 0 0 0
4698 1566 2 0.5897 28.988300991928547 17.79324730405205 24.092562580557505 0 0 0
4756 1586 3 -1.1794 24.576364533568345 21.518216773355437 23.86846571939476 0 0 0
4757 1586 2 0.5897 24.255273460365746 22.416376669272005 23.94872208151967 0 0 0
4759 1587 3 -1.1794 27.40279993999059 21.299537259002136 23.57446116576058 0 0 0
4760 1587 2 0.5897 27.925174326601415 21.85350409597476 24.15452802602334 0 0 0
4761 1587 2 0.5897 26.495984998820266 21.48262128626917 23.820223587920793 0 0 0
4807 1603 3 -1.1794 23.386031892040062 23.90147506713343 23.922099477831605 0 0 0
4809 1603 2 0.5897 23.297072695908916 24.847532560462543 23.80680473999761 0 0 0
4810 1604 3 -1.1794 29.18236071953926 24.001364513203708 23.036605879780794 0 0 0
4811 1604 2 0.5897 29.82011358884282 24.66468732650732 22.772966145814923 0 0 0
4812 1604 2 0.5897 28.665993424628134 23.837841481732944 22.247393451814922 0 0 0
4230 1410 2 0.5897 23.50967330459165 26.84518213606814 21.414227345210524 0 0 0
5426 1809 2 0.5897 30.3532360776745 24.269821070696146 25.12868215663317 0 0 0
3581 1194 2 0.5897 32.82346331000167 23.02423368904981 18.140390132281155 0 0 0
3469 1157 3 -1.1794 36.242288180956386 17.952482492330503 17.62187627281365 0 0 0
3470 1157 2 0.5897 36.547546038361176 18.748429675351744 18.057212566718682 0 0 0
3471 1157 2 0.5897 35.36173187332414 18.169179031087225 17.3154518734023 0 0 0
3529 1177 3 -1.1794 32.661783313381804 20.99485622769283 17.827765968926116 0 0 0
3531 1177 2 0.5897 32.84802927952638 20.919880110438545 18.76367377552437 0 0 0
3532 1178 3 -1.1794 35.957219896494365 21.785475338578202 18.89237405193601 0 0 0
3533 1178 2 0.5897 36.20116524412628 22.379910612048768 19.601860228306215 0 0 0
3534 1178 2 0.5897 36.788027656129614 21.41791754410784 18.590891042299116 0 0 0
3535 1179 3 -1.1794 37.9935601342864 20.64541785742977 17.55057229890988 0 0 0
3580 1194 3 -1.1794 32.481544831581 23.886942366044952 18.37503258239548 0 0 0
3582 1194 2 0.5897 32.73991219143839 24.007073007902545 19.28884134808317 0 0 0
3583 1195 3 -1.1794 39.37689666557401 25.11711755294217 18.574343666076054 0 0 0
4057 1353 3 -1.1794 33.16180949308603 17.471622494554985 21.089163616970154 0 0 0
4058 1353 2 0.5897 32.25594918386264 17.78068628536956 21.07784688888003 0 0 0
4060 1354 3 -1.1794 35.75329384377666 19.215392429527196 20.27705270191756 0 0 0
4062 1354 2 0.5897 35.47729453709409 20.13047160657201 20.328880680471364 0 0 0
4064 1355 2 0.5897 37.431383209557005 18.376584967643325 20.849289774417354 0 0 0
4117 1373 3 -1.1794 33.14187060118709 20.5435679438317 20.927907318398386 0 0 0
4118 1373 2 0.5897 33.13988325814679 19.630336079551533 21.214673913669376 0 0 0
4119 1373 2 0.5897 32.76782543371891 21.027193261246307 21.664404979336293 0 0 0
4120 1374 3 -1.1794 38.89414819483539 21.02974449064291 21.809954367976438 0 0 0
4180 1394 3 -1.1794 33.228060215219 23.68477127145981 20.97740303053446 0 0 0
4181 1394 2 0.5897 34.133587613785885 23.37879593840287 21.02870101054575 0 0 0
4182 1394 2 0.5897 33.03425469376256 24.009402155372786 21.85676999381848 0 0 0
4183 1395 3 -1.1794 36.23132807781529 23.679918283751817 20.84551470073458 0 0 0
4184 1395 2 0.5897 36.71515491731588 23.371450702788263 21.611668104772782 0 0 0
4185 1395 2 0.5897 35.87870433809576 24.52945905707837 21.11040908221956 0 0 0
4239 1413 2 0.5897 32.694196084768315 28.19430111905457 21.26205739820466 0 0 0
4699 1567 3 -1.1794 32.443516957993744 18.19820221165516 23.727441956163997 0 0 0
4701 1567 2 0.5897 31.53234711540785 18.06595587078539 23.46569352963546 0 0 0
4702 1568 3 -1.1794 36.12569802635009 18.126004297580735 23.819251099000223 0 0 0
4703 1568 2 0.5897 37.021521848176334 18.39463799514432 23.61536968909285 0 0 0
4705 1569 3 -1.1794 39.024718617826096 18.59470811325632 23.68076695880401 0 0 0
4706 1569 2 0.5897 38.83558364664773 18.092308043960184 22.888267939265504 0 0 0
4762 1588 3 -1.1794 31.851863742527307 21.323050164773864 23.32610993264595 0 0 0
4763 1588 2 0.5897 32.571857724111254 20.72388987432024 23.523208389117677 0 0 0
4764 1588 2 0.5897 31.13018987644291 21.020585846115036 23.877411917398923 0 0 0
4765 1589 3 -1.1794 36.39257389358295 21.45199488382978 23.065627802084997 0 0 0
4766 1589 2 0.5897 36.11960342669186 20.54059559820539 22.96041432384981 0 0 0
4767 1589 2 0.5897 36.468579128697236 21.572001291157413 24.012228631662936 0 0 0
4813 1605 3 -1.1794 32.891589852681555 23.751226617211376 23.717285777252542 0 0 0
4814 1605 2 0.5897 32.585299494130574 22.921829409487096 23.350519257572966 0 0 0
4815 1605 2 0.5897 33.228374987889374 23.52091681278779 24.58317483254263 0 0 0
4817 1606 2 0.5897 38.981039363653785 23.085546977224443 24.168398109449623 0 0 0
5321 1774 2 0.5897 36.09590960201507 18.661449049610543 25.6902143457105 0 0 0
5432 1811 2 0.5897 36.48470036228042 25.171861361026437 26.901665939999965 0 0 0
4865 1622 2 0.5897 33.646690960507435 26.01154055810012 23.108459980680287 0 0 0
3542 1181 2 0.5897 44.167689740891696 22.368623267931635 19.296578208720693 0 0 0
4121 1374 2 0.5897 38.029820530801906 20.86093920339998 22.185020502151005 0 0 0
4707 1569 2 0.5897 39.880858971981596 18.989756601352177 23.51586681435343 0 0 0
3472 1158 3 -1.1794 39.40251161541931 18.136132760281793 18.68366150191378 0 0 0
3474 1158 2 0.5897 38.725459805790656 18.741929059609177 18.382258915784575 0 0 0
3475 1159 3 -1.1794 42.24574144024202 19.05507232096161 17.687722196536726 0 0 0
3477 1159 2 0.5897 41.399518111333045 18.92765432223473 17.258882421736157 0 0 0
3536 1179 2 0.5897 38.62638177546302 21.360647036795775 17.615494767065783 0 0 0
3538 1180 3 -1.1794 40.621445493962554 21.37230193387954 17.54992894257124 0 0 0
3539 1180 2 0.5897 41.17133558666096 20.766022164357793 18.046192495288285 0 0 0
3541 1181 3 -1.1794 43.91674085489351 22.098387144805372 18.413272502478467 0 0 0
3543 1181 2 0.5897 43.37879164654896 22.819108564094982 18.085545541898842 0 0 0
3585 1195 2 0.5897 39.9488017034165 24.506201381999407 19.039039235958697 0 0 0
3586 1196 3 -1.1794 42.00236332560756 23.745078596825806 17.337233451490555 0 0 0
3587 1196 2 0.5897 41.42987628337596 22.97808514048647 17.322709304762505 0 0 0
3588 1196 2 0.5897 41.47167410304809 24.433084770972375 17.73879056111016 0 0 0
3589 1197 3 -1.1794 45.66002049158587 24.01047364193559 17.472120230848354 0 0 0
3590 1197 2 0.5897 45.160945053221596 24.780697221239176 17.74398495152511 0 0 0
3591 1197 2 0.5897 45.15119672564628 23.2677663198302 17.797259379969343 0 0 0
3650 1217 2 0.5897 38.9465462954541 26.73407524302174 17.64793341291725 0 0 0
4063 1355 3 -1.1794 37.99795078735146 17.61035092408648 20.939389568360653 0 0 0
4065 1355 2 0.5897 38.606015206103045 17.67355807550573 20.202847504386217 0 0 0
4066 1356 3 -1.1794 42.41814558379962 18.830258128858365 20.50885115152187 0 0 0
4068 1356 2 0.5897 42.03053103782168 17.960629747607317 20.607506331648622 0 0 0
4069 1357 3 -1.1794 44.865790198484575 17.499452011255666 20.915595831650165 0 0 0
4071 1357 2 0.5897 44.13339518454982 18.100078719224218 20.777478276119425 0 0 0
4122 1374 2 0.5897 38.94074343623159 20.4547854828289 21.04609421930702 0 0 0
4123 1375 3 -1.1794 42.01052538321394 21.61522748726944 22.047214347188973 0 0 0
4124 1375 2 0.5897 42.16219196261902 20.69646768054843 21.825608101313424 0 0 0
4125 1375 2 0.5897 42.13102114159062 21.656319588160272 22.995910547599014 0 0 0
4126 1376 3 -1.1794 45.1510336254604 21.878740216725976 20.975779849354883 0 0 0
4127 1376 2 0.5897 44.69215088382515 22.591603331309294 21.42017366314829 0 0 0
4128 1376 2 0.5897 44.55274554993871 21.13396903822772 21.03577303430353 0 0 0
4186 1396 3 -1.1794 40.80638083414215 23.98671016428108 20.39650432727518 0 0 0
4187 1396 2 0.5897 41.13052710086494 23.1248346785794 20.65790742225352 0 0 0
4188 1396 2 0.5897 40.17732267912513 24.223365987363106 21.07805543963143 0 0 0
4189 1397 3 -1.1794 43.97548228894422 24.54035971483155 21.483774736867634 0 0 0
4190 1397 2 0.5897 44.48040237652 24.387814210925903 22.282535021965273 0 0 0
4191 1397 2 0.5897 43.07489645121391 24.322295093576166 21.723825941424874 0 0 0
4708 1570 3 -1.1794 41.938117769462586 18.429699088817763 25.154466760945052 0 0 0
4710 1570 2 0.5897 41.233894709562215 18.35210050266221 25.798112378537052 0 0 0
4711 1571 3 -1.1794 45.26351935657871 18.695983387441387 23.32281839041452 0 0 0
4712 1571 2 0.5897 46.1777278054694 18.94472239448056 23.45914303388678 0 0 0
4713 1571 2 0.5897 45.203099862962915 18.507833567665312 22.38623839871938 0 0 0
4768 1590 3 -1.1794 41.94960178928641 21.165986363409637 24.97862154815079 0 0 0
4769 1590 2 0.5897 42.0398549429736 20.244880752880512 24.734384614578463 0 0 0
4770 1590 2 0.5897 42.72965147794806 21.353356138604685 25.500777686940708 0 0 0
4816 1606 3 -1.1794 38.791082311688676 23.35289082402681 23.269134267260576 0 0 0
4818 1606 2 0.5897 39.09234530853165 22.619994709029488 22.732164231636958 0 0 0
4819 1607 3 -1.1794 45.52638318631396 23.121395038422815 23.52233289278104 0 0 0
4820 1607 2 0.5897 46.30575121030407 22.670349063764185 23.846947870079696 0 0 0
4821 1607 2 0.5897 45.049565697890976 23.375454553210602 24.31247883503436 0 0 0
4874 1625 2 0.5897 46.93321167504854 26.247477929341105 24.018496826281638 0 0 0
4244 1415 2 0.5897 37.57482214791508 26.4675583391351 20.76870586956161 0 0 0
4872 1624 2 0.5897 41.02589060230272 25.80232467329455 23.495164072969622 0 0 0
3479 1160 2 0.5897 48.98148033302919 17.921492666824566 17.490568374355025 0 0 0
3545 1182 2 0.5897 46.8739604571427 21.27571692873305 19.721903571113856 0 0 0
3593 1198 2 0.5897 47.53762824854552 24.15402527324008 18.127834498177993 0 0 0
3478 1160 3 -1.1794 48.08040123325968 18.24440211070708 17.494903612287008 0 0 0
3480 1160 2 0.5897 48.05902689867532 18.886624158815554 18.204358509046536 0 0 0
3481 1161 3 -1.1794 50.736751398928206 17.287310469829343 17.808770408437407 0 0 0
3482 1161 2 0.5897 51.04984348474265 17.772938536289626 18.57190247665554 0 0 0
3484 1162 3 -1.1794 53.66801259652742 18.484044249228848 17.449395027514495 0 0 0
3486 1162 2 0.5897 52.92744231126857 19.05622440898103 17.650385374131854 0 0 0
3544 1182 3 -1.1794 47.52183175875515 21.203302995373484 19.02101108436866 0 0 0
3546 1182 2 0.5897 47.44139205234825 22.023513682932986 18.534167824191773 0 0 0
3592 1198 3 -1.1794 48.283105083259684 23.553630163796562 18.13255684394841 0 0 0
3594 1198 2 0.5897 48.34910255290823 23.26011628955725 19.041251365682506 0 0 0
3595 1199 3 -1.1794 51.44838915701182 23.726665557040786 17.095525748303423 0 0 0
3596 1199 2 0.5897 51.95932859490234 23.826021292946127 17.898832104826738 0 0 0
3597 1199 2 0.5897 50.83834804312287 23.013989810703794 17.285723327129755 0 0 0
3598 1200 3 -1.1794 55.069455284218826 23.102761577362262 19.45465722410633 0 0 0
3599 1200 2 0.5897 54.769934642171464 23.536738016100717 18.655793637598826 0 0 0
4072 1358 3 -1.1794 47.44355142505558 18.521920651607047 20.904704399387985 0 0 0
4074 1358 2 0.5897 46.59903862710295 18.17064676007872 20.622503592901698 0 0 0
4075 1359 3 -1.1794 51.363620494934565 18.079225500280327 20.201233333096706 0 0 0
4077 1359 2 0.5897 51.1331481376623 18.530379395021345 21.01337522980968 0 0 0
4078 1360 3 -1.1794 54.68395110134001 18.016682220022943 20.055257901189606 0 0 0
4079 1360 2 0.5897 55.56681433359435 18.246653204995283 20.344908375397328 0 0 0
4080 1360 2 0.5897 54.17501608619803 18.81816561940794 20.17708246427234 0 0 0
4129 1377 3 -1.1794 47.81900209439513 20.887736695422547 21.92385908870094 0 0 0
4130 1377 2 0.5897 46.92975871344058 21.241541777773364 21.906547325647637 0 0 0
4131 1377 2 0.5897 47.75639771399666 20.0579696012068 21.45078538824085 0 0 0
4132 1378 3 -1.1794 51.284882080002085 22.215453154892636 21.34596457752728 0 0 0
4133 1378 2 0.5897 51.73940001115521 22.232836564290885 22.18818995409421 0 0 0
4134 1378 2 0.5897 50.547358339713156 21.62100000282649 21.483500617085184 0 0 0
4135 1379 3 -1.1794 53.527421071582516 20.61512112235211 20.183063008956882 0 0 0
4136 1379 2 0.5897 52.81868641222398 21.253074791731883 20.26638579588167 0 0 0
4137 1379 2 0.5897 54.2580021404367 21.114355187986817 19.81803090046751 0 0 0
4192 1398 3 -1.1794 47.84178664590003 23.68524590182442 21.14617575088335 0 0 0
4193 1398 2 0.5897 48.54522609281142 23.037667935723526 21.100922250453696 0 0 0
4194 1398 2 0.5897 47.03773811567146 23.172221779693476 21.065282401969156 0 0 0
4195 1399 3 -1.1794 51.448760182811725 24.805680239539726 20.00555651600746 0 0 0
4196 1399 2 0.5897 51.37504845684227 24.16359071439077 20.7116160506132 0 0 0
4197 1399 2 0.5897 52.37370073320459 25.052042956272015 20.00081259700586 0 0 0
4714 1572 3 -1.1794 48.14325466203518 18.363516552431335 23.691532511833117 0 0 0
4715 1572 2 0.5897 49.09447381357633 18.41745657349459 23.78375695695513 0 0 0
4716 1572 2 0.5897 47.920452049006116 17.488877863554343 24.010277117282804 0 0 0
4717 1573 3 -1.1794 50.82528730341327 18.49971926584719 23.124470241579317 0 0 0
4719 1573 2 0.5897 51.40566858907993 18.723113377125987 23.852127574569344 0 0 0
4720 1574 3 -1.1794 53.22994214654349 18.543411548475554 24.418300210553976 0 0 0
4721 1574 2 0.5897 53.37914564289749 17.773056348145353 23.870100565039042 0 0 0
4722 1574 2 0.5897 53.91019121605272 18.495361874337682 25.09000208632186 0 0 0
4771 1591 3 -1.1794 47.04357762704287 21.48532015396825 25.034491593676904 0 0 0
4772 1591 2 0.5897 47.243185230415506 20.914395300017322 24.292579889400127 0 0 0
4773 1591 2 0.5897 46.33586625123578 21.03769120458155 25.49817760361558 0 0 0
4774 1592 3 -1.1794 50.93056940793018 21.802281278811797 24.251322317560103 0 0 0
4775 1592 2 0.5897 51.39298597875046 21.297163256034477 24.92009517037482 0 0 0
4776 1592 2 0.5897 50.677569624381235 22.61213526442001 24.694445371657412 0 0 0
4777 1593 3 -1.1794 54.37339954001463 20.744816905241077 23.0384432574809 0 0 0
4778 1593 2 0.5897 53.89340608219778 19.960420077432747 23.304076092206795 0 0 0
4779 1593 2 0.5897 54.30360731425613 20.757118587218105 22.083869915596942 0 0 0
4822 1608 3 -1.1794 48.2263041139619 24.32892466680303 23.9179399509717 0 0 0
4823 1608 2 0.5897 47.38061761028988 24.722754617677356 24.132286228953525 0 0 0
4824 1608 2 0.5897 48.03983596159666 23.7456315620272 23.182256144002466 0 0 0
4825 1609 3 -1.1794 51.083843296051306 24.537967606902587 24.64761679777833 0 0 0
4826 1609 2 0.5897 50.19741071988891 24.552496672296073 24.286704000051714 0 0 0
4827 1609 2 0.5897 50.95647735855808 24.51666357499182 25.596066027487797 0 0 0
4828 1610 3 -1.1794 53.36485958008494 23.233948194703355 23.241074898825488 0 0 0
4829 1610 2 0.5897 52.48063297241043 23.262870785168857 23.606504746492064 0 0 0
5381 1794 2 0.5897 48.40711982079548 21.553900893212575 26.47315015085628 0 0 0
5387 1796 2 0.5897 54.404812780777895 21.269558063075717 27.98027051110258 0 0 0
4881 1627 2 0.5897 53.46111093406225 25.48324576872975 24.26303078510159 0 0 0
3600 1200 2 0.5897 55.384242613741385 22.2481931062796 19.15994841797593 0 0 0
3487 1163 3 -1.1794 56.53907397459277 18.128579026543452 18.059528541444582 0 0 0
3489 1163 2 0.5897 56.22343716034965 17.667620906559836 18.836782468435015 0 0 0
3490 1164 3 -1.1794 59.110813237035316 17.838291015340147 18.075548681866355 0 0 0
3491 1164 2 0.5897 58.1578158927333 17.875496461542983 17.99403971251727 0 0 0
3547 1183 3 -1.1794 56.162550282772536 20.814555552152587 18.684151705736646 0 0 0
3548 1183 2 0.5897 56.204769714837944 19.941768217071548 18.293393603946733 0 0 0
3549 1183 2 0.5897 56.887737036787954 20.833240819453685 19.308641395672026 0 0 0
3601 1201 3 -1.1794 57.903250231901325 23.784682694153332 18.632801915546004 0 0 0
3602 1201 2 0.5897 58.37943899676937 23.427722665645103 19.38250562986534 0 0 0
3603 1201 2 0.5897 56.98085301512922 23.713941126734504 18.878589452111658 0 0 0
3665 1222 2 0.5897 59.54678917438813 26.963795178866373 17.187747994581034 0 0 0
4081 1361 3 -1.1794 57.57107216143118 18.455541467202924 21.12658956786966 0 0 0
4082 1361 2 0.5897 58.43872017596629 18.316355501307083 20.747054971257374 0 0 0
4083 1361 2 0.5897 57.685881035263534 18.27669051760632 22.05989758115758 0 0 0
4084 1362 3 -1.1794 60.22300086740974 18.804882675266384 20.274326707825217 0 0 0
4085 1362 2 0.5897 60.99284040189818 18.254073431288464 20.132242015769283 0 0 0
4086 1362 2 0.5897 59.767431372662976 18.802362487353758 19.432494205967433 0 0 0
4138 1380 3 -1.1794 57.23840046765651 21.242200724333387 21.090127661323482 0 0 0
4139 1380 2 0.5897 56.91105645748889 21.694965702911915 21.867354413121483 0 0 0
4140 1380 2 0.5897 57.502161217120126 20.378913682195243 21.40855530226688 0 0 0
4141 1381 3 -1.1794 59.862537922128766 21.462273667263098 21.783069729746998 0 0 0
4142 1381 2 0.5897 59.095629546132905 21.441061242734726 21.210676521894236 0 0 0
4143 1381 2 0.5897 60.44649022025139 20.792712407711196 21.426812451382407 0 0 0
4198 1400 3 -1.1794 59.345510399175986 25.031052013279844 20.72547910769464 0 0 0
4199 1400 2 0.5897 60.287557353338634 24.861457489528238 20.721340184254593 0 0 0
4200 1400 2 0.5897 59.05913945894522 24.77346022644412 21.601761074318542 0 0 0
4723 1575 3 -1.1794 56.940714708937975 18.386054133039284 23.949441657822653 0 0 0
4725 1575 2 0.5897 56.91940998918538 19.325781454181822 24.13024413062478 0 0 0
4726 1576 3 -1.1794 59.62616637213707 17.516907765584012 24.223175147260076 0 0 0
4728 1576 2 0.5897 60.31152899099209 17.773711774670108 23.60627841173127 0 0 0
4780 1594 3 -1.1794 56.96121662691906 21.230263924896978 23.910480487562094 0 0 0
4781 1594 2 0.5897 56.01245311758911 21.35347083590442 23.88047690959321 0 0 0
4782 1594 2 0.5897 57.28302204399712 21.96951609710403 24.426405634448844 0 0 0
4783 1595 3 -1.1794 59.89301707433659 21.642824435889143 24.790226386027882 0 0 0
4784 1595 2 0.5897 59.51158900107157 21.143766506941436 24.067948373876266 0 0 0
4785 1595 2 0.5897 60.1180952892083 22.489431460600876 24.404443864461225 0 0 0
4830 1610 2 0.5897 53.588100042527024 22.303261022287426 23.22629024232869 0 0 0
4831 1611 3 -1.1794 56.202896156011576 24.37126197186769 23.59227207418616 0 0 0
4832 1611 2 0.5897 56.19280221658021 23.88428524778981 24.416276625004762 0 0 0
4833 1611 2 0.5897 55.28526630869657 24.404584430434742 23.321944820384974 0 0 0
4834 1612 3 -1.1794 60.73811772946295 24.040799382363016 22.93736114088551 0 0 0
4835 1612 2 0.5897 61.67506882412527 24.223875265948774 23.00692279065534 0 0 0
4836 1612 2 0.5897 60.66586432433189 23.436556116419812 22.198510022877915 0 0 0
4883 1628 2 0.5897 55.22418330349299 26.618375265706142 26.518890736159616 0 0 0
4262 1421 2 0.5897 57.36884766499486 25.48338177826789 19.5977066676726 0 0 0
3500 1167 2 0.5897 68.11425106312855 19.065679731182854 17.91590265144106 0 0 0
3551 1184 2 0.5897 64.20192658521738 21.322160456248973 18.350501867263024 0 0 0
3493 1165 3 -1.1794 63.02955871815985 17.541117864603475 17.360882150558673 0 0 0
3496 1166 3 -1.1794 66.3259230711888 18.566030042811622 17.760799912712898 0 0 0
3498 1166 2 0.5897 66.05165762793516 17.913327895399163 18.404996573402602 0 0 0
3499 1167 3 -1.1794 69.05256605370307 18.927445608450693 17.78671640442366 0 0 0
3501 1167 2 0.5897 69.20025363202176 19.131224177308507 16.86319339661547 0 0 0
3550 1184 3 -1.1794 63.52532154254428 20.73514275344668 18.01308740259684 0 0 0
3552 1184 2 0.5897 63.89951086628132 19.859039471889385 18.106131554538965 0 0 0
3553 1185 3 -1.1794 66.45747688676798 21.772692884140085 18.027002172977326 0 0 0
3555 1185 2 0.5897 67.12629098620594 21.41577082657374 18.611404555098265 0 0 0
3604 1202 3 -1.1794 61.45234109219965 23.185399744903442 17.755214017607994 0 0 0
3606 1202 2 0.5897 61.7501003662747 24.036345135238022 17.433558353502576 0 0 0
3607 1203 3 -1.1794 65.1431589366701 23.994749153503076 17.074380778014746 0 0 0
3609 1203 2 0.5897 65.60461351786536 23.2997369938526 17.543687969508756 0 0 0
3612 1204 2 0.5897 0.2107592549586557 23.520724696608273 15.44717614676197 1 0 0
4087 1363 3 -1.1794 62.81255043910616 17.764097139496837 20.11570788703 0 0 0
4088 1363 2 0.5897 63.04744025274684 18.69202113709574 20.11966439195751 0 0 0
4090 1364 3 -1.1794 65.46962326895341 17.29320583364066 20.534883723203407 0 0 0
4092 1364 2 0.5897 65.81275742094323 18.12025103418844 20.87324391437357 0 0 0
4144 1382 3 -1.1794 63.37061804433271 20.742466782048336 20.936417860629344 0 0 0
4145 1382 2 0.5897 64.28608663398597 20.56407498222405 21.151650740497043 0 0 0
4146 1382 2 0.5897 62.92104525224953 20.742630121573562 21.781471700784685 0 0 0
4147 1383 3 -1.1794 65.98615347192303 20.042816371434206 21.388298139980193 0 0 0
4148 1383 2 0.5897 66.72332387387486 20.479448885853042 20.96149199340184 0 0 0
4149 1383 2 0.5897 65.96453574177676 20.41498605069121 22.269918835023326 0 0 0
4150 1384 3 -1.1794 70.15181194702147 19.912966126946653 20.84242714860878 0 0 0
4151 1384 2 0.5897 0.39560014845002267 19.28794637800202 21.321881116785182 1 0 0
4152 1384 2 0.5897 0.38796944813988676 20.17209949656488 20.0930161892628 1 0 0
4201 1401 3 -1.1794 64.40907712271196 23.145056701702373 20.183526667163136 0 0 0
4202 1401 2 0.5897 63.75682805955664 22.45614204078876 20.31080603796004 0 0 0
4203 1401 2 0.5897 63.93239142432627 23.959462804452667 20.343983221432122 0 0 0
4204 1402 3 -1.1794 65.44984951832917 23.647653061029214 22.820453870407512 0 0 0
4205 1402 2 0.5897 65.75948859239696 24.228869605015536 22.125800902074772 0 0 0
4206 1402 2 0.5897 64.86834429301221 23.030862608941767 22.37587186734661 0 0 0
4729 1577 3 -1.1794 62.238605545178764 17.960242654615975 23.161880235167562 0 0 0
4730 1577 2 0.5897 62.66233686674872 18.246008974877846 22.352546705812898 0 0 0
4732 1578 3 -1.1794 66.63895909944897 17.537430625728767 24.493459250058642 0 0 0
4733 1578 2 0.5897 66.27493671165686 16.805224922350384 23.99587141598373 0 0 0
4734 1578 2 0.5897 67.498406305225 17.69065488255736 24.100898015765924 0 0 0
4735 1579 3 -1.1794 69.1725666709374 18.371528614956183 23.98490857616839 0 0 0
4737 1579 2 0.5897 68.90422065633254 19.269381887711713 23.789760900340905 0 0 0
4786 1596 3 -1.1794 62.59025115806297 20.739733520308565 23.83269118150309 0 0 0
4787 1596 2 0.5897 62.13046566751751 21.174626864493653 24.55081178042211 0 0 0
4788 1596 2 0.5897 62.51248203570697 19.80600450227713 24.02848026268697 0 0 0
4789 1597 3 -1.1794 65.6111346060018 20.043029620051854 24.152191963044537 0 0 0
4790 1597 2 0.5897 65.53651184425819 19.106380641613214 24.33481930409875 0 0 0
4791 1597 2 0.5897 65.13674770604842 20.46566968078665 24.86812787710027 0 0 0
4792 1598 3 -1.1794 68.37774579629371 21.062712001863904 24.038014163133468 0 0 0
4793 1598 2 0.5897 67.54754474959842 20.650810995325433 23.798564663866653 0 0 0
4794 1598 2 0.5897 68.51696204109386 21.73029337653497 23.366310523063195 0 0 0
4837 1613 3 -1.1794 62.91850888808456 24.686223953475956 24.299497709792597 0 0 0
4838 1613 2 0.5897 63.469882349083875 23.91832496795497 24.44966487049413 0 0 0
4839 1613 2 0.5897 62.46716757621769 24.82414853461365 25.132264472057656 0 0 0
4840 1614 3 -1.1794 69.7001516600319 23.924445729198446 23.292722211628924 0 0 0
4841 1614 2 0.5897 69.34884204572094 23.93532220213845 24.183056350291114 0 0 0
4842 1614 2 0.5897 69.54139409603918 24.80828293543985 22.96127158520981 0 0 0
4895 1632 2 0.5897 69.56714878076207 26.99564007886652 21.900967671828404 0 0 0
30083 0 1 0 68.75576427747598 23.619374024680145 19.82661073015647 0 0 0
5339 1780 2 0.5897 66.52071196365979 18.210071200864938 26.091844298684197 0 0 0
3614 1205 2 0.5897 2.2416623590093963 27.06375626642959 18.932780448392474 0 0 0
4844 1615 2 0.5897 5.30596424431496 28.49951882919921 22.544375413552697 0 0 0
3613 1205 3 -1.1794 2.6398673341229797 27.2932675996455 18.093144163312214 0 0 0
3615 1205 2 0.5897 2.5761064061897607 28.247371993719565 18.05011662217122 0 0 0
3616 1206 3 -1.1794 6.2859272323717335 26.354073750053846 17.801313353347965 0 0 0
3617 1206 2 0.5897 5.999511337513492 27.129661233579558 18.283664152840903 0 0 0
3618 1206 2 0.5897 7.213906696049399 26.265428087733873 18.018634533541952 0 0 0
3676 1226 3 -1.1794 2.9127878741989455 30.745331622625073 18.174873903000613 0 0 0
3677 1226 2 0.5897 3.8083059281532363 30.635166014581465 17.85527731045222 0 0 0
3678 1226 2 0.5897 2.628506967938328 31.582675727477692 17.80844365802469 0 0 0
3679 1227 3 -1.1794 6.009912508141429 30.533401133496984 17.462820752706484 0 0 0
3681 1227 2 0.5897 6.79541829586703 30.002167660305453 17.332422435574436 0 0 0
3733 1245 3 -1.1794 6.11208443135852 33.167719243048914 18.346590739694662 0 0 0
3734 1245 2 0.5897 6.785993198989324 33.444249124297265 17.725616044988524 0 0 0
3735 1245 2 0.5897 6.060288839436318 32.21817259939216 18.23746003209161 0 0 0
4207 1403 3 -1.1794 2.5987335305402968 26.53868037810251 20.976314770273746 0 0 0
4208 1403 2 0.5897 2.6885288258597186 26.313164136590984 21.902225609259585 0 0 0
4209 1403 2 0.5897 3.4390824225913663 26.933015435521913 20.74276477487126 0 0 0
4210 1404 3 -1.1794 5.6167606782648996 27.633028053644942 20.126320024057005 0 0 0
4212 1404 2 0.5897 6.500989905157118 27.993677298792715 20.19191368317454 0 0 0
4276 1426 3 -1.1794 5.714290139784899 30.332676808212437 21.914391111183683 0 0 0
4277 1426 2 0.5897 6.599506942623505 30.33314224993848 21.550217400072928 0 0 0
4278 1426 2 0.5897 5.149579051163287 30.55027312728711 21.17278208787392 0 0 0
4330 1444 3 -1.1794 3.223037700891028 32.89283168664355 19.95730258042158 0 0 0
4331 1444 2 0.5897 3.5275086760314314 33.43596491332003 19.230298001485405 0 0 0
4332 1444 2 0.5897 3.034348819090665 32.042975509194086 19.55934073885748 0 0 0
4333 1445 3 -1.1794 5.7394417625086644 33.160221913167845 21.58992558789177 0 0 0
4334 1445 2 0.5897 6.407125358489755 32.95284690085783 20.936147234185192 0 0 0
4335 1445 2 0.5897 5.57470273178756 32.32974610953355 22.036471258155913 0 0 0
4843 1615 3 -1.1794 5.181933357138054 27.74685493151541 23.122601675613424 0 0 0
4845 1615 2 0.5897 4.302136802735765 27.862388361156615 23.481547116889715 0 0 0
4897 1633 3 -1.1794 2.9868799700836894 30.534670065777036 23.532366282189678 0 0 0
4898 1633 2 0.5897 3.105664763776454 30.275473177861144 24.446116342780336 0 0 0
4899 1633 2 0.5897 3.6395163032465674 30.025501795207237 23.051694705883925 0 0 0
4954 1652 3 -1.1794 2.797841713330934 33.174628462437916 22.751193081781064 0 0 0
4955 1652 2 0.5897 2.704941077431971 32.338524500924635 23.20784612770534 0 0 0
4956 1652 2 0.5897 2.9709712906663666 32.933167705005395 21.841272679714535 0 0 0
3686 1229 2 0.5897 11.255018243650325 28.543171643336525 18.531090037700288 0 0 0
6896 2299 2 0.5897 33.30403697176022 2.572217415736381 34.85735046476508 0 0 0
3741 1247 2 0.5897 16.569007643186154 32.23622097588379 17.991578195307383 0 0 0
4847 1616 2 0.5897 7.832702494358932 27.789205410241816 23.09799405035761 0 0 0
3619 1207 3 -1.1794 9.135855020376706 26.106576693969238 17.43829025381554 0 0 0
3620 1207 2 0.5897 10.03698731088153 26.413248609935696 17.53900925375015 0 0 0
3622 1208 3 -1.1794 12.131989868555307 26.709776131982906 18.88360071821048 0 0 0
3623 1208 2 0.5897 12.15857721805182 25.802037893320534 18.581051373876694 0 0 0
3625 1209 3 -1.1794 14.49875081493632 27.55612707034468 17.212875284662957 0 0 0
3627 1209 2 0.5897 14.792894998523085 28.465671886106954 17.262266769840753 0 0 0
3682 1228 3 -1.1794 9.13142314663249 30.497217817415784 17.531227564895392 0 0 0
3683 1228 2 0.5897 9.910803186770275 29.95328528875308 17.644970557042782 0 0 0
3685 1229 3 -1.1794 11.492382499818904 29.361330548709905 18.094618906253817 0 0 0
3687 1229 2 0.5897 11.87887347125107 29.898800702909455 18.78598230408913 0 0 0
3736 1246 3 -1.1794 12.071286716052084 34.663910389607196 17.954363350866025 0 0 0
3737 1246 2 0.5897 12.178495760601027 34.522879777028265 18.89502772609776 0 0 0
3739 1247 3 -1.1794 15.742100411174142 32.718326684447426 17.997145018455353 0 0 0
3740 1247 2 0.5897 15.09711402900186 32.08489555709355 18.311771595004366 0 0 0
4213 1405 3 -1.1794 8.716518251439947 27.948114312398022 20.262639526888016 0 0 0
4214 1405 2 0.5897 8.931769305199422 28.03079320726292 21.191651303920345 0 0 0
4215 1405 2 0.5897 9.146471322689292 27.13826955684789 19.987824249969233 0 0 0
4216 1406 3 -1.1794 12.004132963873417 27.096607430580853 21.787585400628338 0 0 0
4217 1406 2 0.5897 12.543614328382308 27.04527956706033 20.998562606031552 0 0 0
4219 1407 3 -1.1794 15.342911562378388 27.920015403582635 20.232002117223303 0 0 0
4220 1407 2 0.5897 14.983141565965255 27.54885551121345 21.03763085767426 0 0 0
4279 1427 3 -1.1794 7.8542029784315694 30.603929468267854 20.167768492304045 0 0 0
4280 1427 2 0.5897 8.090341403860938 30.802434652130415 19.261641486085594 0 0 0
4281 1427 2 0.5897 8.11782770403483 29.691928223215335 20.290191494754378 0 0 0
4282 1428 3 -1.1794 11.910053273896937 30.739844602639888 20.7320479973984 0 0 0
4283 1428 2 0.5897 12.807648179872047 30.430702319634037 20.85446746337805 0 0 0
4284 1428 2 0.5897 11.437842537996845 30.415527481698266 21.498903432854792 0 0 0
4285 1429 3 -1.1794 14.932872743817914 30.980489686903535 20.402239861578394 0 0 0
4286 1429 2 0.5897 15.405376013422712 30.402896354809776 19.802775119876816 0 0 0
4287 1429 2 0.5897 15.607215383378728 31.31791872483852 20.991846144293664 0 0 0
4336 1446 3 -1.1794 8.825761970770465 33.08968412594478 20.944763140926984 0 0 0
4337 1446 2 0.5897 8.597117561669103 32.1907438092007 20.708416515987814 0 0 0
4338 1446 2 0.5897 8.711412904981911 33.12461626932284 21.894466172984604 0 0 0
4339 1447 3 -1.1794 11.687706439491041 33.60971676208223 20.576406387739684 0 0 0
4340 1447 2 0.5897 12.186378872562758 32.82409816465712 20.80081895704858 0 0 0
4341 1447 2 0.5897 10.771799045284297 33.34579577496723 20.66410573689196 0 0 0
4846 1616 3 -1.1794 8.745246922640638 28.077752151430264 23.08264021319976 0 0 0
4848 1616 2 0.5897 9.065502043021375 27.908182904414087 23.96859409435041 0 0 0
4849 1617 3 -1.1794 11.868206457253025 28.704269446264963 23.843844343900866 0 0 0
4850 1617 2 0.5897 12.786645523589218 28.942572069472327 23.71769624507649 0 0 0
4851 1617 2 0.5897 11.671478038715334 28.113617955129016 23.116753855748836 0 0 0
4852 1618 3 -1.1794 15.218843184361655 29.185061615821635 24.230323090205154 0 0 0
4853 1618 2 0.5897 15.758782949758885 28.731277674061996 23.583193637488385 0 0 0
4854 1618 2 0.5897 15.252224669682153 28.625019003694067 25.005867853173633 0 0 0
4900 1634 3 -1.1794 8.056443715585932 30.577059010259543 24.347777611060852 0 0 0
4901 1634 2 0.5897 8.01202136260897 29.779370729196348 23.82056636442665 0 0 0
4902 1634 2 0.5897 8.48767655282193 30.30549836597413 25.158040304244135 0 0 0
4903 1635 3 -1.1794 15.960525175587602 31.779435732645478 23.157722521462844 0 0 0
4905 1635 2 0.5897 15.794617877072678 30.86585467139934 23.390267752105572 0 0 0
4957 1653 3 -1.1794 7.959702142059954 33.38189595123282 23.428940716693305 0 0 0
4958 1653 2 0.5897 7.260024561586888 34.03133085635508 23.499064577706 0 0 0
4959 1653 2 0.5897 7.580988027222182 32.58102430037027 23.7914488179292 0 0 0
30016 0 1 0 12.231612218151824 31.924088780265546 23.69968340441754 0 0 0
3632 1211 2 0.5897 21.54681960818508 27.097315766025318 18.022824247012444 0 0 0
3628 1210 3 -1.1794 18.502685010018478 27.713532022137457 17.518612343593073 0 0 0
3630 1210 2 0.5897 18.278579877236698 26.785783594191734 17.591355247392155 0 0 0
3631 1211 3 -1.1794 21.045132848344807 27.060212939691414 17.208474619062283 0 0 0
3633 1211 2 0.5897 21.62219076998666 26.61027988886824 16.591387877088316 0 0 0
3688 1230 3 -1.1794 17.09258552285726 30.301580390517117 18.5225936235768 0 0 0
3689 1230 2 0.5897 17.670914008469783 29.5422030050795 18.451080408363598 0 0 0
3690 1230 2 0.5897 17.341757869597625 30.71605880508984 19.34864090630955 0 0 0
3692 1231 2 0.5897 20.511096224256566 31.698536835486195 18.018664137878776 0 0 0
3693 1231 2 0.5897 19.275131025713808 30.827784897826547 18.096611193776273 0 0 0
4221 1407 2 0.5897 16.176815800877073 27.46615339236562 20.110162759758786 0 0 0
4222 1408 3 -1.1794 18.024600202805743 27.794398947898394 22.035785340550536 0 0 0
4223 1408 2 0.5897 18.60928164308191 27.500742198523316 21.337111622167985 0 0 0
4224 1408 2 0.5897 18.532400537538603 27.677387281366695 22.838704288305408 0 0 0
4225 1409 3 -1.1794 19.73547913080909 27.388520524734354 19.849589879309086 0 0 0
4226 1409 2 0.5897 20.38240842778113 28.070954195814952 20.028468021045427 0 0 0
4227 1409 2 0.5897 19.386556157697445 27.60904939048427 18.98596300584388 0 0 0
4288 1430 3 -1.1794 18.02960809089692 30.37919265670305 21.002885228819554 0 0 0
4289 1430 2 0.5897 18.96896861168677 30.206116873837406 21.065157191458077 0 0 0
4290 1430 2 0.5897 17.61628042245265 29.584726020274207 21.340841511048335 0 0 0
4291 1431 3 -1.1794 21.099184588867264 29.750564938241645 20.497940648484736 0 0 0
4292 1431 2 0.5897 20.84585474379372 30.495382613061746 21.043195057703812 0 0 0
4293 1431 2 0.5897 20.82792389748941 29.997183400023783 19.613729803024093 0 0 0
4342 1448 3 -1.1794 17.826889910542562 33.03042310321908 19.985240087349194 0 0 0
4343 1448 2 0.5897 18.234141379914977 32.435802855673145 20.61516500027169 0 0 0
4344 1448 2 0.5897 16.967076672261694 33.22368471370154 20.358875281337493 0 0 0
4345 1449 3 -1.1794 20.789147466139415 33.05014217384383 20.160544304189116 0 0 0
4346 1449 2 0.5897 20.976166599526803 32.564423422399756 20.963870479313968 0 0 0
4347 1449 2 0.5897 19.85974610596765 32.89172300470879 19.9951725856478 0 0 0
4350 1450 2 0.5897 22.470907808706354 33.41755862497939 19.13805283589703 0 0 0
4855 1619 3 -1.1794 19.471694762245725 27.272146564484135 24.075661688168733 0 0 0
4856 1619 2 0.5897 19.608951224702796 26.34111135174003 23.90082988339537 0 0 0
4857 1619 2 0.5897 19.89428367501653 27.422384259207448 24.9212853948915 0 0 0
4904 1635 2 0.5897 15.313441156470107 32.275921013674285 23.658738164025756 0 0 0
4960 1654 3 -1.1794 18.646664319850963 33.34067407441043 23.837028297623085 0 0 0
4961 1654 2 0.5897 18.383959415609528 33.06777361657753 24.716086424952774 0 0 0
4962 1654 2 0.5897 17.898158048900793 33.118867341195646 23.283159016646877 0 0 0
4963 1655 3 -1.1794 20.507417268659957 31.49800249901592 22.85531533284508 0 0 0
4964 1655 2 0.5897 19.752400180473632 31.747070103912552 23.388369504181544 0 0 0
4965 1655 2 0.5897 20.990314403892736 30.875663932474435 23.39913338873287 0 0 0
4907 1636 2 0.5897 22.37148644097512 28.64368968856145 24.522299227967693 0 0 0
30200 0 1 0 21.081753957165386 34.884739239535875 25.632663299962573 0 0 0
3634 1212 3 -1.1794 24.33366374235579 26.026326517179463 18.79124995816836 0 0 0
3636 1212 2 0.5897 25.2833548701332 26.13403473187899 18.73911853662394 0 0 0
3637 1213 3 -1.1794 26.90061372578853 26.612803265251014 17.417525459948433 0 0 0
3638 1213 2 0.5897 26.82477056149214 27.564735582710664 17.48313890033948 0 0 0
3640 1214 3 -1.1794 29.57296119489378 27.177746898218114 18.79527006383262 0 0 0
3641 1214 2 0.5897 29.11383505337624 26.999790672473488 19.616102571701408 0 0 0
3642 1214 2 0.5897 29.073270053946484 27.886191474094378 18.389504806811274 0 0 0
3694 1232 3 -1.1794 24.757008625514175 30.09917748325142 17.839989320191968 0 0 0
3695 1232 2 0.5897 24.58503311799543 29.914394788777553 18.763305238396754 0 0 0
3696 1232 2 0.5897 25.703692926550975 29.99313982859646 17.746302241013602 0 0 0
3697 1233 3 -1.1794 27.540753060566935 29.300461389602393 17.848877808734414 0 0 0
3698 1233 2 0.5897 28.001456849497874 29.45454247377375 18.67364632872544 0 0 0
3700 1234 3 -1.1794 30.265902057089104 30.14818311758747 17.884097107551884 0 0 0
3701 1234 2 0.5897 30.553360510642012 30.94668824839895 18.326803542279407 0 0 0
3702 1234 2 0.5897 30.35446465148807 30.34557591323112 16.95166760697234 0 0 0
3742 1248 3 -1.1794 26.186379391418466 32.61541905743413 18.513315935120843 0 0 0
3743 1248 2 0.5897 26.799508341847275 32.67562134507491 17.780731315797755 0 0 0
4228 1410 3 -1.1794 23.41609078033539 27.690905350984448 21.852664080018947 0 0 0
4229 1410 2 0.5897 23.369843450665176 28.327301541744195 21.139155800214212 0 0 0
4231 1411 3 -1.1794 28.01946536513533 26.424011580369765 21.06656030967246 0 0 0
4232 1411 2 0.5897 27.71812812168729 26.884256867265226 21.84988760389584 0 0 0
4233 1411 2 0.5897 27.523465424161117 25.605350458646736 21.063504150250182 0 0 0
4234 1412 3 -1.1794 30.765525614129636 26.147485370793955 22.086244861570982 0 0 0
4236 1412 2 0.5897 31.488713562644485 26.226398415493133 22.708341228354996 0 0 0
4294 1432 3 -1.1794 23.887674085165475 30.034732462751865 20.567230050186062 0 0 0
4295 1432 2 0.5897 23.880752157912834 29.744201111753387 21.47924724372595 0 0 0
4296 1432 2 0.5897 22.996479572600926 30.345389284782602 20.407552479188176 0 0 0
4297 1433 3 -1.1794 30.013815861966272 29.35398366635573 21.03211467264731 0 0 0
4298 1433 2 0.5897 30.887365560735546 29.08978559270476 20.74342463319472 0 0 0
4299 1433 2 0.5897 30.033236742295458 30.310753651794617 21.010998925580036 0 0 0
4348 1450 3 -1.1794 22.936812119184605 33.16084134189831 18.342275925640312 0 0 0
4349 1450 2 0.5897 23.838365471026716 33.44695997761783 18.48913939556336 0 0 0
4351 1451 3 -1.1794 28.12834233444122 33.37842579206987 20.399904421196542 0 0 0
4352 1451 2 0.5897 27.50602388961447 33.247501732068294 19.684495141468506 0 0 0
4353 1451 2 0.5897 28.30997627818191 32.496421177646056 20.724413733338565 0 0 0
4354 1452 3 -1.1794 30.46682534802128 32.15436417021161 21.338946249600873 0 0 0
4355 1452 2 0.5897 30.408994894885524 33.07030016894901 21.06701141133499 0 0 0
4356 1452 2 0.5897 30.032665575101095 32.129315363457174 22.191653020281358 0 0 0
4858 1620 3 -1.1794 25.340902265102347 26.420556031801116 23.599259985705626 0 0 0
4859 1620 2 0.5897 25.045509046502787 26.872457461150564 22.808842961836874 0 0 0
4860 1620 2 0.5897 24.834818422617598 26.819443334804603 24.307073201098323 0 0 0
4861 1621 3 -1.1794 28.264719424512577 26.973976578450056 23.714971972878796 0 0 0
4862 1621 2 0.5897 28.564035529021744 26.666537344349116 24.570613867373687 0 0 0
4863 1621 2 0.5897 27.340069957298407 26.72870500363746 23.68182855881743 0 0 0
4906 1636 3 -1.1794 21.631058064826874 29.01525381894003 24.04278118411876 0 0 0
4908 1636 2 0.5897 21.478696273514373 28.401999904699693 23.32379776653401 0 0 0
4909 1637 3 -1.1794 27.5528860054516 29.415210655675054 24.637722459639107 0 0 0
4910 1637 2 0.5897 27.033294548250016 29.119524864104648 25.385269361320066 0 0 0
4911 1637 2 0.5897 27.722772272488786 28.619372679846624 24.13372461433334 0 0 0
4912 1638 3 -1.1794 30.347403980418 29.123098675528123 23.574965826157875 0 0 0
4913 1638 2 0.5897 29.515224483288943 29.536491723850503 23.804781646193376 0 0 0
4914 1638 2 0.5897 30.293190702940525 28.98389263094222 22.629495310734438 0 0 0
4966 1656 3 -1.1794 27.25125020796103 34.28773937444926 22.84676904220682 0 0 0
4967 1656 2 0.5897 28.069420980153794 34.38440654323779 23.334092665244683 0 0 0
4968 1656 2 0.5897 27.52121869313525 33.96990346557432 21.985183093705103 0 0 0
4969 1657 3 -1.1794 29.71424340645233 32.382804064323636 24.039178993451138 0 0 0
4970 1657 2 0.5897 30.438406870161444 32.981945315953446 24.220421962831193 0 0 0
4971 1657 2 0.5897 29.331993015721437 32.20166041555954 24.897842766429907 0 0 0
30031 0 1 0 23.382519471715558 32.97115412139327 23.425606666056076 0 0 0
3643 1215 3 -1.1794 33.86269384311281 27.74973304957408 17.93014943356137 0 0 0
3644 1215 2 0.5897 33.154596600048414 27.807606077588886 18.571617531078687 0 0 0
3645 1215 2 0.5897 33.428875853296134 27.856144098433564 17.083561190545304 0 0 0
3646 1216 3 -1.1794 36.00190308434299 26.100040566261498 16.961051630405816 0 0 0
3647 1216 2 0.5897 36.107036366660914 25.266940255571324 16.501569720838937 0 0 0
3648 1216 2 0.5897 35.169346475357614 26.014520096932458 17.42555953491072 0 0 0
3651 1217 2 0.5897 37.59935428781406 27.133913822583363 17.084819539147638 0 0 0
3703 1235 3 -1.1794 33.170484984683476 30.70359929345573 17.426305077023482 0 0 0
3704 1235 2 0.5897 33.38668734787932 29.771152233106292 17.42074233900173 0 0 0
3705 1235 2 0.5897 33.929614430810844 31.123560090693058 17.830764446041673 0 0 0
3706 1236 3 -1.1794 35.85137541455674 29.947059248783493 18.389282629412172 0 0 0
3707 1236 2 0.5897 35.775224543262524 29.68940598767357 19.30800308570401 0 0 0
3711 1237 2 0.5897 39.43458894178226 29.719012926271485 18.985390749049635 0 0 0
3745 1249 3 -1.1794 31.35581105838758 32.60895075920826 18.327493329621323 0 0 0
3746 1249 2 0.5897 31.533390285395903 32.57808334190069 19.26757027857599 0 0 0
3748 1250 3 -1.1794 36.4466487485671 32.762740363436464 18.052750657956476 0 0 0
3749 1250 2 0.5897 37.39424970306782 32.678490180110735 18.15851527527705 0 0 0
3750 1250 2 0.5897 36.115571931361686 31.868361618348523 18.13464294167854 0 0 0
4237 1413 3 -1.1794 32.840329145686056 28.67794047257825 20.449056786598984 0 0 0
4238 1413 2 0.5897 33.49404982398555 29.33887776244605 20.677186683784537 0 0 0
4240 1414 3 -1.1794 35.35577151450119 26.3662837267128 21.427312212210616 0 0 0
4241 1414 2 0.5897 35.515815109059396 26.689337295434857 22.31402210873767 0 0 0
4242 1414 2 0.5897 34.59565920966331 26.863017539823755 21.12446663642835 0 0 0
4245 1415 2 0.5897 38.58533338143495 26.004316329215875 19.74100542811811 0 0 0
4300 1434 3 -1.1794 35.63905209420643 29.38964820376246 21.085375242536774 0 0 0
4301 1434 2 0.5897 36.54671548449064 29.273334070323056 20.804572557823374 0 0 0
4302 1434 2 0.5897 35.70397169387987 29.84616227416698 21.92419122529641 0 0 0
4303 1435 3 -1.1794 38.18722945320508 29.360187196611875 20.624474991262023 0 0 0
4305 1435 2 0.5897 38.552118985912145 29.687760382376858 21.446534865560476 0 0 0
4357 1453 3 -1.1794 33.63014688644176 32.77725950729417 20.27299265833414 0 0 0
4358 1453 2 0.5897 34.57672385758815 32.71530400833135 20.14498718158298 0 0 0
4359 1453 2 0.5897 33.51367983248418 32.743836385815044 21.222493067462757 0 0 0
4864 1622 3 -1.1794 33.16287842736312 26.8325489271339 23.19847301201818 0 0 0
4866 1622 2 0.5897 32.90779030384568 26.860923106445263 24.120620417766524 0 0 0
4868 1623 2 0.5897 37.98526692786706 27.529447366801787 24.58285540383563 0 0 0
4869 1623 2 0.5897 39.310934748241706 27.31429514566782 23.884135771861832 0 0 0
4915 1639 3 -1.1794 33.211552664073714 29.922799371622038 24.02971789522241 0 0 0
4916 1639 2 0.5897 33.48566040035003 29.185206794713476 23.484691913037466 0 0 0
4917 1639 2 0.5897 32.26713949583458 29.806510002880884 24.133600489598475 0 0 0
4918 1640 3 -1.1794 36.110783141402976 30.938292239075576 23.333992135242354 0 0 0
4919 1640 2 0.5897 37.05883767802101 30.928269214243645 23.20237176348351 0 0 0
4920 1640 2 0.5897 35.981953575505344 30.516346744244743 24.18346060619856 0 0 0
4921 1641 3 -1.1794 38.819519442711204 30.291693682930582 22.983440256186192 0 0 0
4923 1641 2 0.5897 38.554164126689344 29.39355054105169 23.18132223773136 0 0 0
4972 1658 3 -1.1794 33.090778115178935 32.48685735492715 23.11450386365334 0 0 0
4973 1658 2 0.5897 33.949328140953604 32.617986822294974 23.516907752280368 0 0 0
4974 1658 2 0.5897 32.871987890834156 31.575206754335472 23.30752264567744 0 0 0
4975 1659 3 -1.1794 36.07243533087276 33.48695885746379 24.22559806867071 0 0 0
4976 1659 2 0.5897 36.13758072533907 32.610817245094125 23.84564679289803 0 0 0
4977 1659 2 0.5897 36.47921833410177 33.40531383874734 25.08820600807175 0 0 0
3751 1251 3 -1.1794 39.19779712361953 32.71265562116526 17.967594301773183 0 0 0
4867 1623 3 -1.1794 38.39570612829521 27.54023409123177 23.71818487063163 0 0 0
5549 1850 2 0.5897 33.3755927739141 30.71254397102626 25.677660040117296 0 0 0
3756 1252 2 0.5897 42.30681339743057 33.32001178292875 18.243895517053026 0 0 0
3758 1253 2 0.5897 45.45751837946771 32.855201079323386 18.36586932690847 0 0 0
3649 1217 3 -1.1794 38.512199444099195 27.417138741960315 17.13705289875841 0 0 0
3753 1251 2 0.5897 39.24120011344002 31.77261184460462 18.142709990403485 0 0 0
4243 1415 3 -1.1794 38.505034408804484 26.51327485145095 20.54769299654973 0 0 0
3652 1218 3 -1.1794 44.35375020378377 26.335510680651183 18.31401948596387 0 0 0
3654 1218 2 0.5897 45.16109103972048 26.846431932776845 18.25577409132511 0 0 0
3709 1237 3 -1.1794 39.79981641682988 29.837678132732442 18.108601967680297 0 0 0
3710 1237 2 0.5897 39.650236703350195 28.999669681281304 17.670881183264896 0 0 0
3712 1238 3 -1.1794 42.44595292331885 28.854121566111797 17.611111652371775 0 0 0
3714 1238 2 0.5897 41.852129626215905 29.340475832733485 18.183008556159447 0 0 0
3754 1252 3 -1.1794 42.11278505471733 32.41385847975679 18.48362744704452 0 0 0
3755 1252 2 0.5897 41.16785912847708 32.32905669701958 18.356524627064324 0 0 0
3757 1253 3 -1.1794 44.67928503725664 33.16651093378998 18.82811489929028 0 0 0
3759 1253 2 0.5897 44.017566951377894 32.494772522462256 18.663405207476924 0 0 0
4246 1416 3 -1.1794 41.148252330497584 27.287243291503884 20.527632706643832 0 0 0
4247 1416 2 0.5897 40.316761100285774 26.86797309753045 20.306120948812268 0 0 0
4248 1416 2 0.5897 41.76963279096535 26.94129945357791 19.88697633848073 0 0 0
4249 1417 3 -1.1794 45.42452762364091 27.03516738875075 21.131553253157815 0 0 0
4250 1417 2 0.5897 44.85327269362429 26.267283683493027 21.115595923450435 0 0 0
4251 1417 2 0.5897 44.84056340643972 27.77244846998151 20.95369525087099 0 0 0
4304 1435 2 0.5897 38.48589639542938 28.45216095125877 20.57429489797503 0 0 0
4306 1436 3 -1.1794 41.17682692000997 30.741827391243557 20.92160211905875 0 0 0
4307 1436 2 0.5897 41.19858132492418 29.78500401606488 20.937337699891824 0 0 0
4308 1436 2 0.5897 40.87199926917265 30.989334409352892 21.794558204437546 0 0 0
4309 1437 3 -1.1794 45.205756905060205 29.770793863257953 19.579536668436095 0 0 0
4310 1437 2 0.5897 45.23797871567487 30.462854818264535 20.24002550052573 0 0 0
4311 1437 2 0.5897 44.27410425392524 29.6670215721872 19.385924044100342 0 0 0
4360 1454 3 -1.1794 42.40545169796578 33.27906643857353 21.609972113385254 0 0 0
4361 1454 2 0.5897 41.99295669674234 32.60610818065307 21.068484930757847 0 0 0
4362 1454 2 0.5897 41.75424700920164 33.47834357725115 22.282618256880653 0 0 0
4363 1455 3 -1.1794 45.07941474146406 32.328264262777026 21.307785705516196 0 0 0
4364 1455 2 0.5897 44.14209221246851 32.47331309199941 21.436699723567706 0 0 0
4365 1455 2 0.5897 45.30835309708096 32.88524739812854 20.563750319362818 0 0 0
4870 1624 3 -1.1794 40.977785284688125 26.758024710633997 23.47160675557322 0 0 0
4871 1624 2 0.5897 41.09404982009385 26.981478071663474 22.54814399311065 0 0 0
4873 1625 3 -1.1794 46.621347509476394 26.21199810201304 24.92277182904647 0 0 0
4875 1625 2 0.5897 47.22209924909383 26.77908394748482 25.40624057224288 0 0 0
4922 1641 2 0.5897 39.454720689863265 30.51004419367244 23.66540381359649 0 0 0
4924 1642 3 -1.1794 41.027503746804115 30.91892343417722 24.263021361559538 0 0 0
4925 1642 2 0.5897 41.39289246215662 31.802779624556607 24.302036068003616 0 0 0
4926 1642 2 0.5897 41.262088603416466 30.52495447040048 25.10325366501242 0 0 0
4927 1643 3 -1.1794 47.22082291353867 31.63049083388472 24.809268744739242 0 0 0
4928 1643 2 0.5897 47.678736200845016 30.814685075040728 24.60676772784823 0 0 0
4929 1643 2 0.5897 46.98308163087744 31.990701915648888 23.95489279970227 0 0 0
4978 1660 3 -1.1794 42.06345677289029 33.49397678701002 24.319025728337966 0 0 0
4979 1660 2 0.5897 42.89323929648385 33.87549280148557 24.605625855108553 0 0 0
4980 1660 2 0.5897 41.50293809365497 33.52867235804734 25.09416937040658 0 0 0
4981 1661 3 -1.1794 44.3507989930954 35.08050085614182 24.57473600246265 0 0 0
21827 7276 2 0.5897 26.528664747138112 0.7662778659433559 32.29394384773326 0 1 0
4983 1661 2 0.5897 45.27148509402524 34.82263718238951 24.62028484567599 0 0 0
30006 0 1 0 44.333461379758575 29.27904157837527 23.666587076895865 0 0 0
3767 1256 2 0.5897 54.35684305711943 34.204215440120215 18.690577009588736 0 0 0
3656 1219 2 0.5897 47.9662830892176 26.74322761374653 17.662892907078444 0 0 0
3655 1219 3 -1.1794 47.24196386212975 27.13981241296678 18.146952809109262 0 0 0
3657 1219 2 0.5897 47.39120057952987 26.88147971984086 19.056471539961507 0 0 0
3658 1220 3 -1.1794 49.846041586301986 26.17129497863744 17.482885218129905 0 0 0
3660 1220 2 0.5897 50.126943696363604 26.631561513144387 18.27375862486451 0 0 0
3661 1221 3 -1.1794 54.23692660457011 26.31760856849757 18.03122035206805 0 0 0
3663 1221 2 0.5897 54.07061864495171 26.811335839594122 18.834219174026423 0 0 0
3715 1239 3 -1.1794 47.39997449693501 30.113903745174955 17.96994631783196 0 0 0
3716 1239 2 0.5897 47.195322204133966 29.37097670145996 17.40213588089966 0 0 0
3717 1239 2 0.5897 46.68442392673404 30.13455364545091 18.605393233195972 0 0 0
3718 1240 3 -1.1794 54.0597446499897 28.693980970317654 19.79005273696369 0 0 0
3719 1240 2 0.5897 53.990796810160674 29.557291292424868 20.197695564166807 0 0 0
3720 1240 2 0.5897 54.16606952478827 28.089538020694768 20.524610812041605 0 0 0
3760 1254 3 -1.1794 47.53569962810257 32.85053872895298 18.205093250287312 0 0 0
3761 1254 2 0.5897 47.63265420469699 31.91326721654397 18.03670872953121 0 0 0
3762 1254 2 0.5897 48.25824424878032 33.064320426091754 18.795396756855883 0 0 0
3763 1255 3 -1.1794 50.37322083890105 34.09919802450515 17.5817314727264 0 0 0
3764 1255 2 0.5897 51.14882455589041 34.188194299344474 18.135582080479903 0 0 0
3765 1255 2 0.5897 50.61627294739453 34.52286240808998 16.758526983935386 0 0 0
3766 1256 3 -1.1794 53.92604161909474 35.042360529692765 18.522785050490903 0 0 0
14324 4775 2 0.5897 41.88963784743874 30.31084921312477 0.13175965567002915 0 0 1
4252 1418 3 -1.1794 48.24692750576468 26.451667635456893 20.91338772466289 0 0 0
4253 1418 2 0.5897 47.38602934360604 26.86693042602118 20.964795606236976 0 0 0
4254 1418 2 0.5897 48.078203504846776 25.52656755812333 21.09214347618589 0 0 0
4255 1419 3 -1.1794 50.83544630238748 27.335171508439895 21.39168232578587 0 0 0
4256 1419 2 0.5897 51.60338886833173 26.857900343664422 21.07750441043085 0 0 0
4257 1419 2 0.5897 50.10494741357339 26.732364818801873 21.253022733261147 0 0 0
4258 1420 3 -1.1794 54.110156275405906 26.20318960478817 20.929775338450565 0 0 0
4260 1420 2 0.5897 54.24285952691371 25.742866180436465 21.75846224432989 0 0 0
4312 1438 3 -1.1794 51.13478563861416 30.075379853849803 21.483150800800257 0 0 0
4313 1438 2 0.5897 50.75215114884292 30.42270694714656 20.677429779908014 0 0 0
4314 1438 2 0.5897 51.12276055419069 29.12563166644078 21.364553417269914 0 0 0
4366 1456 3 -1.1794 48.85088471372304 32.891520639139074 20.8265036468508 0 0 0
4367 1456 2 0.5897 48.3029570448189 33.52896373465264 21.284404898556218 0 0 0
4368 1456 2 0.5897 48.23159686380254 32.25365850888703 20.471755383404723 0 0 0
4369 1457 3 -1.1794 51.39153746361139 33.41827689974369 20.699769714040123 0 0 0
4370 1457 2 0.5897 50.543279881453685 33.02368030590528 20.902220581839767 0 0 0
4371 1457 2 0.5897 51.84881856034439 33.44857465299104 21.54013110411717 0 0 0
4876 1626 3 -1.1794 50.65760331574803 27.22657043804143 24.230457075202224 0 0 0
4877 1626 2 0.5897 50.57557685010726 27.16350226275962 23.278865853934768 0 0 0
4878 1626 2 0.5897 51.047052628663124 26.39269955441602 24.49355461229652 0 0 0
4879 1627 3 -1.1794 53.95250330100539 26.203089636334706 23.867316103409674 0 0 0
4880 1627 2 0.5897 54.75941837179642 26.25309160656077 24.379781164250332 0 0 0
4930 1644 3 -1.1794 48.19533703034452 29.07131311607709 24.61544804751001 0 0 0
4931 1644 2 0.5897 49.10599169166283 28.915893775313005 24.364879442634667 0 0 0
4932 1644 2 0.5897 48.164654146032845 28.863855573339144 25.5493920787392 0 0 0
4933 1645 3 -1.1794 51.42475199956876 29.77494884698857 24.403631113579262 0 0 0
4934 1645 2 0.5897 51.43592135109367 29.93351036130059 23.45972151125206 0 0 0
4935 1645 2 0.5897 51.16656031725229 28.857263611090705 24.489785965775845 0 0 0
4936 1646 3 -1.1794 53.945993226244276 29.13370372878814 23.223900019253744 0 0 0
4937 1646 2 0.5897 54.32260956226572 28.27757452611264 23.020344905994943 0 0 0
4938 1646 2 0.5897 53.0200336614127 28.955552074291305 23.388499077047197 0 0 0
4984 1662 3 -1.1794 48.03976163740779 34.41430431039852 24.43622636849608 0 0 0
4985 1662 2 0.5897 48.80802472507889 34.178187186181866 23.916368313538058 0 0 0
4986 1662 2 0.5897 47.900286246888285 33.66329935800419 25.01308891257534 0 0 0
4987 1663 3 -1.1794 50.8785159397064 32.42752531904174 24.614534997634966 0 0 0
4988 1663 2 0.5897 51.74576450483385 32.5525701214358 24.229210339433084 0 0 0
4989 1663 2 0.5897 50.787719193465975 31.478331290285126 24.698310016260233 0 0 0
4990 1664 3 -1.1794 53.66207547413837 33.21424107826073 23.854048776794258 0 0 0
4991 1664 2 0.5897 54.18732592864647 33.899637533028724 24.267056864967508 0 0 0
4992 1664 2 0.5897 54.2819549674816 32.73575243618258 23.303567369144375 0 0 0
30015 0 1 0 50.737197739620186 30.034820074040255 18.0253740181065 0 0 0
5607 1869 2 0.5897 51.006177508037986 33.03003659859956 26.424167336084412 0 0 0
3662 1221 2 0.5897 55.17189952652756 26.437676157850166 17.86496495301641 0 0 0
3664 1222 3 -1.1794 59.45285479107482 27.713718223903353 17.775135559060168 0 0 0
3666 1222 2 0.5897 58.70980203590925 28.203271730872203 17.42237032471187 0 0 0
3669 1223 2 0.5897 63.05606967711445 27.166828714965398 18.254232172687914 0 0 0
3721 1241 3 -1.1794 57.0890079294118 29.046056133774393 17.610939023712334 0 0 0
3722 1241 2 0.5897 57.0585367672595 29.94605547208205 17.935445536425377 0 0 0
3723 1241 2 0.5897 56.63199947812803 28.53460422222372 18.27861557393697 0 0 0
3724 1242 3 -1.1794 59.49598647316633 31.297020075886298 17.354097444842548 0 0 0
3726 1242 2 0.5897 59.68871752286018 32.23248374076275 17.41729224294916 0 0 0
3769 1257 3 -1.1794 57.51634661977427 33.40370280457313 17.73521040921776 0 0 0
3771 1257 2 0.5897 58.16963823885321 34.09382379970723 17.62042586873021 0 0 0
4259 1420 2 0.5897 54.94729468349375 26.121143966043626 20.47293918346281 0 0 0
4261 1421 3 -1.1794 56.988262697402405 26.32296929405891 19.85554150348908 0 0 0
4263 1421 2 0.5897 57.73602531483401 26.91770620568323 19.913598015917884 0 0 0
4264 1422 3 -1.1794 59.39280459822798 27.832206221000103 20.395300067612716 0 0 0
4265 1422 2 0.5897 59.32572986845379 27.871164573084243 19.44124811020261 0 0 0
4266 1422 2 0.5897 59.73827434614838 26.958023116259817 20.57609385660509 0 0 0
4269 1423 2 0.5897 63.23739653697434 26.01396534521168 21.8255797832223 0 0 0
4315 1439 3 -1.1794 56.609253403504994 30.908175442865456 21.76565019041011 0 0 0
4316 1439 2 0.5897 57.49516814047267 30.595803537433643 21.581773295873095 0 0 0
4317 1439 2 0.5897 56.46047791132889 30.681282496685945 22.683591801467774 0 0 0
4318 1440 3 -1.1794 59.2362093570655 30.337222691397407 21.421121812419145 0 0 0
4319 1440 2 0.5897 59.67555257526789 30.170347041003783 22.255004599120056 0 0 0
4320 1440 2 0.5897 59.266359163790824 29.497964642777198 20.961808764885177 0 0 0
[truncated: 4,804,289 more chars]
