# Supplementary material for: Molecular Dynamics Study of Clathrate-like Ordering of Water in Supersaturated Methane Solution at Low Pressure
Source: Molecules. 2023 Mar 26;28(7):2960. doi: 10.3390/molecules28072960 (PMC10095827; doi:10.3390/molecules28072960)
Supplement: Supplementary file 1 [file molecules-28-02960-s001.zip › Simulation_data_Ffles_A_B/box_eq_a_0.4.dat]

LAMMPS data file via write_data, version 30 Nov 2020, timestep = 200

30699 atoms
5 atom types
20002 bonds
1 bond types
10001 angles
1 angle types

0 70.3 xlo xhi
0 70.3 ylo yhi
0 70.3 zlo zhi

Masses

1 16.11
2 1.00794
3 15.9994
4 35.452999
5 22.989771

PairIJ Coeffs # lj/cut/tip4p/long

1 1 0.294237 3.73 13
1 2 0 0 13
1 3 0.249137 3.43688 13
1 4 0.0735672 4.18658 13
1 5 0.321857 2.8759 13
2 2 0 0 13
2 3 0 0 13
2 4 0 0 13
2 5 0 0 13
3 3 0.21095 3.1668 13
3 4 0.0148214 4.23867 13
3 5 0.189715 2.60838 13
4 4 0.0183938 4.69906 13
4 5 0.344068 3.00512 13
5 5 0.35207 2.21737 13

Bond Coeffs # harmonic

1 450 0.9572

Angle Coeffs # harmonic

1 55 104.52

Atoms # full

1 1 3 -1.1794 2.1295677709993206 2.601270869003069 1.3460104279731933 0 0 0
2 1 2 0.5897 1.2812624974783846 2.803600054360217 0.9514572873345655 0 0 0
3 1 2 0.5897 2.0493988903514215 1.6920580495474054 1.6343443945626386 0 0 0
4 2 3 -1.1794 3.47561185291274 2.9333568879838054 4.463072235933577 0 0 0
5 2 2 0.5897 3.0999161113956206 3.235470181956703 3.6361429576236537 0 0 0
6 2 2 0.5897 4.337217351504313 2.591389322442173 4.224480103294603 0 0 0
7 3 3 -1.1794 6.492527388331993 3.4606897128132905 3.2716117869384638 0 0 0
8 3 2 0.5897 7.418606039021199 3.2195599267905135 3.2932237849191024 0 0 0
9 3 2 0.5897 6.433330596116477 4.236031871144047 3.829798709683474 0 0 0
52 18 3 -1.1794 2.063367267177422 5.779160642078242 2.473359093399743 0 0 0
53 18 2 0.5897 2.433307638901715 4.928052570781187 2.2388578992686967 0 0 0
54 18 2 0.5897 2.670654766400726 6.134165791939224 3.1225164814269935 0 0 0
106 36 3 -1.1794 3.6297856444264585 9.57789217787129 3.3320347850073784 0 0 0
110 37 2 0.5897 6.6267974284166 8.91305916204459 1.6342696436818096 0 0 0
601 201 3 -1.1794 2.6302733917333687 3.5858341608820736 7.116858911411436 0 0 0
602 201 2 0.5897 2.454261835489204 3.4506174590061978 6.185747798124713 0 0 0
603 201 2 0.5897 3.534054376548063 3.293576646811477 7.2351673489816415 0 0 0
604 202 3 -1.1794 5.578476296887543 2.774234325352994 6.693106292493654 0 0 0
605 202 2 0.5897 5.383187617985654 1.8644581168093184 6.468603935786532 0 0 0
606 202 2 0.5897 5.743098907975742 2.7587400941595948 7.635916228808147 0 0 0
646 216 3 -1.1794 3.4615034686256783 7.167337582921749 4.925606049612314 0 0 0
647 216 2 0.5897 4.283511768795943 6.6937697134353 5.0531527456980365 0 0 0
648 216 2 0.5897 2.8461735262492054 6.745940676183755 5.525627455631996 0 0 0
649 217 3 -1.1794 6.056193318693459 5.429853861763232 5.362899220672433 0 0 0
650 217 2 0.5897 5.869236287632419 4.603099143467828 5.807596220232364 0 0 0
651 217 2 0.5897 6.803657405986907 5.793842760065399 5.83728414611788 0 0 0
704 235 2 0.5897 6.372443244618798 7.841769147842101 6.065086272914354 0 0 0
1283 428 2 0.5897 2.551966248665152 5.153907639457749 7.775928351273822 0 0 0
1222 408 3 -1.1794 5.694755914352517 3.724516641860645 9.397188188154994 0 0 0
10 4 3 -1.1794 9.332578973763916 2.5351475988146563 3.7266359979427195 0 0 0
11 4 2 0.5897 10.183970207297582 2.8568206366344375 4.023102817793678 0 0 0
12 4 2 0.5897 9.316215103944604 1.6166066365290923 3.9954231064299184 0 0 0
55 19 3 -1.1794 8.750851126284687 6.768393384255412 3.903564946798049 0 0 0
56 19 2 0.5897 8.98349370314767 6.405913483334839 4.75838521021173 0 0 0
57 19 2 0.5897 9.146105286998663 6.167131249603173 3.272304517998796 0 0 0
58 20 3 -1.1794 11.420910090509498 6.388688777409303 2.3959748779143557 0 0 0
59 20 2 0.5897 11.298691956834563 7.334694648976934 2.3161785533418757 0 0 0
60 20 2 0.5897 12.344331597816613 6.284521276852117 2.6254822729000056 0 0 0
61 21 3 -1.1794 14.101312018706567 5.540733806189746 2.8941946353989416 0 0 0
62 21 2 0.5897 14.581022799677452 5.561855622414023 3.722242335704894 0 0 0
63 21 2 0.5897 14.657076300282657 5.027294043278049 2.3079033628641143 0 0 0
113 38 2 0.5897 8.865840105385946 8.626112950139845 3.6173003690087997 0 0 0
116 39 2 0.5897 10.770260827292844 9.137106422525049 3.3681834629899767 0 0 0
119 40 2 0.5897 14.421620555138393 7.981678437979554 2.661703285685036 0 0 0
607 203 3 -1.1794 8.567133263318508 3.0178588368946127 6.661868319825272 0 0 0
608 203 2 0.5897 9.148606845697657 2.7170862540871803 5.96354448838729 0 0 0
609 203 2 0.5897 7.685290595000626 2.8700786331744204 6.320186368313881 0 0 0
610 204 3 -1.1794 11.887787397228678 2.94696977300656 4.913355886023701 0 0 0
611 204 2 0.5897 12.5777489199176 3.4209924078872445 4.449149872500867 0 0 0
612 204 2 0.5897 12.212569019734477 2.8679973962341667 5.810301873111274 0 0 0
613 205 3 -1.1794 15.475301371350481 2.9325800227418446 6.0412848463296385 0 0 0
614 205 2 0.5897 15.153648093199118 2.8662268207346004 6.940377890499098 0 0 0
615 205 2 0.5897 15.487040414688526 3.872255549768336 5.859335770999991 0 0 0
652 218 3 -1.1794 8.391516391677108 5.888168147008777 6.779063068268239 0 0 0
653 218 2 0.5897 8.698985012378262 4.995066491178001 6.934192600289774 0 0 0
654 218 2 0.5897 8.076095398640206 6.1850538750963615 7.632643993725146 0 0 0
655 219 3 -1.1794 15.06749771909127 5.534466184503388 5.369517326845656 0 0 0
657 219 2 0.5897 14.696493895307581 5.5700836399925295 6.251174301092429 0 0 0
708 236 2 0.5897 11.928093544398049 7.34944860935859 6.236678709009628 0 0 0
1226 409 2 0.5897 8.50617303686883 3.113442992408078 8.627232602052166 0 0 0
1231 411 3 -1.1794 14.838593536653768 3.1289854251183717 9.468397282602126 0 0 0
1286 429 2 0.5897 12.485695529344648 5.84094892639149 8.126709684352537 0 0 0
1289 430 2 0.5897 15.317887217526863 6.2575696314668985 8.697292378464827 0 0 0
1337 446 2 0.5897 9.472534956403136 8.679994557696748 8.934848548027288 0 0 0
1340 447 2 0.5897 11.372678775807133 7.741589917491531 8.782869332980782 0 0 0
30088 0 1 0 9.346040868435066 4.5516150072073005 0.6260275582370182 0 0 0
115 39 3 -1.1794 11.635612187958595 8.9630139885413 2.997925769602111 0 0 0
656 219 2 0.5897 15.97485635016531 5.818860786188298 5.47929750643227 0 0 0
13 5 3 -1.1794 17.974490462425017 1.9189938717404609 2.275738161873518 0 0 0
14 5 2 0.5897 17.630839989593166 1.8748921760560695 1.3834429715964685 0 0 0
15 5 2 0.5897 17.638119993309335 1.1305483734097752 2.7016972161335793 0 0 0
16 6 3 -1.1794 20.056798367503518 3.3760629408071146 2.6314230573112884 0 0 0
17 6 2 0.5897 20.767193987031323 2.9257351411327717 2.1745050921605795 0 0 0
18 6 2 0.5897 19.366876127450222 2.717317947736917 2.710757591089875 0 0 0
64 22 3 -1.1794 21.69664031724802 6.489863182105024 1.9801563955372234 0 0 0
65 22 2 0.5897 22.372846668470668 6.049275645790214 2.4948019947167754 0 0 0
66 22 2 0.5897 20.875098561873113 6.253115086800961 2.4105652541839526 0 0 0
69 23 2 0.5897 23.7851239997077 4.140636445248575 3.0091595364600034 0 0 0
121 41 3 -1.1794 17.99340176360552 8.94978361852045 2.756563830114402 0 0 0
122 41 2 0.5897 18.29822249261644 9.14777916943462 1.8710618062356323 0 0 0
125 42 2 0.5897 21.553451072685696 8.934029604142893 1.6765622605805615 0 0 0
616 206 3 -1.1794 18.09888714132621 3.002301405382218 5.325976629887733 0 0 0
617 206 2 0.5897 17.839130309968603 3.2543113912723762 4.439833925292242 0 0 0
618 206 2 0.5897 17.280758773074336 2.99447945837187 5.8228026383563325 0 0 0
619 207 3 -1.1794 20.993974081791304 3.7301853622466083 5.385127823475849 0 0 0
620 207 2 0.5897 20.65955398704254 4.394653725991742 4.782735421989835 0 0 0
621 207 2 0.5897 20.226215717568188 3.2071068062553656 5.615709190560788 0 0 0
623 208 2 0.5897 22.39294596676139 2.56032279602365 4.71538999643671 0 0 0
658 220 3 -1.1794 17.596092876676728 5.876620362142575 6.2326243400598385 0 0 0
659 220 2 0.5897 17.90840960234362 5.60496431575816 7.095696196302888 0 0 0
660 220 2 0.5897 18.0671718134033 5.31325435784363 5.618673885570796 0 0 0
661 221 3 -1.1794 19.388629959850956 6.264413137055148 3.566117321598036 0 0 0
662 221 2 0.5897 18.876050133163496 6.738664136558521 2.9114565894035493 0 0 0
663 221 2 0.5897 19.841632016403924 6.949079514851373 4.058309338222504 0 0 0
713 238 2 0.5897 17.90838145221388 9.651210320631249 4.386838949476056 0 0 0
716 239 2 0.5897 19.72195362206535 9.798854415431643 5.077893248359036 0 0 0
1235 412 2 0.5897 17.883897673130903 1.656127316210705 8.532179740708393 0 0 0
1238 413 2 0.5897 21.957006098249767 3.2187609221540194 9.36444453661602 0 0 0
1292 431 2 0.5897 19.39981800658184 4.8593426901882575 9.002358742356844 0 0 0
1294 432 3 -1.1794 22.016373823890834 5.7604433758795395 7.217320196503213 0 0 0
1346 449 2 0.5897 22.02476510114319 7.917557432576613 7.3910097630383005 0 0 0
30087 0 1 0 21.234353680821627 0.6177767613504356 7.406894152643919 0 0 0
665 222 2 0.5897 23.39660385740912 6.499967191832787 6.083566101924939 0 0 0
19 7 3 -1.1794 23.508459510222774 2.5638186241298793 2.134528292930361 0 0 0
20 7 2 0.5897 24.0538635585017 1.9066268688015442 1.7022509710462317 0 0 0
21 7 2 0.5897 23.48192079921408 2.28856875286558 3.050915238867775 0 0 0
67 23 3 -1.1794 23.801319188333927 5.091452849531657 3.1183312229998945 0 0 0
68 23 2 0.5897 24.631053455734335 5.2680080163676655 3.5617287928728842 0 0 0
70 24 3 -1.1794 26.52965420098552 6.6292813690811645 3.2446654283082608 0 0 0
71 24 2 0.5897 27.28369323124136 6.560572008765261 2.6590581350424305 0 0 0
72 24 2 0.5897 26.910852667380954 6.771594499698509 4.111075401910358 0 0 0
73 25 3 -1.1794 29.18639214206332 6.505707097362607 2.2689540558268653 0 0 0
74 25 2 0.5897 29.76281791602456 6.2327815337902 1.5551778262068876 0 0 0
75 25 2 0.5897 29.298290376982116 5.831357658629295 2.939001574298351 0 0 0
128 43 2 0.5897 24.28581171548973 8.318850921234374 2.0439556297388655 0 0 0
131 44 2 0.5897 29.54221192368559 8.243477584155828 2.3906401067213525 0 0 0
622 208 3 -1.1794 23.249151597308988 2.1579626631455153 4.861163830442938 0 0 0
624 208 2 0.5897 23.06766249209678 1.404245045673056 5.422592876104574 0 0 0
625 209 3 -1.1794 29.588370470420926 2.8972626932175722 5.798602756801345 0 0 0
626 209 2 0.5897 29.021460742892366 2.4454007297556806 6.423635561551215 0 0 0
627 209 2 0.5897 30.417719354776224 2.4210502262117717 5.839029600439431 0 0 0
664 222 3 -1.1794 23.790742313888266 6.908026076420749 5.312608632164253 0 0 0
666 222 2 0.5897 23.60159503162436 6.301310077891614 4.5968215379641695 0 0 0
667 223 3 -1.1794 27.132389202075675 7.503374700710589 5.7560131224385565 0 0 0
668 223 2 0.5897 27.95391036559881 7.054890235664876 5.956505699975478 0 0 0
669 223 2 0.5897 26.45288902162387 6.9278662555215735 6.107155299874228 0 0 0
670 224 3 -1.1794 29.28070734278547 5.7980537817310385 5.231805378867287 0 0 0
671 224 2 0.5897 30.10210185342757 6.1266044017422 5.597315366659439 0 0 0
672 224 2 0.5897 29.252597365200327 4.877804998585716 5.493692346993017 0 0 0
719 240 2 0.5897 24.208614311781584 8.822055905390961 5.151905036573667 0 0 0
722 241 2 0.5897 27.31827851435089 9.38964260518551 4.736064467782306 0 0 0
725 242 2 0.5897 31.025826512178128 8.454481537806092 4.318184933677536 0 0 0
1244 415 2 0.5897 26.406823178534424 2.089021147198824 7.753476969822817 0 0 0
1247 416 2 0.5897 29.899393191179126 2.6971656165721978 8.545258538502349 0 0 0
1298 433 2 0.5897 26.52658081076351 4.308285707134119 8.764409477620246 0 0 0
1302 434 2 0.5897 30.600183651714495 4.9534382307149984 7.972349399086671 0 0 0
30005 0 1 0 26.107594900393156 9.201109020975817 8.098648897921775 0 0 0
30141 0 1 0 28.879598524467458 1.8377422895293578 1.4051248704463206 0 0 0
30176 0 1 0 26.347240861933614 3.7682505423345245 5.385612175983712 0 0 0
1243 415 3 -1.1794 26.825792464144946 2.2733977189043966 8.594132603248235 0 0 0
1300 434 3 -1.1794 29.834178909141485 4.636655709355732 8.451011581274415 0 0 0
22 8 3 -1.1794 31.841215797620222 4.055692407087662 2.6769712188170143 0 0 0
23 8 2 0.5897 31.140415975046874 3.405153992609982 2.6332670078962925 0 0 0
24 8 2 0.5897 31.720091958956107 4.591933728447204 1.893385499481577 0 0 0
25 9 3 -1.1794 38.67645692431421 3.7225655640528115 3.093057136515044 0 0 0
26 9 2 0.5897 39.45881148493242 3.33017555946812 3.4805910636483026 0 0 0
76 26 3 -1.1794 31.768495904962723 6.257916871465939 0.9999489458113179 0 0 0
77 26 2 0.5897 31.58157906159419 6.628532396645737 0.13743050495481174 0 0 0
78 26 2 0.5897 32.67151297769448 6.517824971773496 1.1822667952654857 0 0 0
79 27 3 -1.1794 37.281214360915456 5.178198309082092 1.2687713609763442 0 0 0
80 27 2 0.5897 36.38764045989077 4.839665871284323 1.212618774175764 0 0 0
81 27 2 0.5897 37.726307493776424 4.582021117852343 1.8710143954134593 0 0 0
84 28 2 0.5897 38.58287019364727 6.54369364894959 2.1173762941215886 0 0 0
134 45 2 0.5897 36.28557982515233 11.426445002482161 2.1671097454228287 0 0 0
628 210 3 -1.1794 33.9149540882869 3.8055615882845806 5.663268774239194 0 0 0
629 210 2 0.5897 34.802298182371594 3.602765876275501 5.959454852423461 0 0 0
630 210 2 0.5897 33.95760130845628 3.7323898275711485 4.709822999494168 0 0 0
631 211 3 -1.1794 36.90222902706793 3.126910447083441 5.36376835938164 0 0 0
632 211 2 0.5897 36.988897691568894 2.434933371871555 4.708110094428436 0 0 0
633 211 2 0.5897 36.74156150258666 2.661162455407491 6.1844364156830745 0 0 0
673 225 3 -1.1794 32.752402151911035 6.100671403571122 7.08461115849195 0 0 0
674 225 2 0.5897 33.24946731188394 5.3999230822924655 6.66257997645307 0 0 0
675 225 2 0.5897 32.982345672799376 6.033458055422811 8.011348067587734 0 0 0
676 226 3 -1.1794 37.6504686482022 5.713396502449451 6.056829905288347 0 0 0
677 226 2 0.5897 37.088747800071374 5.012093278948827 5.726866224076777 0 0 0
678 226 2 0.5897 37.98338393872653 5.381910986245023 6.890805963221732 0 0 0
728 243 2 0.5897 34.00027846278387 8.69873369203766 7.000038603733754 0 0 0
1250 417 2 0.5897 32.54873707817815 1.8218350195849136 8.573249213408161 0 0 0
1252 418 3 -1.1794 36.03641685823144 2.160055064806102 7.7300471833635225 0 0 0
1304 435 2 0.5897 34.0049712641805 6.520922209300726 9.791663624587049 0 0 0
1307 436 2 0.5897 36.019884073508415 5.962421066872659 7.811368688018921 0 0 0
1356 452 2 0.5897 36.68018349623693 9.487324453232027 7.135562848240743 0 0 0
30038 0 1 0 35.74169672857663 1.6793041183592479 1.6544676023064726 0 0 0
30172 0 1 0 34.88056807732733 6.532047553654295 3.3491573854771963 0 0 0
82 28 3 -1.1794 39.1318471588858 6.686139302573365 2.888456783422506 0 0 0
735 245 2 0.5897 39.19268830357784 7.344001624795267 5.286910562405978 0 0 0
27 9 2 0.5897 38.522479511260414 4.512608092781383 3.61108775106731 0 0 0
28 10 3 -1.1794 42.078893692607295 1.7320238805379764 3.0801802527572 0 0 0
29 10 2 0.5897 43.02776573544383 1.6848294356932556 2.963362040199572 0 0 0
30 10 2 0.5897 41.77011839262727 0.8447001134609473 2.897020462440394 0 0 0
31 11 3 -1.1794 45.071711514600075 2.150226993164171 2.1925197767702236 0 0 0
32 11 2 0.5897 45.68291097280354 2.6226626008097846 2.757739410508589 0 0 0
33 11 2 0.5897 45.532877089899635 1.3439229754409365 1.9613659625572182 0 0 0
83 28 2 0.5897 39.83743459731865 6.045061202502472 2.8024512186697144 0 0 0
85 29 3 -1.1794 41.919582380592615 6.374959479948537 2.6753227989647286 0 0 0
86 29 2 0.5897 42.73687233000202 6.25412580261635 2.191931164233492 0 0 0
87 29 2 0.5897 42.1847848215833 6.391030556675644 3.5949100340280893 0 0 0
88 30 3 -1.1794 44.58262967867201 5.80672670930132 1.6670030926071755 0 0 0
89 30 2 0.5897 45.15007175785781 6.57506246689227 1.729464126754711 0 0 0
90 30 2 0.5897 45.13426205845727 5.077361641671097 1.9497752086851714 0 0 0
137 46 2 0.5897 39.430073255343025 8.620237855310505 2.5719072826800646 0 0 0
140 47 2 0.5897 42.26954303532238 8.37434397863408 2.8940661302212574 0 0 0
634 212 3 -1.1794 43.823809021671 3.351830564857531 6.44493360016366 0 0 0
635 212 2 0.5897 43.92796625795738 4.301093573526711 6.510379594869295 0 0 0
636 212 2 0.5897 43.36134157266555 3.2176147335414336 5.617684097093325 0 0 0
637 213 3 -1.1794 46.6427144275373 2.547613031401867 5.268960900647434 0 0 0
638 213 2 0.5897 45.8260569576917 2.4068279002450934 5.74800336666975 0 0 0
639 213 2 0.5897 47.19389190817516 1.8031661182649648 5.510276738026918 0 0 0
679 227 3 -1.1794 42.43582007299122 6.776471995623759 5.271253983195283 0 0 0
680 227 2 0.5897 43.226892796112104 6.528218952080876 5.7495909070111075 0 0 0
681 227 2 0.5897 42.04461478924797 7.472491343468123 5.799219113524595 0 0 0
682 228 3 -1.1794 45.19585657147986 5.868920817687983 6.4778792201614825 0 0 0
683 228 2 0.5897 46.122243193145025 6.083242251332776 6.367849998938875 0 0 0
684 228 2 0.5897 45.0090803589527 6.074669231449511 7.39385633825645 0 0 0
1255 419 3 -1.1794 40.929842047389336 4.034692270319452 7.737826985430387 0 0 0
1259 420 2 0.5897 45.001921644025636 3.3798794592933445 8.368510751760267 0 0 0
1310 437 2 0.5897 39.39229708386496 4.734509411042624 8.717974496331212 0 0 0
1312 438 3 -1.1794 42.244082098166885 6.786158973285001 8.65093032388002 0 0 0
30105 0 1 0 39.912281842168134 1.9514462282095892 5.495769105063569 0 0 0
1256 419 2 0.5897 41.36746212022313 3.822933809409294 6.913279269269564 0 0 0
1258 420 3 -1.1794 45.63637150892834 3.401348757653177 9.084921491259365 0 0 0
34 12 3 -1.1794 47.216750076309125 3.6422393517710017 2.8525569906028148 0 0 0
35 12 2 0.5897 48.14737340798238 3.581617123300526 2.636924881279728 0 0 0
36 12 2 0.5897 47.18219919602383 3.5244872572918964 3.801858727215987 0 0 0
37 13 3 -1.1794 49.436194922160226 1.3876780421045376 2.6029581429255453 0 0 0
38 13 2 0.5897 48.493614675026734 1.2441374940992558 2.51828006495931 0 0 0
39 13 2 0.5897 49.819459783120415 0.5134829417907445 2.5313912075753406 0 0 0
91 31 3 -1.1794 50.419909215578585 6.03015426871405 2.7053134183883163 0 0 0
92 31 2 0.5897 50.75237654911357 5.794115373150971 3.571328975701511 0 0 0
93 31 2 0.5897 50.985951612084094 5.5585717128237055 2.094218145019648 0 0 0
685 229 3 -1.1794 48.164145998164116 5.913656986865155 6.102585067650054 0 0 0
686 229 2 0.5897 49.08395591250059 6.0797808720131 5.896225060530533 0 0 0
687 229 2 0.5897 47.944394038671795 5.127204176416741 5.603152509518079 0 0 0
688 230 3 -1.1794 50.76098277488753 6.231719726673889 5.561917867841791 0 0 0
689 230 2 0.5897 51.14046550472382 6.104421783500515 6.43141186607167 0 0 0
690 230 2 0.5897 51.171815263239104 7.03233603626769 5.235632831412308 0 0 0
691 231 3 -1.1794 54.12864513246066 6.875851930990569 5.432762674164452 0 0 0
692 231 2 0.5897 54.32943237090502 6.326088628447278 6.190177030338945 0 0 0
693 231 2 0.5897 53.25103342470034 7.215211514671504 5.608446237695143 0 0 0
737 246 2 0.5897 46.26639417942001 7.305012443396225 4.224299871903498 0 0 0
741 247 2 0.5897 51.62631347876923 8.961509190760777 6.460334586333602 0 0 0
1263 421 2 0.5897 47.73273915625566 3.2137422165441167 8.270886142180172 0 0 0
1315 439 3 -1.1794 50.78146668964483 5.949022482120753 8.52141892431435 0 0 0
1317 439 2 0.5897 50.94603188289976 5.0352553249770065 8.754186036150484 0 0 0
1320 440 2 0.5897 53.983595056471856 7.055203090950618 8.435862179526431 0 0 0
30152 0 1 0 53.496739697144136 3.3711994196878483 3.990784754328966 0 0 0
739 247 3 -1.1794 51.905887870313116 8.705040480787195 5.581532562541787 0 0 0
1265 422 2 0.5897 51.43470366176505 2.310932483875321 8.987134177288175 0 0 0
40 14 3 -1.1794 57.125261355303564 1.85249790643875 4.175392459359791 0 0 0
41 14 2 0.5897 57.0491926160754 0.9591168139734745 3.8402572540631756 0 0 0
42 14 2 0.5897 56.22448382227506 2.115472015851102 4.364273763706064 0 0 0
45 15 2 0.5897 62.280768487989846 3.2331536624228834 2.588865362095692 0 0 0
94 32 3 -1.1794 56.96077636183601 6.9458331168268295 3.8788941193737454 0 0 0
95 32 2 0.5897 57.31636536889622 7.557046877867947 4.524034253878589 0 0 0
96 32 2 0.5897 56.29779646774729 6.449319868233101 4.3586480597850095 0 0 0
97 33 3 -1.1794 59.604646804789006 5.280880403734802 1.3310321827767455 0 0 0
98 33 2 0.5897 59.05361902547221 5.259208008593949 2.113419737828703 0 0 0
99 33 2 0.5897 59.29144085731501 6.039097932277492 0.8378385857457118 0 0 0
642 214 2 0.5897 63.16385974981395 3.059544545426053 4.706920528081291 0 0 0
743 248 2 0.5897 56.13847708113857 8.881041700897415 5.197284722967304 0 0 0
1269 423 2 0.5897 57.580590186276844 3.4976582166305157 8.209550521840576 0 0 0
1271 424 2 0.5897 60.03197245964184 2.6458706705986406 7.693641404845423 0 0 0
1321 441 3 -1.1794 56.693559331288625 5.720946584705843 8.52659077009818 0 0 0
1325 442 2 0.5897 60.766018850712605 4.003084391226859 9.511170352309207 0 0 0
1376 459 2 0.5897 57.88826289561491 8.164940706962183 8.743710872164506 0 0 0
1379 460 2 0.5897 59.817648834704755 6.202379911822421 8.854168425295416 0 0 0
30010 0 1 0 56.565133492427826 3.6862958119739377 0.8554265377836664 0 0 0
30119 0 1 0 59.62226007363017 5.654723546781172 5.947625822848289 0 0 0
102 34 2 0.5897 63.974992667581105 6.137166522373347 2.0181043378850827 0 0 0
696 232 2 0.5897 62.570384904567454 5.252602959895375 8.201820431716927 0 0 0
43 15 3 -1.1794 63.069342298351835 3.7666811764642008 2.490217254838412 0 0 0
44 15 2 0.5897 63.60941587202348 3.2833794007529797 1.8649388510952611 0 0 0
46 16 3 -1.1794 66.62129654075561 3.3961059570193286 3.378563784657893 0 0 0
47 16 2 0.5897 65.8513499453256 3.58110395187197 3.916326955326704 0 0 0
48 16 2 0.5897 67.36485955849236 3.5877486613235883 3.9500692498074885 0 0 0
49 17 3 -1.1794 69.30104187319812 3.144334927379989 2.1319149612017894 0 0 0
50 17 2 0.5897 69.704465008789 2.6355243272298803 2.8351887978515204 0 0 0
51 17 2 0.5897 68.36305764777349 3.112082766550612 2.320005348703404 0 0 0
100 34 3 -1.1794 63.55992284672808 6.46549793525697 2.815693083600268 0 0 0
101 34 2 0.5897 63.048845148322826 5.725086375198572 3.142531229883456 0 0 0
103 35 3 -1.1794 69.84934318476331 6.203290097359755 2.324925485250442 0 0 0
104 35 2 0.5897 69.61532978440009 5.275214796239351 2.3128499471115394 0 0 0
105 35 2 0.5897 0.5064909106058648 6.209361369934587 2.332850670593061 1 0 0
152 51 2 0.5897 62.9317283863586 8.877164463897927 1.7921720092913422 0 0 0
156 52 2 0.5897 68.63330269630298 8.082897701278359 2.269647524997597 0 0 0
640 214 3 -1.1794 63.330383985417534 3.152428256861964 5.644936425585554 0 0 0
641 214 2 0.5897 62.99852332567718 2.340937379769596 6.029101424381619 0 0 0
643 215 3 -1.1794 68.71453283315496 3.1983031716469075 5.363983434916797 0 0 0
644 215 2 0.5897 69.56440420978674 3.5712466748825293 5.129754057581611 0 0 0
645 215 2 0.5897 68.826517015379 2.892460951027897 6.264067707726159 0 0 0
694 232 3 -1.1794 63.31927287097247 5.489624674189068 7.654809626329769 0 0 0
695 232 2 0.5897 63.25544241395594 4.909510702480306 6.896109721967346 0 0 0
697 233 3 -1.1794 66.97476274904305 6.000317185798231 7.0816288617945045 0 0 0
698 233 2 0.5897 66.46349572848929 5.729559556642397 7.844208850003839 0 0 0
699 233 2 0.5897 66.5813918643895 6.830006769018202 6.811246270635067 0 0 0
700 234 3 -1.1794 69.44015046328506 6.189200136054806 5.322024127287855 0 0 0
701 234 2 0.5897 69.5074063532562 6.133708797593085 4.36880354876813 0 0 0
702 234 2 0.5897 68.68677729486608 5.641134927069568 5.541763308185716 0 0 0
746 249 2 0.5897 63.80729190079394 7.359411288452486 4.1799564579668145 0 0 0
752 251 2 0.5897 69.86851508768362 8.030075943399673 5.705803922217524 0 0 0
1274 425 2 0.5897 63.95283064505997 3.3865549313327863 8.422092307679996 0 0 0
1278 426 2 0.5897 66.30300355584812 1.4337512950835234 9.074674342723613 0 0 0
1280 427 2 0.5897 69.11176895054696 2.3483173915425306 8.55920129541336 0 0 0
1386 462 2 0.5897 66.57291694794243 9.223267048445926 8.256743107498549 0 0 0
1389 463 2 0.5897 69.5840989068573 8.219085323522263 8.668414737750787 0 0 0
107 36 2 0.5897 4.35624481497468 9.536002537883354 2.710154704624464 0 0 0
108 36 2 0.5897 3.6447368480324362 8.730011351930209 3.776000978828766 0 0 0
109 37 3 -1.1794 6.289704798770903 8.960098535643562 2.5289133136591295 0 0 0
111 37 2 0.5897 6.356105581389412 8.06364266149514 2.8578343869281846 0 0 0
157 53 3 -1.1794 2.2579448841771956 12.185305595854853 3.6782761583879697 0 0 0
158 53 2 0.5897 1.3814809882100487 12.105336304933127 3.3019138842480356 0 0 0
159 53 2 0.5897 2.819496130061283 11.68336653923801 3.0875572737671626 0 0 0
205 69 3 -1.1794 2.5933266427293065 15.075163427335907 2.742403868464162 0 0 0
206 69 2 0.5897 3.50412070393404 15.001689210108259 2.4572932726542986 0 0 0
207 69 2 0.5897 2.3463415689042044 14.183808986612632 2.9888141393834493 0 0 0
208 70 3 -1.1794 5.488705464950834 15.718447911280258 2.3453316790904233 0 0 0
209 70 2 0.5897 5.639499528317268 16.59456569780741 1.9904930328375363 0 0 0
210 70 2 0.5897 5.893059493593913 15.737954859401782 3.21271228404854 0 0 0
264 88 2 0.5897 2.352590083933896 17.099545121440034 2.8392254293017722 0 0 0
703 235 3 -1.1794 6.82834319839465 8.666174526786236 5.895549281640216 0 0 0
705 235 2 0.5897 6.612615583672951 9.218625528545223 6.646875522504947 0 0 0
754 252 3 -1.1794 3.0550192180443134 10.920057343205258 5.9630281880387335 0 0 0
755 252 2 0.5897 2.8765873677412443 11.103213722610334 5.040613329859838 0 0 0
756 252 2 0.5897 3.06593015916363 9.964631329731004 6.020243388217221 0 0 0
757 253 3 -1.1794 5.747759059127096 11.71847902313994 6.630172979438483 0 0 0
758 253 2 0.5897 5.90930932727408 12.379230683425982 5.956719288269142 0 0 0
759 253 2 0.5897 4.906995252193003 11.330003396777302 6.3884402442026955 0 0 0
808 270 3 -1.1794 3.2744069371588505 15.466984716658306 6.7850697171170955 0 0 0
809 270 2 0.5897 3.080816395639953 16.28297483761059 6.323642768386963 0 0 0
810 270 2 0.5897 4.129815027002587 15.198710037384402 6.449603260039411 0 0 0
811 271 3 -1.1794 5.977522155466199 15.00289194880353 5.679701965833023 0 0 0
812 271 2 0.5897 6.919578799369361 15.02069263883957 5.511047692149646 0 0 0
813 271 2 0.5897 5.9053852942701415 14.938109895975192 6.631978896578468 0 0 0
1334 445 2 0.5897 6.853519936511381 8.686951267920957 9.081560542859332 0 0 0
1391 464 2 0.5897 2.5232904433408447 11.008184073982187 8.739576461679542 0 0 0
1394 465 2 0.5897 6.982522953283378 12.29991174779574 9.285008141831952 0 0 0
1457 486 2 0.5897 2.6107048079001225 14.956691936021066 8.502631851641441 0 0 0
1460 487 2 0.5897 7.107706749766855 15.35100470813124 8.347090030914933 0 0 0
1330 444 3 -1.1794 3.1971624959700087 8.812518878625577 8.395992316029387 0 0 0
1459 487 3 -1.1794 6.153566484085891 15.311023776552492 8.412275559633978 0 0 0
709 237 3 -1.1794 14.75092326427316 9.273648787870346 6.080105972936147 0 0 0
710 237 2 0.5897 13.91058442766198 8.844658439289425 5.918768904715639 0 0 0
112 38 3 -1.1794 9.071852309890577 9.51807635322571 3.33767181448038 0 0 0
114 38 2 0.5897 8.229736605889551 9.97303367937641 3.346982366312327 0 0 0
117 39 2 0.5897 11.782844993504844 9.682075898244257 2.3835130997073315 0 0 0
118 40 3 -1.1794 15.112052423321877 8.60134973166178 2.897377911767026 0 0 0
120 40 2 0.5897 14.835564518867193 8.959272602803205 3.740987736695583 0 0 0
160 54 3 -1.1794 9.563806607451175 12.374294440381663 2.3563140639147844 0 0 0
161 54 2 0.5897 9.319170258701522 11.657401747198351 2.941506425750169 0 0 0
162 54 2 0.5897 8.856760840592933 13.012652411241259 2.450213840290678 0 0 0
163 55 3 -1.1794 11.667248544535619 11.191289151251427 1.2188696406924837 0 0 0
164 55 2 0.5897 11.46034960411553 10.46358616333111 0.6324632282555147 0 0 0
165 55 2 0.5897 10.816905756783871 11.486006840170232 1.5448956103178062 0 0 0
211 71 3 -1.1794 16.665123859359667 13.226047868620345 0.8599969055281994 0 0 0
212 71 2 0.5897 17.18643863311776 13.043589393137113 1.6417721626773738 0 0 0
213 71 2 0.5897 15.76721708151832 13.302420841067526 1.182738468692842 0 0 0
706 236 3 -1.1794 12.151430031990278 8.190299018675042 5.837524622752021 0 0 0
707 236 2 0.5897 11.982789237580157 8.064981815834217 4.903668064246032 0 0 0
711 237 2 0.5897 14.56155870496629 10.208812642754927 6.003680061853629 0 0 0
760 254 3 -1.1794 8.893026871977215 11.77834385205308 5.2891020630526775 0 0 0
761 254 2 0.5897 8.59834418456129 12.687343225339733 5.344916218886616 0 0 0
762 254 2 0.5897 8.122064666168717 11.261353860718748 5.522705107729971 0 0 0
763 255 3 -1.1794 11.513941653296756 10.733316342086637 6.3309576844358455 0 0 0
764 255 2 0.5897 11.453900707383605 9.778190035967762 6.3499773980798775 0 0 0
765 255 2 0.5897 10.694325531123956 11.017287338049657 5.926207755978291 0 0 0
766 256 3 -1.1794 13.852899277215517 12.250841640299031 6.096809037018076 0 0 0
767 256 2 0.5897 13.021146359981769 11.87220683515562 6.381512013973869 0 0 0
768 256 2 0.5897 14.312441850736645 12.459596155575849 6.91011977413083 0 0 0
814 272 3 -1.1794 8.68360119443269 14.443533106889461 5.787480340161443 0 0 0
815 272 2 0.5897 8.7090993832578 14.608202356013244 6.730064553144941 0 0 0
816 272 2 0.5897 9.540023254351619 14.730395469229169 5.470490335417369 0 0 0
817 273 3 -1.1794 10.817654344357473 15.802641821979634 6.823229545794198 0 0 0
818 273 2 0.5897 10.65571268924283 15.582260681253747 7.7405290966964975 0 0 0
819 273 2 0.5897 11.707353986556205 15.492075084939911 6.655259223796667 0 0 0
820 274 3 -1.1794 13.428126736644584 15.138969265020382 6.329213050856283 0 0 0
822 274 2 0.5897 13.515622416297944 14.328076327401096 5.828184754205802 0 0 0
882 294 2 0.5897 11.290625568174717 17.695741455528474 6.7950012516337885 0 0 0
1343 448 2 0.5897 14.142542818365321 9.615827535140424 7.832349038820042 0 0 0
1396 466 3 -1.1794 8.765286400277114 11.830987537244605 8.897114125332646 0 0 0
1397 466 2 0.5897 8.615364464105184 11.025977628323375 8.401418276945815 0 0 0
1400 467 2 0.5897 11.37563491112442 11.793742807163207 8.02462047399459 0 0 0
1463 488 2 0.5897 8.866292180271499 13.659816741593806 8.647467041655759 0 0 0
30027 0 1 0 12.011933767397354 15.290443461618029 2.4807489360972643 0 0 0
821 274 2 0.5897 14.16856221457978 15.127404695070412 6.93572229426687 0 0 0
1402 468 3 -1.1794 14.930830186266018 12.757333656180114 8.720572139296978 0 0 0
1462 488 3 -1.1794 8.766272089832002 14.600013499612295 8.796662924292903 0 0 0
1470 490 2 0.5897 14.794434263779463 14.41869655264997 8.6443172177283 0 0 0
1403 468 2 0.5897 15.775171024362773 12.503015276151652 9.09291869293331 0 0 0
123 41 2 0.5897 17.0456232169132 8.849820971251416 2.667372711743527 0 0 0
124 42 3 -1.1794 20.903404652735727 9.501794815800055 2.0904646124750017 0 0 0
126 42 2 0.5897 20.95028452876858 9.281803088836382 3.020861564923777 0 0 0
166 56 3 -1.1794 20.1247660927771 12.241067842563117 2.910570079518533 0 0 0
167 56 2 0.5897 20.29715070162593 11.464719357848193 2.377843686055533 0 0 0
168 56 2 0.5897 20.91417944457553 12.348111379831868 3.4412283121670013 0 0 0
214 72 3 -1.1794 17.862509769310286 13.665931376807979 3.3794470729384685 0 0 0
215 72 2 0.5897 18.787526808574416 13.46686900340098 3.234700453750535 0 0 0
216 72 2 0.5897 17.72165489443604 14.496222751313411 2.9244659917056315 0 0 0
217 73 3 -1.1794 22.035353377236497 15.700526249935594 2.8383694356979823 0 0 0
218 73 2 0.5897 21.818953165583803 16.63189369962141 2.7941347686522127 0 0 0
219 73 2 0.5897 22.979897551931558 15.680652321464752 2.9922350037502645 0 0 0
712 238 3 -1.1794 17.706939238796362 9.731881348800107 5.3191182546052245 0 0 0
714 238 2 0.5897 16.929115102543896 9.188279518299883 5.444490417130473 0 0 0
715 239 3 -1.1794 20.6334856520002 9.655753085463273 4.823211277319533 0 0 0
717 239 2 0.5897 21.09440628641523 9.514686619125142 5.650183895889613 0 0 0
769 257 3 -1.1794 17.676071567061197 12.370810840723298 5.753985827424375 0 0 0
770 257 2 0.5897 17.599631281567632 11.417648425990365 5.797225358589024 0 0 0
771 257 2 0.5897 17.547305013064793 12.580174642936148 4.828881628610844 0 0 0
772 258 3 -1.1794 22.006601190021456 11.98064875123753 5.008137799695443 0 0 0
773 258 2 0.5897 22.88582187168193 11.65591075229852 4.813853530368628 0 0 0
774 258 2 0.5897 21.432491545827517 11.232921652026558 4.842203834387386 0 0 0
823 275 3 -1.1794 19.44581258019652 14.62474192276559 5.854236208501285 0 0 0
824 275 2 0.5897 18.724763044336683 13.996953335702086 5.9011493407117905 0 0 0
825 275 2 0.5897 19.552169348124657 14.798608773566713 4.918987511176806 0 0 0
826 276 3 -1.1794 22.178359134217708 15.325600360807984 5.82525691400663 0 0 0
827 276 2 0.5897 21.964596354745414 14.968789724156244 4.9631527838475265 0 0 0
828 276 2 0.5897 21.445065639452537 15.063669278526637 6.381948237419989 0 0 0
1405 469 3 -1.1794 18.199848372007764 14.473829604346143 8.478598566648182 0 0 0
1406 469 2 0.5897 18.588507046482118 14.739032896338966 7.645025863798305 0 0 0
1409 470 2 0.5897 20.160411122660157 13.021684012085304 6.776566499103066 0 0 0
1472 491 2 0.5897 21.96736122090182 15.436203732807252 9.031946357548163 0 0 0
30046 0 1 0 16.237952063032264 18.02962463812041 1.2100842424175586 0 0 0
30103 0 1 0 16.22186352109124 16.310630185612855 5.229820711667967 0 0 0
720 240 2 0.5897 24.355171727711067 10.26800057510509 5.575769292459353 0 0 0
830 277 2 0.5897 24.369171099177468 13.860852064600849 6.122565218817297 0 0 0
890 297 2 0.5897 21.69751829975994 17.100826810503758 5.002775001027052 0 0 0
1345 449 3 -1.1794 21.844562067853868 8.853444996106552 7.302277932939628 0 0 0
127 43 3 -1.1794 23.893177083444456 9.185621024430802 2.1477657500217022 0 0 0
129 43 2 0.5897 23.887612425096968 9.334887561659714 3.093239047297386 0 0 0
130 44 3 -1.1794 29.74394773555334 9.134843307788774 2.6752463509012085 0 0 0
132 44 2 0.5897 28.891654389727023 9.521063695200342 2.876891082234097 0 0 0
169 57 3 -1.1794 24.25716543745417 11.900408686450794 3.2152228251925132 0 0 0
170 57 2 0.5897 25.129709100870716 12.096814709465589 2.87416225094579 0 0 0
171 57 2 0.5897 23.93084190553369 11.199834992191592 2.650474996050949 0 0 0
172 58 3 -1.1794 26.773427378694798 12.649749489215688 1.9929540418869902 0 0 0
173 58 2 0.5897 27.620440235523077 12.504815968105975 2.4146121594384677 0 0 0
174 58 2 0.5897 26.85023264875556 13.515232589940577 1.5913663379032372 0 0 0
175 59 3 -1.1794 29.793369816695552 12.569050804121245 3.1782954375147363 0 0 0
176 59 2 0.5897 30.014477377105194 11.642927041431898 3.0801210155930607 0 0 0
177 59 2 0.5897 29.813754916641095 12.721812759724681 4.123006958200325 0 0 0
220 74 3 -1.1794 24.54888966706144 14.780176992186158 3.0961024984698806 0 0 0
221 74 2 0.5897 25.133010147604242 14.87459148961508 2.343691979058677 0 0 0
222 74 2 0.5897 24.09749026563436 13.949419402680384 2.946726964096733 0 0 0
223 75 3 -1.1794 26.84874478485778 15.255093900830888 1.5352002219450722 0 0 0
224 75 2 0.5897 27.0941558253595 15.562903802926575 2.407701428144117 0 0 0
225 75 2 0.5897 26.459309040168826 16.020030199762534 1.1115918076541627 0 0 0
226 76 3 -1.1794 30.659768575581143 14.7547495848256 1.3006220217896076 0 0 0
227 76 2 0.5897 31.595698686995917 14.608201518418898 1.4376995840240676 0 0 0
228 76 2 0.5897 30.231203164984485 14.16868705792421 1.9243957538221195 0 0 0
279 93 2 0.5897 26.021457694769513 17.72110938549082 3.110374693542802 0 0 0
282 94 2 0.5897 29.97291503106546 16.21682093896663 2.901394844599874 0 0 0
718 240 3 -1.1794 24.523952395060054 9.672375892131086 4.845717088211235 0 0 0
721 241 3 -1.1794 27.33544748294237 10.124507840143208 4.122949415592694 0 0 0
723 241 2 0.5897 26.423094385216466 10.407581854973284 4.062016898568836 0 0 0
724 242 3 -1.1794 31.08600965980267 8.5859352719067 5.264403693202075 0 0 0
726 242 2 0.5897 32.01248741209683 8.455286897375593 5.466398934116807 0 0 0
775 259 3 -1.1794 29.197957340977094 10.977023944343447 5.973728227251763 0 0 0
776 259 2 0.5897 30.01506777676002 10.60110834039002 5.64623790189311 0 0 0
777 259 2 0.5897 28.511018303540602 10.44620911997224 5.570514010383445 0 0 0
829 277 3 -1.1794 25.018186108868736 14.546428866756386 5.964464595437422 0 0 0
831 277 2 0.5897 24.735334200417874 14.961339101772968 5.149555647434774 0 0 0
832 278 3 -1.1794 27.25650636080646 15.778833599885822 4.316649913750559 0 0 0
833 278 2 0.5897 28.177958666658583 15.713838054279373 4.567514482969406 0 0 0
834 278 2 0.5897 26.861935343264136 14.969085579591711 4.640459837642245 0 0 0
835 279 3 -1.1794 29.878012530565098 15.282004754342633 5.17837806486135 0 0 0
836 279 2 0.5897 30.710982252130197 15.748906189658722 5.112082598662765 0 0 0
837 279 2 0.5897 29.81214565146328 15.038624491830003 6.101773332124674 0 0 0
893 298 2 0.5897 25.957035073329386 17.589189767296048 5.8587743013538445 0 0 0
1411 471 3 -1.1794 23.677867604764682 12.109438377362462 8.237430977629547 0 0 0
1415 472 2 0.5897 29.811043123582877 11.854211937178578 7.540206316998138 0 0 0
1475 492 2 0.5897 24.03550951626987 15.484031909291195 7.718917547900623 0 0 0
1478 493 2 0.5897 29.297762075027407 14.050011690570049 7.985224395926903 0 0 0
1545 515 2 0.5897 28.667189165794547 16.499213856672192 8.127502692742157 0 0 0
1477 493 3 -1.1794 29.672715482170187 14.913554300545824 7.812205780698509 0 0 0
731 244 2 0.5897 35.95673264785646 9.361767442541746 5.56840070520028 0 0 0
1352 451 2 0.5897 34.85645906929382 8.990648591947147 9.251018850229034 0 0 0
133 45 3 -1.1794 36.66469387312874 10.56850087533858 2.357991520846646 0 0 0
135 45 2 0.5897 36.709586028498045 10.53317213649946 3.31348543994234 0 0 0
138 46 2 0.5897 38.539879822718675 9.839965682432593 2.463668309140518 0 0 0
178 60 3 -1.1794 32.8028932949757 13.258599129012659 4.236263932095632 0 0 0
179 60 2 0.5897 33.558093348888484 12.781388076444603 4.580026068840142 0 0 0
180 60 2 0.5897 33.17126841490541 13.85039746377781 3.5802865976370946 0 0 0
182 61 2 0.5897 40.02226522523386 12.787822009706634 2.2607218919891303 0 0 0
183 61 2 0.5897 38.87121846427464 12.383023541436838 3.156894088446697 0 0 0
229 77 3 -1.1794 33.63223835202974 15.015632942361183 1.9952555990023544 0 0 0
230 77 2 0.5897 33.84848162348756 15.874746518086432 2.3577400516496705 0 0 0
231 77 2 0.5897 34.210174083587454 14.92230619477798 1.2379494440696406 0 0 0
232 78 3 -1.1794 38.42018084029017 15.250555128445214 2.826000288931728 0 0 0
234 78 2 0.5897 38.47881435361262 15.282570882550463 3.7808659713850736 0 0 0
284 95 2 0.5897 33.55375025496642 17.937937569097393 2.091185053915665 0 0 0
727 243 3 -1.1794 33.87418774633655 9.194699837179032 6.19111918726366 0 0 0
729 243 2 0.5897 33.41947949136381 9.99083553586076 6.466146629168566 0 0 0
730 244 3 -1.1794 36.653169818295574 10.003705985231942 5.430120223630168 0 0 0
732 244 2 0.5897 37.446357707379526 9.478347895093071 5.324843445066172 0 0 0
734 245 2 0.5897 39.77928913127571 8.738717010512108 5.236291050371514 0 0 0
778 260 3 -1.1794 34.909745198992766 12.322597026345523 5.740902957087689 0 0 0
779 260 2 0.5897 35.69189699780651 11.8098670330813 5.536995976327575 0 0 0
780 260 2 0.5897 34.83132581869541 12.272139312697425 6.693549708624565 0 0 0
781 261 3 -1.1794 39.193004787009606 12.585001808560955 5.184245754877691 0 0 0
783 261 2 0.5897 38.864693358410285 12.011698514003653 5.8768977496553845 0 0 0
838 280 3 -1.1794 33.01462565472623 15.2156393318976 5.7708838002713545 0 0 0
839 280 2 0.5897 33.01252551715935 14.424596597762998 5.231922817613031 0 0 0
840 280 2 0.5897 33.536531096839745 14.981701494693016 6.538424685654806 0 0 0
841 281 3 -1.1794 35.88573735865744 15.005696405230555 6.129585261832457 0 0 0
842 281 2 0.5897 35.47163166841273 15.540680582609498 5.4524292487741395 0 0 0
843 281 2 0.5897 35.5899458243987 14.114178281868764 5.945368197455258 0 0 0
846 282 2 0.5897 37.73069466458662 15.195163886655031 5.614803411104157 0 0 0
899 300 2 0.5897 33.15450609204119 17.002699328209637 5.337956415981352 0 0 0
903 301 2 0.5897 36.03926103994871 17.659461452428694 6.392772252472391 0 0 0
1421 474 2 0.5897 35.824443126992676 11.128925074763298 8.51052738775396 0 0 0
1423 475 3 -1.1794 38.443083809667115 11.763814584890945 7.959807507140548 0 0 0
1480 494 3 -1.1794 33.622016033605505 14.170018481726485 8.159386027982848 0 0 0
1484 495 2 0.5897 36.37345621777411 16.566713700165845 8.914530988427263 0 0 0
1547 516 2 0.5897 34.77742058197643 18.89650346262876 7.975477124940572 0 0 0
181 61 3 -1.1794 39.06892145457403 12.703522240147956 2.2768793570662056 0 0 0
291 97 2 0.5897 39.33283600643099 16.7090683693908 2.232928777189339 0 0 0
733 245 3 -1.1794 38.97374426166352 8.263257100460395 5.439433872937708 0 0 0
1359 453 2 0.5897 39.26946473097706 8.126865265806682 7.459249092169708 0 0 0
1417 473 3 -1.1794 32.999486945794125 11.27096855537534 8.187655045987622 0 0 0
1420 474 3 -1.1794 35.759014791855314 12.082095551191266 8.568984976832775 0 0 0
143 48 2 0.5897 44.06330935404677 9.324684580408892 2.563771841463642 0 0 0
844 282 3 -1.1794 38.67473323629977 15.200719608964302 5.77289585053548 0 0 0
136 46 3 -1.1794 39.42518876546691 9.56804630808461 2.705577787425893 0 0 0
139 47 3 -1.1794 42.17367513199943 9.258192344739534 3.248824832674255 0 0 0
141 47 2 0.5897 41.36356792534036 9.586725222537428 2.8589212538923694 0 0 0
142 48 3 -1.1794 44.79358996175429 8.880378599049498 2.1330573911202624 0 0 0
144 48 2 0.5897 45.5039522257684 8.909638272648197 2.773964076867638 0 0 0
184 62 3 -1.1794 41.83325605927082 12.664773972973247 2.215025012329829 0 0 0
185 62 2 0.5897 42.56796026884193 12.570978158381791 1.6086895661867944 0 0 0
186 62 2 0.5897 42.166173768424095 12.332495591551899 3.0486851347617603 0 0 0
233 78 2 0.5897 38.90924264304174 14.464815038413619 2.5817405348084645 0 0 0
235 79 3 -1.1794 42.10498740745774 15.365627448706498 2.9492317788760074 0 0 0
236 79 2 0.5897 43.020793692620984 15.639110220128856 2.896912968446778 0 0 0
237 79 2 0.5897 42.09782564712216 14.480123516867152 2.5858266507388774 0 0 0
238 80 3 -1.1794 45.07742935894999 14.893039866541837 3.0518874992206317 0 0 0
239 80 2 0.5897 46.031564475392564 14.918860751551769 2.9798338285992956 0 0 0
240 80 2 0.5897 44.912285242979 14.595913005547198 3.946691958233605 0 0 0
293 98 2 0.5897 42.17483596656007 17.163180207848054 2.9198713368039426 0 0 0
782 261 2 0.5897 39.073448320312266 13.470106073500459 5.528525003144606 0 0 0
784 262 3 -1.1794 42.31601165102985 12.193810188425516 5.2984387480429715 0 0 0
785 262 2 0.5897 41.4135602089029 12.48936034660725 5.418695589884573 0 0 0
786 262 2 0.5897 42.60937130234737 11.954594210278229 6.177612988625214 0 0 0
845 282 2 0.5897 38.945917614142935 16.097135369446015 5.57507964218911 0 0 0
847 283 3 -1.1794 44.44495665676777 13.671975156198146 5.611567139073061 0 0 0
848 283 2 0.5897 43.742253249720235 13.058397485114071 5.397179700483045 0 0 0
849 283 2 0.5897 44.010278079772384 14.376035219037593 6.092800714942091 0 0 0
1364 455 2 0.5897 45.32300604366953 9.12385274887565 8.490464493986819 0 0 0
1427 476 2 0.5897 40.25286689971849 11.985531826923905 8.197942596178098 0 0 0
1430 477 2 0.5897 44.09641212379274 11.564571186153897 8.851938423289424 0 0 0
1486 496 3 -1.1794 43.16447298582353 15.39594977087535 7.451687042856629 0 0 0
145 49 3 -1.1794 50.60643598019019 9.462219433555777 2.5589851741945946 0 0 0
146 49 2 0.5897 51.51966401451756 9.65450648214686 2.7717591739749996 0 0 0
147 49 2 0.5897 50.499459476414756 8.53599725045249 2.7755491793453277 0 0 0
148 50 3 -1.1794 53.38667059045121 9.029698595835757 3.101071694777735 0 0 0
149 50 2 0.5897 53.713166483733616 9.827678171615384 3.5168365941507576 0 0 0
187 63 3 -1.1794 54.19546305446067 11.825152756692107 3.2603015151944477 0 0 0
189 63 2 0.5897 53.98011895995784 12.670958169387163 2.867270981728286 0 0 0
241 81 3 -1.1794 47.78945723323977 15.071687787139114 2.099181792412974 0 0 0
242 81 2 0.5897 47.46105563914271 14.85531978734591 1.2265023361853955 0 0 0
243 81 2 0.5897 47.80139707208811 16.02857307566861 2.1206733524403933 0 0 0
244 82 3 -1.1794 53.254866128705885 14.347799763943513 2.415528274756868 0 0 0
245 82 2 0.5897 52.49030713607395 14.90758017193413 2.550904843640263 0 0 0
246 82 2 0.5897 53.88171393502121 14.632798799475538 3.080410775946325 0 0 0
736 246 3 -1.1794 47.025389778010506 7.849320623600979 4.014810004644489 0 0 0
738 246 2 0.5897 47.75090647985105 7.441715247776786 4.487794728901516 0 0 0
740 247 2 0.5897 51.49913515343154 9.349720669753804 5.002592885996089 0 0 0
787 263 3 -1.1794 47.02558675776747 13.882974827496376 4.944251646165595 0 0 0
788 263 2 0.5897 46.16482655275009 13.536039327034372 5.178687970017902 0 0 0
789 263 2 0.5897 47.09657682200806 13.732054851216141 4.001693698192593 0 0 0
790 264 3 -1.1794 50.680527296063765 11.706025496729655 5.402693411435453 0 0 0
791 264 2 0.5897 51.279408575450844 11.468048214970198 6.110464648874066 0 0 0
792 264 2 0.5897 49.94249413969682 11.104353863227091 5.500315825965958 0 0 0
793 265 3 -1.1794 53.72343614756116 12.05699435602655 6.000763595921767 0 0 0
794 265 2 0.5897 53.99035361740954 12.059633362698904 5.0815358096666685 0 0 0
795 265 2 0.5897 53.69900021854344 12.981863837830167 6.246223958225076 0 0 0
850 284 3 -1.1794 48.88396127974003 15.978423869890706 5.910528427414237 0 0 0
851 284 2 0.5897 48.55438568389246 15.080283104976225 5.941439919067742 0 0 0
852 284 2 0.5897 49.37417406542855 16.082375620984358 6.72607581250521 0 0 0
853 285 3 -1.1794 51.15497210915198 14.917032287383297 4.622678650729014 0 0 0
854 285 2 0.5897 50.435396377796344 15.426501501641194 4.9953507885010495 0 0 0
855 285 2 0.5897 50.88562560682056 14.005138306303495 4.732832135739624 0 0 0
856 286 3 -1.1794 53.9716458971835 14.748306930080874 5.706265843387369 0 0 0
857 286 2 0.5897 54.135715711829434 15.285726413967792 6.481182009142011 0 0 0
858 286 2 0.5897 53.3376724703166 15.251381067382342 5.195163123385563 0 0 0
912 304 2 0.5897 47.3837960610788 16.936774806479562 5.441257107845732 0 0 0
914 305 2 0.5897 50.934338771974694 18.59785940228455 5.097966978250089 0 0 0
918 306 2 0.5897 54.308424706251515 18.202856918284986 5.674520274555489 0 0 0
1435 479 3 -1.1794 51.392502361458156 10.119024981925078 7.724338908162724 0 0 0
1440 480 2 0.5897 54.35887657081013 11.463995555500903 8.01105740561624 0 0 0
1492 498 3 -1.1794 48.57781901109718 14.589629022954115 9.35138187136398 0 0 0
1496 499 2 0.5897 51.539831300035964 15.345788875158762 7.089965468553691 0 0 0
1500 500 2 0.5897 55.60524668669736 15.047000634064037 8.296088014086143 0 0 0
30113 0 1 0 47.326631324638846 10.579767680504014 6.705582553384515 0 0 0
150 50 2 0.5897 53.77125318186595 8.317929444186312 3.6126499690538636 0 0 0
1559 520 2 0.5897 50.225099671435025 17.311211744615157 8.150093331287106 0 0 0
1498 500 3 -1.1794 54.76036781745414 15.489151283210271 8.212934368892242 0 0 0
1562 521 2 0.5897 53.72717001070551 17.989003454504488 7.831715473624669 0 0 0
1373 458 2 0.5897 54.97719126000702 8.952267333791017 8.51800607531474 0 0 0
188 63 2 0.5897 55.07018164081732 11.62220736146599 2.9287695526916777 0 0 0
190 64 3 -1.1794 56.828946835695334 11.852717818338245 2.6743977809258226 0 0 0
191 64 2 0.5897 57.6889092656702 12.016076025000185 2.287085988249592 0 0 0
192 64 2 0.5897 56.503982814695675 12.721088200399086 2.912227391657664 0 0 0
193 65 3 -1.1794 59.54136636387648 12.979066793812558 2.1896687225514917 0 0 0
194 65 2 0.5897 60.435431835752894 12.638097069419663 2.2145328710586076 0 0 0
195 65 2 0.5897 59.36527181063201 13.256594222196094 3.088668750439268 0 0 0
247 83 3 -1.1794 56.47059739335365 14.55150681707346 3.0840740680894925 0 0 0
248 83 2 0.5897 57.086755090341065 14.881268640897003 2.4299809585917664 0 0 0
249 83 2 0.5897 56.59674933422652 15.122432691555924 3.841940215477294 0 0 0
250 84 3 -1.1794 58.790282087159696 15.69983840616025 1.4906306659301725 0 0 0
251 84 2 0.5897 59.15544809938482 14.922679168044985 1.913606943840072 0 0 0
252 84 2 0.5897 59.37468021985123 16.411781534937532 1.7511063129509878 0 0 0
742 248 3 -1.1794 56.72322247097825 9.064182978126148 5.932651238035866 0 0 0
744 248 2 0.5897 56.25868327311316 8.726646155523678 6.698486682703026 0 0 0
796 266 3 -1.1794 57.09820767951275 11.894371054490113 5.400311097606834 0 0 0
797 266 2 0.5897 56.92226445156849 11.863420500105498 4.459929571578107 0 0 0
798 266 2 0.5897 56.63860184963059 11.133615514463294 5.755620483938121 0 0 0
799 267 3 -1.1794 59.4168508522126 13.065265763101099 4.873054583643283 0 0 0
800 267 2 0.5897 59.98980172788828 12.308097537246528 4.994110813644167 0 0 0
801 267 2 0.5897 58.53530232662702 12.726542261441637 5.0291634297153545 0 0 0
859 287 3 -1.1794 56.54800755044096 16.128807548931047 5.242113008843342 0 0 0
860 287 2 0.5897 55.59915158603634 16.010823549119124 5.286650198103755 0 0 0
861 287 2 0.5897 56.885801288581966 15.643292168004463 5.994709754169278 0 0 0
862 288 3 -1.1794 60.11202182959005 15.485055628216383 6.76663990030866 0 0 0
863 288 2 0.5897 60.21637799190539 14.74105763150149 6.173505698193185 0 0 0
864 288 2 0.5897 60.205000871834095 16.254587727840853 6.205027375252335 0 0 0
921 307 2 0.5897 56.346152713739336 17.905254070520296 6.413082393668726 0 0 0
923 308 2 0.5897 61.61744512982057 17.736641151042306 5.16443101633457 0 0 0
1442 481 2 0.5897 57.51932275868129 10.652399942687982 8.877154939470516 0 0 0
1445 482 2 0.5897 61.410764795515014 12.137815268814444 8.58223226071491 0 0 0
1501 501 3 -1.1794 57.323011996598474 14.594832442130135 7.527399490007527 0 0 0
1502 501 2 0.5897 57.21391346028049 13.698657631173116 7.209279319846681 0 0 0
1505 502 2 0.5897 60.37674688404598 15.50119139888373 8.790910124971653 0 0 0
30037 0 1 0 61.82050066656144 15.21453978740119 3.4503662611829604 0 0 0
308 103 2 0.5897 60.17006894172532 18.16781534842508 1.2391779750997938 0 0 0
1375 459 3 -1.1794 57.05639066437664 8.620615937960965 8.872475900997609 0 0 0
30177 0 1 0 60.44133475707844 9.703685890783897 6.549297732596161 0 0 0
750 250 2 0.5897 67.42196902916127 8.524128369466494 5.991253794178466 0 0 0
747 249 2 0.5897 63.31142160130681 7.863016747417613 5.518757938073476 0 0 0
151 51 3 -1.1794 63.12891597132269 9.562690893475756 2.430452895977687 0 0 0
153 51 2 0.5897 63.345431933367934 9.088195590642254 3.2330782279910055 0 0 0
154 52 3 -1.1794 68.28161850457798 8.903460488211806 2.614939136540436 0 0 0
155 52 2 0.5897 68.9508480220331 9.213497762881424 3.2250542249011565 0 0 0
196 66 3 -1.1794 62.03660068558464 11.841713762336584 3.195977302422594 0 0 0
197 66 2 0.5897 62.40486529390926 11.02696428195591 2.8542225064996223 0 0 0
198 66 2 0.5897 62.612728114827725 12.079315599737983 3.9225131681509477 0 0 0
199 67 3 -1.1794 66.9967094744712 11.243300549200328 2.483600708967821 0 0 0
200 67 2 0.5897 67.2076216317156 10.322112951794182 2.331407961063315 0 0 0
201 67 2 0.5897 66.35867015119742 11.228724202344063 3.1969906127118564 0 0 0
202 68 3 -1.1794 69.74260080673537 12.341642091570856 3.023684324867589 0 0 0
203 68 2 0.5897 69.91852438001123 13.204179367612412 2.6477703366450056 0 0 0
204 68 2 0.5897 68.83439859226642 12.15641899296887 2.7847430963433992 0 0 0
253 85 3 -1.1794 64.19983608290961 15.04049269915982 0.9827744784550667 0 0 0
254 85 2 0.5897 63.50528374992669 14.62921103655432 1.4972416066259622 0 0 0
255 85 2 0.5897 64.19851378753532 15.954972616384287 1.265542998308685 0 0 0
256 86 3 -1.1794 66.7583466773862 15.284503092349278 2.3092969017157836 0 0 0
257 86 2 0.5897 67.20839564636911 14.997002508370656 3.103671894191494 0 0 0
258 86 2 0.5897 66.17921760203119 14.556235486985791 2.084646778327546 0 0 0
259 87 3 -1.1794 69.99602022311464 15.163556966155342 3.4437154415885023 0 0 0
260 87 2 0.5897 0.20376091164174415 14.84567473294419 4.190294874109541 1 0 0
261 87 2 0.5897 0.3539023736824163 15.410684764087913 2.793830732767258 1 0 0
314 105 2 0.5897 67.14164767008037 17.388483552107537 2.383190588173314 0 0 0
745 249 3 -1.1794 64.05687817239716 7.912362438768617 4.920350620788768 0 0 0
748 250 3 -1.1794 66.56699040508515 8.768408836322678 6.345614864335354 0 0 0
749 250 2 0.5897 65.93941141743814 8.266028148805908 5.826008530874852 0 0 0
751 251 3 -1.1794 69.41685606471333 8.865195424405249 5.827507776569333 0 0 0
753 251 2 0.5897 69.47059406388622 9.032195735675105 6.768494300991299 0 0 0
802 268 3 -1.1794 63.54003339619577 12.897397443152625 5.546245821165103 0 0 0
803 268 2 0.5897 64.44093678165265 12.577433737978753 5.593449542991434 0 0 0
804 268 2 0.5897 63.22832910989489 12.871153898270368 6.450891197600038 0 0 0
805 269 3 -1.1794 65.9280464500571 11.786926614738908 5.467561121500668 0 0 0
806 269 2 0.5897 66.38364996521096 12.572244216558158 5.164354891355938 0 0 0
807 269 2 0.5897 66.48535235095196 11.440066236748155 6.164217223007315 0 0 0
865 289 3 -1.1794 64.65450797047836 15.352040826663085 6.745602824945987 0 0 0
866 289 2 0.5897 64.47190204035465 14.523149198926436 6.30308047267414 0 0 0
867 289 2 0.5897 63.92288443934047 15.466559693869137 7.352104602679627 0 0 0
868 290 3 -1.1794 67.51772124811379 14.556580947224278 4.875607075601712 0 0 0
869 290 2 0.5897 68.39348157959017 14.570316883096755 4.4894885678678556 0 0 0
870 290 2 0.5897 67.58016658386408 15.13870147411794 5.632883822908412 0 0 0
926 309 2 0.5897 64.01433089467965 16.425777151654604 5.308630721351715 0 0 0
1448 483 2 0.5897 64.15485613403159 12.046058028193912 8.558303239076855 0 0 0
1451 484 2 0.5897 67.1816590643449 12.090502333945583 9.170161798777837 0 0 0
1514 505 2 0.5897 69.997230054089 15.635867807506294 8.988142416222805 0 0 0
929 310 2 0.5897 65.70328304150432 17.766344080308073 5.517158534995959 0 0 0
262 88 3 -1.1794 2.2085655370297386 17.990312294232588 3.1586360914031806 0 0 0
263 88 2 0.5897 2.086302852457115 17.889916873026383 4.102672580977731 0 0 0
316 106 3 -1.1794 3.348637987042089 20.670286928753374 2.9929611114598607 0 0 0
317 106 2 0.5897 3.021711077343755 19.77066328924938 2.9875999057287106 0 0 0
318 106 2 0.5897 2.825856891392928 21.11162428784872 3.6624036094467627 0 0 0
319 107 3 -1.1794 5.989793536470524 21.62629265877475 2.002986675729295 0 0 0
320 107 2 0.5897 5.103607065500115 21.35136986358484 2.238194690501166 0 0 0
321 107 2 0.5897 6.5516181459126885 21.210250308602294 2.6568166566705385 0 0 0
370 124 3 -1.1794 2.2592425990849065 24.39605741086312 2.2403798369939407 0 0 0
371 124 2 0.5897 3.1562859751385046 24.35212686268327 2.5714608084345936 0 0 0
372 124 2 0.5897 1.7313787807655845 23.979245629818273 2.921451969408244 0 0 0
373 125 3 -1.1794 4.807978941277398 24.056705232364806 3.0307681284421797 0 0 0
374 125 2 0.5897 5.317719253425885 24.8471733241159 2.853126220635809 0 0 0
375 125 2 0.5897 5.18678322428148 23.392435048773283 2.455021451363288 0 0 0
871 291 3 -1.1794 2.6133992240763937 18.335598877056075 5.942823708623039 0 0 0
872 291 2 0.5897 3.56307407852216 18.418981676799238 5.856819814743236 0 0 0
873 291 2 0.5897 2.4767432388264807 18.07719576185857 6.854297661745141 0 0 0
874 292 3 -1.1794 5.217467935428807 18.1560065080727 6.336524469554774 0 0 0
875 292 2 0.5897 6.0096367288349235 17.88095978288491 5.8749522122198705 0 0 0
876 292 2 0.5897 5.428957124400694 18.04482522892499 7.263424033491086 0 0 0
934 312 3 -1.1794 2.9000460558064645 21.402348443393638 6.098908017540681 0 0 0
935 312 2 0.5897 3.853841338946327 21.475592838043184 6.0651157402045115 0 0 0
936 312 2 0.5897 2.7347833658216563 20.46501688268486 6.200543675275033 0 0 0
937 313 3 -1.1794 5.802622995241703 20.889901150875144 6.441211023821585 0 0 0
938 313 2 0.5897 5.5959657492086 19.961158612013627 6.545910328979051 0 0 0
939 313 2 0.5897 5.771816812817859 21.244276258780907 7.329862357748573 0 0 0
1000 334 3 -1.1794 5.909522175624227 23.59945101436927 5.704679023021664 0 0 0
1001 334 2 0.5897 5.538497388823179 23.778321486448508 4.840631457752802 0 0 0
1002 334 2 0.5897 5.822111795535853 22.652311454047645 5.812001446260288 0 0 0
1520 507 2 0.5897 6.015950550199184 18.975061423905334 9.671684106789664 0 0 0
1574 525 2 0.5897 2.884695263516652 21.457852565977106 8.166707062468896 0 0 0
1577 526 2 0.5897 5.544413546319994 22.999570113620862 8.769825408940553 0 0 0
1625 542 2 0.5897 4.41449748872318 24.659993827156008 9.095623732239675 0 0 0
1628 543 2 0.5897 6.094681921159553 24.630682507738424 7.167363441264913 0 0 0
428 143 2 0.5897 2.4408176476437227 26.363457751326642 2.409466218898143 0 0 0
1519 507 3 -1.1794 5.972089049479102 18.41023355384934 8.900141697775398 0 0 0
1624 542 3 -1.1794 3.532844682125364 24.32729264649609 9.26364380174168 0 0 0
265 89 3 -1.1794 9.549422255429993 17.12053769001586 2.561739116256693 0 0 0
266 89 2 0.5897 9.84776276628564 16.71396766350779 1.7481513061305152 0 0 0
267 89 2 0.5897 10.343164976411963 17.485799565087998 2.952621258301736 0 0 0
268 90 3 -1.1794 11.652525691225746 18.446850332808857 3.959500244090744 0 0 0
269 90 2 0.5897 11.561543738913405 19.30944251566532 3.5546686931292424 0 0 0
270 90 2 0.5897 12.560222874146032 18.195893971654424 3.7882154911967594 0 0 0
322 108 3 -1.1794 8.911248922515297 20.067631108393208 3.5380301112445616 0 0 0
323 108 2 0.5897 9.297418067396055 20.554111338239665 2.809715596666014 0 0 0
324 108 2 0.5897 9.017788576765494 19.14780820391752 3.295528265777562 0 0 0
325 109 3 -1.1794 11.631990361371491 20.974359586045672 2.719735482879882 0 0 0
326 109 2 0.5897 12.410692046330654 20.783842799604074 2.196705942250246 0 0 0
327 109 2 0.5897 11.975252278244966 21.247578262991038 3.5704738512443055 0 0 0
328 110 3 -1.1794 14.430997877000342 21.38913833280263 1.8638275043854464 0 0 0
329 110 2 0.5897 14.924014643665187 22.164297445857873 1.5949511092532336 0 0 0
330 110 2 0.5897 14.810952751606392 21.143746907506944 2.7074212439589314 0 0 0
376 126 3 -1.1794 12.087432194502775 23.981518966663295 2.52327334778187 0 0 0
377 126 2 0.5897 11.969998313466267 23.032453329541134 2.564690625823574 0 0 0
378 126 2 0.5897 11.643650778734763 24.312550678025953 3.3041107461441137 0 0 0
379 127 3 -1.1794 14.902618153630092 25.127012371413752 2.729527106859796 0 0 0
380 127 2 0.5897 15.03749999490916 24.671332681635313 3.560427183369547 0 0 0
381 127 2 0.5897 14.083562739543682 24.767429919390334 2.3888198010454524 0 0 0
877 293 3 -1.1794 8.140858754710427 18.130953242054712 6.2896529178037905 0 0 0
878 293 2 0.5897 8.082846353906197 19.037099583832063 6.592580332128366 0 0 0
879 293 2 0.5897 9.033882107034332 18.046282238535877 5.95562931803813 0 0 0
880 294 3 -1.1794 11.467532444999149 18.61390907412493 6.590297073776256 0 0 0
881 294 2 0.5897 11.406704309617899 18.663126176844294 5.636300571123227 0 0 0
883 295 3 -1.1794 14.200303664948297 19.155140841362805 6.56088024656096 0 0 0
884 295 2 0.5897 13.277490998013139 19.080234202293806 6.8038582180811815 0 0 0
885 295 2 0.5897 14.677432391109472 18.960180456194724 7.367460656350559 0 0 0
940 314 3 -1.1794 8.459983942572588 21.5323412952475 6.105161438170227 0 0 0
941 314 2 0.5897 8.748780505703982 21.213892509827577 5.249930862702348 0 0 0
942 314 2 0.5897 7.530393265982981 21.30736448458301 6.1436260440061465 0 0 0
943 315 3 -1.1794 12.047012596989516 21.7039592204919 5.661631793634732 0 0 0
944 315 2 0.5897 11.585220042297756 21.444288757673984 6.458846224463258 0 0 0
945 315 2 0.5897 12.829386228751304 22.158035333801493 5.97458263157816 0 0 0
946 316 3 -1.1794 15.391575365443959 20.7696638835332 4.522424108155053 0 0 0
947 316 2 0.5897 14.941489886809203 20.3842694470702 5.274173497150679 0 0 0
1003 335 3 -1.1794 8.64646026778219 24.624965940613546 5.888148885798277 0 0 0
1004 335 2 0.5897 9.541916735730032 24.753298031987903 5.575226631457907 0 0 0
1005 335 2 0.5897 8.452004842690963 23.708888805969735 5.690104037186747 0 0 0
1006 336 3 -1.1794 11.802490930818681 24.544399909108865 5.3580858889043785 0 0 0
1007 336 2 0.5897 12.701129569911044 24.34433782956343 5.620107506057513 0 0 0
1008 336 2 0.5897 11.30197080728625 23.766419845443057 5.6039681045582315 0 0 0
1009 337 3 -1.1794 14.61332868146781 23.66521065275614 5.519661244292421 0 0 0
1010 337 2 0.5897 15.192797370386305 23.06060746518778 5.983237910186076 0 0 0
1011 337 2 0.5897 15.043464291890864 24.516805721298972 5.597127968396981 0 0 0
1065 355 2 0.5897 10.725656849555735 26.129257935762958 6.205375533066141 0 0 0
1524 508 2 0.5897 9.412972270154437 18.510021199099185 9.779128939684872 0 0 0
1527 509 2 0.5897 11.935930913867203 18.549188196632787 8.431910986185521 0 0 0
1582 528 3 -1.1794 12.480228777064571 21.191174415782864 8.658837247125694 0 0 0
1583 528 2 0.5897 13.393504593659019 20.957493428177095 8.492846861236227 0 0 0
1586 529 2 0.5897 15.180667913776436 20.288485573045122 9.377406278506088 0 0 0
1631 544 2 0.5897 8.25486509262243 23.392391830032974 8.107890732740925 0 0 0
1634 545 2 0.5897 11.996656898057223 22.862843644053353 8.354045951884093 0 0 0
1637 546 2 0.5897 15.847663558682768 22.554288870522935 8.462532724945083 0 0 0
30138 0 1 0 8.781330497765511 24.23495358567577 1.7205606831329283 0 0 0
1528 510 3 -1.1794 15.06735644196391 18.56240305094888 9.045130772151527 0 0 0
1633 545 3 -1.1794 11.876620864377566 23.78353998036311 8.121362780323368 0 0 0
1636 546 3 -1.1794 16.13434133360417 23.385042846607238 8.083197020116506 0 0 0
1691 564 2 0.5897 13.078031122865756 27.37278229507307 6.259567327221902 0 0 0
948 316 2 0.5897 16.178261136192173 21.169742245459783 4.892957783995238 0 0 0
271 91 3 -1.1794 19.189601657205603 19.786724862514255 4.324498758331469 0 0 0
272 91 2 0.5897 18.677171532976907 19.663572121737804 5.123548007340451 0 0 0
273 91 2 0.5897 19.829254660593804 19.074750895359582 4.337489831432184 0 0 0
274 92 3 -1.1794 22.49699892932009 19.634015624694438 2.9394872067753126 0 0 0
275 92 2 0.5897 21.635426602610423 20.04211967729137 3.0253639266888888 0 0 0
276 92 2 0.5897 22.447002009770156 18.850389122812146 3.4869009757268628 0 0 0
331 111 3 -1.1794 18.330802763136035 22.510765878598914 2.8873519821412708 0 0 0
332 111 2 0.5897 17.613982726838504 22.756011989255526 2.30232635849608 0 0 0
333 111 2 0.5897 18.512342687927976 21.595501438074262 2.673890121607112 0 0 0
336 112 2 0.5897 24.00478307382077 20.85891958237226 2.6426204756649647 0 0 0
382 128 3 -1.1794 20.82956898339718 23.887703485008963 2.5415904727483447 0 0 0
383 128 2 0.5897 19.92615024123157 23.677830519369255 2.7782766668492367 0 0 0
384 128 2 0.5897 21.32714958335615 23.74921897957841 3.347486257129676 0 0 0
886 296 3 -1.1794 18.305820540584513 18.612125166668626 6.946931235266489 0 0 0
887 296 2 0.5897 19.08482459192113 18.11356464322585 7.193552993638678 0 0 0
888 296 2 0.5897 17.59547375845736 17.970725986286606 6.962627240729577 0 0 0
889 297 3 -1.1794 21.50088648694487 18.03074022005762 4.889510870682392 0 0 0
891 297 2 0.5897 22.100011007065767 18.47731721988734 5.487716996375859 0 0 0
949 317 3 -1.1794 17.71669526131437 21.65820491655993 5.9872647548189475 0 0 0
950 317 2 0.5897 17.777598771016372 21.416157743446973 6.911351021341463 0 0 0
951 317 2 0.5897 18.49811853268572 22.18687299556282 5.825652198187591 0 0 0
952 318 3 -1.1794 20.903404439914254 20.926280774806205 6.013339525500659 0 0 0
953 318 2 0.5897 20.7299419284767 20.29343235671189 6.710221357444018 0 0 0
954 318 2 0.5897 20.336186046518762 20.651456787375295 5.292946019969495 0 0 0
1012 338 3 -1.1794 18.78024455535737 24.501994899239087 4.761676232934419 0 0 0
1013 338 2 0.5897 18.383766595398026 23.77302677207432 4.284556210283735 0 0 0
1014 338 2 0.5897 19.563873029672898 24.127528482120393 5.1640871808415865 0 0 0
1015 339 3 -1.1794 21.25111907186264 23.520310466324975 5.375597007568725 0 0 0
1016 339 2 0.5897 21.316242192055267 22.581283305336285 5.549432609487237 0 0 0
1017 339 2 0.5897 21.87634917662078 23.920206879960226 5.9800817957155274 0 0 0
1067 356 2 0.5897 18.156789140096418 25.95723902699778 5.026557941646794 0 0 0
1533 511 2 0.5897 18.276284543923516 17.556550357640624 9.786753419839725 0 0 0
1535 512 2 0.5897 21.55353732934512 17.989713235824475 7.839055403710203 0 0 0
1641 547 2 0.5897 17.771764989092475 24.2125965232148 8.051708722181093 0 0 0
1644 548 2 0.5897 20.5169543519388 23.78391793170749 8.394553688768752 0 0 0
1534 512 3 -1.1794 20.71222735900222 17.874726107179896 8.280877978229496 0 0 0
1695 565 2 0.5897 18.291773923120918 26.397621460146627 8.02916849406238 0 0 0
277 93 3 -1.1794 26.378806232161654 18.018654104945682 2.2737142022134877 0 0 0
278 93 2 0.5897 27.296453728741167 18.2160590363236 2.4612946698580496 0 0 0
280 94 3 -1.1794 29.64100034719192 17.099714592078296 3.0643789143122144 0 0 0
281 94 2 0.5897 30.227754049242122 17.67179607189145 2.569732460186958 0 0 0
334 112 3 -1.1794 24.51740763579434 21.6563841682897 2.7748999495794964 0 0 0
335 112 2 0.5897 25.05516717474799 21.471058783383185 3.5447699695171098 0 0 0
337 113 3 -1.1794 27.244849150423832 20.586324290156618 1.847348659311929 0 0 0
338 113 2 0.5897 26.5913338095 19.8878593793202 1.883368977615489 0 0 0
339 113 2 0.5897 26.74493609983359 21.371428141836322 1.6238955631669978 0 0 0
340 114 3 -1.1794 29.810029823573643 21.196164905112816 2.908470785264952 0 0 0
341 114 2 0.5897 30.206845984336304 21.076932161040595 3.7713457720620007 0 0 0
342 114 2 0.5897 28.882973006271982 20.998246307572508 3.041232755851084 0 0 0
385 129 3 -1.1794 23.435961548598144 24.15497004797677 1.9303697275646041 0 0 0
386 129 2 0.5897 22.6004644778368 23.704192054574534 1.8079920223463612 0 0 0
387 129 2 0.5897 24.06655959289483 23.45261728360558 2.0893650014733303 0 0 0
388 130 3 -1.1794 26.892523516621743 23.60634310587311 2.0022507307781066 0 0 0
389 130 2 0.5897 26.49882004070328 24.307427126950685 2.5215873031040785 0 0 0
390 130 2 0.5897 27.83339595159203 23.777946371969605 2.0415329672915625 0 0 0
391 131 3 -1.1794 29.426352082287885 23.97747869231658 3.018459220745402 0 0 0
392 131 2 0.5897 29.201082710417243 24.173403205775934 3.9279091113352727 0 0 0
393 131 2 0.5897 29.754684680631204 23.078630343526015 3.0408398820551654 0 0 0
892 298 3 -1.1794 25.65763730214469 18.49714045604511 5.811674723293369 0 0 0
894 298 2 0.5897 26.45778038871098 19.00753468785525 5.687172949488782 0 0 0
895 299 3 -1.1794 29.325493405495642 18.352673262920906 5.546991313533768 0 0 0
896 299 2 0.5897 29.495656877293833 17.910363858869722 4.715343555955534 0 0 0
897 299 2 0.5897 28.829728756042215 17.715162218695838 6.060828041239231 0 0 0
955 319 3 -1.1794 26.538643014273667 21.05816198660659 4.50702431649231 0 0 0
956 319 2 0.5897 26.802827588690192 21.930143957168312 4.800430424853216 0 0 0
957 319 2 0.5897 26.812663270354623 21.020035235720883 3.5906768661933124 0 0 0
958 320 3 -1.1794 30.413373244452426 21.01438599655428 5.662573578968286 0 0 0
959 320 2 0.5897 29.926102579885402 20.1906417963628 5.646940926981362 0 0 0
960 320 2 0.5897 30.395978487377192 21.28612905568934 6.5802248889544455 0 0 0
1018 340 3 -1.1794 23.39831076148225 24.358936065367914 6.809938620428282 0 0 0
1019 340 2 0.5897 23.759294714435903 23.52433599790766 6.510997790006199 0 0 0
1020 340 2 0.5897 23.873481028645 25.02001258168468 6.306526240574966 0 0 0
1021 341 3 -1.1794 26.867936934517104 23.56966528201675 5.982716119320476 0 0 0
1022 341 2 0.5897 27.821044036171358 23.50124358963074 5.926706444926417 0 0 0
1023 341 2 0.5897 26.666033864010746 23.366816761127982 6.896126921537324 0 0 0
1024 342 3 -1.1794 29.565804919993198 24.18426833659533 5.758247301491607 0 0 0
1025 342 2 0.5897 30.42301733643176 24.141024859675603 5.334515354885159 0 0 0
1026 342 2 0.5897 29.762557346853598 24.22717722442573 6.694024626821965 0 0 0
1077 359 2 0.5897 27.032907694166422 25.491478975446455 6.285764823762553 0 0 0
1537 513 3 -1.1794 23.221464698502615 19.219881298823903 7.130716654697626 0 0 0
1541 514 2 0.5897 24.754768187107295 18.005376156801024 9.874808346726512 0 0 0
1589 530 2 0.5897 22.96767411365782 21.024242680966882 8.501970988685802 0 0 0
1592 531 2 0.5897 26.01718779136465 20.872412687629243 6.332719096587518 0 0 0
1594 532 3 -1.1794 30.514958039294218 21.60344541400539 8.308714968522045 0 0 0
1645 549 3 -1.1794 25.60787803275857 23.374934234470388 8.766909874596687 0 0 0
1646 549 2 0.5897 25.392528295970198 22.482800899067563 8.49496267324259 0 0 0
1649 550 2 0.5897 30.196905116656424 23.319206583864904 8.610972036993958 0 0 0
446 149 2 0.5897 23.805959148914045 25.67643424280693 1.7254214396802245 0 0 0
452 151 2 0.5897 29.90526976402944 25.982346653578148 2.964718131379009 0 0 0
1543 515 3 -1.1794 28.349889292781764 17.37931945525169 8.329903520004736 0 0 0
1591 531 3 -1.1794 26.019005318523657 20.939251776746413 7.287581042077288 0 0 0
1648 550 3 -1.1794 30.215603814658458 24.249234658152623 8.385292903768883 0 0 0
283 95 3 -1.1794 32.619172791813064 17.81197003983668 2.2552848587946213 0 0 0
285 95 2 0.5897 32.49545409007924 18.088937257377815 3.1631473447783343 0 0 0
286 96 3 -1.1794 36.057396191314005 17.325463445259093 2.0334734400689336 0 0 0
287 96 2 0.5897 36.35888307114086 18.22762944019911 1.9265414100343112 0 0 0
288 96 2 0.5897 36.852665441385 16.79706083221094 1.9658776282580777 0 0 0
289 97 3 -1.1794 39.37823682250168 17.653907786745926 2.086474739343266 0 0 0
343 115 3 -1.1794 36.488559569481716 20.242644001789746 2.3679912205988516 0 0 0
344 115 2 0.5897 36.39051448066441 21.134957590470822 2.035733614103358 0 0 0
345 115 2 0.5897 36.203391408132056 20.29357780877055 3.2803059958859238 0 0 0
394 132 3 -1.1794 35.355462384106474 23.9938518195995 0.7356037198650923 0 0 0
395 132 2 0.5897 34.40608401934873 23.87365843721293 0.7140171341211853 0 0 0
396 132 2 0.5897 35.49454051071222 24.691499152413673 1.3760543108871 0 0 0
399 133 2 0.5897 40.44428850467531 24.064746748402055 1.0567305995134961 0 0 0
898 300 3 -1.1794 33.32581062970921 17.885547421067738 5.0101378605276015 0 0 0
900 300 2 0.5897 33.5013694966107 18.403405293149216 5.795780241022169 0 0 0
901 301 3 -1.1794 36.54881165068491 17.785343218746558 5.592308470472015 0 0 0
902 301 2 0.5897 35.92943004583452 17.611030570031453 4.883638251965561 0 0 0
906 302 2 0.5897 38.483901795986256 18.196991788033593 5.024487532115559 0 0 0
961 321 3 -1.1794 33.16557979769293 21.43183663387159 5.627496923018315 0 0 0
962 321 2 0.5897 32.32719263961792 21.068448631689787 5.912607690933848 0 0 0
963 321 2 0.5897 33.71485804650533 20.665868678801814 5.4607131321875535 0 0 0
964 322 3 -1.1794 36.147353007991725 20.554575616878267 5.067344598430112 0 0 0
965 322 2 0.5897 36.75366569797621 19.881853100175913 5.37728185357152 0 0 0
966 322 2 0.5897 36.6196357223137 21.378102904747404 5.189751898975426 0 0 0
967 323 3 -1.1794 38.9264867021361 21.84649349617606 6.182556162963617 0 0 0
1027 343 3 -1.1794 32.055614065112 24.205402760849648 4.693049993149364 0 0 0
1028 343 2 0.5897 32.83949346587228 24.707079483601845 4.916847799902476 0 0 0
1029 343 2 0.5897 32.263050442073045 23.30767165085195 4.952436617941155 0 0 0
1031 344 2 0.5897 40.28435012423001 23.369618108268313 6.484311364593827 0 0 0
1550 517 2 0.5897 36.60180989261267 19.259607332449526 8.965075277804477 0 0 0
1599 533 2 0.5897 33.94978509626822 22.134362757716076 7.9661029685615325 0 0 0
1652 551 2 0.5897 36.966188861505444 21.151655683882836 8.628788617946087 0 0 0
30079 0 1 0 35.002686221955386 25.620110078446505 8.595841434590257 0 0 0
30159 0 1 0 36.35403592870898 24.621969763535088 4.859059295304956 0 0 0
905 302 2 0.5897 39.47641505888709 17.941742823185223 3.9101890805108925 0 0 0
1546 516 3 -1.1794 33.96502630206555 18.89755304732203 7.469268683246833 0 0 0
1549 517 3 -1.1794 36.474801024380056 18.322138290429052 9.110855697264403 0 0 0
397 133 3 -1.1794 40.32956842481362 24.282333567496643 1.9817854946593534 0 0 0
904 302 3 -1.1794 39.341036451181004 17.808980134391426 4.848421162895328 0 0 0
290 97 2 0.5897 40.2792948467865 17.888200635887706 2.30881014733923 0 0 0
292 98 3 -1.1794 42.00904073659873 18.105131041365947 2.8814945348491037 0 0 0
294 98 2 0.5897 42.87916454341297 18.49979614834432 2.823564901911357 0 0 0
346 116 3 -1.1794 45.095222788418496 20.577134921559864 2.5676056230439532 0 0 0
347 116 2 0.5897 45.991384397347396 20.898069115828985 2.6682408649427014 0 0 0
348 116 2 0.5897 44.91761119904701 20.651334684090376 1.6299594763027119 0 0 0
398 133 2 0.5897 41.010859725688846 23.783000399073483 2.432052397056084 0 0 0
400 134 3 -1.1794 42.548408103398664 22.887755622592948 3.258221528549257 0 0 0
401 134 2 0.5897 42.69887196819932 23.688691720806265 3.7603116311018367 0 0 0
402 134 2 0.5897 43.3351632609748 22.362205743875684 3.403292414827637 0 0 0
403 135 3 -1.1794 46.09324744227394 24.865856005436687 2.8463311181011512 0 0 0
404 135 2 0.5897 45.907998160968525 25.796033066992454 2.717159838873808 0 0 0
405 135 2 0.5897 45.93338441225038 24.468204267113375 1.9904406438878295 0 0 0
462 154 2 0.5897 41.672109935429695 25.564755676169383 2.2011868981876503 0 0 0
907 303 3 -1.1794 42.30748806530198 17.81553441236366 6.149834620612191 0 0 0
908 303 2 0.5897 42.430728639384604 16.90310263255658 6.4115837948786085 0 0 0
909 303 2 0.5897 41.39630672807418 18.00774806465269 6.371272070670736 0 0 0
968 323 2 0.5897 39.6627713835246 21.49562907549777 5.6815460975693295 0 0 0
969 323 2 0.5897 39.055421391395384 21.507094734562116 7.068229185014152 0 0 0
970 324 3 -1.1794 41.67292179808868 20.83887123108804 6.5678790980112085 0 0 0
971 324 2 0.5897 42.27827984511308 21.328209559794995 6.0108142770288095 0 0 0
972 324 2 0.5897 41.9690409906313 19.93084246572985 6.504404577789983 0 0 0
973 325 3 -1.1794 44.41713837327602 21.259546522654126 5.141507291572873 0 0 0
974 325 2 0.5897 45.04929989704163 21.977149623091172 5.182112677034975 0 0 0
975 325 2 0.5897 44.61271231371226 20.81377917956335 4.3173264693266225 0 0 0
1030 344 3 -1.1794 40.63928763980604 24.073170105965563 7.027694734619907 0 0 0
1032 344 2 0.5897 40.19672266355495 24.862972721366567 6.716922131811206 0 0 0
1033 345 3 -1.1794 42.85822757532107 24.84610082944652 5.714630216769184 0 0 0
1034 345 2 0.5897 42.155979201984515 24.328524658084003 6.108578331628478 0 0 0
1035 345 2 0.5897 42.691816208530526 25.74103511359872 6.010657226975098 0 0 0
1036 346 3 -1.1794 45.36237165109912 23.832491153251848 5.404369954325505 0 0 0
1037 346 2 0.5897 44.605902111517985 24.364811093568417 5.65058336473765 0 0 0
1038 346 2 0.5897 45.73080832705606 24.27752239622439 4.641196800897444 0 0 0
1554 518 2 0.5897 43.34843970408572 18.247635208417503 7.827083125580377 0 0 0
1604 535 2 0.5897 41.84326920303664 21.00832206381543 8.622031815539263 0 0 0
1607 536 2 0.5897 44.64239306799386 20.90990703063733 7.860000794092562 0 0 0
1655 552 2 0.5897 38.88151093432327 24.06946753302149 7.944758456951409 0 0 0
1658 553 2 0.5897 45.8617332362729 24.248568043903884 7.345709932287194 0 0 0
1095 365 2 0.5897 46.46103411103747 27.1907180071668 5.742460647485586 0 0 0
1608 536 2 0.5897 45.938972904347324 20.955213279677775 8.64020735614178 0 0 0
295 99 3 -1.1794 47.99898575911957 17.748658342980548 2.714823429831408 0 0 0
296 99 2 0.5897 48.925116159216664 17.77417220755902 2.955372606877882 0 0 0
297 99 2 0.5897 47.5334412453092 17.75920416040072 3.551118589072679 0 0 0
298 100 3 -1.1794 50.812940667677736 18.194504388375336 3.1564226952396743 0 0 0
299 100 2 0.5897 50.64668021060861 19.104822115518857 2.911657260007969 0 0 0
300 100 2 0.5897 51.48514407263723 17.89973082685145 2.5420264877352037 0 0 0
301 101 3 -1.1794 53.641294306689865 17.901181052642958 2.1640262816481464 0 0 0
302 101 2 0.5897 53.71362824916665 17.555490335803594 3.0536882032214776 0 0 0
303 101 2 0.5897 54.32909045551749 17.44995853769521 1.674570513944874 0 0 0
349 117 3 -1.1794 47.416177726103314 21.601920260770154 3.3825142479882064 0 0 0
350 117 2 0.5897 48.10191697069248 21.30030979671101 2.7866744248675817 0 0 0
351 117 2 0.5897 47.64464797150198 21.214120205222404 4.22728954983992 0 0 0
352 118 3 -1.1794 50.13017410187651 20.997474311412937 2.34012822819889 0 0 0
353 118 2 0.5897 50.24809948133349 21.764113456796718 2.901009962474044 0 0 0
354 118 2 0.5897 50.597827730823745 21.215701782386223 1.5339599234534966 0 0 0
355 119 3 -1.1794 54.33278051714243 20.611533932988714 3.0162395826810755 0 0 0
356 119 2 0.5897 53.99688346984838 19.727518539364898 2.8681780983197473 0 0 0
357 119 2 0.5897 54.00770299241448 20.84947851413693 3.884536211616067 0 0 0
406 136 3 -1.1794 49.17134838078388 24.23818850811038 3.006531378357861 0 0 0
407 136 2 0.5897 48.793862562532105 24.077491643097307 3.871350907448365 0 0 0
408 136 2 0.5897 48.63026882349996 23.72219846551529 2.408853454444661 0 0 0
409 137 3 -1.1794 51.39328605221872 23.717075050586132 1.7913977925866282 0 0 0
410 137 2 0.5897 51.08875759798766 23.902922064871564 0.9031663062417273 0 0 0
411 137 2 0.5897 50.74456425401802 24.13272548252374 2.359399957306875 0 0 0
412 138 3 -1.1794 53.79025049610098 23.476901678372435 3.079608152442132 0 0 0
413 138 2 0.5897 54.085313175715804 22.580061790149728 2.921979171015026 0 0 0
414 138 2 0.5897 52.890736412351465 23.49453479784708 2.752814156712542 0 0 0
910 304 3 -1.1794 46.70599766448589 17.588853068279256 5.263453005877772 0 0 0
911 304 2 0.5897 45.88609070584964 17.095501425187003 5.287704578533859 0 0 0
913 305 3 -1.1794 51.21339381746423 19.018428534848557 5.911282950541348 0 0 0
915 305 2 0.5897 50.64021895386874 18.647505933152097 6.582192508835401 0 0 0
916 306 3 -1.1794 53.656903047271264 17.82042650551981 5.086728268894923 0 0 0
917 306 2 0.5897 52.81529150266552 18.100553248100038 5.446522346830243 0 0 0
976 326 3 -1.1794 47.747805044458175 20.38179882411747 6.053214810842931 0 0 0
977 326 2 0.5897 47.455079755129745 19.48330785996863 5.900708341665674 0 0 0
978 326 2 0.5897 47.85885106206267 20.440219060244257 7.002155213949266 0 0 0
979 327 3 -1.1794 51.205115034322496 22.129507742423655 5.490503665093532 0 0 0
980 327 2 0.5897 51.02158938016853 21.387417682159466 4.914437117641707 0 0 0
981 327 2 0.5897 50.810388454308615 21.886552786152798 6.327997747079573 0 0 0
982 328 3 -1.1794 53.84828587565773 21.071321293393762 5.9483471822831095 0 0 0
983 328 2 0.5897 53.532262631096835 20.23916806303785 6.300316905429277 0 0 0
984 328 2 0.5897 53.05315612687113 21.571185347033012 5.763583601581671 0 0 0
1039 347 3 -1.1794 48.20883422436142 23.798578642168536 5.559297275696538 0 0 0
1040 347 2 0.5897 48.44402116890318 23.922887926280264 6.478789859970337 0 0 0
1041 347 2 0.5897 47.26105602150381 23.66502841947828 5.569946097170356 0 0 0
1042 348 3 -1.1794 50.99397257674434 24.77536283617432 6.40538339712488 0 0 0
1043 348 2 0.5897 50.44462987363611 24.8292987589612 7.18739756295355 0 0 0
1044 348 2 0.5897 50.684663643381526 23.993295204872542 5.948293704396693 0 0 0
1045 349 3 -1.1794 53.86668727065179 24.454147675858696 5.872572652861062 0 0 0
1047 349 2 0.5897 52.93313498089557 24.30655987207117 6.02400041596868 0 0 0
1098 366 2 0.5897 48.66483114219357 25.83234790692909 6.224089242417775 0 0 0
1103 368 2 0.5897 54.00563056977439 26.280110574209395 5.6216430694362 0 0 0
1609 537 3 -1.1794 47.56918794288287 20.10352699276774 9.056211714227924 0 0 0
1613 538 2 0.5897 50.558699333336264 20.778555485087875 7.829878349692862 0 0 0
1616 539 2 0.5897 54.778950458857636 21.273203268027185 7.771599907326258 0 0 0
1661 554 2 0.5897 48.652681890218226 24.939591133418574 9.151870006849146 0 0 0
468 156 2 0.5897 48.26514958349335 25.89547809770286 3.186600265073867 0 0 0
473 158 2 0.5897 54.22227196697845 26.383178540555903 1.9371920618270537 0 0 0
1100 367 2 0.5897 51.46943820634603 26.448928398210533 5.898929208652468 0 0 0
1561 521 3 -1.1794 53.267541703624715 18.81790667661556 7.965481823849244 0 0 0
1610 537 2 0.5897 48.0215756564218 20.13275024220975 9.899255955887087 0 0 0
1612 538 3 -1.1794 50.37112733508782 21.609466671325315 8.266496503558562 0 0 0
1660 554 3 -1.1794 48.83923425702623 24.421883009866114 8.368666259629482 0 0 0
1664 555 2 0.5897 54.67114147032128 25.06307429608005 9.04582607548702 0 0 0
1665 555 2 0.5897 55.02468885182089 24.692304029398397 7.621245818482611 0 0 0
19823 6608 2 0.5897 50.61454909903258 0.4119547757274935 23.396108848646513 0 1 0
21226 7076 3 -1.1794 51.24419204815208 34.572715845854866 33.670481982287285 0 0 0
7454 2485 2 0.5897 42.27181709181512 35.02478722416312 34.99284491315946 0 0 0
307 103 3 -1.1794 60.52560183988171 17.73232384042352 2.013887626918675 0 0 0
309 103 2 0.5897 61.44468525355187 17.573035455739223 1.7990747995898506 0 0 0
312 104 2 0.5897 64.20786474851246 18.107569149287983 1.8420587599751277 0 0 0
358 120 3 -1.1794 60.11554133113399 20.301037854370826 2.7221999038477738 0 0 0
359 120 2 0.5897 60.169439451915025 19.377840784771447 2.4751509251044954 0 0 0
360 120 2 0.5897 60.1597596719207 20.296573057539362 3.678367138661459 0 0 0
415 139 3 -1.1794 57.401748039008716 23.59693483715706 3.4825261014152042 0 0 0
416 139 2 0.5897 56.69233626402132 24.229852041242964 3.371251907380084 0 0 0
417 139 2 0.5897 58.1839526149878 24.133386309492415 3.6113955503662227 0 0 0
418 140 3 -1.1794 59.79584349136584 24.374621729672473 1.759193424787995 0 0 0
419 140 2 0.5897 58.90852428541556 24.156003144911292 1.474408585736947 0 0 0
420 140 2 0.5897 60.35133629195819 23.717946872229184 1.339148582892349 0 0 0
919 307 3 -1.1794 55.760097121847856 18.391657627429943 6.992894856468797 0 0 0
920 307 2 0.5897 56.22644624849975 19.20720439851574 7.176293111179146 0 0 0
922 308 3 -1.1794 60.765156091499335 17.932234995316207 5.553761407755303 0 0 0
924 308 2 0.5897 60.740752485193234 18.887441862747586 5.610484428511268 0 0 0
927 309 2 0.5897 63.78458882364283 17.119030057119137 3.9825394358445187 0 0 0
985 329 3 -1.1794 57.05675748785321 20.677390615124494 6.136279786329422 0 0 0
986 329 2 0.5897 56.47572343793543 21.43789444237084 6.152562160451845 0 0 0
987 329 2 0.5897 57.02459412055033 20.37015700719912 5.230297252084839 0 0 0
988 330 3 -1.1794 60.63725618263075 20.593701585796023 5.70628032220096 0 0 0
989 330 2 0.5897 60.04810834029883 21.209832839089255 6.141618223163122 0 0 0
990 330 2 0.5897 61.51338356640274 20.94233659898767 5.87086048816782 0 0 0
1046 349 2 0.5897 54.0825565423515 23.88623828395134 5.132902914118299 0 0 0
1048 350 3 -1.1794 59.655092143176624 24.281715248485177 5.332093070581578 0 0 0
1049 350 2 0.5897 60.01413583400805 25.106799038633053 5.658521883782547 0 0 0
1050 350 2 0.5897 59.95807324631926 23.623858323428102 5.957919483494064 0 0 0
1669 557 3 -1.1794 60.482796096304114 22.692818162392463 7.648343411546602 0 0 0
1673 558 2 0.5897 62.276353317667954 24.14947220102951 8.05910744483929 0 0 0
1727 576 2 0.5897 57.26124027090943 26.812400963486414 8.866281953212217 0 0 0
30080 0 1 0 57.094589084824264 18.760585083118656 2.87633799658074 0 0 0
1053 351 2 0.5897 62.28369315145861 23.396115206615598 5.579307417065403 0 0 0
1666 556 3 -1.1794 58.51721288354126 24.50309363172681 8.291857804902481 0 0 0
30085 0 1 0 58.93914314391436 18.380492145292582 8.512786871445432 0 0 0
310 104 3 -1.1794 64.35783060324285 17.409528389459382 2.479616104175069 0 0 0
311 104 2 0.5897 65.29726989706693 17.446468431147697 2.659391927077513 0 0 0
313 105 3 -1.1794 67.0124773108675 18.311463790442122 2.601491410744225 0 0 0
315 105 2 0.5897 67.23378228453218 18.371517238399356 3.5308193742222835 0 0 0
361 121 3 -1.1794 62.95491547272938 20.839463250177552 3.211695791969942 0 0 0
362 121 2 0.5897 63.20345068356517 21.623085102647586 2.721390384952145 0 0 0
363 121 2 0.5897 62.167071908768214 20.52067021019195 2.7713486976195405 0 0 0
364 122 3 -1.1794 66.31014391705102 21.12374740485612 3.2972922771300253 0 0 0
365 122 2 0.5897 66.64648668636514 20.378136142191764 2.800130267429286 0 0 0
366 122 2 0.5897 66.34969385677711 21.858164062754767 2.6846739710408967 0 0 0
367 123 3 -1.1794 69.12788859044983 20.99756841792252 3.5889040126685847 0 0 0
368 123 2 0.5897 68.19294437512336 21.06174495556091 3.393986606390354 0 0 0
369 123 2 0.5897 69.45378958196383 20.330598084109123 2.98461047479844 0 0 0
421 141 3 -1.1794 63.34307057657571 23.658784793207296 2.7510424839569727 0 0 0
422 141 2 0.5897 63.28777967678346 24.530470590217014 2.3594577831857033 0 0 0
423 141 2 0.5897 63.15537052289248 23.800187960304026 3.67894638624494 0 0 0
424 142 3 -1.1794 66.18939240365854 23.79196785068501 2.1967424745708675 0 0 0
425 142 2 0.5897 65.40092315015777 23.879583333330736 2.732346676399989 0 0 0
426 142 2 0.5897 66.85732777692316 24.28810469473395 2.669967909041533 0 0 0
925 309 3 -1.1794 63.614147254649865 17.20393167503021 4.92060959604013 0 0 0
928 310 3 -1.1794 66.51324102196294 18.244818456170552 5.340347426121358 0 0 0
930 310 2 0.5897 66.32330819715038 19.144594744289083 5.605978818380349 0 0 0
931 311 3 -1.1794 69.35150296513473 18.488178044900266 6.3182276832216715 0 0 0
932 311 2 0.5897 69.99517885980627 18.42629189790481 5.612478139795332 0 0 0
933 311 2 0.5897 68.55317949082844 18.1108724285456 5.948697687544719 0 0 0
991 331 3 -1.1794 63.422254377296326 21.40863468142328 6.082143535230256 0 0 0
992 331 2 0.5897 63.304914795958226 21.078787575483563 5.191265694790836 0 0 0
993 331 2 0.5897 64.36112960561016 21.323377954861243 6.247901022844599 0 0 0
994 332 3 -1.1794 65.99731754434565 20.736496041589398 6.034699478562842 0 0 0
995 332 2 0.5897 65.77815333204153 20.937743570153177 5.12492061117717 0 0 0
996 332 2 0.5897 66.78414380773702 21.252060504057013 6.211696087995256 0 0 0
997 333 3 -1.1794 69.00745873244992 21.38195771219782 6.25424145261772 0 0 0
998 333 2 0.5897 69.19669245540337 21.237020851011437 5.32719470158104 0 0 0
999 333 2 0.5897 68.92414352138626 20.502386938910515 6.622542065786693 0 0 0
1051 351 3 -1.1794 63.03646544062235 23.92374655093393 5.312527946134251 0 0 0
1052 351 2 0.5897 63.77795266483389 23.536466763093024 5.777762422974027 0 0 0
1054 352 3 -1.1794 68.72241551393199 24.543547566906202 6.231219962668863 0 0 0
1055 352 2 0.5897 68.79919550026185 23.58948050928655 6.221584298418727 0 0 0
1056 352 2 0.5897 67.86333317074003 24.711274281348018 6.6186178320226725 0 0 0
1568 523 2 0.5897 66.58921923584975 17.38109794667477 9.135593365220787 0 0 0
1572 524 2 0.5897 69.97096661044677 18.026339800480994 8.357246247105888 0 0 0
1622 541 2 0.5897 69.81586348303598 21.25485982268253 8.21548368413004 0 0 0
1676 559 2 0.5897 65.3488831152441 22.716207722596817 8.724494847216842 0 0 0
30175 0 1 0 63.40091622068823 20.492660028500072 9.258661027985116 0 0 0
1116 372 2 0.5897 68.50690061132212 26.470938902296954 5.604762788058054 0 0 0
427 143 3 -1.1794 3.0427978217094944 27.09492081998238 2.5466291748334937 0 0 0
429 143 2 0.5897 3.1610414846805956 27.13368801677171 3.495706603557665 0 0 0
430 144 3 -1.1794 6.535064398164122 26.212837917423343 2.8079014608545885 0 0 0
431 144 2 0.5897 7.445712559922451 26.495311457280664 2.7232758237382595 0 0 0
432 144 2 0.5897 6.02132180063765 26.982434240099742 2.5629073165762857 0 0 0
484 162 3 -1.1794 1.70986550401858 29.70014208445047 3.74170705616183 0 0 0
485 162 2 0.5897 2.028594284998905 29.74697254049518 4.643067814116829 0 0 0
486 162 2 0.5897 2.251882825406403 29.027029380160375 3.330163360313202 0 0 0
487 163 3 -1.1794 5.5265290068823925 29.326540000210777 3.1749470226668293 0 0 0
488 163 2 0.5897 6.474594771140216 29.403986734260865 3.0681535912483295 0 0 0
489 163 2 0.5897 5.193070820403344 30.207442534536305 3.0045120539017365 0 0 0
541 181 3 -1.1794 3.4329891058617394 32.87716783453818 2.472788219387056 0 0 0
542 181 2 0.5897 3.49147212863714 33.830126983397506 2.541203910587607 0 0 0
543 181 2 0.5897 2.588608080117567 32.71822071185182 2.050901731477679 0 0 0
544 182 3 -1.1794 6.199698504681325 32.22708176080036 2.274179499785109 0 0 0
545 182 2 0.5897 5.423149620114449 32.72870417133582 2.0260291241795523 0 0 0
546 182 2 0.5897 6.636543679120092 32.03493321657587 1.4444346387232974 0 0 0
1057 353 3 -1.1794 3.171095385223316 27.894984268005295 5.447893138299685 0 0 0
1058 353 2 0.5897 2.7465069737844443 27.506374849479055 6.212706728080722 0 0 0
1059 353 2 0.5897 4.105585275560398 27.7434845291596 5.589344740550637 0 0 0
1060 354 3 -1.1794 5.991554096137261 26.5268712258349 5.478866333117259 0 0 0
1061 354 2 0.5897 6.124075494920001 26.223748947824582 4.580653279014332 0 0 0
1062 354 2 0.5897 6.683076492094401 26.096677158229944 5.981819048754583 0 0 0
1117 373 3 -1.1794 3.1656265194988205 31.214017894431326 5.783164725428538 0 0 0
1118 373 2 0.5897 3.3259094706356733 31.79458545693061 6.527128695553271 0 0 0
1119 373 2 0.5897 2.8855867323519946 31.798409980514165 5.0786824954796765 0 0 0
1120 374 3 -1.1794 5.941758347114611 29.102892830641725 6.305564251937037 0 0 0
1121 374 2 0.5897 5.965138067473874 28.20001159408505 5.988562891509855 0 0 0
1122 374 2 0.5897 5.531296882449342 29.596074754869303 5.595265241048163 0 0 0
1681 561 3 -1.1794 4.519662759007974 27.839419982323708 9.527603461767127 0 0 0
1734 578 2 0.5897 3.372759461659441 29.269758765530966 8.77468975594094 0 0 0
1737 579 2 0.5897 5.866592119681714 30.06963431082382 7.838608205113812 0 0 0
1796 599 2 0.5897 2.926450347507465 31.32673544235101 9.310592143261314 0 0 0
30024 0 1 0 6.069057156788643 32.760559022269256 6.123040130399629 0 0 0
1678 560 3 -1.1794 2.1363677891696944 26.5747784723218 8.004067674881373 0 0 0
433 145 3 -1.1794 8.816826445797608 27.454766118457986 3.734987961497093 0 0 0
434 145 2 0.5897 9.292020341786145 27.263988719874913 4.543706179000153 0 0 0
435 145 2 0.5897 8.758755242071965 28.40988505385239 3.710374877131568 0 0 0
436 146 3 -1.1794 14.266226925241419 27.8568618620512 3.5636493717326827 0 0 0
437 146 2 0.5897 14.596050841721988 27.06593840620209 3.137164327477242 0 0 0
438 146 2 0.5897 13.31726164410519 27.735274672068584 3.5938730341778737 0 0 0
490 164 3 -1.1794 8.482745543641396 30.153582344704454 2.6739868458997114 0 0 0
491 164 2 0.5897 9.089765899191708 29.76924589220457 2.0414969749472647 0 0 0
492 164 2 0.5897 8.63271705842746 31.09665790012473 2.6080464513681973 0 0 0
493 165 3 -1.1794 12.609847928789288 30.789444837382536 2.868527503616313 0 0 0
494 165 2 0.5897 13.478672093466075 30.83887134620157 2.4698617691438502 0 0 0
495 165 2 0.5897 12.762068171131437 30.39583850951633 3.727676009372338 0 0 0
496 166 3 -1.1794 15.487126277398847 30.458096635914874 2.4312356121969496 0 0 0
497 166 2 0.5897 16.157882989249575 30.22760276756731 1.7884366029961019 0 0 0
498 166 2 0.5897 15.324446080754143 29.64548896271062 2.910230504887769 0 0 0
547 183 3 -1.1794 8.309604668763729 32.87162805812255 4.024448134263818 0 0 0
548 183 2 0.5897 8.20923196815063 33.82317511548798 4.051198512614745 0 0 0
549 183 2 0.5897 7.455969554155775 32.54826958590119 3.7363872046102675 0 0 0
550 184 3 -1.1794 10.892273109934797 32.959660916040455 3.274583644536847 0 0 0
551 184 2 0.5897 11.482444972960385 32.21049537386631 3.1928415149785643 0 0 0
552 184 2 0.5897 10.139085381730393 32.620201777213296 3.75801836757395 0 0 0
553 185 3 -1.1794 15.649321176667012 32.923299510737124 4.631539108542684 0 0 0
554 185 2 0.5897 15.562424804952405 32.49387183413487 3.7804969373128725 0 0 0
555 185 2 0.5897 16.2040028411884 33.684475886912345 4.460743597099932 0 0 0
1063 355 3 -1.1794 10.27805248548009 26.94437378841634 5.978508967357592 0 0 0
1064 355 2 0.5897 9.73728304595436 27.1420664678535 6.743178110589437 0 0 0
1123 375 3 -1.1794 8.594649241086296 30.292927049007336 5.676842794092829 0 0 0
1124 375 2 0.5897 8.399465993199753 31.218703314981312 5.531676446423556 0 0 0
1125 375 2 0.5897 7.736426876795849 29.874214931326033 5.742923906939142 0 0 0
1126 376 3 -1.1794 12.252279803822011 29.69729914418237 5.505591636169998 0 0 0
1127 376 2 0.5897 12.31088187906406 30.26895793340317 6.271100672914173 0 0 0
1128 376 2 0.5897 11.527835270814341 29.103978301959238 5.704042437718435 0 0 0
1129 377 3 -1.1794 15.434234602980458 28.84652303030405 6.081718419314715 0 0 0
1130 377 2 0.5897 15.28217292105191 28.240019108996457 5.356968651595499 0 0 0
1131 377 2 0.5897 14.598249781734246 29.298575469606433 6.1957789796489005 0 0 0
1171 391 3 -1.1794 11.931452416568261 34.42451579431571 5.268675027123616 0 0 0
1172 391 2 0.5897 11.354622905691222 33.849530239131454 4.765790307526225 0 0 0
1173 391 2 0.5897 12.012239916002368 33.997203684414075 6.121382289848991 0 0 0
1174 392 3 -1.1794 15.22873205467036 31.49439197486066 7.112927100009182 0 0 0
1175 392 2 0.5897 15.135204452497728 32.22866808441928 7.719823496528901 0 0 0
1685 562 2 0.5897 10.257022633615227 26.517761544338832 8.844255313449443 0 0 0
1743 581 2 0.5897 11.066077461532304 29.58954329967525 9.111488001606084 0 0 0
1745 582 2 0.5897 15.061718990527332 30.447637881729744 10.290885101917151 0 0 0
1803 601 2 0.5897 8.895216820773976 32.03737718775817 8.599286277400811 0 0 0
1805 602 2 0.5897 13.226060783243542 33.92742889411296 8.324821954709048 0 0 0
30165 0 1 0 14.498923543466933 34.12505575609487 1.6424222361493226 0 0 0
1176 392 2 0.5897 15.6319951165111 31.87698248966323 6.3336735706627785 0 0 0
1687 563 3 -1.1794 11.99258366959213 27.137303597948335 9.453400379847807 0 0 0
1689 563 2 0.5897 12.788630865107587 27.15761595960081 8.92224314721669 0 0 0
1690 564 3 -1.1794 13.2463625876788 26.721019240955915 6.940082770432869 0 0 0
1738 580 3 -1.1794 8.75978133024402 30.059314791378853 8.571913630852228 0 0 0
1741 581 3 -1.1794 11.71645467578687 30.118440111401966 8.649417015624278 0 0 0
1804 602 3 -1.1794 12.350975073258763 33.53954061839796 8.324386502549492 0 0 0
439 147 3 -1.1794 18.4509955234863 27.70861846916001 2.275625947096849 0 0 0
440 147 2 0.5897 18.04489805522425 27.56287534696618 3.1300707717167158 0 0 0
441 147 2 0.5897 19.30462722896011 27.280278567303228 2.339427352268563 0 0 0
442 148 3 -1.1794 21.04845125058815 26.720260131541746 2.472767730685216 0 0 0
443 148 2 0.5897 20.956576699716358 25.7682628202198 2.5113943453577523 0 0 0
444 148 2 0.5897 20.960404736850094 27.006938383014553 3.3817751226016313 0 0 0
499 167 3 -1.1794 18.592313603991677 30.877077960362403 2.632480714217871 0 0 0
500 167 2 0.5897 18.204673372140725 30.399580867720907 1.8990205128150939 0 0 0
501 167 2 0.5897 18.306981845162497 30.396322488697223 3.409457074956845 0 0 0
502 168 3 -1.1794 21.566861957037048 29.673631792621947 2.1988025415709442 0 0 0
503 168 2 0.5897 21.071848489996714 29.18933669469776 1.5380064922852512 0 0 0
504 168 2 0.5897 21.14405353332454 30.53165442945879 2.2343284723406507 0 0 0
556 186 3 -1.1794 18.283402346120848 33.52805912442271 2.1232175281773418 0 0 0
557 186 2 0.5897 18.3437447190602 32.7078642159117 2.6129855260019403 0 0 0
558 186 2 0.5897 17.892959697555593 34.147529652061664 2.739693887153323 0 0 0
559 187 3 -1.1794 21.749054649320165 32.397611866864096 4.257854772371016 0 0 0
560 187 2 0.5897 21.062377226554933 32.84985268723273 4.747940182020326 0 0 0
561 187 2 0.5897 21.59300136370188 31.468622158657322 4.4277292677525875 0 0 0
1066 356 3 -1.1794 17.751642203849965 26.82376549682515 5.061479567644557 0 0 0
1068 356 2 0.5897 17.569587412864838 26.966311485300597 5.99033285881719 0 0 0
1069 357 3 -1.1794 20.833704810146216 27.493930431972284 4.939367040896605 0 0 0
1070 357 2 0.5897 21.69663358584594 27.082974814082448 4.991350018640109 0 0 0
1071 357 2 0.5897 20.223721015067515 26.805617069742773 5.204652584858837 0 0 0
1132 378 3 -1.1794 17.984956247880817 29.966892752576516 5.446957227814673 0 0 0
1133 378 2 0.5897 18.199710792844492 29.034290573207883 5.466079528071389 0 0 0
1134 378 2 0.5897 17.045214970138296 30.000477808132906 5.625818119496928 0 0 0
1135 379 3 -1.1794 21.365052657579565 30.11144189370122 5.771153371810982 0 0 0
1136 379 2 0.5897 20.719770010358555 30.465324845568716 6.383205996345662 0 0 0
1137 379 2 0.5897 21.03899269313444 29.237205327590644 5.5575461892343965 0 0 0
1177 393 3 -1.1794 19.365441665083083 32.888314856199045 5.811948991411575 0 0 0
1178 393 2 0.5897 18.679752615928166 32.657298310093786 5.185296768769683 0 0 0
1179 393 2 0.5897 19.41897399592831 33.84300583534063 5.768001058568797 0 0 0
1693 565 3 -1.1794 18.44083864562772 27.30713986812242 7.770735185689687 0 0 0
1697 566 2 0.5897 21.400612594523878 26.47817428280147 9.750991555854226 0 0 0
1748 583 2 0.5897 16.711907406096405 30.211561562606576 7.810092514571283 0 0 0
1812 604 2 0.5897 18.32524756820392 33.15439723135438 7.656053684874328 0 0 0
1747 583 3 -1.1794 17.13022420920314 29.802955712438518 8.567907808080493 0 0 0
447 149 2 0.5897 23.320081590315926 27.106473102114343 1.829376740104326 0 0 0
445 149 3 -1.1794 24.11265582444759 26.58304991917429 1.710692266616318 0 0 0
448 150 3 -1.1794 26.65162669466254 26.033606121989216 3.2968344580383766 0 0 0
449 150 2 0.5897 27.442154550924972 26.464179369132275 2.9714041451168036 0 0 0
450 150 2 0.5897 26.001653484273046 26.172880980451115 2.608089146707149 0 0 0
451 151 3 -1.1794 29.64423678173082 26.90262513021547 2.930354478428069 0 0 0
453 151 2 0.5897 29.770056825835365 27.22130307313457 3.8241360776152273 0 0 0
505 169 3 -1.1794 24.394615547123667 30.323438443286918 2.8281415943988786 0 0 0
506 169 2 0.5897 24.343467785610887 30.73422886317797 3.69119915768674 0 0 0
507 169 2 0.5897 23.482464155113394 30.22147753966551 2.5564505216184092 0 0 0
508 170 3 -1.1794 26.832483541980075 29.24113945156042 3.9754442547319795 0 0 0
509 170 2 0.5897 27.66124699309588 29.500454841467477 3.572779106501127 0 0 0
510 170 2 0.5897 26.16211777564613 29.662236533226952 3.4373745019747544 0 0 0
511 171 3 -1.1794 29.531073040982612 29.810442994921296 3.1325033691211757 0 0 0
512 171 2 0.5897 29.499688592732845 28.86657626155621 2.9764179032637323 0 0 0
513 171 2 0.5897 30.419471978567728 30.06544140579728 2.8835958745666583 0 0 0
562 188 3 -1.1794 23.69821069078393 33.876435835762784 2.5401413824870627 0 0 0
563 188 2 0.5897 24.57241038274218 33.54363489197467 2.743242160770664 0 0 0
564 188 2 0.5897 23.11171032669556 33.367779196883816 3.100067282576608 0 0 0
565 189 3 -1.1794 26.304329729770576 32.982033965379294 3.5781000905750244 0 0 0
566 189 2 0.5897 26.815321708611283 33.751176669910755 3.326031963557856 0 0 0
567 189 2 0.5897 26.732290531259416 32.65889591788196 4.370983609148858 0 0 0
1072 358 3 -1.1794 23.69149814872641 26.166061322820525 4.619599570589489 0 0 0
1073 358 2 0.5897 23.96849428197044 25.788441387941464 3.7847892502224947 0 0 0
1074 358 2 0.5897 24.449291639140057 26.66840823907173 4.918979297251236 0 0 0
1075 359 3 -1.1794 26.729042286570245 26.35979755647082 6.021339935208983 0 0 0
1076 359 2 0.5897 26.483573719373247 26.25840226603094 5.101722603106963 0 0 0
1078 360 3 -1.1794 29.657193026373132 27.694922405159712 5.520079748409954 0 0 0
1079 360 2 0.5897 29.982427632260425 27.425816375718746 6.379170337993405 0 0 0
1080 360 2 0.5897 28.719849625980896 27.50289806782192 5.547395044059899 0 0 0
1138 380 3 -1.1794 23.943080658224755 30.61345787204205 5.650980821927909 0 0 0
1139 380 2 0.5897 24.391701706133848 30.57778640248341 6.4957874603926316 0 0 0
1140 380 2 0.5897 23.016501254531978 30.507758713183556 5.866647781956169 0 0 0
1141 381 3 -1.1794 26.92059145795239 29.9061707791866 6.682857246937405 0 0 0
1142 381 2 0.5897 27.304611876177358 29.190764633715663 7.189763135944913 0 0 0
1143 381 2 0.5897 26.65472646565094 29.50001456442571 5.857881685821048 0 0 0
1180 394 3 -1.1794 27.664165089860614 32.50271796526411 5.980152796888449 0 0 0
1181 394 2 0.5897 28.606241915011495 32.66485355052923 5.930790072631536 0 0 0
1182 394 2 0.5897 27.585510632226345 31.548960680582926 5.999996683376994 0 0 0
1183 395 3 -1.1794 30.189451245823825 33.40835636132004 6.539302720266765 0 0 0
1184 395 2 0.5897 30.06557042426723 32.93767651867278 7.363527498640984 0 0 0
1185 395 2 0.5897 30.683919161557256 34.1912022843982 6.781966805062988 0 0 0
1700 567 2 0.5897 27.163787706139452 26.708205465657674 7.765637931147686 0 0 0
1703 568 2 0.5897 30.81343087675313 27.180320580259423 9.014485814785171 0 0 0
1754 585 2 0.5897 30.195462385868673 29.38113975508406 8.739781626036319 0 0 0
1814 605 2 0.5897 27.84429060202585 33.60205408890851 8.90081446155268 0 0 0
1817 606 2 0.5897 29.572871227990195 31.96059204176901 9.6182944267274 0 0 0
30034 0 1 0 30.202589745339083 33.702849594649585 2.0478410272422933 0 0 0
30071 0 1 0 24.5325782946699 27.049278218093633 8.66249628780984 0 0 0
1702 568 3 -1.1794 30.213939759449165 27.663551006531883 8.445863467859159 0 0 0
1816 606 3 -1.1794 29.462775154309526 32.89180779919613 9.426079043948368 0 0 0
14370 4790 2 0.5897 19.86625794692556 33.81717486042495 0.9578135812940816 0 0 1
1082 361 2 0.5897 32.77258946513615 28.08971527871142 6.175761197643904 0 0 0
454 152 3 -1.1794 35.84998465964243 27.31406595803042 2.917303842758343 0 0 0
455 152 2 0.5897 35.82320652657722 28.029838365868965 2.2823356841559215 0 0 0
456 152 2 0.5897 35.78828357203765 27.74642531399494 3.7690611677919668 0 0 0
459 153 2 0.5897 37.68192450366929 26.37996953855118 3.1331249228673586 0 0 0
514 172 3 -1.1794 36.64830089810573 30.659753378814806 2.161227439628765 0 0 0
515 172 2 0.5897 36.27490167722968 30.402837578528956 1.3181381998963226 0 0 0
516 172 2 0.5897 37.25656192380828 29.95362477388333 2.379482173339115 0 0 0
517 173 3 -1.1794 38.690671502119926 29.50281689261326 3.300514863984857 0 0 0
519 173 2 0.5897 39.07996953041202 29.801896403631325 4.122240019729995 0 0 0
568 190 3 -1.1794 38.10517151770137 33.45051704385799 3.401432706745491 0 0 0
569 190 2 0.5897 37.6673446000857 32.64244784392698 3.133917992858291 0 0 0
1081 361 3 -1.1794 33.12116516198619 27.577076493779078 5.446427241079677 0 0 0
1083 361 2 0.5897 32.478407925173805 27.68850449908425 4.745942848878611 0 0 0
1084 362 3 -1.1794 35.8602142013463 28.173026427628407 5.898581664236578 0 0 0
1085 362 2 0.5897 35.10460458974754 27.588046710098297 5.954125653584843 0 0 0
1086 362 2 0.5897 35.48423354499605 29.033929545308595 5.714960288850854 0 0 0
1089 363 2 0.5897 38.60775544051304 26.70545511018214 6.123550347711549 0 0 0
1144 382 3 -1.1794 32.86636168354897 30.886643263275538 5.325418285259409 0 0 0
1145 382 2 0.5897 33.7589009459442 30.73683892411705 5.013704784568786 0 0 0
1146 382 2 0.5897 32.903418113765944 30.692178528649688 6.261923928031578 0 0 0
1147 383 3 -1.1794 35.4892484318476 30.673183687281803 4.599153536058129 0 0 0
1148 383 2 0.5897 35.71632061560266 30.69444787132176 3.6695203834801657 0 0 0
1149 383 2 0.5897 35.94472173659721 31.426646684906103 4.974745598896116 0 0 0
1152 384 2 0.5897 39.99205076660568 30.110197392846715 6.39022165265165 0 0 0
1186 396 3 -1.1794 33.18088355524444 33.6148814527979 6.051599506899695 0 0 0
1187 396 2 0.5897 32.78045072943839 32.8463560280444 5.645085158138732 0 0 0
1188 396 2 0.5897 32.93098677237933 33.55622320827206 6.973738759548432 0 0 0
1189 397 3 -1.1794 35.853205327098486 33.28283867878003 6.499210186279826 0 0 0
1190 397 2 0.5897 34.89872941506902 33.211204297287395 6.490495151187369 0 0 0
1191 397 2 0.5897 36.05932425783172 33.83499369240966 5.7449744226994826 0 0 0
1194 398 2 0.5897 39.539157284673536 33.68000990897523 6.792520188847069 0 0 0
1707 569 2 0.5897 33.22980834023714 26.889541258661577 9.378739406956319 0 0 0
1757 586 2 0.5897 33.86417132540717 29.700264601268024 8.299351575976468 0 0 0
1820 607 2 0.5897 32.70985754930048 32.0786554094214 8.834771840274628 0 0 0
1825 609 3 -1.1794 39.056757232782104 33.42833978714226 8.582443619186026 0 0 0
1150 384 3 -1.1794 39.85297023637782 30.56972769977695 5.562139488371665 0 0 0
1756 586 3 -1.1794 33.07674474491087 30.18909185172582 8.06010365028563 0 0 0
1819 607 3 -1.1794 32.575097571619494 33.026301803683616 8.828574590644715 0 0 0
457 153 3 -1.1794 38.61229757783879 26.565114002918072 3.0052208989679565 0 0 0
1192 398 3 -1.1794 39.62416580959117 33.38364462862645 5.88633421956072 0 0 0
458 153 2 0.5897 38.99193806188674 25.72353979255201 2.7525189026529198 0 0 0
460 154 3 -1.1794 42.26720767622328 26.133148034654493 2.6900846392510327 0 0 0
461 154 2 0.5897 41.92578740208106 27.016176041732333 2.5489251792328376 0 0 0
463 155 3 -1.1794 45.33254906461998 27.825121177068187 2.454028816902701 0 0 0
464 155 2 0.5897 44.669410413238445 27.853037532364816 3.1437384971292186 0 0 0
465 155 2 0.5897 44.832395841971646 27.860390839681234 1.6386550242869677 0 0 0
518 173 2 0.5897 38.846191796067494 28.55838278661009 3.2910233427313718 0 0 0
520 174 3 -1.1794 41.44615338989072 29.13195344692755 2.6845955738809693 0 0 0
521 174 2 0.5897 42.17547090396091 29.7513446446314 2.658465747346173 0 0 0
522 174 2 0.5897 40.746982929737705 29.603441756331883 3.1374664491295743 0 0 0
570 190 2 0.5897 38.737730596160546 33.17273090973478 4.063955814246881 0 0 0
571 191 3 -1.1794 40.54580022064076 32.08587221265288 2.6489101001934268 0 0 0
572 191 2 0.5897 39.62579478363811 32.20469998244397 2.412898360283453 0 0 0
573 191 2 0.5897 41.023615019482506 32.65640806128313 2.046902505168582 0 0 0
574 192 3 -1.1794 45.11566499011993 32.73842141658806 2.1456609419905868 0 0 0
575 192 2 0.5897 44.664618623314304 33.37875021181876 1.5954172867591603 0 0 0
576 192 2 0.5897 45.089000372070636 33.116280042135315 3.024719384907885 0 0 0
1087 363 3 -1.1794 39.487469786857595 26.524506257171726 5.792502883350586 0 0 0
1088 363 2 0.5897 39.39125959677878 26.529574452905702 4.840163075358728 0 0 0
1090 364 3 -1.1794 41.91868468763767 27.757113856868152 6.014922149002314 0 0 0
1091 364 2 0.5897 41.96714465046984 27.8925673945819 5.068594652487391 0 0 0
1092 364 2 0.5897 41.034981807662625 27.42097822409253 6.164300338577425 0 0 0
1093 365 3 -1.1794 45.518864290336374 27.27815880108358 5.887040064345446 0 0 0
1094 365 2 0.5897 45.42203866041318 27.287464007999038 6.839285106137413 0 0 0
1151 384 2 0.5897 40.734844636311244 30.7586634940915 5.241464261723828 0 0 0
1153 385 3 -1.1794 42.56330982754811 30.29556527560132 5.179242998852447 0 0 0
1154 385 2 0.5897 42.46856986658659 29.644999583108405 5.8749593695823545 0 0 0
1155 385 2 0.5897 43.50492176821616 30.46098302389995 5.131965064287536 0 0 0
1156 386 3 -1.1794 44.99233691014839 30.096184905780685 6.463088458922854 0 0 0
1157 386 2 0.5897 44.90198550022333 29.20546251126506 6.124441158713478 0 0 0
1158 386 2 0.5897 45.87004308914677 30.36731680479038 6.194108762504415 0 0 0
1193 398 2 0.5897 39.68905768937512 32.430808087823344 5.9505466530818065 0 0 0
1195 399 3 -1.1794 44.36032499701449 32.97160495957932 5.826398002988838 0 0 0
1196 399 2 0.5897 43.968855291421164 32.46554380962813 6.538356845717811 0 0 0
1197 399 2 0.5897 45.21724608022625 32.56812070651501 5.688125020926832 0 0 0
1709 570 2 0.5897 38.04710922786358 26.284650098308298 9.398933416629154 0 0 0
1714 572 3 -1.1794 44.38294936395983 26.828545922557876 8.955489137956691 0 0 0
1766 589 2 0.5897 41.665894531597125 27.978129922641884 8.371671041056723 0 0 0
1770 590 2 0.5897 44.46908694369878 30.4386383397655 8.003863501096125 0 0 0
1830 610 2 0.5897 45.87954388645277 33.14096115231897 8.804867564114556 0 0 0
1718 573 2 0.5897 47.541646616659776 28.088643085416244 7.783469733513859 0 0 0
466 156 3 -1.1794 48.283874935167006 26.840097330120518 3.340143694033673 0 0 0
467 156 2 0.5897 47.482677865659156 27.165829251799597 2.930004981708658 0 0 0
469 157 3 -1.1794 51.248968916699084 27.651517060108556 2.7075629751880523 0 0 0
470 157 2 0.5897 50.33204180931832 27.39775064412666 2.602303430875567 0 0 0
471 157 2 0.5897 51.35000534511175 27.801801340383154 3.6474773341390843 0 0 0
472 158 3 -1.1794 54.11832040858437 27.334516019718933 1.9567632622480768 0 0 0
474 158 2 0.5897 53.38807915873132 27.483833949699314 2.5573330569777584 0 0 0
523 175 3 -1.1794 50.36283505198596 30.656109314760663 3.08779570674282 0 0 0
524 175 2 0.5897 49.59046753265692 30.100353003921143 3.191792708351123 0 0 0
525 175 2 0.5897 51.0258589456934 30.077521519369522 2.7111417267675284 0 0 0
526 176 3 -1.1794 53.42215682291054 30.581374386390795 2.6845836213881773 0 0 0
527 176 2 0.5897 54.032640254114064 29.966230496634296 2.2782096200695303 0 0 0
528 176 2 0.5897 53.849426725673005 31.433862212936674 2.6012958645243627 0 0 0
577 193 3 -1.1794 48.14956532472606 32.48763129870038 2.3171017908352387 0 0 0
578 193 2 0.5897 48.798306244142125 31.790835434468885 2.2178903261834297 0 0 0
579 193 2 0.5897 47.454868301642556 32.2584149509741 1.699778317172531 0 0 0
580 194 3 -1.1794 51.54349924703139 33.263241334397705 2.426851440801849 0 0 0
581 194 2 0.5897 51.15235931343199 32.497390031348324 2.8472245879290226 0 0 0
582 194 2 0.5897 52.4679733713546 33.22567707580848 2.67214426948029 0 0 0
583 195 3 -1.1794 54.52679427780194 33.64050444551455 3.5738715437721993 0 0 0
585 195 2 0.5897 54.23181431834579 33.969889930505204 4.422825959543157 0 0 0
1096 366 3 -1.1794 48.17084973773872 26.63610761776646 6.062275142698808 0 0 0
1097 366 2 0.5897 48.08776652170327 26.67906513948679 5.1096559733088105 0 0 0
1099 367 3 -1.1794 51.42950001522203 27.33979093664894 5.551078722587412 0 0 0
1101 367 2 0.5897 50.585954793691265 27.6774105959261 5.852203584115832 0 0 0
1102 368 3 -1.1794 54.085067313567684 27.23311216247871 5.662989995107358 0 0 0
1104 368 2 0.5897 53.18188504232031 27.54776903489432 5.701519305277786 0 0 0
1159 387 3 -1.1794 54.50894961058083 29.84642817532559 5.228175187714812 0 0 0
1161 387 2 0.5897 54.130601112891426 30.035128990282526 4.369410951996211 0 0 0
1198 400 3 -1.1794 46.766550716401426 31.939526824521828 4.717822027490262 0 0 0
1199 400 2 0.5897 47.25359960951766 32.136937283874786 3.917793753313818 0 0 0
1200 400 2 0.5897 47.42525014962377 31.595301406156203 5.321026870196223 0 0 0
1201 401 3 -1.1794 52.11082878611583 31.381934582974065 5.123646145796111 0 0 0
1202 401 2 0.5897 52.999386378532115 31.0903918505783 4.919440051293978 0 0 0
1203 401 2 0.5897 51.55573931098202 30.916134128207986 4.498236018380048 0 0 0
1204 402 3 -1.1794 54.04423819671501 33.556164988662744 6.492761864541206 0 0 0
1205 402 2 0.5897 54.92184315859514 33.17428282072361 6.478331919800407 0 0 0
1206 402 2 0.5897 53.46310761004643 32.830855250460644 6.263751774383382 0 0 0
1721 574 2 0.5897 51.373108434557174 26.858403124028225 8.670240501740528 0 0 0
1773 591 2 0.5897 47.00694486640766 30.078649849666103 7.511660079696505 0 0 0
1775 592 2 0.5897 50.96651717694951 29.84393733499426 7.114393998927161 0 0 0
1778 593 2 0.5897 54.30685965316163 30.060699007708624 8.279635053308175 0 0 0
1834 612 3 -1.1794 50.46750736064171 33.98281737967172 8.803710736750599 0 0 0
1835 612 2 0.5897 51.35853509639653 33.63684925415554 8.854773089510827 0 0 0
1839 613 2 0.5897 53.48855996605476 32.27009092756219 9.28314321566935 0 0 0
14396 4799 2 0.5897 51.37522297886215 32.42182501169793 0.1156551344353706 0 0 1
1720 574 3 -1.1794 50.575654638852136 27.139904734037106 9.1186318990127 0 0 0
1774 592 3 -1.1794 50.30656797311124 29.154477458383298 7.041292689568903 0 0 0
1110 370 2 0.5897 60.05385160724077 26.916321932292007 4.789425177904331 0 0 0
475 159 3 -1.1794 60.2319994060214 27.011602907472135 2.9911537146138465 0 0 0
476 159 2 0.5897 61.18126103730371 27.13447563212047 2.9851404813553946 0 0 0
477 159 2 0.5897 60.09850855414597 26.153636372513567 2.5882846526077223 0 0 0
529 177 3 -1.1794 57.63708917962013 29.863739001832908 2.213074491757818 0 0 0
530 177 2 0.5897 56.923557433184655 29.228324819423296 2.155169677386978 0 0 0
531 177 2 0.5897 57.32555549466066 30.620357592045277 1.716378863886296 0 0 0
532 178 3 -1.1794 60.983128851415174 29.687535365542935 3.345872205328606 0 0 0
533 178 2 0.5897 60.21862760655731 29.19213897581115 3.052014295911465 0 0 0
534 178 2 0.5897 61.06612479232031 29.472124728662713 4.274819502317866 0 0 0
584 195 2 0.5897 55.47183691865731 33.79257303199828 3.5726510601663275 0 0 0
586 196 3 -1.1794 57.14283217619278 32.855921829556365 2.936369023805233 0 0 0
587 196 2 0.5897 57.82572375775877 33.483488043978646 2.6996167552504478 0 0 0
588 196 2 0.5897 57.343379843642204 32.61260563553528 3.840144318550299 0 0 0
589 197 3 -1.1794 60.404710639372084 32.29792832174304 3.814961997267633 0 0 0
590 197 2 0.5897 60.488856910965545 31.378291407628772 4.066795107560748 0 0 0
591 197 2 0.5897 61.24047585738507 32.51043193818836 3.399546081497595 0 0 0
1105 369 3 -1.1794 57.15255621398942 27.277877156348897 4.914958151114269 0 0 0
1106 369 2 0.5897 57.97410187077631 27.3588136773514 5.399461876147317 0 0 0
1107 369 2 0.5897 56.47116353112637 27.36880555235359 5.581041839249726 0 0 0
1108 370 3 -1.1794 59.844845431840255 27.056776227997005 5.712908152173256 0 0 0
1109 370 2 0.5897 59.74075574768128 28.00484604478542 5.793905751289304 0 0 0
1160 387 2 0.5897 54.53703322536137 28.890704712621496 5.273291485703049 0 0 0
1162 388 3 -1.1794 57.79144981030599 30.23749343553205 5.381966342797587 0 0 0
1163 388 2 0.5897 56.96136274846298 30.155140059294954 5.851439328580402 0 0 0
1164 388 2 0.5897 57.58490115036575 29.98260177209475 4.482744801191277 0 0 0
1165 389 3 -1.1794 60.4320194194348 29.81986529616927 6.003606416001649 0 0 0
1166 389 2 0.5897 59.47902272899313 29.880583444095898 5.937712676108732 0 0 0
1167 389 2 0.5897 60.615250274625204 29.925549512306944 6.937142004979786 0 0 0
1207 403 3 -1.1794 57.032980302895254 32.938199012831554 5.911319354678412 0 0 0
1208 403 2 0.5897 57.38179806981846 32.09540391169046 5.6210541177633475 0 0 0
1209 403 2 0.5897 57.11153858742282 32.91482054392778 6.865003449199154 0 0 0
1210 404 3 -1.1794 60.24631485033944 33.17778036150234 6.315570953310508 0 0 0
1211 404 2 0.5897 60.21581070897203 34.13422105066128 6.292714690047064 0 0 0
1212 404 2 0.5897 60.058059265721475 32.91010253445124 5.416048931054955 0 0 0
1215 405 2 0.5897 62.20956694674126 32.78172016738841 5.6525618216788445 0 0 0
1780 594 3 -1.1794 56.097528350000374 30.07203619925973 7.6875827777820795 0 0 0
1842 614 2 0.5897 56.67397123582017 33.56747113728297 8.613139928998594 0 0 0
1844 615 2 0.5897 59.62917839648682 32.85578893677181 8.036169937099595 0 0 0
30053 0 1 0 60.27475188244443 33.429062127427166 0.1745302503430118 0 0 0
593 198 2 0.5897 62.275367500835664 30.731727421842663 2.625870856661167 0 0 0
478 160 3 -1.1794 63.35768303003112 26.871877962318354 3.057457862837077 0 0 0
479 160 2 0.5897 64.17434262024176 27.34451446449863 2.896482336205178 0 0 0
480 160 2 0.5897 63.20326465953338 26.97257339494467 3.9967371176545226 0 0 0
481 161 3 -1.1794 66.05228856898437 27.724128397717873 3.0061994023174012 0 0 0
482 161 2 0.5897 66.75871213268202 27.38608549991139 2.455813587190792 0 0 0
483 161 2 0.5897 66.1950230529662 28.67042870833338 3.025561602974847 0 0 0
535 179 3 -1.1794 66.02459538659596 30.387077562791866 3.2898224656831543 0 0 0
536 179 2 0.5897 66.69561029065368 30.18486485068407 2.6378402636012286 0 0 0
537 179 2 0.5897 66.4779876881811 30.318538041151072 4.130042254855389 0 0 0
538 180 3 -1.1794 68.87879949725983 29.77585860754352 2.504717662243135 0 0 0
539 180 2 0.5897 68.8434411382467 30.673652299071556 2.8347896973587803 0 0 0
540 180 2 0.5897 69.79155981842005 29.51268745925822 2.6223623020209392 0 0 0
592 198 3 -1.1794 62.98591158675557 31.373098462960208 2.6246269698479603 0 0 0
594 198 2 0.5897 63.76363410742301 30.86919601545677 2.3849168175812983 0 0 0
595 199 3 -1.1794 66.30914037386181 33.523571773109126 3.053809102445838 0 0 0
596 199 2 0.5897 66.02138454795217 32.62728771524551 2.8803074253519605 0 0 0
597 199 2 0.5897 66.46168719621603 33.54802952245829 3.998458586390438 0 0 0
598 200 3 -1.1794 68.95941639529535 32.36702498028568 3.38112114389148 0 0 0
599 200 2 0.5897 69.30454969958919 32.51672999972611 4.261294336844634 0 0 0
600 200 2 0.5897 68.5218668516245 33.18702045724583 3.1522340419937986 0 0 0
1111 371 3 -1.1794 63.216384080213395 26.941078061991153 5.93617947840537 0 0 0
1112 371 2 0.5897 63.61584824149821 26.13565590484504 5.607613278409694 0 0 0
1113 371 2 0.5897 62.343392975471545 26.675406217627888 6.225207154631619 0 0 0
1114 372 3 -1.1794 68.02917407364563 27.18740921935203 5.186815674903189 0 0 0
1115 372 2 0.5897 68.68366910281428 27.62851531824187 4.645249928584178 0 0 0
1168 390 3 -1.1794 66.88704244735517 30.352981133826813 5.791968615835085 0 0 0
1169 390 2 0.5897 67.7346549364169 29.909003362801993 5.766111019125187 0 0 0
1170 390 2 0.5897 66.42616258279858 29.9477221859474 6.5265342217530495 0 0 0
1213 405 3 -1.1794 62.989142213360346 32.953481187915195 5.12436395039648 0 0 0
1214 405 2 0.5897 62.936039730679944 32.32302900126992 4.406072345753389 0 0 0
1216 406 3 -1.1794 65.72587385159922 32.81175251280578 5.697156699500152 0 0 0
1217 406 2 0.5897 66.0159570422383 31.899977773526107 5.669743276743077 0 0 0
1218 406 2 0.5897 64.78072752278166 32.76734875450582 5.552380523795393 0 0 0
1219 407 3 -1.1794 69.45023805564304 32.53642037691134 6.100808379753461 0 0 0
1220 407 2 0.5897 69.09020395202619 31.971823397440666 6.784794805273578 0 0 0
1221 407 2 0.5897 69.30491966750559 33.42604397498944 6.422808390636709 0 0 0
1790 597 2 0.5897 65.65553399206418 28.895127519816903 8.207418497477398 0 0 0
1792 598 3 -1.1794 68.76055057506439 30.94674441002402 8.108183665124274 0 0 0
1849 617 3 -1.1794 68.46845215814012 33.45204263692482 9.462958300707498 0 0 0
1850 617 2 0.5897 68.6385306437198 32.667513114672424 8.941596005834587 0 0 0
1730 577 2 0.5897 63.767076926591685 27.823823219835383 7.718971661756046 0 0 0
1847 616 2 0.5897 62.47151840845103 32.248705200790575 9.249071543118982 0 0 0
1223 408 2 0.5897 6.337180647071453 4.434106197483068 9.399102684751286 0 0 0
1224 408 2 0.5897 5.54463145041891 3.5342028938100882 10.32318773688395 0 0 0
1282 428 3 -1.1794 2.4766127137076177 5.9050619522887695 8.364418668652212 0 0 0
1284 428 2 0.5897 2.9465026703204433 5.638859277335079 9.154716568827187 0 0 0
1335 445 2 0.5897 5.7535659104676995 8.640032410663911 10.120692369893368 0 0 0
1852 618 3 -1.1794 3.249986993306702 1.9007106335244106 12.11905198833752 0 0 0
1853 618 2 0.5897 3.73817853991025 1.1102742042449203 12.34950888944489 0 0 0
1854 618 2 0.5897 2.9556492516029116 2.254272619661261 12.958452356563532 0 0 0
1855 619 3 -1.1794 5.641912087292029 3.297737329449444 12.006651407317216 0 0 0
1856 619 2 0.5897 4.732686931072717 3.00668727865967 11.937152616148008 0 0 0
1857 619 2 0.5897 5.650337545095551 3.879112996666722 12.767021426279241 0 0 0
1909 637 3 -1.1794 3.381784203685677 5.220838464153668 11.319148276212893 0 0 0
1910 637 2 0.5897 2.603318820790176 4.70762244187416 11.10274079841109 0 0 0
1911 637 2 0.5897 3.0458251398667957 6.095523549362144 11.514822835691254 0 0 0
1912 638 3 -1.1794 6.163183493715698 5.962034589004598 12.628903234408622 0 0 0
1913 638 2 0.5897 6.803618441722364 6.40883518113224 12.075328907178271 0 0 0
1914 638 2 0.5897 5.375709891614782 5.906023348812584 12.087628000333266 0 0 0
1973 658 2 0.5897 2.932972157975211 9.000590495023948 11.68483497165605 0 0 0
2509 837 3 -1.1794 2.694772953896373 3.3114129679001043 14.40696780590409 0 0 0
2510 837 2 0.5897 3.029950365130349 3.324853900148106 15.303464965225244 0 0 0
2511 837 2 0.5897 2.352534389868202 4.194066823313422 14.265451733022106 0 0 0
2512 838 3 -1.1794 6.087632509079185 2.8111265212474086 14.936062144373851 0 0 0
2513 838 2 0.5897 6.999312006564466 2.5197608407071677 14.949391921269559 0 0 0
2514 838 2 0.5897 5.839513346332052 2.7809000279446594 14.012073817532032 0 0 0
2560 854 3 -1.1794 1.868845615008659 6.449486524553058 13.90737404718599 0 0 0
2561 854 2 0.5897 2.3982102413730577 6.30788197874323 14.692201201315013 0 0 0
2562 854 2 0.5897 1.6626159333259423 7.384085020929459 13.922407554032969 0 0 0
2627 876 2 0.5897 6.238417931012371 7.036848047691217 14.35847511672174 0 0 0
3215 1072 2 0.5897 3.1694342965416618 5.663101164443546 17.269522836962526 0 0 0
2624 875 2 0.5897 1.4588374533246176 9.430911336612027 14.401153623783646 0 0 0
3214 1072 3 -1.1794 2.4308938408966423 5.65612732823324 16.660637312441256 0 0 0
3218 1073 2 0.5897 5.754200653578954 5.815922880893035 18.07465535575249 0 0 0
1228 410 3 -1.1794 12.009388732062753 2.8851861404816077 7.936788155914574 0 0 0
1225 409 3 -1.1794 8.588504586258194 3.5938056295254133 9.451068519503313 0 0 0
1227 409 2 0.5897 8.115373978183081 3.059343896323048 10.088822272488798 0 0 0
1229 410 2 0.5897 12.715439474766722 3.093394301071858 8.548648926135225 0 0 0
1230 410 2 0.5897 11.436335104839255 2.293230173361557 8.424054419439267 0 0 0
1233 411 2 0.5897 14.89368168440695 2.6252963988751077 10.280489747420985 0 0 0
1285 429 3 -1.1794 11.655088820309189 6.170790839634257 7.783885018529072 0 0 0
1287 429 2 0.5897 11.001460971841503 5.54442749207627 8.094804954660455 0 0 0
1288 430 3 -1.1794 14.753155218612086 5.577808038500314 8.329550915331737 0 0 0
1290 430 2 0.5897 14.630883082719544 4.954204243419417 9.045372242913098 0 0 0
1858 620 3 -1.1794 14.701227175856408 1.8827065879414493 12.153531175779223 0 0 0
1860 620 2 0.5897 14.272453438177656 1.2071847330971643 12.678940793530618 0 0 0
1915 639 3 -1.1794 8.736815979874319 6.018943321498911 11.245583720573658 0 0 0
1916 639 2 0.5897 8.673959118946955 5.071230665011776 11.126751148253563 0 0 0
1917 639 2 0.5897 8.709802038093137 6.144182525468716 12.194170784540443 0 0 0
1918 640 3 -1.1794 11.746713737890222 6.446995361515361 11.149302848682382 0 0 0
1919 640 2 0.5897 11.784489225450544 5.561053069014176 10.78887164186771 0 0 0
1920 640 2 0.5897 11.030669040450451 6.417599024877729 11.783848144454385 0 0 0
1921 641 3 -1.1794 14.194393845146292 4.827097768959661 12.873929919050429 0 0 0
1923 641 2 0.5897 13.868506694651883 5.174201265655248 12.04353935844756 0 0 0
1982 661 2 0.5897 12.46025406622447 9.16886039796004 12.471201279824175 0 0 0
2515 839 3 -1.1794 11.94569720604311 2.468839461059411 14.441874054549764 0 0 0
2516 839 2 0.5897 11.76784882978532 1.6832095660763344 13.924778606433655 0 0 0
2517 839 2 0.5897 11.767610948515546 2.2070022503777715 15.345178554435245 0 0 0
2563 855 3 -1.1794 9.001602950295437 6.559641771034164 14.293523729748742 0 0 0
2564 855 2 0.5897 8.391469384285417 6.5415250191645775 15.03084356896414 0 0 0
2565 855 2 0.5897 9.691582443820005 5.9427928179509495 14.537771966484481 0 0 0
2566 856 3 -1.1794 11.674219350638685 5.44233798670214 14.749983563173856 0 0 0
2567 856 2 0.5897 11.936117338007612 4.578889465004065 14.430455864922099 0 0 0
2568 856 2 0.5897 11.6850910553052 5.358832139835413 15.703472061151528 0 0 0
2569 857 3 -1.1794 14.825232100623564 6.352043965148681 15.158476837534907 0 0 0
2570 857 2 0.5897 14.325069188382143 6.113475427561285 14.37799301306703 0 0 0
2571 857 2 0.5897 14.542397298400408 5.7263001394012365 15.82532108918196 0 0 0
2634 878 2 0.5897 11.533166617807625 7.411576172301285 14.750732674152234 0 0 0
2636 879 2 0.5897 14.517219996286608 8.913028921023761 15.205833559360924 0 0 0
3164 1055 2 0.5897 16.6854787410397 1.3076123132702056 18.0137414668093 0 0 0
3221 1074 2 0.5897 8.6217327424918 5.577247069107908 17.32270913400217 0 0 0
3224 1075 2 0.5897 12.561367530311644 5.023231533701191 18.025046682691343 0 0 0
3227 1076 2 0.5897 14.879398621369884 3.0697934373930353 17.627483500838803 0 0 0
1922 641 2 0.5897 14.297611485683762 3.8883939906035394 12.717679343799844 0 0 0
3157 1053 3 -1.1794 8.558598444931008 3.931603703166335 16.158505077139786 0 0 0
3158 1053 2 0.5897 9.456677864418573 3.6173653061355737 16.05391426502776 0 0 0
3220 1074 3 -1.1794 8.723385267357518 6.4727375133859 17.645193155048684 0 0 0
3223 1075 3 -1.1794 11.752095611756042 5.2926507629780755 17.590621617250548 0 0 0
1232 411 2 0.5897 15.748865449131275 3.2465999611844243 9.196729065184359 0 0 0
1295 432 2 0.5897 22.492291751494403 5.169047653339548 7.80040150472035 0 0 0
1859 620 2 0.5897 15.636999311921064 1.7367104109682585 12.292271036846289 0 0 0
1234 412 3 -1.1794 17.57042020434893 2.396293792525498 9.0519073043538 0 0 0
1236 412 2 0.5897 17.813339182113268 2.177777876399362 9.951615366684878 0 0 0
1237 413 3 -1.1794 21.005387085002166 3.2582289900431016 9.459813034301874 0 0 0
1239 413 2 0.5897 20.809288617088786 2.6430050777617855 10.166408699557103 0 0 0
1291 431 3 -1.1794 18.500219173281163 5.002590579823282 8.70836258625246 0 0 0
1293 431 2 0.5897 18.080949693648197 4.146240194372159 8.792677354154426 0 0 0
1296 432 2 0.5897 21.51157302353243 5.1805027487099045 6.64716607795766 0 0 0
1861 621 3 -1.1794 17.482923457780878 2.1016405121553747 11.92045773036506 0 0 0
1862 621 2 0.5897 18.13177560944682 1.6293048080316779 12.442110456934904 0 0 0
1863 621 2 0.5897 17.4600182244213 2.978839970240199 12.302855736568176 0 0 0
1864 622 3 -1.1794 20.390419149794752 1.2548959596903695 11.488796552839345 0 0 0
1865 622 2 0.5897 21.16261011002515 1.3630113768851477 12.044011957455252 0 0 0
1866 622 2 0.5897 20.50378497764651 0.3945064597618081 11.084927563641969 0 0 0
1924 642 3 -1.1794 16.978996068164232 4.643159638149451 12.499197361888339 0 0 0
1925 642 2 0.5897 16.029049877605395 4.75758081623342 12.471952447986688 0 0 0
1926 642 2 0.5897 17.321397451804952 5.519795048460171 12.673849858055767 0 0 0
1927 643 3 -1.1794 22.67557871888409 3.5945437376375393 12.172194578520172 0 0 0
1928 643 2 0.5897 22.179667134945216 4.035662061232925 12.861917263788317 0 0 0
1929 643 2 0.5897 22.04265412687569 3.467228756366708 11.465491602188534 0 0 0
2518 840 3 -1.1794 18.10866659547824 2.8362392109347234 15.251255953638342 0 0 0
2519 840 2 0.5897 17.72879365261004 1.9673758567117157 15.381659003343378 0 0 0
2520 840 2 0.5897 19.02626504630453 2.6673523275408555 15.03742406927876 0 0 0
2521 841 3 -1.1794 20.788712553349463 2.5095759237340225 15.084340286771946 0 0 0
2522 841 2 0.5897 21.70024499748322 2.5635085004030413 14.797231419220232 0 0 0
2523 841 2 0.5897 20.835989448304968 2.1360031748242565 15.96436302971227 0 0 0
2572 858 3 -1.1794 17.430277870215658 5.5559938184235795 15.28311424463569 0 0 0
2573 858 2 0.5897 17.49477583381003 4.636169558502702 15.026220074756463 0 0 0
2574 858 2 0.5897 16.51168003896543 5.782077337509016 15.137182286786821 0 0 0
2575 859 3 -1.1794 20.919371205116736 4.969066113756078 13.742696621876659 0 0 0
2576 859 2 0.5897 20.965091530601022 5.77100512295732 14.263307187382612 0 0 0
2577 859 2 0.5897 20.654499074611365 4.292890432076639 14.366284113569602 0 0 0
2639 880 2 0.5897 17.631554513845654 7.775293936213992 15.234920852238522 0 0 0
3167 1056 2 0.5897 18.056751563863344 2.888553399701218 17.365559338726616 0 0 0
3230 1077 2 0.5897 16.92154391627808 5.91014767201656 17.206033527077476 0 0 0
30068 0 1 0 20.12350667465174 7.176939172005626 10.900728979580013 0 0 0
30112 0 1 0 15.92300955752702 8.226590941037866 11.40596936155829 0 0 0
1348 450 3 -1.1794 22.784912837737966 9.395955180415212 9.854825191978415 0 0 0
30100 0 1 0 20.459978419709866 7.428768426480948 17.545288295312805 0 0 0
30012 0 1 0 30.212671058429347 8.539465941384929 8.30798005059674 0 0 0
1869 623 2 0.5897 25.17587177078701 3.295341598401356 13.87921171704474 0 0 0
1240 414 3 -1.1794 23.76551761068579 3.622446504250252 8.352359076374373 0 0 0
1241 414 2 0.5897 23.648639908440554 3.2037769235889377 7.49954799795786 0 0 0
1242 414 2 0.5897 24.48426835645974 4.240549016748453 8.219772493988346 0 0 0
1245 415 2 0.5897 26.463130313190348 1.6193619045408583 9.191581528673112 0 0 0
1246 416 3 -1.1794 29.63272429589393 1.8090295824244818 8.782606213474448 0 0 0
1248 416 2 0.5897 28.6784942176936 1.8532041124564158 8.843635670085723 0 0 0
1297 433 3 -1.1794 26.25563849590764 5.162684218651128 8.428515693981224 0 0 0
1299 433 2 0.5897 27.056132988748075 5.543363488303 8.067235874792113 0 0 0
1301 434 2 0.5897 30.050781650110512 4.779851998574968 9.372320938876689 0 0 0
1867 623 3 -1.1794 25.371680777468974 3.3236894341789123 12.942682531188414 0 0 0
1868 623 2 0.5897 24.519686654979274 3.442363598406592 12.522856091364357 0 0 0
1870 624 3 -1.1794 31.180997000255104 3.377063105617504 13.273543595059166 0 0 0
1871 624 2 0.5897 30.56914367907727 2.641503684847193 13.302174293642954 0 0 0
1872 624 2 0.5897 31.0040932605985 3.867755437761059 14.076139140648847 0 0 0
1930 644 3 -1.1794 23.874915027801762 6.901560978396624 11.515668741858756 0 0 0
1931 644 2 0.5897 24.67107009557378 6.566880096965851 11.102924724872963 0 0 0
1932 644 2 0.5897 23.271649033462957 6.158404376293096 11.511168966631164 0 0 0
1933 645 3 -1.1794 27.00877160325754 7.333418182332645 11.616981176570018 0 0 0
1934 645 2 0.5897 27.304550633855946 6.815658765419033 12.365762037181815 0 0 0
1935 645 2 0.5897 27.147312678853236 6.762899965622784 10.860973817021776 0 0 0
1936 646 3 -1.1794 30.744916484586742 5.51766361187158 11.166162555940517 0 0 0
1937 646 2 0.5897 30.87361580510569 4.757561354292947 11.733537220331272 0 0 0
1938 646 2 0.5897 30.505884425016127 6.225801771859678 11.764189786499607 0 0 0
1994 665 2 0.5897 27.491434826943326 9.238822551163109 11.937575458151624 0 0 0
1997 666 2 0.5897 30.98387275822408 8.085105318770438 12.849436226873442 0 0 0
2524 842 3 -1.1794 23.73849208781937 3.4540823818626345 15.729412404398042 0 0 0
2525 842 2 0.5897 23.79722761197611 3.4751144304179866 16.684577030086317 0 0 0
2526 842 2 0.5897 23.725843035416435 4.375206732299351 15.469409140954522 0 0 0
2527 843 3 -1.1794 26.50365069152469 3.8901247386204774 15.44149161869718 0 0 0
2528 843 2 0.5897 25.607504115768368 3.668672200230906 15.694695278823565 0 0 0
2529 843 2 0.5897 26.548688066602057 3.67895784083352 14.508961835737452 0 0 0
2578 860 3 -1.1794 23.821649327379212 5.935398802116764 14.554502442676194 0 0 0
2579 860 2 0.5897 24.269855479172687 5.796495764709382 13.72020713595163 0 0 0
2580 860 2 0.5897 24.22868739421464 6.722003186538902 14.917552600741665 0 0 0
2581 861 3 -1.1794 28.010413348891912 6.070251795771159 14.066593482927493 0 0 0
2582 861 2 0.5897 28.193776305528925 7.009037601149704 14.102526673896916 0 0 0
2583 861 2 0.5897 27.42765222361845 5.910963156187963 14.809054675485644 0 0 0
2584 862 3 -1.1794 30.438120993604674 5.2010718904894215 15.025247827410865 0 0 0
2585 862 2 0.5897 29.95855341507623 5.877239157586274 14.546661833514065 0 0 0
2586 862 2 0.5897 30.13811847178068 5.288917901113465 15.929965223696676 0 0 0
2646 882 2 0.5897 26.43302217784597 8.852249238919438 15.139352057830676 0 0 0
2648 883 2 0.5897 30.68324768491777 8.5768800833213 16.45844088248426 0 0 0
3237 1079 2 0.5897 22.39207195942915 5.397166206037481 18.16403917706188 0 0 0
30075 0 1 0 28.258037967836035 1.3287728162324615 14.647020300375324 0 0 0
30114 0 1 0 28.37042756752794 3.476162066410539 11.691207214061766 0 0 0
1991 664 2 0.5897 23.85830388555903 8.62435211455095 12.759472175129586 0 0 0
1996 666 3 -1.1794 30.172572617884942 7.664420090270737 13.13412527907705 0 0 0
2641 881 3 -1.1794 25.05870941993571 8.103562230182835 15.414956784940907 0 0 0
3235 1079 3 -1.1794 23.184292278509133 5.855515313060727 17.883797504385587 0 0 0
1253 418 2 0.5897 35.29741060839802 2.2363640606202657 8.333603079153612 0 0 0
1249 417 3 -1.1794 33.438210246455 1.806761465827952 8.926579244130432 0 0 0
1251 417 2 0.5897 33.33104934774535 1.5227632684017327 9.834375183573753 0 0 0
1254 418 2 0.5897 36.77032228253961 1.890270134308036 8.282162577552016 0 0 0
1303 435 3 -1.1794 33.513884541242334 5.702239846658683 9.722202086928657 0 0 0
1305 435 2 0.5897 32.99376380311608 5.665535595319013 10.524921818102568 0 0 0
1306 436 3 -1.1794 36.406936259138995 5.620488201535028 8.617286934034967 0 0 0
1308 436 2 0.5897 35.84507262493286 4.884499387629311 8.859901579979251 0 0 0
1311 437 2 0.5897 38.01025325714004 5.294539369494981 8.979157113017221 0 0 0
1873 625 3 -1.1794 33.92640927809435 2.088546045572549 12.299000818354221 0 0 0
1874 625 2 0.5897 33.022269749837484 2.402478978731457 12.28452771785931 0 0 0
1875 625 2 0.5897 34.14935576875265 2.0417677058519925 13.228698837203035 0 0 0
1876 626 3 -1.1794 36.12581680498692 3.637844703559895 10.855903134676018 0 0 0
1877 626 2 0.5897 35.29150539854408 3.5147607357356985 11.308680376100158 0 0 0
1878 626 2 0.5897 36.68447397302881 2.9345257050130167 11.186775426397467 0 0 0
1880 627 2 0.5897 39.285014377034116 2.4395037989757924 11.405806107431433 0 0 0
1939 647 3 -1.1794 33.70523886903346 6.396344311541157 12.516886333397718 0 0 0
1940 647 2 0.5897 32.74947741502409 6.347557984498853 12.536165288276054 0 0 0
1941 647 2 0.5897 33.982047823539915 6.010477734656277 13.347979124329944 0 0 0
1942 648 3 -1.1794 36.37510390172164 6.427772084823436 11.783916823311342 0 0 0
1943 648 2 0.5897 35.42534139323385 6.533484028847588 11.838762189670511 0 0 0
1944 648 2 0.5897 36.497939800570435 5.587730562833033 11.341793966534631 0 0 0
1947 649 2 0.5897 38.40893824371257 6.466931680239014 12.172661945526128 0 0 0
2530 844 3 -1.1794 34.547136226053226 2.562440957324804 14.836204104486283 0 0 0
2531 844 2 0.5897 35.497111215222 2.4986272169949344 14.93472685808418 0 0 0
2532 844 2 0.5897 34.36003223485363 3.4978976408711513 14.914598416198354 0 0 0
2533 845 3 -1.1794 37.89901722016589 1.394844867938849 15.934504422537453 0 0 0
2534 845 2 0.5897 38.50408008752111 0.6571560901416558 16.01161444436619 0 0 0
2587 863 3 -1.1794 33.34489989500026 5.250006387962948 15.128849321640965 0 0 0
2588 863 2 0.5897 33.69749422298289 5.613934623245112 15.94092303275337 0 0 0
2589 863 2 0.5897 32.47470946785524 4.930259139735688 15.367094235317056 0 0 0
2590 864 3 -1.1794 35.33223390334567 7.731869286258502 14.669310280925824 0 0 0
2591 864 2 0.5897 35.76204142836277 7.804345103169448 15.521510831904894 0 0 0
2592 864 2 0.5897 36.02049339890778 7.425829404917709 14.078657857988896 0 0 0
2652 884 2 0.5897 32.52922503226487 9.402014617028673 15.466928041771205 0 0 0
3182 1061 2 0.5897 33.57208779587224 2.541847110817145 16.383545320279296 0 0 0
3186 1062 2 0.5897 34.89909557755926 2.7521938412818665 18.11167778098327 0 0 0
3242 1081 2 0.5897 33.647610385807035 4.964820025900688 17.662350875164947 0 0 0
30156 0 1 0 37.62208703397901 4.295154016246226 14.287280750362932 0 0 0
1879 627 3 -1.1794 39.96687213693592 1.866059313871261 11.055860947367641 0 0 0
3188 1063 2 0.5897 38.99336082983954 3.5350591276821413 18.514347973744457 0 0 0
1351 451 3 -1.1794 33.93636368359836 8.780768249916719 9.41104236555273 0 0 0
2004 668 2 0.5897 35.290384162319306 8.881862303607244 12.302965866475521 0 0 0
3307 1103 3 -1.1794 38.465340260277515 7.135658017015041 15.80603190618397 0 0 0
1358 453 2 0.5897 38.83390838442392 7.1175102002787325 8.500109149790601 0 0 0
1309 437 3 -1.1794 38.94036409336986 5.493831075029299 9.085967647317913 0 0 0
1945 649 3 -1.1794 39.25601143638806 6.273413180275575 11.771102722103887 0 0 0
1257 419 2 0.5897 41.45735968036719 3.600145993215714 8.407996444140487 0 0 0
1260 420 2 0.5897 45.16801686820316 3.027921155798694 9.831532265300613 0 0 0
1313 438 2 0.5897 42.44952532599272 6.400522138477663 9.502581514111915 0 0 0
1314 438 2 0.5897 41.59841625941442 6.192247369391979 8.268024838689097 0 0 0
1881 627 2 0.5897 39.91814748772291 1.077634817483009 11.596457672863362 0 0 0
1882 628 3 -1.1794 42.44584936062617 3.466906297224456 10.394055735047097 0 0 0
1883 628 2 0.5897 43.12701899508003 3.4431811343649485 11.06612491935087 0 0 0
1884 628 2 0.5897 41.688169077149524 3.0511490759897053 10.805515351765747 0 0 0
1885 629 3 -1.1794 44.76444504937703 2.6057134056817657 11.927013299494057 0 0 0
1886 629 2 0.5897 44.83592243430087 1.7640146991961412 12.377197580115912 0 0 0
1887 629 2 0.5897 44.97032161450635 3.2555340405996787 12.599009868118648 0 0 0
1946 649 2 0.5897 39.06697189736675 6.200054269195811 10.835626498241185 0 0 0
1948 650 3 -1.1794 42.02887295201707 6.508353955950877 11.468549573482514 0 0 0
1949 650 2 0.5897 42.294323940753195 5.592529546610568 11.384684912237446 0 0 0
1950 650 2 0.5897 41.1445749165917 6.469506618475743 11.832885463426182 0 0 0
1951 651 3 -1.1794 44.81291553077998 5.621952388602223 11.556075518354026 0 0 0
1952 651 2 0.5897 45.217653342986054 4.866599378874536 11.129624006466692 0 0 0
1953 651 2 0.5897 45.17045579892677 5.6163645843216035 12.443975629340754 0 0 0
2007 669 2 0.5897 41.337201485836715 9.557763137755614 10.900072751467604 0 0 0
2009 670 2 0.5897 44.301552048878406 7.5236485387446725 11.715976138452339 0 0 0
2535 845 2 0.5897 38.096035816519 1.9469396225517552 16.69121268363528 0 0 0
2536 846 3 -1.1794 44.660351716468696 3.3892439097999603 16.891592816708247 0 0 0
2537 846 2 0.5897 45.61705891476711 3.382434829789015 16.921539095608676 0 0 0
2538 846 2 0.5897 44.44755051604071 3.9519478501255367 16.14707173102455 0 0 0
2593 865 3 -1.1794 43.64873446069236 7.1908130837062165 15.281041003894831 0 0 0
2594 865 2 0.5897 42.77290786255812 6.826415203199912 15.15308160641641 0 0 0
2595 865 2 0.5897 43.76848369603433 7.199927730592702 16.23067704187675 0 0 0
2596 866 3 -1.1794 45.231790180286495 5.276995867591939 14.49854010864412 0 0 0
2597 866 2 0.5897 44.657871585485225 5.946440064801753 14.870956259593235 0 0 0
2598 866 2 0.5897 46.1099752017375 5.526841984101824 14.785941764187843 0 0 0
3248 1083 2 0.5897 39.00792101975396 6.502382734045551 18.724673588419407 0 0 0
3254 1085 2 0.5897 44.826112045287495 6.199562057551055 18.36544443836799 0 0 0
3308 1103 2 0.5897 39.25329709222267 7.605482332089195 16.07920027174497 0 0 0
30063 0 1 0 43.133522229920416 0.7850615860780175 14.598352503205154 0 0 0
30168 0 1 0 41.477248080057585 4.148213802776079 14.625780688116745 0 0 0
3191 1064 2 0.5897 42.729513796561406 2.5330104915602014 17.816260648245297 0 0 0
3250 1084 3 -1.1794 42.46323035753945 6.145968557611113 17.731526139448643 0 0 0
1261 421 3 -1.1794 48.5587426936573 2.7856544044050584 8.496032411098389 0 0 0
1264 422 3 -1.1794 51.106116699602346 3.1628441819619924 9.274377592712343 0 0 0
1367 456 2 0.5897 46.76470429859359 7.060441401811903 11.26710979269768 0 0 0
1262 421 2 0.5897 48.305394720389856 1.9040247445461402 8.769485128573814 0 0 0
1266 422 2 0.5897 50.175218147764745 3.1484189059786676 9.052000598665204 0 0 0
1316 439 2 0.5897 49.83970686165891 6.063294416278568 8.648943188326546 0 0 0
1318 440 3 -1.1794 54.05150320359759 6.103561051816409 8.358416805680866 0 0 0
1319 440 2 0.5897 53.4091181353679 5.765554111507858 8.982375584604828 0 0 0
1888 630 3 -1.1794 51.26788623267892 3.9387861506346433 11.882694339435702 0 0 0
1889 630 2 0.5897 51.358365407212524 3.724826270918654 10.95411125975161 0 0 0
1890 630 2 0.5897 51.0090878065789 3.114507891593767 12.294787125185312 0 0 0
1891 631 3 -1.1794 54.21927337909583 3.758894418170456 12.490170562139685 0 0 0
1892 631 2 0.5897 54.50192741148795 3.3539792236203527 13.310160165339527 0 0 0
1893 631 2 0.5897 53.26365014694803 3.7100841733547965 12.515331515955303 0 0 0
1954 652 3 -1.1794 47.77025643956439 4.185711809901231 12.203686425002392 0 0 0
1955 652 2 0.5897 47.451937426221576 4.009438931901637 11.31834335290461 0 0 0
1956 652 2 0.5897 48.72098912194754 4.095157929125039 12.139351356186516 0 0 0
1957 653 3 -1.1794 52.7470002704134 6.598474891093023 11.113074820900735 0 0 0
1958 653 2 0.5897 52.642331563186936 5.885457898036566 11.743061313226763 0 0 0
1959 653 2 0.5897 53.22724070140735 7.273649057791144 11.59238845944831 0 0 0
2012 671 2 0.5897 50.28194126087331 6.514353054957499 13.074390682387625 0 0 0
2539 847 3 -1.1794 48.86592669881743 3.6565259779063464 14.992723764613459 0 0 0
2540 847 2 0.5897 48.15571065195265 4.175553327156355 14.615316228082676 0 0 0
2541 847 2 0.5897 49.6606136622282 4.012022140674963 14.594819206703093 0 0 0
2542 848 3 -1.1794 51.728118719093835 1.9542979840778931 14.1910936917008 0 0 0
2543 848 2 0.5897 51.54989839724863 1.0911767959321121 13.817608133030042 0 0 0
2544 848 2 0.5897 51.247964603169386 1.961284899264598 15.0191253397636 0 0 0
2545 849 3 -1.1794 53.995944158097764 2.7415590134892436 15.271516388759027 0 0 0
2546 849 2 0.5897 53.1212231898741 2.5300516952883014 14.945387986534202 0 0 0
2599 867 3 -1.1794 47.93153453361138 6.150635938152293 14.531309417987865 0 0 0
2600 867 2 0.5897 48.45345436855356 6.1589565636030175 13.728961051868753 0 0 0
2601 867 2 0.5897 48.55837769856746 5.9394086267714385 15.22317842482987 0 0 0
2602 868 3 -1.1794 50.97935160950356 5.424567733499069 14.571038142003228 0 0 0
2603 868 2 0.5897 51.90179779403073 5.174510185808164 14.518161818152846 0 0 0
2604 868 2 0.5897 50.88416702478631 5.807699238374138 15.443036891169259 0 0 0
2605 869 3 -1.1794 53.669379118379325 5.757281873791 15.723447132024633 0 0 0
2607 869 2 0.5897 53.45446787558919 6.392152609715467 16.406809410793205 0 0 0
2660 887 2 0.5897 47.57482228722918 8.269000006695522 14.926117029764368 0 0 0
2663 888 2 0.5897 50.533704491544206 8.991212705706436 14.153144146060281 0 0 0
2666 889 2 0.5897 53.24815069726139 7.935141650144738 14.692619324328868 0 0 0
3198 1066 2 0.5897 50.09993892180709 1.4429970361428726 17.426861328893004 0 0 0
3263 1088 2 0.5897 52.534681140510465 6.952568927266739 18.29939272803066 0 0 0
1366 456 3 -1.1794 47.52346198099175 7.253343396980549 10.716376321158977 0 0 0
1374 458 2 0.5897 53.9819974796431 8.711042506327603 9.633037476368816 0 0 0
3195 1065 2 0.5897 47.92694818192543 2.9394800625962723 16.5048119528879 0 0 0
3262 1088 3 -1.1794 53.32495993849646 7.374157549141473 17.96182145137462 0 0 0
3201 1067 2 0.5897 53.71836355716485 2.0680596896844903 17.128742797430565 0 0 0
2547 849 2 0.5897 53.943458119465284 3.665059254877966 15.517736409226714 0 0 0
2606 869 2 0.5897 54.46683626784226 6.099871438934943 15.319805766797934 0 0 0
1267 423 3 -1.1794 57.88762000353148 2.770763321885599 8.751387957784072 0 0 0
1268 423 2 0.5897 57.22016166786087 2.6797195765065283 9.431418726780008 0 0 0
1270 424 3 -1.1794 60.78317092846618 2.5267379467009046 8.274795601369826 0 0 0
1272 424 2 0.5897 60.436505544164724 2.0308452937421997 9.016513846166559 0 0 0
1275 425 2 0.5897 62.52389488519017 2.9287595475821284 8.623242158045707 0 0 0
1322 441 2 0.5897 55.74446303405088 5.670751641359972 8.41288697327578 0 0 0
1323 441 2 0.5897 56.95066705163214 6.511361102751153 8.051856829911285 0 0 0
1324 442 3 -1.1794 61.21267575351527 4.848330555393007 9.463329266862122 0 0 0
1326 442 2 0.5897 61.08367075780286 5.237237063582465 10.32839715722074 0 0 0
1894 632 3 -1.1794 56.880198045904585 2.4916604281198453 11.422050350837319 0 0 0
1895 632 2 0.5897 56.71855829337139 1.5814394470859567 11.670248289817456 0 0 0
1896 632 2 0.5897 56.09472170027614 2.9604174487296264 11.704053156106552 0 0 0
1897 633 3 -1.1794 60.36796713730631 2.28058503199659 11.5801463154599 0 0 0
1898 633 2 0.5897 61.22417089518252 2.701575132129633 11.657047442272319 0 0 0
1899 633 2 0.5897 59.73909897839362 2.99360218680697 11.69133518982139 0 0 0
1960 654 3 -1.1794 57.168375635006015 5.740754119359323 11.50943939024585 0 0 0
1961 654 2 0.5897 57.14913828511762 5.578074713265656 10.566360056206008 0 0 0
1962 654 2 0.5897 56.435792751753155 5.231286910983104 11.855845440341815 0 0 0
1963 655 3 -1.1794 59.92647964505777 5.458751443964508 11.75933963911162 0 0 0
1964 655 2 0.5897 58.98292308343919 5.617766235833208 11.733901953720085 0 0 0
1965 655 2 0.5897 60.238284626702786 5.982388095677962 12.497454670521982 0 0 0
2018 673 2 0.5897 56.564161491681965 7.417537840772392 11.55338403234055 0 0 0
2548 850 3 -1.1794 56.94498331703696 3.337400236332063 15.38886503684956 0 0 0
2549 850 2 0.5897 57.39756744006927 2.9451605392208062 14.642174183116428 0 0 0
2550 850 2 0.5897 56.52702458195027 2.598603958344919 15.831269393870594 0 0 0
2551 851 3 -1.1794 58.44022676450996 1.447375247819007 13.901645047220855 0 0 0
2552 851 2 0.5897 59.224390007510095 1.039892215697705 14.26944614186474 0 0 0
2553 851 2 0.5897 58.68047104456526 1.6592821489070317 12.999641788331859 0 0 0
2608 870 3 -1.1794 56.14385879714358 5.90251269500296 14.274427579882639 0 0 0
2609 870 2 0.5897 56.16771046825718 5.059023488962195 14.726299088995708 0 0 0
2610 870 2 0.5897 57.054532904327935 6.071020569007582 14.032540037519372 0 0 0
2611 871 3 -1.1794 58.74153991304637 6.869042446280932 14.113062615338038 0 0 0
2612 871 2 0.5897 58.8428016787097 7.669428967537075 13.597932190785137 0 0 0
2613 871 2 0.5897 59.374209632810086 6.960531130211366 14.825517205253215 0 0 0
2669 890 2 0.5897 60.465324810600926 9.049355394377454 14.86481226451468 0 0 0
3203 1068 2 0.5897 61.527429681685994 0.43011277204874776 16.123927300998055 0 0 0
3323 1108 2 0.5897 57.18715385995833 8.805796065681852 16.974161543920385 0 0 0
30055 0 1 0 61.15237594238011 3.3783848301342716 15.15399086852043 0 0 0
1378 460 3 -1.1794 59.458178480805884 7.050019732594337 9.115931982290139 0 0 0
3202 1068 3 -1.1794 60.62320201215801 0.13051530650341647 16.217977105386147 0 0 0
3265 1089 3 -1.1794 56.964036197713305 6.96133835125606 16.75404343254127 0 0 0
1276 426 3 -1.1794 66.2189540030289 2.3848905165749787 9.141770160539831 0 0 0
1329 443 2 0.5897 68.51837388695239 6.167563941131952 7.985440921830258 0 0 0
1273 425 3 -1.1794 63.40724423004112 2.8308968649748243 8.978699261352723 0 0 0
1277 426 2 0.5897 65.4529544430364 2.5193523739733235 9.69979947953153 0 0 0
1279 427 3 -1.1794 68.9576836842225 3.112679038999458 8.004006861750385 0 0 0
1281 427 2 0.5897 68.00769043875907 3.229435527554443 8.014649605284125 0 0 0
1327 443 3 -1.1794 69.00359640698228 6.111613924488403 8.808642189871309 0 0 0
1328 443 2 0.5897 69.55115527224453 5.332467543155018 8.7119886040049 0 0 0
1383 461 2 0.5897 64.9162859665427 8.215230904657645 8.755348142175912 0 0 0
1900 634 3 -1.1794 62.794098296762755 3.781253489104177 11.906583011488298 0 0 0
1901 634 2 0.5897 63.17226206805182 3.9120641171581063 11.037035800177708 0 0 0
1902 634 2 0.5897 63.246771691422715 3.0117769967036025 12.251871290665909 0 0 0
1903 635 3 -1.1794 65.87403315210632 3.5169843371337506 12.260330635385754 0 0 0
1904 635 2 0.5897 65.29586035006454 2.764071230274478 12.38308970994896 0 0 0
1905 635 2 0.5897 66.72036861380246 3.134426895560366 12.02881892617258 0 0 0
1906 636 3 -1.1794 68.55604426645313 2.634581582009614 12.085999605344384 0 0 0
1907 636 2 0.5897 69.00901529538496 3.2160297614112343 11.475289343795746 0 0 0
1908 636 2 0.5897 68.99981894860393 1.792021236480779 11.989108717438098 0 0 0
1966 656 3 -1.1794 65.6209810234716 6.178080587204397 12.0247693245338 0 0 0
1967 656 2 0.5897 65.6665134971589 5.239988669479771 11.839993323019554 0 0 0
1968 656 2 0.5897 65.07671882532286 6.534805444070155 11.322802328697188 0 0 0
1969 657 3 -1.1794 69.669788793325 5.856456155424487 11.545297530357496 0 0 0
1970 657 2 0.5897 68.96004516954378 6.475402558348697 11.716764650106821 0 0 0
1971 657 2 0.5897 69.77461531457435 5.869075067479659 10.593939074065116 0 0 0
2027 676 2 0.5897 67.00456245301143 9.29563170637203 12.733634974820417 0 0 0
2554 852 3 -1.1794 63.79033114521953 1.4542275087879195 12.808459226387606 0 0 0
2555 852 2 0.5897 63.325948421970914 0.6213028983088194 12.72590151876884 0 0 0
2556 852 2 0.5897 63.93474375655324 1.5562634009737772 13.749184776639828 0 0 0
2557 853 3 -1.1794 67.0125304871011 3.4624977249779683 16.02566032140947 0 0 0
2558 853 2 0.5897 67.43515947285931 3.2699555711839112 15.188675258749532 0 0 0
2559 853 2 0.5897 66.61139442651647 4.322420841611781 15.899746781382923 0 0 0
2614 872 3 -1.1794 63.44883676959086 6.763318977803517 13.262706646950091 0 0 0
2615 872 2 0.5897 62.806500042389516 6.192921945386015 13.684941341532584 0 0 0
2616 872 2 0.5897 64.07571785377696 6.162221693974758 12.860296683672155 0 0 0
2617 873 3 -1.1794 66.09676567304642 6.304721078383264 14.927900088028256 0 0 0
2618 873 2 0.5897 66.76153162344855 6.887437515191143 15.29499635749295 0 0 0
2619 873 2 0.5897 66.3122845560595 6.251199780064938 13.996815170148334 0 0 0
2620 874 3 -1.1794 69.54165084074238 5.731180462646261 14.793517401363983 0 0 0
2621 874 2 0.5897 0.08344953649365378 5.4332215121044545 14.448803025596119 1 0 0
2622 874 2 0.5897 68.95332364756577 5.713278628460949 14.038678044586488 0 0 0
2672 891 2 0.5897 64.24510143149648 7.924375047491049 14.877195606600964 0 0 0
2675 892 2 0.5897 66.96325478569027 9.017991213860677 15.09395163959642 0 0 0
2677 893 3 -1.1794 70.11762532653277 8.381764728355966 14.676407626936173 0 0 0
2678 893 2 0.5897 69.29712746292203 8.570278985583313 15.131904542804294 0 0 0
3209 1070 2 0.5897 66.75309339725666 1.9366889192400067 16.95233663736008 0 0 0
3213 1071 2 0.5897 68.56784669108818 2.955564865213693 18.75436422937178 0 0 0
3275 1092 2 0.5897 68.97493557356887 6.807503344365486 17.12529991860919 0 0 0
2029 677 3 -1.1794 68.62087556057155 8.440614020101428 12.497670553766513 0 0 0
3333 1111 2 0.5897 65.84610462516801 9.771533459584868 18.43431349984755 0 0 0
1517 506 2 0.5897 1.751041576845436 18.222841076041902 8.639263662091151 0 0 0
1975 659 3 -1.1794 6.258075301682675 9.170341422109548 12.212843935765646 0 0 0
1331 444 2 0.5897 2.8046461813995944 7.950302481451453 8.259076609625934 0 0 0
1332 444 2 0.5897 4.124674719753078 8.688707250188529 8.194439735065846 0 0 0
1333 445 3 -1.1794 5.9144486355597286 8.832140906811341 9.196872642450517 0 0 0
1390 464 3 -1.1794 2.6665472111136115 11.947399034166876 8.623021329579942 0 0 0
1392 464 2 0.5897 3.0152621382561304 12.028628441652316 7.735309731131329 0 0 0
1393 465 3 -1.1794 6.053853964429143 12.5189082611997 9.36146747826801 0 0 0
1395 465 2 0.5897 5.679978821417079 12.278374651944564 8.513769158814883 0 0 0
1456 486 3 -1.1794 2.222135835579409 14.754999645914124 9.353846316680674 0 0 0
1458 486 2 0.5897 2.160365634020919 13.799918506593103 9.36921402374277 0 0 0
1461 487 2 0.5897 5.974384223206756 14.44724277868897 8.783769743152817 0 0 0
1972 658 3 -1.1794 3.75519183344465 9.276952789981706 11.280101742305613 0 0 0
1974 658 2 0.5897 3.501000322007446 9.59659404526112 10.414394972180654 0 0 0
1976 659 2 0.5897 6.250035102628728 9.201661549754517 13.169497343786988 0 0 0
1977 659 2 0.5897 5.374482017906174 9.434641079307868 11.956640447068196 0 0 0
2032 678 3 -1.1794 6.387836868534998 12.2475771514075 12.060250907002153 0 0 0
2033 678 2 0.5897 6.283157336742502 12.425260682565456 11.125530363527911 0 0 0
2034 678 2 0.5897 6.251006389117348 11.303734042119848 12.141915625508322 0 0 0
2092 698 3 -1.1794 2.759149764702483 13.99056621653468 12.071986952295854 0 0 0
2093 698 2 0.5897 3.547897214643976 13.448337084848433 12.06214744018869 0 0 0
2094 698 2 0.5897 2.758162189821489 14.428227856778843 11.220703335662868 0 0 0
2623 875 3 -1.1794 2.3008974297026765 9.763935787489084 14.0908923148314 0 0 0
2625 875 2 0.5897 2.9525086905550517 9.236019550711916 14.552345495387481 0 0 0
2626 876 3 -1.1794 6.292195444526514 7.819700115955501 14.906638601320028 0 0 0
2628 876 2 0.5897 5.390169115451727 7.981592066062291 15.182992197847689 0 0 0
2680 894 3 -1.1794 3.0085394598168143 12.373406664255368 15.260022267111458 0 0 0
2681 894 2 0.5897 2.835866774262559 11.529077839031064 14.843458183615462 0 0 0
2682 894 2 0.5897 3.183950378124081 12.157710679828424 16.175957872053196 0 0 0
2683 895 3 -1.1794 5.687155466896165 11.425934860939309 15.119938670889557 0 0 0
2684 895 2 0.5897 6.1509288172453385 12.188683011837993 14.774451564928501 0 0 0
2685 895 2 0.5897 4.76356936965557 11.676415315088477 15.098041357648915 0 0 0
2746 916 3 -1.1794 2.7265856899094727 15.516829414114444 14.442129047970164 0 0 0
2747 916 2 0.5897 2.507336651017642 15.089037290011266 13.614388129395596 0 0 0
2748 916 2 0.5897 2.742307124059475 14.805916159152261 15.082899271300874 0 0 0
2749 917 3 -1.1794 5.572263451256573 15.747916994180674 14.01146668290141 0 0 0
2750 917 2 0.5897 4.627831469639236 15.690496452498259 13.866608764037805 0 0 0
2751 917 2 0.5897 5.959842702511256 15.40272024677513 13.207194738424562 0 0 0
2802 934 2 0.5897 5.643032733081384 17.444620807158604 14.637501913494535 0 0 0
3338 1113 2 0.5897 5.431785858103436 11.969711848854436 17.213448511708595 0 0 0
3393 1131 2 0.5897 6.184532728517418 16.02563153449326 16.564649896896963 0 0 0
2799 933 2 0.5897 2.806159782674074 17.352278163816177 15.135096675002568 0 0 0
1339 447 3 -1.1794 11.377727826193025 8.606064622419284 9.19383134332631 0 0 0
1467 489 2 0.5897 11.79162838477422 14.072648832753071 9.370235337241583 0 0 0
1344 448 2 0.5897 12.873875796079844 9.474785562393054 8.646282496810528 0 0 0
1979 660 2 0.5897 9.55301928364857 10.607240692920954 11.813455903089068 0 0 0
1336 446 3 -1.1794 8.61131694364831 8.825703596106946 9.326389068315274 0 0 0
1338 446 2 0.5897 8.799598291887746 9.18190619694064 10.194664079949975 0 0 0
1341 447 2 0.5897 11.758149846248916 8.457986489547 10.059616406693909 0 0 0
1342 448 3 -1.1794 13.58601405360188 10.084826670994683 8.454078938428712 0 0 0
1398 466 2 0.5897 9.592110648474529 11.680264260327416 9.355236840916763 0 0 0
1399 467 3 -1.1794 11.555946444383562 12.16886241947626 8.886597619064656 0 0 0
1401 467 2 0.5897 12.048425930589335 11.488724982951839 9.346063200966585 0 0 0
1404 468 2 0.5897 14.326411991777281 12.072321464407198 9.006349711541795 0 0 0
1464 488 2 0.5897 8.882773922893595 14.706926685678397 9.740712588986295 0 0 0
1465 489 3 -1.1794 11.774084270309478 15.027249429780984 9.438516844215544 0 0 0
1466 489 2 0.5897 12.692508739615311 15.289320097572817 9.374894860820213 0 0 0
1468 490 3 -1.1794 14.668313715723349 15.32419479035744 8.927863387064464 0 0 0
1523 508 2 0.5897 9.459627910649473 17.249666608007054 8.941737430570731 0 0 0
1978 660 3 -1.1794 9.97697989816062 9.8346757545528 11.439779907672508 0 0 0
1980 660 2 0.5897 10.91398280731142 10.005143317058067 11.535692530477395 0 0 0
1981 661 3 -1.1794 12.557582799839695 10.067161359929973 12.15526693844307 0 0 0
1983 661 2 0.5897 12.347416256336412 10.6123152214775 12.913468391010657 0 0 0
2035 679 3 -1.1794 9.182602647117164 12.38059614320613 12.067624665762011 0 0 0
2036 679 2 0.5897 9.243624106820533 12.240649741958492 13.012570736254405 0 0 0
2037 679 2 0.5897 8.243283295825414 12.443233875186733 11.894459589628152 0 0 0
2038 680 3 -1.1794 15.502657153819607 11.387425205557713 11.769644224100162 0 0 0
2039 680 2 0.5897 14.69390939268916 11.036338452213506 12.142333821094585 0 0 0
2040 680 2 0.5897 15.253608249921957 12.242155575252163 11.418015162191125 0 0 0
2095 699 3 -1.1794 9.052402947150316 14.98531079794464 11.747403499495679 0 0 0
2096 699 2 0.5897 8.97793227146507 14.031015066214536 11.749714875984033 0 0 0
2097 699 2 0.5897 9.767398399905936 15.171705596726689 12.355901736936248 0 0 0
2098 700 3 -1.1794 12.452933888078093 15.421819743254511 12.319392499117928 0 0 0
2099 700 2 0.5897 12.70205297093222 16.344726014908034 12.270247770134027 0 0 0
2100 700 2 0.5897 12.382458884946836 15.143316479565366 11.406321128519089 0 0 0
2101 701 3 -1.1794 15.110746156960753 14.620024503761583 11.59669119319376 0 0 0
2102 701 2 0.5897 14.333691285041755 14.948127744581186 12.049201753276682 0 0 0
2103 701 2 0.5897 15.845812333091036 15.020572600976543 12.060879225641763 0 0 0
2629 877 3 -1.1794 8.851839825556365 9.7632996828864 14.470861501832156 0 0 0
2630 877 2 0.5897 8.533097211046274 9.490518595141568 15.331224755859528 0 0 0
2631 877 2 0.5897 8.285094465009932 9.306699580370552 13.849131848000894 0 0 0
2632 878 3 -1.1794 11.59877554829987 8.366508858158713 14.745176945281537 0 0 0
2633 878 2 0.5897 10.734908454652961 8.664762198788209 14.460553651376452 0 0 0
2635 879 3 -1.1794 14.061090140990572 9.739549720454427 15.047592197073115 0 0 0
2637 879 2 0.5897 13.152892701962335 9.485033542337852 14.884404057317223 0 0 0
2686 896 3 -1.1794 8.55526589393646 12.722360309652121 15.339834564185335 0 0 0
2687 896 2 0.5897 7.933173785548716 11.996243308424871 15.384419690419668 0 0 0
2688 896 2 0.5897 9.41256279255344 12.30064532882815 15.28125502874617 0 0 0
2689 897 3 -1.1794 11.27796342746548 12.093449775642048 14.59779223874693 0 0 0
2690 897 2 0.5897 11.417581700693608 12.915936721104035 14.128480306673591 0 0 0
2691 897 2 0.5897 11.649788778009382 12.246673918485143 15.466412799389456 0 0 0
2692 898 3 -1.1794 15.097575662499379 12.56336784823683 14.402794550987773 0 0 0
2693 898 2 0.5897 14.931611012656958 11.660605761278052 14.674287138710136 0 0 0
2694 898 2 0.5897 15.811908478916392 12.495964079877036 13.76921969882749 0 0 0
2752 918 3 -1.1794 9.23987903110174 15.36533211342377 14.919503505343854 0 0 0
2753 918 2 0.5897 8.779425829921372 14.548196814928259 15.110568715315827 0 0 0
2754 918 2 0.5897 8.777606791191342 15.73054163300891 14.165078101003834 0 0 0
2755 919 3 -1.1794 12.671024728371648 15.418390944101999 15.773071578971777 0 0 0
2756 919 2 0.5897 13.462294285796608 15.287647306712884 15.250547367595342 0 0 0
2757 919 2 0.5897 12.054711134054374 14.764606242374256 15.442988676785232 0 0 0
2758 920 3 -1.1794 15.235676003932916 15.45021907725894 14.578415777001158 0 0 0
2759 920 2 0.5897 15.218440249586383 14.510868529551384 14.761597944685292 0 0 0
2760 920 2 0.5897 15.394951084272686 15.857853586775848 15.429707948243946 0 0 0
2808 936 2 0.5897 12.046496126604008 17.057083305316052 15.025612402498775 0 0 0
3288 1096 2 0.5897 11.189679433272339 9.32887177479168 16.410009888386956 0 0 0
3395 1132 2 0.5897 9.015657255908417 15.974108157952632 16.868585970197675 0 0 0
3398 1133 2 0.5897 12.213202740178515 15.62406443382126 17.38472310740047 0 0 0
3400 1134 3 -1.1794 15.833825006290112 15.562937057782968 17.485051026683344 0 0 0
1985 662 2 0.5897 17.638643469792502 9.875311227864763 13.640084112675732 0 0 0
1988 663 2 0.5897 20.357063572956744 9.89847957604643 13.128130577997828 0 0 0
1347 449 2 0.5897 21.690916844274653 9.15422815454752 8.197908923992522 0 0 0
1407 469 2 0.5897 18.435955423255777 13.550779117793383 8.570593701223753 0 0 0
1408 470 3 -1.1794 20.87241060075848 12.965813215399654 7.413879092708132 0 0 0
1410 470 2 0.5897 21.604175398889268 12.59072329312111 6.923919342372281 0 0 0
1469 490 2 0.5897 14.853788851710771 15.309697900035085 9.866809574505655 0 0 0
1471 491 3 -1.1794 21.04594457792906 15.26331174393634 9.225159993882356 0 0 0
1473 491 2 0.5897 20.8927582769203 14.379030372947819 8.89227639024337 0 0 0
1984 662 3 -1.1794 18.109586231215033 10.586351886616567 13.205498129482805 0 0 0
1986 662 2 0.5897 17.484953378803848 10.934107607257282 12.56899936346305 0 0 0
1987 663 3 -1.1794 21.22058925232983 10.244703375505479 12.90299890935574 0 0 0
1989 663 2 0.5897 21.038301261021456 10.994801316808026 12.336999217633203 0 0 0
2041 681 3 -1.1794 18.189879861343055 13.073283824587095 11.354036987109817 0 0 0
2042 681 2 0.5897 18.85344502035284 12.397820855985033 11.494262205470754 0 0 0
2043 681 2 0.5897 17.400151954071625 12.58797350545736 11.115216965300611 0 0 0
2044 682 3 -1.1794 20.871704746177862 12.334914150349002 11.453181193205927 0 0 0
2045 682 2 0.5897 21.513226728477264 11.754205359370845 11.043964311703274 0 0 0
2046 682 2 0.5897 21.209075016710724 13.216214131098592 11.29279578309451 0 0 0
2049 683 2 0.5897 23.487777287024784 12.432429401905754 12.125305819066803 0 0 0
2104 702 3 -1.1794 18.306331884438066 15.930328792013725 12.055532651352648 0 0 0
2105 702 2 0.5897 18.3851234705644 14.991889393626902 12.226866943564891 0 0 0
2106 702 2 0.5897 17.965308772884413 15.983477367177734 11.162722294573138 0 0 0
2159 720 2 0.5897 16.688584225626233 17.877552791728835 11.484290110272415 0 0 0
2638 880 3 -1.1794 17.721415088478768 8.680220334367103 14.936148601880705 0 0 0
2640 880 2 0.5897 17.389389919666957 9.207049208668002 15.663090244887458 0 0 0
2695 899 3 -1.1794 17.779216620855017 12.613993336186216 15.481457193554402 0 0 0
2696 899 2 0.5897 16.845918719808903 12.589413435100903 15.692602848692578 0 0 0
2697 899 2 0.5897 17.928269186083547 11.824937268445757 14.96049042341516 0 0 0
2698 900 3 -1.1794 20.08325835254651 13.617166426146872 14.152065954891372 0 0 0
2699 900 2 0.5897 19.307321289805653 13.343602395082419 14.64126600134793 0 0 0
2700 900 2 0.5897 20.451201305158698 12.802239952046822 13.810386963165705 0 0 0
2761 921 3 -1.1794 21.424077774000235 15.538592084159129 15.418769781746228 0 0 0
2762 921 2 0.5897 20.791421850961786 16.25321993493018 15.346073425075712 0 0 0
2763 921 2 0.5897 20.981945140528175 14.785799297374947 15.026273686311404 0 0 0
3404 1135 2 0.5897 18.98813848687405 14.067862836343991 17.141958142896108 0 0 0
3407 1136 2 0.5897 21.306028083401962 15.764808414451464 17.30307229411936 0 0 0
30022 0 1 0 18.090177872159064 10.443372298004979 8.544630422032357 0 0 0
30028 0 1 0 21.666490335269575 11.341943899125148 16.373263624514085 0 0 0
1992 664 2 0.5897 22.798044636333167 9.584141895201473 13.256009224534534 0 0 0
1536 512 2 0.5897 20.720475694779363 16.96545721602162 8.579868177036369 0 0 0
1350 450 2 0.5897 22.837392357307284 8.53415018645604 10.268067935947336 0 0 0
2644 882 3 -1.1794 27.32562409547531 9.18688594562403 15.052681149251237 0 0 0
1349 450 2 0.5897 23.614155966104708 9.819427379866779 10.076768762890893 0 0 0
1412 471 2 0.5897 23.207182538662774 12.064155011632696 9.069679213707255 0 0 0
1413 471 2 0.5897 24.544792846532946 11.753516031711964 8.432344253486834 0 0 0
1414 472 3 -1.1794 30.01087934332708 12.330187564511586 8.346274353282135 0 0 0
1416 472 2 0.5897 29.74132146989966 11.737605470729973 9.047998587032204 0 0 0
1474 492 3 -1.1794 23.82023502396265 15.034677393577631 8.536211054553473 0 0 0
1476 492 2 0.5897 23.903904251009376 14.104209458941568 8.327739483345997 0 0 0
1479 493 2 0.5897 30.330681918878394 15.031161446437878 8.4973923104847 0 0 0
1538 513 2 0.5897 23.780612553695846 19.909737188567362 6.773387714344608 0 0 0
1990 664 3 -1.1794 23.70951557529325 9.326052955791827 13.393277851985628 0 0 0
1993 665 3 -1.1794 27.813037846182425 9.937746962068266 12.507055530153766 0 0 0
1995 665 2 0.5897 28.627108319298856 9.592898940651214 12.873935530727788 0 0 0
1998 666 2 0.5897 30.078171947534187 7.9211696713011 14.051403810453897 0 0 0
2047 683 3 -1.1794 23.545713824024418 11.75820159619601 11.448332297435739 0 0 0
2048 683 2 0.5897 23.784790377603976 10.961857780837654 11.922580667374639 0 0 0
2050 684 3 -1.1794 26.48179097755346 12.161228618160559 9.893356638561249 0 0 0
2051 684 2 0.5897 26.382215349517097 12.996758616634432 10.349653929337709 0 0 0
2052 684 2 0.5897 26.91512126911895 11.591082297896738 10.528486191523884 0 0 0
2053 685 3 -1.1794 30.348564436826166 10.840513911476338 10.800217000192074 0 0 0
2054 685 2 0.5897 29.57463502894797 10.787844835491986 11.361011534115166 0 0 0
2055 685 2 0.5897 30.967717687889042 10.221361124515084 11.18691001947585 0 0 0
2107 703 3 -1.1794 21.549039568222483 15.157847871748778 12.161185438976789 0 0 0
2108 703 2 0.5897 20.74277162927124 14.813864436402476 12.545683755790241 0 0 0
2109 703 2 0.5897 21.321370859326397 15.340254818158137 11.249523944080268 0 0 0
2110 704 3 -1.1794 25.820699681749627 14.667683984112605 10.6500454280267 0 0 0
2111 704 2 0.5897 25.47304211565238 15.210734369179177 11.357479024733125 0 0 0
2112 704 2 0.5897 25.210459929837764 14.799271372246983 9.924424939041998 0 0 0
2113 705 3 -1.1794 31.188132047801094 15.162678484588968 10.066438278697284 0 0 0
2114 705 2 0.5897 31.154006722616582 14.405101296296117 10.650514684490927 0 0 0
2115 705 2 0.5897 30.62825531531833 15.815323268696464 10.486943341594404 0 0 0
2168 723 2 0.5897 27.337625249724464 15.974745150900011 11.055016629654709 0 0 0
2642 881 2 0.5897 24.577949153851577 8.714607965325794 14.856633915105368 0 0 0
2643 881 2 0.5897 24.860566835708898 8.387202096252569 16.307436296964262 0 0 0
2645 882 2 0.5897 27.348014976610646 9.588682577071282 14.184182501432725 0 0 0
2647 883 3 -1.1794 29.97581551262549 8.168663510943833 15.959310206365869 0 0 0
2649 883 2 0.5897 29.218747762247883 8.73495832566294 16.10894579105333 0 0 0
2701 901 3 -1.1794 23.89783057472815 13.280290739634154 14.281248318929276 0 0 0
2702 901 2 0.5897 23.992091570154535 14.120755795476343 14.72954014207644 0 0 0
2703 901 2 0.5897 24.452535079903313 12.679413301674629 14.77872294200855 0 0 0
2704 902 3 -1.1794 26.838410270164804 12.679078144468747 15.300359292329215 0 0 0
2705 902 2 0.5897 26.955733725002037 13.528633335591794 14.875244028660191 0 0 0
2706 902 2 0.5897 27.664589483271353 12.219545122980726 15.150393087517182 0 0 0
2707 903 3 -1.1794 29.343041142782823 11.735165356293104 15.94743286298168 0 0 0
2708 903 2 0.5897 29.937927296602663 11.486521106775362 15.23996047275861 0 0 0
2709 903 2 0.5897 29.914526056111008 11.881517180825995 16.70123513253444 0 0 0
2764 922 3 -1.1794 24.41478268247579 15.780859972438892 15.198687525421297 0 0 0
2765 922 2 0.5897 24.662333670731055 15.26792474672493 15.968003621508 0 0 0
2766 922 2 0.5897 23.459638140422378 15.725013806463433 15.170202343224073 0 0 0
2767 923 3 -1.1794 29.341394048380913 15.862854252156142 16.422117727844075 0 0 0
2768 923 2 0.5897 29.54586589973223 15.12514154711513 16.99675179773925 0 0 0
2769 923 2 0.5897 29.71568209520736 15.618640394761282 15.575654581625168 0 0 0
2823 941 2 0.5897 29.124026383848204 17.570985215969134 16.47415327037909 0 0 0
3299 1100 2 0.5897 26.708668917367888 10.872253318271255 16.68253525642206 0 0 0
3350 1117 2 0.5897 26.23067545053981 13.629763217829534 18.811651127930528 0 0 0
30134 0 1 0 29.002141304765917 14.322210618820888 13.220855978821223 0 0 0
2167 723 3 -1.1794 28.052118624125036 16.60377979099542 10.954785334249001 0 0 0
1418 473 2 0.5897 33.1367880460632 12.214100950225093 8.098871957889893 0 0 0
2000 667 2 0.5897 32.8924755319505 8.99402919049255 10.934806141237633 0 0 0
1353 451 2 0.5897 33.451953733432894 9.365521749525666 8.82825351705658 0 0 0
1354 452 3 -1.1794 36.59877912877833 9.22627879545605 8.052873893113807 0 0 0
1355 452 2 0.5897 37.36933127336892 8.682630260820387 8.216967669834007 0 0 0
1357 453 3 -1.1794 39.12447873491719 8.024008943603016 8.39979774581613 0 0 0
1419 473 2 0.5897 32.05907147984858 11.151801519715349 8.054801310510975 0 0 0
1422 474 2 0.5897 35.522380529628855 12.250921442781218 9.48097992181053 0 0 0
1424 475 2 0.5897 38.593224566494065 11.116909373355295 8.649157021655139 0 0 0
1481 494 2 0.5897 32.77719684844869 14.486558872293601 8.47925280720089 0 0 0
1482 494 2 0.5897 34.260882557267884 14.784701657930228 8.520282454114644 0 0 0
1483 495 3 -1.1794 36.3669450271559 15.620670423366269 9.060108992325704 0 0 0
1485 495 2 0.5897 36.68755357641317 15.249179995140294 8.238259268312593 0 0 0
1999 667 3 -1.1794 32.36438816546288 9.00428847079302 11.733086922574131 0 0 0
2001 667 2 0.5897 32.976003198185616 9.2639024422654 12.42211523648628 0 0 0
2002 668 3 -1.1794 35.441909189004505 9.717677676692704 12.744197009791458 0 0 0
2003 668 2 0.5897 35.31119706384179 9.525973869392237 13.672849907886368 0 0 0
2056 686 3 -1.1794 32.08527898662704 12.860409103379352 11.54320527434565 0 0 0
2057 686 2 0.5897 33.020183864491095 12.764692267382236 11.361478810978221 0 0 0
2058 686 2 0.5897 31.715471262502298 11.996826011173352 11.359633428672963 0 0 0
2059 687 3 -1.1794 34.85743384276187 12.394354491832935 11.338600667966682 0 0 0
2060 687 2 0.5897 35.00673869198726 11.501786864615347 11.650471621572706 0 0 0
2061 687 2 0.5897 35.07429372755335 12.949663145937853 12.087490612667661 0 0 0
2062 688 3 -1.1794 38.23031056514583 10.166726158563979 10.634392528729732 0 0 0
2064 688 2 0.5897 38.41567231198179 9.230832326038657 10.711694568211076 0 0 0
2116 706 3 -1.1794 33.56314360197076 15.8753758000273 11.725275424823804 0 0 0
2117 706 2 0.5897 33.40692447660325 16.027600340054107 10.793258653827786 0 0 0
2118 706 2 0.5897 32.70015683476197 15.665164458865688 12.082062316025581 0 0 0
2119 707 3 -1.1794 36.297377356756364 15.089560769551149 12.030560681502623 0 0 0
2120 707 2 0.5897 35.41587664893497 15.352894155629548 11.766279199309384 0 0 0
2121 707 2 0.5897 36.830568249668076 15.21411012684918 11.245431950641741 0 0 0
2124 708 2 0.5897 39.40451198569509 15.796768876200808 14.142655768844767 0 0 0
2174 725 2 0.5897 34.65965008057809 17.2106610924469 13.168266696154847 0 0 0
2650 884 3 -1.1794 32.73554497138731 8.983592856764801 14.63111355051892 0 0 0
2651 884 2 0.5897 33.41878425307468 8.347668001850053 14.843283751339053 0 0 0
2653 885 3 -1.1794 39.09260598104909 9.188427012287093 13.421110461372887 0 0 0
2655 885 2 0.5897 38.72256002350397 8.305862984715137 13.40165469751014 0 0 0
2710 904 3 -1.1794 30.854506878885005 11.225030043874009 13.688000672399319 0 0 0
2711 904 2 0.5897 31.419216220599765 10.584068028606193 13.256140806289356 0 0 0
2712 904 2 0.5897 31.26344906163748 12.069952123909676 13.500639448676779 0 0 0
2713 905 3 -1.1794 37.86655370303847 11.954636391176205 12.77877855562887 0 0 0
2714 905 2 0.5897 38.79596855514556 12.094952094530965 12.597865689939821 0 0 0
2715 905 2 0.5897 37.845328553948534 11.176756936817595 13.336169469123755 0 0 0
2717 906 2 0.5897 41.227193378264936 12.266078839308753 12.903459108309196 0 0 0
2770 924 3 -1.1794 36.97677792437665 14.44979658430289 14.710474263183068 0 0 0
2771 924 2 0.5897 36.916635829359514 14.442030969469224 13.755196514520017 0 0 0
2772 924 2 0.5897 37.715630934158405 13.874579700365535 14.909103414874574 0 0 0
3302 1101 2 0.5897 31.7319292849486 9.642312526615866 18.45762249451187 0 0 0
3357 1119 2 0.5897 34.487382262442495 12.612624077381641 18.72474272389733 0 0 0
30051 0 1 0 33.07149251986263 14.824328565643334 15.785569595188088 0 0 0
30136 0 1 0 34.87221102606117 11.475135069987243 16.142326721171774 0 0 0
2122 708 3 -1.1794 39.044878627116624 16.406367756626352 13.498230063660243 0 0 0
2832 944 2 0.5897 40.604484621623136 17.90986955657641 15.106218893496493 0 0 0
30106 0 1 0 31.454559765148748 17.750160227134366 14.37398925286134 0 0 0
3361 1121 3 -1.1794 39.436665406273534 13.172189512622268 15.956975501429415 0 0 0
1490 497 2 0.5897 44.95556032316741 13.930695762496022 8.538026641065274 0 0 0
1361 454 2 0.5897 43.1913342401405 9.562146386766296 8.88299722072912 0 0 0
2654 885 2 0.5897 39.86632982306422 9.136669092062725 12.85994725939082 0 0 0
2716 906 3 -1.1794 40.7928804390755 11.87609330148369 13.662086311943417 0 0 0
1360 454 3 -1.1794 42.24532578813376 9.416416814189216 8.890901002105768 0 0 0
1362 454 2 0.5897 42.145701956220265 8.500986171002504 9.152231352589935 0 0 0
1363 455 3 -1.1794 45.0006915975258 9.727326035607142 9.159915918115333 0 0 0
1365 455 2 0.5897 44.92418565050217 9.19140343963739 9.949325522427431 0 0 0
1425 475 2 0.5897 37.64540929924503 12.219785939168172 8.228203121589603 0 0 0
1426 476 3 -1.1794 41.176446918345455 11.85998050993492 8.415818460244001 0 0 0
1428 476 2 0.5897 41.244987199298286 10.93330451216038 8.645617210956148 0 0 0
1429 477 3 -1.1794 43.80595703812516 12.402458489372206 9.212233301013097 0 0 0
1431 477 2 0.5897 42.854759429076836 12.392715969381612 9.10565022557225 0 0 0
1487 496 2 0.5897 42.736951896266454 14.806845194958662 8.073308721700704 0 0 0
1488 496 2 0.5897 43.89325563583115 15.77526344670695 7.942837765636619 0 0 0
1489 497 3 -1.1794 45.61987064128177 14.603627536856223 8.389410121730858 0 0 0
1491 497 2 0.5897 46.12840803738368 14.278863921193219 7.646342181923529 0 0 0
1557 519 2 0.5897 46.36410372364792 16.365550510033316 8.644009698028679 0 0 0
2005 669 3 -1.1794 41.37182407461867 9.426884857294318 11.847650972394247 0 0 0
2006 669 2 0.5897 42.144717043845375 8.879466940007196 11.986225685954922 0 0 0
2008 670 3 -1.1794 44.25516408283454 8.478731458293076 11.672414966596058 0 0 0
2010 670 2 0.5897 44.73030690510964 8.777689880010138 12.447718327681068 0 0 0
2063 688 2 0.5897 38.00614038186716 10.441221250905652 11.523567559876959 0 0 0
2065 689 3 -1.1794 44.35152033970924 12.736967827513428 12.29688127263535 0 0 0
2066 689 2 0.5897 44.54983274307583 12.217251556340033 13.075854410316483 0 0 0
2067 689 2 0.5897 44.271053933301054 12.09328241777292 11.593016172449742 0 0 0
2123 708 2 0.5897 38.132422497129035 16.524150205543734 13.762394636712695 0 0 0
2125 709 3 -1.1794 43.12618472528659 15.348187214428949 12.221383263642252 0 0 0
2126 709 2 0.5897 43.505327185017265 14.47003004976197 12.25776412140273 0 0 0
2127 709 2 0.5897 42.34521405773262 15.295417733239116 12.772320663405551 0 0 0
2656 886 3 -1.1794 45.19180034465445 9.763431125222754 14.246844428249377 0 0 0
2657 886 2 0.5897 45.78517429142723 9.796663690960722 14.997201107662677 0 0 0
2658 886 2 0.5897 44.46636636237582 9.21140757631435 14.538816918600599 0 0 0
2718 906 2 0.5897 40.381097184606446 11.082158134347504 13.321009417400369 0 0 0
2719 907 3 -1.1794 43.545228290307165 12.552371616674469 15.632691081586353 0 0 0
2720 907 2 0.5897 42.73829951034154 12.592773260113663 15.119402403356586 0 0 0
2721 907 2 0.5897 44.107940297021244 13.224681641265645 15.248520252396059 0 0 0
2773 925 3 -1.1794 41.759664876119146 15.086668516505497 15.221055981416049 0 0 0
2774 925 2 0.5897 42.70414817771652 14.943971612504775 15.282867406270357 0 0 0
2775 925 2 0.5897 41.523187387922015 15.492549631903213 16.05506476632991 0 0 0
2776 926 3 -1.1794 44.840654178502874 14.845523911842413 15.579097794923932 0 0 0
2777 926 2 0.5897 44.83350515765483 14.547882080244904 16.48881780927232 0 0 0
2778 926 2 0.5897 45.65821524745727 15.335923104916231 15.493458833814975 0 0 0
3362 1121 2 0.5897 40.066203241599226 13.065836344342847 16.67014008755764 0 0 0
3366 1122 2 0.5897 42.482434828193554 12.443196306123317 17.209478700641387 0 0 0
30077 0 1 0 39.2565291212046 14.024476057292176 11.066022570499985 0 0 0
1434 478 2 0.5897 46.68010041101991 12.963632209812136 10.387369785874496 0 0 0
30144 0 1 0 40.15773500239335 16.760291778160752 8.560033020425633 0 0 0
3311 1104 2 0.5897 42.21256807027892 9.501982422729732 15.988919294839715 0 0 0
3369 1123 2 0.5897 44.811295511502124 12.854641696293905 18.821693483694112 0 0 0
1369 457 3 -1.1794 50.33809032863594 8.47242575514883 9.65963507501848 0 0 0
1371 457 2 0.5897 50.636399247423945 7.799157120403805 9.048117527639354 0 0 0
1433 478 2 0.5897 46.60800784836077 11.471216011292737 10.143666040739308 0 0 0
2014 672 3 -1.1794 53.861060595225766 8.917418110659062 12.036142450698986 0 0 0
2662 888 3 -1.1794 50.46830168836642 8.474273876379115 14.956094145741766 0 0 0
2665 889 3 -1.1794 54.160628186907715 8.22020801259177 14.644104089918262 0 0 0
1368 456 2 0.5897 48.10298638923565 7.768097801900052 11.277991064002642 0 0 0
1370 457 2 0.5897 50.11915702294567 7.991622279211544 10.457838305770471 0 0 0
1372 458 3 -1.1794 54.05477091885247 8.754108942593888 8.679579957731768 0 0 0
1432 478 3 -1.1794 47.186237895027084 12.156375498670238 10.478984516899157 0 0 0
1436 479 2 0.5897 50.81004059757166 9.602596627831657 8.281359326536805 0 0 0
1437 479 2 0.5897 52.24097315040952 10.083236456190427 8.165981186239884 0 0 0
1438 480 3 -1.1794 54.701551864382374 11.766472091283664 8.85207692627518 0 0 0
1493 498 2 0.5897 48.132857446197356 15.124900150337531 10.00844061234389 0 0 0
1494 498 2 0.5897 48.37036477026027 13.68776214571778 9.59598474660596 0 0 0
1495 499 3 -1.1794 51.10277323081272 15.811830019997146 7.802719221256348 0 0 0
1497 499 2 0.5897 50.87073804275735 15.127330763897831 8.430295965326778 0 0 0
1499 500 2 0.5897 54.188054846607386 15.030815828437563 8.828254376698549 0 0 0
2011 671 3 -1.1794 49.939774224116384 6.710749824630394 12.202277231701508 0 0 0
2013 671 2 0.5897 50.58458190287868 6.336901299945562 11.601701475457489 0 0 0
2015 672 2 0.5897 53.11904061537485 9.514971528975426 11.943578581355881 0 0 0
2016 672 2 0.5897 53.94971634352377 8.789379857158922 12.980588222211962 0 0 0
2068 690 3 -1.1794 48.986607769230396 10.820357500268068 12.182370163977879 0 0 0
2069 690 2 0.5897 48.57716710174216 11.104733849704191 12.99951140516488 0 0 0
2070 690 2 0.5897 48.479653790996146 11.254384254438262 11.496185070147064 0 0 0
2071 691 3 -1.1794 51.62021581459867 10.270383958143741 12.038331251337727 0 0 0
2072 691 2 0.5897 50.71711857819103 10.405638732383466 11.751358553365026 0 0 0
2073 691 2 0.5897 51.79546108015684 11.000837855670824 12.631591377903089 0 0 0
2074 692 3 -1.1794 53.721877830600334 12.63839338696991 12.723660186134941 0 0 0
2076 692 2 0.5897 53.37865081408019 12.431543463834853 11.854384560350244 0 0 0
2128 710 3 -1.1794 46.2891595521027 15.653458512383775 11.197395917650697 0 0 0
2129 710 2 0.5897 45.49170196830179 15.778669411336661 10.682988732017034 0 0 0
2130 710 2 0.5897 45.98639729965218 15.267610332437366 12.019398174195917 0 0 0
2131 711 3 -1.1794 50.75017641418415 14.43201381972698 14.721246834377986 0 0 0
2132 711 2 0.5897 51.079048705051754 14.818423576329986 13.90960532722712 0 0 0
2133 711 2 0.5897 50.8503234637927 13.488393630407288 14.595610082682265 0 0 0
2134 712 3 -1.1794 53.72841707628751 14.9004538777166 10.803584953448398 0 0 0
2135 712 2 0.5897 53.742323882227936 14.24670855774368 11.502623657849004 0 0 0
2136 712 2 0.5897 53.80778987879228 15.73925359425167 11.257840002980297 0 0 0
2659 887 3 -1.1794 47.88398343720457 9.024362263017819 15.426195776000366 0 0 0
2661 887 2 0.5897 47.96159197550572 8.702195834363478 16.324203124014968 0 0 0
2664 888 2 0.5897 49.58013048815851 8.636262088569174 15.274126724779745 0 0 0
2667 889 2 0.5897 54.118071404157114 9.173979553242738 14.71295540953338 0 0 0
2722 908 3 -1.1794 48.04012791140683 11.839680167028913 14.398181346427133 0 0 0
2723 908 2 0.5897 48.83940970983738 11.866460884318801 14.924169890903547 0 0 0
2724 908 2 0.5897 47.76539956862086 10.923161656081916 14.425587119273517 0 0 0
2725 909 3 -1.1794 51.05999877876123 11.937621462784035 15.5093088740266 0 0 0
2726 909 2 0.5897 51.7710809241453 11.29687719577254 15.50290622092402 0 0 0
2727 909 2 0.5897 50.62676663061755 11.806915740561454 16.35278905980874 0 0 0
2728 910 3 -1.1794 53.753916670673696 10.892172910886389 15.093691566862411 0 0 0
2729 910 2 0.5897 54.424855797728455 11.028921662195236 15.76255060799628 0 0 0
2730 910 2 0.5897 54.04270524684819 11.423731481034997 14.351883586346704 0 0 0
2779 927 3 -1.1794 48.08173234860264 14.58797279325735 13.657505467024755 0 0 0
2780 927 2 0.5897 48.99183125795015 14.404241063578619 13.89030332259936 0 0 0
2781 927 2 0.5897 47.66531022933354 13.726953498462741 13.619159828203383 0 0 0
2782 928 3 -1.1794 53.878566290283466 13.978897139067884 16.055226400951636 0 0 0
2783 928 2 0.5897 54.25430961530931 13.745446437322157 16.90407774276853 0 0 0
2784 928 2 0.5897 52.93723074289036 13.843768389968591 16.164125334031898 0 0 0
2837 946 2 0.5897 46.66179837522141 18.151928270458978 16.028587124071233 0 0 0
2840 947 2 0.5897 48.487610532205125 16.542790106096938 13.565155962396886 0 0 0
3374 1125 2 0.5897 51.19491113911989 11.442305648043742 18.706221456059215 0 0 0
3483 1161 2 0.5897 52.02049646247914 17.74804738469793 17.68097329990246 0 0 0
30035 0 1 0 50.667790600393495 13.523801274858261 11.60904501408401 0 0 0
2192 731 2 0.5897 52.40608760559584 17.75267389622665 11.762313225026496 0 0 0
2020 674 3 -1.1794 58.98572139834717 9.230756808342884 11.83546603936841 0 0 0
2668 890 3 -1.1794 60.21303788114492 9.769228313358157 14.286568432640394 0 0 0
2075 692 2 0.5897 54.6513557402384 12.41514026745358 12.674047579869812 0 0 0
1377 459 2 0.5897 56.82321330376063 8.441636848641325 9.783424062959188 0 0 0
1380 460 2 0.5897 59.72170391592523 7.150300774703901 10.030661445526002 0 0 0
1439 480 2 0.5897 55.64673490601592 11.83284777166625 8.716226969947565 0 0 0
1441 481 3 -1.1794 57.703001000011504 11.517579772462218 8.511151909319704 0 0 0
1443 481 2 0.5897 57.6809311048572 12.10677112536827 9.265207635743437 0 0 0
1444 482 3 -1.1794 60.5906946341096 12.473206224204654 8.944488568720228 0 0 0
1446 482 2 0.5897 59.91220283156164 11.925298114846445 8.549929243348416 0 0 0
1503 501 2 0.5897 58.267936512912634 14.695238906323675 7.6425879302384265 0 0 0
1504 502 3 -1.1794 60.977429095264334 15.9685374853708 9.371427601750337 0 0 0
1506 502 2 0.5897 61.84820081513851 15.67862318123137 9.099512498349988 0 0 0
1565 522 2 0.5897 55.74245643004346 18.33780679743624 9.9154240752426 0 0 0
2017 673 3 -1.1794 56.52442064551562 8.371524883351746 11.620917458718392 0 0 0
2019 673 2 0.5897 55.60249459616991 8.561623766442613 11.79454371721492 0 0 0
2021 674 2 0.5897 59.24031702274582 9.511155065310385 12.714551156007047 0 0 0
2022 674 2 0.5897 58.07951212873129 8.93741438560633 11.930170140378229 0 0 0
2077 693 3 -1.1794 56.43404436933897 11.323126342011381 12.530435863574548 0 0 0
2078 693 2 0.5897 56.82560970394805 11.973143818263996 11.947010255088998 0 0 0
2079 693 2 0.5897 56.61345836412001 10.482901908322592 12.10845826405664 0 0 0
2080 694 3 -1.1794 59.91765985995344 12.166073104999402 12.238125067158032 0 0 0
2081 694 2 0.5897 59.44167966092588 11.393242393256411 11.934139411522855 0 0 0
2082 694 2 0.5897 59.79840441593581 12.163190614729222 13.187862608330502 0 0 0
2085 695 2 0.5897 61.53095886371527 11.858454871785916 11.502761176431155 0 0 0
2137 713 3 -1.1794 57.43482621668996 13.167742799657445 10.66631863808754 0 0 0
2138 713 2 0.5897 58.29257248411732 13.488418123946863 10.945013191165566 0 0 0
2139 713 2 0.5897 56.91541972234116 13.959966697574087 10.52909569227703 0 0 0
2140 714 3 -1.1794 59.97823021600081 15.302776480416005 11.906896289609223 0 0 0
2141 714 2 0.5897 60.27138461939315 15.161844654388826 11.0066562030954 0 0 0
2142 714 2 0.5897 59.81633483967758 14.422843267007092 12.247100650583864 0 0 0
2145 715 2 0.5897 62.499438840637396 16.52188460673557 11.870551696020469 0 0 0
2198 733 2 0.5897 60.466076884634724 17.254935456712687 11.756581698732772 0 0 0
2670 890 2 0.5897 60.18817340148932 10.53764876736793 14.856781898229253 0 0 0
2731 911 3 -1.1794 57.067938606237675 11.760784147981509 15.483475735745817 0 0 0
2732 911 2 0.5897 57.03836116676561 10.952701039998345 15.995685196443553 0 0 0
2733 911 2 0.5897 56.83162268613739 11.491148322743657 14.595960619250063 0 0 0
2734 912 3 -1.1794 60.892419207928334 12.014605988386213 16.045589820847887 0 0 0
2735 912 2 0.5897 60.74109555974793 12.845988057395736 15.595993558828711 0 0 0
2736 912 2 0.5897 61.839439494798064 11.88423955018449 15.996712350876471 0 0 0
2785 929 3 -1.1794 57.1006194841001 14.54163330969199 16.01910084786369 0 0 0
2786 929 2 0.5897 57.39336949542852 13.630547444877587 15.997850053068499 0 0 0
2787 929 2 0.5897 56.61595651674701 14.657098598178749 15.201787380435439 0 0 0
2788 930 3 -1.1794 60.18424275143884 14.580804284416017 14.946451300888949 0 0 0
2789 930 2 0.5897 60.014337444073306 15.051885858026006 14.130702364451208 0 0 0
2790 930 2 0.5897 60.51568117222655 15.249870251216512 15.545393533033607 0 0 0
2847 949 2 0.5897 57.866234347159846 17.3551881110978 15.450023442835775 0 0 0
2849 950 2 0.5897 60.998641528178815 17.40806949963354 14.0618129371978 0 0 0
3380 1127 2 0.5897 57.39244594321823 12.82419166062849 17.76595023872714 0 0 0
3383 1128 2 0.5897 60.19627367329771 12.10892727544783 17.981220552574086 0 0 0
30154 0 1 0 57.02677657340598 15.98992452670074 12.891474334187341 0 0 0
2843 948 2 0.5897 53.31690360259601 15.442277733052777 14.384741554824155 0 0 0
3488 1163 2 0.5897 57.01329104874671 18.508335462913905 17.820883063990195 0 0 0
3440 1147 2 0.5897 62.26314994860786 15.194887894554507 17.88788121717498 0 0 0
1447 483 3 -1.1794 63.309243668947026 12.46913231058967 8.707230835872485 0 0 0
1453 485 3 -1.1794 69.14865265700656 12.261597964531848 8.988984680428063 0 0 0
1509 503 2 0.5897 63.38576861797008 14.109245604157856 9.526930795757536 0 0 0
1510 504 3 -1.1794 66.61410541700283 15.583935653978875 8.718595547627872 0 0 0
2024 675 2 0.5897 61.844184171789436 9.232122997680547 12.688969887461198 0 0 0
2030 677 2 0.5897 68.81951826060002 9.208815290102 11.96228325163798 0 0 0
1382 461 2 0.5897 63.90701411490709 7.116724613337784 8.497374942827859 0 0 0
1381 461 3 -1.1794 64.05754038543033 8.052700397679251 8.364999787394249 0 0 0
1384 462 3 -1.1794 66.64249952414458 8.998513623452942 9.184578218505813 0 0 0
1385 462 2 0.5897 66.16129465407079 9.691848671778262 9.636197547474765 0 0 0
1387 463 3 -1.1794 69.4403255408465 9.163747762774278 8.72475250997381 0 0 0
1388 463 2 0.5897 68.52131036665435 9.25197948908595 8.97745392370391 0 0 0
1449 483 2 0.5897 63.00890575375121 12.116880784916045 9.54505392692859 0 0 0
1450 484 3 -1.1794 66.2299533832242 12.103418567022674 9.068565932865686 0 0 0
1452 484 2 0.5897 65.89684149454385 12.27382895211309 9.94960441526325 0 0 0
1454 485 2 0.5897 69.3750202442771 13.186307966065609 9.08849268313431 0 0 0
1455 485 2 0.5897 69.69791638600043 11.95642372142924 8.266897569684863 0 0 0
1507 503 3 -1.1794 63.482435875445454 15.017072403996945 9.814574102095794 0 0 0
1508 503 2 0.5897 63.39951815094035 14.977060103549814 10.767336700631201 0 0 0
1511 504 2 0.5897 65.93567793514534 15.29665021623818 8.10750260002392 0 0 0
1512 504 2 0.5897 66.3261840451851 15.253422196268572 9.569532475252112 0 0 0
1513 505 3 -1.1794 69.3423567175281 15.197318089937532 9.531324526438686 0 0 0
1515 505 2 0.5897 68.51619965829642 15.622682249882525 9.30162404098927 0 0 0
2023 675 3 -1.1794 62.72155046964783 9.157527796084233 12.313609872232698 0 0 0
2025 675 2 0.5897 63.004123726620136 8.271014244514747 12.53828651460228 0 0 0
2026 676 3 -1.1794 66.1949047368055 9.792284474104784 12.852058526080263 0 0 0
2028 676 2 0.5897 65.60636497957907 9.187604575172596 13.303960204063406 0 0 0
2031 677 2 0.5897 69.12486649713526 8.571072154715436 13.300917223965818 0 0 0
2083 695 3 -1.1794 62.41821816258532 11.611620162796138 11.241848799891716 0 0 0
2084 695 2 0.5897 62.482469493522665 10.681738707318083 11.459619247781394 0 0 0
2086 696 3 -1.1794 65.2193086467773 12.181952740206324 11.944398077899784 0 0 0
2087 696 2 0.5897 65.562759927095 11.361008937313164 12.296994550540761 0 0 0
2088 696 2 0.5897 64.27899457465175 12.028674076735252 11.85194968006543 0 0 0
2089 697 3 -1.1794 68.42080437613808 11.58407959280863 11.698961660897448 0 0 0
2090 697 2 0.5897 68.75981640002576 11.703773418335839 10.811844344758178 0 0 0
2091 697 2 0.5897 67.47462138037702 11.699824047067725 11.611940375356847 0 0 0
2143 715 3 -1.1794 62.93876253192794 15.794213434828606 12.310689068164077 0 0 0
2144 715 2 0.5897 62.312773859550035 15.501107436698138 12.972851253173344 0 0 0
2146 716 3 -1.1794 66.30675985027736 15.039066540770593 11.456029277431394 0 0 0
2147 716 2 0.5897 65.72800823001847 14.357706698614981 11.798121542822704 0 0 0
2148 716 2 0.5897 67.1435861249326 14.885637618205678 11.894678562682088 0 0 0
2149 717 3 -1.1794 68.92158556161642 14.91645908532467 12.333059552188175 0 0 0
2150 717 2 0.5897 69.26053301084308 15.045370514981826 11.447209994347917 0 0 0
2151 717 2 0.5897 69.43742576815015 14.19058090376515 12.684117071877743 0 0 0
2204 735 2 0.5897 65.76049536026066 16.877006091014962 11.777971705897727 0 0 0
2671 891 3 -1.1794 64.43386466944251 8.78804810332265 15.244169162171975 0 0 0
2673 891 2 0.5897 63.841101115187094 8.865953844067064 15.99169520386382 0 0 0
2674 892 3 -1.1794 67.51628031459317 8.701347748893559 15.808186964646707 0 0 0
2676 892 2 0.5897 67.02656707680372 8.913150338019436 16.602889995479938 0 0 0
2679 893 2 0.5897 70.14849839965359 7.426553001733414 14.623029980711966 0 0 0
2737 913 3 -1.1794 63.3541743934071 11.230906308856602 14.999789909648676 0 0 0
2738 913 2 0.5897 63.484866785866295 10.292887747180766 14.860962655229404 0 0 0
2739 913 2 0.5897 64.22846038274234 11.61059458948336 14.912080119022399 0 0 0
2740 914 3 -1.1794 65.88876684650931 12.186960273941153 15.230748160628956 0 0 0
2741 914 2 0.5897 66.23425269521047 11.672304689662154 15.960132063659366 0 0 0
2742 914 2 0.5897 65.86340347227964 11.574441994121573 14.495622442283763 0 0 0
2743 915 3 -1.1794 69.32541026286809 12.652315905844086 14.297454920128631 0 0 0
2744 915 2 0.5897 68.96355978701229 12.32035507300729 13.475811060227995 0 0 0
2745 915 2 0.5897 68.79823892206272 12.234067109424993 14.978182078899055 0 0 0
2791 931 3 -1.1794 66.31262622379654 14.984936146921154 15.692503357797602 0 0 0
2792 931 2 0.5897 66.0003785826796 14.124809368597367 15.411583980138031 0 0 0
2793 931 2 0.5897 66.1402048727378 15.00717568590869 16.63378357028292 0 0 0
2794 932 3 -1.1794 69.13988937639166 15.248729762985587 15.49601453126116 0 0 0
2795 932 2 0.5897 69.55509106353676 14.559182543289861 14.977976553863156 0 0 0
2796 932 2 0.5897 68.22590265198956 15.245137948724679 15.211677879483075 0 0 0
3387 1129 2 0.5897 67.72354108214529 10.596781169862972 18.268207074617287 0 0 0
2856 952 2 0.5897 66.4100645221083 16.813125481669797 15.210695788649176 0 0 0
1680 560 2 0.5897 2.3466037022597237 25.702934713250354 8.338615277387882 0 0 0
1516 506 3 -1.1794 2.694613972067533 18.079866277355077 8.565363796712717 0 0 0
1518 506 2 0.5897 2.897305764895991 17.452280205223712 9.259109762475031 0 0 0
1521 507 2 0.5897 6.06500835516262 17.522846962743344 9.246758280330964 0 0 0
1573 525 3 -1.1794 3.2292747470494834 20.992410654440338 8.928849623980904 0 0 0
1575 525 2 0.5897 3.1957987723203845 20.06843026043778 8.681116176925567 0 0 0
1576 526 3 -1.1794 5.686605691698012 22.057643143939085 8.863563421157528 0 0 0
1578 526 2 0.5897 4.812031759608628 21.67483693859091 8.794197077931482 0 0 0
1626 542 2 0.5897 3.4390701950022917 24.366017391599133 10.21545212747896 0 0 0
1627 543 3 -1.1794 5.966429322052766 25.012188018720874 8.035832560131825 0 0 0
1629 543 2 0.5897 6.835624750139 24.994734711377962 8.436366128424796 0 0 0
2209 737 3 -1.1794 2.782243220291822 20.772170244680282 11.948297991509696 0 0 0
2210 737 2 0.5897 3.3642863589517327 20.216589763883483 11.429850323288345 0 0 0
2211 737 2 0.5897 1.947206114211961 20.74683055442668 11.481069324977826 0 0 0
2212 738 3 -1.1794 6.136119857030847 20.578093753051906 11.367819489763487 0 0 0
2213 738 2 0.5897 6.101144571817832 21.34445103565485 10.795364274373945 0 0 0
2214 738 2 0.5897 6.286225936184609 20.93813877572946 12.241929440814523 0 0 0
2275 759 3 -1.1794 3.564336633372357 23.505788216108012 11.959901672798384 0 0 0
2276 759 2 0.5897 4.412594653096749 23.56982419884097 12.398753049987437 0 0 0
2277 759 2 0.5897 3.336679431801843 22.577512140396752 12.011946659273484 0 0 0
2278 760 3 -1.1794 6.314335850936068 23.628625047587878 12.541580145064048 0 0 0
2279 760 2 0.5897 6.521734675880556 24.098985314096016 13.349032178744192 0 0 0
2280 760 2 0.5897 6.20472991882269 24.31619070811596 11.884714936452642 0 0 0
2797 933 3 -1.1794 2.9182364585134373 18.251817775043254 15.442503294961169 0 0 0
2798 933 2 0.5897 2.071706651639326 18.668105271238847 15.28025891222896 0 0 0
2800 934 3 -1.1794 5.5138540419644295 18.170890292368625 15.247483350233425 0 0 0
2801 934 2 0.5897 4.564050251568452 18.2811153655969 15.291694850252265 0 0 0
2860 954 3 -1.1794 2.9232865786946483 21.550382168313796 14.682289624185827 0 0 0
2861 954 2 0.5897 2.759389882484823 22.48051812001801 14.526671255846626 0 0 0
2862 954 2 0.5897 2.5935432261189173 21.11389276275529 13.896809853505577 0 0 0
2863 955 3 -1.1794 6.007476984455787 20.682198273134468 14.253550857229362 0 0 0
2864 955 2 0.5897 6.047404456812626 19.748564081005554 14.460832983162277 0 0 0
2865 955 2 0.5897 5.0766666059833545 20.899635970484013 14.303998583799 0 0 0
2917 973 3 -1.1794 3.1662615433436767 24.429787039644413 15.15387018704119 0 0 0
2918 973 2 0.5897 4.070601545301118 24.116544492684298 15.17059769572326 0 0 0
2919 973 2 0.5897 3.2381326922488207 25.376939932702786 15.272054373862233 0 0 0
2920 974 3 -1.1794 5.9044575312787035 23.977582208349624 15.618884892906552 0 0 0
2921 974 2 0.5897 5.732775922252919 23.278249760085032 16.24951212114302 0 0 0
2922 974 2 0.5897 6.8266610353858175 23.869810981308834 15.386167164526675 0 0 0
3449 1150 2 0.5897 6.039333184426669 18.31880589806986 17.133797588333042 0 0 0
3504 1168 2 0.5897 2.4760898672977194 20.19648309100489 17.023910541975365 0 0 0
3557 1186 2 0.5897 3.699357573709781 24.30926198335623 17.577345125370236 0 0 0
1579 527 3 -1.1794 9.418485596560519 20.126993702553932 9.832852150476437 0 0 0
2156 719 2 0.5897 13.032698933942264 17.97809210958069 13.418272093010257 0 0 0
1522 508 3 -1.1794 9.515127834365149 17.560593038245084 9.845327929856438 0 0 0
1525 509 3 -1.1794 12.198570532520062 18.391142696336775 9.33870456131252 0 0 0
1526 509 2 0.5897 11.377825505005697 18.216748496496308 9.79935303312673 0 0 0
1530 510 2 0.5897 14.427396610814851 18.11964967505879 9.602493122339116 0 0 0
1580 527 2 0.5897 8.920851485529665 20.868331829316233 9.487874657308375 0 0 0
1581 527 2 0.5897 9.468750641474895 20.28922824117389 10.774863191115202 0 0 0
1584 528 2 0.5897 12.152154692448637 20.491121832113834 9.223218627121106 0 0 0
1585 529 3 -1.1794 15.165046004491375 21.24554751824283 9.381878209228178 0 0 0
1587 529 2 0.5897 14.727811616364152 21.47460014093625 10.201995576906334 0 0 0
1630 544 3 -1.1794 8.403971336747064 23.87605109811752 8.920339305079834 0 0 0
1632 544 2 0.5897 9.01523783710227 24.57130392931376 8.677008545871223 0 0 0
1635 545 2 0.5897 12.441605271385944 24.26035975285412 8.729365473547507 0 0 0
1638 546 2 0.5897 15.62929576518587 24.049709163914017 8.551576656648363 0 0 0
2152 718 3 -1.1794 8.076634850062943 18.009008181643694 12.233026205811687 0 0 0
2153 718 2 0.5897 7.9659286179215645 18.889836090448615 11.875090000949873 0 0 0
2154 718 2 0.5897 8.539016084192857 17.52755057348746 11.546997814159033 0 0 0
2155 719 3 -1.1794 13.509235613053123 18.08572608332183 12.595132477140902 0 0 0
2157 719 2 0.5897 14.409211395129146 18.273484855835534 12.861631110990949 0 0 0
2215 739 3 -1.1794 9.390561823252437 20.768721170210913 12.33174982112316 0 0 0
2216 739 2 0.5897 10.246236497422943 20.917087442228507 12.734291977004746 0 0 0
2217 739 2 0.5897 9.002883667004664 21.641240968883565 12.263578516800193 0 0 0
2218 740 3 -1.1794 12.524387736775251 20.42174805122307 11.92271386431795 0 0 0
2219 740 2 0.5897 12.76971692871678 19.515575951284273 11.735907458593037 0 0 0
2220 740 2 0.5897 12.327374368893485 20.428816276605204 12.859392654222088 0 0 0
2221 741 3 -1.1794 14.961943954023297 22.050753002144763 12.871232879377608 0 0 0
2222 741 2 0.5897 15.54530315420676 21.31174603053981 12.698627571821191 0 0 0
2223 741 2 0.5897 14.08129293896892 21.68064397120518 12.810360752128716 0 0 0
2281 761 3 -1.1794 8.861676760332854 23.325753697444803 11.466619392692818 0 0 0
2282 761 2 0.5897 8.846800069935176 23.434191516894806 10.515697942215866 0 0 0
2283 761 2 0.5897 7.977146214282444 23.558821160853366 11.748606831489328 0 0 0
2284 762 3 -1.1794 11.651401431945745 23.15316710971574 11.297717610872743 0 0 0
2285 762 2 0.5897 11.840275288512563 22.348481728707203 10.814975196649662 0 0 0
2286 762 2 0.5897 10.699473171222976 23.242544052364135 11.25214557764377 0 0 0
2287 763 3 -1.1794 14.287770023148013 24.32148472902965 10.23872573105382 0 0 0
2289 763 2 0.5897 13.478831545836101 23.9610261124756 10.601933621137684 0 0 0
2803 935 3 -1.1794 9.362009484697738 18.483718108927068 14.93407388068483 0 0 0
2804 935 2 0.5897 8.72360284252598 18.513364499955756 14.221479897991335 0 0 0
2805 935 2 0.5897 9.086381288044757 19.178285765784167 15.532268480690004 0 0 0
2806 936 3 -1.1794 12.022553242450533 17.980934873130362 14.776300519290393 0 0 0
2807 936 2 0.5897 11.093574193326425 18.21081141733687 14.79594937846523 0 0 0
2866 956 3 -1.1794 12.52414332958994 20.66080990221874 14.61601452011115 0 0 0
2867 956 2 0.5897 12.64815315836467 19.767872408376892 14.937753805886468 0 0 0
2868 956 2 0.5897 12.917911289996193 21.215421966196082 15.289500902788841 0 0 0
2923 975 3 -1.1794 10.142976965069938 24.115177181167525 13.931199925637374 0 0 0
2924 975 2 0.5897 9.804205919911453 23.878350313637284 13.067846255802973 0 0 0
2925 975 2 0.5897 11.071938938226154 23.887202617495287 13.895294389890955 0 0 0
2926 976 3 -1.1794 14.141049656349985 22.75528403577016 15.206107403381138 0 0 0
2927 976 2 0.5897 14.72890310661489 22.75545607566189 14.450687427174813 0 0 0
2928 976 2 0.5897 14.575610001298728 22.193982984755333 15.848236171453904 0 0 0
3452 1151 2 0.5897 11.885426204549766 18.39979170520432 16.977031494886834 0 0 0
3455 1152 2 0.5897 15.055389479874977 17.01612178116967 18.397608981918225 0 0 0
3560 1187 2 0.5897 9.356506638870986 23.38243086832175 15.348448175149404 0 0 0
2288 763 2 0.5897 14.422058234449471 25.139553256783625 10.717226009577233 0 0 0
3562 1188 3 -1.1794 11.801362260207501 23.786634699858485 16.875646747276132 0 0 0
3563 1188 2 0.5897 12.180386448410076 24.447271090984334 17.45541517042009 0 0 0
1531 511 3 -1.1794 17.42478611987911 17.184659963441845 9.556796409043779 0 0 0
2811 937 2 0.5897 16.550520938265862 17.09632481880315 14.26211770940634 0 0 0
1529 510 2 0.5897 15.874187457357815 18.060501995756066 9.160684634551322 0 0 0
1532 511 2 0.5897 17.616164707757374 16.278647146398814 9.314416934023981 0 0 0
1639 547 3 -1.1794 18.603526716146913 24.62749283348193 8.280324882670635 0 0 0
1640 547 2 0.5897 18.683578149871256 24.49982141966659 9.225588466913285 0 0 0
1642 548 3 -1.1794 21.404817553496596 23.580143507552336 8.688504355245714 0 0 0
1643 548 2 0.5897 21.972244801845598 24.08577166212605 8.106611305331727 0 0 0
2158 720 3 -1.1794 16.255529518623373 18.318956622353692 12.21494609765344 0 0 0
2160 720 2 0.5897 16.819186607782086 19.067252200775712 12.411357276705695 0 0 0
2161 721 3 -1.1794 20.238886863806616 18.530876373131715 11.36462375466627 0 0 0
2162 721 2 0.5897 20.946509824574743 18.63078537131674 10.727819407788955 0 0 0
2163 721 2 0.5897 20.641894893426645 18.070950197813488 12.101023432204695 0 0 0
2166 722 2 0.5897 22.96724921775314 17.18676177805279 11.73121745592671 0 0 0
2224 742 3 -1.1794 17.559890572120402 20.60806331182813 13.2441393967215 0 0 0
2225 742 2 0.5897 18.400160985869736 20.9933414632384 12.995667786111749 0 0 0
2226 742 2 0.5897 17.60930233534594 20.517800416119293 14.195792089516774 0 0 0
2227 743 3 -1.1794 20.687054463823134 20.854542501470874 12.718831731031072 0 0 0
2228 743 2 0.5897 20.441536033300636 20.07244048171204 12.224594088813703 0 0 0
2229 743 2 0.5897 21.328756155261267 20.54335732664187 13.357278209614721 0 0 0
2290 764 3 -1.1794 18.793682337828617 23.87937786676578 11.43422630728179 0 0 0
2291 764 2 0.5897 18.327028652495102 23.672774342972737 12.244028847417017 0 0 0
2292 764 2 0.5897 18.860375213614322 24.834250128037088 11.432604209719809 0 0 0
2293 765 3 -1.1794 21.45787750765916 24.015796811287988 11.23358197842826 0 0 0
2294 765 2 0.5897 21.499460938235256 24.069139617315244 10.278775237916808 0 0 0
2295 765 2 0.5897 20.540917073664055 23.81708800873876 11.423134523573227 0 0 0
2351 784 2 0.5897 17.885855885176188 27.074721489808564 10.330549367923595 0 0 0
2809 937 3 -1.1794 16.974550648252663 17.557749947611214 14.985663381141569 0 0 0
2810 937 2 0.5897 17.157417997657046 18.4310499508275 14.639052919297063 0 0 0
2812 938 3 -1.1794 19.73360705038537 17.74254120989788 15.0458142133913 0 0 0
2813 938 2 0.5897 19.81891547705667 18.098983412706158 15.930067617291327 0 0 0
2814 938 2 0.5897 18.807245156814197 17.514697905675412 14.967243216378609 0 0 0
2869 957 3 -1.1794 17.265864057448827 20.360480720686684 15.924845412363888 0 0 0
2870 957 2 0.5897 16.3682367344611 20.69235798655507 15.906011061601141 0 0 0
2871 957 2 0.5897 17.259242745026867 19.689120460073987 16.607094860869598 0 0 0
3459 1153 2 0.5897 17.63144303665724 17.71730501640337 16.67421314780149 0 0 0
3521 1174 2 0.5897 21.451321919131647 19.973864400639076 18.04303274636995 0 0 0
30110 0 1 0 17.27870938873875 25.834883420468948 14.256825269660494 0 0 0
30143 0 1 0 19.875164896054503 22.3972283121877 15.403250939803511 0 0 0
30167 0 1 0 18.93006753177637 21.098279956385312 9.769036865896073 0 0 0
1590 530 2 0.5897 22.80724969375744 22.483204330014605 8.872901254188612 0 0 0
2164 722 3 -1.1794 23.29694163759425 17.09532556634768 10.83725204289227 0 0 0
2816 939 2 0.5897 22.14507362667517 18.67346458974493 13.715456270393828 0 0 0
2931 977 2 0.5897 22.40669432266233 23.836982250835685 13.942408936223421 0 0 0
3460 1154 3 -1.1794 20.374128125238084 18.236758965999297 17.847417254560867 0 0 0
2171 724 2 0.5897 27.776984517235316 19.937483593798802 14.268341988420975 0 0 0
1539 513 2 0.5897 23.791949678568514 18.73223805422662 7.72483972727755 0 0 0
1540 514 3 -1.1794 25.015986297179474 18.3698049338948 9.029119769288146 0 0 0
1542 514 2 0.5897 25.90215349700747 18.036736202922427 8.887681627605783 0 0 0
1544 515 2 0.5897 29.128621920397777 17.93335669861335 8.276524754137546 0 0 0
1588 530 3 -1.1794 23.33807675803565 21.708762007089003 9.059165485991056 0 0 0
1593 531 2 0.5897 25.900077286969783 20.039363910201754 7.591373341990626 0 0 0
1595 532 2 0.5897 30.483430951055354 21.110206248675745 9.12844201112 0 0 0
1596 532 2 0.5897 31.434281851270168 21.852549133557297 8.213727143670623 0 0 0
1647 549 2 0.5897 24.868641472404512 23.902853396503392 8.465144336944011 0 0 0
1650 550 2 0.5897 30.214495753933093 24.701027416579482 9.229161607417218 0 0 0
2165 722 2 0.5897 23.174889798778917 16.16882822566585 10.630040269402159 0 0 0
2169 723 2 0.5897 28.13992407260329 16.71845660700658 10.008544570893626 0 0 0
2170 724 3 -1.1794 28.619741448110837 19.4882315265324 14.332883606295738 0 0 0
2172 724 2 0.5897 28.574314955514854 18.796812730667288 13.672498631185976 0 0 0
2230 744 3 -1.1794 23.846527319884544 22.74395436377915 11.488093973474262 0 0 0
2231 744 2 0.5897 23.79599927032456 22.19058095409737 10.708698943504848 0 0 0
2232 744 2 0.5897 23.05273876922505 23.27785583965216 11.455219025687802 0 0 0
2233 745 3 -1.1794 31.637933345517343 22.14165366663561 12.44960119563919 0 0 0
2234 745 2 0.5897 31.015555019647312 21.7351814582392 13.052641396223194 0 0 0
2235 745 2 0.5897 32.26537827738157 21.44738269348406 12.24827278187211 0 0 0
2296 766 3 -1.1794 24.88623825461743 25.070599395553515 12.23822537737763 0 0 0
2297 766 2 0.5897 24.88576209124362 24.197810205166814 11.845197962001194 0 0 0
2298 766 2 0.5897 24.369329713026623 24.97391634891761 13.038031116350895 0 0 0
2299 767 3 -1.1794 27.434680298124167 26.03553415785019 11.570374400899254 0 0 0
2300 767 2 0.5897 26.61902351614557 25.54926918727916 11.690715340124568 0 0 0
2301 767 2 0.5897 27.22601070031906 26.92703944160774 11.849492855884971 0 0 0
2302 768 3 -1.1794 30.16365559828317 25.219849640565457 11.062354795275805 0 0 0
2303 768 2 0.5897 30.077255485129946 24.334258013352457 11.41519177073962 0 0 0
2304 768 2 0.5897 29.36088593399835 25.665408105638882 11.333039389225943 0 0 0
2815 939 3 -1.1794 22.602446565573462 17.94656742417928 13.292772122130364 0 0 0
2817 939 2 0.5897 23.428788099525924 17.872857036411403 13.770221913585985 0 0 0
2818 940 3 -1.1794 26.65946098963342 17.348229085595236 15.414071557125501 0 0 0
2819 940 2 0.5897 27.251803617615458 17.03129924306071 16.095920045988713 0 0 0
2820 940 2 0.5897 25.792123242725363 17.056810769233337 15.695198600321932 0 0 0
2821 941 3 -1.1794 28.999498152861385 18.494816919046677 16.691545638118857 0 0 0
2822 941 2 0.5897 28.83686127078794 18.919723668794315 15.849384511918599 0 0 0
2872 958 3 -1.1794 23.49357004306281 21.059750210132567 14.072421746975154 0 0 0
2873 958 2 0.5897 24.29298731506601 20.946344258916234 14.58652576669317 0 0 0
2874 958 2 0.5897 23.77566220752133 21.537299541708393 13.292291521861461 0 0 0
2875 959 3 -1.1794 26.21738547360952 20.362559460000163 15.281737675076041 0 0 0
2876 959 2 0.5897 26.51585525870796 20.07641257526205 16.145026513583115 0 0 0
2877 959 2 0.5897 25.80394619728165 19.587421681683665 14.901656818905325 0 0 0
2878 960 3 -1.1794 29.84343418620786 21.693956844731687 16.431047444738983 0 0 0
2879 960 2 0.5897 29.779412804735717 20.746107181339188 16.54815380911572 0 0 0
2880 960 2 0.5897 29.25679765213153 22.05785713198938 17.094120671554972 0 0 0
2929 977 3 -1.1794 23.234115208169094 24.1456771280097 14.311615715048324 0 0 0
2930 977 2 0.5897 23.524450966592962 23.432118920642647 14.879745774695063 0 0 0
2932 978 3 -1.1794 27.52608992791788 22.94466764142273 14.578708103674806 0 0 0
2933 978 2 0.5897 26.65168612052635 22.74528571419719 14.913217287697769 0 0 0
2934 978 2 0.5897 27.9756009280348 22.099720090206194 14.56337620610536 0 0 0
2935 979 3 -1.1794 29.458456116827133 24.628125336754596 15.377758053386987 0 0 0
2936 979 2 0.5897 30.26916158853247 24.142205590050654 15.226528853278444 0 0 0
2937 979 2 0.5897 28.767966056277555 24.049587186790518 15.054108579933098 0 0 0
2994 998 2 0.5897 29.749255674178865 26.366241744042703 14.705486249114047 0 0 0
3525 1175 2 0.5897 23.649609592890197 21.338888677521954 18.449125290147602 0 0 0
3527 1176 2 0.5897 27.19464356694191 22.033193180501684 18.1165795519229 0 0 0
3573 1191 2 0.5897 23.99579870664673 24.248556334139767 17.451897981055815 0 0 0
30082 0 1 0 28.37230614832549 21.532378001793663 11.301002631965567 0 0 0
30157 0 1 0 24.130387972615594 18.033139330468536 17.413107966014948 0 0 0
30166 0 1 0 25.582127989717094 18.444526127520156 12.393493813691078 0 0 0
2361 787 2 0.5897 28.62113528897196 29.435080014217128 12.364916265650212 0 0 0
3467 1156 2 0.5897 30.578226525550175 18.205182417121602 17.81772246965872 0 0 0
3574 1192 3 -1.1794 26.551130415774942 23.816318675480105 17.574747921132964 0 0 0
1548 516 2 0.5897 33.47118060057623 19.643569791430284 7.809573443943166 0 0 0
1551 517 2 0.5897 36.81233865829647 18.16859584169948 9.993309213454483 0 0 0
1597 533 3 -1.1794 33.425743358356385 21.795843193733873 8.692062281445063 0 0 0
1598 533 2 0.5897 34.04564421625919 21.711146288972046 9.416480133135217 0 0 0
1600 534 3 -1.1794 38.820753235390946 21.01277141105102 8.99532226661721 0 0 0
1602 534 2 0.5897 38.974397317338045 21.34120883035151 9.881185954359035 0 0 0
1651 551 3 -1.1794 36.113383832924946 20.729041247791496 8.527037304946228 0 0 0
1653 551 2 0.5897 35.756191386617054 20.69263769380279 9.414347930601412 0 0 0
1654 552 3 -1.1794 38.29269871438815 24.374819161101982 8.634898201658034 0 0 0
1656 552 2 0.5897 38.85705222263551 24.486188114905815 9.399970093106205 0 0 0
2173 725 3 -1.1794 35.16200462117189 17.96404035884139 13.478575641938171 0 0 0
2175 725 2 0.5897 34.55087699659414 18.69876575877911 13.424406607329495 0 0 0
2176 726 3 -1.1794 37.670912709089656 18.113843854892316 11.680114602985494 0 0 0
2177 726 2 0.5897 37.252129920359316 18.185881166975133 12.537822809193528 0 0 0
2178 726 2 0.5897 38.26154220227111 17.365226579142863 11.763544019906886 0 0 0
2236 746 3 -1.1794 33.244965807666055 19.895450851668066 12.481905696807498 0 0 0
2237 746 2 0.5897 34.123449228133715 20.176023658904242 12.225436082695179 0 0 0
2238 746 2 0.5897 33.124955387560796 20.255663131210916 13.360584516999728 0 0 0
2239 747 3 -1.1794 35.929220477419605 20.602849910340858 11.655452154266523 0 0 0
2240 747 2 0.5897 35.66319603819329 21.445163025513747 11.28670916291536 0 0 0
2241 747 2 0.5897 36.64994639542216 20.81707496154387 12.247814829621138 0 0 0
2242 748 3 -1.1794 38.82838345190738 22.04396317556847 12.11310479894593 0 0 0
2244 748 2 0.5897 38.70764793313974 22.860298626415897 11.628077787191037 0 0 0
2305 769 3 -1.1794 32.98171576299766 24.81294977421862 11.94348672149195 0 0 0
2306 769 2 0.5897 33.021434027531335 24.72217486633853 12.895544435964009 0 0 0
2307 769 2 0.5897 32.080684355373606 25.082571120507115 11.765500333734277 0 0 0
2308 770 3 -1.1794 35.05221877472488 23.02405645573696 10.900120595387682 0 0 0
2309 770 2 0.5897 35.70927975864206 23.719530416152534 10.871520285618473 0 0 0
2310 770 2 0.5897 34.26382710755924 23.45231893700293 11.233679465031393 0 0 0
2313 771 2 0.5897 39.415411384886205 25.388918336488153 11.521572204286521 0 0 0
2824 942 3 -1.1794 34.11017766856156 18.150116047780994 16.75475246107522 0 0 0
2825 942 2 0.5897 33.27614948161692 18.044379161728273 17.212408712955988 0 0 0
2826 942 2 0.5897 33.989391143152076 18.92984457131604 16.212842341536362 0 0 0
2827 943 3 -1.1794 37.34906923542894 18.209131849823162 15.412861750975638 0 0 0
2828 943 2 0.5897 37.04175846433153 18.296745390850255 16.315145582291755 0 0 0
2829 943 2 0.5897 36.55950024038395 18.013489713636186 14.908344509307556 0 0 0
2831 944 2 0.5897 39.40866871932646 17.541247485000223 15.958296861152109 0 0 0
2881 961 3 -1.1794 33.24449044347423 20.68505157180954 15.070587725205392 0 0 0
2882 961 2 0.5897 34.00698474179987 21.25765761692025 15.15399161934929 0 0 0
2883 961 2 0.5897 32.813551972908016 20.733428513766423 15.9239241928663 0 0 0
2884 962 3 -1.1794 35.87841853331895 20.86921896727832 15.854727974312375 0 0 0
2885 962 2 0.5897 36.513794583224346 20.285811636890617 15.439799672887384 0 0 0
2886 962 2 0.5897 35.96157308071514 20.687725066133673 16.790878202413275 0 0 0
2887 963 3 -1.1794 38.72027521307559 20.80758838183351 14.712712080278173 0 0 0
2889 963 2 0.5897 38.64776992193322 21.41152289006574 13.973632428878993 0 0 0
2938 980 3 -1.1794 32.98598261586289 24.409939248238622 15.742322388986297 0 0 0
2939 980 2 0.5897 32.52210151617715 24.41147866425492 16.579605382952064 0 0 0
2940 980 2 0.5897 33.77431939348744 23.89218311053686 15.905679217286309 0 0 0
2941 981 3 -1.1794 35.760280726263446 23.82276665520231 17.185979063673237 0 0 0
2942 981 2 0.5897 36.57550071526801 23.911021731453513 16.692158391765183 0 0 0
2943 981 2 0.5897 35.55346939826843 24.713494456935244 17.468936401645863 0 0 0
2945 982 2 0.5897 40.05915621271788 22.886324863345035 16.61033966310751 0 0 0
3530 1177 2 0.5897 33.611301112764906 20.90365786425877 18.052713842252935 0 0 0
3537 1179 2 0.5897 37.868656319812395 20.85355087393818 16.881874310119642 0 0 0
3584 1195 2 0.5897 39.32369241803881 24.529285544323756 17.934101770196943 0 0 0
30076 0 1 0 31.427832272927777 18.38991532555839 9.667226931219801 0 0 0
30120 0 1 0 37.41944438715334 25.40184356245201 14.534647031768339 0 0 0
2180 727 2 0.5897 39.649857667185074 19.089814324140377 12.360047882163306 0 0 0
1556 519 2 0.5897 45.596668085653526 17.647630214124355 8.400679565213542 0 0 0
2835 945 2 0.5897 42.74179112970124 16.892666212816966 14.715819330780828 0 0 0
2179 727 3 -1.1794 40.414365282897194 18.538418807915804 12.526550151710525 0 0 0
2181 727 2 0.5897 40.04845892023159 17.69026961799104 12.777525333140344 0 0 0
2944 982 3 -1.1794 39.39962598079691 23.289799534001144 16.0460166227337 0 0 0
1552 518 3 -1.1794 43.67778642585861 18.497127083868143 8.690515676083876 0 0 0
1553 518 2 0.5897 43.28818655165489 19.35542242268172 8.857166450318234 0 0 0
1555 519 3 -1.1794 46.422532692135235 17.314842232790994 8.752007293617746 0 0 0
1601 534 2 0.5897 39.347714930603836 20.21558799940285 8.940172268146856 0 0 0
1603 535 3 -1.1794 42.237835966522866 20.698283872761852 9.437154954679068 0 0 0
1605 535 2 0.5897 42.7891454500889 21.42457044157252 9.728354420288564 0 0 0
1606 536 3 -1.1794 45.04906204201635 21.307609435865597 8.629860642688913 0 0 0
1657 553 3 -1.1794 45.609757970238384 24.330396973087062 8.265516817649072 0 0 0
1659 553 2 0.5897 45.358773378624484 23.443988824235042 8.52536191912599 0 0 0
1716 572 2 0.5897 45.02151221325266 26.193704955057097 8.630761574289867 0 0 0
2182 728 3 -1.1794 43.11184767476819 18.594689783842675 11.627655464521292 0 0 0
2183 728 2 0.5897 43.195498311000065 18.01986980169893 10.866855770017176 0 0 0
2184 728 2 0.5897 42.22715741646611 18.432274497472996 11.955035156379626 0 0 0
2243 748 2 0.5897 39.767645941057765 22.00908899062772 12.2942170226336 0 0 0
2245 749 3 -1.1794 41.52778936606585 21.257274115348967 12.335805071918916 0 0 0
2246 749 2 0.5897 41.688795055487304 20.5791588415083 11.679703627354616 0 0 0
2247 749 2 0.5897 41.99014709484689 20.95097949950124 13.115960017696645 0 0 0
2248 750 3 -1.1794 44.4887925474685 21.394277055295696 11.393006958685564 0 0 0
2249 750 2 0.5897 43.9715763407114 20.59758295175335 11.511318278138981 0 0 0
2250 750 2 0.5897 44.71137993869036 21.3998616712992 10.462064201418734 0 0 0
2311 771 3 -1.1794 39.7024208582692 24.5448725022406 11.173084365247327 0 0 0
2312 771 2 0.5897 40.59480779946855 24.439931948879924 11.50303114276326 0 0 0
2314 772 3 -1.1794 42.35549399506966 23.857494400515836 11.787045650872834 0 0 0
2315 772 2 0.5897 42.49492624574174 24.088699571426325 12.705378075036709 0 0 0
2316 772 2 0.5897 42.354761597289844 22.900337787920186 11.777991864617748 0 0 0
2317 773 3 -1.1794 45.22207057925926 23.812123188649807 12.434785945301778 0 0 0
2318 773 2 0.5897 45.532734604924286 22.94989767120108 12.15858486636909 0 0 0
2319 773 2 0.5897 44.40595031898993 23.939439954986955 11.951080542683778 0 0 0
2376 792 2 0.5897 45.28879599288246 26.359371783470284 11.867777543343118 0 0 0
2830 944 3 -1.1794 40.18781979348578 18.097157627511667 15.947375930187611 0 0 0
2833 945 3 -1.1794 42.7477898272918 17.75536119673907 14.30114686352003 0 0 0
2834 945 2 0.5897 43.42340164100676 17.692418308945168 13.626003407145145 0 0 0
2888 963 2 0.5897 39.16057122382112 20.038184892922196 14.351617379140768 0 0 0
2890 964 3 -1.1794 42.50518772548706 20.461936276917903 15.091999869595162 0 0 0
2891 964 2 0.5897 43.40991528422536 20.67040540324729 15.324894190378457 0 0 0
2892 964 2 0.5897 42.51198846879871 19.51989205294683 14.922477676744455 0 0 0
2893 965 3 -1.1794 45.06122264281857 21.170236050746098 15.80530515172257 0 0 0
2894 965 2 0.5897 45.08437841915675 21.588659526948433 16.66589709001325 0 0 0
2895 965 2 0.5897 45.95085433023767 20.842349180782897 15.673860501784752 0 0 0
2946 982 2 0.5897 39.029876536543775 22.559916634594853 15.54923819792537 0 0 0
2947 983 3 -1.1794 41.698538550791994 23.96647890320961 14.475488128301981 0 0 0
2948 983 2 0.5897 42.296487348467615 23.48654076174722 15.048504885506967 0 0 0
2949 983 2 0.5897 40.82633654247076 23.673298564988677 14.739194126869888 0 0 0
2950 984 3 -1.1794 44.63171590095131 24.80566176083852 14.831074489186815 0 0 0
2951 984 2 0.5897 45.0231038762506 24.516007614942684 14.0069702932346 0 0 0
2952 984 2 0.5897 45.32281110122622 24.68161814761284 15.481637553861209 0 0 0
3005 1002 2 0.5897 42.27311583394176 26.189376124975848 15.412283028477612 0 0 0
3476 1159 2 0.5897 41.026093522627384 18.894045408620254 17.51084677392422 0 0 0
3540 1180 2 0.5897 41.37379086338497 21.293567028431205 16.592305123477075 0 0 0
3009 1003 2 0.5897 44.61602816580117 26.76032974819615 14.622291223362494 0 0 0
30153 0 1 0 44.237341128274124 18.131541353862286 17.656087017576922 0 0 0
1558 520 3 -1.1794 49.867056696350076 18.18434480777094 8.310329551775649 0 0 0
1560 520 2 0.5897 49.91275751192212 18.291827292560264 9.26037707145976 0 0 0
1563 521 2 0.5897 52.35919549347853 18.564804134640717 8.130035317039562 0 0 0
1611 537 2 0.5897 47.56241920744543 19.176079001966716 8.819510183752337 0 0 0
1614 538 2 0.5897 50.0548203036205 21.35848774780679 9.13436281241414 0 0 0
1615 539 3 -1.1794 54.917980625548424 20.873435394614827 8.63013815013966 0 0 0
1617 539 2 0.5897 54.514417775541325 20.00828854035248 8.560211361441743 0 0 0
1662 554 2 0.5897 49.060061484251385 23.55245211284644 8.702668215017464 0 0 0
1663 555 3 -1.1794 55.38197263835297 24.712639060259743 8.509033580665594 0 0 0
2185 729 3 -1.1794 47.49295294277915 18.25756163948817 11.736754384888789 0 0 0
2186 729 2 0.5897 48.26212239428429 17.845970865873184 12.130713756793158 0 0 0
2187 729 2 0.5897 47.09209806673268 17.56447206256106 11.212183738007456 0 0 0
2188 730 3 -1.1794 50.94132938504364 18.924275200605763 11.059316398670289 0 0 0
2189 730 2 0.5897 50.66460268165611 19.21371110234483 11.92873052877551 0 0 0
2190 730 2 0.5897 51.65805774113312 19.514554318215275 10.826716454463925 0 0 0
2191 731 3 -1.1794 53.3375294061831 17.545667130480116 11.838449625366323 0 0 0
2193 731 2 0.5897 53.4565445596835 17.309868093563587 12.758485938384359 0 0 0
2251 751 3 -1.1794 46.76371342839216 20.864258171188418 12.376373912952015 0 0 0
2252 751 2 0.5897 46.92075224237488 19.923130301865022 12.299896034466972 0 0 0
2253 751 2 0.5897 45.90134636410847 20.996448140300977 11.982571076994308 0 0 0
2254 752 3 -1.1794 49.2970481866888 21.76797171617281 11.125504144898148 0 0 0
2255 752 2 0.5897 48.41106038134079 21.646946952317915 11.466987572662852 0 0 0
2256 752 2 0.5897 49.80261852129143 22.081179808704164 11.875525113293824 0 0 0
2257 753 3 -1.1794 53.03287501456245 20.640032000696586 10.884145570114525 0 0 0
2258 753 2 0.5897 53.283731126782996 20.653978628662195 9.96050660872929 0 0 0
2259 753 2 0.5897 53.83572189489197 20.865030966154748 11.354299223457117 0 0 0
2320 774 3 -1.1794 49.492571870247176 25.399886752758025 12.878733139313962 0 0 0
2321 774 2 0.5897 49.032500616521155 24.591662745328403 12.652149499982476 0 0 0
2322 774 2 0.5897 49.996032670419154 25.177935853683433 13.66199336575396 0 0 0
2836 946 3 -1.1794 46.894731042968736 17.419312109686334 15.45828216806641 0 0 0
2838 946 2 0.5897 47.259389808838804 16.761128866026553 16.049932948975158 0 0 0
2839 947 3 -1.1794 49.25148023688874 17.119397266951083 13.581237579349688 0 0 0
2841 947 2 0.5897 49.039729794019244 17.77991435145067 14.240864131972895 0 0 0
2842 948 3 -1.1794 53.917784700177705 16.182851459866843 14.302739522617925 0 0 0
2844 948 2 0.5897 54.14168290058807 16.41126879504935 15.204918561668375 0 0 0
2896 966 3 -1.1794 47.60382906571282 21.40548122062196 14.969820925566372 0 0 0
2897 966 2 0.5897 47.277381745809805 21.32696019421155 14.073440172561929 0 0 0
2898 966 2 0.5897 47.43486175476821 22.31710735349103 15.207769841420875 0 0 0
2899 967 3 -1.1794 50.17496824465165 21.566210757827527 13.934283269129745 0 0 0
2900 967 2 0.5897 50.851121317293895 21.553913989393845 14.61170270556608 0 0 0
2901 967 2 0.5897 49.35644944386095 21.69153276793172 14.41444323853017 0 0 0
2902 968 3 -1.1794 53.00423427168981 22.18220668941803 15.883509680364659 0 0 0
2903 968 2 0.5897 52.21457925313765 22.06629641390401 16.41194193159557 0 0 0
2904 968 2 0.5897 53.54192104507693 22.793902760358847 16.386455708038266 0 0 0
2953 985 3 -1.1794 47.52584984473891 24.22335527748103 15.243763574273009 0 0 0
2954 985 2 0.5897 48.23082264359079 24.676548405839522 14.781312363330782 0 0 0
2955 985 2 0.5897 47.82923685596052 24.169283234310537 16.150000167282464 0 0 0
2956 986 3 -1.1794 51.19074592122389 24.48863105758294 14.716139079550482 0 0 0
2957 986 2 0.5897 50.86931635858689 24.429969066443267 15.615847359195508 0 0 0
2958 986 2 0.5897 51.9220748561507 23.87201380219877 14.681887628190367 0 0 0
3593 1198 2 0.5897 47.32660382127536 23.985027815006003 18.26743269382521 0 0 0
30078 0 1 0 50.9014636889414 20.665643006224347 18.935981162308337 0 0 0
30171 0 1 0 51.721243934271065 23.760910612640437 10.699098016859244 0 0 0
30174 0 1 0 51.98110899299044 18.699228475101634 15.275596535255335 0 0 0
2378 793 2 0.5897 48.16389461922186 26.150083226116337 11.309207099246864 0 0 0
3484 1162 3 -1.1794 54.83954860085365 16.262328415027223 17.280638215718795 0 0 0
3598 1200 3 -1.1794 54.91478351897443 23.82861533402596 16.477471395803835 0 0 0
3599 1200 2 0.5897 55.553828649348596 24.25881852932333 15.909335547197662 0 0 0
1564 522 3 -1.1794 55.63794772198644 18.887890432874627 10.691772997454441 0 0 0
1566 522 2 0.5897 54.80400959266966 18.611140298126255 11.071495515200999 0 0 0
1667 556 2 0.5897 58.61328868761129 24.53413365027665 7.339998138475214 0 0 0
1668 556 2 0.5897 57.66576720816889 24.089409767428254 8.433759361031147 0 0 0
1670 557 2 0.5897 61.13070105751463 22.170469306381072 8.12120934389804 0 0 0
1671 557 2 0.5897 59.838328598375824 22.935172803082118 8.313293165406318 0 0 0
2194 732 3 -1.1794 58.71825810368642 19.49961061286381 11.959475605586798 0 0 0
2195 732 2 0.5897 58.511377639730696 19.451858721373398 12.892830991338704 0 0 0
2196 732 2 0.5897 57.99008903616099 19.051588810970767 11.52903584321499 0 0 0
2197 733 3 -1.1794 60.878293802954424 17.98853041813837 12.212812986552377 0 0 0
2199 733 2 0.5897 60.27669411422782 18.721378432071386 12.081500599541137 0 0 0
2260 754 3 -1.1794 56.866809133125415 22.534092020070855 9.886290039504496 0 0 0
2261 754 2 0.5897 56.11407554530474 21.961982176879026 9.736906062349098 0 0 0
2262 754 2 0.5897 57.50887091057221 21.976207598632925 10.325327145086144 0 0 0
2263 755 3 -1.1794 59.63871702403106 21.66339878423955 10.532587200454534 0 0 0
2264 755 2 0.5897 59.50186056176467 22.590175946514577 10.729015452380965 0 0 0
2265 755 2 0.5897 59.07923907139233 21.20070256002445 11.156389209293124 0 0 0
2323 775 3 -1.1794 55.46567481384235 23.80626261357756 11.984206122129093 0 0 0
2324 775 2 0.5897 56.04196449835638 23.71833378734361 11.225001845337575 0 0 0
2325 775 2 0.5897 55.090451386179915 24.682858977578995 11.900434191606108 0 0 0
2326 776 3 -1.1794 59.298671081893474 25.446965111171863 11.071494754225634 0 0 0
2327 776 2 0.5897 59.88176990629924 26.110510091284155 10.702800047297831 0 0 0
2328 776 2 0.5897 59.01757688085081 24.92876695953955 10.317379993074592 0 0 0
2845 949 3 -1.1794 58.23893946524417 18.213424543112755 15.248150385923228 0 0 0
2846 949 2 0.5897 58.056293666204716 18.74297295284474 16.024328254213994 0 0 0
2848 950 3 -1.1794 61.082976517344235 17.298623538626813 15.00898767951963 0 0 0
2850 950 2 0.5897 60.29908524826474 17.713318918786346 15.369228766350483 0 0 0
2852 951 2 0.5897 63.1401287578078 17.73771789442694 14.923912160910422 0 0 0
2905 969 3 -1.1794 58.6810323536959 22.031706058439767 16.167096167054137 0 0 0
2906 969 2 0.5897 59.30750080599766 21.676498582450435 16.7976479438186 0 0 0
2907 969 2 0.5897 57.88518101011988 21.517785369383947 16.303979392991014 0 0 0
2908 970 3 -1.1794 60.547763281548754 21.012874162152812 17.92941805447234 0 0 0
2909 970 2 0.5897 60.71997024106096 20.343118598882715 18.591236709392135 0 0 0
2910 970 2 0.5897 60.92076510791751 20.655479001421106 17.12358368981463 0 0 0
2959 987 3 -1.1794 57.36169840461788 24.060981227806074 14.166888154110225 0 0 0
2960 987 2 0.5897 57.77589377777786 23.302959742301194 14.579293003500467 0 0 0
2961 987 2 0.5897 56.71255935740316 23.68564010878611 13.571934026397477 0 0 0
2962 988 3 -1.1794 60.02548094224854 25.35513199872669 16.27745483259581 0 0 0
2963 988 2 0.5897 60.72588262417298 24.765938226013265 16.557667882368687 0 0 0
2964 988 2 0.5897 59.263775864370615 24.78633995157975 16.165594899918215 0 0 0
3020 1007 2 0.5897 56.88404934206805 25.811626450125175 14.207514477770781 0 0 0
3023 1008 2 0.5897 60.066342722038634 26.259175834123322 14.451337528328745 0 0 0
30019 0 1 0 60.72653890342249 23.563215705356036 13.287179823690538 0 0 0
30073 0 1 0 55.340056886921566 20.05129374343311 14.640302558713875 0 0 0
2387 796 2 0.5897 57.90583613978362 26.396449315235675 11.60614440398097 0 0 0
1618 540 3 -1.1794 66.77312716505509 21.306602530543277 8.960991054522466 0 0 0
1569 523 2 0.5897 65.98553699956113 18.43380533440276 10.040728907876105 0 0 0
1567 523 3 -1.1794 66.37429086504412 18.313048706031175 9.174403095959242 0 0 0
1570 524 3 -1.1794 0.22366809907558083 18.126979093453546 9.132246583339155 1 0 0
1571 524 2 0.5897 70.24314013402788 18.955412202122886 9.52113688491374 0 0 0
1619 540 2 0.5897 66.53960143019502 21.179460858405662 9.88051951563671 0 0 0
1620 540 2 0.5897 66.66169737877605 20.443011832001602 8.5634657632689 0 0 0
1621 541 3 -1.1794 69.61472841449033 20.930816150053246 9.093420007687651 0 0 0
1623 541 2 0.5897 68.67793689569295 21.095273419332337 9.201156080294037 0 0 0
1672 558 3 -1.1794 62.78990485382015 24.90787202811306 8.337183328390985 0 0 0
1674 558 2 0.5897 63.68834573457992 24.582260752570672 8.392072942886688 0 0 0
1675 559 3 -1.1794 65.14837330908934 23.65093772719741 8.772541124422064 0 0 0
1677 559 2 0.5897 65.42599722984076 23.911098760982807 9.650877095466658 0 0 0
2200 734 3 -1.1794 63.31426737745787 19.266429794573323 12.335579811232243 0 0 0
2201 734 2 0.5897 63.971997735592055 18.693932465567663 11.940775891948725 0 0 0
2202 734 2 0.5897 62.47694546997687 18.860755456669807 12.11073750541653 0 0 0
2203 735 3 -1.1794 65.86235917121347 17.80927425728642 11.969626180557942 0 0 0
2205 735 2 0.5897 66.18599994360885 17.835202932856497 12.870079494990268 0 0 0
2206 736 3 -1.1794 69.35311652902149 18.380796021006375 12.018437624052758 0 0 0
2207 736 2 0.5897 69.83183579993973 17.64704517534896 11.63286083905341 0 0 0
2208 736 2 0.5897 68.52190756029822 18.001549527660917 12.303912155275823 0 0 0
2266 756 3 -1.1794 64.2377626883579 21.659311489354348 13.217540730217255 0 0 0
2267 756 2 0.5897 63.77575204877815 20.86377478048586 12.953155844437182 0 0 0
2268 756 2 0.5897 63.955806608804046 21.81208667333244 14.11942333870099 0 0 0
2269 757 3 -1.1794 66.30772378917933 20.8750261829797 11.650330914552928 0 0 0
2270 757 2 0.5897 66.75606905417654 20.05023178451537 11.837233042975548 0 0 0
2271 757 2 0.5897 65.70314612265275 20.990997998518996 12.383317812289334 0 0 0
2272 758 3 -1.1794 69.50075978252862 21.117308891916387 12.10951663187667 0 0 0
2273 758 2 0.5897 69.54452524111913 20.16504277143644 12.022874264641896 0 0 0
2274 758 2 0.5897 69.70115274632361 21.447437457501792 11.23368035042505 0 0 0
2329 777 3 -1.1794 63.42088730545931 24.100069462335036 11.51818430726133 0 0 0
2330 777 2 0.5897 62.97753886183556 23.927652293918932 10.687554322839402 0 0 0
2331 777 2 0.5897 63.29628487428328 23.299241039319167 12.027478050957523 0 0 0
2332 778 3 -1.1794 66.54366867777645 23.735724697634677 11.391990264363015 0 0 0
2333 778 2 0.5897 65.80506879435077 24.216579965628522 11.7654613074993 0 0 0
2334 778 2 0.5897 66.34614605287778 22.81622752175848 11.570154708569278 0 0 0
2335 779 3 -1.1794 69.24159733636151 24.334232182180656 11.83917160380228 0 0 0
2336 779 2 0.5897 69.3804683264337 24.03539722484291 12.737861605687538 0 0 0
2337 779 2 0.5897 68.74112996638337 23.630174405217776 11.426780660939627 0 0 0
2851 951 3 -1.1794 63.625396839613884 18.551865948491958 14.790085581527988 0 0 0
2853 951 2 0.5897 63.39059321029471 18.82836923934626 13.904283630079561 0 0 0
2854 952 3 -1.1794 66.38276423780673 17.566204542647668 14.620476337032112 0 0 0
2855 952 2 0.5897 65.50361583127791 17.927649875962054 14.733117007211844 0 0 0
2857 953 3 -1.1794 69.62399324943829 18.210247488339046 14.70349106072054 0 0 0
2858 953 2 0.5897 69.63354955685455 17.82262890995003 13.828338595263686 0 0 0
2859 953 2 0.5897 69.86673902117965 17.49136805546196 15.287030872874123 0 0 0
2911 971 3 -1.1794 62.729384111610734 21.00296956286163 15.759692357906244 0 0 0
2912 971 2 0.5897 62.99158237602934 20.1300946761946 15.467163168940427 0 0 0
2913 971 2 0.5897 63.31307680500908 21.195556723459372 16.493480347121267 0 0 0
2914 972 3 -1.1794 66.57083944193506 21.201641087203363 15.376528197608412 0 0 0
2915 972 2 0.5897 66.81920815959514 20.50925429821252 14.76403710125468 0 0 0
2916 972 2 0.5897 66.3704512858966 21.954039744429128 14.8197768975578 0 0 0
2965 989 3 -1.1794 63.31068075487195 24.918858335815752 15.637158332204159 0 0 0
2966 989 2 0.5897 63.95955194275077 24.56278368846731 16.24412505791842 0 0 0
2967 989 2 0.5897 62.47249617434475 24.58955205361673 15.96155878921771 0 0 0
2968 990 3 -1.1794 66.92545157440038 24.19182793827613 14.229244610924477 0 0 0
2969 990 2 0.5897 67.01691872539483 23.92096807547206 13.31573460986083 0 0 0
2970 990 2 0.5897 66.82460846031708 25.14283425496708 14.188634721849015 0 0 0
3027 1009 2 0.5897 63.34187465971891 26.462097987707306 14.971822729846247 0 0 0
3494 1165 2 0.5897 63.42172398412015 18.21522920381639 16.91861497083119 0 0 0
3497 1166 2 0.5897 65.70457424778841 18.044506978043223 17.47110611839421 0 0 0
3554 1185 2 0.5897 67.10130389595457 21.162071645081408 17.508005610122005 0 0 0
3605 1202 2 0.5897 61.33146853835586 22.552869869847612 17.641626215166802 0 0 0
3608 1203 2 0.5897 66.00533866104652 23.487949934613116 17.030888577916215 0 0 0
3611 1204 2 0.5897 1.0714809979864819 24.50212906410648 15.932404875525695 1 0 0
3029 1010 2 0.5897 68.87835300579052 27.317727578309274 15.93572420307295 0 0 0
3610 1204 3 -1.1794 0.2178463339636121 24.70510807150726 15.54986144834255 1 0 0
1798 600 3 -1.1794 5.9616282783651355 33.160243809976535 10.103390363983115 0 0 0
2972 991 2 0.5897 2.3629737009406075 27.16367798949445 16.13378190462136 0 0 0
1679 560 2 0.5897 1.7786806063216074 27.041767886515547 8.759191740743796 0 0 0
1682 561 2 0.5897 4.956803196794812 27.251913165382778 10.144025242339211 0 0 0
1683 561 2 0.5897 4.165687531770491 27.25955149595229 8.853299562886612 0 0 0
1732 578 3 -1.1794 2.652018264296572 29.77414825598017 8.397389461077884 0 0 0
1733 578 2 0.5897 2.8526379021325186 29.8168694793708 7.462425053451383 0 0 0
1735 579 3 -1.1794 6.051990487488188 30.038825714697634 8.777176199223204 0 0 0
1736 579 2 0.5897 5.5347326508562915 29.30089771683066 9.0998807134643 0 0 0
1795 599 3 -1.1794 3.2767863598689377 32.1600416237936 9.62538905415685 0 0 0
1797 599 2 0.5897 3.4168610720071384 32.022884991835014 10.56229803319723 0 0 0
1799 600 2 0.5897 5.359561526297001 32.44507225745899 9.897775415961343 0 0 0
1800 600 2 0.5897 6.331594306314469 32.92533065488187 10.954373731294371 0 0 0
2338 780 3 -1.1794 2.654441242880188 26.39606234165814 12.677137851646407 0 0 0
2339 780 2 0.5897 2.166582956945958 25.57558968092822 12.748200962968538 0 0 0
2340 780 2 0.5897 2.5104882696540134 26.834282005933687 13.515871399852454 0 0 0
2341 781 3 -1.1794 5.499175045173163 25.85849395271393 11.211704891896881 0 0 0
2342 781 2 0.5897 6.112320970779426 26.411104800233566 11.696376488767617 0 0 0
2343 781 2 0.5897 4.6824718472037485 25.913813974475083 11.707858207112196 0 0 0
2401 801 3 -1.1794 1.7024764109220574 28.83481976165573 11.199160576239246 0 0 0
2402 801 2 0.5897 1.2095690725156472 28.339389447408465 10.545078941920918 0 0 0
2403 801 2 0.5897 1.941347766715291 28.1863834598372 11.861507244526907 0 0 0
2449 817 3 -1.1794 3.652507051211499 30.62128695557356 12.023177483822959 0 0 0
2450 817 2 0.5897 3.0485103015288724 30.814900059913267 12.740069089353515 0 0 0
2451 817 2 0.5897 3.1684717099014557 30.01976907760887 11.45738791806036 0 0 0
2971 991 3 -1.1794 2.885711387138181 27.35818476066359 15.355872129959742 0 0 0
2973 991 2 0.5897 2.9510322633306676 28.31306964674081 15.343224813297114 0 0 0
2974 992 3 -1.1794 5.951021582951474 27.8326850126265 14.991332000496266 0 0 0
2975 992 2 0.5897 6.18424800769409 27.590955382871094 15.887660374559 0 0 0
2976 992 2 0.5897 5.021409115093583 27.616433474032235 14.918613638557082 0 0 0
3031 1011 3 -1.1794 2.7103733181567127 30.00423183116507 15.394684033963086 0 0 0
3032 1011 2 0.5897 3.4064163761514177 30.641155079940802 15.233175590827935 0 0 0
3033 1011 2 0.5897 1.9036619959862557 30.468524972053498 15.171344720793703 0 0 0
3034 1012 3 -1.1794 5.354007520514743 30.544858311167072 14.250164884696126 0 0 0
3035 1012 2 0.5897 4.916206575312901 30.606379203660694 13.401179257358615 0 0 0
3036 1012 2 0.5897 6.032315460402263 29.881585462972634 14.122891281783822 0 0 0
3094 1032 3 -1.1794 1.8053115747940511 32.45754591871832 14.427562536729189 0 0 0
3095 1032 2 0.5897 0.9619981755008914 32.049057313215094 14.62298806059274 0 0 0
3096 1032 2 0.5897 1.6362600408638333 33.39776572915102 14.487892725751404 0 0 0
3097 1033 3 -1.1794 5.9536705605153815 33.38073413915644 14.746352549183268 0 0 0
3098 1033 2 0.5897 5.249893380598578 33.667044312219886 14.16415324203619 0 0 0
3099 1033 2 0.5897 6.0626507430252055 32.44994642769192 14.551443009419135 0 0 0
3680 1227 2 0.5897 4.9297526354853005 30.6382473761346 17.702063052971436 0 0 0
30072 0 1 0 1.111939256878722 34.024169616569395 11.499550081535817 0 0 0
30142 0 1 0 4.254823107345276 34.70095402658203 12.534475973110311 0 0 0
15759 5253 2 0.5897 3.5920035316717334 34.80391390904593 9.238254058282738 0 0 0
2978 993 2 0.5897 8.185243302252458 25.490790984896684 14.499408580256416 0 0 0
1684 562 3 -1.1794 9.318531989416407 26.56393119474744 8.661671718797088 0 0 0
1686 562 2 0.5897 8.979158122611715 27.18594334521246 9.305222901176792 0 0 0
1688 563 2 0.5897 12.305700139317386 27.02402578557351 10.35081878984965 0 0 0
1692 564 2 0.5897 12.581697820627099 26.04728452585641 6.796785913099358 0 0 0
1739 580 2 0.5897 7.8364786553737575 29.807366440214285 8.555617614367835 0 0 0
1740 580 2 0.5897 9.016650235835225 30.089345918171485 7.650312965428846 0 0 0
1742 581 2 0.5897 12.519023173698434 30.012011966690746 9.160090985104231 0 0 0
1744 582 3 -1.1794 14.470737222302514 31.200570574711932 10.298888915291172 0 0 0
1746 582 2 0.5897 14.117759635822935 31.21915519867984 11.188435533779863 0 0 0
1801 601 3 -1.1794 8.744263312384831 32.95580013589357 8.822768008657524 0 0 0
1802 601 2 0.5897 7.994061737322545 32.93801954445521 9.41700136619477 0 0 0
1806 602 2 0.5897 12.47023833196058 32.6778111982367 8.72367439333345 0 0 0
1807 603 3 -1.1794 15.043712330769853 33.466040636903614 9.147719551874726 0 0 0
1809 603 2 0.5897 14.756692117489631 32.60964547323564 9.464639583546115 0 0 0
2344 782 3 -1.1794 7.752747991396377 27.23135743140834 11.584323247583587 0 0 0
2345 782 2 0.5897 7.964077056708946 26.776931178753063 12.399841213327546 0 0 0
2346 782 2 0.5897 7.504019596917889 28.113953140007347 11.858900029511405 0 0 0
2347 783 3 -1.1794 12.71654902613461 26.24262844403036 11.873520866595456 0 0 0
2348 783 2 0.5897 12.419493629965132 25.334838715868496 11.811010041527203 0 0 0
2349 783 2 0.5897 12.253818366781656 26.594738949190454 12.633869564952278 0 0 0
2404 802 3 -1.1794 7.020004295381141 29.839563099524423 12.121950106706255 0 0 0
2405 802 2 0.5897 7.170896466711213 30.682318783613393 11.693901096362183 0 0 0
2406 802 2 0.5897 7.585551841338505 29.85786079742077 12.893994940791549 0 0 0
2407 803 3 -1.1794 10.137148943845023 29.238501831130996 11.010909940232175 0 0 0
2408 803 2 0.5897 9.338891938313495 29.240632610895958 10.482693055175774 0 0 0
2409 803 2 0.5897 10.413033438814796 28.322032680369222 11.025176681509446 0 0 0
2410 804 3 -1.1794 13.38582653461352 30.553070473108047 12.628364244298458 0 0 0
2411 804 2 0.5897 12.540534650502051 30.632746970679545 13.070365367339976 0 0 0
2452 818 3 -1.1794 8.180195464772748 33.233931584324104 11.828447483008558 0 0 0
2453 818 2 0.5897 8.446442557931084 33.03008853904944 12.724991884102836 0 0 0
2454 818 2 0.5897 8.94430617542378 33.01436468479021 11.295383807740551 0 0 0
2455 819 3 -1.1794 10.532554292842123 32.41454483493717 10.680033815736257 0 0 0
2456 819 2 0.5897 10.110191453167678 32.52534195527072 9.828232579326487 0 0 0
2457 819 2 0.5897 10.668944639480724 31.47043264293964 10.759283136687246 0 0 0
2458 820 3 -1.1794 14.958005028655414 33.96893128276714 12.097980970300398 0 0 0
2459 820 2 0.5897 14.573772781196523 33.42741904353615 11.408516650834484 0 0 0
2460 820 2 0.5897 14.381213513511177 34.73075561357521 12.154257253560106 0 0 0
2977 993 3 -1.1794 7.481554029114601 25.699490645669208 13.88499987126697 0 0 0
2979 993 2 0.5897 6.918229327562786 26.30808661897978 14.363026718406442 0 0 0
2980 994 3 -1.1794 11.560589448506454 26.886827086358835 14.389600693446173 0 0 0
2981 994 2 0.5897 12.385738778272591 26.58451423524762 14.769030534853021 0 0 0
2982 994 2 0.5897 10.906558571751809 26.267101816618972 14.712733951812023 0 0 0
2983 995 3 -1.1794 13.815692406634716 25.494645877570303 15.324963549188812 0 0 0
2984 995 2 0.5897 14.074145753869988 24.582304378125862 15.19432108906171 0 0 0
2985 995 2 0.5897 14.566666172727901 25.896646802235683 15.761617205302088 0 0 0
3037 1013 3 -1.1794 8.473694398445453 29.4840829351322 14.823748404851862 0 0 0
3038 1013 2 0.5897 8.823814071860484 28.607178912731403 14.980871343107118 0 0 0
3039 1013 2 0.5897 9.216402938158046 29.981154823705044 14.480912809710556 0 0 0
3040 1014 3 -1.1794 11.089251773710599 29.979422331576465 14.825177201277912 0 0 0
3041 1014 2 0.5897 11.438489641197103 29.1134061391947 14.6147463933125 0 0 0
3042 1014 2 0.5897 11.264259330740439 30.0881156074246 15.75994457736375 0 0 0
3043 1015 3 -1.1794 15.029805290602871 30.435694494011 15.71328553725014 0 0 0
3044 1015 2 0.5897 14.126463277229508 30.18383561091277 15.905045883356513 0 0 0
3045 1015 2 0.5897 15.475718084115757 30.392461538886447 16.55917230074225 0 0 0
3100 1034 3 -1.1794 9.295979070879156 33.01561674055569 14.29368897573156 0 0 0
3101 1034 2 0.5897 10.060883973287222 32.501620642426765 14.552455941728974 0 0 0
3102 1034 2 0.5897 9.201503367718209 33.67027564011153 14.985590745345705 0 0 0
3103 1035 3 -1.1794 11.4896012378112 33.05721571392692 16.60892064110822 0 0 0
3104 1035 2 0.5897 11.825686855959864 32.63089653975165 15.8205485857262 0 0 0
3105 1035 2 0.5897 12.235901020903784 33.07654122735675 17.207999531145752 0 0 0
3106 1036 3 -1.1794 14.842994447483061 33.53195005144905 15.908303196559991 0 0 0
3107 1036 2 0.5897 14.878115291148356 32.72931450067215 15.387943381343625 0 0 0
3108 1036 2 0.5897 15.190372263874536 33.27886115038075 16.76358468444878 0 0 0
3686 1229 2 0.5897 12.859422375300115 28.370740267233913 17.152608144325598 0 0 0
2412 804 2 0.5897 13.912673769424318 30.00949411844408 13.214187030921257 0 0 0
3619 1207 3 -1.1794 9.197723805358896 25.987075304329675 16.74358134571782 0 0 0
3620 1207 2 0.5897 8.48697898961541 26.176825778903602 17.356008842399063 0 0 0
3684 1228 2 0.5897 7.931129767708079 31.452408401275473 15.841543381616914 0 0 0
3685 1229 3 -1.1794 12.865428669878428 29.326781801314368 17.1059339614044 0 0 0
1751 584 2 0.5897 24.245568747340265 32.74068213465576 7.492655223894097 0 0 0
1808 603 2 0.5897 15.973141734453296 33.34980735739189 8.950533619970708 0 0 0
1694 565 2 0.5897 19.2751306821876 27.538906206715673 8.178746063959204 0 0 0
1696 566 3 -1.1794 21.01778691486588 26.694570546842563 8.90078638298103 0 0 0
1698 566 2 0.5897 20.51191470984487 25.9182188342111 8.660780014670673 0 0 0
1749 583 2 0.5897 17.744750226888737 29.172668853311322 8.191971811801903 0 0 0
1810 604 3 -1.1794 17.841357145491088 33.03308448866513 8.472977718385534 0 0 0
1811 604 2 0.5897 18.491784888276953 32.69683919908547 9.089511076618368 0 0 0
2350 784 3 -1.1794 18.55530603465219 26.794490511256843 10.954679980493575 0 0 0
2352 784 2 0.5897 19.085968410170757 27.57685141096053 11.104817293560531 0 0 0
2353 785 3 -1.1794 22.201438216035335 26.96700148397451 11.855041099620077 0 0 0
2354 785 2 0.5897 22.229024993713352 26.031433674174277 11.654581981363107 0 0 0
2355 785 2 0.5897 21.41719912921917 27.07408048031365 12.393311800711878 0 0 0
2413 805 3 -1.1794 20.06647940023639 28.743226279884396 12.517106669430651 0 0 0
2414 805 2 0.5897 20.77061637606341 29.381343466230618 12.632125889485344 0 0 0
2415 805 2 0.5897 19.551346232783434 28.80669846852901 13.321370989667646 0 0 0
2461 821 3 -1.1794 19.410698069822757 32.71158758313241 10.625662248360134 0 0 0
2462 821 2 0.5897 19.189855997030698 33.34249884070695 11.310797538221173 0 0 0
2463 821 2 0.5897 18.87184084337325 31.945304737404506 10.822321571008144 0 0 0
2464 822 3 -1.1794 22.06244224109637 32.928678727960936 11.911204929053635 0 0 0
2465 822 2 0.5897 21.974131943731372 32.00873739381898 12.160486973638294 0 0 0
2466 822 2 0.5897 21.27441696008056 33.11579847846074 11.401073127637444 0 0 0
2986 996 3 -1.1794 21.380368224578167 26.28483997717893 14.998050490916905 0 0 0
2987 996 2 0.5897 22.21818402930612 26.367607052296723 14.542588526274212 0 0 0
2988 996 2 0.5897 21.518955547135484 26.7240753634215 15.8371559682832 0 0 0
3046 1016 3 -1.1794 18.586319903403442 29.129300728095377 15.48119318283013 0 0 0
3047 1016 2 0.5897 19.268466798798876 29.793600660183138 15.579242231718435 0 0 0
3048 1016 2 0.5897 17.767209561983716 29.603541466865295 15.623971915319702 0 0 0
3049 1017 3 -1.1794 21.03700283810781 30.318098449958526 15.345174208590862 0 0 0
3050 1017 2 0.5897 21.81920561034519 29.935693436150693 14.947484512924836 0 0 0
3051 1017 2 0.5897 21.257649771528882 30.405793197170475 16.27245861277878 0 0 0
3109 1037 3 -1.1794 18.68328218372816 32.76405708922345 17.272639611407424 0 0 0
3110 1037 2 0.5897 19.41890386942387 32.37445513283559 17.74518838080478 0 0 0
3111 1037 2 0.5897 18.292593909831524 32.03383980383833 16.792664116889203 0 0 0
3112 1038 3 -1.1794 20.87472414433415 33.20325559359098 15.052929756444305 0 0 0
3113 1038 2 0.5897 20.83490403683376 33.345903683388606 14.107256238970582 0 0 0
3114 1038 2 0.5897 20.62859229826467 32.28539585202819 15.167753148585076 0 0 0
3629 1210 2 0.5897 18.96455346758707 28.21416014767156 17.311528335603985 0 0 0
30091 0 1 0 15.555009516265384 28.148676562282052 11.215735038174655 0 0 0
30137 0 1 0 17.386525626427012 32.00885344510561 13.650892080518195 0 0 0
30151 0 1 0 21.28721363108057 30.209174079275776 8.84247479885246 0 0 0
2358 786 2 0.5897 23.900193299127345 27.546616338632305 12.246892432025904 0 0 0
2418 806 2 0.5897 22.745678411695177 29.592144292790923 11.154839008741252 0 0 0
2468 823 2 0.5897 24.044463738671045 32.967082934518956 11.490739392707924 0 0 0
3631 1211 3 -1.1794 22.03902116958664 27.522309823437734 17.441809494863918 0 0 0
3691 1231 3 -1.1794 22.019437027820555 30.134011076134467 17.83277108820289 0 0 0
30104 0 1 0 66.56544271852025 32.40308050731314 28.708040528510196 0 0 0
1750 584 3 -1.1794 24.521687985125855 33.6525999570856 7.401027534125681 0 0 0
2990 997 2 0.5897 26.474990006051364 26.86689964365551 14.47797716479773 0 0 0
1699 567 3 -1.1794 27.74260856308609 26.848718952257325 8.514940770402895 0 0 0
1701 567 2 0.5897 27.271798899966615 26.46841760268701 9.256520843290556 0 0 0
1704 568 2 0.5897 29.35294648737637 27.288428456185297 8.63082039021716 0 0 0
1752 584 2 0.5897 25.188831581491026 33.77044412541856 8.077241317998531 0 0 0
1753 585 3 -1.1794 29.934365020207238 30.271023066725004 8.976778664076544 0 0 0
1755 585 2 0.5897 29.31831079255084 30.53083815609585 8.291793257134868 0 0 0
1813 605 3 -1.1794 27.021618908801795 33.965437553355834 8.573102779018345 0 0 0
1815 605 2 0.5897 27.044678763620613 33.79983613588151 7.630619064445678 0 0 0
1818 606 2 0.5897 29.462750547011357 33.31564298971417 10.284330498384502 0 0 0
2356 786 3 -1.1794 24.689949850607203 28.087444112142208 12.251675781207572 0 0 0
2357 786 2 0.5897 25.000425954311183 28.066817967213748 11.346462492567307 0 0 0
2359 787 3 -1.1794 27.91306125468549 28.80595640307751 12.502998520436373 0 0 0
2360 787 2 0.5897 28.31894732068136 28.091877385848406 12.99450693165428 0 0 0
2416 806 3 -1.1794 22.663036326178116 30.3016998896461 11.791967665019458 0 0 0
2417 806 2 0.5897 23.327484596836776 30.108871329286288 12.453449248673184 0 0 0
2467 823 3 -1.1794 24.841399539418656 33.48537688918745 11.378949472086813 0 0 0
2469 823 2 0.5897 25.496980420906922 32.85581887694945 11.078779493555487 0 0 0
2470 824 3 -1.1794 29.758147074705988 33.828048094177284 11.912602903540419 0 0 0
2471 824 2 0.5897 30.64844899673726 33.67588364277535 11.595679935454633 0 0 0
2472 824 2 0.5897 29.751929877568323 33.460541704503164 12.796419734390627 0 0 0
2989 997 3 -1.1794 26.84243750545216 26.61334105053787 15.324689443379686 0 0 0
2991 997 2 0.5897 27.764030731573552 26.430850711568947 15.141399597979555 0 0 0
2992 998 3 -1.1794 29.491341629573977 27.254683480781473 14.459753177497513 0 0 0
2993 998 2 0.5897 30.108022360941742 27.820686083361416 14.924057049480831 0 0 0
3052 1018 3 -1.1794 23.74933248594062 29.27090715302116 15.066001054620813 0 0 0
3053 1018 2 0.5897 24.105042802608303 28.40553452190532 15.268070405581135 0 0 0
3054 1018 2 0.5897 23.678637466280293 29.705733965138926 15.915800938878848 0 0 0
3055 1019 3 -1.1794 27.774244939607367 30.185972922960776 15.185256880336828 0 0 0
3056 1019 2 0.5897 27.507572179491312 29.501726295563543 14.571315492971951 0 0 0
3057 1019 2 0.5897 27.321407288863767 30.97208850788074 14.879980543560928 0 0 0
3058 1020 3 -1.1794 30.231815796798784 30.76251843036025 15.867959132705417 0 0 0
3059 1020 2 0.5897 29.385162403922106 30.57904750546252 15.460837544485242 0 0 0
3060 1020 2 0.5897 30.02955547524633 30.89177995417922 16.794573040419188 0 0 0
3115 1039 3 -1.1794 23.66388542119036 32.657067249337686 15.679942175703703 0 0 0
3116 1039 2 0.5897 22.770533029174704 32.44131131632606 15.412355708035244 0 0 0
3117 1039 2 0.5897 23.80840535625774 33.54126781485672 15.342992411669208 0 0 0
3118 1040 3 -1.1794 26.40367552762103 32.478348843211755 15.463993728147116 0 0 0
3119 1040 2 0.5897 25.45344446113942 32.54330192682972 15.55925535866315 0 0 0
3120 1040 2 0.5897 26.70645075421435 33.38634255898085 15.453633378554908 0 0 0
3121 1041 3 -1.1794 30.39924993921746 33.18702759633575 14.541200632126701 0 0 0
3122 1041 2 0.5897 31.31456404812101 33.46359872063169 14.497152378511847 0 0 0
3123 1041 2 0.5897 30.423630610470813 32.349448863570245 15.003908508306031 0 0 0
3639 1213 2 0.5897 26.72582236411966 26.788840453686944 17.224307934937084 0 0 0
3744 1248 2 0.5897 26.430796606772876 32.53277266324358 17.25724063930713 0 0 0
30066 0 1 0 26.877964432779983 31.131525446620763 10.105066197988748 0 0 0
30126 0 1 0 31.401751885764412 30.479655620796123 12.139308575969979 0 0 0
3699 1233 2 0.5897 27.7577338258979 29.83795370285636 17.138261297434124 0 0 0
21164 7055 2 0.5897 51.18323966878292 0.2584738584647513 30.504811266290552 0 1 0
1764 588 2 0.5897 38.69919213067487 28.744721833787757 8.876384133867287 0 0 0
1762 588 3 -1.1794 38.910417495121955 29.542162329390518 8.390890358596256 0 0 0
1705 569 3 -1.1794 32.490404689577844 27.392842924057643 9.719622312360759 0 0 0
1706 569 2 0.5897 32.77134772583067 27.671729291764187 10.591130119551588 0 0 0
1710 570 2 0.5897 38.34791534421599 27.198394828675102 10.567900129972157 0 0 0
1758 586 2 0.5897 32.35336519712433 29.651864906146084 8.383122614976724 0 0 0
1759 587 3 -1.1794 35.68519545467473 29.27267793436304 9.306936179024182 0 0 0
1760 587 2 0.5897 36.15003427752391 29.3217021603796 8.471619739573665 0 0 0
1761 587 2 0.5897 35.99956488658806 28.463076821050073 9.709365728955488 0 0 0
1763 588 2 0.5897 38.81515563578067 30.24608010537263 9.032495132231196 0 0 0
1821 607 2 0.5897 32.70293563416261 33.29284136248801 9.738984678729414 0 0 0
1822 608 3 -1.1794 36.3676753319959 33.51794198418381 9.253546911276707 0 0 0
1823 608 2 0.5897 35.637066134431905 34.121934121978235 9.386345899388012 0 0 0
1824 608 2 0.5897 36.28322865054666 33.235707603036346 8.342807845622222 0 0 0
1826 609 2 0.5897 38.167620853717814 33.72117134579288 8.782238380917269 0 0 0
2362 788 3 -1.1794 33.10114402462818 27.724036839251863 12.420258771799803 0 0 0
2363 788 2 0.5897 33.3349051213064 26.84784327765009 12.11387530777121 0 0 0
2364 788 2 0.5897 32.730718092940606 27.582737357086515 13.291493047259298 0 0 0
2365 789 3 -1.1794 35.656817158448284 26.834121439556082 11.833438518556335 0 0 0
2366 789 2 0.5897 36.55574217858147 27.067504560947814 12.065166877910663 0 0 0
2367 789 2 0.5897 35.113144273555925 27.40801908290331 12.373154777726045 0 0 0
2368 790 3 -1.1794 39.10048614149394 27.251611105351387 12.27013307014995 0 0 0
2370 790 2 0.5897 39.088557677138276 27.739151439741317 13.093779734794364 0 0 0
2419 807 3 -1.1794 36.62180285365036 30.189525829348522 11.781357543370463 0 0 0
2420 807 2 0.5897 36.28952216231713 31.07674448011173 11.917975232479556 0 0 0
2421 807 2 0.5897 36.21551557498872 29.904479857156005 10.962876473040964 0 0 0
2422 808 3 -1.1794 39.115775015763234 31.071091715543375 10.83533149585029 0 0 0
2424 808 2 0.5897 38.27530683924159 30.725074470411883 11.135525889908743 0 0 0
2473 825 3 -1.1794 32.48293787808598 34.06197946806767 11.399994401645651 0 0 0
2474 825 2 0.5897 32.92993349191721 33.718729445324136 12.173690694326963 0 0 0
2475 825 2 0.5897 32.79423158397545 34.963898223939644 11.32337648441574 0 0 0
2476 826 3 -1.1794 35.55700229907043 33.01523735192211 12.367466173898826 0 0 0
2477 826 2 0.5897 35.57246794971919 33.82000988812473 11.849456682349535 0 0 0
2478 826 2 0.5897 35.390532364842855 33.309422529826755 13.26299668104598 0 0 0
2479 827 3 -1.1794 39.37764872564063 33.162139263286086 12.62835245636266 0 0 0
2481 827 2 0.5897 39.33101742435038 32.59607840369811 11.857877463206977 0 0 0
2995 999 3 -1.1794 32.29376004399236 27.12884608477493 14.988058491344807 0 0 0
2996 999 2 0.5897 33.125235550473384 27.589320782320012 15.101390993543772 0 0 0
2997 999 2 0.5897 32.508164409345305 26.207242553664994 15.132663153837285 0 0 0
2998 1000 3 -1.1794 34.95183611288494 28.49798106574965 15.209849754112803 0 0 0
2999 1000 2 0.5897 35.61509058005471 29.158245475322797 15.008911348910557 0 0 0
3000 1000 2 0.5897 34.721756397751406 28.65963985235216 16.124815191189583 0 0 0
3003 1001 2 0.5897 39.54390926015231 28.240199712250075 15.522264641704291 0 0 0
3061 1021 3 -1.1794 33.01826534915584 30.73261419369689 14.912595998666498 0 0 0
3062 1021 2 0.5897 32.15648703992909 30.320113786787797 14.854168679870702 0 0 0
3063 1021 2 0.5897 33.560348493784 30.244825869166988 14.292563471294788 0 0 0
3064 1022 3 -1.1794 37.55299504182537 30.253758523578316 15.721648307147163 0 0 0
3065 1022 2 0.5897 38.12327401542746 30.617681699386743 16.39882920330197 0 0 0
3124 1042 3 -1.1794 33.15232555038318 33.550889545380414 14.292920468502183 0 0 0
3125 1042 2 0.5897 33.417255292112664 33.61817462449236 15.210263091577666 0 0 0
3126 1042 2 0.5897 33.14697025171857 32.610764011641365 14.113009526505776 0 0 0
3127 1043 3 -1.1794 36.260814579412795 32.73249957337917 15.210244679931137 0 0 0
3128 1043 2 0.5897 36.545798684407025 31.84009853359362 15.01368153651736 0 0 0
3129 1043 2 0.5897 36.1458080436743 32.743891536076376 16.160442699430124 0 0 0
3132 1044 2 0.5897 37.91814263447291 33.479539274596384 15.34325895627241 0 0 0
3747 1249 2 0.5897 32.020337384099285 32.65395099889615 18.3029318944283 0 0 0
1708 570 3 -1.1794 38.21326942036903 27.200976871967097 9.620220707691457 0 0 0
2480 827 2 0.5897 38.83692170232924 33.919161971759394 12.403049075446063 0 0 0
3708 1236 2 0.5897 36.902239198601535 29.372007075853123 18.009831624478768 0 0 0
1712 571 2 0.5897 41.36647819282962 25.341907276340535 8.509960420333488 0 0 0
1765 589 3 -1.1794 41.53651177615447 28.861523196886235 8.716791975301659 0 0 0
3001 1001 3 -1.1794 39.4820929074379 28.549795276476218 14.618626729771172 0 0 0
3130 1044 3 -1.1794 38.854479686246414 33.671081831451666 15.396317968596692 0 0 0
3752 1251 2 0.5897 39.40374262822153 32.97745582018448 17.03552676659864 0 0 0
1711 571 3 -1.1794 41.78920304986369 26.083582204559114 8.942919570434546 0 0 0
1713 571 2 0.5897 42.695114118530626 26.056747909604418 8.634962032237347 0 0 0
1715 572 2 0.5897 44.84564728856102 27.6662371826123 8.935092114933408 0 0 0
1767 589 2 0.5897 40.606500593493294 29.03989782881112 8.577168998530766 0 0 0
1768 590 3 -1.1794 43.95400951556125 30.572909949208217 8.799412513166777 0 0 0
1769 590 2 0.5897 43.36249846486566 29.82105961602619 8.832086681177126 0 0 0
1827 609 2 0.5897 39.328702115496434 32.93959784691439 9.35923775046718 0 0 0
1828 610 3 -1.1794 44.966522465592924 33.35326256622148 8.99865371159065 0 0 0
1829 610 2 0.5897 44.540792487208634 32.50315455796245 9.109570230602907 0 0 0
2369 790 2 0.5897 40.02906206893983 27.09877386369216 12.095149152170373 0 0 0
2371 791 3 -1.1794 41.73716396425585 26.784129029149973 11.78082423971251 0 0 0
2372 791 2 0.5897 41.767349973437945 26.48429191851469 10.87229963431226 0 0 0
2373 791 2 0.5897 42.65557858291432 26.850952669831504 12.042130500864165 0 0 0
2374 792 3 -1.1794 44.461200417272984 26.80699957324473 11.69186111453535 0 0 0
2375 792 2 0.5897 44.41149200843584 26.8530476800645 10.73706258676119 0 0 0
2423 808 2 0.5897 39.76965602300372 30.521480046852812 11.267301708439355 0 0 0
2425 809 3 -1.1794 41.63741875504056 29.465292431353898 12.70028660901413 0 0 0
2426 809 2 0.5897 42.41862233166406 29.530140689048203 12.150971441730507 0 0 0
2427 809 2 0.5897 41.28870674179596 28.592395646978563 12.519505416870455 0 0 0
2428 810 3 -1.1794 44.22728516854337 29.900820167796766 11.80937912423597 0 0 0
2429 810 2 0.5897 44.56196104749595 30.232988227243617 10.976379322546197 0 0 0
2430 810 2 0.5897 44.52032498731678 28.990084389094335 11.839716690606132 0 0 0
2482 828 3 -1.1794 42.02362923410346 32.37415503626355 11.879403490278587 0 0 0
2483 828 2 0.5897 42.279209015203264 31.472542423571703 11.6844537032751 0 0 0
2484 828 2 0.5897 41.257012411563245 32.28906481730764 12.446228077268831 0 0 0
2485 829 3 -1.1794 44.97539413761672 33.22595950063546 12.016400793058809 0 0 0
2486 829 2 0.5897 44.242682083644425 33.00488713052103 12.591285054955577 0 0 0
2487 829 2 0.5897 44.58166039534124 33.74350035978267 11.314007047859397 0 0 0
3002 1001 2 0.5897 40.3898729471029 28.695255652287077 14.352151473142412 0 0 0
3004 1002 3 -1.1794 42.2518559785116 27.129642864249092 15.234298235124342 0 0 0
3006 1002 2 0.5897 43.151792322495076 27.348544367280155 14.992578300175921 0 0 0
3007 1003 3 -1.1794 44.85958329905602 27.68388464378813 14.685211775197011 0 0 0
3008 1003 2 0.5897 44.86997750306265 27.99162003683539 13.778888062352953 0 0 0
3066 1022 2 0.5897 38.14834670376705 30.005731910918165 15.014349494878212 0 0 0
3067 1023 3 -1.1794 42.307854833425125 31.266904230024966 15.02201909311471 0 0 0
3068 1023 2 0.5897 41.916475256420746 31.03294330670727 14.180403794550967 0 0 0
3069 1023 2 0.5897 43.15899359139517 30.828961971218174 15.020900638766747 0 0 0
3070 1024 3 -1.1794 45.03773493763824 29.985397222805126 16.24414970916485 0 0 0
3071 1024 2 0.5897 44.890701918322065 29.15318429775697 15.79466720931191 0 0 0
3072 1024 2 0.5897 45.88455306783526 30.288633508891284 15.916768799866363 0 0 0
3131 1044 2 0.5897 39.21908969139184 33.31210547303704 14.587351180394139 0 0 0
3653 1218 2 0.5897 43.19443108931307 27.316964625016805 17.612772202299436 0 0 0
3713 1238 2 0.5897 42.862234176933384 29.876603613355634 17.162526963048975 0 0 0
1717 573 3 -1.1794 46.89705195496778 28.28419241774699 8.463534806748335 0 0 0
1777 593 3 -1.1794 53.60971951008999 30.040557136711882 8.935242904880662 0 0 0
1719 573 2 0.5897 47.319633708484226 28.01522195992499 9.279200846373543 0 0 0
1722 574 2 0.5897 50.834577689041446 27.228372620299563 10.03589093500673 0 0 0
1723 575 3 -1.1794 54.010121102749466 27.210591541897973 8.897703407420384 0 0 0
1724 575 2 0.5897 53.700151858654124 28.000442989592035 8.454661652743017 0 0 0
1771 591 3 -1.1794 47.56569392656946 30.537660088083474 6.884491320645009 0 0 0
1772 591 2 0.5897 48.36732509122438 30.015687940936786 6.850376112924899 0 0 0
1776 592 2 0.5897 50.548452973957644 28.518392860013364 7.7144350764172644 0 0 0
1779 593 2 0.5897 54.06451545319126 29.894583061878485 9.76475097074634 0 0 0
1831 611 3 -1.1794 47.74826812528759 33.16997016788269 8.383005076522592 0 0 0
1832 611 2 0.5897 48.609355467315346 33.35216964377732 8.759253786463836 0 0 0
1833 611 2 0.5897 47.87518858525652 32.37331747216621 7.867770485066714 0 0 0
1836 612 2 0.5897 50.54595692031366 34.89164462336361 9.093727680570671 0 0 0
1837 613 3 -1.1794 53.1717550764595 33.128427246417765 9.001850513280624 0 0 0
1838 613 2 0.5897 53.400950341516875 33.17649032092122 8.073738258378748 0 0 0
2377 793 3 -1.1794 47.734856769917 26.85008112044518 10.817108283352372 0 0 0
2379 793 2 0.5897 47.52332877699128 27.5116366755522 11.475768357125451 0 0 0
2380 794 3 -1.1794 51.335346114937664 27.243865961867115 11.738112823644542 0 0 0
2381 794 2 0.5897 52.235834837802116 27.071143614194316 12.012920231114846 0 0 0
2382 794 2 0.5897 50.85040244483158 26.460991938720426 11.99920741152515 0 0 0
2383 795 3 -1.1794 54.255193466239554 26.634152113875466 11.751296188520852 0 0 0
2384 795 2 0.5897 55.188071860329025 26.846845347320308 11.7783336707928 0 0 0
2385 795 2 0.5897 53.972684125923266 26.9042835311568 10.877540393636417 0 0 0
2431 811 3 -1.1794 46.72811328773023 28.876128114904255 12.585438836358843 0 0 0
2432 811 2 0.5897 47.339803267548966 28.70720652053318 13.302051540215812 0 0 0
2433 811 2 0.5897 46.333835289762646 29.721378820621272 12.800675460742093 0 0 0
2434 812 3 -1.1794 51.32460742746007 29.349978360626757 14.117111293952101 0 0 0
2435 812 2 0.5897 51.32293521769233 28.719672070973576 14.837488421285519 0 0 0
2436 812 2 0.5897 50.65213265831799 29.029333899550906 13.516114823331408 0 0 0
2437 813 3 -1.1794 55.21875910710074 29.925913742672304 11.34748129153296 0 0 0
2438 813 2 0.5897 55.24448021619039 30.882642868410162 11.33201102998605 0 0 0
2439 813 2 0.5897 54.729617841199705 29.711804277078308 12.141917778029075 0 0 0
2488 830 3 -1.1794 47.00296006889755 34.805793753013184 12.637332965868088 0 0 0
2489 830 2 0.5897 46.30702218105931 34.180897306308445 12.433847159428225 0 0 0
2490 830 2 0.5897 47.55693779173777 34.350070535807205 13.271095772044502 0 0 0
2491 831 3 -1.1794 51.40688823362231 33.71549217137361 12.410279024121923 0 0 0
2492 831 2 0.5897 51.584311237688695 32.98535339967177 11.817278497056408 0 0 0
2493 831 2 0.5897 51.17999896016916 33.299501120561054 13.241966844072104 0 0 0
2494 832 3 -1.1794 55.09083739653474 32.575051568163275 11.332018600161353 0 0 0
2495 832 2 0.5897 54.52852574764128 33.17633967816305 10.84366358189595 0 0 0
2496 832 2 0.5897 54.812563438513706 32.67240585892855 12.242687983785817 0 0 0
3010 1004 3 -1.1794 48.01097103390352 27.620216654647265 14.625713293348264 0 0 0
3011 1004 2 0.5897 47.23608512200624 27.303350636857743 15.089803280695161 0 0 0
3012 1004 2 0.5897 48.74910268374406 27.29439313726723 15.140720021909392 0 0 0
3013 1005 3 -1.1794 50.32351896909747 27.144928894892598 15.790360147595308 0 0 0
3014 1005 2 0.5897 50.964708583671225 26.55670513260211 15.391484836511662 0 0 0
3015 1005 2 0.5897 50.75255176670929 27.465015900146266 16.58390121150759 0 0 0
3016 1006 3 -1.1794 53.33338388487128 26.84459316777764 15.10598311085378 0 0 0
3017 1006 2 0.5897 53.598969824897864 26.520278695637195 14.245450638504916 0 0 0
3018 1006 2 0.5897 53.83030120334642 26.31201971126786 15.72700698881931 0 0 0
3073 1025 3 -1.1794 47.996162469684194 30.318887991889746 15.203687714084847 0 0 0
3074 1025 2 0.5897 48.13375156373979 29.379904145698397 15.078745975747557 0 0 0
3075 1025 2 0.5897 47.79176085881894 30.40974084743524 16.134385051795324 0 0 0
3076 1026 3 -1.1794 54.502485950250495 29.500033226192496 14.028220585262888 0 0 0
3077 1026 2 0.5897 54.651956720662895 28.729895213217084 14.57665313723603 0 0 0
3078 1026 2 0.5897 53.55149181335265 29.608619527801704 14.021031383455421 0 0 0
3133 1045 3 -1.1794 47.86947849944017 33.22255851425296 14.567500457639468 0 0 0
3134 1045 2 0.5897 48.37884691126613 33.44320945490278 15.347301014844506 0 0 0
3135 1045 2 0.5897 47.881380102004314 32.26595681583826 14.535822192658713 0 0 0
3136 1046 3 -1.1794 51.9113032515115 33.085468896686464 15.047274209144437 0 0 0
3137 1046 2 0.5897 51.78813415204494 32.27771650817544 15.545869242107676 0 0 0
3138 1046 2 0.5897 51.58922941567963 33.77633992764109 15.626236586951542 0 0 0
3139 1047 3 -1.1794 54.30292198671452 33.738584643694985 14.048868720894838 0 0 0
3140 1047 2 0.5897 54.3466181496656 34.613279690820555 14.435172019498008 0 0 0
3141 1047 2 0.5897 53.49047589954549 33.365500193087236 14.39087851805683 0 0 0
3659 1220 2 0.5897 51.06515390150999 26.408564695486263 18.322529934629667 0 0 0
30017 0 1 0 54.696716942764 31.96330390282935 16.87479543345665 0 0 0
30116 0 1 0 49.485824595619945 30.541568360183092 11.004070889852576 0 0 0
1725 575 2 0.5897 54.950599573404055 27.189614844445206 8.720806822157957 0 0 0
30015 0 1 0 50.8389144956222 30.584167496833974 17.9417695053647 0 0 0
1726 576 3 -1.1794 57.02750418537467 27.690955372582394 9.165851150120924 0 0 0
1783 595 3 -1.1794 60.43545106702074 29.793246101704646 8.664558535909627 0 0 0
1728 576 2 0.5897 57.17237139507066 27.66843134330517 10.111757939649866 0 0 0
1731 577 2 0.5897 64.46705577310755 27.06305727179497 8.824936941500601 0 0 0
1781 594 2 0.5897 56.43258916794566 29.347618230861922 8.215962710389821 0 0 0
1782 594 2 0.5897 56.275952248334185 30.853385677939887 8.21092859301456 0 0 0
1784 595 2 0.5897 60.32743419917092 29.013636896842485 9.209327922923682 0 0 0
1785 595 2 0.5897 60.23365822333781 30.52411464578874 9.248804400755906 0 0 0
1840 614 3 -1.1794 56.80967392028985 32.62733750113664 8.731312815604706 0 0 0
1841 614 2 0.5897 57.494526651047074 32.56554792683461 9.3971883914936 0 0 0
1843 615 3 -1.1794 59.76355669528045 32.96967599813819 8.977022544138032 0 0 0
1845 615 2 0.5897 60.70045056511607 33.14433144755714 9.066224867433075 0 0 0
2386 796 3 -1.1794 57.179843163398054 26.99586349267045 11.778969156619477 0 0 0
2388 796 2 0.5897 56.97792479380649 26.867324810415045 12.705758393974337 0 0 0
2389 797 3 -1.1794 61.13670961881869 27.89591935844936 11.6444803966977 0 0 0
2390 797 2 0.5897 60.73550768218995 27.57133666948248 12.450653385418526 0 0 0
2391 797 2 0.5897 62.07655386118027 27.892543885775964 11.825900419379439 0 0 0
2440 814 3 -1.1794 57.36188173290786 30.730032965741763 12.952469529335433 0 0 0
2441 814 2 0.5897 58.181589234613334 30.458020997198037 12.539769991007615 0 0 0
2442 814 2 0.5897 56.680516007005494 30.28277379915308 12.450542674268249 0 0 0
2443 815 3 -1.1794 59.84113516670357 30.3565037409928 11.85609812040135 0 0 0
2444 815 2 0.5897 60.362560857311365 29.57681961928676 11.665206406313777 0 0 0
2445 815 2 0.5897 60.37707305043843 30.85939908692273 12.46936690010731 0 0 0
2497 833 3 -1.1794 57.74464098644844 33.27983976599968 11.289839949078406 0 0 0
2498 833 2 0.5897 58.175665608359516 32.600773738581836 11.808799076198886 0 0 0
2499 833 2 0.5897 56.82539755643432 33.0142949917542 11.263206406069063 0 0 0
2502 834 2 0.5897 61.53282819858008 33.79435973437238 12.784736949295217 0 0 0
3019 1007 3 -1.1794 56.474067513436815 26.609825829311763 14.540720623245065 0 0 0
3021 1007 2 0.5897 57.20841033974414 27.183836591680915 14.758630452781501 0 0 0
3022 1008 3 -1.1794 60.17822095766963 27.13615400090836 14.08442465319227 0 0 0
3024 1008 2 0.5897 59.3504432534186 27.580427979391175 14.267827638495543 0 0 0
3026 1009 2 0.5897 62.13859154916254 27.18922993267798 14.410321057661028 0 0 0
3079 1027 3 -1.1794 57.91820088226847 28.74319823705872 15.307473240695055 0 0 0
3080 1027 2 0.5897 57.35763030449451 29.177867764311333 14.664779769912986 0 0 0
3081 1027 2 0.5897 57.67916035062736 29.14290702047115 16.143728881750686 0 0 0
3082 1028 3 -1.1794 60.72370577104111 31.256135569141776 14.123229844694373 0 0 0
3083 1028 2 0.5897 60.490728534316446 32.18454643573889 14.125986427630849 0 0 0
3084 1028 2 0.5897 59.95866946382252 30.815629198116344 14.493237608044247 0 0 0
3087 1029 2 0.5897 62.036935658290105 30.33924282289547 15.070298337231742 0 0 0
3142 1048 3 -1.1794 57.23135232224093 33.828003450930865 14.618424525569846 0 0 0
3143 1048 2 0.5897 56.460096783259935 33.32598763694539 14.355030776215862 0 0 0
3144 1048 2 0.5897 57.227279439324 34.593413751523144 14.043651637214383 0 0 0
3145 1049 3 -1.1794 59.97222581275892 33.61177090994517 15.436537703838098 0 0 0
3146 1049 2 0.5897 59.029718780162305 33.71900691839938 15.308418955337736 0 0 0
3147 1049 2 0.5897 60.05518700633697 32.803690498906256 15.942853016762125 0 0 0
3150 1050 2 0.5897 63.200048832467225 33.21968282769904 14.905042743317885 0 0 0
3770 1257 2 0.5897 56.89470722856708 33.82370131327608 16.943496729190503 0 0 0
1788 596 2 0.5897 62.13348154474158 30.36041649696265 8.416857873183826 0 0 0
3725 1242 2 0.5897 60.99116278847199 31.71399736391056 17.79091301740899 0 0 0
1786 596 3 -1.1794 63.05558867677805 30.597275394287276 8.516094799182847 0 0 0
1846 616 3 -1.1794 62.35260285451296 33.15806534651785 9.523218163893764 0 0 0
2397 799 2 0.5897 66.93743099896534 27.327819268067337 13.785395387602382 0 0 0
1729 577 3 -1.1794 64.18267188629228 27.94167086341591 8.573151967402913 0 0 0
1787 596 2 0.5897 63.48275283638272 29.787323297757414 8.79491374690644 0 0 0
1789 597 3 -1.1794 66.06146821874172 29.761067939093284 8.24737361160822 0 0 0
1791 597 2 0.5897 65.35223020354475 30.368524126932538 8.037111746704 0 0 0
1793 598 2 0.5897 69.24786625493488 30.541483219767347 8.825482946868394 0 0 0
1794 598 2 0.5897 67.84669145921555 30.72028555889661 8.280841927897292 0 0 0
1848 616 2 0.5897 62.43331710597114 33.13378427509719 10.47670052538308 0 0 0
1851 617 2 0.5897 68.00388608609491 33.13062020431501 10.235679479439172 0 0 0
2392 798 3 -1.1794 63.83276841826529 26.63596817151466 12.344054864094073 0 0 0
2393 798 2 0.5897 63.5180687573213 25.74172730551704 12.211657297949671 0 0 0
2394 798 2 0.5897 63.680860135904 26.80874620784774 13.273196071992514 0 0 0
2395 799 3 -1.1794 66.14841702027903 26.828364508510248 13.995713244173658 0 0 0
2396 799 2 0.5897 65.55078494841582 27.00678028139231 13.26960307409147 0 0 0
2398 800 3 -1.1794 68.69055370221483 27.057250376941667 12.299958617391441 0 0 0
2399 800 2 0.5897 68.82383106634292 26.130606885846145 12.100453270629535 0 0 0
2400 800 2 0.5897 68.76186251661002 27.110212039243685 13.253028876658261 0 0 0
2446 816 3 -1.1794 68.91895844306683 29.855026155204403 11.478790362229907 0 0 0
2447 816 2 0.5897 69.7802492943122 30.097700459515007 11.818671647349952 0 0 0
2448 816 2 0.5897 68.86037389718048 28.91094390042744 11.625451689529228 0 0 0
2500 834 3 -1.1794 62.217799866229484 33.280030184642214 12.357524313157743 0 0 0
2501 834 2 0.5897 62.83029060043718 33.06483649039753 13.060929258399206 0 0 0
2503 835 3 -1.1794 65.18585962426309 33.33371410819556 11.174120895323986 0 0 0
2504 835 2 0.5897 65.94508212964693 32.91238130361997 11.576974582627697 0 0 0
2505 835 2 0.5897 64.44562712980314 33.065621698375814 11.71855931670873 0 0 0
2506 836 3 -1.1794 67.37679781163749 32.085740875531656 11.91263010720473 0 0 0
2507 836 2 0.5897 67.89803714852262 31.293979267257125 11.779758690017369 0 0 0
2508 836 2 0.5897 67.50408514864935 32.30476314429485 12.835700249943653 0 0 0
3025 1009 3 -1.1794 63.04218364287157 27.327734066931228 14.694169247286199 0 0 0
3028 1010 3 -1.1794 69.11841845649121 27.233555059512994 15.012948596520134 0 0 0
3030 1010 2 0.5897 69.60372030255847 26.409872681231263 14.965396133139926 0 0 0
3085 1029 3 -1.1794 62.817913987847035 30.07718863349511 15.557775098227806 0 0 0
3086 1029 2 0.5897 63.0515734321537 29.222647647229557 15.195288790888174 0 0 0
3088 1030 3 -1.1794 66.71495384742903 29.79694700954774 16.460518584277875 0 0 0
3089 1030 2 0.5897 65.9752975815655 29.227729295316426 16.24807682715526 0 0 0
3090 1030 2 0.5897 67.10519910235547 29.40234722137564 17.240410515496 0 0 0
3091 1031 3 -1.1794 70.18801389281103 30.441788486065786 14.644619046068712 0 0 0
3092 1031 2 0.5897 70.2082835271136 30.243700076718124 15.580878897242037 0 0 0
3093 1031 2 0.5897 69.44018621190622 29.946367834449212 14.310636929406622 0 0 0
3148 1050 3 -1.1794 63.79666964487936 32.68966459878813 14.37650068752057 0 0 0
3149 1050 2 0.5897 63.56294242114135 31.785172911919528 14.58506591548185 0 0 0
3151 1051 3 -1.1794 66.6741786357962 32.48672668862045 14.855267429862254 0 0 0
3152 1051 2 0.5897 66.66590243232133 31.591877577670473 15.194986466835752 0 0 0
3153 1051 2 0.5897 65.77664675723963 32.63955857494588 14.55978198456358 0 0 0
3668 1223 2 0.5897 64.33207517051443 27.0085861769887 18.5615078722045 0 0 0
3675 1225 2 0.5897 68.92647830726428 25.368166339430747 17.994815872931785 0 0 0
3732 1244 2 0.5897 69.98554752153332 31.637588605429016 17.19811525388978 0 0 0
30040 0 1 0 64.46468554209655 29.989680291683307 11.423230313485597 0 0 0
3728 1243 2 0.5897 63.2304086159509 30.122259162366337 17.45215094676082 0 0 0
3154 1052 3 -1.1794 6.950991338188037 2.173234672563175 17.67560478554349 0 0 0
3155 1052 2 0.5897 6.286104528616689 2.3128351654228654 17.001313152991276 0 0 0
3156 1052 2 0.5897 6.582855401703622 2.5751314638777334 18.462489154304222 0 0 0
3216 1072 2 0.5897 1.6688809648956542 5.853154117625823 17.20538259576355 0 0 0
3217 1073 3 -1.1794 5.068873791853071 6.484031603097845 18.088423091664055 0 0 0
3219 1073 2 0.5897 5.109165719222727 6.8509926399876075 18.971569683993604 0 0 0
3279 1093 2 0.5897 2.973352199893013 8.576737411740787 17.337204166955413 0 0 0
3778 1260 3 -1.1794 2.9399206341642934 3.610459049681472 21.157525745835212 0 0 0
3779 1260 2 0.5897 3.261231060051665 3.0703331661252538 20.43554546860687 0 0 0
3780 1260 2 0.5897 3.0104543677486655 3.047359867326818 21.928354569538374 0 0 0
3781 1261 3 -1.1794 5.92417528945124 3.9047902780335284 20.028785876142248 0 0 0
3782 1261 2 0.5897 6.245671496029752 4.408380514680582 20.776628415784373 0 0 0
3783 1261 2 0.5897 5.121045780985874 3.491262383763027 20.34534443384151 0 0 0
3820 1274 3 -1.1794 3.681312235620567 5.832316584883474 22.50625267112212 0 0 0
3821 1274 2 0.5897 3.9417497220082063 6.484182616601536 21.855503440183437 0 0 0
3822 1274 2 0.5897 3.3107155578580705 5.114881584049016 21.99227126506482 0 0 0
3876 1292 2 0.5897 4.879299429109019 9.52507158447245 21.182044012616263 0 0 0
4384 1462 3 -1.1794 2.8664977359792068 2.18665212346755 23.764245174914326 0 0 0
4385 1462 2 0.5897 3.0143951214050015 1.2424863836069215 23.71030502155009 0 0 0
4386 1462 2 0.5897 2.581224265468963 2.3337472252266678 24.66602896947169 0 0 0
4387 1463 3 -1.1794 5.684434649025049 2.952502546912402 23.9646714598856 0 0 0
4388 1463 2 0.5897 4.776004159416943 2.654137439958359 23.920354558266986 0 0 0
4389 1463 2 0.5897 5.906355078733141 2.908590237256841 24.894754760707123 0 0 0
4441 1481 3 -1.1794 5.848153618667066 5.587381726166195 23.98007515140912 0 0 0
4442 1481 2 0.5897 5.877921088490709 4.635109526337757 23.887753582495154 0 0 0
4443 1481 2 0.5897 5.051627375951216 5.848517049226602 23.5179217720794 0 0 0
30041 0 1 0 1.8770239727221427 6.859377244644969 20.034379961154293 0 0 0
3785 1262 2 0.5897 7.197688842739226 2.006469931481383 23.91064239267941 0 0 0
4492 1498 3 -1.1794 3.545548564606074 7.207307560632428 25.03359974163335 0 0 0
3159 1053 2 0.5897 8.159118612082896 3.3162874958447772 16.773349216322472 0 0 0
3160 1054 3 -1.1794 11.990196365513302 2.4765808610623092 17.396088851006287 0 0 0
3161 1054 2 0.5897 12.892681664698902 2.3456761207161185 17.6869773827615 0 0 0
3162 1054 2 0.5897 11.802008018456904 3.39217090012068 17.602273179576212 0 0 0
3163 1055 3 -1.1794 15.784981792977478 1.442317601038487 17.71845950357539 0 0 0
3165 1055 2 0.5897 15.415698256028897 0.5608658763117725 17.664568068583662 0 0 0
3222 1074 2 0.5897 9.474470033729007 6.430846241532303 18.237095452117224 0 0 0
3225 1075 2 0.5897 11.747724688597705 6.247178956569873 17.661957831292895 0 0 0
3226 1076 3 -1.1794 14.678674125450078 3.9854551970916834 17.82114479026102 0 0 0
3228 1076 2 0.5897 15.532092597925798 4.391061789364805 17.974089226046733 0 0 0
3284 1095 2 0.5897 8.062493341124885 8.432960886577513 17.361755742471313 0 0 0
3784 1262 3 -1.1794 7.76901230239285 1.2438827792634803 23.819634049910626 0 0 0
3786 1262 2 0.5897 8.650180753755611 1.5843933589679036 23.973991771586643 0 0 0
3787 1263 3 -1.1794 13.980905967964132 1.4011415650016572 21.71740636794894 0 0 0
3788 1263 2 0.5897 13.39624215198416 0.8418665696112476 21.205926489647023 0 0 0
3789 1263 2 0.5897 14.80279558364332 0.9124734378442211 21.761369611960845 0 0 0
3823 1275 3 -1.1794 6.945359223404283 6.599416822654132 21.87656125159592 0 0 0
3824 1275 2 0.5897 7.6926369409415685 6.166767060885467 21.463498091574408 0 0 0
3825 1275 2 0.5897 6.93778790871359 6.262084425249207 22.77231868644788 0 0 0
3826 1276 3 -1.1794 12.802807751777884 4.561866793866868 22.187228523648518 0 0 0
3827 1276 2 0.5897 13.03579996462682 3.853393991246914 22.787239150682243 0 0 0
3828 1276 2 0.5897 12.259727255738477 5.150998081423963 22.71088781804572 0 0 0
3829 1277 3 -1.1794 16.47234955713068 5.22485486415649 20.97066036909124 0 0 0
3830 1277 2 0.5897 16.15209457241841 4.912154120988344 20.124559609793938 0 0 0
3831 1277 2 0.5897 15.68649167727203 5.52026178682013 21.430436118439754 0 0 0
3881 1294 2 0.5897 13.08301415645866 10.347604320014977 21.706422580462586 0 0 0
4390 1464 3 -1.1794 9.918329260295144 3.0805033401789372 24.37231492098235 0 0 0
4391 1464 2 0.5897 10.142957202332099 2.8812595975187474 25.28120234082482 0 0 0
4392 1464 2 0.5897 9.521177544619633 3.9506731411719187 24.408482117237305 0 0 0
4393 1465 3 -1.1794 12.795070640975768 2.7433192059722153 24.112948153628757 0 0 0
4394 1465 2 0.5897 13.024745787184724 2.2420598038853403 23.330503795751873 0 0 0
4395 1465 2 0.5897 11.839764894881032 2.7991140811924624 24.090375904100284 0 0 0
4444 1482 3 -1.1794 8.923921860123942 5.732145956966093 24.055029218381403 0 0 0
4445 1482 2 0.5897 9.693110309498316 6.017331705883286 23.561825681212458 0 0 0
4446 1482 2 0.5897 9.186812420974718 5.804417059651647 24.972578510819773 0 0 0
4447 1483 3 -1.1794 11.58180516916489 6.508745511918193 24.024654722750427 0 0 0
4448 1483 2 0.5897 12.116338258252927 6.158135095112473 24.737099927917082 0 0 0
4449 1483 2 0.5897 11.664998257479942 7.458733771877676 24.107314625459527 0 0 0
4450 1484 3 -1.1794 14.671790917652283 5.874245575103471 23.443164424857834 0 0 0
4451 1484 2 0.5897 14.138004470057279 5.354814931600118 22.8419194693248 0 0 0
4452 1484 2 0.5897 14.882233761955028 5.273122821511549 24.157725034246187 0 0 0
5135 1712 2 0.5897 9.118913807324455 10.034110450636577 25.825319669006973 0 0 0
30020 0 1 0 9.150018801707725 4.311587762069581 20.39876657688795 0 0 0
30122 0 1 0 10.75329229861587 7.488612969018208 19.969802754362778 0 0 0
30135 0 1 0 14.172176540993686 8.032379573232777 18.03573907961096 0 0 0
30173 0 1 0 9.445039984307538 0.5633815845257978 19.141605218473412 0 0 0
3879 1293 2 0.5897 8.206342626386906 8.420123681732981 22.2650468998984 0 0 0
4498 1500 3 -1.1794 11.968743522515384 9.187806239962063 24.55535967463463 0 0 0
4502 1501 2 0.5897 14.39191382596285 8.118766066430341 23.26297666385494 0 0 0
3166 1056 3 -1.1794 18.059043529640785 3.214585051002686 18.26552038495689 0 0 0
3168 1056 2 0.5897 18.882444317059893 2.895002312533485 18.634450483882624 0 0 0
3169 1057 3 -1.1794 21.09814571884886 1.3825747714415912 17.551320085786084 0 0 0
3170 1057 2 0.5897 21.34926494548215 2.2873553907494064 17.73717933793853 0 0 0
3171 1057 2 0.5897 21.92536844430284 0.936257684435139 17.37038878456153 0 0 0
3229 1077 3 -1.1794 16.691974730221187 5.804611705774546 18.129284194186663 0 0 0
3231 1077 2 0.5897 17.120153096968437 4.989634386353078 18.391404546883095 0 0 0
3232 1078 3 -1.1794 21.138737544608492 4.166932927786107 18.860129404379713 0 0 0
3233 1078 2 0.5897 20.359580849090797 4.706059870481954 18.724157329808193 0 0 0
3234 1078 2 0.5897 21.32437971096679 4.245145175788583 19.79589197630292 0 0 0
3290 1097 2 0.5897 16.61206835247863 10.986748620079053 17.291387233667493 0 0 0
3294 1098 2 0.5897 22.317463371203203 10.319998057710615 19.478507399548235 0 0 0
3832 1278 3 -1.1794 20.992664917164404 4.827356767737574 21.61483539396666 0 0 0
3833 1278 2 0.5897 21.725485490260752 4.264772165571295 21.865244043752753 0 0 0
3834 1278 2 0.5897 20.90067195003085 5.440461745770726 22.344131126624152 0 0 0
3885 1295 2 0.5897 21.291554577730288 8.814454994679236 22.545326734721797 0 0 0
4396 1466 3 -1.1794 18.29559773693708 2.9840716176021633 24.104179258228832 0 0 0
4397 1466 2 0.5897 18.075133873253755 2.907205472769589 25.032467720155744 0 0 0
4398 1466 2 0.5897 17.544423077275834 2.6059663317788506 23.647008753289594 0 0 0
4399 1467 3 -1.1794 20.93493133076904 3.671220102338711 24.909430608171505 0 0 0
4400 1467 2 0.5897 21.63815973227997 3.3717373359522314 24.333225435231967 0 0 0
4401 1467 2 0.5897 20.13016686336668 3.4120996174930065 24.460605391704153 0 0 0
4453 1485 3 -1.1794 17.74279684904949 5.744803887442538 24.127068407768462 0 0 0
4454 1485 2 0.5897 18.046732549123508 4.873848824068592 23.87154346326075 0 0 0
4455 1485 2 0.5897 17.558925250426256 6.187469114154731 23.29853324654604 0 0 0
4456 1486 3 -1.1794 20.451426119379562 6.2566717648038495 23.92908693308781 0 0 0
4457 1486 2 0.5897 20.741853837136777 5.430081038066469 24.314614245637312 0 0 0
4458 1486 2 0.5897 19.542787892238454 6.3489566921046885 24.215603458929554 0 0 0
4506 1502 2 0.5897 17.989751304297318 9.186118344807696 23.825172538043866 0 0 0
4509 1503 2 0.5897 21.89998201813338 9.443055386714349 24.30920531608782 0 0 0
5082 1694 2 0.5897 20.94591391669955 6.233287158319402 25.818537683461205 0 0 0
30074 0 1 0 18.199192789085213 7.944965326962406 21.56106523850544 0 0 0
3173 1058 2 0.5897 24.654514433906613 2.166942039165142 18.3449397396835 0 0 0
3296 1099 2 0.5897 24.55810815855486 7.528299000507243 17.932816477038156 0 0 0
30148 0 1 0 27.223644482553976 6.361721771197974 17.759976674666635 0 0 0
3172 1058 3 -1.1794 24.260544296352318 3.0384503984736657 18.383572282362298 0 0 0
3174 1058 2 0.5897 23.7891518916512 3.052014751561738 19.216541031035575 0 0 0
3175 1059 3 -1.1794 27.661344169160536 2.381995072355418 19.14686204792361 0 0 0
3176 1059 2 0.5897 28.12070438416215 1.5436562128507412 19.195928297825603 0 0 0
3177 1059 2 0.5897 28.30615455914159 2.987960601654307 18.781817972233696 0 0 0
3178 1060 3 -1.1794 30.414212635580693 1.9686060078905543 17.370293912704184 0 0 0
3179 1060 2 0.5897 30.517293743839456 2.8572689628019634 17.029875764772076 0 0 0
3180 1060 2 0.5897 30.652041739854557 2.0367369707476146 18.294970772672166 0 0 0
3236 1079 2 0.5897 23.888625912087146 5.221380005931449 18.01802935470155 0 0 0
3238 1080 3 -1.1794 30.524929513564658 4.610052219202169 18.30164567801895 0 0 0
3239 1080 2 0.5897 31.273483661496936 4.710189117513279 18.889754684666386 0 0 0
3240 1080 2 0.5897 29.76867769826801 4.8648217847777655 18.830235062293603 0 0 0
3790 1264 3 -1.1794 23.36213753158125 2.7141064700303987 20.914991898399393 0 0 0
3791 1264 2 0.5897 23.2995007810695 2.135469777273586 21.674918235952067 0 0 0
3792 1264 2 0.5897 24.14768010186016 3.2369539243670244 21.07556912951538 0 0 0
3793 1265 3 -1.1794 26.000492290625733 3.534561240370208 21.27277820602659 0 0 0
3794 1265 2 0.5897 26.35385463649802 3.3933592217677417 20.39446795442437 0 0 0
3795 1265 2 0.5897 26.299588177937903 2.7774795350316817 21.776366125583642 0 0 0
3835 1279 3 -1.1794 27.90754441186741 5.60290216050357 21.45900720075364 0 0 0
3836 1279 2 0.5897 27.227793375017615 4.931637639692208 21.399212120959337 0 0 0
3837 1279 2 0.5897 27.505977696999125 6.3063217155431595 21.96908269821064 0 0 0
3838 1280 3 -1.1794 30.559867192705656 6.1481142725808064 21.087609288743867 0 0 0
3839 1280 2 0.5897 29.645572737384533 5.997265276646343 21.327488556865625 0 0 0
3840 1280 2 0.5897 31.00079740928124 6.3211603427589695 21.919394989137405 0 0 0
3890 1297 2 0.5897 27.700031010129607 8.798189875105818 20.945454401604493 0 0 0
3894 1298 2 0.5897 29.749286591103775 7.93588315186933 20.87137288866863 0 0 0
4402 1468 3 -1.1794 23.634834177864782 3.255056032500148 23.783982229662787 0 0 0
4403 1468 2 0.5897 24.069916386324778 4.095695355650591 23.641639958223344 0 0 0
4404 1468 2 0.5897 23.83748530059846 3.0306909867625973 24.692181549138333 0 0 0
4405 1469 3 -1.1794 26.5667085070992 2.1297439893261343 23.71986062993156 0 0 0
4406 1469 2 0.5897 26.160215284134352 1.671617138551354 24.45546581469858 0 0 0
4407 1469 2 0.5897 26.33379355606874 3.0488276012413573 23.851266652318294 0 0 0
4408 1470 3 -1.1794 29.940735617163927 3.080719877135051 23.83907697501662 0 0 0
4409 1470 2 0.5897 30.046374277705024 2.940959672598161 24.780108839898418 0 0 0
4410 1470 2 0.5897 29.17670166781875 2.5548142380580825 23.602629869147506 0 0 0
4459 1487 3 -1.1794 24.846450962825227 6.057775555761547 24.00459420254146 0 0 0
4460 1487 2 0.5897 25.755673876924927 6.355120999492311 23.97096439966267 0 0 0
4461 1487 2 0.5897 24.641833522866854 6.016554819582229 24.938759066527535 0 0 0
4462 1488 3 -1.1794 27.47532215983101 6.422172481880316 24.547312663836003 0 0 0
4463 1488 2 0.5897 28.343671968182818 6.047868079279916 24.39866408798336 0 0 0
4464 1488 2 0.5897 27.311059009606222 6.284338373472807 25.48018467647158 0 0 0
4465 1489 3 -1.1794 30.204586789174673 5.764387945369932 24.162522368582295 0 0 0
4466 1489 2 0.5897 30.04180810297591 4.899060160029249 23.787099010736235 0 0 0
4467 1489 2 0.5897 30.558320953143532 5.585328863206092 25.033752427210125 0 0 0
4512 1504 2 0.5897 23.47553994135894 7.520494208246732 23.498175001530488 0 0 0
4515 1505 2 0.5897 27.010420660155575 8.624885949706261 24.326430632228025 0 0 0
30032 0 1 0 24.295169219620153 6.529973994745028 20.764175568582303 0 0 0
30149 0 1 0 29.696379155973066 9.796111236429374 24.547150168145382 0 0 0
3181 1061 3 -1.1794 33.288814677579886 2.940458446330518 17.206403739691236 0 0 0
3183 1061 2 0.5897 32.57202074609438 2.382858657398747 17.50892552382213 0 0 0
3184 1062 3 -1.1794 35.842993788615374 2.788203971427115 17.956787603107042 0 0 0
3185 1062 2 0.5897 36.22939617041024 2.3867613333497553 18.735099131249772 0 0 0
3189 1063 2 0.5897 38.617438463339724 2.2009651712182556 19.123257709433418 0 0 0
3241 1081 3 -1.1794 33.8362278906794 5.886681562168279 17.837925091591224 0 0 0
3243 1081 2 0.5897 34.791596797170165 5.933502636364434 17.874115516107807 0 0 0
3244 1082 3 -1.1794 36.704804932501425 5.496631157298717 17.581051283909414 0 0 0
3245 1082 2 0.5897 36.565018871655 4.551920268767133 17.51614728983272 0 0 0
3246 1082 2 0.5897 37.27400878437558 5.706436608344598 16.84063234228604 0 0 0
3249 1083 2 0.5897 40.1270165153151 5.529148994635457 18.420804607835766 0 0 0
3305 1102 2 0.5897 36.60402777723197 9.45803094700332 16.805313702264726 0 0 0
3796 1266 3 -1.1794 36.1651819736042 1.8367601347999283 20.66964757809697 0 0 0
3797 1266 2 0.5897 36.868974635615324 1.2346960802015576 20.42793399662807 0 0 0
3798 1266 2 0.5897 36.403255890521365 2.145659450637523 21.543795080586246 0 0 0
3841 1281 3 -1.1794 32.827647097143206 4.683169072865997 20.09010949593474 0 0 0
3842 1281 2 0.5897 33.51799729813663 5.235490276967554 19.723244841957424 0 0 0
3843 1281 2 0.5897 32.237010660037356 5.296212264641658 20.527783361803802 0 0 0
3844 1282 3 -1.1794 35.685495185218386 5.415002307651893 20.268643011929893 0 0 0
3845 1282 2 0.5897 36.056220690608995 5.437300725732328 19.38643102157853 0 0 0
3846 1282 2 0.5897 36.21681962516317 4.77041477845189 20.736010797096984 0 0 0
3897 1299 2 0.5897 32.8707721864729 9.16416241726121 21.906780738537428 0 0 0
3900 1300 2 0.5897 36.30337102223393 7.359002143527317 20.221366045549924 0 0 0
4411 1471 3 -1.1794 33.8136970475612 1.4920267933074474 24.070663817220016 0 0 0
4412 1471 2 0.5897 33.23056073288086 2.19404711528495 23.78195861931625 0 0 0
4413 1471 2 0.5897 33.23199178782243 0.847081706051613 24.47302766818011 0 0 0
4414 1472 3 -1.1794 36.36851412298578 3.175888163743538 23.37858738471686 0 0 0
4415 1472 2 0.5897 36.61209790479589 3.547856578481661 24.22625391489773 0 0 0
4416 1472 2 0.5897 35.57929167924284 2.6650324853297542 23.558550116441538 0 0 0
4417 1473 3 -1.1794 38.81483706699234 1.5961457204500207 24.554565764656854 0 0 0
4419 1473 2 0.5897 38.086142975618145 0.9958425672776864 24.39685595538774 0 0 0
4468 1490 3 -1.1794 37.04176745043294 5.5811930537903445 25.15623581914941 0 0 0
4469 1490 2 0.5897 37.93400993620022 5.428566129555327 25.46742714077463 0 0 0
4470 1490 2 0.5897 37.14597160530972 6.1675568285999125 24.40686901438571 0 0 0
4523 1508 2 0.5897 38.57216038547259 9.254150915667722 26.151681565817707 0 0 0
5099 1700 2 0.5897 39.95870693823729 7.0181171581237916 27.629502096211375 0 0 0
30117 0 1 0 39.374287014448186 4.830491751786443 22.532469056714568 0 0 0
30125 0 1 0 33.45338931539456 5.914970906642564 24.000494946971557 0 0 0
3247 1083 3 -1.1794 39.48734616679979 5.760842254932553 19.094133572118547 0 0 0
3303 1101 2 0.5897 32.020493124761025 8.359452445604038 17.70735962117793 0 0 0
3903 1301 2 0.5897 37.53016117749617 7.6874348689696665 22.419416471949418 0 0 0
3187 1063 3 -1.1794 39.01112729793529 2.593313566066963 18.34396095974408 0 0 0
3190 1064 3 -1.1794 42.01492958454058 3.153860976363938 17.95819764763866 0 0 0
3192 1064 2 0.5897 41.2203181777525 2.624145136241701 17.89319296862116 0 0 0
3251 1084 2 0.5897 42.65328347893479 5.223515534944866 17.560666816478 0 0 0
3252 1084 2 0.5897 42.41108601763335 6.207587618869885 18.685316949697853 0 0 0
3253 1085 3 -1.1794 45.26485871130037 6.568399273389989 17.598833401986337 0 0 0
3255 1085 2 0.5897 46.12650993193368 6.151578753874106 17.591779178902378 0 0 0
3314 1105 2 0.5897 45.10929429542012 8.387579481950143 18.022105065915426 0 0 0
3799 1267 3 -1.1794 42.03269004192752 2.822966736417915 20.92667299419688 0 0 0
3800 1267 2 0.5897 42.239741927721184 2.715155068872611 19.998374643318904 0 0 0
3801 1267 2 0.5897 41.12645066377017 2.5253443870903074 21.006565591907645 0 0 0
3847 1283 3 -1.1794 42.569257164266695 5.704753213846115 20.489643500190883 0 0 0
3848 1283 2 0.5897 42.50260088521195 4.824456970333269 20.85959889794455 0 0 0
3849 1283 2 0.5897 41.73031453077881 6.11636255406109 20.696970433328147 0 0 0
3850 1284 3 -1.1794 45.47702290360405 5.537595751764182 20.68804523183145 0 0 0
3851 1284 2 0.5897 45.693578844799184 5.142475782526672 21.532566145943637 0 0 0
3852 1284 2 0.5897 44.520156246475636 5.554636648510566 20.669375212346758 0 0 0
3902 1301 2 0.5897 38.91973385406696 8.153923307419236 22.798057936572196 0 0 0
3906 1302 2 0.5897 42.97304653519199 9.047824693991963 19.96052031759452 0 0 0
4418 1473 2 0.5897 39.50019008239764 1.3048768208538981 23.953162707784095 0 0 0
4420 1474 3 -1.1794 41.10849843400403 0.2626830170274238 23.216471069007817 0 0 0
4421 1474 2 0.5897 41.605620487601 0.9781760172472528 23.612919402523353 0 0 0
14331 4777 2 0.5897 47.61133173650682 29.12615182959024 1.3140710939474527 0 0 1
4423 1475 3 -1.1794 44.34074205410642 2.4441716780643508 24.182680498971685 0 0 0
4424 1475 2 0.5897 45.27662161598197 2.6315357461472737 24.11018041499583 0 0 0
4425 1475 2 0.5897 44.30002615339001 1.5293456367791198 24.46136818160082 0 0 0
4471 1491 3 -1.1794 41.86219883036119 3.8391464960360113 24.795566224696394 0 0 0
4472 1491 2 0.5897 42.07115909154293 4.722540450405107 25.099181598818127 0 0 0
4473 1491 2 0.5897 42.63830132395535 3.5630890403927293 24.30803234735345 0 0 0
30007 0 1 0 45.33094236281089 2.3599022046867173 20.293251572596837 0 0 0
30107 0 1 0 44.723574884130905 5.911834488558096 24.402337730128433 0 0 0
30133 0 1 0 41.98916411141455 8.107759102383348 23.65989319938849 0 0 0
3909 1303 2 0.5897 45.16603421522122 7.530450193505122 20.793261014750833 0 0 0
3193 1065 3 -1.1794 47.43365101343591 2.477731427418495 17.18280698770012 0 0 0
3194 1065 2 0.5897 47.098185239279125 1.6955168957908067 16.744817519393393 0 0 0
3196 1066 3 -1.1794 50.49102787998525 2.151666543963628 16.915912283436406 0 0 0
3197 1066 2 0.5897 49.754582402794675 2.7204771634244165 16.691559446510425 0 0 0
3199 1067 3 -1.1794 53.26912652375232 1.5274542443342995 17.77848417610573 0 0 0
3200 1067 2 0.5897 52.44415385060824 1.9845428547432287 17.941951749611185 0 0 0
3256 1086 3 -1.1794 48.09317500185238 5.278398778529225 18.26933236238283 0 0 0
3257 1086 2 0.5897 48.37711688591577 5.397293791276277 19.175684128506074 0 0 0
3258 1086 2 0.5897 47.627990409304445 4.441839431362437 18.27135479038279 0 0 0
3259 1087 3 -1.1794 50.699457451746454 5.603862336059972 17.333867982998836 0 0 0
3260 1087 2 0.5897 51.21946637822743 4.830127899468064 17.551023207662986 0 0 0
3261 1087 2 0.5897 49.806808181086986 5.37298644270221 17.590980606759715 0 0 0
3264 1088 2 0.5897 54.0081538776488 7.141977516365063 18.590765372599243 0 0 0
3317 1106 2 0.5897 48.191267838701215 8.102824043206061 18.754632999165537 0 0 0
3320 1107 2 0.5897 54.065785225660335 9.403393279687595 17.479203279218574 0 0 0
3802 1268 3 -1.1794 48.542009183733356 2.8839170611845266 21.16398345428902 0 0 0
3803 1268 2 0.5897 48.68189888252072 2.164594812879885 20.548160266810896 0 0 0
3804 1268 2 0.5897 48.192113199054106 2.4629638538175835 21.949224474213523 0 0 0
3805 1269 3 -1.1794 54.39006820902779 1.7500977042015593 21.921022944004918 0 0 0
3806 1269 2 0.5897 54.372239042978045 1.809574598894542 20.965839050210707 0 0 0
3807 1269 2 0.5897 54.530871137581556 0.8205756387420372 22.10100941500148 0 0 0
3853 1285 3 -1.1794 49.15411528111442 6.8173439610747835 20.960158440169337 0 0 0
3854 1285 2 0.5897 49.57384389848434 6.076301900827108 21.397098450693182 0 0 0
3855 1285 2 0.5897 49.02898784042198 7.465285814653137 21.653517998763625 0 0 0
3856 1286 3 -1.1794 55.22134832099808 6.749121470827143 20.41463702820912 0 0 0
3857 1286 2 0.5897 54.90811950115384 6.223041737772714 21.150408614566498 0 0 0
3858 1286 2 0.5897 56.16214547438625 6.576246164279113 20.37933161863808 0 0 0
3912 1304 2 0.5897 49.67087525314254 10.238658383357723 20.778772657839415 0 0 0
3915 1305 2 0.5897 53.75375026153951 8.314448761828315 20.636948659872306 0 0 0
4426 1476 3 -1.1794 47.54211058187847 2.4808150657729406 23.74065563506334 0 0 0
4427 1476 2 0.5897 47.88089464028489 3.3756442141330574 23.713489977368962 0 0 0
4428 1476 2 0.5897 47.83536197861362 2.138712753025361 24.58516737860557 0 0 0
4429 1477 3 -1.1794 50.70052592365574 3.0544396110830436 23.465224505569612 0 0 0
4430 1477 2 0.5897 49.874153342616 3.4671231867616066 23.21416280138203 0 0 0
4431 1477 2 0.5897 50.55835391675343 2.7605088600719236 24.365015482521056 0 0 0
4432 1478 3 -1.1794 53.3616020467526 3.5100662018848654 23.659605957171348 0 0 0
4433 1478 2 0.5897 53.76151887788929 2.880605021242942 23.059541777961535 0 0 0
4434 1478 2 0.5897 52.421375480690166 3.431431300656643 23.498291314056978 0 0 0
4474 1492 3 -1.1794 48.77126326380174 5.149629753569689 23.60926343220218 0 0 0
4475 1492 2 0.5897 49.46642029197133 5.521550811354191 24.152093195695514 0 0 0
4476 1492 2 0.5897 48.20601257126768 5.893336083291028 23.40040166232118 0 0 0
4477 1493 3 -1.1794 53.66575880562822 6.277202240964732 23.820387582916645 0 0 0
4478 1493 2 0.5897 53.336732922316436 5.402875578518204 23.61175436690577 0 0 0
4479 1493 2 0.5897 53.405104173934745 6.420941785546999 24.730129136550946 0 0 0
5051 1684 2 0.5897 49.86202018789139 1.8556206043484986 26.05484841087666 0 0 0
5112 1704 2 0.5897 50.57597357955623 7.5277673884743965 25.711547576121045 0 0 0
5114 1705 2 0.5897 55.31429089602243 7.834917561002276 26.154881547960635 0 0 0
30045 0 1 0 52.01231201628968 4.9372064740107415 21.213233537593066 0 0 0
4528 1510 3 -1.1794 48.00442868686744 8.151521945641623 22.93730115881895 0 0 0
4530 1510 2 0.5897 48.50662742403036 8.26708860869705 23.743943825998738 0 0 0
3204 1068 2 0.5897 60.1932823121598 0.8201131542190319 16.723798715772286 0 0 0
3266 1089 2 0.5897 56.78009298903772 6.534499320200995 15.91726026772799 0 0 0
3267 1089 2 0.5897 56.71353254289912 6.314454114541064 17.413603861483587 0 0 0
3268 1090 3 -1.1794 60.703698871413145 7.627452762850536 15.977517561145891 0 0 0
3269 1090 2 0.5897 60.31578543234447 8.205067356966367 16.634873171463283 0 0 0
3270 1090 2 0.5897 61.136091133660514 6.941403860731517 16.48605043213677 0 0 0
3326 1109 2 0.5897 59.576857258466674 9.160315959397069 18.89907557902204 0 0 0
3808 1270 3 -1.1794 57.355293660953166 1.696804357412443 22.190417330299237 0 0 0
3809 1270 2 0.5897 58.146402585510046 1.1579376158115313 22.191578467864296 0 0 0
3810 1270 2 0.5897 56.82713024465217 1.3461565158003066 21.47325494299237 0 0 0
3811 1271 3 -1.1794 61.08906918383135 1.3754405036455808 22.826790363455245 0 0 0
3812 1271 2 0.5897 60.517965450301084 1.59986741722897 23.56143716904968 0 0 0
3813 1271 2 0.5897 60.549116777406944 0.8206892575143122 22.263820764804837 0 0 0
3859 1287 3 -1.1794 58.66350440563541 8.16985970453448 20.10044142976201 0 0 0
3860 1287 2 0.5897 58.47189346016715 7.234646204181456 20.17038968527495 0 0 0
3861 1287 2 0.5897 57.881888166179756 8.601436648862878 20.445477622031916 0 0 0
3918 1306 2 0.5897 56.52012019827226 10.443701853324155 21.77293374504755 0 0 0
3920 1307 2 0.5897 60.14375232488213 10.982323363446605 21.427458636757745 0 0 0
4435 1479 3 -1.1794 60.25675160617947 1.965300651672165 25.36332178891431 0 0 0
4436 1479 2 0.5897 60.246306521919934 2.920627909789236 25.422250560293037 0 0 0
4437 1479 2 0.5897 60.451113435987594 1.6720565024933272 26.25352590495926 0 0 0
4480 1494 3 -1.1794 57.68458766215202 4.659160521256925 21.758384188894183 0 0 0
4481 1494 2 0.5897 57.387784748878545 3.7621634062561764 21.911801203548194 0 0 0
4482 1494 2 0.5897 58.60433773482898 4.5683216408541165 21.509306257057652 0 0 0
4536 1512 2 0.5897 55.13131257090521 7.683305569870324 23.654528126835707 0 0 0
4539 1513 2 0.5897 61.69778326466532 9.077566141864086 23.182693326020697 0 0 0
5057 1686 2 0.5897 56.283360731852085 2.2902419130408695 23.840967441285617 0 0 0
30096 0 1 0 60.97196149711465 4.679547129957438 23.168479693854298 0 0 0
30097 0 1 0 60.22170558324911 3.813945727236297 19.01483511233648 0 0 0
30098 0 1 0 55.286072843571795 3.676677784269564 18.902243371340234 0 0 0
3816 1272 2 0.5897 61.97438497325642 2.080992217021557 21.22339201036271 0 0 0
30014 0 1 0 63.29221875752571 3.4482262686894685 26.355847921818654 0 0 0
3206 1069 2 0.5897 64.47911265028608 2.208986763406187 18.053959917198835 0 0 0
3272 1091 2 0.5897 62.95908740719246 5.302095084464174 17.6434918808239 0 0 0
3330 1110 2 0.5897 62.610225880762336 8.209514667305806 17.56050224921824 0 0 0
3863 1288 2 0.5897 63.49676173057639 5.54550925825308 21.568523709485277 0 0 0
4485 1495 2 0.5897 64.88992774019911 6.174039658412918 23.12538776114734 0 0 0
3205 1069 3 -1.1794 63.90992383949734 2.9459429536847175 18.275660834813593 0 0 0
3207 1069 2 0.5897 63.49128407094823 2.687322453276786 19.09668937497721 0 0 0
3208 1070 3 -1.1794 66.86067891086434 1.4864402368107044 17.790151873801296 0 0 0
3210 1070 2 0.5897 66.35026231606723 0.681993135397703 17.69756429301418 0 0 0
3211 1071 3 -1.1794 69.03560662868836 3.6182654196000414 18.246170834203305 0 0 0
3212 1071 2 0.5897 68.63625829367336 3.580314019768715 17.377083355042714 0 0 0
3271 1091 3 -1.1794 62.41057964936002 6.031975163133187 17.930974181405304 0 0 0
3273 1091 2 0.5897 62.51524323812206 6.050675855866663 18.88225100382555 0 0 0
3274 1092 3 -1.1794 69.14442488256304 6.602561316063096 18.044812767669256 0 0 0
3276 1092 2 0.5897 69.07889795604876 5.64888217047355 18.09415707507397 0 0 0
3814 1272 3 -1.1794 62.719475885265865 2.3095794750291434 20.667676576363966 0 0 0
3815 1272 2 0.5897 63.098453423326845 3.0850893850806966 21.081430182793383 0 0 0
3817 1273 3 -1.1794 65.49430674912674 3.1441634526770015 21.35032028712978 0 0 0
3818 1273 2 0.5897 66.01734732285628 2.58448950485111 20.776364302153233 0 0 0
3819 1273 2 0.5897 65.09872697529069 2.540307092053789 21.9788948696243 0 0 0
3862 1288 3 -1.1794 63.153733366090954 5.381070749950714 20.690159172191102 0 0 0
3864 1288 2 0.5897 63.90944769374232 5.070138515104623 20.191712755675063 0 0 0
3865 1289 3 -1.1794 65.93562807466125 5.8298635300064925 20.16206484128841 0 0 0
3866 1289 2 0.5897 66.78322388038933 5.779956607401769 19.72011175083996 0 0 0
3867 1289 2 0.5897 65.87931397586782 5.017726109122162 20.665546335108203 0 0 0
3868 1290 3 -1.1794 68.99528451174758 5.794823894707134 21.182650740238277 0 0 0
3869 1290 2 0.5897 69.56925713101178 6.057155073926529 20.462949688840446 0 0 0
3870 1290 2 0.5897 69.46147791102318 6.067375506571991 21.972974365770895 0 0 0
3923 1308 2 0.5897 67.68233928743024 9.382861205860786 20.134210964644023 0 0 0
3926 1309 2 0.5897 70.16562336522679 10.12483450839583 20.643695663022115 0 0 0
4438 1480 3 -1.1794 64.43138485210818 1.5367485898424018 23.474857221997905 0 0 0
4439 1480 2 0.5897 64.145741494858 1.9962013786911754 24.264504219938402 0 0 0
4440 1480 2 0.5897 63.7768942641775 0.8501256963267163 23.346704358846686 0 0 0
4483 1495 3 -1.1794 63.946327603126036 6.305115389842153 23.218502269638282 0 0 0
4484 1495 2 0.5897 63.8642133071645 7.143089724432841 23.67379142590083 0 0 0
4486 1496 3 -1.1794 66.85785443857628 5.2945507202258035 22.963372926928724 0 0 0
4487 1496 2 0.5897 66.47217608765438 4.4658484133812495 22.679231628061835 0 0 0
4488 1496 2 0.5897 67.34555377562722 5.606185222033454 22.200965614802335 0 0 0
4489 1497 3 -1.1794 69.51366369400775 6.39718467898601 23.99169124932481 0 0 0
4490 1497 2 0.5897 68.60183252417305 6.107482757652399 24.021174334058735 0 0 0
4491 1497 2 0.5897 70.00933622759256 5.667903354873332 24.364101387997486 0 0 0
4548 1516 2 0.5897 69.45421938479046 8.197121084808598 23.80413785495148 0 0 0
4540 1514 3 -1.1794 63.56209839165607 8.420562805454988 25.08075272212396 0 0 0
3389 1130 2 0.5897 2.946602074552574 15.7128004823547 17.71753212854262 0 0 0
3280 1094 3 -1.1794 5.613713112374298 9.232675225690418 18.94632176963587 0 0 0
3282 1094 2 0.5897 6.372103955207265 9.456722671147219 18.406990631201403 0 0 0
3872 1291 2 0.5897 2.218530188493508 9.783944595426414 21.03651208781732 0 0 0
4495 1499 3 -1.1794 6.6511408703811465 8.325851716741813 24.680384332447392 0 0 0
3277 1093 3 -1.1794 3.33298282914863 9.276102878324197 16.79150701456223 0 0 0
3278 1093 2 0.5897 2.844735663975104 10.05765012154901 17.05041070372239 0 0 0
3281 1094 2 0.5897 4.859668025120434 9.395968656077388 18.379767959817258 0 0 0
3334 1112 3 -1.1794 2.35418660254839 11.554822256727132 18.181116174892725 0 0 0
3335 1112 2 0.5897 1.5127969288913672 11.902027589582712 17.88490018499417 0 0 0
3336 1112 2 0.5897 2.814029700355436 12.313748130457931 18.540014416765484 0 0 0
3337 1113 3 -1.1794 4.870354640392114 12.612815958421592 17.646396958516586 0 0 0
3339 1113 2 0.5897 5.013767043546021 12.465815543492205 18.581307211924972 0 0 0
3388 1130 3 -1.1794 2.4421625508060214 14.900243224619864 17.75654982833066 0 0 0
3390 1130 2 0.5897 2.3910168806116365 14.694105371342838 18.689889548190404 0 0 0
3391 1131 3 -1.1794 6.245849472523336 15.283243022050275 17.165758325395966 0 0 0
3392 1131 2 0.5897 5.7249079469524755 14.595337768253124 16.75146563834952 0 0 0
3871 1291 3 -1.1794 1.5456314024580802 10.418415571699507 20.789762327715206 0 0 0
3873 1291 2 0.5897 1.7992148538123502 10.708666001206959 19.91358745386576 0 0 0
3874 1292 3 -1.1794 4.437345573430324 8.747861591859687 21.523881374900498 0 0 0
3875 1292 2 0.5897 5.140735328275637 8.11395916037824 21.664025954340087 0 0 0
3928 1310 3 -1.1794 5.6137826268059 12.214293380738415 20.259742023852322 0 0 0
3929 1310 2 0.5897 6.569009884621984 12.156231224426929 20.239678037659463 0 0 0
3930 1310 2 0.5897 5.433743761329366 13.109511502910898 20.546800591312568 0 0 0
3988 1330 3 -1.1794 2.723414466036016 14.7428114564157 20.782050025874785 0 0 0
3989 1330 2 0.5897 3.4505668179161124 15.327117644873162 20.567417468883352 0 0 0
3990 1330 2 0.5897 2.721602920895512 14.703229742031901 21.738429677118795 0 0 0
3991 1331 3 -1.1794 5.931520556959411 15.256365929009888 20.230246521466288 0 0 0
3992 1331 2 0.5897 6.773060312499958 15.312583437452071 20.682886457698483 0 0 0
3993 1331 2 0.5897 6.158827827700927 15.254020174160626 19.300430369009245 0 0 0
4038 1346 2 0.5897 4.470494949204657 17.853374865251844 20.349390530162225 0 0 0
4493 1498 2 0.5897 3.347395462445393 7.08380219299753 24.105314436924687 0 0 0
4494 1498 2 0.5897 4.281680311622315 7.819077116695935 25.042532506957084 0 0 0
4496 1499 2 0.5897 7.517169466207059 8.130296770212551 24.322634817531533 0 0 0
4497 1499 2 0.5897 6.805107403055025 9.029856279999931 25.310387637931555 0 0 0
4549 1517 3 -1.1794 4.0371094161220675 11.76924227628794 23.63849343320939 0 0 0
4550 1517 2 0.5897 3.9534638834080438 10.997181341358418 23.078888978090124 0 0 0
4551 1517 2 0.5897 4.544138844981206 11.465974391882774 24.391608108973994 0 0 0
4552 1518 3 -1.1794 6.956360116195112 12.771377090072423 23.16168227364623 0 0 0
4553 1518 2 0.5897 7.199002320983612 12.59462823111741 22.252773028499192 0 0 0
4554 1518 2 0.5897 6.001642312821809 12.838569303632696 23.146482667928563 0 0 0
4606 1536 3 -1.1794 2.690538527380922 14.367698636287438 23.66662069085282 0 0 0
4607 1536 2 0.5897 2.966049156004014 13.451709957776805 23.702559532269063 0 0 0
4608 1536 2 0.5897 1.7410493732724537 14.328395536492804 23.5519117295896 0 0 0
4677 1559 2 0.5897 5.925504559078856 15.029528465166358 24.5433935345583 0 0 0
30124 0 1 0 1.582937461078077 10.604975967626634 25.374493428355034 0 0 0
4673 1558 2 0.5897 2.0035821961801346 16.71122491799147 23.205740116611093 0 0 0
4675 1559 3 -1.1794 6.4803058733985885 15.543160311982835 23.956358912220573 0 0 0
3286 1096 3 -1.1794 10.833651613147236 9.813017556331928 17.15504628966071 0 0 0
3878 1293 2 0.5897 9.448466051600404 9.098001127641975 21.72698963158063 0 0 0
4500 1500 2 0.5897 12.90065645909942 9.081556339112439 24.364359551237257 0 0 0
3283 1095 3 -1.1794 8.076547194410063 9.351630884940713 17.093279780917918 0 0 0
3285 1095 2 0.5897 8.981050041455646 9.629877224488204 17.237101404913435 0 0 0
3287 1096 2 0.5897 11.412627497018088 10.569518620859721 17.24845147745049 0 0 0
3340 1114 3 -1.1794 11.981886838640145 12.790517568467033 17.15262150314414 0 0 0
3341 1114 2 0.5897 11.763173623664345 12.419128335048354 18.007294067759126 0 0 0
3342 1114 2 0.5897 11.964752428168811 13.7375120261516 17.290966320140747 0 0 0
3343 1115 3 -1.1794 15.368289361418674 12.61920425143751 17.691194821336083 0 0 0
3345 1115 2 0.5897 14.53419977519227 12.27333457719855 17.373546658870772 0 0 0
3394 1132 3 -1.1794 9.078591459125091 15.536847644796087 17.71774684971268 0 0 0
3396 1132 2 0.5897 8.206404272979512 15.170769932005138 17.86440294683719 0 0 0
3397 1133 3 -1.1794 11.7559471029866 15.666555859277217 18.22457024681204 0 0 0
3399 1133 2 0.5897 10.831596534549547 15.75055226471615 17.990577933296947 0 0 0
3402 1134 2 0.5897 15.700274924963523 14.615146564382533 17.475606381664985 0 0 0
3877 1293 3 -1.1794 8.952667354601818 8.956060129983744 22.53338145594783 0 0 0
3880 1294 3 -1.1794 12.228284268747837 9.92476965277242 21.62348066135892 0 0 0
3882 1294 2 0.5897 11.972037566931085 9.722955873789555 22.52339228151939 0 0 0
3931 1311 3 -1.1794 8.359360369610375 12.059644276592401 20.412858141884907 0 0 0
3932 1311 2 0.5897 9.029281718941329 11.490683539654329 20.033753880282973 0 0 0
3933 1311 2 0.5897 8.402134588401353 12.861201188598702 19.891409468727545 0 0 0
3934 1312 3 -1.1794 10.971443585046817 11.444055607829572 19.712011724889418 0 0 0
3935 1312 2 0.5897 11.480968639298199 10.81784551347872 20.226284353841542 0 0 0
3936 1312 2 0.5897 10.868187715017314 12.200761082122815 20.289044298916902 0 0 0
3937 1313 3 -1.1794 15.622942656780276 10.660148908228043 19.646315580638966 0 0 0
3939 1313 2 0.5897 15.221594090716952 9.791964068624695 19.608818710350665 0 0 0
3994 1332 3 -1.1794 8.47021123711402 15.836786291112032 21.562789408079787 0 0 0
3995 1332 2 0.5897 9.176307767219752 15.194494799544257 21.634348370911507 0 0 0
3996 1332 2 0.5897 8.10497197875675 15.891301938219446 22.445886026647827 0 0 0
3997 1333 3 -1.1794 11.050563977205694 14.150443738470926 20.458705469704647 0 0 0
3998 1333 2 0.5897 11.107661017556397 14.66229984279598 19.65187547923205 0 0 0
3999 1333 2 0.5897 11.876024750317839 14.32324370421412 20.91145952581389 0 0 0
4044 1348 2 0.5897 9.87777122336139 16.819374955121695 21.089726714020355 0 0 0
4499 1500 2 0.5897 11.94512403632627 9.551784955163809 25.440341838376508 0 0 0
4501 1501 3 -1.1794 14.526951745675767 8.965453568016056 23.68855440683911 0 0 0
4503 1501 2 0.5897 14.887793966461906 8.74728724689447 24.547872168741645 0 0 0
4555 1519 3 -1.1794 8.995036212728222 10.904940311887714 24.253980927167667 0 0 0
4556 1519 2 0.5897 8.217084030233384 11.340773587175473 23.90602805426157 0 0 0
4557 1519 2 0.5897 9.094680363611682 10.122629958512086 23.711494148662453 0 0 0
4558 1520 3 -1.1794 11.562347043293206 12.815771987799106 25.72716063000037 0 0 0
4559 1520 2 0.5897 10.871530873268116 12.74968132083798 25.06789033627378 0 0 0
4560 1520 2 0.5897 11.451840295437522 12.034937826237371 26.269671434952343 0 0 0
4609 1537 3 -1.1794 9.337818788104927 14.152864841224732 23.855769059042398 0 0 0
4610 1537 2 0.5897 8.513197920718921 13.786001307648677 23.536953406524088 0 0 0
4611 1537 2 0.5897 9.174945619631146 14.342082721890995 24.779836562265263 0 0 0
4612 1538 3 -1.1794 12.23898120085424 14.49828686147964 23.235521457360797 0 0 0
4613 1538 2 0.5897 12.670038515541213 13.996283059716225 23.92719592659373 0 0 0
4614 1538 2 0.5897 11.31700495063367 14.248363591675327 23.296600394351596 0 0 0
4615 1539 3 -1.1794 15.964813771226545 15.612268208537605 24.362076659791306 0 0 0
4616 1539 2 0.5897 15.550085510307591 16.327499389135088 23.879711233904697 0 0 0
4617 1539 2 0.5897 15.776457097445293 14.831094954888203 23.841959554357995 0 0 0
4679 1560 2 0.5897 11.315487316808175 16.308179474617152 23.631451407917503 0 0 0
5255 1752 2 0.5897 11.84270976817598 14.480083350763072 26.773576866172515 0 0 0
30030 0 1 0 14.33978018068949 12.321364118639542 22.95132600809168 0 0 0
30127 0 1 0 14.546602283747966 15.401458461691295 21.028287612168192 0 0 0
3293 1098 2 0.5897 21.73576578665977 8.943474821944283 19.720802055317854 0 0 0
3938 1313 2 0.5897 16.563950232328317 10.491849799788438 19.597200892561464 0 0 0
3289 1097 3 -1.1794 17.332395915143167 10.406264722288057 17.04562613836029 0 0 0
3291 1097 2 0.5897 18.10892273266995 10.965576298970308 17.065837206854003 0 0 0
3292 1098 3 -1.1794 22.515446370372345 9.387890401354676 19.387897892161146 0 0 0
3344 1115 2 0.5897 15.445278690653721 12.27903968077016 18.58259476968602 0 0 0
3401 1134 2 0.5897 16.778464548337624 15.671100751509737 17.595451123344972 0 0 0
3403 1135 3 -1.1794 18.513100057376256 14.750627214649498 17.615670213994783 0 0 0
3405 1135 2 0.5897 18.654144641072108 14.544151035779644 18.539632477185673 0 0 0
3406 1136 3 -1.1794 21.45546189118727 15.777689473574616 18.248447953285623 0 0 0
3408 1136 2 0.5897 20.854932241163635 15.117951428587828 18.595350721895773 0 0 0
3411 1137 2 0.5897 23.838120663755394 14.919476526390008 17.981478700894556 0 0 0
3883 1295 3 -1.1794 21.071999871212785 9.379396415719075 21.804470016889677 0 0 0
3884 1295 2 0.5897 20.352688905393347 9.924544610277696 22.123275602467412 0 0 0
3940 1314 3 -1.1794 18.56136503720673 11.294230517415835 21.34781364079437 0 0 0
3941 1314 2 0.5897 18.391402816199108 11.597106485352063 22.239784411789504 0 0 0
3942 1314 2 0.5897 19.28641587330229 11.8398661399225 21.043158126477607 0 0 0
3943 1315 3 -1.1794 21.5511088549465 12.081643342393976 20.6512463039781 0 0 0
3944 1315 2 0.5897 21.62190188574657 11.318555254295196 21.224759403829367 0 0 0
3945 1315 2 0.5897 22.342053813841467 12.590300766349126 20.829867448510832 0 0 0
4000 1334 3 -1.1794 18.72290443372569 14.47207426536162 20.59804417197645 0 0 0
4001 1334 2 0.5897 18.37969092406375 13.86499591057476 21.25370561018537 0 0 0
4002 1334 2 0.5897 19.671373707185598 14.451834970314126 20.72543500816179 0 0 0
4003 1335 3 -1.1794 21.618024864667333 14.898017281230542 21.869511187872675 0 0 0
4004 1335 2 0.5897 21.937992135535044 15.711302536381197 21.47910129929118 0 0 0
4005 1335 2 0.5897 21.121787139032314 15.179717404814001 22.638032527872223 0 0 0
4007 1336 2 0.5897 24.122453565505758 16.15198626815564 21.453811481670066 0 0 0
4504 1502 3 -1.1794 17.320451595065386 9.450543204755908 24.45632167253146 0 0 0
4505 1502 2 0.5897 16.53585589324935 9.595516741562982 23.92752655974755 0 0 0
4507 1503 3 -1.1794 21.387872475730678 10.053511202443953 24.839601117434714 0 0 0
4508 1503 2 0.5897 21.138165355976962 10.748980551096302 24.231159704271494 0 0 0
4561 1521 3 -1.1794 17.59507131328855 12.91659819557944 23.32617985349185 0 0 0
4562 1521 2 0.5897 17.69114020405798 12.41338815701 24.134747782375797 0 0 0
4563 1521 2 0.5897 18.075246347615145 13.728248391782346 23.490154788931324 0 0 0
4564 1522 3 -1.1794 20.439241327259055 12.38770061529338 23.448370286803062 0 0 0
4565 1522 2 0.5897 20.804672234570642 13.068436910354162 22.883312533699705 0 0 0
4566 1522 2 0.5897 20.66572048511327 12.665427673832518 24.335955704448754 0 0 0
4618 1540 3 -1.1794 18.741832535917265 15.198186947539098 23.725482936123626 0 0 0
4619 1540 2 0.5897 19.390128442882368 15.214011956365681 24.429538740197223 0 0 0
4620 1540 2 0.5897 17.988109075776073 15.66780644164663 24.082682008313927 0 0 0
4621 1541 3 -1.1794 21.25497385290818 15.29715092804673 24.892176818499184 0 0 0
4622 1541 2 0.5897 22.19536191880762 15.338220337194647 24.71835232269443 0 0 0
4623 1541 2 0.5897 21.18154298613322 15.400698935434567 25.840921815262114 0 0 0
4626 1542 2 0.5897 24.659636262934608 14.264387835106897 24.1079958155511 0 0 0
4688 1563 2 0.5897 21.04129424422816 17.274796308587895 24.252620261044925 0 0 0
4692 1564 2 0.5897 23.60487867065678 17.612841380137688 23.719248669031238 0 0 0
5144 1715 2 0.5897 18.12319317147059 8.126898356347047 26.381944778604538 0 0 0
3297 1099 2 0.5897 23.9071664371389 8.782583124627847 18.475901263485905 0 0 0
3462 1154 2 0.5897 20.74706527228619 17.41328797850703 18.162131487135657 0 0 0
4050 1350 2 0.5897 18.754169050173036 16.236430986573282 21.813348995606184 0 0 0
3353 1118 2 0.5897 29.72810051371748 10.578923478514467 18.597654745507135 0 0 0
3413 1138 2 0.5897 28.610665683282583 13.853132301881555 18.286481860709443 0 0 0
3300 1100 2 0.5897 26.354219133367714 9.87772887099434 17.76751562230427 0 0 0
3948 1316 2 0.5897 25.781787283358664 12.960273009898863 21.25590565608209 0 0 0
3295 1099 3 -1.1794 24.724358175545678 8.456141845803636 18.09925090483764 0 0 0
3298 1100 3 -1.1794 26.661026020540525 10.77447371449523 17.63353565448748 0 0 0
3346 1116 3 -1.1794 24.31962462359811 11.981510974029396 18.810100330760974 0 0 0
3347 1116 2 0.5897 24.965238113676097 11.369035389903795 18.457553583485787 0 0 0
3348 1116 2 0.5897 24.679906305461653 12.249814231218032 19.655347159445938 0 0 0
3349 1117 3 -1.1794 26.889422045421146 13.082910670262212 19.239712890259653 0 0 0
3351 1117 2 0.5897 27.112025830239304 12.419638638763313 18.586452247747797 0 0 0
3352 1118 3 -1.1794 30.28728121162026 11.327394457107726 18.805837447806557 0 0 0
3354 1118 2 0.5897 29.734353072595813 12.092062811312541 18.645260266460568 0 0 0
3409 1137 3 -1.1794 24.52274787540094 14.372509954752399 17.596323510251878 0 0 0
3410 1137 2 0.5897 24.277393206365414 13.478262203652045 17.833712335887128 0 0 0
3412 1138 3 -1.1794 29.547689740919132 13.999807486470527 18.415729870960707 0 0 0
3414 1138 2 0.5897 29.605317305704137 14.45991528830724 19.253113929777395 0 0 0
3464 1155 2 0.5897 25.476091986854474 17.818467562050525 21.570394477788803 0 0 0
3886 1296 3 -1.1794 24.61514769695953 9.812447397275593 21.534176150634405 0 0 0
3887 1296 2 0.5897 25.149032687480254 9.018181457496535 21.552608747037276 0 0 0
3888 1296 2 0.5897 24.091200180956665 9.73098714151337 20.737261110949078 0 0 0
3889 1297 3 -1.1794 26.86898498475375 8.500680873507807 21.315701865845174 0 0 0
3891 1297 2 0.5897 26.820195499608324 8.928641982984383 22.17051246734169 0 0 0
3892 1298 3 -1.1794 29.725196074617937 8.889994167843783 20.798409477451127 0 0 0
3893 1298 2 0.5897 30.614131483108967 9.133444609368302 20.540034957688597 0 0 0
3946 1316 3 -1.1794 24.849006822926935 13.027543407507434 21.459932966129518 0 0 0
3947 1316 2 0.5897 24.73288539569142 12.479087830544158 22.235783854558214 0 0 0
3949 1317 3 -1.1794 27.626313608134552 11.371349377355296 21.24453052929714 0 0 0
3950 1317 2 0.5897 27.16091068109324 10.635784369139763 20.846315564237027 0 0 0
3951 1317 2 0.5897 27.5440799185136 12.080734152076094 20.607158838050918 0 0 0
3952 1318 3 -1.1794 30.75970676693046 11.58927352753025 21.45726153615525 0 0 0
3953 1318 2 0.5897 30.777144293605847 11.400177125258464 20.51908760228224 0 0 0
3954 1318 2 0.5897 29.897270806435905 11.291027366906288 21.74619969986465 0 0 0
4006 1336 3 -1.1794 24.16559690338278 15.712036591929206 20.60480322164257 0 0 0
4008 1336 2 0.5897 24.23755452851858 14.782071742429174 20.819791642125413 0 0 0
4009 1337 3 -1.1794 30.462558775227702 14.814049983261281 21.244196967786852 0 0 0
4010 1337 2 0.5897 30.380470649356596 13.950566101469105 21.649028798090804 0 0 0
4011 1337 2 0.5897 30.686391047535455 15.398399730608947 21.96853584880694 0 0 0
4056 1352 2 0.5897 29.723128907151107 17.749080798484012 21.092444668826243 0 0 0
4510 1504 3 -1.1794 23.3224096401685 8.459122958511353 23.60661710947783 0 0 0
4511 1504 2 0.5897 24.192229047650983 8.85330753909442 23.541308175383996 0 0 0
4513 1505 3 -1.1794 26.182324815714765 9.103007547682665 24.282962736764553 0 0 0
4514 1505 2 0.5897 25.835247231328744 9.063350698243761 25.17413984701193 0 0 0
4567 1523 3 -1.1794 23.24935642757741 11.661024075210184 23.328476282380347 0 0 0
4568 1523 2 0.5897 23.05408515144217 11.431006821415096 24.23687781684287 0 0 0
4569 1523 2 0.5897 23.532187237042255 10.838818899217117 22.92820380510543 0 0 0
4570 1524 3 -1.1794 28.051288508941564 12.519643734247074 23.624609053084793 0 0 0
4571 1524 2 0.5897 27.92071483803532 12.198308168298636 22.732462373605834 0 0 0
4572 1524 2 0.5897 27.295229853383105 12.191095027598916 24.111089111370426 0 0 0
4624 1542 3 -1.1794 23.754852201672545 14.319312731190768 24.415535092845385 0 0 0
4625 1542 2 0.5897 23.24320902115926 13.881168845023298 23.735474984902158 0 0 0
4627 1543 3 -1.1794 26.478583611329558 14.818670225255154 23.649138336814058 0 0 0
4628 1543 2 0.5897 27.179732450533034 14.167040711191001 23.64762689093627 0 0 0
4629 1543 2 0.5897 26.931424673067493 15.658623066895903 23.573999295907473 0 0 0
4630 1544 3 -1.1794 31.490488288929846 15.965636231686874 23.72075537311805 0 0 0
4631 1544 2 0.5897 31.268526302125583 15.15689973577498 24.182177644611752 0 0 0
4632 1544 2 0.5897 32.319333665481935 16.244329058901574 24.110085036082257 0 0 0
4697 1566 2 0.5897 30.40331439382271 17.51343064698387 24.232538451641297 0 0 0
30129 0 1 0 26.780560650619147 16.268393218030226 18.717857698739863 0 0 0
4053 1351 2 0.5897 27.556141148676087 18.840752014628524 21.335837109952195 0 0 0
5312 1771 2 0.5897 28.134046539017657 18.48498907926688 25.872926960885906 0 0 0
4516 1506 3 -1.1794 33.232804781707095 9.968259076812275 23.928024028862094 0 0 0
3301 1101 3 -1.1794 31.861531393447148 9.294101648402565 17.575475396044272 0 0 0
3304 1102 3 -1.1794 36.48308310771545 8.521284805082098 16.960589717980064 0 0 0
3306 1102 2 0.5897 36.55400236564788 8.424313328143498 17.91022126158977 0 0 0
3309 1103 2 0.5897 37.74171110926777 7.671951629957716 16.130040602798893 0 0 0
3355 1119 3 -1.1794 33.66278713669218 12.608717546608398 19.210807831907356 0 0 0
3356 1119 2 0.5897 33.90714070856523 12.86530993536226 20.10001152790849 0 0 0
3358 1120 3 -1.1794 37.27832836181043 12.936171315742442 18.590045079215287 0 0 0
3359 1120 2 0.5897 38.198726577194755 12.855887018134814 18.339738828704206 0 0 0
3360 1120 2 0.5897 36.92521546571232 13.599124312018581 17.996717732412073 0 0 0
3363 1121 2 0.5897 39.97128498439019 13.17251915715835 15.162989223068703 0 0 0
3415 1139 3 -1.1794 35.9825282436884 15.114827509249814 17.55099251910256 0 0 0
3416 1139 2 0.5897 35.21307623361205 15.667606019790204 17.687416019911183 0 0 0
3417 1139 2 0.5897 36.23227805568897 15.271649593620124 16.640352730112173 0 0 0
3418 1140 3 -1.1794 38.64405520923156 15.801696130356136 17.4816571971029 0 0 0
3420 1140 2 0.5897 37.71984041543934 15.898593673305317 17.711156825047528 0 0 0
3473 1158 2 0.5897 39.34961322105683 17.618865718424452 18.83249490658287 0 0 0
3895 1299 3 -1.1794 32.54926381495437 8.710718027888197 21.127516704861637 0 0 0
3896 1299 2 0.5897 33.025877076786635 7.880657444692237 21.11909275800762 0 0 0
3898 1300 3 -1.1794 36.683324384332316 8.184644215690382 19.921061518462434 0 0 0
3899 1300 2 0.5897 36.27075252055437 8.852117011055354 20.469237054544873 0 0 0
3901 1301 3 -1.1794 38.065748844390335 7.9374413753903195 23.172326550004673 0 0 0
3955 1319 3 -1.1794 33.45437351132315 12.029337089786864 22.23280676139379 0 0 0
3956 1319 2 0.5897 33.58483217340653 11.380540340494296 22.924382307779403 0 0 0
3957 1319 2 0.5897 32.6301999978908 11.775144210238842 21.81764738432207 0 0 0
3958 1320 3 -1.1794 36.00416137357249 11.389478339615566 20.910165722463393 0 0 0
3959 1320 2 0.5897 35.94654265130193 11.826906591371166 20.06071398620057 0 0 0
3960 1320 2 0.5897 35.227520039259694 11.684841409450447 21.385372309786252 0 0 0
3963 1321 2 0.5897 37.91319105373273 12.09411743558844 21.26742751385786 0 0 0
4012 1338 3 -1.1794 32.57602021089803 15.561046175175314 19.190256521967132 0 0 0
4013 1338 2 0.5897 32.88756349011744 14.812588096182235 18.681354277849287 0 0 0
4014 1338 2 0.5897 31.83941417994778 15.217562506241448 19.695885616916726 0 0 0
4015 1339 3 -1.1794 38.80543684137656 15.061996619902553 20.63677696444453 0 0 0
4017 1339 2 0.5897 38.027631018496 15.411245863454345 21.07183361255884 0 0 0
4059 1353 2 0.5897 33.368803134328374 16.818966518768722 20.72748373826509 0 0 0
4061 1354 2 0.5897 34.823121017076424 18.8720592214725 21.098146479517126 0 0 0
4517 1506 2 0.5897 32.3069220791493 10.180677648979406 23.810337260266948 0 0 0
4518 1506 2 0.5897 33.2521038882094 9.395867555500345 24.69498301174749 0 0 0
4519 1507 3 -1.1794 36.59686295041749 9.214448785447951 25.185646613384094 0 0 0
4520 1507 2 0.5897 36.876892693291275 8.829098982921066 24.35539297017225 0 0 0
4521 1507 2 0.5897 35.70365669035449 9.516538163803363 25.02085585976168 0 0 0
4573 1525 3 -1.1794 31.367410890993877 13.275118959089925 24.851457302624336 0 0 0
4574 1525 2 0.5897 32.094795780774646 12.777090792661673 24.478481802279287 0 0 0
4575 1525 2 0.5897 31.012256230513373 12.706191800455466 25.534405834890244 0 0 0
4577 1526 2 0.5897 39.192219487944456 12.583245951690657 24.929334416598746 0 0 0
4633 1545 3 -1.1794 32.973749088681345 15.251704426064537 26.261824949245867 0 0 0
4634 1545 2 0.5897 32.32153865794473 14.793440106299188 25.73187459580765 0 0 0
4635 1545 2 0.5897 32.48010380762475 15.593418852969785 27.00733029850298 0 0 0
4636 1546 3 -1.1794 35.41624417343387 16.22521381081008 24.856367381995707 0 0 0
4637 1546 2 0.5897 35.69027635085114 15.447731842361708 24.36989072739179 0 0 0
4638 1546 2 0.5897 34.57271782064168 15.983902211965928 25.239073687500326 0 0 0
4639 1547 3 -1.1794 38.841439702932504 15.245426479177972 23.977435997030334 0 0 0
4641 1547 2 0.5897 38.495474198835026 15.134119593476898 24.862958642891225 0 0 0
4700 1567 2 0.5897 33.268449938257966 18.428957294216655 23.107101247555253 0 0 0
4704 1568 2 0.5897 35.71044833091866 18.13458558709582 23.963164723955657 0 0 0
30023 0 1 0 35.28568516326046 15.066520852836566 21.34960730449929 0 0 0
30054 0 1 0 36.1600976647806 12.816165081985202 24.63732469250347 0 0 0
30128 0 1 0 39.07257986148709 9.940792253457754 18.60876890017951 0 0 0
3422 1141 2 0.5897 41.71719361896088 14.681931126095257 18.007171382968174 0 0 0
3313 1105 3 -1.1794 45.34503128056236 9.303086544810842 17.872079617178706 0 0 0
4522 1508 3 -1.1794 39.43120033054588 9.676059557756902 26.135098325691335 0 0 0
3310 1104 3 -1.1794 41.42651915759322 9.227566312439132 16.46120500434873 0 0 0
3312 1104 2 0.5897 41.723648208841155 9.086407581684382 17.360104780286452 0 0 0
3315 1105 2 0.5897 44.52859913409642 9.785538486318893 18.002119436381697 0 0 0
3364 1122 3 -1.1794 41.73597149280104 12.386091779823555 17.80593874938205 0 0 0
3365 1122 2 0.5897 42.01266386803031 11.76284265565169 18.477678052830726 0 0 0
3367 1123 3 -1.1794 45.14900475665217 11.960090153256024 18.865987540357583 0 0 0
3368 1123 2 0.5897 45.82248554217501 11.923915721940105 18.18676151950133 0 0 0
3419 1140 2 0.5897 38.64743111229249 15.173279374579709 16.759637328963166 0 0 0
3421 1141 3 -1.1794 42.17111851124174 15.52448490752618 18.024121341832466 0 0 0
3423 1141 2 0.5897 41.74659670519812 16.01163091996117 18.730310216807233 0 0 0
3424 1142 3 -1.1794 45.20828235923419 14.650166716303808 18.692830085018407 0 0 0
3425 1142 2 0.5897 45.94466561937621 15.204978311579728 18.435621528353334 0 0 0
3426 1142 2 0.5897 44.43451863627104 15.19295325691091 18.541487242688742 0 0 0
3904 1302 3 -1.1794 42.41105823038935 9.222066788396582 19.205509632595646 0 0 0
3905 1302 2 0.5897 41.543765447220686 9.372517782427629 19.58154118950234 0 0 0
3907 1303 3 -1.1794 44.700685404622746 8.364532025100043 20.85642849470334 0 0 0
3908 1303 2 0.5897 45.39223161851376 9.017689733077873 20.963111134602617 0 0 0
3961 1321 3 -1.1794 38.8247114409021 12.308129872551474 21.466328903717528 0 0 0
3962 1321 2 0.5897 38.86680419734782 13.262222791221244 21.401772778839685 0 0 0
3964 1322 3 -1.1794 40.31560862071759 10.017380499538277 21.517785517126043 0 0 0
3965 1322 2 0.5897 39.81781850843855 10.83484988383154 21.531224904017783 0 0 0
3966 1322 2 0.5897 41.02995829081818 10.161164169238463 22.138480776911994 0 0 0
3967 1323 3 -1.1794 46.438884305512694 10.772139996001469 21.093639655943342 0 0 0
3968 1323 2 0.5897 45.991065741578886 11.21786359064611 20.37459811510841 0 0 0
3969 1323 2 0.5897 46.25393056258973 11.311374675358186 21.862567313196234 0 0 0
4016 1339 2 0.5897 38.462465229506186 14.56850311110935 19.89174931797646 0 0 0
4018 1340 3 -1.1794 41.41965966203493 16.74793251864402 20.56930849390548 0 0 0
4019 1340 2 0.5897 40.91602331330472 16.078500508221822 21.032388374868905 0 0 0
4020 1340 2 0.5897 42.32292848754746 16.432647214275505 20.599845385943695 0 0 0
4021 1341 3 -1.1794 46.78178314359105 14.495927382206137 21.05960260749905 0 0 0
4022 1341 2 0.5897 47.61459079948356 14.800071183004224 20.698826233610166 0 0 0
4023 1341 2 0.5897 46.33247111617365 14.090957015593833 20.31774714414527 0 0 0
4067 1356 2 0.5897 41.38671305054372 18.46573671079662 20.943402761763195 0 0 0
4070 1357 2 0.5897 45.572070228740245 16.26394325910824 21.33516787708245 0 0 0
4524 1508 2 0.5897 39.31799218334608 10.428185570304679 25.553958853634516 0 0 0
4525 1509 3 -1.1794 45.40708761676188 9.216966677450715 24.197772169845695 0 0 0
4526 1509 2 0.5897 44.767670720551074 8.83826945022314 23.594476005087706 0 0 0
4527 1509 2 0.5897 45.241177759559235 8.776166022639108 25.03107942700109 0 0 0
4576 1526 3 -1.1794 39.411743993820494 11.911849486470564 24.283372100945215 0 0 0
4578 1526 2 0.5897 38.76307496102406 12.025887519087583 23.58878188063471 0 0 0
4579 1527 3 -1.1794 42.31829119439046 11.38811058883126 23.846832074955895 0 0 0
4580 1527 2 0.5897 41.646913345502085 11.938536371655228 24.249963620407932 0 0 0
4581 1527 2 0.5897 42.63061702051764 10.83008120364779 24.559073383241557 0 0 0
4582 1528 3 -1.1794 44.99141786363764 12.014920323426534 23.518677697952203 0 0 0
4583 1528 2 0.5897 45.3819555602707 11.173252017524968 23.75385122527607 0 0 0
4584 1528 2 0.5897 44.04751149948689 11.861251821230457 23.55940255973796 0 0 0
4640 1547 2 0.5897 39.79127717480209 15.27325180271257 24.09261376704011 0 0 0
4642 1548 3 -1.1794 41.54379869024845 15.694327656587307 24.355401430803 0 0 0
4643 1548 2 0.5897 42.36055596228447 15.829199726515261 23.87483009129886 0 0 0
4644 1548 2 0.5897 41.82221524355875 15.443209609370603 25.236114664583443 0 0 0
4645 1549 3 -1.1794 44.15031924893805 15.966721545656663 23.64284422653446 0 0 0
4646 1549 2 0.5897 44.904575384719244 15.427188523422476 23.405709145016395 0 0 0
4647 1549 2 0.5897 44.15230143327978 16.677191339892246 23.001392389352777 0 0 0
4709 1570 2 0.5897 41.88587994463282 17.95554665961277 24.063148310413112 0 0 0
5226 1742 2 0.5897 45.003671579554414 12.323586059790049 25.344804943669928 0 0 0
30011 0 1 0 42.687518844424176 13.691144240461087 21.014416903562083 0 0 0
4532 1511 2 0.5897 52.19176945662317 8.366363220410056 23.34172674384417 0 0 0
3316 1106 3 -1.1794 48.049897068919456 8.832283472697661 18.151197308358817 0 0 0
3318 1106 2 0.5897 47.10523989318526 8.984711586046648 18.17608949922733 0 0 0
3319 1107 3 -1.1794 54.40133304311368 10.095351730258121 18.049142483387115 0 0 0
3321 1107 2 0.5897 54.140592940513386 9.827873257420698 18.930449121720414 0 0 0
3370 1124 3 -1.1794 47.56395440053081 11.77115729375191 17.22962697304713 0 0 0
3371 1124 2 0.5897 47.95762259885663 10.918846245267993 17.41623690043424 0 0 0
3372 1124 2 0.5897 47.410953321401195 11.763136957926806 16.28476814508269 0 0 0
3373 1125 3 -1.1794 50.38127830943252 11.099095185427817 18.336844664811697 0 0 0
3375 1125 2 0.5897 50.15098430744409 10.364094545994954 18.905149651254956 0 0 0
3376 1126 3 -1.1794 53.9549193463952 12.943957387277084 18.489055626630567 0 0 0
3377 1126 2 0.5897 53.76894425458407 12.146968079255206 17.992615162995868 0 0 0
3427 1143 3 -1.1794 47.86392410707205 15.683070754105731 17.88225277427743 0 0 0
3428 1143 2 0.5897 48.29670824854342 16.006370274948846 18.672447012408323 0 0 0
3429 1143 2 0.5897 48.3180360172819 14.865773185070426 17.67721937891296 0 0 0
3430 1144 3 -1.1794 50.9254455350839 14.322991960629226 17.45238982896891 0 0 0
3431 1144 2 0.5897 51.14596094434378 15.127965752001776 17.92102843389569 0 0 0
3432 1144 2 0.5897 50.424482302536646 14.617637831176468 16.691829796829918 0 0 0
3485 1162 2 0.5897 54.29669039858513 16.83707164490504 17.82027384139005 0 0 0
3910 1304 3 -1.1794 50.21587697096963 9.56937916345705 20.36492433679599 0 0 0
3911 1304 2 0.5897 49.78181647233627 8.742600709964835 20.57530614167842 0 0 0
3913 1305 3 -1.1794 53.89101979938819 9.242091904548648 20.828955653626302 0 0 0
3914 1305 2 0.5897 53.53551737690868 9.360004296328205 21.709833428632354 0 0 0
3970 1324 3 -1.1794 48.896176735027076 12.434455428726734 20.417079728164715 0 0 0
3971 1324 2 0.5897 49.00543326367972 12.036476201381815 19.55342008873068 0 0 0
3972 1324 2 0.5897 48.07316431202837 12.072639803986153 20.74567121248244 0 0 0
3973 1325 3 -1.1794 52.761948998825744 11.960853142283657 20.81807342500802 0 0 0
3974 1325 2 0.5897 53.12507247053991 11.088900320025797 20.973222315403564 0 0 0
3975 1325 2 0.5897 53.37553055350093 12.371422781097786 20.208826838022052 0 0 0
4024 1342 3 -1.1794 51.034998287022695 14.865913836123053 20.70255038622199 0 0 0
4025 1342 2 0.5897 51.89947156505341 14.556073260254562 20.972580682443834 0 0 0
4026 1342 2 0.5897 50.56406921911185 14.072172177685916 20.448715015523756 0 0 0
4027 1343 3 -1.1794 54.34012958164052 14.424421629590382 21.172475514246297 0 0 0
4028 1343 2 0.5897 53.79261785058437 14.467006381175564 21.956471170097924 0 0 0
4029 1343 2 0.5897 54.28068882786968 15.300043878389404 20.79039639736099 0 0 0
4076 1359 2 0.5897 52.67564467890515 17.70329125381243 21.289021702746606 0 0 0
4529 1510 2 0.5897 47.12747113148521 8.468745189540963 23.15304875160428 0 0 0
4531 1511 3 -1.1794 52.59009551439927 9.205286006455495 23.109831124639733 0 0 0
4533 1511 2 0.5897 51.86003902112088 9.739064171023044 22.796255062553676 0 0 0
4585 1529 3 -1.1794 47.83073542487088 13.055955051748697 22.952906982450074 0 0 0
4586 1529 2 0.5897 47.34349793051227 13.610891106628376 22.343910037400935 0 0 0
4587 1529 2 0.5897 48.595351868354285 12.766832286217252 22.454910061457436 0 0 0
4588 1530 3 -1.1794 51.73195630089672 12.73136889640967 23.291632048229232 0 0 0
4589 1530 2 0.5897 52.4628616547748 12.8309200571461 23.901628980303055 0 0 0
4590 1530 2 0.5897 52.14696350781057 12.57864221706108 22.442707656699287 0 0 0
4648 1550 3 -1.1794 47.19834820773844 15.991365239323727 24.415562353939283 0 0 0
4649 1550 2 0.5897 47.387832290010934 15.14438273382234 24.011893791430634 0 0 0
4650 1550 2 0.5897 47.87180978441607 16.577634211175116 24.070641955260935 0 0 0
4651 1551 3 -1.1794 50.25444818487183 15.534248828337768 24.520556021395116 0 0 0
4652 1551 2 0.5897 50.839102806142584 14.96597883057007 24.019077896637747 0 0 0
4653 1551 2 0.5897 49.46903949746944 15.005683999101253 24.661919016753686 0 0 0
4654 1552 3 -1.1794 53.17593172175503 15.634315209396291 23.57711812844728 0 0 0
4655 1552 2 0.5897 53.29025198602504 14.755295887466485 23.93834901677294 0 0 0
4656 1552 2 0.5897 53.28613340035221 16.21833060586809 24.32746005247192 0 0 0
30067 0 1 0 50.11271358474222 10.919997217392407 25.334431248576728 0 0 0
3481 1161 3 -1.1794 51.38974894530768 17.37184805677443 18.294864512225402 0 0 0
4072 1358 3 -1.1794 48.72087787719458 16.126306312458894 20.408549123028784 0 0 0
4073 1358 2 0.5897 49.61407462169795 15.7827297392088 20.4282091833211 0 0 0
4718 1573 2 0.5897 50.591300855378606 17.32161542153922 24.888820239179307 0 0 0
3437 1146 2 0.5897 60.02563933362586 14.748736732909286 18.5090448013529 0 0 0
3322 1108 3 -1.1794 57.14379309594848 9.75572694796781 17.083625484139027 0 0 0
3324 1108 2 0.5897 56.33370127666611 9.904368967239488 17.57136330968221 0 0 0
3325 1109 3 -1.1794 59.89130961453733 9.36535430889737 18.018558303147973 0 0 0
3327 1109 2 0.5897 59.09944425839482 9.576791217220586 17.524113806092164 0 0 0
3378 1126 2 0.5897 54.90806906817841 13.02729871921394 18.460918271494663 0 0 0
3379 1127 3 -1.1794 56.65886836692219 12.65093427680782 18.35593141823394 0 0 0
3381 1127 2 0.5897 56.866813768265864 11.806519406095436 18.755873904063403 0 0 0
3382 1128 3 -1.1794 59.60589644611238 12.64591963308942 18.50973354861265 0 0 0
3384 1128 2 0.5897 59.75809193992127 12.355831571820827 19.409132397530225 0 0 0
3433 1145 3 -1.1794 56.653639446622655 15.667924881428045 19.40847850555776 0 0 0
3434 1145 2 0.5897 56.949130036730594 14.79743837635209 19.675256394412035 0 0 0
3435 1145 2 0.5897 56.12823294227754 15.512902548388658 18.62352744691841 0 0 0
3436 1146 3 -1.1794 60.516224130378475 15.512811999251003 18.811940725403556 0 0 0
3438 1146 2 0.5897 60.56864708217036 15.403405495984973 19.761421151017135 0 0 0
3492 1164 2 0.5897 60.27134176355938 17.361616433469283 18.8568793359758 0 0 0
3916 1306 3 -1.1794 56.40875017206213 9.582340462375324 21.37058629907103 0 0 0
3917 1306 2 0.5897 55.557897772865175 9.629310105276394 20.93461089366323 0 0 0
3919 1307 3 -1.1794 59.877572073014534 11.877814857797654 21.218953199413402 0 0 0
3921 1307 2 0.5897 60.4447190370711 12.42857642280823 21.75861753449258 0 0 0
3976 1326 3 -1.1794 56.135588149841446 12.533945493142616 21.474749399165738 0 0 0
3977 1326 2 0.5897 56.927747647736304 12.546881770011087 20.937583332920486 0 0 0
3978 1326 2 0.5897 55.631497850173574 13.291321068701182 21.177251497569035 0 0 0
3981 1327 2 0.5897 62.23610470264307 13.031751352679771 20.757843282059792 0 0 0
4030 1344 3 -1.1794 60.80272127957006 15.006154255664155 21.39907360300859 0 0 0
4031 1344 2 0.5897 61.70469527349429 14.83995619681215 21.12511278048819 0 0 0
4032 1344 2 0.5897 60.84580956733394 15.834389522877341 21.876987581030082 0 0 0
4534 1512 3 -1.1794 55.996061182406784 8.086508548993413 23.731140179757094 0 0 0
4535 1512 2 0.5897 56.260628472398544 8.260455942479311 22.827824890535453 0 0 0
4537 1513 3 -1.1794 61.01738411182253 9.748854872935912 23.234264368715174 0 0 0
4538 1513 2 0.5897 60.838185512052426 9.837511318014135 24.170352044739783 0 0 0
4591 1531 3 -1.1794 54.685354570693235 13.095820364157898 23.81695999828394 0 0 0
4592 1531 2 0.5897 55.149732952199734 12.601674441294795 23.141382547610824 0 0 0
4593 1531 2 0.5897 54.96393473647341 12.69607428162034 24.64087019484077 0 0 0
4594 1532 3 -1.1794 61.771274168864075 12.499414961284948 23.078395534895606 0 0 0
4595 1532 2 0.5897 61.279381591139554 12.212806828736312 23.84789479958989 0 0 0
4596 1532 2 0.5897 61.946084648429824 13.427036002912486 23.237116763399747 0 0 0
4657 1553 3 -1.1794 56.332536295465445 15.12296078905257 24.844160817407293 0 0 0
4658 1553 2 0.5897 55.88818028479413 14.285513932296817 24.71201556172361 0 0 0
4659 1553 2 0.5897 57.23507489317992 14.88490346795564 25.05625775127286 0 0 0
4660 1554 3 -1.1794 59.311071980984046 14.918392055033681 25.12556987275658 0 0 0
4661 1554 2 0.5897 59.940511126607475 14.91025138842417 24.404479198261676 0 0 0
4662 1554 2 0.5897 59.83990486317552 14.760005082307437 25.90754270826927 0 0 0
4724 1575 2 0.5897 56.46387499541392 17.307921307836544 24.115209796966514 0 0 0
4727 1576 2 0.5897 58.87563785149264 17.247003494180312 23.234972575057483 0 0 0
5283 1761 2 0.5897 61.38331019862102 15.702224508385878 27.910104595579625 0 0 0
30050 0 1 0 58.322023125792775 11.249689660261495 23.98213397460327 0 0 0
4542 1514 2 0.5897 63.17438544733424 8.47292202487623 25.95434864987785 0 0 0
5177 1726 2 0.5897 55.14593060371669 9.880703156971947 24.93096042395497 0 0 0
3332 1111 2 0.5897 64.63681893487984 9.867460584613527 17.52859863383247 0 0 0
4543 1515 3 -1.1794 66.56530483171561 8.37061697378893 23.701004608855136 0 0 0
4546 1516 3 -1.1794 69.24009201444096 9.098676131322007 23.56418315907396 0 0 0
30039 0 1 0 63.03008022393931 9.822739263558129 20.782927069304822 0 0 0
3328 1110 3 -1.1794 62.93242051141199 9.110749167848025 17.546378985517713 0 0 0
3329 1110 2 0.5897 62.1474293158182 9.647951798146098 17.65330980373004 0 0 0
3331 1111 3 -1.1794 65.48533820180388 10.274252292690134 17.70400389545642 0 0 0
3385 1129 3 -1.1794 68.31694056056388 11.287971931908169 17.97432922655747 0 0 0
3386 1129 2 0.5897 68.62370943162125 11.700297696466151 18.781863819367477 0 0 0
3439 1147 3 -1.1794 63.20733034050922 15.073525737701255 17.787743423973605 0 0 0
3441 1147 2 0.5897 63.50515271362553 14.785698815232125 18.65069738614809 0 0 0
3442 1148 3 -1.1794 66.0595461962167 14.69453901933276 18.632957618959058 0 0 0
3443 1148 2 0.5897 65.8224769892416 15.55242498294248 18.985177303068404 0 0 0
3444 1148 2 0.5897 67.01668820415709 14.695565982691619 18.6224904399371 0 0 0
3445 1149 3 -1.1794 69.00003575458032 15.646910315341382 18.71442404787916 0 0 0
3446 1149 2 0.5897 69.5336507267639 15.12928603425739 18.111471379425968 0 0 0
3447 1149 2 0.5897 69.12791318298808 16.552300221495074 18.431318083298365 0 0 0
3495 1165 2 0.5897 63.583118636830044 16.820669957447528 17.48523117256072 0 0 0
3922 1308 3 -1.1794 66.7304956193116 9.447344431204986 20.212102266247527 0 0 0
3924 1308 2 0.5897 66.43542145988944 8.54154398168275 20.305306574002437 0 0 0
3925 1309 3 -1.1794 69.36081805621941 9.651576026150954 20.854756026142866 0 0 0
3927 1309 2 0.5897 69.45818783174452 9.411559960879229 21.776245643956226 0 0 0
3979 1327 3 -1.1794 62.96499201046134 13.62556892913553 20.578022224675323 0 0 0
3980 1327 2 0.5897 63.73132754242157 13.054770149949853 20.521890748610332 0 0 0
3982 1328 3 -1.1794 65.55023992851372 12.517194663513756 19.998790280673358 0 0 0
3983 1328 2 0.5897 65.73906876161801 13.30232263155712 19.48483597739519 0 0 0
3984 1328 2 0.5897 65.38490809972882 11.837000993287557 19.345924982597097 0 0 0
3985 1329 3 -1.1794 68.47963239144688 12.455401991683873 21.068954889538713 0 0 0
3986 1329 2 0.5897 67.70774395763091 13.004922559077766 20.933138816433477 0 0 0
3987 1329 2 0.5897 68.20133327732911 11.57996238546195 20.799907642725422 0 0 0
4033 1345 3 -1.1794 68.19799802638923 16.04117724516888 21.900710614812567 0 0 0
4034 1345 2 0.5897 69.0119722763793 16.19364810189915 21.420679096819967 0 0 0
4035 1345 2 0.5897 67.59022969491767 15.70518047258228 21.241957928236836 0 0 0
4089 1363 2 0.5897 62.770448987390964 17.712057052495243 19.40309105619956 0 0 0
4091 1364 2 0.5897 64.7618301161126 17.279971886953145 20.726301670719447 0 0 0
4541 1514 2 0.5897 63.63908618574158 9.33160438611922 24.79736434852535 0 0 0
4544 1515 2 0.5897 67.28522171883064 8.967292787598137 23.90577231025595 0 0 0
4545 1515 2 0.5897 65.8507536054021 8.65161241994921 24.272571964117695 0 0 0
4547 1516 2 0.5897 69.88456537875925 9.630752014934888 24.030852734060048 0 0 0
4597 1533 3 -1.1794 63.66530842790083 11.44321835310461 24.71067142858752 0 0 0
4598 1533 2 0.5897 62.91367150966307 11.305412332694623 24.134231384461888 0 0 0
4599 1533 2 0.5897 64.38689532320969 11.653611669557435 24.117983819730068 0 0 0
4600 1534 3 -1.1794 65.64706386363248 11.910291814159898 22.811624440635722 0 0 0
4601 1534 2 0.5897 65.29018371809394 12.357204722028769 22.044071376456472 0 0 0
4602 1534 2 0.5897 65.81307983555254 11.016120965037777 22.513079410335603 0 0 0
4603 1535 3 -1.1794 68.6219309864258 12.407010602881233 24.29164823711727 0 0 0
4604 1535 2 0.5897 68.62012740781225 11.916457217620788 23.469707867948873 0 0 0
4605 1535 2 0.5897 69.05365870977546 13.233838645478395 24.076710234506262 0 0 0
4663 1555 3 -1.1794 62.974268792771895 15.261421229537708 23.9789189758967 0 0 0
4664 1555 2 0.5897 63.09112816912773 14.68471470016122 24.733892723669097 0 0 0
4665 1555 2 0.5897 63.65504800047847 14.991049671134835 23.362744236923184 0 0 0
4666 1556 3 -1.1794 65.74902284494394 15.009218157515935 23.63829696927821 0 0 0
4667 1556 2 0.5897 66.3047069680914 14.23576515554978 23.54229179743026 0 0 0
4668 1556 2 0.5897 65.45912799399298 14.984753173861378 24.550214581600457 0 0 0
4669 1557 3 -1.1794 69.96402725686178 14.660038745516243 23.743757941141237 0 0 0
4670 1557 2 0.5897 69.62311665314515 14.935234017654002 22.892711992167936 0 0 0
4671 1557 2 0.5897 69.3266698333931 14.991679331063633 24.376230752871987 0 0 0
4731 1577 2 0.5897 62.80763477541158 17.101617494658715 23.5292321923956 0 0 0
4736 1579 2 0.5897 0.008575433943530334 18.17153391230931 23.528704710735816 1 0 0
5243 1748 2 0.5897 65.92630854792957 11.504638429606212 27.149505765014258 0 0 0
5246 1749 2 0.5897 69.37223625280154 12.312453305594028 26.662973227220757 0 0 0
3507 1169 2 0.5897 5.931263296584112 21.133951875369327 17.271732042896627 0 0 0
3448 1150 3 -1.1794 6.370737080220797 18.773344100874834 17.908264462948225 0 0 0
3450 1150 2 0.5897 6.211398800752861 18.16513773607747 18.630017911943305 0 0 0
3502 1168 3 -1.1794 2.2759397327145305 20.995882952189447 17.510872369076115 0 0 0
3503 1168 2 0.5897 2.769003249253751 21.68133775487068 17.060015179740848 0 0 0
3505 1169 3 -1.1794 5.688902511091372 22.016569262980266 17.55187464385708 0 0 0
3506 1169 2 0.5897 5.72571355332919 21.983533826921338 18.50779638279612 0 0 0
3556 1186 3 -1.1794 3.062476929080323 24.246138024131454 18.289124788213552 0 0 0
3558 1186 2 0.5897 2.462634911303564 24.977007289512446 18.139953771845175 0 0 0
4036 1346 3 -1.1794 4.95189690983196 18.67737902041476 20.275226021229777 0 0 0
4037 1346 2 0.5897 5.844108849250638 18.45915417564268 20.544612828596442 0 0 0
4093 1365 3 -1.1794 2.6389031207599536 20.526714589563387 20.31758003728112 0 0 0
4094 1365 2 0.5897 3.263610690197897 19.843962215093235 20.072996244400805 0 0 0
4095 1365 2 0.5897 2.3591005732274097 20.905659399623513 19.484307736426526 0 0 0
4096 1366 3 -1.1794 6.051955522641359 21.542413935239836 20.214864966238473 0 0 0
4097 1366 2 0.5897 6.095405494399484 20.586631958536593 20.243579134439944 0 0 0
4098 1366 2 0.5897 5.486227848733812 21.779118887208675 20.94981691038083 0 0 0
4153 1385 3 -1.1794 2.1270594192454886 23.236922210966487 20.784755845654885 0 0 0
4154 1385 2 0.5897 2.515257565411466 22.367606179911594 20.685641148652905 0 0 0
4155 1385 2 0.5897 2.0708411160969376 23.57784251711455 19.892093988885286 0 0 0
4156 1386 3 -1.1794 5.284683903928349 24.201354769498604 20.583111302943557 0 0 0
4157 1386 2 0.5897 6.211645580256965 24.431704799732476 20.520560795474864 0 0 0
4158 1386 2 0.5897 5.244469607117512 23.28850366806443 20.297951118562313 0 0 0
4211 1404 2 0.5897 5.008702969395602 26.20044968345145 20.360297075323754 0 0 0
4672 1558 3 -1.1794 1.5067139320583938 17.378959895469 22.73299938935744 0 0 0
4674 1558 2 0.5897 2.120525927298785 18.10603014487545 22.628905965892336 0 0 0
4676 1559 2 0.5897 6.120880727899333 16.429211118808304 24.00061326872963 0 0 0
4738 1580 3 -1.1794 4.520469192489798 21.946126397203205 22.43365132182227 0 0 0
4739 1580 2 0.5897 3.7513936184712167 21.459697968184695 22.136764083832897 0 0 0
4740 1580 2 0.5897 4.202001267037512 22.83835793329712 22.570520566442728 0 0 0
4795 1599 3 -1.1794 2.4172475857740623 25.412349049920714 22.889601236088478 0 0 0
4796 1599 2 0.5897 2.0492465683193233 24.552962942643163 22.684022953976587 0 0 0
4797 1599 2 0.5897 1.7895627984920615 25.802996545884294 23.4975799089843 0 0 0
4798 1600 3 -1.1794 4.996760242157708 24.85032599388168 23.1595821848043 0 0 0
4799 1600 2 0.5897 4.133143797488395 25.258043003405163 23.09504446131194 0 0 0
4800 1600 2 0.5897 5.230050494764883 24.63800412041137 22.25585278341289 0 0 0
5294 1765 2 0.5897 1.168841323854159 18.227572595489146 26.42854120575945 0 0 0
30048 0 1 0 1.6769147730484302 21.58166875455527 24.075693420662812 0 0 0
30056 0 1 0 5.08863753469702 18.793776825328944 25.203646020021015 0 0 0
3618 1206 2 0.5897 6.382642663255916 26.801467202391315 18.783377213198992 0 0 0
3451 1151 3 -1.1794 12.195169626349779 18.623288528725666 17.8547217441837 0 0 0
3453 1151 2 0.5897 11.915517830121052 17.88945716497315 18.402004695099237 0 0 0
3454 1152 3 -1.1794 15.058656732593814 17.96404046788078 18.530540433628364 0 0 0
3456 1152 2 0.5897 14.139635178223491 18.220349928026543 18.453491009425456 0 0 0
3508 1170 3 -1.1794 8.561396683621131 20.577208820240173 17.152372864726416 0 0 0
3509 1170 2 0.5897 7.8564723286131395 19.94662496360324 17.29960733773234 0 0 0
3510 1170 2 0.5897 8.112046813168602 21.409494335972234 17.005343753070797 0 0 0
3511 1171 3 -1.1794 11.181330225446256 20.98891309575168 17.32796823706505 0 0 0
3512 1171 2 0.5897 10.380845709499441 20.509721671977353 17.54204998775212 0 0 0
3513 1171 2 0.5897 11.887981318962003 20.438985856224836 17.66628066029544 0 0 0
3514 1172 3 -1.1794 14.599465748707646 20.54995924606026 17.245507384931486 0 0 0
3515 1172 2 0.5897 15.063184992366192 21.134563223150245 17.84503596471041 0 0 0
3516 1172 2 0.5897 14.935985268308636 19.67804386394092 17.45226800153105 0 0 0
3559 1187 3 -1.1794 8.889692680663032 23.239012043310353 16.171702296197044 0 0 0
3561 1187 2 0.5897 9.5557432957547 22.89894851873171 16.76916783367448 0 0 0
3564 1188 2 0.5897 12.478884839545392 23.11444730962942 16.802442225594007 0 0 0
3621 1207 2 0.5897 9.400927052336462 25.063307438959885 16.89052971483374 0 0 0
3624 1208 2 0.5897 11.472981813071536 26.92505638259699 17.53454847068853 0 0 0
4039 1347 3 -1.1794 7.6204624475133595 18.657498161887823 20.908551111545762 0 0 0
4040 1347 2 0.5897 8.38428337914059 19.064651452489947 20.499851576701534 0 0 0
4041 1347 2 0.5897 7.90228746609544 17.76471608077961 21.107916095192223 0 0 0
4042 1348 3 -1.1794 10.552149664899682 17.471915792765298 20.9009509836473 0 0 0
4043 1348 2 0.5897 11.188131182468071 17.371591106134584 21.60925481416492 0 0 0
4046 1349 2 0.5897 16.47477590608904 18.966542115835544 21.157499824456135 0 0 0
4047 1349 2 0.5897 16.525735119481578 18.921681298702815 19.645122274627074 0 0 0
4099 1367 3 -1.1794 8.960346438622569 21.455411795519332 20.834137970436945 0 0 0
4100 1367 2 0.5897 8.913065808010828 22.317332213930904 21.247767354832714 0 0 0
4101 1367 2 0.5897 8.048982854562336 21.226262708701192 20.652097282385846 0 0 0
4102 1368 3 -1.1794 15.98004710339227 21.775044536531762 19.234088373114872 0 0 0
4103 1368 2 0.5897 16.144748732775273 22.717364994878665 19.200364830067656 0 0 0
4104 1368 2 0.5897 15.8507847071652 21.58713020046394 20.16371775723671 0 0 0
4159 1387 3 -1.1794 8.178574871008008 24.494120816316624 20.4252586862841 0 0 0
4160 1387 2 0.5897 8.123588041584489 24.28671485844409 21.358099843121384 0 0 0
4161 1387 2 0.5897 8.39510073712246 23.661039098121822 20.006542628453154 0 0 0
4162 1388 3 -1.1794 11.941323620670595 22.863108507080383 20.622515460538768 0 0 0
4163 1388 2 0.5897 11.681199638100745 22.385397671105093 19.834886321251965 0 0 0
4164 1388 2 0.5897 11.269946275036203 22.64416355602971 21.268694373359022 0 0 0
4165 1389 3 -1.1794 15.584178472989048 24.533224313973314 18.504941990903795 0 0 0
4167 1389 2 0.5897 15.420820139052989 25.2264344865119 19.14447707493241 0 0 0
4678 1560 3 -1.1794 10.856578319623438 17.07365670521406 23.97739870536682 0 0 0
4680 1560 2 0.5897 10.630177604590985 16.832124459626517 24.875528234877795 0 0 0
4681 1561 3 -1.1794 15.997112357395824 18.461817558330246 22.954005925319212 0 0 0
4682 1561 2 0.5897 16.914534270471627 18.488987970916664 23.225721386518696 0 0 0
4683 1561 2 0.5897 15.685206503574143 19.359051352015104 23.071979903608668 0 0 0
4741 1581 3 -1.1794 8.408685644725615 19.908644648398717 23.799248094952123 0 0 0
4742 1581 2 0.5897 9.362868161704187 19.968943821876614 23.845411550599632 0 0 0
4743 1581 2 0.5897 8.22631788415107 19.683240769839966 22.887016310075595 0 0 0
4744 1582 3 -1.1794 11.188005738370059 19.77554857575468 23.65346476352316 0 0 0
4745 1582 2 0.5897 11.27116392177574 18.833119948616815 23.798880795705468 0 0 0
4746 1582 2 0.5897 11.438648470131062 20.170287380304014 24.488684474413375 0 0 0
4747 1583 3 -1.1794 16.357186679709486 21.44318674776855 22.153759110057855 0 0 0
4749 1583 2 0.5897 16.148570932909735 22.211008667658227 22.685887527964294 0 0 0
4801 1601 3 -1.1794 7.788048374412167 23.418821963644714 22.98355149131656 0 0 0
4802 1601 2 0.5897 7.628811562916328 22.486683579004666 23.131854593831445 0 0 0
4803 1601 2 0.5897 6.926735676782163 23.826662828589924 23.073206113414493 0 0 0
5351 1784 2 0.5897 8.25289879444525 21.242955338280474 25.410366298838106 0 0 0
30004 0 1 0 13.553273813518814 22.525711921093627 24.308952261715223 0 0 0
30026 0 1 0 10.890673477412385 25.014673070276086 23.918450771802313 0 0 0
30090 0 1 0 13.619896674095841 19.841866342468226 20.945024080989143 0 0 0
30150 0 1 0 14.32218941472286 25.667882286055892 21.25112865949967 0 0 0
5353 1785 3 -1.1794 11.105462867050791 20.503901038236894 26.375715249110286 0 0 0
30092 0 1 0 15.0458939753248 18.16327701642826 26.63765901399746 0 0 0
4045 1349 3 -1.1794 17.07870859522828 18.853784171341317 20.423480915405484 0 0 0
4748 1583 2 0.5897 17.29828331967211 21.316322069213527 22.274072201210146 0 0 0
30070 0 1 0 16.77556935671788 24.606549381630447 24.449359669563894 0 0 0
3457 1153 3 -1.1794 17.669656744333675 18.131915952725866 17.536111604932387 0 0 0
3458 1153 2 0.5897 16.77573372895403 18.069011474781156 17.87252722025554 0 0 0
3461 1154 2 0.5897 19.456265822964465 18.203025854820236 18.11690291288117 0 0 0
3517 1173 3 -1.1794 18.51194870499644 21.584869292186855 18.420194494339274 0 0 0
3518 1173 2 0.5897 18.71606585284209 21.15301945749937 17.590692964649246 0 0 0
3519 1173 2 0.5897 17.568572918774287 21.46382469738223 18.528006062197292 0 0 0
3520 1174 3 -1.1794 21.713087280880956 20.858582904365125 18.297952964348553 0 0 0
3522 1174 2 0.5897 21.705909554558325 20.844586954891565 19.25502433859812 0 0 0
3565 1189 3 -1.1794 18.65584151434077 25.14516362453576 17.436774394886275 0 0 0
3566 1189 2 0.5897 18.806402547414443 24.76459902496675 16.571480864117405 0 0 0
3567 1189 2 0.5897 19.455687765028387 24.95267269318894 17.926084741489802 0 0 0
3568 1190 3 -1.1794 21.041578177546757 23.58973796033732 18.388009852685485 0 0 0
3569 1190 2 0.5897 21.066620771492254 22.63307842622543 18.367788462743224 0 0 0
3570 1190 2 0.5897 20.932416969688013 23.80743623795697 19.31371183981378 0 0 0
4048 1350 3 -1.1794 18.974928658221163 17.153192154831572 21.648890951178412 0 0 0
4049 1350 2 0.5897 18.310442596142874 17.45244663879824 21.028296232754442 0 0 0
4105 1369 3 -1.1794 19.223490279462336 20.745929847921214 21.04785301445023 0 0 0
4106 1369 2 0.5897 18.955363366920057 21.02645022891575 20.17283983008706 0 0 0
4107 1369 2 0.5897 18.957748046943653 19.827695505098742 21.09743516448554 0 0 0
4108 1370 3 -1.1794 21.801154983959492 21.79218572787381 20.87844145138064 0 0 0
4109 1370 2 0.5897 21.475017922428254 22.6899495340793 20.816101535664682 0 0 0
4110 1370 2 0.5897 21.04837436590951 21.28380081967169 21.180265395292345 0 0 0
4166 1389 2 0.5897 16.412805734269355 24.777455293063355 18.09267975698132 0 0 0
4168 1390 3 -1.1794 18.189032101906946 24.04750612281453 20.83696337072321 0 0 0
4169 1390 2 0.5897 17.901445400292495 24.73510957884678 21.437568988691623 0 0 0
4170 1390 2 0.5897 19.126361625034427 23.95601009225871 21.00805865584263 0 0 0
4171 1391 3 -1.1794 21.27506216381578 24.475051462321854 20.886735513497822 0 0 0
4172 1391 2 0.5897 22.226529110183378 24.435988618569805 20.789698842312493 0 0 0
4173 1391 2 0.5897 21.074379389795528 25.410697146805063 20.9096545533726 0 0 0
4684 1562 3 -1.1794 18.44931650471358 18.647569969023966 23.984680123717435 0 0 0
4685 1562 2 0.5897 18.837971684104563 18.02377260442735 23.37144645148153 0 0 0
4686 1562 2 0.5897 18.260453225547202 18.129192412148054 24.766886545646614 0 0 0
4687 1563 3 -1.1794 21.18766049545491 18.220731032523087 24.248567229982655 0 0 0
4689 1563 2 0.5897 20.382951514345642 18.58651682367822 23.88131212825025 0 0 0
4750 1584 3 -1.1794 18.643155846464882 21.343040027858358 24.098128243263996 0 0 0
4751 1584 2 0.5897 19.576059160400064 21.43432597073022 23.904247485621703 0 0 0
4752 1584 2 0.5897 18.52475898200974 20.40956696583174 24.273748496887393 0 0 0
4753 1585 3 -1.1794 21.40768894801695 20.982244879161197 25.066307551459513 0 0 0
4754 1585 2 0.5897 21.180675729417413 20.06018434513457 25.18672718558437 0 0 0
4755 1585 2 0.5897 21.672407304325183 21.27987417095198 25.93669366702369 0 0 0
4758 1586 2 0.5897 23.215454077541533 21.081381202737198 24.491075973835844 0 0 0
4804 1602 3 -1.1794 20.503782604422867 24.422049534547906 23.98333327049227 0 0 0
4805 1602 2 0.5897 21.10391306751863 24.348216509113026 23.241293038171747 0 0 0
4806 1602 2 0.5897 21.043553908497078 24.22551770736993 24.749005592465345 0 0 0
4808 1603 2 0.5897 23.413888900264368 24.034034845281198 24.56304384720561 0 0 0
30064 0 1 0 21.86031113659873 18.50558961732769 20.859161216210005 0 0 0
5310 1770 2 0.5897 21.248888052262473 17.286123483360956 27.102945252319454 0 0 0
5361 1787 2 0.5897 18.290150126100453 21.489632726130722 26.123658976593347 0 0 0
3575 1192 2 0.5897 26.117533249801962 24.24836839584993 18.310654457605928 0 0 0
4694 1565 2 0.5897 27.49891157381689 18.440872152729927 23.307055457130303 0 0 0
3463 1155 3 -1.1794 25.895544979100876 18.33840138436274 20.88485949882484 0 0 0
3465 1155 2 0.5897 25.996533673818597 17.731696386858523 20.15141412405352 0 0 0
3466 1156 3 -1.1794 31.383467115061862 18.465879377686733 18.264776223930696 0 0 0
3468 1156 2 0.5897 31.47420163531317 17.83784936686521 18.98141899129777 0 0 0
3523 1175 3 -1.1794 24.597977226758445 21.44872520652592 18.38008006811103 0 0 0
3524 1175 2 0.5897 24.878616345389982 21.6745008448408 19.266928089923198 0 0 0
3526 1176 3 -1.1794 27.710903426320268 21.230024401242527 18.184604246846284 0 0 0
3528 1176 2 0.5897 27.061171901744483 20.52717916096903 18.19405149197195 0 0 0
3571 1191 3 -1.1794 23.486262359678484 24.76010127921941 18.08032958260046 0 0 0
3572 1191 2 0.5897 22.6886834023693 24.248454216539272 18.215667741211973 0 0 0
3576 1192 2 0.5897 27.386163013845916 24.275551038304858 17.484982262606216 0 0 0
3577 1193 3 -1.1794 29.788607350917477 24.700963531055244 18.03888933444296 0 0 0
3578 1193 2 0.5897 30.4922664739739 24.058542505712747 18.130490952248383 0 0 0
3579 1193 2 0.5897 29.554184341953402 24.669519525947464 17.111371689524894 0 0 0
3635 1212 2 0.5897 24.11667506861906 26.29226309524838 18.86527546774292 0 0 0
4051 1351 3 -1.1794 28.32390266036591 18.895635358682014 21.904837740862554 0 0 0
4052 1351 2 0.5897 28.794651718126186 19.670777376657604 21.598599423774882 0 0 0
4054 1352 3 -1.1794 30.66775831945869 17.90293083428865 21.107838720613184 0 0 0
4055 1352 2 0.5897 30.773130318276174 18.784791047188808 20.75083608222006 0 0 0
4111 1371 3 -1.1794 24.77434139457555 21.05199500999297 21.073152436711986 0 0 0
4112 1371 2 0.5897 24.895431185532843 20.117673841474954 21.242304519354732 0 0 0
4113 1371 2 0.5897 23.95455582203539 21.271742676670048 21.51575209030061 0 0 0
4114 1372 3 -1.1794 29.317320242387837 20.960800631742174 20.524320403237468 0 0 0
4115 1372 2 0.5897 30.087425903791022 21.14370839807035 19.986069849572747 0 0 0
4116 1372 2 0.5897 28.5822479778202 20.999111091754234 19.912411374902447 0 0 0
4174 1392 3 -1.1794 24.001498665085727 24.45724676706341 21.196674923456143 0 0 0
4175 1392 2 0.5897 24.87203311240469 24.155400030275576 20.93727145982564 0 0 0
4176 1392 2 0.5897 23.909771551556204 24.172372559033793 22.105885922989255 0 0 0
4177 1393 3 -1.1794 26.71275924052768 24.142915309827856 20.70426000887095 0 0 0
4178 1393 2 0.5897 27.263422857555828 24.92577420260154 20.69270890758142 0 0 0
4179 1393 2 0.5897 27.28033124316465 23.45539413378908 21.052696480451576 0 0 0
4235 1412 2 0.5897 29.908130475772552 26.606937704303398 22.810816095049066 0 0 0
4690 1564 3 -1.1794 24.330147860214023 17.644789286719732 23.095393161656528 0 0 0
4691 1564 2 0.5897 25.10521452482484 17.797133042293062 23.636036830298927 0 0 0
4693 1565 3 -1.1794 27.08343146652617 18.539387711226958 24.163736145521177 0 0 0
4695 1565 2 0.5897 26.792888606023812 19.45115261490603 24.186122931326842 0 0 0
4696 1566 3 -1.1794 29.955122981756013 18.23275396047441 24.677432764341738 0 0 0
4698 1566 2 0.5897 29.3556026835382 18.58531186779298 24.01977787682375 0 0 0
4756 1586 3 -1.1794 24.11430255409129 21.2438568689684 24.20488565948812 0 0 0
4757 1586 2 0.5897 24.119103966925476 22.163487456327367 23.939389514955383 0 0 0
4759 1587 3 -1.1794 26.87360549090384 21.27251768544062 24.23955764849096 0 0 0
4760 1587 2 0.5897 26.978783802244163 22.150843467315827 24.60522543911949 0 0 0
4761 1587 2 0.5897 25.933573125134554 21.19046793091317 24.078815080553387 0 0 0
4807 1603 3 -1.1794 23.87322238381566 23.912792514248455 23.73205358573753 0 0 0
4809 1603 2 0.5897 24.47809174309537 24.65296580128427 23.681969612031764 0 0 0
4810 1604 3 -1.1794 29.103913082055534 23.836758268558377 23.330221183613226 0 0 0
4811 1604 2 0.5897 29.393935656764796 24.608382908584197 22.84368847855466 0 0 0
4812 1604 2 0.5897 29.29873011566296 23.10035032895619 22.750582154534726 0 0 0
4230 1410 2 0.5897 23.303717373682368 26.740206691067883 21.238461013563242 0 0 0
3641 1214 2 0.5897 30.135255294861437 26.798495653761346 18.063898333359305 0 0 0
5366 1789 2 0.5897 24.597485386100367 21.48194692135502 25.904933664887388 0 0 0
5426 1809 2 0.5897 30.104591343603722 24.20551255886087 25.075654415213595 0 0 0
3581 1194 2 0.5897 32.75730520043283 22.95349870890165 18.380310055025927 0 0 0
3469 1157 3 -1.1794 36.40945446655247 18.451440281019654 18.164740669522768 0 0 0
3470 1157 2 0.5897 36.19703562817222 18.563698669535338 19.09129746842548 0 0 0
3471 1157 2 0.5897 35.563891623212555 18.49241661427328 17.718001728997653 0 0 0
3529 1177 3 -1.1794 32.74153665281105 21.099935701550546 17.704552868736798 0 0 0
3531 1177 2 0.5897 32.14657060573902 20.563930290751447 18.228905166278505 0 0 0
3532 1178 3 -1.1794 35.68078031094753 21.380709875739132 18.74397417570503 0 0 0
3533 1178 2 0.5897 35.6827278255647 22.246874340554953 18.33655953279999 0 0 0
3534 1178 2 0.5897 36.59102115727144 21.089130365440315 18.69226382424181 0 0 0
3535 1179 3 -1.1794 38.31519397566319 20.8591351057671 17.728517513812697 0 0 0
3580 1194 3 -1.1794 32.2455885403234 23.734938108879483 18.5894293389016 0 0 0
3582 1194 2 0.5897 32.569526810022836 24.011645849011803 19.446593435211696 0 0 0
3583 1195 3 -1.1794 38.90066301240357 24.635772910827278 18.786122104602864 0 0 0
4057 1353 3 -1.1794 33.21186969214566 17.52668845772932 21.352569995604867 0 0 0
4058 1353 2 0.5897 32.25966480643579 17.622222795078454 21.37284066646384 0 0 0
4060 1354 3 -1.1794 35.51772825996921 19.479589248077918 20.84386266683807 0 0 0
4062 1354 2 0.5897 35.05530940297763 20.231253305413407 20.47318522805439 0 0 0
4064 1355 2 0.5897 36.95155956919857 18.468351103128402 21.449456449616466 0 0 0
4117 1373 3 -1.1794 32.231529835625 20.552245232317198 20.500993217532468 0 0 0
4118 1373 2 0.5897 32.800605098637 19.8095218893357 20.702852288748993 0 0 0
4119 1373 2 0.5897 31.83031655376966 20.781919893211956 21.339152036737705 0 0 0
4120 1374 3 -1.1794 38.655279950763884 20.980146764050243 21.06149569544461 0 0 0
4180 1394 3 -1.1794 33.521232266803764 24.239595662648092 20.979736592454515 0 0 0
4181 1394 2 0.5897 34.468726327441274 24.161065520065588 20.868741705870207 0 0 0
4182 1394 2 0.5897 33.3588496926127 23.940890887693847 21.87452088692516 0 0 0
4183 1395 3 -1.1794 36.24983412629642 24.051110967517314 20.980112913910535 0 0 0
4184 1395 2 0.5897 36.159669653888926 23.6562566351023 21.847403298210008 0 0 0
4185 1395 2 0.5897 36.21681261573303 24.99409354683301 21.141129092429686 0 0 0
4239 1413 2 0.5897 32.92544547986683 26.088362076118432 20.85640898382686 0 0 0
4699 1567 3 -1.1794 32.81940010617955 18.64627416024714 23.924022099523217 0 0 0
4701 1567 2 0.5897 31.90800432814263 18.397244934692168 23.77048429816384 0 0 0
4702 1568 3 -1.1794 36.0410231488961 18.991088297491583 23.692324018467893 0 0 0
4703 1568 2 0.5897 36.97938509896103 18.855500151822124 23.560701566085108 0 0 0
4705 1569 3 -1.1794 38.8106329749149 17.938899735129514 23.892238226713822 0 0 0
4706 1569 2 0.5897 38.73160969013898 17.929802985455215 22.938349261927062 0 0 0
4762 1588 3 -1.1794 32.10032128238411 21.32031783162125 23.20916855406802 0 0 0
4763 1588 2 0.5897 32.673686596813766 20.65855407117421 23.59588906659102 0 0 0
4764 1588 2 0.5897 31.2725214909116 21.225563603276075 23.680338243734067 0 0 0
4765 1589 3 -1.1794 36.19917936164891 21.84975270321914 23.536534888271806 0 0 0
4766 1589 2 0.5897 36.114668550821484 20.944962923018004 23.23579335455532 0 0 0
4767 1589 2 0.5897 36.04710563218141 21.80409075860776 24.480473441733043 0 0 0
4813 1605 3 -1.1794 33.07097898630112 23.79111729380027 23.790844076322575 0 0 0
4814 1605 2 0.5897 32.76556528064418 22.90756154653934 23.58521487937466 0 0 0
4815 1605 2 0.5897 33.18990364330332 23.788958150879683 24.740624742909972 0 0 0
4817 1606 2 0.5897 38.27428264075869 23.457706298405228 24.12064591611369 0 0 0
5321 1774 2 0.5897 36.302338759580095 19.041623248951687 25.555517028472458 0 0 0
5432 1811 2 0.5897 36.56951850264565 25.32600134379145 26.741066042458712 0 0 0
4865 1622 2 0.5897 33.076586125510985 25.70809211360855 23.719867417203343 0 0 0
3542 1181 2 0.5897 44.30187857125262 22.08060756025417 19.11630319213058 0 0 0
4121 1374 2 0.5897 37.83560937691323 20.59172571273199 20.755716397983978 0 0 0
4707 1569 2 0.5897 38.72628231742248 17.02059110714999 24.148803681236657 0 0 0
3472 1158 3 -1.1794 38.85132996605667 18.248918902602938 19.353051629444014 0 0 0
3474 1158 2 0.5897 38.21475167232111 18.616578348787296 18.74000391455736 0 0 0
3475 1159 3 -1.1794 41.3448013753607 18.80907748659924 18.409422500857684 0 0 0
3477 1159 2 0.5897 40.55385919393053 18.834029624134093 18.947958052871627 0 0 0
3536 1179 2 0.5897 39.22983572227738 21.045119257226276 17.516213781768016 0 0 0
3538 1180 3 -1.1794 41.06658918572877 21.489155654446318 17.4775192635015 0 0 0
3539 1180 2 0.5897 41.33700758863991 20.732715472716663 17.998003133671027 0 0 0
3541 1181 3 -1.1794 44.239409688410056 22.34232464448877 18.19769868675472 0 0 0
3543 1181 2 0.5897 43.39680956462996 22.791850748889342 18.133001096173764 0 0 0
3585 1195 2 0.5897 38.349330218763434 23.858843488074292 18.87909963075478 0 0 0
3586 1196 3 -1.1794 42.13552935584124 23.799960600841974 17.785491678323297 0 0 0
3587 1196 2 0.5897 41.77592828480236 22.91519907324059 17.721336486853307 0 0 0
3588 1196 2 0.5897 41.85410201978945 24.111606495908028 18.64567025642526 0 0 0
3589 1197 3 -1.1794 45.71530081657614 24.689918868840138 17.923184286015392 0 0 0
3590 1197 2 0.5897 45.40302841360637 25.28778116864254 18.602359082351892 0 0 0
3591 1197 2 0.5897 45.253787702997755 23.869168630768236 18.09524924017034 0 0 0
3650 1217 2 0.5897 38.70163382650913 27.025243487759525 18.155972721120115 0 0 0
4063 1355 3 -1.1794 37.50926249656421 17.699466663289375 21.567845277678682 0 0 0
4065 1355 2 0.5897 38.09214297255281 17.706585943570072 20.808614721827183 0 0 0
4066 1356 3 -1.1794 41.08283295828492 19.289564298125907 21.324449577854352 0 0 0
4068 1356 2 0.5897 41.33602157118317 19.235560127172608 22.245975872777773 0 0 0
4069 1357 3 -1.1794 45.05746493061166 17.049467395858652 21.149788807780713 0 0 0
4071 1357 2 0.5897 45.321487935178425 17.674257890060545 21.825186102799652 0 0 0
4122 1374 2 0.5897 39.23956359471783 20.233744413957726 21.19464360598844 0 0 0
4123 1375 3 -1.1794 42.432058755586446 21.939005869577716 21.864496772659674 0 0 0
4124 1375 2 0.5897 41.68830832288196 21.410130831327002 21.575778637825128 0 0 0
4125 1375 2 0.5897 42.43133346783051 21.85389829802064 22.817905386660776 0 0 0
4126 1376 3 -1.1794 44.95996927492598 21.371920458323313 20.74101202987907 0 0 0
4127 1376 2 0.5897 45.27928266401927 22.235843174516805 21.00160274730908 0 0 0
4128 1376 2 0.5897 44.130595879132386 21.271628900524234 21.20825185308271 0 0 0
4186 1396 3 -1.1794 41.06237741511748 24.327135808396605 20.625513237208306 0 0 0
4187 1396 2 0.5897 41.35333716808482 23.600412599373257 21.17637436223012 0 0 0
4188 1396 2 0.5897 40.16208347121825 24.103733976201035 20.389305377226364 0 0 0
4189 1397 3 -1.1794 45.11694345369653 24.43580433352895 21.300915738747097 0 0 0
4190 1397 2 0.5897 45.3797636996446 24.160050321499817 22.17904904506467 0 0 0
4191 1397 2 0.5897 44.36394229630113 25.00899861130047 21.444686108507245 0 0 0
4708 1570 3 -1.1794 41.47742636208877 18.82087757443895 24.087640959385944 0 0 0
4710 1570 2 0.5897 40.551284523249095 18.6445018376541 24.25312429492047 0 0 0
4711 1571 3 -1.1794 45.23077760195504 19.11378381985745 23.565168584206294 0 0 0
4712 1571 2 0.5897 45.72654869146388 19.923313281939166 23.688070984286256 0 0 0
4713 1571 2 0.5897 44.41258025442466 19.258971674614067 24.0402533027069 0 0 0
4768 1590 3 -1.1794 42.4106770134362 21.42964372146716 24.326485785223706 0 0 0
4769 1590 2 0.5897 41.87391316459248 20.641399982847137 24.244095116173224 0 0 0
4770 1590 2 0.5897 42.92521685028699 21.28763886266187 25.121039258041524 0 0 0
4816 1606 3 -1.1794 38.89936182814501 23.366718008145966 23.40145952032486 0 0 0
4818 1606 2 0.5897 38.63366347594937 22.564086220887514 22.95266356538151 0 0 0
4819 1607 3 -1.1794 45.375425985817444 23.379171517627828 23.84249805857006 0 0 0
4820 1607 2 0.5897 44.50494934414471 23.13372085838517 23.529040566780765 0 0 0
4821 1607 2 0.5897 45.42074998033387 23.02179009552033 24.729321591864977 0 0 0
4874 1625 2 0.5897 45.89194824870587 25.119384015695797 24.11337679585626 0 0 0
4130 1377 2 0.5897 45.862631695977726 18.276889650345186 20.125364513630792 0 0 0
4244 1415 2 0.5897 38.43198094381779 25.848372714825544 20.322572686610044 0 0 0
4250 1417 2 0.5897 45.11761196944357 26.63971468369377 20.691564798558698 0 0 0
4872 1624 2 0.5897 40.868119130328814 25.64622773210621 23.599114543876972 0 0 0
3479 1160 2 0.5897 49.40455458500514 18.254644770769573 17.519533322269435 0 0 0
3545 1182 2 0.5897 47.434345913580444 20.578976333841602 17.395913288597388 0 0 0
3478 1160 3 -1.1794 48.583924886159316 18.73371841845968 17.404263150852206 0 0 0
3480 1160 2 0.5897 48.123392567829065 18.62453606012731 18.236261402788944 0 0 0
3482 1161 2 0.5897 51.707326194110294 17.637209680539282 19.157975283388183 0 0 0
3486 1162 2 0.5897 54.22720971381884 15.618414336665442 16.92476129215092 0 0 0
3544 1182 3 -1.1794 47.11875871667008 21.113899692416382 18.12426347265365 0 0 0
3546 1182 2 0.5897 47.06672555283412 20.507126452003778 18.862742452946815 0 0 0
3592 1198 3 -1.1794 48.21550156276032 23.656126462199133 18.133580169289075 0 0 0
3594 1198 2 0.5897 48.12316229100485 22.703460058731014 18.145066574328986 0 0 0
3595 1199 3 -1.1794 50.74141221957538 24.72116653436234 17.445319959098416 0 0 0
3596 1199 2 0.5897 51.31396591900453 24.134375275248157 17.93937487605816 0 0 0
3597 1199 2 0.5897 49.856654381602524 24.481352020677623 17.720866611501314 0 0 0
4074 1358 2 0.5897 48.697445571462914 16.77428225633615 21.112686670552083 0 0 0
4075 1359 3 -1.1794 51.75099936342014 17.949988082450627 21.309102175855678 0 0 0
4077 1359 2 0.5897 51.53103614170887 17.980924786390247 22.240171556460567 0 0 0
4078 1360 3 -1.1794 54.42618962503455 17.620817310573297 20.93524984572663 0 0 0
4079 1360 2 0.5897 55.336801279419575 17.404911598124748 20.734244878277924 0 0 0
4080 1360 2 0.5897 54.473416696000946 18.131585240964867 21.743406703551777 0 0 0
4129 1377 3 -1.1794 46.3662627024816 19.052623604084577 19.878738354517054 0 0 0
4131 1377 2 0.5897 45.84917094812067 19.788570823501598 20.20619777947867 0 0 0
4132 1378 3 -1.1794 52.231326533998384 20.8468804382788 21.95531734398561 0 0 0
4133 1378 2 0.5897 51.82874259226573 21.30355522345759 22.693969321414226 0 0 0
4134 1378 2 0.5897 51.79647062185396 19.9944175730248 21.934355509619305 0 0 0
4135 1379 3 -1.1794 54.60932785979257 20.018181534625374 22.673824350771163 0 0 0
4136 1379 2 0.5897 53.83799128225286 20.502486643642477 22.379341219450154 0 0 0
4192 1398 3 -1.1794 47.62642176991388 25.451237966596935 20.20851045439536 0 0 0
4193 1398 2 0.5897 47.11463051193355 25.342995265627255 21.010124143199043 0 0 0
4194 1398 2 0.5897 47.87863636519859 24.56116078869729 19.962782375813884 0 0 0
4195 1399 3 -1.1794 51.15351257900275 24.507685810993078 21.023760027605462 0 0 0
4196 1399 2 0.5897 50.80392253617096 23.740839110944098 21.477593257012767 0 0 0
4197 1399 2 0.5897 52.02070956306312 24.638817355900876 21.407173237494646 0 0 0
4714 1572 3 -1.1794 48.0456435701199 19.046741742345553 24.14216291299689 0 0 0
4715 1572 2 0.5897 48.95901237197602 18.879497721979778 23.90974366886976 0 0 0
4716 1572 2 0.5897 48.0294418505554 19.003145107850482 25.098232256082163 0 0 0
4717 1573 3 -1.1794 50.74144426022955 18.229323223668622 24.624705083352893 0 0 0
4719 1573 2 0.5897 51.694155898385375 18.313733040451048 24.586644685679868 0 0 0
4720 1574 3 -1.1794 53.55969517514096 18.304533989561165 24.500118208307192 0 0 0
4721 1574 2 0.5897 54.18444435798879 18.714685386179607 23.902041343683596 0 0 0
4722 1574 2 0.5897 54.05288273968312 18.174300725110616 25.3100789547316 0 0 0
4771 1591 3 -1.1794 46.91765344615362 21.557018687478745 25.102765929625257 0 0 0
4772 1591 2 0.5897 47.419482658627 20.820033066696933 24.754553385732482 0 0 0
4773 1591 2 0.5897 47.281286039772674 22.324746620115764 24.661634723434407 0 0 0
4774 1592 3 -1.1794 50.95501811379772 21.910260681345886 24.44326475394314 0 0 0
4775 1592 2 0.5897 51.00324232253446 21.4631591682039 25.288254104846086 0 0 0
4776 1592 2 0.5897 50.57547958395672 22.765401714418612 24.645543030794116 0 0 0
4777 1593 3 -1.1794 54.189743914665286 21.45295894437788 25.088303998414446 0 0 0
4778 1593 2 0.5897 54.34184953162111 20.835132403135873 24.373191415010098 0 0 0
4779 1593 2 0.5897 53.3639276207968 21.168342729053784 25.479778008219505 0 0 0
4822 1608 3 -1.1794 48.147497446886106 24.411818738598473 26.236742341073594 0 0 0
4823 1608 2 0.5897 48.25519640811468 24.245303749512555 27.17317431467048 0 0 0
4824 1608 2 0.5897 47.72885182330894 25.271472899540058 26.19244369009159 0 0 0
4825 1609 3 -1.1794 50.82775975613984 24.691660029028615 25.006210071519636 0 0 0
4826 1609 2 0.5897 50.30217698382396 24.3145403560762 25.71174196781022 0 0 0
4827 1609 2 0.5897 51.53209584080604 25.15915756318577 25.455195912322342 0 0 0
4828 1610 3 -1.1794 52.948340635227765 23.716405316941643 23.489688511566825 0 0 0
4829 1610 2 0.5897 52.02687248206199 23.76312562568868 23.744533467825672 0 0 0
5381 1794 2 0.5897 47.66488593595998 21.38891212911732 26.68764379912614 0 0 0
5387 1796 2 0.5897 54.524614501360674 21.123841429861567 26.968046330899156 0 0 0
30111 0 1 0 48.13679176485404 22.478228325164007 22.12329200218284 0 0 0
30123 0 1 0 54.40343745377603 19.287343115744143 18.012507797794562 0 0 0
30132 0 1 0 54.15422138276137 23.083235874527247 19.632878410898012 0 0 0
4830 1610 2 0.5897 53.2997906131415 22.98240568662185 23.993633182509477 0 0 0
4881 1627 2 0.5897 54.08188608100122 25.278343361940188 23.550769247870075 0 0 0
3600 1200 2 0.5897 54.57529713693533 24.53115632996545 17.03192315233127 0 0 0
4137 1379 2 0.5897 55.328347831336814 20.369805347528146 22.148845460157567 0 0 0
3487 1163 3 -1.1794 57.695061305471576 19.178906601630423 17.7789835919532 0 0 0
3489 1163 2 0.5897 57.245869033610276 19.99249025007777 18.00820328164828 0 0 0
3490 1164 3 -1.1794 60.25116145203384 18.212096494686733 18.418120283386546 0 0 0
3491 1164 2 0.5897 59.32754655111695 18.352866553284656 18.209908402485027 0 0 0
3547 1183 3 -1.1794 56.8173831931199 21.676887947343022 18.659278209777295 0 0 0
3548 1183 2 0.5897 57.02026850388658 22.610655362933247 18.715388205895504 0 0 0
3549 1183 2 0.5897 56.55441080574633 21.434661018432312 19.547199313782112 0 0 0
3601 1201 3 -1.1794 57.81276573254867 24.327251504375845 18.365457128339674 0 0 0
3602 1201 2 0.5897 58.22900077425715 24.672784219720185 19.155132523416377 0 0 0
3603 1201 2 0.5897 58.53496462301371 23.964272172764417 17.852715523147346 0 0 0
3665 1222 2 0.5897 59.781407374025356 26.83995157600262 17.252301433901973 0 0 0
4081 1361 3 -1.1794 57.05809745723517 17.913671673381476 20.97293720520325 0 0 0
4082 1361 2 0.5897 56.91608142244745 17.007260556546306 20.700025128267946 0 0 0
4083 1361 2 0.5897 57.17713892148705 17.86289728764162 21.92134788580619 0 0 0
4084 1362 3 -1.1794 60.37548521592422 19.405271967536965 20.847651877882754 0 0 0
4085 1362 2 0.5897 60.18976994790543 18.828613086469623 21.588736552760334 0 0 0
4086 1362 2 0.5897 60.04561134126229 18.92991255762306 20.085123441314913 0 0 0
4138 1380 3 -1.1794 56.861720592007245 20.740303867920442 21.41670777851085 0 0 0
4139 1380 2 0.5897 57.646276990058965 21.13324896107051 21.799196037991777 0 0 0
4140 1380 2 0.5897 57.09444973979659 19.821561906633185 21.28261342818814 0 0 0
4141 1381 3 -1.1794 59.29322346073365 21.370538472396518 22.33427158310689 0 0 0
4142 1381 2 0.5897 59.78388340029033 22.15852533991509 22.56785554327639 0 0 0
4143 1381 2 0.5897 59.708299945036636 21.05897308922893 21.52998850060952 0 0 0
4198 1400 3 -1.1794 60.5285315026261 24.8335455408856 19.878692467623583 0 0 0
4199 1400 2 0.5897 60.41141981449866 25.760310591986887 20.087556202720997 0 0 0
4200 1400 2 0.5897 61.081626616949315 24.496711836303763 20.58357590224365 0 0 0
4723 1575 3 -1.1794 57.18919089062777 17.80332444600301 23.734783643401258 0 0 0
4725 1575 2 0.5897 57.530330044051134 18.325257043822532 24.461035786261576 0 0 0
4726 1576 3 -1.1794 59.79684115533744 17.241739653037055 22.974995252466172 0 0 0
4728 1576 2 0.5897 60.247659445379824 17.7073704869744 23.679397569951174 0 0 0
4780 1594 3 -1.1794 57.25664527157796 20.47210970270792 24.316643276066156 0 0 0
4781 1594 2 0.5897 57.03635183848898 21.399542412236 24.229629998978655 0 0 0
4782 1594 2 0.5897 57.86766036627601 20.43861223947194 25.05269405137719 0 0 0
4783 1595 3 -1.1794 60.10483595452986 22.03803796330353 24.93206717744881 0 0 0
4784 1595 2 0.5897 59.41845730737687 21.515185083748204 24.51765001058032 0 0 0
4785 1595 2 0.5897 59.73447290883189 22.29407413498416 25.77676136592311 0 0 0
4831 1611 3 -1.1794 56.12463310189518 23.21449393694734 24.7941097087375 0 0 0
4832 1611 2 0.5897 55.613996390166236 22.4155155585171 24.924935339210453 0 0 0
4833 1611 2 0.5897 55.85635094759938 23.532303130072044 23.931988434467055 0 0 0
4834 1612 3 -1.1794 60.306603619677865 24.18720851956343 23.23746223653383 0 0 0
4835 1612 2 0.5897 61.24419109668763 24.300534132413507 23.393405495532477 0 0 0
4836 1612 2 0.5897 60.042103148447914 23.502728205512415 23.85208245622001 0 0 0
4883 1628 2 0.5897 55.46367232353154 26.566224404701348 26.371413343634003 0 0 0
30146 0 1 0 57.32259433136331 24.207875193319747 21.656005328460413 0 0 0
3500 1167 2 0.5897 68.57829010190557 18.541681595824308 17.808378150603133 0 0 0
3551 1184 2 0.5897 64.86615446086327 21.006406753597176 18.129497634619888 0 0 0
3493 1165 3 -1.1794 63.89535663871212 17.719796565138264 17.58678448429446 0 0 0
3496 1166 3 -1.1794 66.49970327305931 18.25785257932066 17.959454580517477 0 0 0
3498 1166 2 0.5897 66.32539096418506 17.94907719090499 18.848557384245996 0 0 0
3499 1167 3 -1.1794 69.5292424997851 18.64355460513587 17.769081827325167 0 0 0
3501 1167 2 0.5897 69.68790586964415 19.098314509269155 16.941886815189186 0 0 0
3550 1184 3 -1.1794 63.9650612077485 20.68352167441423 18.126552024138388 0 0 0
3552 1184 2 0.5897 64.02810575134261 19.792983732721453 18.471804829072603 0 0 0
3553 1185 3 -1.1794 66.81404306233632 21.658031138220693 18.27464568615412 0 0 0
3555 1185 2 0.5897 67.28165089163747 21.258390358822304 19.008036335869605 0 0 0
3604 1202 3 -1.1794 61.29826346615525 23.491489626205077 17.456904304433444 0 0 0
3606 1202 2 0.5897 61.375998362483564 23.907904729302153 18.315267601603537 0 0 0
3607 1203 3 -1.1794 65.30197126797181 24.002530671662747 17.426758184428664 0 0 0
3609 1203 2 0.5897 65.35434376057933 23.801675020791134 18.361180737209434 0 0 0
3612 1204 2 0.5897 0.05418554359263794 23.989916600467385 14.935086716781898 1 0 0
4087 1363 3 -1.1794 62.578458556237536 17.625656123048742 20.336850249521202 0 0 0
4088 1363 2 0.5897 62.460079683597634 18.525238094521693 20.641760644503016 0 0 0
4090 1364 3 -1.1794 65.68717691595701 17.327901888478955 20.486159978094108 0 0 0
4092 1364 2 0.5897 66.04853670365026 18.005725423708867 21.057304847197038 0 0 0
4144 1382 3 -1.1794 63.11546005704728 20.567164350408518 20.906908567585663 0 0 0
4145 1382 2 0.5897 63.86766001382905 20.224305367075225 21.38947945550006 0 0 0
4146 1382 2 0.5897 62.47034671344173 20.773739720431134 21.583212749573956 0 0 0
4147 1383 3 -1.1794 65.90962007740944 20.29935480013002 21.171135987458765 0 0 0
4148 1383 2 0.5897 65.35655658577839 20.994618397631587 20.814819550239587 0 0 0
4149 1383 2 0.5897 65.84095626595325 20.400853958015976 22.120460483287776 0 0 0
4150 1384 3 -1.1794 70.21146070512647 19.770345054821505 21.239491301198008 0 0 0
4151 1384 2 0.5897 70.13165091757968 19.251970085591395 20.438773876432496 0 0 0
4152 1384 2 0.5897 0.8187755938735403 20.075321220107977 21.238504881799933 1 0 0
4201 1401 3 -1.1794 64.46628771548772 23.159702521458232 20.131322700648823 0 0 0
4202 1401 2 0.5897 63.78495969974856 22.499077622841778 20.00642553898142 0 0 0
4203 1401 2 0.5897 63.99948532047218 23.925711731482167 20.465327735759992 0 0 0
4204 1402 3 -1.1794 65.2439179941947 23.496792204430065 22.881414384716248 0 0 0
4205 1402 2 0.5897 66.15783703368342 23.231799094163648 22.985157478876847 0 0 0
4206 1402 2 0.5897 65.10316939915009 23.50760601521208 21.934680548111434 0 0 0
4729 1577 3 -1.1794 62.70265520731101 17.944488763106285 23.087893006187468 0 0 0
4730 1577 2 0.5897 62.49426020771491 17.71665965747229 22.181858775946726 0 0 0
4732 1578 3 -1.1794 66.97203430523717 17.76920266679619 24.027011996036574 0 0 0
4733 1578 2 0.5897 66.43309485600562 17.02937053713976 23.746966592127556 0 0 0
4734 1578 2 0.5897 67.81318572790093 17.631877448545136 23.591306958589175 0 0 0
4735 1579 3 -1.1794 69.62323752262068 18.51218419160246 24.10359827346488 0 0 0
4737 1579 2 0.5897 69.34561020051413 19.328728750646803 23.688375068258843 0 0 0
4786 1596 3 -1.1794 62.64550950419277 20.758668293233924 24.0601957927238 0 0 0
4787 1596 2 0.5897 61.916781690079816 21.249169458550476 24.440454649557502 0 0 0
4788 1596 2 0.5897 62.348476200607884 19.848721519777122 24.060611005879856 0 0 0
4789 1597 3 -1.1794 65.54908935938958 20.250430583637392 23.914995759514564 0 0 0
4790 1597 2 0.5897 65.52347117114826 19.326317074154186 24.163169372007655 0 0 0
4791 1597 2 0.5897 64.66384300905071 20.5702753775717 24.08898223984958 0 0 0
4792 1598 3 -1.1794 68.34126229191611 20.98155880827731 23.65006695517807 0 0 0
4793 1598 2 0.5897 67.50884342281103 20.602239266046233 23.931897433749807 0 0 0
4794 1598 2 0.5897 68.43047360364761 20.712166472540908 22.735899934689996 0 0 0
4837 1613 3 -1.1794 62.865203639283514 24.765907780087588 24.063674328089654 0 0 0
4838 1613 2 0.5897 63.65850386852521 24.289735130796306 23.818384680328382 0 0 0
4839 1613 2 0.5897 62.76879496240919 24.60425892960438 25.002187929363018 0 0 0
4840 1614 3 -1.1794 70.2311546125906 24.06215626784517 23.30031290804005 0 0 0
4841 1614 2 0.5897 69.77789449301616 23.661596261112255 24.04216088594274 0 0 0
4842 1614 2 0.5897 69.82191320806527 24.922195284908856 23.204995367645814 0 0 0
4895 1632 2 0.5897 69.26556147853783 26.81027225032128 22.122498682963553 0 0 0
30083 0 1 0 68.77883286798996 23.538776637579677 19.992706353509565 0 0 0
5339 1780 2 0.5897 66.68334760471753 18.72125697657096 26.020500819202915 0 0 0
3614 1205 2 0.5897 0.3900758800013937 26.648095280507654 17.473590154222528 0 0 0
4844 1615 2 0.5897 5.488423180668299 26.940112257160354 23.230886693052234 0 0 0
3613 1205 3 -1.1794 1.328604254714161 26.57370073915809 17.646395146007325 0 0 0
3615 1205 2 0.5897 1.4112693393220952 26.718259791027073 18.588998475115154 0 0 0
3616 1206 3 -1.1794 6.542898894245951 27.2784431554221 17.96910259463144 0 0 0
3617 1206 2 0.5897 5.934348028630653 28.016660060396074 17.999647880934702 0 0 0
3676 1226 3 -1.1794 3.1508705847037395 31.43359686460704 18.473518977997877 0 0 0
3677 1226 2 0.5897 3.5701617032045503 30.74035816432849 18.983271360529397 0 0 0
3678 1226 2 0.5897 2.4855569413507466 30.98122295945287 17.954917355107263 0 0 0
3679 1227 3 -1.1794 5.449963720579345 29.8430482364791 17.586864117910082 0 0 0
3681 1227 2 0.5897 6.098844518534692 30.074911550438845 16.922465794592203 0 0 0
3733 1245 3 -1.1794 6.41249559528915 33.82804011466601 18.69265303372437 0 0 0
3734 1245 2 0.5897 7.30877432434989 33.813914661394925 19.028385886048333 0 0 0
3735 1245 2 0.5897 6.420093706256243 33.20957047731153 17.962126489301948 0 0 0
4207 1403 3 -1.1794 1.9171293856568534 26.980082605060385 20.28497838146058 0 0 0
4208 1403 2 0.5897 2.865933318704986 26.85400227016928 20.29532251201535 0 0 0
4209 1403 2 0.5897 1.6284032682749947 26.7005580875134 21.15373333869551 0 0 0
4210 1404 3 -1.1794 4.887964795081327 27.111192029714914 20.629002721135233 0 0 0
4212 1404 2 0.5897 4.790733951081941 27.06984451382001 21.580353458425314 0 0 0
4276 1426 3 -1.1794 4.583732365237262 30.39500626510401 21.155838776372484 0 0 0
4277 1426 2 0.5897 5.450614297582333 29.992396774668673 21.10433247507788 0 0 0
4278 1426 2 0.5897 4.037621000695263 29.735060873725303 21.582999333679027 0 0 0
4330 1444 3 -1.1794 2.8400462031047677 33.04232905980879 20.84427170416882 0 0 0
4331 1444 2 0.5897 3.71769469375633 33.35309390180525 21.066513452580946 0 0 0
4332 1444 2 0.5897 2.9484283684427477 32.598626295857905 20.003074112845233 0 0 0
4333 1445 3 -1.1794 5.584638329030669 33.07360407185707 21.749807103128827 0 0 0
4334 1445 2 0.5897 5.918012468023768 33.042450877295664 22.64653580006505 0 0 0
4335 1445 2 0.5897 5.345068616260128 32.16838824959398 21.551252719470767 0 0 0
4843 1615 3 -1.1794 5.599622827052025 27.890462035058956 23.257374878776425 0 0 0
4845 1615 2 0.5897 4.745220685907244 28.224538061896524 23.53054518804486 0 0 0
4897 1633 3 -1.1794 2.6105439285506713 29.90074699380357 23.743991677121674 0 0 0
4898 1633 2 0.5897 1.728257247442645 29.553467809240576 23.875136604552296 0 0 0
4899 1633 2 0.5897 2.9735923502795867 29.97321286388709 24.62670092104249 0 0 0
4954 1652 3 -1.1794 2.2873899028983415 32.61108226133829 23.541113690065515 0 0 0
4955 1652 2 0.5897 2.384363377431336 31.669792463277805 23.685337859571952 0 0 0
4956 1652 2 0.5897 2.484011104891927 32.73306920091153 22.612302604677634 0 0 0
3626 1209 2 0.5897 14.989315199065572 26.93541587145048 17.63461100905779 0 0 0
3738 1246 2 0.5897 13.630052205821299 31.914593855136914 19.55052273478625 0 0 0
3741 1247 2 0.5897 16.92143467682631 33.01863795804693 18.12368823861092 0 0 0
4218 1406 2 0.5897 10.362809808465112 28.089641244719683 20.8371069877383 0 0 0
4847 1616 2 0.5897 9.393041310248542 27.773049576527956 24.876014641204552 0 0 0
3622 1208 3 -1.1794 12.393845371874042 26.66451189062804 17.553492415060756 0 0 0
3623 1208 2 0.5897 12.563349639611399 26.3182268953396 16.67737181911295 0 0 0
3625 1209 3 -1.1794 15.369601451860742 27.30830021212313 16.83926785623494 0 0 0
3627 1209 2 0.5897 15.460598372565105 28.24157253745973 17.031501947175816 0 0 0
3682 1228 3 -1.1794 7.6575576132803285 31.885530055409962 16.650119674988268 0 0 0
3683 1228 2 0.5897 8.467057349324906 32.239327761804056 17.018587919495133 0 0 0
3687 1229 2 0.5897 12.570085013192356 29.611143428071422 17.970885648896463 0 0 0
3736 1246 3 -1.1794 12.845848694734912 32.141845677062015 19.050909771792913 0 0 0
3737 1246 2 0.5897 12.351323688253904 32.72101022014581 19.630776203010896 0 0 0
3739 1247 3 -1.1794 15.991969387655743 32.79039367817037 18.108482937724787 0 0 0
3740 1247 2 0.5897 15.807907312542115 32.474557406071945 18.993129984601143 0 0 0
4213 1405 3 -1.1794 8.509301074575623 27.77265363246057 21.263380489271967 0 0 0
4214 1405 2 0.5897 8.51591686919273 27.54420009544777 22.1928950260173 0 0 0
4215 1405 2 0.5897 8.588525501650137 26.93365181417827 20.809473823851963 0 0 0
4216 1406 3 -1.1794 11.293733262705606 28.30214008267273 20.77033723570847 0 0 0
4217 1406 2 0.5897 11.313126738832437 29.242705395515344 20.593721797739548 0 0 0
4219 1407 3 -1.1794 15.153272891605635 28.68183793848808 19.91399642024131 0 0 0
4220 1407 2 0.5897 14.333150972350692 28.251094146173944 20.155018432390747 0 0 0
4279 1427 3 -1.1794 7.825281999864758 30.338695677083827 21.402920318468542 0 0 0
4280 1427 2 0.5897 8.335020531754493 29.580398388633768 21.117643841670294 0 0 0
4281 1427 2 0.5897 7.4726848112638145 30.083849967563292 22.25554006270084 0 0 0
4282 1428 3 -1.1794 12.126122576117853 30.881643948810222 21.307851048470976 0 0 0
4283 1428 2 0.5897 12.43024898921494 31.028297913441595 20.412176967143218 0 0 0
4284 1428 2 0.5897 12.926874405095644 30.74204820000428 21.8133621779001 0 0 0
4285 1429 3 -1.1794 14.964582491751194 31.484784277856562 20.64331411651493 0 0 0
4286 1429 2 0.5897 15.28795520937724 30.654125312400122 20.294505971417493 0 0 0
4287 1429 2 0.5897 15.028051855234903 31.38708283526783 21.59339711916017 0 0 0
4336 1446 3 -1.1794 8.448959744918437 32.737375303996714 20.62437152286 0 0 0
4337 1446 2 0.5897 8.154341541039573 31.826946050628138 20.647829273332167 0 0 0
4338 1446 2 0.5897 7.6533450943564185 33.250767370804056 20.764576374169657 0 0 0
4339 1447 3 -1.1794 11.067938691159762 33.79997429163016 20.938367456688525 0 0 0
4340 1447 2 0.5897 11.58311566186576 33.36202638252356 21.61588177995448 0 0 0
4341 1447 2 0.5897 10.226049087563371 33.3445529917622 20.945091339231176 0 0 0
4846 1616 3 -1.1794 9.60444577831279 28.437591647476278 24.22032871081885 0 0 0
4848 1616 2 0.5897 10.561140355058876 28.451444512447623 24.192479711049963 0 0 0
4849 1617 3 -1.1794 12.378694436189582 28.89994843109514 23.412137344562886 0 0 0
4850 1617 2 0.5897 13.306493225058844 28.744778527750533 23.2350961260715 0 0 0
4851 1617 2 0.5897 11.96541843560777 28.894344613657058 22.548769353170844 0 0 0
4852 1618 3 -1.1794 15.229721723265948 28.256820057886294 23.845631574270392 0 0 0
4853 1618 2 0.5897 15.645169304983398 27.46307425902334 23.508581955773042 0 0 0
4854 1618 2 0.5897 15.23746317435439 28.146541928685714 24.796426174189193 0 0 0
4900 1634 3 -1.1794 8.091952752877981 30.877958691347313 24.39163584499343 0 0 0
4901 1634 2 0.5897 8.768916540514311 30.559912263989634 23.794310508405275 0 0 0
4902 1634 2 0.5897 8.330690961936588 30.510282321545535 25.242547102106712 0 0 0
4903 1635 3 -1.1794 14.932032696447086 31.067327704845813 23.20089105845411 0 0 0
4905 1635 2 0.5897 15.304156810891993 30.187066429684567 23.147080715476044 0 0 0
4957 1653 3 -1.1794 7.581807593628336 33.606281775605126 24.00864411050262 0 0 0
4958 1653 2 0.5897 6.678414860723542 33.75949590792414 24.285481592625715 0 0 0
4959 1653 2 0.5897 7.7845273952625345 32.72669796689648 24.327187769310434 0 0 0
30016 0 1 0 11.731158959258591 33.08689877288503 24.15531524763875 0 0 0
30118 0 1 0 9.607589383452664 29.12835098095872 18.413960294477157 0 0 0
5536 1846 3 -1.1794 11.76872152745385 29.443381427596844 26.58713848230329 0 0 0
3632 1211 2 0.5897 22.520645833929443 26.90811130955025 17.995912580426356 0 0 0
3628 1210 3 -1.1794 18.71338380977725 27.74189820316551 18.10532557127105 0 0 0
3630 1210 2 0.5897 18.638212515556216 26.828915633988455 17.82775823921255 0 0 0
3633 1211 2 0.5897 21.11803342872359 27.30737905740675 17.58951554403311 0 0 0
3688 1230 3 -1.1794 16.717336514721506 29.79285681459153 17.750291419349224 0 0 0
3689 1230 2 0.5897 17.091064776688444 28.939898474213923 17.52888460874668 0 0 0
3690 1230 2 0.5897 16.894517031688576 29.897139204953614 18.685151764933053 0 0 0
3692 1231 2 0.5897 22.86416050592125 30.499351662546577 18.095829760027044 0 0 0
3693 1231 2 0.5897 22.178366148257357 29.193247418568077 17.75572292311572 0 0 0
4221 1407 2 0.5897 15.798377670903074 28.330171775187765 20.527512971378275 0 0 0
4222 1408 3 -1.1794 17.78667865661249 27.758526442683877 21.958116301493767 0 0 0
4223 1408 2 0.5897 18.318781865318126 27.22190608132602 21.37063359861791 0 0 0
4224 1408 2 0.5897 18.218940229054333 27.683824990036857 22.808881266968623 0 0 0
4225 1409 3 -1.1794 19.958425898152882 27.013960250125187 20.505915936999862 0 0 0
4226 1409 2 0.5897 19.801448686491504 27.52671819472586 19.71302878315919 0 0 0
4227 1409 2 0.5897 20.133087760620302 27.66714387113299 21.183468039692066 0 0 0
4288 1430 3 -1.1794 17.685635255644037 30.26353749470609 20.451010674799768 0 0 0
4289 1430 2 0.5897 18.56133796319213 30.146392957112646 20.08269990810295 0 0 0
4290 1430 2 0.5897 17.548163221884604 29.487751123748165 20.994598489487235 0 0 0
4291 1431 3 -1.1794 20.416391163581466 29.8262134967107 20.237369709863138 0 0 0
4292 1431 2 0.5897 20.613103087157615 30.71912805857465 20.520634586804736 0 0 0
4293 1431 2 0.5897 21.067355367030935 29.640201232023056 19.560704457647972 0 0 0
4342 1448 3 -1.1794 18.284502161913938 33.06914231605842 20.63936198229556 0 0 0
4343 1448 2 0.5897 17.874491758830246 32.20819057039782 20.55638101185342 0 0 0
4344 1448 2 0.5897 18.447405354422557 33.16796694473344 21.57740746073769 0 0 0
4345 1449 3 -1.1794 20.756886477306793 33.00663097900029 19.889668963870104 0 0 0
4346 1449 2 0.5897 21.141691399392375 32.826387248032425 20.74738054789084 0 0 0
4347 1449 2 0.5897 19.82271049508891 33.120103094325394 20.064800506648414 0 0 0
4350 1450 2 0.5897 22.478839436080825 33.71208087727894 18.383893095609874 0 0 0
4855 1619 3 -1.1794 19.520848974989338 27.148160768754796 23.8211437930029 0 0 0
4856 1619 2 0.5897 19.410420987543823 27.454016246156197 24.721415790097303 0 0 0
4857 1619 2 0.5897 19.71129205458053 26.21400770539043 23.906706880598506 0 0 0
4904 1635 2 0.5897 15.125575678989433 31.355581160870155 24.092901655591884 0 0 0
4960 1654 3 -1.1794 18.361198743703188 33.742866632177645 23.259139345768897 0 0 0
4961 1654 2 0.5897 19.060139610788784 34.29281998698861 23.6130670909917 0 0 0
4962 1654 2 0.5897 17.64845672106137 33.82305934397954 23.893016106110053 0 0 0
4963 1655 3 -1.1794 20.785147657190993 31.817403540467303 22.295729314264502 0 0 0
4964 1655 2 0.5897 20.00217479740428 32.14899286574482 22.735313167616216 0 0 0
4965 1655 2 0.5897 20.989777731892374 31.001724051489177 22.75292277827357 0 0 0
30170 0 1 0 18.644520681657465 30.228533154585104 24.316175372680153 0 0 0
4906 1636 3 -1.1794 22.061822101065733 29.30640621331444 23.898990395557174 0 0 0
4907 1636 2 0.5897 22.978910402636004 29.056785503335547 24.012436869997273 0 0 0
5480 1827 2 0.5897 20.342411510011384 26.045714745795582 26.7557188314628 0 0 0
30376 0 1 0 21.219475234537153 33.27270595853729 25.323933828740294 0 0 0
3634 1212 3 -1.1794 24.31018051119569 27.228418918072844 18.914261722140473 0 0 0
3636 1212 2 0.5897 25.194446618375583 27.30971978891888 18.556917052919573 0 0 0
3637 1213 3 -1.1794 26.966652658498848 27.07373716457237 18.105821625263832 0 0 0
3638 1213 2 0.5897 27.129250134728142 28.012970124566127 18.018441233295537 0 0 0
3640 1214 3 -1.1794 29.723570763474115 27.641273362775948 18.254880067152815 0 0 0
3642 1214 2 0.5897 28.813041523261646 27.423809600620697 18.454575076677326 0 0 0
3694 1232 3 -1.1794 24.665345332970173 29.94399881255836 18.42150117663129 0 0 0
3695 1232 2 0.5897 24.903627672314737 29.053996393984317 18.681017931446075 0 0 0
3696 1232 2 0.5897 25.502057474917248 30.400599823965475 18.333979249743614 0 0 0
3697 1233 3 -1.1794 27.37146893646774 29.83043535523758 18.014032793730347 0 0 0
3698 1233 2 0.5897 27.909422565002984 30.440361684495358 18.51883722818797 0 0 0
3700 1234 3 -1.1794 30.182508117064398 30.460058601183945 18.75335303919248 0 0 0
3701 1234 2 0.5897 31.114234228979146 30.676728441419527 18.719114149549817 0 0 0
3702 1234 2 0.5897 30.13063111734077 29.56849615485021 18.408887032198365 0 0 0
3742 1248 3 -1.1794 26.18479530969361 32.42268422231315 18.175716110458005 0 0 0
3743 1248 2 0.5897 25.23168737528782 32.51093434412879 18.181121990274693 0 0 0
4228 1410 3 -1.1794 23.038950830581285 27.33068078415349 21.943777122649045 0 0 0
4229 1410 2 0.5897 23.437385272416464 28.170638030306574 21.71584372008261 0 0 0
4231 1411 3 -1.1794 28.50656179424884 26.645445638906015 20.848010742098925 0 0 0
4232 1411 2 0.5897 27.90863351830586 26.530602914445577 20.109414455320085 0 0 0
4233 1411 2 0.5897 29.215985829762246 26.024860148168035 20.68120934266428 0 0 0
4234 1412 3 -1.1794 30.666802255941025 26.182006589866987 22.410712202099756 0 0 0
4236 1412 2 0.5897 31.364500386721176 26.27649471325429 23.059188223187164 0 0 0
4294 1432 3 -1.1794 24.04619367607619 29.88252049155312 21.055438766808262 0 0 0
4295 1432 2 0.5897 24.075795433069445 30.114708717929016 20.12729809595209 0 0 0
4296 1432 2 0.5897 23.370727465474307 30.45195069620236 21.423847656062286 0 0 0
4297 1433 3 -1.1794 30.134085363523955 28.90227352987281 21.27577910511334 0 0 0
4298 1433 2 0.5897 29.491485039236384 28.259019051078187 20.976578304755186 0 0 0
4299 1433 2 0.5897 29.971147909584914 29.67425092163524 20.73380667713515 0 0 0
4348 1450 3 -1.1794 23.333197569916656 33.30496071697674 18.240516410994612 0 0 0
4349 1450 2 0.5897 23.406354044696105 33.22929359239294 17.289121038836786 0 0 0
4351 1451 3 -1.1794 28.056760847938577 33.48803714987853 20.307625927312984 0 0 0
4352 1451 2 0.5897 27.51496736696524 32.78782262529243 19.943769776236103 0 0 0
4353 1451 2 0.5897 28.907530360095663 33.07750464687789 20.462178988131217 0 0 0
4354 1452 3 -1.1794 30.589935051367362 32.34428944151281 20.928412747063604 0 0 0
4355 1452 2 0.5897 31.42361261003933 31.876745920323398 20.979566322026354 0 0 0
4356 1452 2 0.5897 30.22951228419316 32.28977769694151 21.813487206456067 0 0 0
4858 1620 3 -1.1794 25.108810245942223 26.886986301973245 23.54496946490545 0 0 0
4859 1620 2 0.5897 24.451676396213244 27.017126234936306 22.86125158369234 0 0 0
4860 1620 2 0.5897 24.647779573803238 27.081231728154314 24.36102781643723 0 0 0
4861 1621 3 -1.1794 27.937146990629444 26.58468308401031 23.843064459407834 0 0 0
4862 1621 2 0.5897 28.023233090304156 26.091712108337404 24.659030494097696 0 0 0
4863 1621 2 0.5897 27.054197470670346 26.383360413356346 23.533061279651044 0 0 0
4908 1636 2 0.5897 21.65912052296638 28.551847741393534 23.46921757149685 0 0 0
4909 1637 3 -1.1794 27.433478236227014 29.19814141005844 23.861467348784632 0 0 0
4910 1637 2 0.5897 27.140083211386937 29.584047783854235 23.036102451205387 0 0 0
4911 1637 2 0.5897 27.46994763297856 28.257664819104537 23.687095836984287 0 0 0
4912 1638 3 -1.1794 30.245959270657803 29.81473327514335 23.845569601786682 0 0 0
4913 1638 2 0.5897 29.411688597283142 29.448391778936884 24.138856904730204 0 0 0
4914 1638 2 0.5897 30.343959136047623 29.49934910193784 22.947148338554598 0 0 0
4966 1656 3 -1.1794 27.17359663763059 34.88710079722163 23.48443965128335 0 0 0
4967 1656 2 0.5897 27.45380853074904 33.977868277187 23.589360924894297 0 0 0
14387 4796 2 0.5897 42.28723127001896 33.48271762683599 0.17982658112629935 0 0 1
4969 1657 3 -1.1794 29.48173849749603 32.334991122426445 23.67061346626983 0 0 0
4970 1657 2 0.5897 29.613126207011586 32.778762014976586 24.50848965859144 0 0 0
4971 1657 2 0.5897 29.689385405529638 31.41789145346002 23.849618614996277 0 0 0
30031 0 1 0 24.20640048262717 32.41277298418926 23.09505840814541 0 0 0
17828 5943 2 0.5897 29.86669748940078 33.8193043093526 17.55602799549506 0 0 0
3643 1215 3 -1.1794 33.323447213543034 27.70114993690348 17.765302222698754 0 0 0
3644 1215 2 0.5897 32.56018703893434 27.422680534097104 18.271385552817843 0 0 0
3645 1215 2 0.5897 33.412307404413916 28.634346454259386 17.95889801293051 0 0 0
3646 1216 3 -1.1794 35.817334466782505 26.29816219957904 17.714607983225896 0 0 0
3647 1216 2 0.5897 35.95198067873526 26.526489192226137 18.63437309919017 0 0 0
3648 1216 2 0.5897 35.02585176454866 26.77386482172898 17.46262911775282 0 0 0
3651 1217 2 0.5897 37.75010238551479 27.05117181259172 16.978768114210716 0 0 0
3703 1235 3 -1.1794 32.787026098005136 30.647184224668038 17.613262025597894 0 0 0
3704 1235 2 0.5897 33.48998770182772 30.80903968474458 18.242451852955465 0 0 0
3705 1235 2 0.5897 33.17288594440747 30.85761438202761 16.762930200135635 0 0 0
3706 1236 3 -1.1794 36.2576401084085 30.033560772722943 18.260970326174256 0 0 0
3707 1236 2 0.5897 36.154437735950445 29.921499674756053 19.205969829377114 0 0 0
3711 1237 2 0.5897 38.94990588312756 29.589323904072636 18.412250483660753 0 0 0
3745 1249 3 -1.1794 31.321158793635014 33.28456056519583 18.475303421251898 0 0 0
3746 1249 2 0.5897 31.10208355485022 33.15376459578888 19.397870461621295 0 0 0
3748 1250 3 -1.1794 36.33609480307385 32.92057526830738 18.04580149365855 0 0 0
3749 1250 2 0.5897 37.28368290713082 32.80110027236914 18.109315886030004 0 0 0
3750 1250 2 0.5897 35.987699508379805 32.03336863349638 17.957956628951848 0 0 0
4237 1413 3 -1.1794 32.659812570803325 26.983228376201204 20.64454460498241 0 0 0
4238 1413 2 0.5897 31.92569120846463 27.16120219700226 21.232442483653543 0 0 0
4240 1414 3 -1.1794 35.38644501619158 26.852683775168284 20.941898199554934 0 0 0
4241 1414 2 0.5897 34.44459874912741 27.02184408926666 20.91861564302677 0 0 0
4242 1414 2 0.5897 35.78206279512705 27.714946407130242 21.069261598628476 0 0 0
4245 1415 2 0.5897 38.90438271953301 26.039428234641434 21.74813489147368 0 0 0
4300 1434 3 -1.1794 35.74509217952945 29.635373019518816 20.983990413083493 0 0 0
4301 1434 2 0.5897 36.68067790791676 29.471235664708377 20.86579628924575 0 0 0
4302 1434 2 0.5897 35.64283638311705 29.774029784788805 21.925558034216998 0 0 0
4303 1435 3 -1.1794 38.360006886500905 29.333469367348723 20.181629471499956 0 0 0
4305 1435 2 0.5897 38.79344462110723 29.871966050512594 20.843735789164388 0 0 0
4357 1453 3 -1.1794 33.745236790839854 31.852672473751326 20.428181728840272 0 0 0
4358 1453 2 0.5897 34.42629946832688 31.227283588987508 20.675718416000542 0 0 0
4359 1453 2 0.5897 33.797341198290056 32.5397235767743 21.092619712752022 0 0 0
4864 1622 3 -1.1794 33.09101264752244 26.65634825393979 23.849616158836955 0 0 0
4866 1622 2 0.5897 33.48470043273837 26.774323534699313 24.714095019405026 0 0 0
4868 1623 2 0.5897 38.238465418903736 27.304271867829822 24.652348365595724 0 0 0
4869 1623 2 0.5897 39.371863205317275 27.2504060836854 23.650149384678834 0 0 0
4915 1639 3 -1.1794 33.24985287004787 29.628501373019493 23.964536100943338 0 0 0
4916 1639 2 0.5897 33.53144337350569 28.849778714176104 23.4844010370835 0 0 0
4917 1639 2 0.5897 32.35214589393964 29.43319275992404 24.233253868531452 0 0 0
4918 1640 3 -1.1794 36.283563833697876 30.753229038760917 23.437409078441004 0 0 0
4919 1640 2 0.5897 37.2184190865034 30.65464076217451 23.256971612368897 0 0 0
4920 1640 2 0.5897 36.164227962791266 30.365186566347873 24.304249885885458 0 0 0
4921 1641 3 -1.1794 38.83435619682641 30.218438066203746 22.898478685591723 0 0 0
4923 1641 2 0.5897 38.593001970792706 29.334448154839407 23.175143330807973 0 0 0
4972 1658 3 -1.1794 33.179334426118444 33.47461387613828 22.80147134461461 0 0 0
4973 1658 2 0.5897 33.981672695006964 33.67828536583583 23.282099096098808 0 0 0
4974 1658 2 0.5897 32.65338929228565 32.96470280955095 23.417591641251988 0 0 0
4975 1659 3 -1.1794 35.65834578346274 33.28412300378223 24.266572001035485 0 0 0
4976 1659 2 0.5897 35.72475347509606 32.39438372355626 23.91989384916742 0 0 0
4977 1659 2 0.5897 35.82200617080251 33.1889264577682 25.204860116241 0 0 0
3751 1251 3 -1.1794 39.295668078827994 32.825950611531646 17.974461105701945 0 0 0
4867 1623 3 -1.1794 38.42253392065662 27.35471921207 23.7143687872851 0 0 0
5549 1850 2 0.5897 33.68793110658486 30.468674021614056 25.49641619383491 0 0 0
3756 1252 2 0.5897 42.5490227431887 32.65273786332608 19.465316645815673 0 0 0
3758 1253 2 0.5897 46.070747763090345 32.56565976968409 17.957112709103477 0 0 0
3649 1217 3 -1.1794 38.48758029886834 27.522370203708096 17.36649314022807 0 0 0
3753 1251 2 0.5897 39.28788514558346 31.87302265835553 18.064457803145935 0 0 0
4243 1415 3 -1.1794 38.79882874658745 26.50266960488648 20.91717377182898 0 0 0
3652 1218 3 -1.1794 43.946008754437294 27.12721911182927 18.17434036559015 0 0 0
3654 1218 2 0.5897 44.383473495990756 27.971612628867625 18.283225188213265 0 0 0
3709 1237 3 -1.1794 39.371327073891734 30.204978946714085 17.812580252838288 0 0 0
3710 1237 2 0.5897 39.9355712323243 29.658786333682848 17.26528345499246 0 0 0
3712 1238 3 -1.1794 42.428389945804085 29.576250017785075 17.961150275954836 0 0 0
3714 1238 2 0.5897 41.976481139074245 30.35129947238797 18.294781483542025 0 0 0
3754 1252 3 -1.1794 41.9009273313948 32.06912682042886 19.070851543850267 0 0 0
3755 1252 2 0.5897 41.42650471820198 32.62200732036725 18.44998213733624 0 0 0
3757 1253 3 -1.1794 45.24583183592226 32.55681573424608 18.44256640859491 0 0 0
3759 1253 2 0.5897 44.82195256782651 31.739547591590956 18.180591258725823 0 0 0
4246 1416 3 -1.1794 41.482730618022735 27.66280804587617 20.70464547116112 0 0 0
4247 1416 2 0.5897 41.10823108194907 26.86171568456141 20.33826757083159 0 0 0
4248 1416 2 0.5897 42.114696643936334 27.954619339099178 20.047609223908374 0 0 0
4249 1417 3 -1.1794 44.76875866719453 27.276556994067306 21.315235414218375 0 0 0
4251 1417 2 0.5897 44.458369893697935 28.00022393016881 20.770995659832447 0 0 0
4304 1435 2 0.5897 38.409634744255854 28.44216693436093 20.52709833262477 0 0 0
4306 1436 3 -1.1794 41.35329918690861 30.469620911233637 21.044331822374403 0 0 0
4307 1436 2 0.5897 41.41372651016477 30.94538976194436 20.215944172559887 0 0 0
4308 1436 2 0.5897 41.37949426430954 29.54630686917121 20.793259807316947 0 0 0
4309 1437 3 -1.1794 44.59504213287087 29.77697530935812 19.62884619538804 0 0 0
4310 1437 2 0.5897 44.78992660295615 30.429742152281477 20.30126551806218 0 0 0
4311 1437 2 0.5897 43.67934239505372 29.93502639830622 19.3991815376499 0 0 0
4360 1454 3 -1.1794 42.18773877278791 33.018030890790456 21.565866826243123 0 0 0
4361 1454 2 0.5897 41.58448964810705 32.31589371034155 21.322299227237508 0 0 0
4362 1454 2 0.5897 41.90247834074007 33.287410025136296 22.438960601781737 0 0 0
4363 1455 3 -1.1794 44.67418044532386 32.34050815402039 21.15593452956011 0 0 0
4364 1455 2 0.5897 43.764023944335314 32.514451540226425 21.395914859791567 0 0 0
4365 1455 2 0.5897 44.695815556115924 32.44538564105497 20.20474351831317 0 0 0
4870 1624 3 -1.1794 40.996008205197924 26.577954961742215 23.777329942012237 0 0 0
4871 1624 2 0.5897 41.49021127052126 26.900794815323035 23.02382501736932 0 0 0
4873 1625 3 -1.1794 46.20365677728548 25.992573934384765 24.351304101620613 0 0 0
4875 1625 2 0.5897 47.063263986951256 26.061957972529356 23.93598125191542 0 0 0
4922 1641 2 0.5897 39.7580734977669 30.300340289278065 23.135692406543175 0 0 0
4924 1642 3 -1.1794 40.964974348059876 30.843902343401282 24.649131057403554 0 0 0
4925 1642 2 0.5897 40.77454261173271 30.194571774092033 25.326137198165796 0 0 0
4926 1642 2 0.5897 41.602132666251435 30.41513287036927 24.077802529278284 0 0 0
4927 1643 3 -1.1794 45.87902902551253 31.97449022331787 25.37476116157079 0 0 0
4928 1643 2 0.5897 46.46019200785312 31.26840918717664 25.092038639029536 0 0 0
4929 1643 2 0.5897 45.3676978897805 31.593183878419797 26.088468648497678 0 0 0
4978 1660 3 -1.1794 41.69908788132751 33.665888429396176 24.16873154428977 0 0 0
4979 1660 2 0.5897 42.64047937262231 33.505120672490214 24.233303294909287 0 0 0
4980 1660 2 0.5897 41.305040751352365 33.025112403217555 24.760647218532213 0 0 0
4981 1661 3 -1.1794 44.2055310646275 34.11143760638316 24.58249578378207 0 0 0
4982 1661 2 0.5897 44.597262923895116 34.583369405381426 23.847609946749465 0 0 0
4983 1661 2 0.5897 44.89433809318424 33.5174895697136 24.880828617273103 0 0 0
30006 0 1 0 44.031031600245875 29.686348332691463 24.189680143986052 0 0 0
14373 4791 2 0.5897 25.627484043964103 31.277522474347244 1.466949846287652 0 0 1
14117 4706 2 0.5897 5.407168359536965 21.10058190203869 0.13585820316890646 0 0 1
3656 1219 2 0.5897 48.54309558162914 26.826079601189882 17.771368215837303 0 0 0
3655 1219 3 -1.1794 47.7127657705241 27.139689355121394 17.412992377817634 0 0 0
3657 1219 2 0.5897 47.07815170603173 26.463721092273428 17.650823810407825 0 0 0
3658 1220 3 -1.1794 51.02012086580507 27.31168824035149 18.63649272295831 0 0 0
3660 1220 2 0.5897 50.89833751490948 27.23110542289715 19.582488223313266 0 0 0
3661 1221 3 -1.1794 53.95122669323764 25.903425378856536 17.804048131532156 0 0 0
3663 1221 2 0.5897 54.1187047413861 25.76499488116051 18.7362605209125 0 0 0
3715 1239 3 -1.1794 47.56933482996912 30.106773916011008 18.406633888180185 0 0 0
3716 1239 2 0.5897 47.74690080594803 29.201828903614704 18.150163198304554 0 0 0
3717 1239 2 0.5897 46.63724973678009 30.22885504308616 18.226231292780245 0 0 0
3719 1240 2 0.5897 52.999354606320175 29.10326571815015 17.587936165321416 0 0 0
3720 1240 2 0.5897 54.05809627394747 29.32804658961301 18.646441746831275 0 0 0
3760 1254 3 -1.1794 47.97216403709086 33.135746291000125 17.647858564214044 0 0 0
3761 1254 2 0.5897 48.55118600546432 32.48472128584951 18.044257084577577 0 0 0
3762 1254 2 0.5897 48.3858522564368 33.97624562924152 17.844468196806986 0 0 0
3763 1255 3 -1.1794 50.83280799988697 33.68920478407869 18.179866058040666 0 0 0
3764 1255 2 0.5897 50.551729191930406 33.47351000647036 19.069080379635945 0 0 0
3765 1255 2 0.5897 51.788795443900625 33.65736209772274 18.215992527486875 0 0 0
3766 1256 3 -1.1794 53.15059629420375 35.12154489257399 18.115234177059104 0 0 0
21132 7044 2 0.5897 10.930368965021902 0.21940689701849558 30.2620964649211 0 1 0
4252 1418 3 -1.1794 47.4458292054737 29.066125285954282 21.404064163139143 0 0 0
4253 1418 2 0.5897 47.775722895766926 29.1039945114936 20.50630704918738 0 0 0
4254 1418 2 0.5897 46.71828706367143 28.445241960702894 21.36640560455395 0 0 0
4255 1419 3 -1.1794 49.72038836326103 27.296059932072993 21.198726255039183 0 0 0
4256 1419 2 0.5897 49.45844861791901 26.3773833004037 21.138290582974555 0 0 0
4257 1419 2 0.5897 48.96615782916763 27.735310131173705 21.591699896472587 0 0 0
[truncated: 4,855,291 more chars]
