# Supplementary material for: Molecular Dynamics Study of Clathrate-like Ordering of Water in Supersaturated Methane Solution at Low Pressure
Source: Molecules. 2023 Mar 26;28(7):2960. doi: 10.3390/molecules28072960 (PMC10095827; doi:10.3390/molecules28072960)
Supplement: Supplementary file 1 [file molecules-28-02960-s001.zip › Simulation_data_Ffles_A_B/box_eq_a_0.6.dat]

LAMMPS data file via write_data, version 30 Nov 2020, timestep = 200

31046 atoms
5 atom types
20002 bonds
1 bond types
10001 angles
1 angle types

0 70.3 xlo xhi
0 70.3 ylo yhi
0 70.3 zlo zhi

Masses

1 16.11
2 1.00794
3 15.9994
4 35.452999
5 22.989771

PairIJ Coeffs # lj/cut/tip4p/long

1 1 0.294237 3.73 13
1 2 0 0 13
1 3 0.249137 3.43688 13
1 4 0.0735672 4.18658 13
1 5 0.321857 2.8759 13
2 2 0 0 13
2 3 0 0 13
2 4 0 0 13
2 5 0 0 13
3 3 0.21095 3.1668 13
3 4 0.0148214 4.23867 13
3 5 0.189715 2.60838 13
4 4 0.0183938 4.69906 13
4 5 0.344068 3.00512 13
5 5 0.35207 2.21737 13

Bond Coeffs # harmonic

1 450 0.9572

Angle Coeffs # harmonic

1 55 104.52

Atoms # full

1 1 3 -1.1794 2.2528548084311217 2.640428661318002 1.0787558078665396 0 0 0
2 1 2 0.5897 2.7795946758658814 3.387887152642007 0.7957673310284555 0 0 0
3 1 2 0.5897 2.540029692215772 2.470379566890315 1.9758873038729454 0 0 0
4 2 3 -1.1794 3.645167065506858 3.4389950803620972 4.057737544219847 0 0 0
5 2 2 0.5897 3.5764793485736526 4.235612448198094 3.531510041166749 0 0 0
6 2 2 0.5897 4.527781131679331 3.111888605348905 3.8838822229435745 0 0 0
7 3 3 -1.1794 6.476058209480596 3.4432091552714694 3.008475093219903 0 0 0
8 3 2 0.5897 7.407602809968589 3.348597311896682 3.207234806614445 0 0 0
9 3 2 0.5897 6.2568294265198805 4.327767753004795 3.3012664047180342 0 0 0
52 18 3 -1.1794 2.688737249143793 5.778896813392267 3.24999958002548 0 0 0
53 18 2 0.5897 2.883274945221451 6.544769202058648 2.7097901719187196 0 0 0
54 18 2 0.5897 2.6627209680147814 6.116953151203142 4.145138548598347 0 0 0
106 36 3 -1.1794 2.403100952750984 9.066714357237661 2.954229240151306 0 0 0
110 37 2 0.5897 6.624371841544002 9.804894225575573 1.6297507960486504 0 0 0
601 201 3 -1.1794 2.8703238858456275 3.1331930880573386 6.831496488690086 0 0 0
602 201 2 0.5897 2.5996539747693346 3.0488608049105075 5.9172433556508945 0 0 0
603 201 2 0.5897 3.713696319372245 2.682533929756077 6.874640358702203 0 0 0
604 202 3 -1.1794 5.663568586994085 2.492300183258725 6.244840500431979 0 0 0
605 202 2 0.5897 5.52092623384776 1.5977109464247468 5.93565529131447 0 0 0
606 202 2 0.5897 5.587218250227253 2.4321428786306756 7.197093000910145 0 0 0
646 216 3 -1.1794 2.9598608626872123 6.366951757619809 5.987320956178417 0 0 0
647 216 2 0.5897 3.5320400598582324 5.614029027906492 5.839165677360722 0 0 0
648 216 2 0.5897 2.3170942558594403 6.057955743980763 6.625759947573257 0 0 0
649 217 3 -1.1794 5.735220373014856 5.347848539035494 4.979102000658608 0 0 0
650 217 2 0.5897 5.452291121004169 4.530671479916674 5.389474295187186 0 0 0
651 217 2 0.5897 6.6792847314326576 5.379816037496817 5.133866760216764 0 0 0
704 235 2 0.5897 5.527600760649289 7.42997082891372 4.089626314263749 0 0 0
1283 428 2 0.5897 2.142549542897734 4.661046652303563 8.25889597816012 0 0 0
1222 408 3 -1.1794 6.170260165449059 2.3559383632815853 9.00889997357503 0 0 0
1282 428 3 -1.1794 1.904448012707649 5.585893079515542 8.323694406635443 0 0 0
10 4 3 -1.1794 9.21287610340022 2.632917621649722 3.707535995267801 0 0 0
11 4 2 0.5897 9.955132425353455 3.227778201911729 3.8144392183315117 0 0 0
12 4 2 0.5897 9.601792940715479 1.7584501661480234 3.7243273748457653 0 0 0
55 19 3 -1.1794 8.754164640205083 7.0607735768538324 4.035047142349766 0 0 0
56 19 2 0.5897 8.696198177554708 6.699999056251519 4.9197585316507215 0 0 0
57 19 2 0.5897 9.160361206464032 6.364950379824253 3.5182626489157562 0 0 0
58 20 3 -1.1794 11.395956508714315 6.211208017134343 2.659787195716044 0 0 0
59 20 2 0.5897 11.541800951286449 6.977099305914712 2.1044746692843606 0 0 0
60 20 2 0.5897 12.236573904838563 5.7534031803088 2.6628230997446 0 0 0
61 21 3 -1.1794 14.09160892470837 5.289499746088566 2.7583425858672155 0 0 0
62 21 2 0.5897 13.994359487636128 5.014806676950037 3.6701092450617607 0 0 0
63 21 2 0.5897 14.226082379190839 6.236012313747604 2.8059012629358784 0 0 0
113 38 2 0.5897 9.087814575915832 8.800647477883315 3.4768071353360894 0 0 0
116 39 2 0.5897 10.687466116998444 9.002198410268191 2.3814791736294882 0 0 0
119 40 2 0.5897 15.681421789428303 9.13675765311616 2.2457189372056643 0 0 0
607 203 3 -1.1794 8.54281531302602 2.8547306386565268 6.557695052360572 0 0 0
608 203 2 0.5897 8.68413645833423 2.720991576190409 5.620479090374312 0 0 0
609 203 2 0.5897 7.637634351388174 2.5807580239094117 6.705404240036041 0 0 0
610 204 3 -1.1794 12.068687839352593 2.8547253117054256 4.838753548330597 0 0 0
611 204 2 0.5897 12.693435622143312 2.156321988986462 4.643421669502671 0 0 0
612 204 2 0.5897 11.981084737808573 2.8387244596718353 5.791802112438565 0 0 0
613 205 3 -1.1794 15.570476482499338 2.921528870148355 6.188476639088611 0 0 0
614 205 2 0.5897 15.246785026378866 2.657866512245434 7.049834787937153 0 0 0
615 205 2 0.5897 15.112579041028779 3.7408120057167515 6.000495443312851 0 0 0
652 218 3 -1.1794 8.68797548926664 5.68456369638953 6.558037993921296 0 0 0
653 218 2 0.5897 8.513292562027086 4.754470387030181 6.701716003217693 0 0 0
654 218 2 0.5897 9.616517480779526 5.78921960169523 6.765615933543865 0 0 0
655 219 3 -1.1794 14.528454216759117 5.818482324962 5.66371908868675 0 0 0
657 219 2 0.5897 14.364066424992052 5.694977931841432 6.59857474359725 0 0 0
708 236 2 0.5897 12.631978390470296 7.522556756562136 5.256824279418853 0 0 0
1226 409 2 0.5897 8.89335773172922 2.075300580325612 8.288311975112805 0 0 0
1231 411 3 -1.1794 14.739672200402833 2.487962131807047 9.256617083928155 0 0 0
1286 429 2 0.5897 12.561410684507853 6.676510179850471 8.288670237669612 0 0 0
1289 430 2 0.5897 16.055492972882107 5.125805384397633 8.660589223734455 0 0 0
1340 447 2 0.5897 11.727276012247339 10.07260678360337 7.895181476730592 0 0 0
30088 0 1 0 8.9049573801147 4.6427268576275855 0.9749561511412467 0 0 0
115 39 3 -1.1794 11.644389623555815 8.979718236966216 2.386423801827118 0 0 0
1229 410 2 0.5897 12.483679247212416 3.438687373176657 8.513665649092658 0 0 0
1285 429 3 -1.1794 11.916790919518881 6.457750446386743 7.615735287236136 0 0 0
656 219 2 0.5897 15.482471587148169 5.818297888592635 5.58572868600945 0 0 0
13 5 3 -1.1794 17.453917414489254 2.013794815288963 2.4786655921659397 0 0 0
14 5 2 0.5897 17.023997061716216 1.8557185393471687 1.6381826643180706 0 0 0
15 5 2 0.5897 18.05445445720739 1.2758393103240366 2.5835878176523828 0 0 0
16 6 3 -1.1794 20.429684244836064 3.458225395204808 2.8686708429691716 0 0 0
17 6 2 0.5897 21.21825846113596 3.046923177256438 2.514815044958859 0 0 0
18 6 2 0.5897 19.88097139373962 3.6241931576356703 2.1021190408000194 0 0 0
64 22 3 -1.1794 21.569825749216832 6.611874065877083 2.816600801816645 0 0 0
65 22 2 0.5897 22.359001035212643 6.078599249184116 2.7214644627402316 0 0 0
66 22 2 0.5897 21.06802583202561 6.177043392324007 3.5060573486464874 0 0 0
69 23 2 0.5897 23.721133833378403 4.183217461273976 2.5820294968544557 0 0 0
121 41 3 -1.1794 17.979594452429126 7.944435007679214 3.0424376027290583 0 0 0
122 41 2 0.5897 18.38849884386544 7.1827443716160255 3.4533584453057635 0 0 0
125 42 2 0.5897 21.186180266214553 8.410775660612662 2.6408298776691908 0 0 0
616 206 3 -1.1794 18.016644239177996 3.0631921982025463 5.220941701223579 0 0 0
617 206 2 0.5897 17.850946838759405 2.674295508817465 4.362142884186913 0 0 0
618 206 2 0.5897 17.32534639409093 2.710747406684413 5.781406970928387 0 0 0
619 207 3 -1.1794 20.942318673119235 3.5389546005938843 5.430120886197499 0 0 0
620 207 2 0.5897 20.69602495559707 3.3110315274809055 4.533671072949702 0 0 0
621 207 2 0.5897 20.283579590836496 3.1101301249448126 5.976384468252993 0 0 0
623 208 2 0.5897 22.54102453272075 2.6231851036167737 5.091525062196214 0 0 0
658 220 3 -1.1794 17.166070577663415 5.960676517366057 5.754111177937677 0 0 0
659 220 2 0.5897 17.27723106994299 5.715078021249366 6.672564096515703 0 0 0
660 220 2 0.5897 17.19614215292565 5.130604309281393 5.278394043718012 0 0 0
661 221 3 -1.1794 19.77712538579038 6.128058501005643 4.762015022294206 0 0 0
662 221 2 0.5897 19.044193562938798 6.305142882196694 5.351663112629729 0 0 0
663 221 2 0.5897 19.76501122444857 5.178416256563803 4.642576383808606 0 0 0
716 239 2 0.5897 20.583060459824154 8.62111469575013 4.951144607851449 0 0 0
1235 412 2 0.5897 18.559126950155427 2.2831617470662433 8.888632551655103 0 0 0
1238 413 2 0.5897 20.915710968942694 3.248394081305699 8.822201293826563 0 0 0
1292 431 2 0.5897 18.68442003364644 6.049861795501307 8.478944405989226 0 0 0
1294 432 3 -1.1794 22.119857711459083 5.486553003655196 6.9672706141093075 0 0 0
1346 449 2 0.5897 21.82875939965011 7.518660616812732 7.1906803680233455 0 0 0
30087 0 1 0 21.254645485576464 0.43467465737856875 7.341863020380878 0 0 0
665 222 2 0.5897 23.179606240645708 6.459974551132848 5.803421801586029 0 0 0
13842 4614 2 0.5897 18.843039973447137 5.832157231359596 0.7193482670995575 0 0 1
19 7 3 -1.1794 23.275665029931837 2.5541829090413404 2.0654681923196945 0 0 0
20 7 2 0.5897 23.604476022270696 1.9338320373618145 1.4148685510346048 0 0 0
21 7 2 0.5897 23.51255412032957 2.166469757779169 2.9079611157615464 0 0 0
67 23 3 -1.1794 23.81204092068518 5.047997806167692 2.982184680360302 0 0 0
68 23 2 0.5897 24.6156019546915 5.404432257311153 2.6034024378355176 0 0 0
70 24 3 -1.1794 26.99182275611137 6.054899756628334 3.0038115116164565 0 0 0
71 24 2 0.5897 27.746757054220627 5.736743420096725 2.508751974456424 0 0 0
72 24 2 0.5897 27.347688243693668 6.739097502645213 3.570790331855229 0 0 0
73 25 3 -1.1794 29.4634099357401 5.308464082568886 2.685711909222625 0 0 0
74 25 2 0.5897 29.570723383109087 4.403032575356664 2.9771054497601908 0 0 0
75 25 2 0.5897 29.60249875134931 5.832523901071115 3.474538971533922 0 0 0
128 43 2 0.5897 23.237950602997135 9.192321684649208 2.2571440332952024 0 0 0
131 44 2 0.5897 31.04729652336931 8.21978224348615 2.2563005745212847 0 0 0
622 208 3 -1.1794 23.274871371451614 2.035632375243308 4.911293971415182 0 0 0
624 208 2 0.5897 23.407811919893735 1.5593057769231282 5.730849786425174 0 0 0
625 209 3 -1.1794 29.66897643836477 3.0575680593160315 6.033252200117492 0 0 0
626 209 2 0.5897 30.092703393742767 2.4742073835411373 6.662837603721805 0 0 0
627 209 2 0.5897 30.30915193270505 3.15566308594196 5.328423030367768 0 0 0
664 222 3 -1.1794 23.730514932825773 6.974013412194535 5.213087340154897 0 0 0
666 222 2 0.5897 23.704642819831637 6.496423941281741 4.383949023450281 0 0 0
667 223 3 -1.1794 26.689994803584938 7.299540569800915 5.314234412884913 0 0 0
668 223 2 0.5897 27.452100924022297 6.829265724948915 5.652269090280729 0 0 0
669 223 2 0.5897 25.95015478714482 6.720279239122335 5.496785292792997 0 0 0
670 224 3 -1.1794 29.238654928742463 6.016905181998695 5.379860869173381 0 0 0
671 224 2 0.5897 30.192090739463566 5.998638968822722 5.462675500996063 0 0 0
672 224 2 0.5897 28.92572185213229 5.448190726161826 6.0833297966651605 0 0 0
719 240 2 0.5897 24.799547306984945 10.109354642887853 5.526565111324209 0 0 0
722 241 2 0.5897 28.285018344032526 9.191524912633536 4.542123637641604 0 0 0
1244 415 2 0.5897 27.346745478661216 1.6236202710562384 7.511124543399219 0 0 0
1247 416 2 0.5897 30.103902260938366 3.18317142445877 8.36363741000423 0 0 0
1298 433 2 0.5897 26.600825955360108 4.437030666533529 8.843171183773643 0 0 0
1302 434 2 0.5897 30.9243999636835 5.186015256594994 7.914926738767957 0 0 0
30005 0 1 0 26.470273078188274 9.51343489547598 8.230438126873953 0 0 0
30141 0 1 0 28.723444122582634 1.731748582944354 1.4018609653310423 0 0 0
30176 0 1 0 26.286942936665785 3.680831882435676 5.509031290396982 0 0 0
30191 0 1 0 27.654841331781004 8.885014439329607 1.3214609266627946 0 0 0
1243 415 3 -1.1794 27.22768200132536 2.167182928699692 8.289967107053386 0 0 0
1300 434 3 -1.1794 30.14538240496857 4.999155439933935 8.438804220065178 0 0 0
22 8 3 -1.1794 31.408984722655443 3.5860323491247836 3.1876415192444387 0 0 0
23 8 2 0.5897 31.60384491236156 2.9054594816678385 2.5433737188785774 0 0 0
24 8 2 0.5897 31.615925627499028 4.406473575394135 2.7401113476282766 0 0 0
25 9 3 -1.1794 39.21596037500026 3.7884520724857977 3.5570625887135576 0 0 0
26 9 2 0.5897 39.97561261780869 3.2296775870433145 3.7211710404403306 0 0 0
76 26 3 -1.1794 31.336782630490756 6.893581917872463 0.34950969305396434 0 0 0
16440 5480 2 0.5897 15.37331055779671 34.949644383162656 12.937607929752206 0 0 0
78 26 2 0.5897 30.45342264342751 6.524945289202658 0.35326070798042225 0 0 0
79 27 3 -1.1794 38.08464960240618 5.543739280388073 0.770233890338107 0 0 0
17843 5948 2 0.5897 45.55366834168049 34.397836486737624 17.74917312784118 0 0 0
81 27 2 0.5897 38.46811633673392 4.67560830340784 0.8948677146080313 0 0 0
84 28 2 0.5897 38.88982172823302 6.621706023277303 2.0916536022364967 0 0 0
134 45 2 0.5897 35.782884451575626 10.955233892764403 2.3575379816896938 0 0 0
628 210 3 -1.1794 34.16616425925807 3.752115878622933 5.638600528149626 0 0 0
629 210 2 0.5897 34.92209969935347 3.1669579686152645 5.589769087443784 0 0 0
630 210 2 0.5897 33.82509878965791 3.778683855096061 4.744620487132446 0 0 0
631 211 3 -1.1794 36.892517639902486 2.820667136034533 5.301471561557033 0 0 0
632 211 2 0.5897 37.64731686488054 2.8253283084572383 4.712838993744818 0 0 0
633 211 2 0.5897 37.27060153081025 2.726624011783259 6.175794466688896 0 0 0
673 225 3 -1.1794 32.71427458409849 5.794959496662334 7.0158062290110825 0 0 0
674 225 2 0.5897 33.47835878240916 5.285027804617588 6.746776101996289 0 0 0
675 225 2 0.5897 33.053544318093564 6.411471758575725 7.664682479117206 0 0 0
676 226 3 -1.1794 37.51304122534003 5.882075590596246 6.008695032208179 0 0 0
677 226 2 0.5897 37.1115991337634 5.04982551550503 5.758826157567732 0 0 0
678 226 2 0.5897 37.529337905546306 6.393170355507897 5.199529720550238 0 0 0
728 243 2 0.5897 33.287671690876344 8.650152506938966 5.8930604821347865 0 0 0
1250 417 2 0.5897 33.05326766213877 2.3703710870275674 7.750887409953824 0 0 0
1252 418 3 -1.1794 36.016089353242315 2.3685249475521033 7.894858865009695 0 0 0
1304 435 2 0.5897 33.66756435283767 5.412547550762457 10.946462463557083 0 0 0
1307 436 2 0.5897 36.79232354910755 6.17200473482 8.035187515840247 0 0 0
1356 452 2 0.5897 36.75281484935529 9.03682873254889 7.2332790371288604 0 0 0
30038 0 1 0 34.65880163017401 2.5318778144418252 1.9604449443666665 0 0 0
30172 0 1 0 34.78237005228214 6.564479784712185 3.258173809367506 0 0 0
82 28 3 -1.1794 38.91426799968177 6.983504111249237 2.9775078358105795 0 0 0
735 245 2 0.5897 38.997919447915 7.934333356556862 4.5796966149357266 0 0 0
27 9 2 0.5897 39.588374709590084 4.6477651851769135 3.359273882254654 0 0 0
28 10 3 -1.1794 41.723991423309045 1.7883910567652213 3.454642356463381 0 0 0
29 10 2 0.5897 42.481058364026005 1.7367274360816711 2.8711934033891198 0 0 0
30 10 2 0.5897 41.23594764722802 0.9823125907596423 3.2864680688201307 0 0 0
31 11 3 -1.1794 44.28556120962825 2.6279681761149125 2.3055621465818175 0 0 0
32 11 2 0.5897 44.52943900915704 3.553565112235684 2.310661938061976 0 0 0
33 11 2 0.5897 44.752218286851026 2.2527176544914638 3.052321522914982 0 0 0
83 28 2 0.5897 39.70194705700503 6.606176603139102 3.3691933260507807 0 0 0
85 29 3 -1.1794 41.826016870385246 6.4712643516082675 2.4522865890023064 0 0 0
86 29 2 0.5897 42.64156831156869 6.086900482717655 2.1307716841668345 0 0 0
87 29 2 0.5897 41.93041835402639 6.494772900140546 3.403485296844334 0 0 0
88 30 3 -1.1794 45.12638748590868 5.513813414921053 1.9328096846797618 0 0 0
89 30 2 0.5897 44.907814887858144 6.445135505780263 1.8996892726524757 0 0 0
90 30 2 0.5897 46.05990720235929 5.493737412133923 2.1434513238056923 0 0 0
137 46 2 0.5897 39.33535857810813 8.537255025784418 2.73775664977722 0 0 0
140 47 2 0.5897 42.07559666519482 8.468574430396274 2.7779470311917693 0 0 0
634 212 3 -1.1794 43.594386997901694 3.5578962218146546 6.120077023719655 0 0 0
635 212 2 0.5897 43.383772033092946 4.489261803810781 6.053508351936259 0 0 0
636 212 2 0.5897 43.13431554826873 3.154597952015116 5.383927238323481 0 0 0
637 213 3 -1.1794 46.3461932723469 2.736315907237539 5.08955720285473 0 0 0
638 213 2 0.5897 45.565032635973324 2.9659271349901535 5.5928457476899 0 0 0
639 213 2 0.5897 46.60218190474838 1.876291674532906 5.422813599743179 0 0 0
679 227 3 -1.1794 42.28398124755879 6.513614467332755 5.152371810363175 0 0 0
680 227 2 0.5897 42.8564139552694 7.182977414808692 5.527213295990565 0 0 0
681 227 2 0.5897 41.67650573308018 6.294310869696731 5.858849700852224 0 0 0
682 228 3 -1.1794 44.82767975008501 6.539197268524896 7.1150596710194005 0 0 0
683 228 2 0.5897 45.64837365601316 6.097245203268357 6.8974095161423 0 0 0
684 228 2 0.5897 44.65456196282265 6.290363085959685 8.022993089702918 0 0 0
1255 419 3 -1.1794 41.03733390394233 4.261263360046777 7.999540741404724 0 0 0
1259 420 2 0.5897 44.66975070732413 2.7520673759808933 8.920380805069238 0 0 0
1310 437 2 0.5897 39.620882734688166 5.1170293418571156 8.660646130806233 0 0 0
1312 438 3 -1.1794 41.98645854077632 6.770420576492048 8.647789664129727 0 0 0
30105 0 1 0 39.79696675979405 1.6664179570708488 5.986776071906936 0 0 0
1256 419 2 0.5897 41.53201337940633 3.6921956799197457 7.4098916756517355 0 0 0
1258 420 3 -1.1794 45.49007718871717 3.039077867447392 9.32153091064118 0 0 0
34 12 3 -1.1794 47.680479460652904 4.035733911714685 2.6076680194396444 0 0 0
35 12 2 0.5897 47.97894149294141 3.2276805789558303 2.190292891447607 0 0 0
36 12 2 0.5897 47.74949421859893 3.8607373243155703 3.546201173340815 0 0 0
37 13 3 -1.1794 49.1906219479933 1.1977782362082807 2.335500675722872 0 0 0
38 13 2 0.5897 48.64124413410799 0.4555885550517126 2.5876349373455136 0 0 0
39 13 2 0.5897 49.80179933553772 1.302602954592159 3.064682320981751 0 0 0
91 31 3 -1.1794 50.28593697828347 5.681550299537781 2.50700543494639 0 0 0
92 31 2 0.5897 50.47187212915496 6.589938997265541 2.269328953623175 0 0 0
93 31 2 0.5897 50.34372800710338 5.6667999659349935 3.462345463304141 0 0 0
685 229 3 -1.1794 47.26174500796342 5.102740254663987 5.411755586500258 0 0 0
686 229 2 0.5897 48.21099181267611 5.187791230645007 5.500798950012821 0 0 0
687 229 2 0.5897 47.091663220434455 4.169114694705848 5.536854159873661 0 0 0
688 230 3 -1.1794 49.7553993112863 6.65542126253318 5.709159194067889 0 0 0
689 230 2 0.5897 50.14097579711933 6.183181759050925 6.447097160694359 0 0 0
690 230 2 0.5897 50.19614254678358 7.505110906825533 5.711328852164165 0 0 0
691 231 3 -1.1794 53.15364308617481 7.133427706523832 8.116549697892278 0 0 0
692 231 2 0.5897 53.43503784872464 7.042827523144965 7.206143225819553 0 0 0
693 231 2 0.5897 52.321094994191135 6.66295246437206 8.158361684334093 0 0 0
737 246 2 0.5897 47.2251818220508 6.991017195428034 4.134230550319894 0 0 0
741 247 2 0.5897 51.76085635596899 9.507610575909677 6.522931621798721 0 0 0
1263 421 2 0.5897 47.68017232758188 2.8985008272681894 9.342723052525821 0 0 0
1315 439 3 -1.1794 50.92888009009674 5.781856375527503 8.293714986207375 0 0 0
1317 439 2 0.5897 50.28945199931143 6.274912839641019 8.807775706077832 0 0 0
1320 440 2 0.5897 54.263409477077126 5.971899576877563 9.215972918471842 0 0 0
30152 0 1 0 53.31815191650022 2.005373696731827 2.550072378900827 0 0 0
739 247 3 -1.1794 51.44075237959596 8.761524293579754 6.015860790703758 0 0 0
1265 422 2 0.5897 51.31488442485673 2.0826942806469315 9.042979671554678 0 0 0
1373 458 2 0.5897 55.63606873913027 9.209962074375063 8.7958427423213 0 0 0
40 14 3 -1.1794 57.22394722688665 1.5296597269433145 4.419221786531292 0 0 0
41 14 2 0.5897 57.66046869444538 1.2108901055760388 3.629243315913484 0 0 0
42 14 2 0.5897 57.51314246050324 0.9337837540369964 5.110256677795946 0 0 0
45 15 2 0.5897 62.07157659803223 3.532831044711097 2.708270764883063 0 0 0
94 32 3 -1.1794 59.85691591360361 7.816270181307016 2.4631612242680796 0 0 0
95 32 2 0.5897 60.460629816321344 7.189615350298813 2.0643334448711115 0 0 0
96 32 2 0.5897 59.07815886925234 7.300101998948606 2.671343112289815 0 0 0
97 33 3 -1.1794 60.513666176326595 5.601794677964119 0.854083739968301 0 0 0
98 33 2 0.5897 59.78700266408754 5.12434450631144 0.4537924102640731 0 0 0
99 33 2 0.5897 61.11337119399848 5.77798077997895 0.12913974549579096 0 0 0
642 214 2 0.5897 63.759117209147085 3.524676991944328 5.721926716309763 0 0 0
743 248 2 0.5897 56.246722073934656 9.643174512770027 4.294865598371721 0 0 0
1269 423 2 0.5897 57.56404061002915 3.292037702700763 8.130670672620642 0 0 0
1271 424 2 0.5897 60.26096160409557 2.1730667067593927 7.976077178515349 0 0 0
1321 441 3 -1.1794 56.6987975530947 5.868892312607846 7.795546947154333 0 0 0
1325 442 2 0.5897 60.91036033737323 4.0721385760891975 9.299828815968059 0 0 0
1376 459 2 0.5897 56.986704892142356 7.664770428277054 7.195994078882192 0 0 0
1379 460 2 0.5897 60.243069570773926 6.107757497012095 9.068919932918108 0 0 0
30010 0 1 0 57.1896921738234 3.8168645154496303 1.0287643183687196 0 0 0
30119 0 1 0 59.72441275795125 5.545099851541552 6.006807633763939 0 0 0
30255 0 1 0 54.903645084920285 5.656011811644708 3.824113513356303 0 0 0
102 34 2 0.5897 62.96503464526364 6.27687953690798 1.42730850813238 0 0 0
696 232 2 0.5897 62.540168655153295 5.425316142735291 7.887759374582749 0 0 0
43 15 3 -1.1794 62.73255606344848 3.7952342839977313 3.348959550014162 0 0 0
44 15 2 0.5897 63.39060654661591 3.101042217920831 3.312930223090242 0 0 0
46 16 3 -1.1794 66.63168289623715 3.8924870135729366 3.623521709103131 0 0 0
47 16 2 0.5897 67.36810892656463 3.3321284683200716 3.8682785859676754 0 0 0
48 16 2 0.5897 66.31242342047872 4.2455825818126005 4.453960860404857 0 0 0
49 17 3 -1.1794 70.06820302634213 3.1324336015047596 1.9834764104037719 0 0 0
50 17 2 0.5897 0.4109920213385388 3.2057274004899416 1.2780106569676564 1 0 0
51 17 2 0.5897 0.27101425669365237 2.8171517201760796 2.7344820640902747 1 0 0
100 34 3 -1.1794 63.714131590747726 6.307377025453108 2.022417816242417 0 0 0
101 34 2 0.5897 63.51077539120831 5.660040572570487 2.6975725487008217 0 0 0
103 35 3 -1.1794 68.71467952876976 5.955128073111146 2.84935973378819 0 0 0
104 35 2 0.5897 67.88187907051372 5.483684804691169 2.8289397143501556 0 0 0
105 35 2 0.5897 69.35943344919474 5.3166325231003695 2.5446509865087914 0 0 0
152 51 2 0.5897 63.54749952362579 8.334436118151888 1.8304869329919329 0 0 0
156 52 2 0.5897 68.7687587387551 7.80129479476129 2.241648317699783 0 0 0
640 214 3 -1.1794 63.406841049634046 2.6546918988934802 5.909701582046994 0 0 0
641 214 2 0.5897 62.49201365754758 2.701122987366261 5.631912461337816 0 0 0
643 215 3 -1.1794 68.58515277650802 3.012253842075201 5.868518221807405 0 0 0
644 215 2 0.5897 68.91156598871007 3.7972174846417106 5.4286117026488565 0 0 0
645 215 2 0.5897 69.03110906528163 3.0088168205124224 6.715479255549248 0 0 0
694 232 3 -1.1794 63.379335237803765 5.711626301918228 7.527123277619483 0 0 0
695 232 2 0.5897 63.976375275358 4.984132905950497 7.701849002438953 0 0 0
697 233 3 -1.1794 66.85688893826045 5.467444617268609 6.473280733544417 0 0 0
698 233 2 0.5897 66.94619284895263 6.41780577478396 6.544490825254562 0 0 0
699 233 2 0.5897 67.14863399378773 5.134717689329494 7.322050130200772 0 0 0
700 234 3 -1.1794 69.5817469917079 6.317924466738837 5.527692447742353 0 0 0
701 234 2 0.5897 69.40808684062665 6.195957531147645 4.594313163657052 0 0 0
702 234 2 0.5897 68.75205270200564 6.106757467593037 5.955766766633471 0 0 0
746 249 2 0.5897 64.15911229444724 7.819359269561476 4.398533039788129 0 0 0
752 251 2 0.5897 69.41966326744122 8.158698898119338 5.375989961593634 0 0 0
1274 425 2 0.5897 63.7063609474718 2.825957492259141 7.456194611450421 0 0 0
1278 426 2 0.5897 66.14569259917221 1.602723733967955 9.28858168516466 0 0 0
1280 427 2 0.5897 69.25879789277322 3.0350981120935723 9.01151914742897 0 0 0
1386 462 2 0.5897 66.59816725064542 8.787394168854963 8.39676294316604 0 0 0
1389 463 2 0.5897 69.32183856203218 7.990816833820755 8.783326263408892 0 0 0
107 36 2 0.5897 3.327631541812914 9.173411010502598 3.178035424476779 0 0 0
108 36 2 0.5897 2.049188426560503 8.515832473797879 3.6524459900578528 0 0 0
109 37 3 -1.1794 6.670473152885951 10.36100130113397 2.4074724167822708 0 0 0
111 37 2 0.5897 6.069261642537261 9.952709279427834 3.0304284253126146 0 0 0
157 53 3 -1.1794 3.078741348042237 12.358958259515134 2.863182235476591 0 0 0
158 53 2 0.5897 3.0339325111046023 13.312863899348093 2.9286635177789644 0 0 0
159 53 2 0.5897 2.5754744704159633 12.042989432443045 3.613594001828334 0 0 0
205 69 3 -1.1794 2.7253172366433236 15.358767783154937 2.8153574153778607 0 0 0
206 69 2 0.5897 3.57337780911362 15.543143915285205 3.2191282459529584 0 0 0
207 69 2 0.5897 2.15777354796206 15.119057979858693 3.5479318965867033 0 0 0
208 70 3 -1.1794 5.76299723083327 16.252415384247666 2.766316765487225 0 0 0
209 70 2 0.5897 6.3882684844062405 16.818355011377335 2.3135700595712607 0 0 0
210 70 2 0.5897 6.2551761783185045 15.893361628790531 3.5046067715690867 0 0 0
264 88 2 0.5897 2.3752951609276183 17.11123379767226 2.7665996275559217 0 0 0
703 235 3 -1.1794 5.1011532219309865 8.26270796372971 4.291920520379614 0 0 0
705 235 2 0.5897 4.411336574817099 8.033974370839696 4.9148697505665035 0 0 0
754 252 3 -1.1794 2.8251209795037306 11.808195529925788 6.285495193036272 0 0 0
755 252 2 0.5897 3.721083707506977 12.0686283182697 6.071816239212725 0 0 0
756 252 2 0.5897 2.2767077112349074 12.47882645850724 5.878398409340085 0 0 0
757 253 3 -1.1794 5.147701622144878 12.085994171020888 4.919405638484799 0 0 0
758 253 2 0.5897 5.9243359567389815 11.529980207405465 4.856802375539722 0 0 0
759 253 2 0.5897 4.833351642108748 12.161501383598853 4.018453241549266 0 0 0
808 270 3 -1.1794 2.960624287028198 15.174215996808929 6.3938549388841315 0 0 0
809 270 2 0.5897 2.937252908247363 16.08488287125096 6.0999643765564615 0 0 0
810 270 2 0.5897 3.8925192879692156 14.974851339153126 6.4836195933191885 0 0 0
811 271 3 -1.1794 5.94864931841432 14.932472411349202 5.936058473557539 0 0 0
812 271 2 0.5897 5.772237676959232 14.06592892403487 5.5697075200774595 0 0 0
813 271 2 0.5897 6.867874169672899 14.898492158106972 6.200828017462236 0 0 0
1334 445 2 0.5897 4.869951364161145 9.672950171796046 9.085837909941828 0 0 0
1391 464 2 0.5897 2.5250237911946676 10.430422843792497 9.182266448893133 0 0 0
1394 465 2 0.5897 5.293960773650862 11.635371952143764 8.938252012303943 0 0 0
1457 486 2 0.5897 2.936188140102329 15.163338970382249 8.647355112197962 0 0 0
1460 487 2 0.5897 5.561268092392721 14.149867350735944 9.293892544204876 0 0 0
30190 0 1 0 8.102758228026355 8.898635863266941 6.893242859781837 0 0 0
1330 444 3 -1.1794 2.8579756327234054 8.558203999515547 8.378228297777623 0 0 0
1459 487 3 -1.1794 5.539100635332816 15.104659861509997 9.229769821037921 0 0 0
709 237 3 -1.1794 14.875507310175365 9.746088634833475 5.496632221723978 0 0 0
710 237 2 0.5897 14.099505996181499 9.194195888677923 5.593945113632002 0 0 0
1337 446 2 0.5897 9.620570145803606 10.087998366566321 10.411848905938356 0 0 0
112 38 3 -1.1794 9.121689939810347 9.713948978045229 3.1922642977170437 0 0 0
114 38 2 0.5897 8.204484812560416 9.981787446591355 3.1354396566322813 0 0 0
117 39 2 0.5897 11.903996988054764 9.680391129778123 1.7881814707072423 0 0 0
118 40 3 -1.1794 15.199810771840609 8.420419327227 2.659412099210706 0 0 0
120 40 2 0.5897 15.041922028897002 8.722457087563852 3.5538818652961495 0 0 0
160 54 3 -1.1794 9.81243213459836 12.55943994427812 0.6003879615430653 0 0 0
161 54 2 0.5897 9.068426097820018 12.35527721864346 1.1669603404806395 0 0 0
162 54 2 0.5897 9.624851039864964 13.435903231604089 0.26444511189384706 0 0 0
163 55 3 -1.1794 12.538232861773155 11.387085664515308 1.3721566835122758 0 0 0
164 55 2 0.5897 12.946309956540716 11.623021576960626 2.205246607087618 0 0 0
165 55 2 0.5897 11.688272329511928 11.827020740114063 1.3881663651653386 0 0 0
211 71 3 -1.1794 15.431221099005967 13.03959238531628 2.0246378343017946 0 0 0
212 71 2 0.5897 15.00779263426749 13.881503151660583 1.8569289627341694 0 0 0
213 71 2 0.5897 15.805385425951549 12.786799035200026 1.1806423234054941 0 0 0
706 236 3 -1.1794 12.448741723738005 8.448443175707872 5.097480402315876 0 0 0
707 236 2 0.5897 12.318380244404795 8.507870579477705 4.151063082523644 0 0 0
711 237 2 0.5897 14.527629939927532 10.62153058848335 5.3268817739633665 0 0 0
760 254 3 -1.1794 9.909268468334455 12.254126150421701 4.359897227130582 0 0 0
761 254 2 0.5897 9.283335336359114 12.963852549042464 4.503872031903808 0 0 0
762 254 2 0.5897 9.375944967266317 11.523689687844687 4.046431188999899 0 0 0
763 255 3 -1.1794 11.469469140849753 10.768683818790647 6.239178463571382 0 0 0
764 255 2 0.5897 11.831246221684776 9.998628908279178 5.800584785813834 0 0 0
765 255 2 0.5897 11.090911475080974 11.291655682978424 5.532477642969761 0 0 0
766 256 3 -1.1794 13.91432121653549 12.315355915226373 6.298035399748722 0 0 0
767 256 2 0.5897 13.12325682416584 11.784263631031301 6.3896384935235355 0 0 0
768 256 2 0.5897 14.204231902895783 12.47110054270959 7.196883209329249 0 0 0
814 272 3 -1.1794 9.021797424173858 14.742781398776993 4.9554305074337694 0 0 0
815 272 2 0.5897 8.604257278989051 15.573355710759483 5.183547356820891 0 0 0
816 272 2 0.5897 9.883837217829084 14.785906010421348 5.369265449863107 0 0 0
817 273 3 -1.1794 10.797579317847456 15.430762168389016 7.077914765631395 0 0 0
818 273 2 0.5897 10.376199641727673 14.830945658991087 7.693455462956627 0 0 0
819 273 2 0.5897 11.675553379930808 15.070061587428148 6.954268453854218 0 0 0
820 274 3 -1.1794 13.351145805872475 15.048549801721231 6.365453836815183 0 0 0
822 274 2 0.5897 13.64726030605594 14.16191572929538 6.15947057765869 0 0 0
882 294 2 0.5897 11.263716871920709 17.132590142368926 6.630344179731031 0 0 0
1343 448 2 0.5897 15.049793751189146 10.186970170104944 7.541723801214165 0 0 0
1400 467 2 0.5897 11.513362708750654 12.693971267775783 8.770180330367213 0 0 0
1463 488 2 0.5897 8.165839338968086 14.860180151289075 8.484973494021848 0 0 0
30027 0 1 0 11.683451517195754 15.138258055771633 2.5098866336376457 0 0 0
821 274 2 0.5897 14.086663930819926 15.444742223464058 6.832654085672065 0 0 0
266 89 2 0.5897 9.111720724344131 15.90685004989547 2.336718251860671 0 0 0
1402 468 3 -1.1794 14.922127853606836 12.683824005583524 9.027070631635498 0 0 0
1462 488 3 -1.1794 7.9490005423242 15.527715936390113 7.8341208839257765 0 0 0
1470 490 2 0.5897 15.165461475141207 14.498901495638233 8.747251914291267 0 0 0
713 238 2 0.5897 17.633704410579014 8.886607076384966 4.9353859325955565 0 0 0
123 41 2 0.5897 17.116616233136824 7.634540278727408 2.767726703141718 0 0 0
124 42 3 -1.1794 21.245356356502104 9.334488544179795 2.396938845874717 0 0 0
126 42 2 0.5897 21.31139987475737 9.799204092322155 3.231150658991827 0 0 0
166 56 3 -1.1794 19.19644293479881 11.968231987342323 2.1997734420799233 0 0 0
167 56 2 0.5897 19.256673573087074 11.26990003503565 2.8516447953454844 0 0 0
168 56 2 0.5897 18.73703383367777 12.677385982243317 2.649523662556035 0 0 0
214 72 3 -1.1794 17.992172055401618 14.49614394348878 2.9206085754042896 0 0 0
215 72 2 0.5897 17.185806641634287 14.005925842327091 2.7603183193677094 0 0 0
216 72 2 0.5897 17.99351633967942 14.65382413810727 3.864730812600878 0 0 0
217 73 3 -1.1794 19.621565742881856 14.8404966427673 0.37765029359921704 0 0 0
218 73 2 0.5897 18.693811471730402 14.967793921182123 0.5758905229280094 0 0 0
219 73 2 0.5897 19.836717822754814 13.99401800516606 0.7693326386942683 0 0 0
712 238 3 -1.1794 17.50885479283571 9.461486041555682 5.690474246723107 0 0 0
714 238 2 0.5897 16.55917557283454 9.512560803852432 5.798788747462393 0 0 0
715 239 3 -1.1794 20.293544861821495 9.516473895173144 5.126486073604911 0 0 0
717 239 2 0.5897 19.877246867403226 9.469876841629288 5.987158444759704 0 0 0
769 257 3 -1.1794 17.529234746450154 12.248027598958117 5.0425894939021765 0 0 0
770 257 2 0.5897 17.313812476424303 11.35215745735408 5.301899852989012 0 0 0
771 257 2 0.5897 17.739237676320748 12.69179022315448 5.864298054514435 0 0 0
772 258 3 -1.1794 22.10659309296682 11.933352520514399 5.245101397928565 0 0 0
773 258 2 0.5897 21.91623189289994 12.44887313705494 4.461371314307192 0 0 0
774 258 2 0.5897 21.575323664989146 11.143130912726376 5.147457224206416 0 0 0
823 275 3 -1.1794 19.186067544645518 15.283323808483317 5.574116654242418 0 0 0
824 275 2 0.5897 18.477011622095056 15.511074560863566 6.175449538935128 0 0 0
825 275 2 0.5897 19.5267563978907 16.126204726373963 5.274591248224727 0 0 0
826 276 3 -1.1794 21.59021355087653 14.882833766643296 7.27812685242149 0 0 0
827 276 2 0.5897 21.395885190029425 14.009061448358747 7.61722850416045 0 0 0
828 276 2 0.5897 20.873714305889635 15.069674441228013 6.671537234387723 0 0 0
1405 469 3 -1.1794 18.7783917875414 14.067681292004757 8.441612179530784 0 0 0
1406 469 2 0.5897 19.371446539014148 13.316458254195961 8.428068319999712 0 0 0
1409 470 2 0.5897 20.73859896130564 11.809114432369105 7.573213195252944 0 0 0
1472 491 2 0.5897 21.22387579350418 14.770940398371824 9.479930381376922 0 0 0
30046 0 1 0 16.76754304560456 17.737983515436603 1.0459309126101728 0 0 0
30103 0 1 0 15.7114600239399 16.517008560479184 4.806635530163825 0 0 0
30188 0 1 0 22.03883353827822 14.563829202627712 3.5538435621364317 0 0 0
720 240 2 0.5897 24.37156951356191 8.81852399636581 4.861368254300913 0 0 0
1345 449 3 -1.1794 21.528229430778822 8.383505825510262 7.469885572024188 0 0 0
725 242 2 0.5897 31.252578186106003 8.708638548403073 4.935256726239396 0 0 0
127 43 3 -1.1794 24.15670322738145 9.259936606825546 1.9972324255961378 0 0 0
129 43 2 0.5897 24.634130172155754 9.343105578902316 2.822689159995823 0 0 0
130 44 3 -1.1794 30.840640540754542 8.781144190493944 3.0035609772976404 0 0 0
132 44 2 0.5897 30.637670794753916 9.632265644164475 2.6154543229414347 0 0 0
169 57 3 -1.1794 24.764936303055205 12.545972502867514 2.0843608343540803 0 0 0
170 57 2 0.5897 25.67718807488705 12.256894715245478 2.062803298498766 0 0 0
171 57 2 0.5897 24.258171408727584 11.755169858932614 1.8998277494357325 0 0 0
172 58 3 -1.1794 27.45389666684143 12.29733442850352 2.3624001987327143 0 0 0
173 58 2 0.5897 27.90199189941499 11.610065060787752 2.855455308061304 0 0 0
174 58 2 0.5897 27.882849571635788 13.107933740335895 2.6365528285344193 0 0 0
175 59 3 -1.1794 30.425282215151423 12.814784950000854 3.2426674014297867 0 0 0
176 59 2 0.5897 31.310328395551704 12.456586162750714 3.174701442274616 0 0 0
177 59 2 0.5897 30.44384960354329 13.604534110969107 2.702126722989307 0 0 0
220 74 3 -1.1794 24.890717708444075 15.23068734690746 0.8617449974511703 0 0 0
221 74 2 0.5897 24.196818522909123 15.639137777299107 1.379339394275388 0 0 0
222 74 2 0.5897 24.853150869967266 14.304065327373037 1.0987958156426612 0 0 0
223 75 3 -1.1794 27.454984995145228 15.168663598786484 2.7703824740097662 0 0 0
224 75 2 0.5897 27.31726636461955 15.288653274677388 3.709992197174772 0 0 0
225 75 2 0.5897 26.573310394770544 15.083738179569522 2.407519984563458 0 0 0
226 76 3 -1.1794 29.93580077614134 14.562457151988893 1.2296728574085722 0 0 0
227 76 2 0.5897 30.11296758080391 15.479927338337998 1.0220868859675785 0 0 0
228 76 2 0.5897 29.037193121607544 14.560209893007123 1.5594159179696336 0 0 0
279 93 2 0.5897 25.408144222017707 18.025509929732372 2.099901964640861 0 0 0
282 94 2 0.5897 29.54693268332163 16.95487942679774 3.684680404967074 0 0 0
718 240 3 -1.1794 24.56625508567198 9.737218632580186 4.676082160586838 0 0 0
721 241 3 -1.1794 27.87814050914358 10.009536786811015 4.2565740706819035 0 0 0
723 241 2 0.5897 26.941769877554243 9.875889929598564 4.403476921145584 0 0 0
724 242 3 -1.1794 31.21845743819606 8.49597249991448 5.867909708363829 0 0 0
726 242 2 0.5897 30.595398441628912 7.771662835820747 5.926259543994335 0 0 0
775 259 3 -1.1794 29.328556011889976 11.560440168669972 5.957550714560186 0 0 0
776 259 2 0.5897 28.74581711589996 11.198065484705417 5.2902190884336 0 0 0
777 259 2 0.5897 29.90706135498815 12.151490907898983 5.475656326673519 0 0 0
829 277 3 -1.1794 24.27028283158192 15.003914314325593 6.263194609602971 0 0 0
830 277 2 0.5897 23.706806775886612 14.500632270312924 5.675460032083822 0 0 0
831 277 2 0.5897 25.13791161538928 14.95803254062645 5.8615139129793326 0 0 0
832 278 3 -1.1794 27.115702730471295 15.470167152635197 5.5302033391860865 0 0 0
833 278 2 0.5897 28.036756025220086 15.591965720130041 5.76054548604058 0 0 0
834 278 2 0.5897 26.811216845869193 16.34473004004047 5.2880057914567935 0 0 0
835 279 3 -1.1794 30.667150233573693 16.014188188111284 4.57578155249292 0 0 0
836 279 2 0.5897 31.216983391209215 16.79535763277701 4.515039137548779 0 0 0
837 279 2 0.5897 30.816724109398347 15.68372151946539 5.461586976355177 0 0 0
893 298 2 0.5897 26.829612384539093 18.843918698399914 5.865043339910379 0 0 0
1411 471 3 -1.1794 23.513229188101352 12.140565444620426 7.9467034839310475 0 0 0
1415 472 2 0.5897 30.056175087013973 11.898630736451588 7.677545663541336 0 0 0
1475 492 2 0.5897 24.279146285100687 14.906574536415222 8.298872397933815 0 0 0
1478 493 2 0.5897 29.501871945122375 14.183176433084556 6.66159547126887 0 0 0
1545 515 2 0.5897 28.783009179197478 16.204381837108397 8.071073235322746 0 0 0
1477 493 3 -1.1794 29.971418762423237 14.93402878296837 7.0248842351271605 0 0 0
731 244 2 0.5897 35.741811255811584 9.7516487781113 5.822317582875191 0 0 0
1352 451 2 0.5897 34.68875210649897 8.778831757428335 8.854701541049666 0 0 0
133 45 3 -1.1794 36.622378596621424 10.73556637490683 2.7615521260164013 0 0 0
135 45 2 0.5897 36.44959187415843 10.760456852683635 3.7026992933545118 0 0 0
138 46 2 0.5897 38.62919421805586 9.872824236673447 2.6403862252630734 0 0 0
178 60 3 -1.1794 33.122493438552134 11.943987769789866 3.7677531526466574 0 0 0
179 60 2 0.5897 33.26438111291833 11.256734838284784 4.4187396371153485 0 0 0
180 60 2 0.5897 33.588596704037656 12.704148356080715 4.115798355299641 0 0 0
182 61 2 0.5897 39.62913870578324 12.346576326413464 2.7027079129321656 0 0 0
183 61 2 0.5897 38.22097611929239 11.790874575682908 2.7157506853028632 0 0 0
229 77 3 -1.1794 34.09066306578304 14.504827607363497 2.872218913535165 0 0 0
230 77 2 0.5897 34.11769675510673 15.406367992308242 2.5517095027144236 0 0 0
231 77 2 0.5897 33.32650614646269 14.120269688847367 2.4427877086785315 0 0 0
232 78 3 -1.1794 38.37172398645354 14.97056873897054 1.8190643602732972 0 0 0
234 78 2 0.5897 38.711432500189574 14.82640873779743 2.7022675427308767 0 0 0
284 95 2 0.5897 34.82819033058478 17.778635747742257 2.297221614238121 0 0 0
727 243 3 -1.1794 33.768896446946904 9.465518235455383 6.0338922332185545 0 0 0
729 243 2 0.5897 33.376716237455966 9.842693988416743 6.821398251877769 0 0 0
730 244 3 -1.1794 36.55509249057167 9.9963863518337 5.380831238219108 0 0 0
732 244 2 0.5897 36.88511925090513 9.17625241535702 5.013823858899395 0 0 0
734 245 2 0.5897 39.589137409391874 9.047944542052203 5.417686278755422 0 0 0
778 260 3 -1.1794 35.3320879223752 12.866714152625693 5.882114806505096 0 0 0
779 260 2 0.5897 36.01741004407838 12.482552185559074 5.335319868971911 0 0 0
780 260 2 0.5897 35.484085986524896 12.497561954597835 6.752088895533027 0 0 0
781 261 3 -1.1794 39.29742886608417 12.003663830942193 5.445283825549552 0 0 0
783 261 2 0.5897 38.925428041269186 12.108395157930746 6.321000233081008 0 0 0
838 280 3 -1.1794 33.46764269431242 15.483061074131511 5.793440563300945 0 0 0
839 280 2 0.5897 33.43786387829055 14.781266407040102 5.143187493586851 0 0 0
840 280 2 0.5897 33.0760595626687 15.099789409923988 6.578295671702308 0 0 0
841 281 3 -1.1794 36.372078459148966 15.262728053296131 5.835008036286062 0 0 0
842 281 2 0.5897 35.92222249293781 15.813698612480891 5.194467369456516 0 0 0
843 281 2 0.5897 35.81451335393875 14.489337002046863 5.919973742640101 0 0 0
846 282 2 0.5897 37.942499948417336 14.784434883651107 5.018377450589366 0 0 0
899 300 2 0.5897 32.90459765280163 17.69822706776902 5.432928005041736 0 0 0
903 301 2 0.5897 36.69253690439611 17.286774737237593 5.6232428387428985 0 0 0
1421 474 2 0.5897 35.536601292122995 11.00414006562033 8.378075090955837 0 0 0
1423 475 3 -1.1794 38.51191553020512 11.841066831201566 8.193169334982683 0 0 0
1480 494 3 -1.1794 33.32398011279029 13.987081549759395 8.160876901429434 0 0 0
1484 495 2 0.5897 36.063705915880284 15.862496110684816 9.189648437394135 0 0 0
1547 516 2 0.5897 34.746255807906316 17.975883399872355 7.961089510860971 0 0 0
181 61 3 -1.1794 38.78781532566846 12.405722890793507 2.250039382184747 0 0 0
291 97 2 0.5897 38.87963768317566 16.567181042788594 1.8505736534623394 0 0 0
733 245 3 -1.1794 39.145658418472365 8.202481811947578 5.486615469550884 0 0 0
1359 453 2 0.5897 39.09915743061332 7.924392405750806 7.30083543795675 0 0 0
1417 473 3 -1.1794 32.859834850570564 11.183090594435544 8.111785806585797 0 0 0
1420 474 3 -1.1794 35.6353669559379 11.954532593931164 8.434923684867583 0 0 0
143 48 2 0.5897 44.204040326469304 9.062412082288859 2.7663515767824283 0 0 0
844 282 3 -1.1794 38.87377711001829 14.794107850909612 4.797332821900727 0 0 0
136 46 3 -1.1794 39.48957452317158 9.480556384871255 2.7890562708245037 0 0 0
139 47 3 -1.1794 42.204423271437285 9.244068947081317 3.324064390374025 0 0 0
141 47 2 0.5897 41.358153674002224 9.691113354208776 3.3095176760266263 0 0 0
142 48 3 -1.1794 45.01373608125876 8.678624377713712 2.4297032082670764 0 0 0
144 48 2 0.5897 45.314965744776316 8.100663200822387 3.1307406636272765 0 0 0
184 62 3 -1.1794 41.63172781748593 12.432363389664083 2.1945600169696187 0 0 0
185 62 2 0.5897 42.01707365030669 11.61015942512399 1.8917054224299763 0 0 0
186 62 2 0.5897 41.71182108250626 12.39817459544842 3.147789660051856 0 0 0
233 78 2 0.5897 38.21693443710439 14.090887900255435 1.4749225251812366 0 0 0
235 79 3 -1.1794 42.169218588631836 15.524846142968311 3.143813967749473 0 0 0
236 79 2 0.5897 43.11980573881158 15.503722922347178 3.033500067478071 0 0 0
237 79 2 0.5897 41.894656792851684 14.614395463012725 3.034603841616666 0 0 0
238 80 3 -1.1794 44.93166061043245 14.514961024967553 2.7416922531553825 0 0 0
239 80 2 0.5897 45.747713688895494 15.010236437153456 2.8123455983852574 0 0 0
240 80 2 0.5897 44.81329132896298 14.12276895762622 3.6067965820676533 0 0 0
293 98 2 0.5897 41.984302475724185 17.29456380087406 2.6519851902103766 0 0 0
782 261 2 0.5897 38.86023105366572 12.671772592625105 4.917344070449951 0 0 0
784 262 3 -1.1794 42.09738533801941 12.153514613268564 5.187849866738901 0 0 0
785 262 2 0.5897 41.28032274279168 11.924486925759654 5.630780557145492 0 0 0
786 262 2 0.5897 42.784663381770386 11.819489384931916 5.764311357836917 0 0 0
845 282 2 0.5897 39.17556866776676 15.661372810655973 5.067527382719924 0 0 0
847 283 3 -1.1794 45.18401791451875 14.654450750433327 5.958273794611471 0 0 0
848 283 2 0.5897 44.37808471440143 14.447595695888058 6.43147010876289 0 0 0
849 283 2 0.5897 45.241091156352375 15.60950002877514 5.987518560343179 0 0 0
1364 455 2 0.5897 45.046612520303846 8.38794672789303 8.290360322353532 0 0 0
1427 476 2 0.5897 40.4457796135895 12.020062716212637 8.461465418158399 0 0 0
1430 477 2 0.5897 44.43680959762531 10.956401255330748 8.004684948860143 0 0 0
1486 496 3 -1.1794 42.59332793969715 14.607091356698664 7.707582404144575 0 0 0
145 49 3 -1.1794 50.386748660577034 8.73944668450534 2.2447567422561163 0 0 0
146 49 2 0.5897 50.95546854683475 9.457934023017115 2.521461573620563 0 0 0
147 49 2 0.5897 49.65388508051394 8.762859440541034 2.8600571639498926 0 0 0
148 50 3 -1.1794 52.8737054284021 9.46883402184662 3.256019812921469 0 0 0
149 50 2 0.5897 53.09660754722518 10.194668687551603 2.6731730447533106 0 0 0
187 63 3 -1.1794 53.887041950657306 12.151156451955162 2.5273624927986575 0 0 0
189 63 2 0.5897 53.618234989117006 13.038771538569947 2.290478518520923 0 0 0
241 81 3 -1.1794 47.34381528523922 15.481391878455195 2.078426664534943 0 0 0
242 81 2 0.5897 47.226928178658866 15.205454689284997 1.1693463399496506 0 0 0
243 81 2 0.5897 47.51510651723369 16.421550559573138 2.0237225741125098 0 0 0
244 82 3 -1.1794 53.8259683152523 15.160025792019193 2.403105827288096 0 0 0
245 82 2 0.5897 53.08285375645369 15.644985888835143 2.7620295262748 0 0 0
246 82 2 0.5897 54.522190942821986 15.81207855622241 2.323528184769273 0 0 0
736 246 3 -1.1794 47.00288048760893 7.91492818657668 4.019327262724458 0 0 0
738 246 2 0.5897 47.042593537816096 8.282901679668479 4.902078680070747 0 0 0
740 247 2 0.5897 52.100956444928975 8.63328661320898 5.334745820662267 0 0 0
787 263 3 -1.1794 47.355057823835274 13.372237595394731 4.495559078388572 0 0 0
788 263 2 0.5897 46.731521721769234 13.721980958828562 5.132045646293997 0 0 0
789 263 2 0.5897 47.37337209089909 14.02378333435887 3.7945706686626193 0 0 0
790 264 3 -1.1794 50.504018452889184 12.021859867280932 5.667389724279741 0 0 0
791 264 2 0.5897 50.66408244888019 11.696165720648589 6.553129354642483 0 0 0
792 264 2 0.5897 49.695047554126766 11.588747750787947 5.394972190275584 0 0 0
793 265 3 -1.1794 53.808490636852845 11.137729658349347 5.93874516285314 0 0 0
794 265 2 0.5897 53.14216381311994 11.37418908529999 5.2935109520329116 0 0 0
795 265 2 0.5897 54.48740358024069 10.693482122967824 5.430854353847462 0 0 0
850 284 3 -1.1794 48.79758110434823 15.295482847011353 5.8448811195129355 0 0 0
851 284 2 0.5897 48.776116071493135 14.508383438141998 5.300596733823751 0 0 0
852 284 2 0.5897 48.520368329543054 14.99612362223365 6.710772962924052 0 0 0
853 285 3 -1.1794 51.64640088401262 14.812507606761361 4.468464466272225 0 0 0
854 285 2 0.5897 51.13201351400403 14.791764706896009 5.2754388497578955 0 0 0
855 285 2 0.5897 51.74773534699122 13.892418598787785 4.224744585559502 0 0 0
856 286 3 -1.1794 53.77676105474506 16.273380746012727 5.896005899026022 0 0 0
857 286 2 0.5897 53.700120285003955 16.18451470641247 6.845985277112777 0 0 0
858 286 2 0.5897 53.06450051319951 15.737793609225326 5.546630510191998 0 0 0
912 304 2 0.5897 47.496129177818666 16.563832099090806 5.555588367085827 0 0 0
914 305 2 0.5897 49.9972152863331 18.845960727043828 4.97513148922182 0 0 0
918 306 2 0.5897 53.38724341499355 17.7696480484738 5.082790767677102 0 0 0
1435 479 3 -1.1794 52.04866293304382 10.506295148417594 7.892808153006743 0 0 0
1440 480 2 0.5897 54.89178480897794 11.10882380250468 9.234970512590246 0 0 0
1492 498 3 -1.1794 48.04169448409107 14.445271669261379 8.34597065789042 0 0 0
1496 499 2 0.5897 51.595496989680115 15.439109360850406 8.18193345548729 0 0 0
1500 500 2 0.5897 53.693742789258806 13.740153537137932 8.928840228989069 0 0 0
30113 0 1 0 47.20474721646716 10.37029012093477 6.8111850437549135 0 0 0
150 50 2 0.5897 53.7025439278621 9.231947817817334 3.6721248652726604 0 0 0
1559 520 2 0.5897 50.66518245694322 17.200567108293722 7.979303868653609 0 0 0
1498 500 3 -1.1794 53.74837951901139 14.691120847509769 8.834456648539755 0 0 0
188 63 2 0.5897 54.843287244305714 12.171986951304591 2.4900433918618545 0 0 0
190 64 3 -1.1794 56.643699754988084 12.52293366619933 2.4665343539996196 0 0 0
191 64 2 0.5897 57.5356421956862 12.225722973641322 2.2867115405716456 0 0 0
192 64 2 0.5897 56.64398370546946 13.44723062015011 2.2177233497816853 0 0 0
193 65 3 -1.1794 58.59400862762032 10.05070577924175 1.4620541825650282 0 0 0
194 65 2 0.5897 59.504888181037224 10.333186436046134 1.544121601517631 0 0 0
195 65 2 0.5897 58.532253921537674 9.274780179057702 2.019151401568983 0 0 0
247 83 3 -1.1794 56.85597146986869 15.262572594064535 2.25630783251426 0 0 0
248 83 2 0.5897 57.73380229822775 15.352998093002604 1.885540893471454 0 0 0
249 83 2 0.5897 56.97012707050663 15.441248142918838 3.189729563760742 0 0 0
250 84 3 -1.1794 59.27007663780866 13.627246443512735 0.8225722925158885 0 0 0
251 84 2 0.5897 59.429496577440425 12.973496951819012 0.14181658708142356 0 0 0
252 84 2 0.5897 60.09726335610118 13.682044408621147 1.301101094770989 0 0 0
742 248 3 -1.1794 55.45788722249179 9.3259019102341 4.734536340197843 0 0 0
744 248 2 0.5897 55.78494235901717 8.809440004347717 5.471105809626915 0 0 0
796 266 3 -1.1794 55.89330388983515 12.86207689491385 5.521528669302189 0 0 0
797 266 2 0.5897 56.06413494062389 12.550918970328627 4.632580203630522 0 0 0
798 266 2 0.5897 55.11928903315921 12.373804268159773 5.802106466500904 0 0 0
799 267 3 -1.1794 58.74535864994243 9.504878659823236 4.196113525139124 0 0 0
800 267 2 0.5897 59.365839110067554 9.043425658439359 3.6319343187284727 0 0 0
801 267 2 0.5897 59.251339481126294 10.226548070790455 4.5694879691260555 0 0 0
859 287 3 -1.1794 56.53990258985705 15.638789279175 5.119156844330421 0 0 0
860 287 2 0.5897 55.62145861850026 15.906340841013341 5.1524539662189905 0 0 0
861 287 2 0.5897 56.510668306503476 14.682226527063921 5.100057783848711 0 0 0
862 288 3 -1.1794 60.1253290142864 15.216220926036646 6.762072882507181 0 0 0
863 288 2 0.5897 59.33205750545506 14.896782579263657 6.3320599512023135 0 0 0
864 288 2 0.5897 60.27397669583517 16.081020328360733 6.379636694653541 0 0 0
921 307 2 0.5897 56.631526254436764 16.556310116605406 7.016668443733426 0 0 0
1442 481 2 0.5897 57.30146977395592 11.30536481562361 8.031694129238586 0 0 0
1501 501 3 -1.1794 57.35436222714969 14.249652548101094 7.914522714294984 0 0 0
1502 501 2 0.5897 56.60128150255591 14.161425787912913 7.330299066653935 0 0 0
1505 502 2 0.5897 60.49683027598175 16.524033967437752 8.991195712524695 0 0 0
30037 0 1 0 61.192761182764926 12.18601553032377 3.959240792460231 0 0 0
19809 6603 2 0.5897 29.751467852149403 0.28111074758305893 23.535868635641357 0 1 0
30240 0 1 0 61.04884646579355 16.230984015471755 2.6254619842093203 0 0 0
1375 459 3 -1.1794 57.34282708465298 8.550209052740389 7.122460462916052 0 0 0
30177 0 1 0 61.14604065363379 9.993259041932948 7.645256671653222 0 0 0
750 250 2 0.5897 67.46958677997543 8.701893254861758 5.981781670350621 0 0 0
747 249 2 0.5897 63.22113208551985 8.68354887684249 5.214170620427181 0 0 0
151 51 3 -1.1794 63.35827007070283 9.193508630483889 2.2078713090621873 0 0 0
153 51 2 0.5897 63.679459166654176 9.136341092953325 3.107761644459067 0 0 0
154 52 3 -1.1794 68.61894518529564 8.704940470811573 2.5195208562895144 0 0 0
155 52 2 0.5897 68.4821958390071 8.645726639389277 3.465049965389552 0 0 0
196 66 3 -1.1794 64.82459636621032 11.713204868444704 1.8754538473889313 0 0 0
197 66 2 0.5897 65.56797791995739 11.266762941233075 2.2807987563670853 0 0 0
198 66 2 0.5897 64.14916925299507 11.038670257665197 1.8045121022556252 0 0 0
199 67 3 -1.1794 67.29326535404765 11.054280487084876 2.600960542364893 0 0 0
200 67 2 0.5897 67.50119786765164 11.38284999803654 3.475624767770371 0 0 0
201 67 2 0.5897 67.94378225046039 10.370684863501634 2.440474578612223 0 0 0
202 68 3 -1.1794 70.13530687665428 12.552070580861976 3.4781058117677075 0 0 0
203 68 2 0.5897 0.0364890355224341 13.479788045734118 3.3552331321199436 1 0 0
204 68 2 0.5897 0.1263505227203543 12.134007211431388 2.6677056676080415 1 0 0
253 85 3 -1.1794 63.49160956586634 14.533264206691838 1.6093495153986315 0 0 0
254 85 2 0.5897 63.531103441401534 14.117178968668533 0.7482193769092532 0 0 0
255 85 2 0.5897 64.20371281817067 14.128278152445201 2.104452323378149 0 0 0
256 86 3 -1.1794 66.39080775617762 14.469286909114166 2.4042700877880625 0 0 0
257 86 2 0.5897 66.01338968117875 14.452385189209377 3.283759469500086 0 0 0
258 86 2 0.5897 66.27545176923523 13.577407041262171 2.076435280299077 0 0 0
259 87 3 -1.1794 70.08036130288734 15.042383374091578 2.6714333010252873 0 0 0
260 87 2 0.5897 69.93487797986147 15.386942149167494 1.7903284670908128 0 0 0
261 87 2 0.5897 69.20131272800153 14.928173578169288 3.03262817434255 0 0 0
314 105 2 0.5897 66.59016137277959 18.322897906423997 2.073357911288208 0 0 0
745 249 3 -1.1794 64.09970973443214 8.669428539172722 4.834521004926159 0 0 0
748 250 3 -1.1794 66.72742197705328 8.480341750086252 6.544222110325766 0 0 0
749 250 2 0.5897 65.95864599557909 8.60749016887618 5.9883002035023045 0 0 0
751 251 3 -1.1794 69.22473371762455 9.095755854933781 5.363406893268129 0 0 0
753 251 2 0.5897 69.60769540375892 9.431450003475149 6.17388909052228 0 0 0
802 268 3 -1.1794 64.19535349240925 11.939508286217817 6.073965183500555 0 0 0
803 268 2 0.5897 65.10344073961092 11.72601178348541 5.859423255794246 0 0 0
804 268 2 0.5897 64.14944876829766 11.86256170700496 7.026962607121428 0 0 0
805 269 3 -1.1794 67.6932082099348 12.079225262518824 5.076704158631339 0 0 0
806 269 2 0.5897 67.48857714764863 13.013948686235604 5.102184111164895 0 0 0
807 269 2 0.5897 68.61376838719393 12.042075462474335 4.817049762513578 0 0 0
865 289 3 -1.1794 63.32460046540666 14.646170080590043 6.406138878077285 0 0 0
866 289 2 0.5897 63.213943652447036 13.712264950306647 6.227789911729004 0 0 0
867 289 2 0.5897 62.816501066209014 14.80024874672783 7.202585074733337 0 0 0
868 290 3 -1.1794 67.58850143527195 14.872050095201725 5.160799868304991 0 0 0
869 290 2 0.5897 67.48914706948725 15.77854304859564 4.8698859438177555 0 0 0
870 290 2 0.5897 67.07287083078906 14.820399597380923 5.965591216583362 0 0 0
926 309 2 0.5897 63.91826549260585 16.59492870025671 6.188058200228204 0 0 0
1451 484 2 0.5897 67.96361619875462 12.306146760142676 8.999568086130582 0 0 0
1510 504 3 -1.1794 65.99214864009285 14.404308267476338 7.631690489342686 0 0 0
1514 505 2 0.5897 69.84682816695165 14.219778509108263 8.955278974445733 0 0 0
929 310 2 0.5897 66.1838121024124 17.86566392192148 4.877410241797087 0 0 0
1511 504 2 0.5897 65.19769678732803 14.136667814083971 7.169687018805949 0 0 0
262 88 3 -1.1794 2.1267519442420806 18.035261464653686 2.7414804653584786 0 0 0
263 88 2 0.5897 2.369304277465837 18.37254764834673 3.6038248775413444 0 0 0
316 106 3 -1.1794 2.9278701763869606 20.800743721635744 2.7461500829522034 0 0 0
317 106 2 0.5897 2.4327267320163393 19.983452375179873 2.690478565948069 0 0 0
318 106 2 0.5897 2.5868421803510655 21.23516611551122 3.527948671876221 0 0 0
319 107 3 -1.1794 5.483573639123085 21.273380111258835 1.853804211260227 0 0 0
320 107 2 0.5897 4.55045727181713 21.19435552864411 2.051998116186099 0 0 0
321 107 2 0.5897 5.879874220969062 20.49810849986454 2.251461846969826 0 0 0
370 124 3 -1.1794 2.6345806664646894 25.12574238151549 2.33130048151595 0 0 0
371 124 2 0.5897 3.36291605849128 24.70205229952926 2.7854436278864876 0 0 0
372 124 2 0.5897 1.8883503928425533 25.017042404770717 2.9208395135053693 0 0 0
373 125 3 -1.1794 4.948258736011284 23.831815247211498 3.246100713395953 0 0 0
374 125 2 0.5897 5.647877008118058 24.46481768082233 3.0846232552226813 0 0 0
375 125 2 0.5897 5.217664240404119 23.048712463650215 2.766097412532084 0 0 0
871 291 3 -1.1794 2.4649091003541526 18.154862890036394 5.706308551215014 0 0 0
872 291 2 0.5897 3.413625697242501 18.21660735574344 5.817466501532299 0 0 0
873 291 2 0.5897 2.1154581564815182 18.201752210039334 6.596205747090917 0 0 0
874 292 3 -1.1794 5.038446339294393 17.86855231175941 6.287050439010441 0 0 0
875 292 2 0.5897 5.533827208238859 17.12474558697204 5.944148717770268 0 0 0
876 292 2 0.5897 5.361842093977286 17.980672285930122 7.180961793210045 0 0 0
934 312 3 -1.1794 2.362256484470584 21.255046274368723 5.805557710727557 0 0 0
935 312 2 0.5897 3.302518393846441 21.40580346662936 5.902572832361557 0 0 0
936 312 2 0.5897 2.2752560672190674 20.302870501483795 5.76056529211357 0 0 0
937 313 3 -1.1794 5.219634590686376 20.55770019007273 5.698351184092116 0 0 0
938 313 2 0.5897 5.149576430762756 19.612428171199408 5.831708941559406 0 0 0
939 313 2 0.5897 6.126068406755898 20.765525772207642 5.925104704143526 0 0 0
1000 334 3 -1.1794 5.696573732831916 23.295927175025938 6.095605874395854 0 0 0
1001 334 2 0.5897 5.843419298934843 23.669130930636115 5.226475601150816 0 0 0
1002 334 2 0.5897 5.640461687771124 22.35227981333781 5.945229016829399 0 0 0
1520 507 2 0.5897 6.178515928044298 19.73360366693592 8.370976559789877 0 0 0
1574 525 2 0.5897 3.6860448952657743 21.680308631882006 8.302523244122524 0 0 0
1577 526 2 0.5897 6.0290980501296785 21.585810646491655 8.935879592786579 0 0 0
1625 542 2 0.5897 3.7176132205654593 24.168174843419816 8.977116652907497 0 0 0
1628 543 2 0.5897 5.929536099556714 24.34966376924182 7.6863463455790395 0 0 0
1680 560 2 0.5897 2.5481201618997953 25.993801988227368 9.183961331354324 0 0 0
428 143 2 0.5897 3.211985736604069 26.707457826352183 1.9306550151417547 0 0 0
1519 507 3 -1.1794 6.08398674894056 18.86407412146813 8.759840579679667 0 0 0
1624 542 3 -1.1794 2.833479982226763 24.127463083204116 8.612587180277934 0 0 0
265 89 3 -1.1794 8.69495163634998 16.65249246467771 2.768635171777056 0 0 0
267 89 2 0.5897 8.653514773398557 16.40269780111963 3.691737182186358 0 0 0
268 90 3 -1.1794 11.785378639278377 18.307040612283934 3.5396180449685777 0 0 0
269 90 2 0.5897 11.664697277794657 19.141092461869768 3.0857171547548017 0 0 0
270 90 2 0.5897 12.426611636634842 17.83519361810081 3.0081939280533985 0 0 0
322 108 3 -1.1794 9.197684479741184 19.933108255854687 3.2825999424685146 0 0 0
323 108 2 0.5897 9.715265854535712 20.258785797152346 2.5462063091978444 0 0 0
324 108 2 0.5897 9.088853519856487 18.998869222631544 3.1048772616855747 0 0 0
325 109 3 -1.1794 11.789394488580607 21.031130163701174 2.4565430496613274 0 0 0
326 109 2 0.5897 12.712522707726276 20.8325889625111 2.299546000030613 0 0 0
327 109 2 0.5897 11.756814709440665 21.314032420071452 3.3704014054104867 0 0 0
328 110 3 -1.1794 14.658388061419345 20.895088554661797 1.83536730581099 0 0 0
329 110 2 0.5897 15.584324922751453 21.003126890775842 1.6181101332348136 0 0 0
330 110 2 0.5897 14.5985386139286 21.13913911250942 2.7589962609989827 0 0 0
376 126 3 -1.1794 11.467021963956077 23.747097466777483 0.7465359150058744 0 0 0
377 126 2 0.5897 12.214123158496674 24.299171774577292 0.5157007126986907 0 0 0
378 126 2 0.5897 11.754649909406806 23.266263645531374 1.5226157675695997 0 0 0
380 127 2 0.5897 15.972049153546672 23.136287752553585 1.3749441796495931 0 0 0
381 127 2 0.5897 16.474566512080358 24.121816984736643 2.408434625413567 0 0 0
877 293 3 -1.1794 8.368362199150452 17.801279436776547 5.719513233382986 0 0 0
878 293 2 0.5897 9.31860078213075 17.914236644118866 5.6967437595126 0 0 0
879 293 2 0.5897 8.026334142574555 18.67906669130354 5.889035563452471 0 0 0
880 294 3 -1.1794 11.295559844675335 18.042734661737097 6.335629453087051 0 0 0
881 294 2 0.5897 11.643598087992439 17.9946352499762 5.445242275218224 0 0 0
883 295 3 -1.1794 13.962713837574473 19.181843493346722 6.594073101717556 0 0 0
884 295 2 0.5897 13.048868703611983 19.395538255035195 6.782364336744261 0 0 0
885 295 2 0.5897 14.345999219476182 18.991525464844237 7.450288225233566 0 0 0
940 314 3 -1.1794 8.34512616342398 20.596542802368766 5.78403124454032 0 0 0
941 314 2 0.5897 8.780598742624615 20.251703287682247 5.00449229011881 0 0 0
942 314 2 0.5897 9.055223564476254 20.95348627591587 6.317494970224193 0 0 0
943 315 3 -1.1794 12.061895128510631 21.814927451384168 5.420878222288787 0 0 0
944 315 2 0.5897 12.170554968966552 21.371237568772216 6.262046564414274 0 0 0
945 315 2 0.5897 12.950054588900707 21.887687781276817 5.071435711601212 0 0 0
946 316 3 -1.1794 14.619574309422191 21.14833997689732 4.735038122510731 0 0 0
947 316 2 0.5897 14.324769177856204 20.506034208755658 5.380611505840645 0 0 0
948 316 2 0.5897 15.573397917991057 21.14892876015513 4.815361483812605 0 0 0
1003 335 3 -1.1794 8.24844318744117 25.165539137515328 6.571776457049728 0 0 0
1004 335 2 0.5897 8.117487166613888 24.42794039611602 5.975932213766654 0 0 0
1005 335 2 0.5897 7.532534217002219 25.767749461094635 6.369171225062046 0 0 0
1006 336 3 -1.1794 11.123768002238096 24.294947635678895 6.8812997496571855 0 0 0
1007 336 2 0.5897 11.358509991257822 23.442819958806254 6.513867455044876 0 0 0
1008 336 2 0.5897 10.932996529010255 24.11502505798005 7.801878990701763 0 0 0
1009 337 3 -1.1794 15.317000296261224 24.847237337180754 4.6620357571325775 0 0 0
1010 337 2 0.5897 15.464320866527087 25.792124799498538 4.703462145704836 0 0 0
1011 337 2 0.5897 14.921756247007083 24.62874517513004 5.505999721511084 0 0 0
1065 355 2 0.5897 11.197066268555394 26.330067497892607 6.236786081750629 0 0 0
1527 509 2 0.5897 12.228278194757333 18.05663649196428 8.305972022433366 0 0 0
1582 528 3 -1.1794 12.3315000550001 21.247252293848618 8.229597852621989 0 0 0
1586 529 2 0.5897 15.274951141441468 20.261663210144874 9.284208302873049 0 0 0
1631 544 2 0.5897 8.808761650980504 23.64962991421321 9.453372030836228 0 0 0
1634 545 2 0.5897 12.220856767456144 22.860416527440865 9.361374028710166 0 0 0
1637 546 2 0.5897 15.683517799847998 22.96505226882377 8.31071140223703 0 0 0
30138 0 1 0 7.794923683037647 23.61067373417627 0.10042900894379 0 0 0
30200 0 1 0 12.928137815615562 26.546634454048913 3.006600915375888 0 0 0
30224 0 1 0 9.519926231323824 24.219472740499945 3.5120939660998625 0 0 0
1528 510 3 -1.1794 14.839300228170629 18.320485220812017 8.992836392257136 0 0 0
1691 564 2 0.5897 14.14173692599457 25.79581479803605 7.635644652546403 0 0 0
379 127 3 -1.1794 16.05159782441596 24.07376970683709 1.5511013309202109 0 0 0
271 91 3 -1.1794 19.664483479882218 19.543569313131126 4.041603543188904 0 0 0
272 91 2 0.5897 18.95381320677621 18.9926044294726 3.713553006525571 0 0 0
273 91 2 0.5897 20.2570174176708 18.934142567757334 4.481755751768367 0 0 0
274 92 3 -1.1794 23.151105057295226 17.759576267258222 2.703236379232196 0 0 0
275 92 2 0.5897 22.99497832041782 18.48909857766647 2.1035256360922636 0 0 0
276 92 2 0.5897 22.63662190769567 17.974239762095927 3.481348505512804 0 0 0
331 111 3 -1.1794 17.45470061842162 21.1956521574801 2.741260522730553 0 0 0
332 111 2 0.5897 18.227985834935623 20.97036025041863 2.224052962353854 0 0 0
333 111 2 0.5897 17.662042571774585 20.895412988454126 3.626188475359449 0 0 0
336 112 2 0.5897 24.40708155760541 21.460353766269353 1.891363939345798 0 0 0
382 128 3 -1.1794 20.858078787541697 24.738325546593494 2.463146721786194 0 0 0
383 128 2 0.5897 20.16106849359548 24.32593869033768 1.9529059916428997 0 0 0
384 128 2 0.5897 20.62564221355277 24.56058734335057 3.374527021285225 0 0 0
886 296 3 -1.1794 18.24758750420228 17.771908142802605 6.194480262025561 0 0 0
887 296 2 0.5897 18.1284152617777 18.668139053456603 5.880155879335926 0 0 0
888 296 2 0.5897 17.80253604913214 17.753560598102005 7.041725782604278 0 0 0
889 297 3 -1.1794 21.044876428716353 17.727383550702026 5.776318101041445 0 0 0
890 297 2 0.5897 21.83619258691664 17.613355914083552 6.302671563137826 0 0 0
891 297 2 0.5897 20.413337319730278 18.12528154511327 6.375540368680507 0 0 0
949 317 3 -1.1794 17.365162929597926 21.79899840193571 5.7484844375663435 0 0 0
950 317 2 0.5897 18.195401686707303 21.95540000104723 5.298513431014852 0 0 0
951 317 2 0.5897 17.1918696818934 22.61259595343875 6.222045628790569 0 0 0
952 318 3 -1.1794 19.756900607961303 22.422253790213354 4.2797999402336036 0 0 0
953 318 2 0.5897 20.446761689884756 22.9325942283186 4.703918049626994 0 0 0
954 318 2 0.5897 20.152948155943143 21.564490044507583 4.126111711464071 0 0 0
1012 338 3 -1.1794 17.990126348424294 24.535632921941296 3.7261197382354374 0 0 0
1013 338 2 0.5897 17.20604752127105 24.441326214911314 4.267006195440568 0 0 0
1014 338 2 0.5897 18.433672413129905 23.690368138125567 3.797012623337952 0 0 0
1015 339 3 -1.1794 21.5253450301665 24.704851692925565 5.706063560644633 0 0 0
1016 339 2 0.5897 21.213257861723086 25.038149384277375 6.547340002499433 0 0 0
1017 339 2 0.5897 22.403183477039793 24.370998442450706 5.890924280863717 0 0 0
1067 356 2 0.5897 17.954990539255878 26.085773185080456 4.694756814744238 0 0 0
1533 511 2 0.5897 18.90802149654672 17.637492783452608 8.783834022139896 0 0 0
1641 547 2 0.5897 17.502030577592627 23.88534655415424 7.807580021607579 0 0 0
1644 548 2 0.5897 21.97636658442581 23.883634260428448 9.589354569257535 0 0 0
30204 0 1 0 21.04867299679962 21.165306434315784 1.0286961559191732 0 0 0
30234 0 1 0 22.635403126145626 20.761637559633915 6.192924323332012 0 0 0
1639 547 3 -1.1794 17.943839663060448 24.210847232814274 7.023305905699093 0 0 0
1642 548 3 -1.1794 22.51892382167546 23.15945471853115 9.277222133755592 0 0 0
277 93 3 -1.1794 26.14760115918352 18.10120588740809 2.702981583364536 0 0 0
278 93 2 0.5897 26.72121553525928 17.370470878078066 2.472276983566502 0 0 0
280 94 3 -1.1794 28.92294404041651 17.596648205360882 3.3455597846795255 0 0 0
281 94 2 0.5897 29.19051084925324 17.73461067042639 2.436931425609225 0 0 0
334 112 3 -1.1794 23.865162124863325 21.40380514191347 2.6783566293446963 0 0 0
335 112 2 0.5897 24.395089492005614 20.90388228417063 3.2992313508005373 0 0 0
337 113 3 -1.1794 27.346963339510374 20.662899211494793 1.9334127367119576 0 0 0
338 113 2 0.5897 26.87188648351091 19.85343272686842 2.1212885649601123 0 0 0
339 113 2 0.5897 27.454552071664924 20.66278512175912 0.9822784853646613 0 0 0
340 114 3 -1.1794 29.969564647150587 21.14309047878791 2.652714670471223 0 0 0
341 114 2 0.5897 30.248355431611415 20.54065394662429 3.342335270990742 0 0 0
342 114 2 0.5897 29.125794009968654 20.798768382268612 2.359926382467439 0 0 0
385 129 3 -1.1794 23.725657995911252 24.027880131789722 2.4833037024933025 0 0 0
386 129 2 0.5897 22.791384005628913 24.194866002462273 2.3588863701607394 0 0 0
387 129 2 0.5897 23.785647083769298 23.08072878348594 2.607953262838389 0 0 0
388 130 3 -1.1794 26.89634589763476 23.64935237120815 1.856698769421569 0 0 0
389 130 2 0.5897 26.327137143959657 24.154355546188746 2.4373922206441816 0 0 0
390 130 2 0.5897 27.76137152948793 23.70214562927225 2.263116084074933 0 0 0
391 131 3 -1.1794 29.2283847052085 23.649283481549837 3.3171391505361547 0 0 0
392 131 2 0.5897 29.409798270220733 23.716055849105015 4.254615666280732 0 0 0
393 131 2 0.5897 29.59620701248307 22.803459704888727 3.061168900984353 0 0 0
892 298 3 -1.1794 26.448673598139305 18.14530132945562 5.333017807068645 0 0 0
894 298 2 0.5897 26.45314619819704 18.493150495405875 4.4412701327333375 0 0 0
895 299 3 -1.1794 29.193106806214022 18.439476197412905 6.265257284120887 0 0 0
896 299 2 0.5897 28.964320478860444 17.95910910889583 5.469558675081018 0 0 0
897 299 2 0.5897 28.778046329313128 17.9448760488758 6.971888875054174 0 0 0
955 319 3 -1.1794 26.43814122000978 21.02248556723906 4.553552190793369 0 0 0
956 319 2 0.5897 26.55330877359664 21.913074781714496 4.884941527603202 0 0 0
957 319 2 0.5897 26.68895806621164 21.075282170051203 3.6313076085230938 0 0 0
958 320 3 -1.1794 30.28052939432395 20.826952811717153 5.579140188006353 0 0 0
959 320 2 0.5897 29.701521853745355 20.175580055324314 5.974991112023725 0 0 0
960 320 2 0.5897 29.81479692136486 21.656733985388293 5.683010735957723 0 0 0
1018 340 3 -1.1794 24.108166457288974 23.8050453492168 6.787982487986452 0 0 0
1019 340 2 0.5897 24.852113943915725 23.412456266384474 7.244762224075166 0 0 0
1020 340 2 0.5897 24.49661825623472 24.48309069432657 6.235177301011347 0 0 0
1021 341 3 -1.1794 27.153726563053993 23.87669207755963 6.106211174204107 0 0 0
1022 341 2 0.5897 27.998393398052905 23.42992720593425 6.162530894428729 0 0 0
1023 341 2 0.5897 26.763016409110644 23.761370983192155 6.972397613059966 0 0 0
1024 342 3 -1.1794 29.918914273320002 23.38259369354295 6.13327593629352 0 0 0
1025 342 2 0.5897 30.794682833673914 23.48173634894638 5.759870021458017 0 0 0
1026 342 2 0.5897 30.05795800876193 23.40339105872297 7.080094531663981 0 0 0
1077 359 2 0.5897 27.60479565701272 25.33094749288935 5.392279035305777 0 0 0
1537 513 3 -1.1794 23.247283900336384 17.536212020054077 7.596697234954246 0 0 0
1541 514 2 0.5897 25.00817384963007 17.884999340035016 8.337201335648821 0 0 0
1589 530 2 0.5897 25.203638072241368 21.18907543972026 9.074568125056823 0 0 0
1592 531 2 0.5897 25.988564623048916 20.457832113124606 6.832402488893209 0 0 0
1594 532 3 -1.1794 30.864458751063623 21.594261345624517 8.43196454121436 0 0 0
1645 549 3 -1.1794 26.4576907608416 23.869445536419335 8.927782896354254 0 0 0
1646 549 2 0.5897 26.302591634953973 22.97420505059463 9.22898211923957 0 0 0
1649 550 2 0.5897 30.372551355333414 23.48379682396567 8.777666827134592 0 0 0
446 149 2 0.5897 24.241135369030808 25.89518414902355 1.6215677442590655 0 0 0
452 151 2 0.5897 29.04714894672621 26.279660724257194 3.317426502206605 0 0 0
1543 515 3 -1.1794 28.165874248501808 16.89483753575119 8.313246168169455 0 0 0
1591 531 3 -1.1794 26.21485231802496 20.434427368422096 7.762175117015627 0 0 0
1648 550 3 -1.1794 30.305741759993776 24.435823686029632 8.704095553178409 0 0 0
283 95 3 -1.1794 33.969007897688755 17.35971879701901 2.347687001068969 0 0 0
285 95 2 0.5897 33.600536552822575 17.66687174367365 3.1760090212729453 0 0 0
286 96 3 -1.1794 36.34685973630635 18.844790141595293 2.6110026749804396 0 0 0
287 96 2 0.5897 37.03553665066403 18.18151850927356 2.5659718703880476 0 0 0
288 96 2 0.5897 36.2576123857697 19.035060546350028 3.544846552726128 0 0 0
289 97 3 -1.1794 38.899820730896934 17.470269956750563 2.167203857057462 0 0 0
343 115 3 -1.1794 37.15513176496667 21.529395848283638 2.770559310846107 0 0 0
344 115 2 0.5897 37.058379129077224 20.62793702924215 2.463567855199868 0 0 0
345 115 2 0.5897 37.67795388824799 21.95872063545377 2.0933819926294803 0 0 0
394 132 3 -1.1794 33.960944372662766 25.06938180319143 1.71750826816623 0 0 0
395 132 2 0.5897 34.60988485548876 24.66828679579759 1.1393807476911506 0 0 0
396 132 2 0.5897 34.262034113509266 24.856162968076383 2.6007491773380074 0 0 0
399 133 2 0.5897 39.94563801160378 23.71816609386192 0.9885979721209897 0 0 0
898 300 3 -1.1794 32.352694653438036 18.173186655311294 4.811599862648468 0 0 0
900 300 2 0.5897 32.207169073146886 19.025341202959233 5.222558772547918 0 0 0
901 301 3 -1.1794 36.15366570296328 18.039614779045532 5.3801764080917 0 0 0
902 301 2 0.5897 35.438115968926304 18.037839188971684 6.015957127539201 0 0 0
906 302 2 0.5897 38.76601896244375 18.68128346671899 5.749762914496945 0 0 0
961 321 3 -1.1794 32.989360618619465 20.80385118032288 6.025626611335869 0 0 0
962 321 2 0.5897 32.44891666322024 21.426068919058082 5.538803485093573 0 0 0
963 321 2 0.5897 33.86680209947208 20.90903245193221 5.657841572838907 0 0 0
964 322 3 -1.1794 35.97376903188606 20.783419585265385 5.648891022993377 0 0 0
965 322 2 0.5897 36.04004328481127 19.832217908143864 5.5648931964708845 0 0 0
966 322 2 0.5897 36.397057678212825 21.12400482633848 4.860817065311047 0 0 0
967 323 3 -1.1794 38.91134726083201 21.667898099964553 5.798939359748194 0 0 0
1027 343 3 -1.1794 32.39079327297936 23.881838828636415 4.975712223075936 0 0 0
1028 343 2 0.5897 32.59404794505428 24.761773977490773 5.292939437900132 0 0 0
1029 343 2 0.5897 33.23375349094231 23.52857790608515 4.691359274748526 0 0 0
1031 344 2 0.5897 40.239704184469396 23.902018206836132 6.297783984092951 0 0 0
1550 517 2 0.5897 36.985670065800505 18.2264646095226 9.00578906678838 0 0 0
1599 533 2 0.5897 33.41502140315 21.48076045066607 7.575119065594886 0 0 0
1652 551 2 0.5897 36.70375923098073 21.73924881367339 8.036365639022014 0 0 0
30079 0 1 0 34.50171103795853 25.019483283825686 8.606454308125596 0 0 0
30159 0 1 0 36.61469788006118 24.490974504395833 4.757538051930718 0 0 0
30198 0 1 0 33.51819536974421 21.015370205723308 1.9080844177140297 0 0 0
905 302 2 0.5897 38.83158880269985 18.002158091287697 4.398324932506545 0 0 0
1546 516 3 -1.1794 34.30584351244959 18.375063576100892 7.210807208298049 0 0 0
1549 517 3 -1.1794 36.09964323511273 17.93956937863 9.226875942326158 0 0 0
1600 534 3 -1.1794 39.41577337092331 22.166631518703348 8.715384244553814 0 0 0
397 133 3 -1.1794 39.894042057228006 24.088905747700526 1.8695749526847127 0 0 0
904 302 3 -1.1794 39.16201461622906 17.938267233333207 5.29441012041095 0 0 0
290 97 2 0.5897 39.78007525393355 17.77980804760414 1.9537349470362528 0 0 0
292 98 3 -1.1794 41.760082746902846 18.221215060588456 2.566695802168653 0 0 0
294 98 2 0.5897 42.464436553378555 18.681543849309197 3.02300103279517 0 0 0
346 116 3 -1.1794 44.46860232591889 21.02674058093638 2.2339446904664277 0 0 0
347 116 2 0.5897 45.29037634933619 20.573914555390253 2.4233346719435374 0 0 0
348 116 2 0.5897 44.54967936903203 21.298845600292342 1.3198231204514843 0 0 0
398 133 2 0.5897 40.7667943140905 23.95324014967153 2.238532807183033 0 0 0
400 134 3 -1.1794 42.34484007815175 23.246426174461657 2.3830414860184512 0 0 0
401 134 2 0.5897 42.84308368780728 22.92573121794996 3.134799567269548 0 0 0
402 134 2 0.5897 42.78913351326129 22.870999363656647 1.622850785171321 0 0 0
403 135 3 -1.1794 45.756426300732784 24.860918176438794 3.714217553547203 0 0 0
404 135 2 0.5897 45.01782003806024 25.444148468586025 3.539474452768804 0 0 0
405 135 2 0.5897 46.18541464711947 24.755887605263716 2.8650006807014545 0 0 0
462 154 2 0.5897 41.601664214997626 25.693360806225716 2.1974902962985765 0 0 0
907 303 3 -1.1794 41.43798341093606 16.13466294769874 5.827999030496219 0 0 0
908 303 2 0.5897 41.184829279380416 16.98382503756771 5.465964658222834 0 0 0
909 303 2 0.5897 41.451567381257284 15.546334337057642 5.073070415175626 0 0 0
968 323 2 0.5897 39.64067614487794 21.32844670746279 6.317672395204734 0 0 0
969 323 2 0.5897 38.18752855587935 21.740219590786065 6.421102144698376 0 0 0
970 324 3 -1.1794 41.45539541037906 20.707860858977913 5.649523822311018 0 0 0
971 324 2 0.5897 42.2704797534788 21.191637464939337 5.515997585060758 0 0 0
972 324 2 0.5897 41.074175326621244 20.633840485844008 4.77463916418348 0 0 0
973 325 3 -1.1794 43.6838584909136 22.08286679100146 4.798465424699923 0 0 0
974 325 2 0.5897 44.33609153331522 22.59078133407543 5.2810075594479455 0 0 0
975 325 2 0.5897 44.148099721049995 21.77335396901208 4.020702940654012 0 0 0
1030 344 3 -1.1794 40.718493830425054 24.661839444819854 6.628939970136312 0 0 0
1032 344 2 0.5897 40.418074532315806 25.390313650524412 6.085518401064807 0 0 0
1033 345 3 -1.1794 43.332939039867924 25.058081070431268 5.927867432851302 0 0 0
1034 345 2 0.5897 42.54979153217018 24.777366608553415 6.401272820168321 0 0 0
1035 345 2 0.5897 42.9983405770661 25.58015632345883 5.198680851588555 0 0 0
1036 346 3 -1.1794 45.107419099089846 23.187454753340486 6.935672549435601 0 0 0
1037 346 2 0.5897 44.45316010306089 23.83065869205282 6.662788637575443 0 0 0
1038 346 2 0.5897 45.94589222472008 23.58017452940249 6.692844108396461 0 0 0
1554 518 2 0.5897 42.19537247586604 17.360732084848053 7.712151283504789 0 0 0
1604 535 2 0.5897 42.04960416621735 20.809688341531167 7.621138835628505 0 0 0
1655 552 2 0.5897 38.88073262360632 25.001531675174174 7.702803146706001 0 0 0
1658 553 2 0.5897 44.34442392708699 23.925096536042307 8.593532223811236 0 0 0
30229 0 1 0 46.97453925407629 20.329568714502255 6.74457043592215 0 0 0
1095 365 2 0.5897 45.99417133532062 25.50090683665853 5.795460459978612 0 0 0
295 99 3 -1.1794 47.36376595266663 18.088477056842898 2.3890955220527976 0 0 0
296 99 2 0.5897 48.30435382230466 18.16273928804618 2.5503762716630667 0 0 0
297 99 2 0.5897 47.00440948769747 17.758321042838848 3.2125588288816753 0 0 0
298 100 3 -1.1794 49.90302446220719 17.895215288810878 3.1850149069479463 0 0 0
299 100 2 0.5897 50.605168038181354 17.927834875060157 2.5352746938306936 0 0 0
300 100 2 0.5897 49.8970511969978 16.98675394663068 3.486501370352864 0 0 0
301 101 3 -1.1794 52.84983243599362 17.90816097963646 1.9603667059079213 0 0 0
302 101 2 0.5897 52.65723738259607 18.19578464243735 2.8527856020054805 0 0 0
303 101 2 0.5897 53.77618707380935 18.11480235797803 1.8362776206703657 0 0 0
349 117 3 -1.1794 47.26872336895937 21.618468675200027 1.7294228234591364 0 0 0
350 117 2 0.5897 47.4466951679216 20.892233575279967 1.1318110483837485 0 0 0
351 117 2 0.5897 47.794080301762854 21.424692301025583 2.505749274617281 0 0 0
352 118 3 -1.1794 50.71988478430063 20.77836725040897 2.298703560517649 0 0 0
353 118 2 0.5897 50.81017725148845 21.693723424116214 2.033747370899911 0 0 0
354 118 2 0.5897 50.89897279475582 20.27910384316797 1.5019004179360897 0 0 0
355 119 3 -1.1794 54.15922723335065 21.118617771136492 2.6773131512365893 0 0 0
356 119 2 0.5897 53.92543996752798 20.243707964075714 2.367300793175407 0 0 0
357 119 2 0.5897 53.98810934561625 21.093316340579474 3.6187529959324682 0 0 0
406 136 3 -1.1794 48.16215140262012 24.346660565798622 2.397784190355676 0 0 0
407 136 2 0.5897 47.925514264267655 24.224118418734015 3.317142271650044 0 0 0
408 136 2 0.5897 47.97413265931487 23.50275864296074 1.9870399224291244 0 0 0
409 137 3 -1.1794 51.19665434691738 23.761192527069962 2.24510021386838 0 0 0
410 137 2 0.5897 51.00130427119606 24.021619606032097 1.3449617850486852 0 0 0
411 137 2 0.5897 50.499574486410545 24.1590181497319 2.766680763833678 0 0 0
412 138 3 -1.1794 53.74473249476902 23.939738947366017 2.8588376373461895 0 0 0
413 138 2 0.5897 53.95348311708898 23.00568293132479 2.8449163421103254 0 0 0
414 138 2 0.5897 52.805928571444696 23.978582550327463 2.6761661443350198 0 0 0
910 304 3 -1.1794 46.970441279214675 17.239336053782623 5.127128494745892 0 0 0
911 304 2 0.5897 46.919280937855916 17.94707235159398 5.769563978197356 0 0 0
913 305 3 -1.1794 50.556489492237816 19.122205864189834 5.701170108437357 0 0 0
915 305 2 0.5897 50.22708040821513 18.635292997191907 6.456575391599617 0 0 0
916 306 3 -1.1794 53.070238918330865 18.535277746621095 4.603675863945261 0 0 0
917 306 2 0.5897 52.4332786202631 18.940039265543515 5.192471961511485 0 0 0
976 326 3 -1.1794 49.079405239482696 21.373853045750916 4.413199693143122 0 0 0
977 326 2 0.5897 49.4524439272893 20.94429226435277 3.643426244961354 0 0 0
978 326 2 0.5897 49.51122414425742 20.952227920340864 5.156164376403301 0 0 0
979 327 3 -1.1794 51.45191457550816 21.655421445709436 6.11502926907737 0 0 0
980 327 2 0.5897 51.362798191144 20.7137397493816 5.968313212342216 0 0 0
981 327 2 0.5897 51.57430316797739 21.740466085330453 7.060555716644237 0 0 0
982 328 3 -1.1794 54.05429945003053 20.89620506418426 5.268902666516363 0 0 0
983 328 2 0.5897 53.97824316844399 19.9550311504497 5.111936012035482 0 0 0
984 328 2 0.5897 53.21437329163767 21.14366403091962 5.655580452007509 0 0 0
1039 347 3 -1.1794 47.810866474209405 23.656691033848027 5.7335425923975025 0 0 0
1040 347 2 0.5897 47.981343997090946 22.832063458592526 5.278394428460058 0 0 0
1041 347 2 0.5897 48.67407375700468 24.057696380429963 5.83503099971866 0 0 0
1042 348 3 -1.1794 50.74537470944182 24.002199637520626 4.959216639184022 0 0 0
1043 348 2 0.5897 50.58643769878191 24.059532232822903 5.901386354065518 0 0 0
1044 348 2 0.5897 51.185976388243596 23.160706599844325 4.84093338462334 0 0 0
1045 349 3 -1.1794 54.943988886148844 23.8300942644828 5.550569445285231 0 0 0
1047 349 2 0.5897 55.793771603360675 23.39076145250319 5.517587297015798 0 0 0
1098 366 2 0.5897 48.45794230061956 27.493552083459228 4.803015795895059 0 0 0
1103 368 2 0.5897 54.97283184874878 26.385626882499473 5.322353632103295 0 0 0
1613 538 2 0.5897 52.001088698706276 20.315618859495846 8.4566120330239 0 0 0
1616 539 2 0.5897 54.96062725153181 22.212589844288033 6.890993001401918 0 0 0
1661 554 2 0.5897 49.213096394679056 24.065998336714912 7.988408688627232 0 0 0
468 156 2 0.5897 48.22455315623615 25.975884662452927 2.7467270166278386 0 0 0
473 158 2 0.5897 53.93272920307921 26.6406819051281 3.1372840508870503 0 0 0
1100 367 2 0.5897 51.116974472433924 25.84479487637318 5.143820594817972 0 0 0
1561 521 3 -1.1794 54.10343251925375 19.106545261973718 7.663396785625077 0 0 0
1612 538 3 -1.1794 51.6794535012347 21.155356220243107 8.784671363232102 0 0 0
1660 554 3 -1.1794 50.10134265953767 24.239799673519492 7.676892344418304 0 0 0
1664 555 2 0.5897 54.6213642317858 24.095017702765023 7.803703789822161 0 0 0
1562 521 2 0.5897 54.58897232654115 18.353762215369866 7.326053336723833 0 0 0
923 308 2 0.5897 61.39255942735024 18.744369256380473 7.03353916579451 0 0 0
1665 555 2 0.5897 54.83308260936929 25.535647048359248 7.389388746408109 0 0 0
304 102 3 -1.1794 55.53439625988232 19.15341401499195 1.0421453333072515 0 0 0
305 102 2 0.5897 56.328905317010914 19.54294501786391 1.4071825323198697 0 0 0
306 102 2 0.5897 55.778632300448734 18.899600422743127 0.15211203156260947 0 0 0
307 103 3 -1.1794 61.00414006098102 19.646219413171707 1.2801819858656862 0 0 0
308 103 2 0.5897 61.16701591844374 19.32650658532306 2.167586800288359 0 0 0
309 103 2 0.5897 61.472618937030184 19.032621611733827 0.7142687679907866 0 0 0
312 104 2 0.5897 64.52385734660055 16.539986159128702 2.344420018367748 0 0 0
358 120 3 -1.1794 60.47962989570128 22.197278667213443 2.559341420071948 0 0 0
359 120 2 0.5897 60.45804934794599 21.36809512040176 2.081616366537946 0 0 0
360 120 2 0.5897 60.1864184168624 21.97311285831183 3.4425227950837747 0 0 0
415 139 3 -1.1794 57.218520522777034 23.72357964114872 3.236010735508062 0 0 0
416 139 2 0.5897 56.469563596294165 23.494141725442255 2.685871051010929 0 0 0
417 139 2 0.5897 56.90329533660702 24.443462085415995 3.7824850435066515 0 0 0
418 140 3 -1.1794 59.0490218542681 24.363719689967372 1.4156820484597403 0 0 0
419 140 2 0.5897 58.36011711938858 24.06336287553601 2.008495176055582 0 0 0
420 140 2 0.5897 59.84626197885524 23.947975836483657 1.7440066548411257 0 0 0
919 307 3 -1.1794 56.392897963379596 17.378806140352452 7.4442068993994015 0 0 0
920 307 2 0.5897 56.854746227806096 18.05191659533151 6.944356536519323 0 0 0
922 308 3 -1.1794 61.51438306051415 18.728982472521952 6.084247810263829 0 0 0
924 308 2 0.5897 61.665343476928115 19.6438943939085 5.846804938750577 0 0 0
985 329 3 -1.1794 56.918586571115604 20.35626453163907 5.68508606587185 0 0 0
986 329 2 0.5897 56.85084059747376 20.928532267008617 6.449384661027955 0 0 0
987 329 2 0.5897 56.03063593171881 20.325353334886444 5.328968188946674 0 0 0
988 330 3 -1.1794 60.256875674224425 21.39209974909018 5.323418765568645 0 0 0
989 330 2 0.5897 59.37476182556754 21.034099624725453 5.2237036539482355 0 0 0
990 330 2 0.5897 60.177496101389366 22.032416603560495 6.030472645940569 0 0 0
1046 349 2 0.5897 54.51094859963699 23.576550037281738 4.735447632370772 0 0 0
1048 350 3 -1.1794 60.5940231619258 24.39284424870495 5.722433208736018 0 0 0
1049 350 2 0.5897 60.12334295579363 25.21346799296873 5.576593973314673 0 0 0
1050 350 2 0.5897 60.70641237352528 24.346109148353456 6.671862669903835 0 0 0
1669 557 3 -1.1794 60.681348757222075 22.778965486881187 8.235609881763153 0 0 0
1673 558 2 0.5897 61.818172323772 24.4884432459906 8.289740933492661 0 0 0
1727 576 2 0.5897 56.59244961021347 26.400785605733436 9.242173796449254 0 0 0
30080 0 1 0 58.33001313215258 18.288738107876984 3.0445362729797067 0 0 0
1053 351 2 0.5897 62.335118315902996 24.063698013727247 5.278044294794456 0 0 0
1666 556 3 -1.1794 57.53305719987025 24.219771067479613 8.298510798973009 0 0 0
30085 0 1 0 58.649735211391686 19.947650065145567 8.626726938263655 0 0 0
927 309 2 0.5897 63.49096141721666 18.00797053604406 5.852469863145183 0 0 0
310 104 3 -1.1794 64.55165745148955 17.449654060831666 2.6410057138469445 0 0 0
311 104 2 0.5897 64.53892000160191 17.39109930858063 3.5963278983316265 0 0 0
313 105 3 -1.1794 67.46085540134578 18.66186287063156 2.281270069800282 0 0 0
315 105 2 0.5897 68.04921497784936 18.1895711207779 1.692198409035506 0 0 0
361 121 3 -1.1794 62.9123702667188 21.085167390607474 3.7424683776451935 0 0 0
362 121 2 0.5897 63.80182734056634 21.251817982798645 3.43049813308809 0 0 0
363 121 2 0.5897 62.39775242427531 21.817232023930533 3.402642232235751 0 0 0
364 122 3 -1.1794 66.04785580966406 21.177988144105015 3.1119170002920615 0 0 0
365 122 2 0.5897 66.63157720496108 20.46890364025367 2.8422849093768865 0 0 0
366 122 2 0.5897 65.74173706679086 21.562317478251757 2.290446038187146 0 0 0
367 123 3 -1.1794 69.28380809793929 21.324215282398733 3.2759288065285865 0 0 0
368 123 2 0.5897 68.49040463111402 21.79268044385288 3.016538625954121 0 0 0
369 123 2 0.5897 69.9856140061788 21.749687601361096 2.783309648607823 0 0 0
421 141 3 -1.1794 63.535775000810034 23.676956018077547 2.1951836469835486 0 0 0
422 141 2 0.5897 63.60949394718627 24.562427216876685 1.8391808600831585 0 0 0
423 141 2 0.5897 63.28396669196374 23.806129490273054 3.109590473056578 0 0 0
424 142 3 -1.1794 66.46787022147517 24.229919580380226 2.2634589909446565 0 0 0
425 142 2 0.5897 65.64096209957745 23.7529836959039 2.1928402572333505 0 0 0
426 142 2 0.5897 66.20887871245468 25.134851498420296 2.43739144710977 0 0 0
925 309 3 -1.1794 64.23214612176236 17.40574044849967 5.787688770591927 0 0 0
928 310 3 -1.1794 67.11607322319466 17.680449024372912 4.764203562802187 0 0 0
930 310 2 0.5897 67.33996950464741 18.080678197974095 3.9240143875392355 0 0 0
931 311 3 -1.1794 69.20088649877707 18.59381503020138 6.661692068460102 0 0 0
932 311 2 0.5897 69.5955035051792 18.236773676016835 5.866059771561271 0 0 0
933 311 2 0.5897 68.26802436722903 18.397220730188593 6.57595405645877 0 0 0
991 331 3 -1.1794 63.48407250228084 21.2759614645252 6.391072456747509 0 0 0
992 331 2 0.5897 63.149708776303434 21.14787306204965 5.503364178315211 0 0 0
993 331 2 0.5897 64.43606675495329 21.248533652396212 6.2952263908005754 0 0 0
994 332 3 -1.1794 66.19844040735954 20.895485692782223 5.921126272596202 0 0 0
995 332 2 0.5897 66.06907802744868 20.885296345775384 4.972762743042252 0 0 0
996 332 2 0.5897 67.10591892907833 21.17725675393381 6.036536713401611 0 0 0
997 333 3 -1.1794 68.93527102091996 21.286661265662552 6.088860255686512 0 0 0
998 333 2 0.5897 69.1496106612355 21.331860180589114 5.157061556031332 0 0 0
999 333 2 0.5897 69.1997409019676 20.40560414535546 6.353486838502253 0 0 0
1051 351 3 -1.1794 63.25685738307044 23.819312039521993 5.194968515849942 0 0 0
1052 351 2 0.5897 63.31069920780601 22.94854221538366 5.588786627211235 0 0 0
1054 352 3 -1.1794 68.52569361955588 24.333186057809847 6.44802437111938 0 0 0
1055 352 2 0.5897 68.33281614918145 24.285109347168056 5.511691707041544 0 0 0
1056 352 2 0.5897 68.73245160119099 23.432362697631824 6.69702247923518 0 0 0
1568 523 2 0.5897 66.15984160452659 18.81798209427796 7.481866275992757 0 0 0
1572 524 2 0.5897 69.9739985770205 18.470386489422353 8.471156394599303 0 0 0
1622 541 2 0.5897 0.6258075022276657 21.960053285110668 8.385802070761684 1 0 0
1676 559 2 0.5897 65.79622651115798 24.381674123164714 8.04699427692689 0 0 0
30175 0 1 0 62.348328803066615 19.263595067678917 10.009911548009608 0 0 0
1116 372 2 0.5897 66.85447444388132 26.37541932138801 5.76752963059756 0 0 0
1672 558 3 -1.1794 62.35440006895546 25.23387020666748 8.019500326868338 0 0 0
427 143 3 -1.1794 3.782027537519392 27.45899346435786 1.7679292826042154 0 0 0
429 143 2 0.5897 3.2583649896801368 28.217663366468685 2.0256738454913608 0 0 0
430 144 3 -1.1794 6.526088707488874 26.11283938955289 2.9530647504942844 0 0 0
431 144 2 0.5897 7.44544577615242 26.296608292324425 2.7600763963556956 0 0 0
432 144 2 0.5897 6.049595447948873 26.85413188367213 2.5793379699584325 0 0 0
484 162 3 -1.1794 3.1994106570310477 29.768841659274532 2.5293061879681193 0 0 0
485 162 2 0.5897 4.055356676344516 29.57783405247477 2.912847105087374 0 0 0
486 162 2 0.5897 3.152144109640353 30.724715124582172 2.5118916413384818 0 0 0
487 163 3 -1.1794 5.583926095095924 29.877294696932758 3.792432770176727 0 0 0
488 163 2 0.5897 6.352491423299793 29.741543097197383 3.2382567209673736 0 0 0
489 163 2 0.5897 5.786465198728404 29.409294284228327 4.602486024410197 0 0 0
541 181 3 -1.1794 3.1461325667842472 32.669624956207436 2.307788350636553 0 0 0
542 181 2 0.5897 2.88032255178933 33.58412988972505 2.4039981259956593 0 0 0
543 181 2 0.5897 4.096752454048908 32.705892672376784 2.2017800146394717 0 0 0
544 182 3 -1.1794 5.689266977797825 32.402663412261276 3.0970345355729623 0 0 0
545 182 2 0.5897 5.691289590967322 31.472638267237926 3.323486150195885 0 0 0
546 182 2 0.5897 6.581016704862972 32.69681979940293 3.2827385340126454 0 0 0
1057 353 3 -1.1794 3.592373138497084 26.127293999301823 6.625144774707717 0 0 0
1058 353 2 0.5897 3.0579540410586508 25.37788232581954 6.887841832259464 0 0 0
1059 353 2 0.5897 3.861400891910648 26.531188186276367 7.450205382707236 0 0 0
1060 354 3 -1.1794 6.03200602351231 26.339685949772658 5.631080613059968 0 0 0
1061 354 2 0.5897 6.165668580919505 26.102845257680404 4.7133267737491185 0 0 0
1062 354 2 0.5897 5.107719818044552 26.152513579493494 5.795071673351858 0 0 0
1117 373 3 -1.1794 3.096372551925878 30.651464257007994 5.548838147444724 0 0 0
1118 373 2 0.5897 3.5714055791200736 31.298834998659828 5.027794158477475 0 0 0
1119 373 2 0.5897 2.323106116430843 30.442310175111015 5.024867249079329 0 0 0
1120 374 3 -1.1794 5.8964727202221505 29.048522586337498 6.427970793067851 0 0 0
1121 374 2 0.5897 5.954722752514218 28.10265045643047 6.2931959904237535 0 0 0
1122 374 2 0.5897 4.9574163329607925 29.23398347960006 6.424953040518986 0 0 0
1734 578 2 0.5897 3.826831080714699 30.010460624175586 8.465726009523623 0 0 0
1737 579 2 0.5897 5.844062004363444 30.23771397603308 7.690042255819407 0 0 0
1796 599 2 0.5897 3.036967009967967 31.72909110897356 8.620404383492072 0 0 0
30024 0 1 0 5.843417954222616 32.625569813425244 6.017278025607175 0 0 0
30214 0 1 0 0.6914180580836538 27.235428139703988 4.345769465681633 0 0 0
1682 561 2 0.5897 6.703660532367888 27.580982693814967 9.0867734038675 0 0 0
433 145 3 -1.1794 9.144966319616639 27.504920531603435 2.659365809577775 0 0 0
434 145 2 0.5897 9.891279285793061 27.652697634799104 2.0784952396999845 0 0 0
435 145 2 0.5897 8.886784819964621 28.380948214394724 2.9459841166186855 0 0 0
436 146 3 -1.1794 15.496651636765817 28.358576978173282 1.8092878887049182 0 0 0
437 146 2 0.5897 16.31426963303193 28.216684509136403 1.332214050139445 0 0 0
438 146 2 0.5897 15.135272751326617 27.4808241399882 1.9325226245873315 0 0 0
490 164 3 -1.1794 9.034073055288914 30.423519045158294 3.311483054920908 0 0 0
491 164 2 0.5897 9.008303677696452 30.40241477439845 4.268102992960454 0 0 0
492 164 2 0.5897 8.922070914184523 31.347674860838758 3.088721503503419 0 0 0
493 165 3 -1.1794 12.510689726884015 30.81432099444488 3.029411224940165 0 0 0
494 165 2 0.5897 13.458196610954237 30.773348555517636 2.899858129408195 0 0 0
495 165 2 0.5897 12.34400133298461 30.229304107302696 3.7684663094343303 0 0 0
496 166 3 -1.1794 15.40118228990239 31.259571474493907 3.197150436259095 0 0 0
497 166 2 0.5897 16.22548343611046 31.187418310883288 2.7159516754353774 0 0 0
498 166 2 0.5897 15.282256374315297 30.3993588993916 3.5997950966356123 0 0 0
547 183 3 -1.1794 8.444504926543328 33.272316552873484 3.704495410358684 0 0 0
548 183 2 0.5897 8.290391281261645 34.21662620337197 3.732051515492692 0 0 0
549 183 2 0.5897 8.792867288163677 33.11149725229651 2.8275622142139265 0 0 0
550 184 3 -1.1794 11.37607332683716 33.37098467661233 3.138147620218974 0 0 0
551 184 2 0.5897 11.874928907539285 32.55858548221853 3.224067972309154 0 0 0
552 184 2 0.5897 10.57060171424002 33.21116279265146 3.6299849223879566 0 0 0
553 185 3 -1.1794 15.631300030719025 33.464190929568225 4.711982567099066 0 0 0
554 185 2 0.5897 15.388745011220852 32.78823085020646 4.079148840771702 0 0 0
555 185 2 0.5897 15.874695691499609 34.21876486795352 4.17569119356504 0 0 0
1063 355 3 -1.1794 10.510610620440824 26.862493527921057 5.834874661466712 0 0 0
1064 355 2 0.5897 9.702111271707423 26.378448157087718 6.002983385943961 0 0 0
1123 375 3 -1.1794 8.54513853736073 30.997497293491065 5.96587174418695 0 0 0
1124 375 2 0.5897 8.270896090076581 31.905606206923665 5.837960793556766 0 0 0
1125 375 2 0.5897 7.728128827987463 30.498824623607252 5.973106014676602 0 0 0
1126 376 3 -1.1794 11.937807051618858 29.070759265668155 5.466342486310378 0 0 0
1127 376 2 0.5897 11.90558749462261 29.598344140128027 6.264369735536332 0 0 0
1128 376 2 0.5897 11.417869267464104 28.29364461634769 5.6712553009765845 0 0 0
1129 377 3 -1.1794 14.689785928973695 29.079826744282457 5.379136676544591 0 0 0
1130 377 2 0.5897 13.807647113409388 28.803748860724305 5.130451185766388 0 0 0
1131 377 2 0.5897 14.58085302631899 29.97769945444523 5.692489887890289 0 0 0
1171 391 3 -1.1794 11.752081067234935 34.56131194429284 5.442950872774035 0 0 0
1172 391 2 0.5897 11.667468232930721 34.317227193346596 4.5212694540855365 0 0 0
1173 391 2 0.5897 12.68800321285989 34.7215256824876 5.563838679876056 0 0 0
1174 392 3 -1.1794 14.86392933099333 31.861210401880452 6.857776023258511 0 0 0
1175 392 2 0.5897 14.59051694616432 32.41961378002544 7.5855555890641035 0 0 0
1685 562 2 0.5897 9.622928286104791 27.066044651817347 8.829925264894609 0 0 0
1743 581 2 0.5897 10.426060104217497 30.323827214703936 8.426960640580681 0 0 0
1745 582 2 0.5897 13.30209353383666 30.605052317841015 10.62868664168847 0 0 0
1803 601 2 0.5897 8.73484900656048 32.41715052327181 8.570453605791577 0 0 0
1805 602 2 0.5897 13.214146119050236 33.516482518715705 8.36842908259513 0 0 0
30165 0 1 0 14.889958127030525 34.20753565186452 1.2188413233760633 0 0 0
1176 392 2 0.5897 15.145427717229342 32.47355765704814 6.178054528940063 0 0 0
1687 563 3 -1.1794 11.784969416895514 27.508996299421256 8.679072495787537 0 0 0
1689 563 2 0.5897 12.554228869111332 27.201034906904532 8.199873040562709 0 0 0
1690 564 3 -1.1794 13.681273201163869 26.134759713298962 6.867972072473546 0 0 0
1738 580 3 -1.1794 8.609746216497946 29.89748723424651 8.468164988821407 0 0 0
1741 581 3 -1.1794 11.345116419787924 30.092014228599787 8.293431479986602 0 0 0
1804 602 3 -1.1794 12.285955736905574 33.616841684055274 8.15718654919558 0 0 0
439 147 3 -1.1794 19.21963796957251 27.60462568338599 2.113023472802033 0 0 0
440 147 2 0.5897 18.68608345206828 27.35834759641894 2.8686018816789587 0 0 0
441 147 2 0.5897 20.11685902382526 27.39890009663237 2.3755180239538998 0 0 0
442 148 3 -1.1794 21.74520703648709 27.18262095607807 3.011004567849526 0 0 0
443 148 2 0.5897 21.54094345344762 26.320415524285103 2.6489133833327125 0 0 0
444 148 2 0.5897 21.39661715588672 27.15740238850481 3.9021164485292714 0 0 0
499 167 3 -1.1794 18.1765798641883 31.084802744687774 2.2305154228894875 0 0 0
500 167 2 0.5897 18.0234493497187 30.3339702962187 1.656900356992818 0 0 0
501 167 2 0.5897 18.226633320669094 30.709053772502852 3.109458480379768 0 0 0
502 168 3 -1.1794 21.646952384486703 29.661614982032628 1.5231232340124279 0 0 0
503 168 2 0.5897 21.534488813391043 28.829057397563467 1.9818516206010057 0 0 0
504 168 2 0.5897 20.828555621886075 30.133333453585028 1.6778496030718901 0 0 0
556 186 3 -1.1794 18.19732191056248 33.824244257811365 1.699170365736534 0 0 0
557 186 2 0.5897 18.117332114345174 33.15325217568846 2.3771110037917986 0 0 0
558 186 2 0.5897 18.10886091270989 34.65290253632553 2.1700548322890847 0 0 0
559 187 3 -1.1794 21.446544644073725 32.583128659622965 3.7828422618850484 0 0 0
560 187 2 0.5897 20.865702557470858 32.628961374542335 4.542284891191258 0 0 0
561 187 2 0.5897 20.873244692607123 32.73954745288309 3.0324480208548925 0 0 0
1066 356 3 -1.1794 17.89187044307215 27.038116081720645 4.622023711191773 0 0 0
1068 356 2 0.5897 17.747506092144313 27.338293977953764 5.519399540273221 0 0 0
1069 357 3 -1.1794 20.66725099310008 27.176946304633347 5.436339525479894 0 0 0
1070 357 2 0.5897 20.963198348371293 26.27149722903094 5.342485328992535 0 0 0
1071 357 2 0.5897 19.750129657489754 27.15923785715502 5.162831649126808 0 0 0
1132 378 3 -1.1794 17.782427843879802 29.80549185775107 4.621886324044825 0 0 0
1133 378 2 0.5897 18.64049041818993 29.38147452376501 4.634930678737454 0 0 0
1134 378 2 0.5897 17.156839101903238 29.081050546742855 4.614452585944286 0 0 0
1135 379 3 -1.1794 20.981387196432266 29.97623160090941 5.104812878719474 0 0 0
1136 379 2 0.5897 21.585448566458005 30.523397802176465 4.60286535793716 0 0 0
1137 379 2 0.5897 21.360463529170403 29.098351657295986 5.061690598778602 0 0 0
1177 393 3 -1.1794 19.357604337209896 32.43730792066023 5.389755469490025 0 0 0
1178 393 2 0.5897 19.88598507709387 32.37714258185304 6.185635877340077 0 0 0
1179 393 2 0.5897 18.77490732372853 31.67900463278649 5.430649412129224 0 0 0
1693 565 3 -1.1794 18.061327682822032 27.07876387160977 7.53293696607713 0 0 0
1697 566 2 0.5897 19.931761549353578 26.167790069692938 8.02769266646439 0 0 0
1748 583 2 0.5897 16.741726393014357 31.283920364326683 8.14183603515412 0 0 0
1751 584 2 0.5897 24.539383324460694 33.16953763119847 7.978057212946432 0 0 0
1812 604 2 0.5897 18.02592491942747 33.86280478399818 8.193201055820131 0 0 0
30225 0 1 0 22.692470198579812 34.602642324178134 5.844237495427456 0 0 0
1747 583 3 -1.1794 17.419434058040068 30.62084058044472 8.0104259883346 0 0 0
447 149 2 0.5897 23.478656895903157 26.980874946536943 2.3508124955543215 0 0 0
445 149 3 -1.1794 24.215882887905263 26.84253607147644 1.7561754064495372 0 0 0
448 150 3 -1.1794 26.686074910958023 26.51169487403037 2.6832189839525156 0 0 0
449 150 2 0.5897 27.07778334710104 27.384013711650645 2.640138188449608 0 0 0
450 150 2 0.5897 25.82746049096988 26.613630387179303 2.272582806110997 0 0 0
451 151 3 -1.1794 29.41442841985952 27.056970487706483 2.896561223530111 0 0 0
453 151 2 0.5897 29.53993564152348 27.68049939166884 3.6118878929834533 0 0 0
505 169 3 -1.1794 24.470587330218656 30.22739778177194 2.457857239141074 0 0 0
506 169 2 0.5897 24.270446649792397 30.597611183609295 3.3175765812744324 0 0 0
507 169 2 0.5897 23.626428536883875 30.195890244937964 2.007707938609855 0 0 0
508 170 3 -1.1794 26.87131811480751 29.214139948608597 3.4934675713297603 0 0 0
509 170 2 0.5897 27.395203343391962 29.397463621338115 2.713615775089057 0 0 0
510 170 2 0.5897 25.96809660326393 29.371083159933473 3.218162444056566 0 0 0
511 171 3 -1.1794 29.437879887785282 30.024974836333893 2.656470110079521 0 0 0
512 171 2 0.5897 29.47263697131332 30.836692403339644 3.162570666515956 0 0 0
513 171 2 0.5897 29.669511902058456 30.28751030783542 1.7655993332165825 0 0 0
562 188 3 -1.1794 23.942437835057483 34.236337519076585 2.352161590197399 0 0 0
563 188 2 0.5897 24.414281774432656 33.47573521320755 2.69139616813607 0 0 0
564 188 2 0.5897 23.023813158091286 34.05849603025272 2.5539852213417116 0 0 0
565 189 3 -1.1794 25.83591654603523 32.87100955399748 3.69383769950194 0 0 0
566 189 2 0.5897 26.3572642338501 32.26683489806569 3.1652531188930473 0 0 0
567 189 2 0.5897 26.292502715442048 32.909975778821874 4.534220284460093 0 0 0
1072 358 3 -1.1794 24.159479749124515 25.55564603758054 4.761622930004288 0 0 0
1073 358 2 0.5897 24.09618907169799 24.999641132318633 3.9850368542647363 0 0 0
1074 358 2 0.5897 24.829860687800252 26.20196429769645 4.540051278298692 0 0 0
1075 359 3 -1.1794 27.87186950645001 26.16131894467378 4.998085057052725 0 0 0
1076 359 2 0.5897 27.307588966252172 26.255114092430887 4.230606019316572 0 0 0
1078 360 3 -1.1794 30.157493063352074 27.480970369482264 5.639555180878145 0 0 0
1079 360 2 0.5897 30.130910818923144 27.838100395210756 6.527239352730997 0 0 0
1080 360 2 0.5897 29.32680140613348 27.015231477358984 5.543273158638641 0 0 0
1138 380 3 -1.1794 23.71567307872067 30.7289594842 5.265225440453231 0 0 0
1139 380 2 0.5897 24.477045000166516 31.27865018864594 5.450656699679921 0 0 0
1140 380 2 0.5897 23.18687332330034 30.77478715966273 6.061782079005184 0 0 0
1141 381 3 -1.1794 27.309389977142857 30.639892556791605 5.811410507395103 0 0 0
1142 381 2 0.5897 27.789030359948434 30.089055786399342 6.430082865040527 0 0 0
1143 381 2 0.5897 27.06321439852547 30.046032023830353 5.102214765076265 0 0 0
1180 394 3 -1.1794 27.692055753049406 33.287559174152946 5.754250542048725 0 0 0
1181 394 2 0.5897 28.597782666887774 33.510696937858015 5.968959848496936 0 0 0
1182 394 2 0.5897 27.653949430725593 32.33457529883485 5.835499435461727 0 0 0
1183 395 3 -1.1794 30.28901244782414 33.957579925718726 6.483316373195719 0 0 0
1184 395 2 0.5897 30.344019619292045 34.370649797098736 7.345046490475561 0 0 0
1185 395 2 0.5897 30.980318474191254 34.3773934671516 5.971374900155054 0 0 0
1700 567 2 0.5897 27.529463968644635 25.463287604178408 8.809891526342442 0 0 0
1703 568 2 0.5897 30.49070582566237 27.08520314496844 8.87486883807853 0 0 0
1754 585 2 0.5897 30.167226618450467 29.655660965063426 8.774907589276975 0 0 0
1814 605 2 0.5897 28.048204252445103 33.44214436803829 8.847734323911725 0 0 0
1817 606 2 0.5897 30.393178858713608 33.07547801507542 8.970681119933461 0 0 0
30034 0 1 0 30.006549291919534 33.3680404708345 1.7715427661041012 0 0 0
30071 0 1 0 25.596447905391607 27.905888837683737 6.678826215736411 0 0 0
1702 568 3 -1.1794 29.80838022763865 27.70291419809258 8.612005772136706 0 0 0
1816 606 3 -1.1794 29.459463770765893 33.031564071839874 9.176786089792461 0 0 0
14370 4790 2 0.5897 20.14776578114685 33.51316740120964 0.6891458878774026 0 0 1
1082 361 2 0.5897 32.42354137032442 27.71246845734053 6.0287598742552975 0 0 0
454 152 3 -1.1794 36.10944863723829 27.259497524297174 2.9626772132560455 0 0 0
455 152 2 0.5897 35.216688650697385 27.06328745015395 3.246774371726728 0 0 0
456 152 2 0.5897 36.408352306365735 27.941355616981454 3.5643048848022696 0 0 0
459 153 2 0.5897 37.716734402516884 26.584041186310746 2.826885747667732 0 0 0
514 172 3 -1.1794 35.71758120170537 30.48407710265628 2.651345106416331 0 0 0
515 172 2 0.5897 35.04248296828645 29.812269755352787 2.7469952265579667 0 0 0
516 172 2 0.5897 36.51375739159778 29.99602431169575 2.4412504748270534 0 0 0
517 173 3 -1.1794 38.5334550016998 29.60359410973434 2.8904882015248914 0 0 0
519 173 2 0.5897 38.786066238765734 30.13022209780022 3.648830127070514 0 0 0
568 190 3 -1.1794 38.17912919881102 33.63062561572814 3.765108755143555 0 0 0
569 190 2 0.5897 38.39046291805193 33.00350050486254 3.0735281692229415 0 0 0
1081 361 3 -1.1794 33.35306193179177 27.83052209687995 5.833089566041571 0 0 0
1083 361 2 0.5897 33.396951227980125 28.66900897887235 5.373475412492037 0 0 0
1084 362 3 -1.1794 36.73009419765561 28.229741034519314 5.599553401722458 0 0 0
1085 362 2 0.5897 36.12715940770652 27.81318898202995 6.215334098367237 0 0 0
1086 362 2 0.5897 36.80726574083254 29.131248070569214 5.911902488098927 0 0 0
1089 363 2 0.5897 38.46203542664815 27.028067422438085 5.994575632299556 0 0 0
1144 382 3 -1.1794 33.17634285281778 30.695076471574996 5.642840300289531 0 0 0
1145 382 2 0.5897 34.12053816029459 30.787663251544554 5.76994185112442 0 0 0
1146 382 2 0.5897 32.87100178783135 30.24586411048265 6.431006514747954 0 0 0
1147 383 3 -1.1794 35.88767559193832 30.886177516610825 5.863134867393799 0 0 0
1148 383 2 0.5897 36.14321818400176 30.824094278064877 4.942767523881757 0 0 0
1149 383 2 0.5897 36.314621068571924 31.683119706146755 6.177511155826615 0 0 0
1152 384 2 0.5897 39.289237330104704 30.593976531120493 6.41814887413563 0 0 0
1186 396 3 -1.1794 32.99137190004073 33.559472269561496 5.977560778099369 0 0 0
1187 396 2 0.5897 33.03082519779327 32.70152789981509 5.554942322335689 0 0 0
1188 396 2 0.5897 32.724479211310005 33.37168745876244 6.877414431780213 0 0 0
1189 397 3 -1.1794 35.6198355934712 33.90858895485685 6.208332453558246 0 0 0
1190 397 2 0.5897 34.71089169771392 33.80211518504839 5.92777031304318 0 0 0
1191 397 2 0.5897 36.04603716113649 34.355224162825415 5.476827307681776 0 0 0
1194 398 2 0.5897 39.500835368929415 33.33483962349949 6.721883108609072 0 0 0
1707 569 2 0.5897 32.92991761562927 26.699736180949277 9.007186895452682 0 0 0
1757 586 2 0.5897 33.19055787849592 29.353119925243327 8.77156967212917 0 0 0
1820 607 2 0.5897 32.81468543959331 32.15289530460559 8.919751537287615 0 0 0
1825 609 3 -1.1794 38.829592795582414 33.38445126888255 8.230350347892797 0 0 0
1150 384 3 -1.1794 39.30508275792078 30.459453138631172 5.470581416045798 0 0 0
1756 586 3 -1.1794 32.935370118531864 30.053945698015855 8.171608163919734 0 0 0
1819 607 3 -1.1794 32.58991020747873 33.0832493696116 8.907526244561813 0 0 0
457 153 3 -1.1794 38.63914109239794 26.417637045223586 3.021074031964857 0 0 0
1192 398 3 -1.1794 39.924070250416285 33.23521354042719 5.869135467956595 0 0 0
458 153 2 0.5897 38.785621034435835 25.51585402586923 2.735481492652636 0 0 0
460 154 3 -1.1794 42.397872599127105 26.172109622817253 2.4278886926601113 0 0 0
461 154 2 0.5897 42.08381591643421 26.96553945618067 2.8615579280093066 0 0 0
463 155 3 -1.1794 45.24641412942517 27.84530092623892 2.982945580336029 0 0 0
464 155 2 0.5897 45.451905355025204 27.98180896154843 3.9078081338754056 0 0 0
465 155 2 0.5897 44.311906336761794 28.0404658878582 2.913395682123816 0 0 0
518 173 2 0.5897 38.85561257315121 28.724727046656927 3.0905840939581823 0 0 0
520 174 3 -1.1794 42.396252621623745 28.950310686624338 3.1229708807210868 0 0 0
521 174 2 0.5897 42.480069467089535 29.70264234029754 3.708805911974579 0 0 0
522 174 2 0.5897 41.95147987125027 29.296851245805513 2.349460249006962 0 0 0
570 190 2 0.5897 38.788171914478674 33.421244459925965 4.4732465448942245 0 0 0
571 191 3 -1.1794 40.71356029976634 32.147333978521615 2.950982352155454 0 0 0
572 191 2 0.5897 41.090079369558595 31.911401485578946 3.7988037469921836 0 0 0
573 191 2 0.5897 41.42413547822427 32.00654656058491 2.3252882208423693 0 0 0
574 192 3 -1.1794 45.86758341098059 33.05338088917918 1.261243851396648 0 0 0
575 192 2 0.5897 46.454119677883 33.47420217046911 0.6326604545143257 0 0 0
576 192 2 0.5897 45.33800482769024 33.76947197521604 1.6119449080406396 0 0 0
1087 363 3 -1.1794 39.34048325687475 26.909202421652484 5.633421447804891 0 0 0
1088 363 2 0.5897 39.1962141979206 26.738175855062824 4.702739881552074 0 0 0
1090 364 3 -1.1794 41.990452075427044 28.155062747306072 5.755924035797745 0 0 0
1091 364 2 0.5897 41.91038079270678 28.305780362451458 4.814061580540884 0 0 0
1092 364 2 0.5897 41.11225779285581 27.893430684220444 6.032611103551251 0 0 0
1093 365 3 -1.1794 46.05287611663496 26.425625781959926 6.035627842342963 0 0 0
1094 365 2 0.5897 45.213269747158854 26.61904251259617 6.452622295186795 0 0 0
1151 384 2 0.5897 40.234913775180914 30.46202417649685 5.243338468669474 0 0 0
1153 385 3 -1.1794 41.87687174211817 30.928937422919773 5.586047787606658 0 0 0
1154 385 2 0.5897 42.03500933646292 30.11399305644365 6.062586766565781 0 0 0
1155 385 2 0.5897 42.60576852516358 31.497491394021328 5.834417437031933 0 0 0
1156 386 3 -1.1794 45.76685598701574 29.83106791742824 6.2173940592832375 0 0 0
1157 386 2 0.5897 46.084924560788394 30.699039889463496 5.969021502052215 0 0 0
1158 386 2 0.5897 46.378262637332476 29.223321094671782 5.801393352596384 0 0 0
1193 398 2 0.5897 39.78666382782262 32.31633031315574 5.638907604389747 0 0 0
1195 399 3 -1.1794 44.011400061580176 32.67359016602608 5.666985409267432 0 0 0
1196 399 2 0.5897 44.06303748044159 32.90831446510026 6.593522463416717 0 0 0
1197 399 2 0.5897 44.86024452238925 32.276313592675386 5.472393384066029 0 0 0
1709 570 2 0.5897 38.33699072022683 26.669515788742014 9.145959899466378 0 0 0
1714 572 3 -1.1794 44.17705563158086 27.24045227517635 8.033603926794427 0 0 0
1766 589 2 0.5897 41.496402775076646 28.305100969011942 9.123557626279089 0 0 0
1770 590 2 0.5897 44.146255519650246 30.6450820586521 8.005398392764553 0 0 0
1830 610 2 0.5897 45.83146174188072 33.22960058028636 8.317820175561986 0 0 0
1718 573 2 0.5897 47.34807201070908 27.685691210612923 7.90234955697571 0 0 0
466 156 3 -1.1794 48.28626266401943 26.89314295894134 3.013298826578566 0 0 0
467 156 2 0.5897 47.49576628915198 27.299883768947687 2.658461904441534 0 0 0
469 157 3 -1.1794 51.02376986519174 27.70516520594169 2.7063066194198373 0 0 0
470 157 2 0.5897 50.26534805594405 27.122263045039308 2.7417078199776395 0 0 0
471 157 2 0.5897 51.331180249065454 27.754252152805023 3.6114702106881262 0 0 0
472 158 3 -1.1794 54.59198103728997 26.621473242973444 2.4435625280382816 0 0 0
474 158 2 0.5897 54.2915173549369 25.936861815966136 1.8458495484216115 0 0 0
523 175 3 -1.1794 50.46276605485055 30.618072660121893 3.5452320429515374 0 0 0
524 175 2 0.5897 49.85925956831288 29.983692868162674 3.158484348772217 0 0 0
525 175 2 0.5897 51.32694145595236 30.34680593453909 3.235640918576599 0 0 0
526 176 3 -1.1794 53.189868502472876 30.167250526612982 2.932766967157282 0 0 0
527 176 2 0.5897 53.15101406765881 29.721583395020073 2.0865387350884106 0 0 0
528 176 2 0.5897 53.71671345817288 30.949284749818244 2.7681767430750335 0 0 0
577 193 3 -1.1794 48.595671031383 32.24476275870229 2.486124269156796 0 0 0
578 193 2 0.5897 49.3341707741491 31.838995476913574 2.940216617649802 0 0 0
579 193 2 0.5897 48.04823216045652 31.508668394532126 2.2127973912601684 0 0 0
580 194 3 -1.1794 51.99486435113861 34.02962711293344 2.8370113636533563 0 0 0
581 194 2 0.5897 51.46273331374662 33.260065604066305 2.634914251414641 0 0 0
582 194 2 0.5897 52.86700130088785 33.81136137476903 2.50842536585993 0 0 0
583 195 3 -1.1794 54.59075980430413 32.57906807402594 3.089678325453483 0 0 0
585 195 2 0.5897 54.933744397060956 32.85876245600885 3.9384209209613723 0 0 0
1096 366 3 -1.1794 48.366142786622746 27.751177142534235 5.720312288469818 0 0 0
1097 366 2 0.5897 47.58537447834173 27.287390904122137 6.022858098122484 0 0 0
1099 367 3 -1.1794 51.34703015578345 26.737897696438946 5.40009124361409 0 0 0
1101 367 2 0.5897 50.588666927337385 27.048536132573037 5.894683002643793 0 0 0
1102 368 3 -1.1794 54.26574476269412 26.516185678505185 5.954188526516515 0 0 0
1104 368 2 0.5897 53.51875499903137 26.05065693049087 5.577995512628837 0 0 0
1159 387 3 -1.1794 54.166403822807354 29.32037579786526 5.279599940003428 0 0 0
1161 387 2 0.5897 53.73596674993649 29.417730303316354 4.430200570187657 0 0 0
1198 400 3 -1.1794 47.05944167912871 32.34225100158876 5.152203285282243 0 0 0
1199 400 2 0.5897 47.496189381471254 32.59033391296982 4.337379437445302 0 0 0
1200 400 2 0.5897 47.725110285248654 32.46643930121427 5.828734227862488 0 0 0
1201 401 3 -1.1794 50.71848119978604 32.08731545434005 6.388043833779669 0 0 0
1202 401 2 0.5897 50.221716694625115 31.46663540269062 6.921160082527408 0 0 0
1203 401 2 0.5897 50.54840209380238 31.818188849196595 5.4853392766097 0 0 0
1204 402 3 -1.1794 53.7918054184979 31.767410782036695 6.407955435885081 0 0 0
1205 402 2 0.5897 53.87138852611435 30.873906789329055 6.073966277404586 0 0 0
1206 402 2 0.5897 52.86859188746881 31.988259569352657 6.284938885547491 0 0 0
1721 574 2 0.5897 51.90599365434441 27.07481124866715 9.15637302081087 0 0 0
1773 591 2 0.5897 47.48916354471751 29.986966558489357 7.637510952717996 0 0 0
1775 592 2 0.5897 51.57073567652456 29.58712277637671 7.77576658297183 0 0 0
1778 593 2 0.5897 53.48347372208851 30.801272381031584 7.995811852750743 0 0 0
1834 612 3 -1.1794 50.958546501301065 34.1610610272534 8.305728118729386 0 0 0
1835 612 2 0.5897 51.14766533263366 33.57857218954219 7.570083501628668 0 0 0
1839 613 2 0.5897 53.41585278784272 32.24631203050061 9.674638930082615 0 0 0
14322 4774 2 0.5897 40.258013467885824 30.24878720805897 1.505896923862816 0 0 1
30230 0 1 0 51.38818458102906 31.633344601840342 0.575576441525739 0 0 0
1720 574 3 -1.1794 51.05662461508048 26.639773118110433 9.081893049940554 0 0 0
1774 592 3 -1.1794 50.716683066113674 29.24834505601972 7.507334303953208 0 0 0
1110 370 2 0.5897 59.522077885694756 27.103906723214923 5.033861906213679 0 0 0
475 159 3 -1.1794 58.96637044703773 26.810691418987425 3.308707442366143 0 0 0
476 159 2 0.5897 58.46550877434443 27.480859922593016 2.843687462816648 0 0 0
477 159 2 0.5897 58.730831908135805 25.990713024849793 2.874670378672467 0 0 0
529 177 3 -1.1794 57.69064806297208 28.934884315315518 2.571263728392678 0 0 0
530 177 2 0.5897 57.87697031168176 28.99174830470064 3.5084307666132837 0 0 0
531 177 2 0.5897 56.74714191816739 28.780919626611137 2.5230712666948536 0 0 0
532 178 3 -1.1794 60.13129132669342 30.587651625113185 2.293274045482658 0 0 0
533 178 2 0.5897 59.27460217815405 30.16066703125706 2.292724454882831 0 0 0
534 178 2 0.5897 60.58971308416574 30.204918936329822 3.041336348807805 0 0 0
584 195 2 0.5897 55.36830908407929 32.35244715599979 2.5794901658305647 0 0 0
586 196 3 -1.1794 56.34087716310373 31.67532314954147 1.4512388789249269 0 0 0
587 196 2 0.5897 56.72801764909725 32.10755982445931 0.6899727938602058 0 0 0
588 196 2 0.5897 57.081789866704405 31.504170102778076 2.032605050175794 0 0 0
589 197 3 -1.1794 58.61680984905392 33.261568221970904 2.8082886359182346 0 0 0
590 197 2 0.5897 59.00829230123685 34.0990783816467 2.5601961002442524 0 0 0
591 197 2 0.5897 59.112523334332245 32.60903479521901 2.31361683583227 0 0 0
1105 369 3 -1.1794 56.880618232521826 26.081628957958085 5.428050011599714 0 0 0
1106 369 2 0.5897 56.81236007924484 25.210688144576697 5.819244998722754 0 0 0
1107 369 2 0.5897 57.68019824546858 26.45104333279505 5.802799557572665 0 0 0
1108 370 3 -1.1794 59.59913869400749 27.102172683248 5.987953265589487 0 0 0
1109 370 2 0.5897 59.94923489601103 27.96695065880429 6.202017215400916 0 0 0
1160 387 2 0.5897 53.92677636037382 28.440540661607518 5.570634589398678 0 0 0
1162 388 3 -1.1794 57.68454632978501 30.070524109462664 5.499796794699837 0 0 0
1163 388 2 0.5897 56.94209684312642 29.74905987801799 6.011325236995308 0 0 0
1164 388 2 0.5897 57.61486453750863 31.0239289575223 5.548737659926867 0 0 0
1165 389 3 -1.1794 60.28193424293471 29.96024603456885 6.0649331700240365 0 0 0
1166 389 2 0.5897 59.3498612237043 30.102834617147614 5.900191271471798 0 0 0
1167 389 2 0.5897 60.70872732588146 30.746942083303495 5.725539030433063 0 0 0
1207 403 3 -1.1794 56.482842853205135 32.695124225950096 6.146358022865099 0 0 0
1208 403 2 0.5897 56.348984635370805 33.61015634584215 5.899315628809021 0 0 0
1209 403 2 0.5897 55.60037044592946 32.32705104167486 6.191058407386623 0 0 0
1210 404 3 -1.1794 60.3549450505693 32.53106315030734 5.013836226384762 0 0 0
1211 404 2 0.5897 61.026812968188594 33.2068593129036 5.103972668840408 0 0 0
1212 404 2 0.5897 59.88917167422913 32.761430312665304 4.2099592640797825 0 0 0
1215 405 2 0.5897 63.220460459219815 31.6732874408269 6.52206852162907 0 0 0
1780 594 3 -1.1794 56.02368743182994 29.455573837127236 7.9202632620885325 0 0 0
1783 595 3 -1.1794 59.89563100042704 29.313151493842536 8.867773853528435 0 0 0
1842 614 2 0.5897 56.44580187049902 32.11046875450077 8.126880464819193 0 0 0
30053 0 1 0 60.91080520501038 32.89571872513886 0.5110670916688779 0 0 0
30741 0 1 0 59.59489115073773 34.30422218850669 8.363033974504363 0 0 0
14251 4751 3 -1.1794 33.56718565978792 28.11006193828574 2.5300516979940024 0 0 1
593 198 2 0.5897 62.28553425757425 31.666211270475248 2.5601434052292533 0 0 0
478 160 3 -1.1794 63.17618664710861 27.049282098452288 3.0278486311203356 0 0 0
479 160 2 0.5897 64.12953318397737 27.1347324331431 3.0200865837881734 0 0 0
480 160 2 0.5897 62.93802656122464 27.10215417370071 3.953438201322569 0 0 0
481 161 3 -1.1794 66.05825813199725 27.610841859153822 3.38995213450984 0 0 0
482 161 2 0.5897 66.58196523700859 27.496819081480346 4.183022960583812 0 0 0
483 161 2 0.5897 66.6991467246224 27.797587750127185 2.7039350631462513 0 0 0
535 179 3 -1.1794 65.49301740880847 30.41368116073381 3.2493717762639904 0 0 0
536 179 2 0.5897 65.51894521529468 29.46389791629433 3.3654336651230308 0 0 0
537 179 2 0.5897 66.18724511115208 30.744163933214047 3.81951235396918 0 0 0
538 180 3 -1.1794 69.0322240406731 29.71425207899003 2.4348045914335965 0 0 0
539 180 2 0.5897 69.77559469711578 30.314086828359947 2.372915833361683 0 0 0
540 180 2 0.5897 68.42874617310034 30.008793589287546 1.7526820448276905 0 0 0
592 198 3 -1.1794 62.99230142899746 31.826590327526766 3.185435409959929 0 0 0
594 198 2 0.5897 63.59742104532932 31.096282373972464 3.0561571093591855 0 0 0
595 199 3 -1.1794 66.31844073096269 33.25490467824138 2.566637364344668 0 0 0
596 199 2 0.5897 65.63850157199391 32.59734053224869 2.4199268757048 0 0 0
597 199 2 0.5897 66.40545221941618 33.3018553099007 3.5187173706513217 0 0 0
598 200 3 -1.1794 69.17103056706092 32.55163596671294 3.02283550858073 0 0 0
599 200 2 0.5897 68.97377495843013 32.48734752599477 3.9572812802838038 0 0 0
600 200 2 0.5897 68.3870257719751 32.94387046604988 2.638491342124206 0 0 0
1111 371 3 -1.1794 64.01195866723533 26.800649614230263 5.85298409777733 0 0 0
1112 371 2 0.5897 64.16193813918937 25.85535849747468 5.865744982374695 0 0 0
1113 371 2 0.5897 63.37826026249517 26.952582416797203 6.55410769560407 0 0 0
1114 372 3 -1.1794 67.35177087757667 27.179449416832057 5.617653238935775 0 0 0
1115 372 2 0.5897 68.25690722834355 26.94311638996858 5.820400122978429 0 0 0
1168 390 3 -1.1794 67.68668725722843 30.54825683417865 5.243363643994208 0 0 0
1169 390 2 0.5897 68.55803284073339 30.66009639053679 4.863258083450745 0 0 0
1170 390 2 0.5897 67.76152190571464 29.765289520814363 5.788885304309008 0 0 0
1213 405 3 -1.1794 63.470433183415714 32.21441048338095 5.773115059633461 0 0 0
1214 405 2 0.5897 63.08386473603853 31.7717632857508 5.017562239510393 0 0 0
1216 406 3 -1.1794 66.36680277963387 32.99132001434118 5.297526029052398 0 0 0
1217 406 2 0.5897 66.8541237611248 32.16759161690532 5.282644798818932 0 0 0
1218 406 2 0.5897 65.45662675791966 32.729230924257116 5.4358016427118665 0 0 0
1219 407 3 -1.1794 69.40784940788674 33.15669847334648 5.885224906595179 0 0 0
1220 407 2 0.5897 68.5581080092396 33.431269746833124 6.22987249338747 0 0 0
1221 407 2 0.5897 69.97344166414635 33.91950610181996 6.005482050643318 0 0 0
1790 597 2 0.5897 66.58775871681468 28.451398350862707 8.112532418219802 0 0 0
1792 598 3 -1.1794 69.2267559457812 30.060576622186606 9.167039694334 0 0 0
1849 617 3 -1.1794 69.20994226211853 32.72086590251579 9.125534531107835 0 0 0
1850 617 2 0.5897 69.38142486289216 31.795275107321785 8.952016551024233 0 0 0
1730 577 2 0.5897 64.38023892587655 27.76491729576185 8.370279680737195 0 0 0
1789 597 3 -1.1794 65.93580230892978 29.151303376593507 8.076233927652197 0 0 0
1847 616 2 0.5897 62.55012522156683 32.72816687119478 9.180798382084546 0 0 0
1223 408 2 0.5897 7.084479799688989 2.0773850457668193 9.06220927379362 0 0 0
1224 408 2 0.5897 6.005848575460854 2.800194391317656 9.840667032646357 0 0 0
1284 428 2 0.5897 2.044955855253044 5.805926753081807 9.244604044911526 0 0 0
1335 445 2 0.5897 5.596867498605316 9.11487547088872 10.290844393028275 0 0 0
1852 618 3 -1.1794 2.9866499811179206 2.0679465141616236 11.845112990172156 0 0 0
1853 618 2 0.5897 2.8304430922402313 1.1277282609181334 11.756677223370344 0 0 0
1854 618 2 0.5897 2.8273548359652443 2.251653237338838 12.770915358176127 0 0 0
1855 619 3 -1.1794 5.646888427084334 3.2932967451765935 11.822100119387972 0 0 0
1856 619 2 0.5897 6.149498261282489 2.786547680010299 12.459925059429604 0 0 0
1857 619 2 0.5897 4.856324902100355 2.7746710138584048 11.672868667363757 0 0 0
1909 637 3 -1.1794 1.7634715244220198 7.209722567253491 10.58979786478187 0 0 0
1910 637 2 0.5897 2.1179878873718967 8.096228847990053 10.658036999771264 0 0 0
1911 637 2 0.5897 2.117050360278379 6.750558559856627 11.351626012309403 0 0 0
1912 638 3 -1.1794 5.835173085638997 5.834876908178365 13.466121303859431 0 0 0
1913 638 2 0.5897 5.889741388011175 5.0962635094348245 12.85973517010145 0 0 0
1914 638 2 0.5897 5.6955640072082065 6.597004523502191 12.904070155487984 0 0 0
1973 658 2 0.5897 2.940450128663561 9.511473675480701 12.410295126488148 0 0 0
1975 659 3 -1.1794 5.784955058537926 8.351001929647257 12.62253518337546 0 0 0
2509 837 3 -1.1794 2.7823414559461668 2.7344737155310455 14.601033590321927 0 0 0
2510 837 2 0.5897 2.176055204915641 3.2834484948251856 15.098300477645259 0 0 0
2511 837 2 0.5897 3.6512990516205948 3.0214005347123187 14.881778732885918 0 0 0
2512 838 3 -1.1794 5.482772121736238 3.3174352230379887 15.700315847004283 0 0 0
2513 838 2 0.5897 6.044753118930053 3.350286642081373 14.926151789703558 0 0 0
2514 838 2 0.5897 5.912156584653366 2.690253241380758 16.282127549558183 0 0 0
2560 854 3 -1.1794 2.494435537489014 6.019662754285596 13.998614991215119 0 0 0
2561 854 2 0.5897 1.991034744650293 5.996215722904971 14.812415116531819 0 0 0
2562 854 2 0.5897 3.18567886066282 5.369747664326622 14.125204326266385 0 0 0
2627 876 2 0.5897 5.556649378599925 7.532453132694006 15.460740968850066 0 0 0
3215 1072 2 0.5897 2.5894142974448213 5.733507102826447 17.197215496952293 0 0 0
30217 0 1 0 5.1660999279018265 6.122595632523563 8.680130059769944 0 0 0
2624 875 2 0.5897 2.7403831971752437 8.03617219622815 14.186882249137902 0 0 0
2628 876 2 0.5897 5.828114460512013 8.51952693154374 16.576037722246753 0 0 0
3214 1072 3 -1.1794 1.9017011315762686 5.310908349455833 16.6827324891268 0 0 0
3218 1073 2 0.5897 4.5156864965035215 4.8606641128821755 16.334257194658214 0 0 0
1228 410 3 -1.1794 11.797196277167055 3.375149939691094 7.849635575839838 0 0 0
1225 409 3 -1.1794 8.946223369153577 1.9389854914686133 9.234280514152921 0 0 0
1227 409 2 0.5897 9.11269124528741 1.001526804817691 9.332724976996351 0 0 0
1230 410 2 0.5897 11.080409193394159 2.9171040929350274 8.28854578346071 0 0 0
1233 411 2 0.5897 14.688580387352394 2.509703407910938 10.2122051182192 0 0 0
1287 429 2 0.5897 11.872708165296782 5.501637439017575 7.627415845948942 0 0 0
1288 430 3 -1.1794 15.126704410278714 5.0697556742125025 8.435996086588919 0 0 0
1290 430 2 0.5897 14.876408570769787 4.1763098508776615 8.671237225949875 0 0 0
1858 620 3 -1.1794 14.841576068905688 1.8213798218753312 12.124894125415643 0 0 0
1860 620 2 0.5897 14.49044069782269 0.9712306597704253 11.859974841373756 0 0 0
1915 639 3 -1.1794 8.476218432518273 2.823963633515052 12.2214171154767 0 0 0
1916 639 2 0.5897 9.431473152336315 2.8781651934463306 12.249392689208221 0 0 0
1917 639 2 0.5897 8.277992840497923 2.539917906666344 11.329085088284986 0 0 0
1918 640 3 -1.1794 11.1129273294756 4.3990822530979825 11.470597564760789 0 0 0
1919 640 2 0.5897 10.629047367097389 5.199534464427548 11.673989007568546 0 0 0
1920 640 2 0.5897 11.583296218641983 4.191297971643903 12.277945565026519 0 0 0
1921 641 3 -1.1794 13.78998800879869 4.633126835026048 12.96883428793385 0 0 0
1923 641 2 0.5897 14.179384409155455 4.8415840807307005 12.119630206499082 0 0 0
1979 660 2 0.5897 11.451056127174951 6.946967185613835 12.795429315434038 0 0 0
1982 661 2 0.5897 13.619622044404075 10.612729027143114 12.392390183377044 0 0 0
2515 839 3 -1.1794 11.564192937012676 3.036884232707262 14.238594585943487 0 0 0
2516 839 2 0.5897 10.830482859747724 2.4227662559811005 14.26617229635623 0 0 0
2517 839 2 0.5897 12.034872232565645 2.8854090751144823 15.058196805030256 0 0 0
2563 855 3 -1.1794 8.737678724675238 4.994616569902417 14.773203376819632 0 0 0
2564 855 2 0.5897 8.909277476895939 5.9238516972863025 14.620534540676585 0 0 0
2565 855 2 0.5897 8.542565510158179 4.640867563739828 13.905433631642872 0 0 0
2566 856 3 -1.1794 11.873111839746183 6.122154881236755 14.291408127986182 0 0 0
2567 856 2 0.5897 12.390645436271129 5.430301674370364 13.879423673295086 0 0 0
2568 856 2 0.5897 11.222210423675193 5.655257763072728 14.81539929188635 0 0 0
2569 857 3 -1.1794 14.88566393948451 5.883852710187262 15.117466130455586 0 0 0
2570 857 2 0.5897 14.75155652161237 5.236695161204624 14.425053257553094 0 0 0
2571 857 2 0.5897 14.162420353879064 5.736588118425302 15.72694468618443 0 0 0
2634 878 2 0.5897 11.67925923755693 8.164012454115484 14.897106509397696 0 0 0
2636 879 2 0.5897 15.944929335210707 9.69015571892967 15.832504090472368 0 0 0
3164 1055 2 0.5897 15.598603192608206 0.963813052699387 17.693661637561704 0 0 0
3221 1074 2 0.5897 9.081829502757234 7.350468159270398 16.914844642551152 0 0 0
3224 1075 2 0.5897 12.17313480713377 4.801618377323028 17.625265191147076 0 0 0
3227 1076 2 0.5897 14.603317161388343 3.4987565825115245 18.009359643991008 0 0 0
30221 0 1 0 8.907386777255066 7.025049410907602 9.622824899913866 0 0 0
1922 641 2 0.5897 13.787006047025093 3.6765467444259134 13.003158413881135 0 0 0
1978 660 3 -1.1794 11.035189888370395 7.424900725832082 12.077887516628023 0 0 0
2629 877 3 -1.1794 8.940417389176824 8.049711083154094 15.231171418859754 0 0 0
3157 1053 3 -1.1794 9.008346544395762 2.100785212762403 15.984411197495849 0 0 0
3158 1053 2 0.5897 8.90409566126801 3.023930307846918 16.21499022409627 0 0 0
3223 1075 3 -1.1794 11.540209802031463 5.215886009998785 17.038732681329687 0 0 0
1232 411 2 0.5897 15.62236644093015 2.167776130793026 9.070704166867523 0 0 0
1295 432 2 0.5897 22.865336012119172 5.046919083248823 7.376191692045733 0 0 0
1859 620 2 0.5897 15.742963001224922 1.6369974926723858 12.38897153821578 0 0 0
1234 412 3 -1.1794 17.661287606075536 2.5273162025674556 9.113365458439912 0 0 0
1236 412 2 0.5897 17.62369739307917 2.4522820275805834 10.0668788489693 0 0 0
1237 413 3 -1.1794 20.379192289590904 2.7563374217588965 9.443699264354816 0 0 0
1239 413 2 0.5897 20.984438479988484 2.1290070861529315 9.83913019940953 0 0 0
1291 431 3 -1.1794 18.16062302181156 5.255198259548944 8.58081898562982 0 0 0
1293 431 2 0.5897 18.78848199368897 4.587739842494219 8.857449069760019 0 0 0
1296 432 2 0.5897 21.631476003636195 4.7831277718285525 6.5395914977198935 0 0 0
1861 621 3 -1.1794 17.849999051869503 2.0353550207194546 12.05833959527986 0 0 0
1862 621 2 0.5897 18.744542741520636 1.7166154186059743 11.93822131345919 0 0 0
1863 621 2 0.5897 17.955279427830153 2.936082269859418 12.364672711504758 0 0 0
1864 622 3 -1.1794 20.585311446697524 1.0435750393860337 11.791366894011901 0 0 0
1865 622 2 0.5897 20.342645573539375 0.8132784800192141 12.688199034682318 0 0 0
1866 622 2 0.5897 20.89765340128312 0.22346514401207457 11.409144327101151 0 0 0
1924 642 3 -1.1794 17.60913930161887 4.752604963311053 12.481040595784167 0 0 0
1925 642 2 0.5897 17.72131883148056 5.579288014101771 12.011741056022386 0 0 0
1926 642 2 0.5897 17.429113205898904 5.012117373897763 13.38463161702272 0 0 0
1927 643 3 -1.1794 22.213894257438326 4.306002383975016 11.977502704385365 0 0 0
1928 643 2 0.5897 21.650237188267877 5.014076662967286 12.28919923498079 0 0 0
1929 643 2 0.5897 21.64635780627708 3.5353030088182877 11.964993956387628 0 0 0
2518 840 3 -1.1794 18.05108679754924 2.620859301511577 15.411311128272505 0 0 0
2519 840 2 0.5897 17.538056219706046 1.8295823544043492 15.247262450801877 0 0 0
2520 840 2 0.5897 18.8708645823586 2.477718280750788 14.938333985234635 0 0 0
2521 841 3 -1.1794 20.79555431451694 2.496800304904962 15.147073622957983 0 0 0
2522 841 2 0.5897 21.487261397428604 2.711167430425916 14.521118888288091 0 0 0
2523 841 2 0.5897 21.21369429715755 1.9065788995058621 15.773991885118177 0 0 0
2572 858 3 -1.1794 17.48349121294498 5.481906454664903 15.3119148407521 0 0 0
2573 858 2 0.5897 17.62368484690817 4.58863100323021 15.625978992715128 0 0 0
2574 858 2 0.5897 16.54337463041549 5.6283443915162445 15.416645528862698 0 0 0
2575 859 3 -1.1794 20.92809789076312 5.523909851616917 13.928539677139808 0 0 0
2576 859 2 0.5897 21.675150302182324 5.5333428349244915 14.52691701832598 0 0 0
2577 859 2 0.5897 20.429579909782618 4.746196143486094 14.17928396993808 0 0 0
2639 880 2 0.5897 18.29504483148945 7.5727997603216055 15.038457343430029 0 0 0
3167 1056 2 0.5897 18.266200303308956 2.968277150430516 18.32408507200947 0 0 0
3230 1077 2 0.5897 16.351619081153093 6.894981147753284 18.088241354607167 0 0 0
30068 0 1 0 20.45077377352988 6.947387675474084 10.829853996625982 0 0 0
30112 0 1 0 16.175649250006614 8.305416918102058 11.665139578223874 0 0 0
1348 450 3 -1.1794 22.553922225091473 9.671490552605793 9.55988607652008 0 0 0
30100 0 1 0 20.06921518993142 7.241229299997214 18.339949252346614 0 0 0
30012 0 1 0 29.87987342682613 8.490256059762478 8.78547656838902 0 0 0
1869 623 2 0.5897 25.180218023206418 3.1249989208983107 12.859499266080464 0 0 0
1240 414 3 -1.1794 23.88020365624947 3.6601411862313236 8.897537466097493 0 0 0
1241 414 2 0.5897 23.569965656504635 3.633189519525837 9.802666066625 0 0 0
1242 414 2 0.5897 24.71773039514172 4.121195879705639 8.944540008321216 0 0 0
1245 415 2 0.5897 26.783192390432607 1.595504589541349 8.915941843875663 0 0 0
1246 416 3 -1.1794 30.1619498572331 2.3433961960833773 8.819312259297675 0 0 0
1248 416 2 0.5897 29.2915631262747 2.2141234460649155 9.196071003710957 0 0 0
1297 433 3 -1.1794 26.4848338916248 5.381906636019652 8.743230368318734 0 0 0
1299 433 2 0.5897 27.280034076813898 5.675620950683879 8.298684631776672 0 0 0
1301 434 2 0.5897 30.322717432138415 5.406938989237198 9.286446428152995 0 0 0
1867 623 3 -1.1794 24.909727028639075 3.409777375714839 11.986591635999577 0 0 0
1868 623 2 0.5897 24.12809299389696 3.9408894413675384 12.13890893420615 0 0 0
1870 624 3 -1.1794 31.117755891506715 3.3541627116182626 13.246910450289597 0 0 0
1871 624 2 0.5897 30.271090660121452 2.917915648107351 13.151630550771223 0 0 0
1872 624 2 0.5897 31.007658368903446 3.928984453318018 14.00433390099944 0 0 0
1930 644 3 -1.1794 24.178851928270976 6.8543989647483725 11.656824902139787 0 0 0
1931 644 2 0.5897 25.12282969026805 6.771117530873834 11.52190922969634 0 0 0
1932 644 2 0.5897 23.789168602685024 6.334804622859772 10.953688725219838 0 0 0
1933 645 3 -1.1794 27.190700523671495 7.2220192307821565 10.895316537775281 0 0 0
1934 645 2 0.5897 27.83341922257604 6.585307985719494 11.20795524286044 0 0 0
1935 645 2 0.5897 26.805923756240173 6.813613846122911 10.119827019903122 0 0 0
1936 646 3 -1.1794 30.97486639039397 5.571618057626398 11.175368991536683 0 0 0
1937 646 2 0.5897 31.01843589826096 4.737759159548444 11.64335790109174 0 0 0
1938 646 2 0.5897 30.609294535959236 6.185495784007497 11.812348915416031 0 0 0
1994 665 2 0.5897 27.55420579701581 8.996016366821468 11.724615716273894 0 0 0
1997 666 2 0.5897 30.79340940087128 8.191819738499424 12.59804351647342 0 0 0
2524 842 3 -1.1794 23.71169285523816 3.0840329224055556 14.646341055253476 0 0 0
2525 842 2 0.5897 23.842128970119163 3.066114907748164 15.594442567411289 0 0 0
2526 842 2 0.5897 23.704208491665703 4.014702892213419 14.422669223112058 0 0 0
2527 843 3 -1.1794 26.501283346721788 4.191356714240102 15.850565273963861 0 0 0
2528 843 2 0.5897 25.997462280597166 3.896465470330526 16.609139929794974 0 0 0
2529 843 2 0.5897 26.63557850191268 3.3998828143187927 15.329253768051458 0 0 0
2578 860 3 -1.1794 23.770188389054745 5.789356017284489 14.386630390109818 0 0 0
2579 860 2 0.5897 23.63515457902001 6.093022792868322 13.488975728979323 0 0 0
2580 860 2 0.5897 24.34103605527902 6.449403785897714 14.779951444167914 0 0 0
2581 861 3 -1.1794 27.91426557503274 6.0157605063341615 13.906023914405061 0 0 0
2582 861 2 0.5897 28.022992675675322 6.965525861415171 13.954562213030627 0 0 0
2583 861 2 0.5897 27.303925307835613 5.807613861987166 14.613407497232174 0 0 0
2584 862 3 -1.1794 30.40091987802985 5.155317487525142 15.189067079955159 0 0 0
2585 862 2 0.5897 29.62122236812411 5.668369564602352 14.976742392849324 0 0 0
2586 862 2 0.5897 30.422655578401365 5.136559855443376 16.14583772283539 0 0 0
2646 882 2 0.5897 26.7064376051719 8.710903469985787 15.304680298514599 0 0 0
2648 883 2 0.5897 29.957197460422567 7.316241814536055 16.00442427674279 0 0 0
3173 1058 2 0.5897 24.806768435221976 2.5065859497037075 18.19703606079143 0 0 0
3237 1079 2 0.5897 22.32075443713073 5.754145164138253 18.10727724707474 0 0 0
30075 0 1 0 27.959971663162786 1.4848688163935313 14.809103097512592 0 0 0
30114 0 1 0 28.261974649522717 3.4717741794516233 11.520516343454144 0 0 0
30148 0 1 0 27.049115652312377 6.359038021899005 17.86408973740725 0 0 0
1991 664 2 0.5897 23.716340160041245 8.407940958377583 12.362518659585987 0 0 0
1996 666 3 -1.1794 30.05231447455455 7.8822849234368455 13.118810147937896 0 0 0
2641 881 3 -1.1794 25.076998554338264 8.108876575529752 15.243908434131882 0 0 0
3235 1079 3 -1.1794 23.13032842527955 6.100334626505143 17.731811555285887 0 0 0
1253 418 2 0.5897 35.383179891067186 1.750090415619295 8.259820087262256 0 0 0
1249 417 3 -1.1794 33.28051180120994 1.8458320258246392 8.518644303015577 0 0 0
1251 417 2 0.5897 32.530078083633576 1.2647807511941844 8.642984705086077 0 0 0
1254 418 2 0.5897 35.67610929731695 3.230209903868244 8.135990772248144 0 0 0
1303 435 3 -1.1794 33.78825545512354 5.257019522212374 10.00972505314106 0 0 0
1305 435 2 0.5897 33.03795841913977 4.718971568566901 9.757159349705768 0 0 0
1306 436 3 -1.1794 36.32392343666295 5.5181416867761826 8.554125391874534 0 0 0
1308 436 2 0.5897 35.55381329361607 5.980729671730163 8.88454130498289 0 0 0
1311 437 2 0.5897 38.16397996942148 5.056592166422813 9.067682476056847 0 0 0
1873 625 3 -1.1794 33.83110970026628 1.983816504503193 11.878057358692827 0 0 0
1874 625 2 0.5897 33.626049258997604 2.0410203883817397 12.811282639355996 0 0 0
1875 625 2 0.5897 33.16728083712936 1.3930858300323312 11.522249318549513 0 0 0
1876 626 3 -1.1794 36.223187224652555 3.492818042499305 11.243221400566503 0 0 0
1877 626 2 0.5897 35.70484827783913 2.746484178713179 11.54412394056457 0 0 0
1878 626 2 0.5897 35.668393954722475 3.9237989675809346 10.593074030932925 0 0 0
1880 627 2 0.5897 39.1896633596764 1.8058724150999215 10.899952806601068 0 0 0
1939 647 3 -1.1794 33.5075799353846 6.30793769655462 12.711028248720828 0 0 0
1940 647 2 0.5897 33.66518729074186 6.749085278037956 13.54576214949415 0 0 0
1941 647 2 0.5897 32.568059502331494 6.124821419324309 12.70999902995706 0 0 0
1942 648 3 -1.1794 36.17029230132898 6.294286754416127 11.921490346438663 0 0 0
1943 648 2 0.5897 35.225603327000286 6.435703164876166 11.983109850102112 0 0 0
1944 648 2 0.5897 36.257970272225684 5.4042372382227635 11.580378919499566 0 0 0
1947 649 2 0.5897 38.24160477893077 6.48944611182934 12.146304935581767 0 0 0
2530 844 3 -1.1794 34.892478409276656 2.1916533644094036 15.067930592791987 0 0 0
2531 844 2 0.5897 35.38669222735432 2.3564323056810252 15.870945420080412 0 0 0
2532 844 2 0.5897 33.97521431305976 2.2257289339614243 15.33940074912202 0 0 0
2533 845 3 -1.1794 38.933732344746545 1.8173070508885536 15.566520170084695 0 0 0
2534 845 2 0.5897 37.98889176247042 1.8212439512095469 15.413249087491277 0 0 0
2587 863 3 -1.1794 33.216163508962595 5.033338960780135 15.1143893017761 0 0 0
2588 863 2 0.5897 33.889338569638376 5.084738639241736 14.435843214004395 0 0 0
2589 863 2 0.5897 32.39833754356471 4.91091716318732 14.632305169710389 0 0 0
2590 864 3 -1.1794 35.36329240540427 7.49740712134903 14.796562941277612 0 0 0
2591 864 2 0.5897 35.85091389366163 7.850704438045126 15.540631557206686 0 0 0
2592 864 2 0.5897 36.00066903292181 6.961454089133383 14.324612505273429 0 0 0
2652 884 2 0.5897 32.56618178372308 8.864963646261476 15.420054325283253 0 0 0
3182 1061 2 0.5897 32.1943047439304 2.384966988247096 17.30488964925104 0 0 0
3186 1062 2 0.5897 34.90518394470887 2.388397139943839 18.201207585673494 0 0 0
3242 1081 2 0.5897 33.446133473672624 5.5166608377260316 16.58174368577195 0 0 0
30156 0 1 0 37.610551487920496 4.425886724442283 14.529764687573532 0 0 0
1879 627 3 -1.1794 39.98761114071348 2.270752694581746 11.151743365877747 0 0 0
3188 1063 2 0.5897 39.23542678762536 3.307226108085351 18.95876498191462 0 0 0
1351 451 3 -1.1794 33.84436424550227 8.846496472798263 9.300418130284212 0 0 0
2004 668 2 0.5897 35.48735764503087 8.970583227936169 11.877262968965 0 0 0
3307 1103 3 -1.1794 38.56123076240462 7.358613668458431 15.6548525867482 0 0 0
1358 453 2 0.5897 38.83857431878349 7.095264726063096 8.540407257576584 0 0 0
1309 437 3 -1.1794 38.971768635806036 5.548046769848119 9.216621089467862 0 0 0
1945 649 3 -1.1794 39.14097664582668 6.376241297468907 11.83882047711767 0 0 0
1257 419 2 0.5897 41.41709188208457 4.100078188114812 8.86327397542586 0 0 0
1260 420 2 0.5897 45.386671010297086 2.8356998925592376 10.251142329159961 0 0 0
1313 438 2 0.5897 42.077651621425055 6.619910978698102 9.588674220370429 0 0 0
1314 438 2 0.5897 41.666717743013 5.937359030832611 8.301370057632111 0 0 0
1881 627 2 0.5897 39.7386160505993 2.7715379639378597 11.928562095326773 0 0 0
1882 628 3 -1.1794 42.29311102591611 3.5263845291833404 10.416337686352707 0 0 0
1883 628 2 0.5897 43.1262633001894 3.3858781926436503 10.866167667742289 0 0 0
1884 628 2 0.5897 41.746437403296035 2.7890623023268413 10.687880783230268 0 0 0
1885 629 3 -1.1794 44.60787403250085 2.494416317727375 11.896839305861889 0 0 0
1886 629 2 0.5897 44.7430742493674 1.5469261642415133 11.882145170834537 0 0 0
1887 629 2 0.5897 44.6558619551149 2.7293381048430896 12.823521839836195 0 0 0
1946 649 2 0.5897 39.050001997279296 6.10681923839379 10.924836230105157 0 0 0
1948 650 3 -1.1794 41.87733706528892 6.107541002776617 11.456106600170951 0 0 0
1949 650 2 0.5897 41.77572347492731 5.273241891550281 10.998011376773116 0 0 0
1950 650 2 0.5897 40.98478468243044 6.364558748657087 11.687458819689637 0 0 0
1951 651 3 -1.1794 45.27399769564216 5.483545015138523 11.572709565245471 0 0 0
1952 651 2 0.5897 46.11346731289023 5.276603412287204 11.161981418046421 0 0 0
1953 651 2 0.5897 44.990624702584306 4.659198386350066 11.968163902861294 0 0 0
2007 669 2 0.5897 41.94478087682436 9.531474090993417 10.995465596811124 0 0 0
2009 670 2 0.5897 45.20318720909353 7.446356091338698 11.84928108445359 0 0 0
2535 845 2 0.5897 39.0327357008497 2.1373398998456965 16.46318634294527 0 0 0
2536 846 3 -1.1794 44.34847141370213 3.155737485348498 16.67954881708332 0 0 0
2537 846 2 0.5897 45.15734133469107 2.812960877383849 17.059635606675034 0 0 0
2538 846 2 0.5897 44.64106496375705 3.778636342727708 16.014252482790674 0 0 0
2593 865 3 -1.1794 43.47779915660981 7.282224990848145 15.169778069822005 0 0 0
2594 865 2 0.5897 42.575176894026754 7.17632278155571 14.869295620948337 0 0 0
2595 865 2 0.5897 43.4125092799925 7.298635419088571 16.12460813558049 0 0 0
2596 866 3 -1.1794 45.0396517223616 4.975712887583037 14.706540555934666 0 0 0
2597 866 2 0.5897 44.3797587326296 5.561237553042472 14.335147867143807 0 0 0
2598 866 2 0.5897 45.809638792614976 5.530447752404725 14.831523986398919 0 0 0
3248 1083 2 0.5897 39.529332802122866 6.159930196508794 19.272873761408054 0 0 0
3254 1085 2 0.5897 44.75670184657436 5.702429538736266 16.895558557126993 0 0 0
3308 1103 2 0.5897 38.54129180809163 8.108428558496774 15.06020031346113 0 0 0
30063 0 1 0 42.86709737670287 1.0515986267524013 14.210316525334202 0 0 0
30168 0 1 0 41.52211961577699 4.255465567971529 14.9300888392682 0 0 0
3191 1064 2 0.5897 42.99513473345488 3.1607962120489694 17.876507169374936 0 0 0
3250 1084 3 -1.1794 42.411833524257155 6.2759941917537345 17.89372208470704 0 0 0
1261 421 3 -1.1794 48.46579830436314 2.7800703625548313 8.808871124114075 0 0 0
1264 422 3 -1.1794 51.28769757578261 3.020138739714821 9.234525878004579 0 0 0
1367 456 2 0.5897 46.74495691810608 8.247116418825783 10.874084502627737 0 0 0
1262 421 2 0.5897 48.471721790196476 1.8472662756417944 8.59422421014264 0 0 0
1266 422 2 0.5897 50.4219921709652 3.3007126034077277 8.937770926894467 0 0 0
1316 439 2 0.5897 51.486659320619594 5.358751791182089 8.946476073972493 0 0 0
1318 440 3 -1.1794 54.66450971353783 5.474660103994505 9.928786409047769 0 0 0
1319 440 2 0.5897 53.93440643898656 5.251390954073233 10.50613521911142 0 0 0
1888 630 3 -1.1794 50.31981869649473 3.018866993172126 11.899684418727011 0 0 0
1889 630 2 0.5897 50.708317352975506 2.818526254323762 11.048117997323109 0 0 0
1890 630 2 0.5897 50.99619540907717 2.7812071060170696 12.5339274543077 0 0 0
1891 631 3 -1.1794 53.89930687519105 2.8250885488010784 12.992038009883665 0 0 0
1892 631 2 0.5897 53.26512572744152 2.2804642037899585 13.458332990798853 0 0 0
1893 631 2 0.5897 53.364620934238005 3.4477742332366144 12.499488211321264 0 0 0
1954 652 3 -1.1794 48.541453262087 5.218662284434234 11.698603473391666 0 0 0
1955 652 2 0.5897 48.421881867479314 5.24920344062647 10.749392456484738 0 0 0
1956 652 2 0.5897 49.112024401913416 4.464071689728151 11.844456842370302 0 0 0
1957 653 3 -1.1794 52.335667745802944 6.285069645799624 11.387595457972195 0 0 0
1958 653 2 0.5897 52.18858933286038 6.07909681443421 12.310728598262388 0 0 0
1959 653 2 0.5897 52.78452140929785 7.130430271562981 11.39888565308538 0 0 0
2012 671 2 0.5897 49.44221246535529 6.894227123137129 12.150696876418381 0 0 0
2539 847 3 -1.1794 48.46968628624692 2.814984433816557 14.684431684152383 0 0 0
2540 847 2 0.5897 48.39864668952738 3.1904801529975018 13.806828025725778 0 0 0
2541 847 2 0.5897 47.895361359427405 2.049470968252764 14.665138545015312 0 0 0
2542 848 3 -1.1794 51.688989190078814 2.033133464911634 14.318428081428165 0 0 0
2543 848 2 0.5897 50.9948869054842 1.374275571422844 14.299423625640765 0 0 0
2544 848 2 0.5897 51.26155380666085 2.8225048215674367 14.650729967913652 0 0 0
2545 849 3 -1.1794 53.950400693351575 3.028712567239583 16.092066033797877 0 0 0
2546 849 2 0.5897 53.36966529872554 2.885811416504408 15.34469926431294 0 0 0
2599 867 3 -1.1794 47.382483158788574 6.264371791288001 14.884341355078963 0 0 0
2600 867 2 0.5897 48.06131912602536 5.832595763079603 14.36570628885962 0 0 0
2601 867 2 0.5897 47.6997095805606 6.212172797544571 15.785936327574547 0 0 0
2602 868 3 -1.1794 50.535638274172335 5.659277390653685 14.563911176007544 0 0 0
2603 868 2 0.5897 51.475230397336105 5.802931525258304 14.45094393969767 0 0 0
2604 868 2 0.5897 50.37113327497375 5.860589109810824 15.485129324009906 0 0 0
2605 869 3 -1.1794 53.096586289920246 6.168236411766969 14.515055457925607 0 0 0
2607 869 2 0.5897 53.19738722762267 6.98598609344394 15.00224879427244 0 0 0
2660 887 2 0.5897 47.06827986369876 8.19892988863932 15.23383170296444 0 0 0
2663 888 2 0.5897 50.00731646721089 8.218633645008058 13.869961150152605 0 0 0
2665 889 3 -1.1794 52.50775523320465 8.590251768727487 15.909597741219606 0 0 0
2666 889 2 0.5897 51.56971697292161 8.559099654303067 15.721591300976906 0 0 0
3198 1066 2 0.5897 50.29015035330701 1.9722373443684675 16.940770368623372 0 0 0
3263 1088 2 0.5897 53.463672231430145 7.063708517322196 17.250811962267615 0 0 0
1366 456 3 -1.1794 47.542265751582654 8.084767778906228 10.369927872204693 0 0 0
1374 458 2 0.5897 54.249489684330136 8.72168832532267 8.434067141845805 0 0 0
2016 672 2 0.5897 52.3172683618239 9.758380408943479 11.783379814772191 0 0 0
3195 1065 2 0.5897 47.5868159246583 2.7540340702764374 16.475327643789317 0 0 0
3201 1067 2 0.5897 53.26574678941495 1.8855838194901837 17.83893956207518 0 0 0
2547 849 2 0.5897 54.80969999750318 2.7370449741617078 15.787489468304832 0 0 0
2606 869 2 0.5897 53.86052962590544 5.646596739702686 14.761053237279707 0 0 0
1267 423 3 -1.1794 58.156529002425586 3.208249031634619 8.877777193335803 0 0 0
1268 423 2 0.5897 57.60697466684442 2.8656432829908605 9.582648342791096 0 0 0
1270 424 3 -1.1794 60.96992609886113 2.388572384767784 8.582013404954559 0 0 0
1272 424 2 0.5897 60.580667198396 2.291509689357988 9.451087302927867 0 0 0
1275 425 2 0.5897 62.920598226177624 2.6859415199798122 8.742610861867684 0 0 0
1322 441 2 0.5897 56.24165574515614 5.618067670214496 8.598255332476583 0 0 0
1323 441 2 0.5897 57.61163684153856 5.976296220364149 8.062793669531398 0 0 0
1324 442 3 -1.1794 61.3570059197929 4.806578911095883 9.720942439896357 0 0 0
1326 442 2 0.5897 60.727253529179286 5.1341450451983786 10.363082692360758 0 0 0
1894 632 3 -1.1794 56.938170326041 3.104901261281565 11.471044047170029 0 0 0
1895 632 2 0.5897 57.430836253834116 2.3309823771659195 11.744104123557667 0 0 0
1896 632 2 0.5897 56.08603278878505 3.009355668123421 11.896443692569445 0 0 0
1897 633 3 -1.1794 60.36350858111052 2.6938251152348935 11.252059310676408 0 0 0
1898 633 2 0.5897 61.266636475305226 3.0041215238369987 11.317691138223152 0 0 0
1899 633 2 0.5897 59.830589135700606 3.4812695962593128 11.36232710616536 0 0 0
1960 654 3 -1.1794 56.76058331217326 6.379149920711711 11.369967413906028 0 0 0
1961 654 2 0.5897 55.931774442131335 6.175451976991341 10.93659153666663 0 0 0
1962 654 2 0.5897 56.60817287024034 6.167553237104528 12.290961181513918 0 0 0
1963 655 3 -1.1794 59.66664501962584 5.585658338187501 11.444468412321354 0 0 0
1964 655 2 0.5897 58.78575499007804 5.66520517255584 11.078496615598045 0 0 0
1965 655 2 0.5897 59.68255984749545 6.210273097436908 12.169612096361934 0 0 0
2018 673 2 0.5897 57.05728247628282 8.32678149353757 10.767224648245328 0 0 0
2548 850 3 -1.1794 56.972159422144216 2.559564164041038 15.127045483013315 0 0 0
2549 850 2 0.5897 57.781012660715625 2.817525303507085 14.684954746004324 0 0 0
2550 850 2 0.5897 56.92479578700382 1.611154262229533 15.006598725475673 0 0 0
2551 851 3 -1.1794 59.01005411095995 1.1149409624404343 13.731450265898006 0 0 0
2552 851 2 0.5897 59.53803362848857 1.2271896800494164 14.521937237746208 0 0 0
2553 851 2 0.5897 59.622864640445435 1.2610595410612164 13.0107947046007 0 0 0
2608 870 3 -1.1794 55.768038892841844 5.393630297541719 14.143491969598907 0 0 0
2609 870 2 0.5897 56.140070716747076 4.513567375500974 14.201053149447889 0 0 0
2610 870 2 0.5897 56.14564817059073 5.862935729431389 14.887397286997812 0 0 0
2611 871 3 -1.1794 58.630228676669816 7.179155076822247 13.749145061908482 0 0 0
2612 871 2 0.5897 57.692645032997284 7.087537616783098 13.91877426319987 0 0 0
2613 871 2 0.5897 58.85563693634958 8.0386671942292 14.10504046232803 0 0 0
2669 890 2 0.5897 61.523457335414626 9.638384580705338 14.041884751522634 0 0 0
3203 1068 2 0.5897 61.01290400108213 0.4420872298698478 15.928863219600572 0 0 0
3323 1108 2 0.5897 57.42933901218033 8.942230305526811 16.871887219095207 0 0 0
30055 0 1 0 61.26547280373427 3.773206262748327 14.813484694712505 0 0 0
30236 0 1 0 54.507666647430995 2.097121746742825 9.15755411174475 0 0 0
1378 460 3 -1.1794 59.8425739788182 6.94802386622646 8.845787158894957 0 0 0
3202 1068 3 -1.1794 60.43299709109091 0.8803280236320031 16.5516673692096 0 0 0
3265 1089 3 -1.1794 56.64252191462046 6.886156754650162 16.097858395847485 0 0 0
3266 1089 2 0.5897 55.88301471584363 6.74711937949721 16.663588125601375 0 0 0
1276 426 3 -1.1794 66.30068803209974 2.5431380032446116 9.20009652817097 0 0 0
1329 443 2 0.5897 69.23164209218942 5.500137945353213 8.686200593834172 0 0 0
1273 425 3 -1.1794 63.69711999863214 3.1051070006146655 8.371738881106365 0 0 0
1277 426 2 0.5897 65.43532351797974 2.9137254712750016 9.026769642702368 0 0 0
1279 427 3 -1.1794 68.61555728416866 3.5636138345249337 8.539137732674776 0 0 0
1281 427 2 0.5897 67.77224866718463 3.302693410929623 8.909249956586372 0 0 0
1327 443 3 -1.1794 69.44639521986957 6.296754102035306 9.17149802142641 0 0 0
1328 443 2 0.5897 0.10204086278029305 6.294316580937434 9.225960107320404 1 0 0
1383 461 2 0.5897 65.17600121678991 7.467463624042272 9.5426630370496 0 0 0
1900 634 3 -1.1794 62.94056969118404 4.031612864161541 11.760972964383214 0 0 0
1901 634 2 0.5897 62.658717042115875 4.663492002557618 11.099519874961599 0 0 0
1902 634 2 0.5897 63.88847051490323 3.9683157335945163 11.643884244616087 0 0 0
1903 635 3 -1.1794 65.5566961751311 3.3524677554390405 12.219910920951778 0 0 0
1904 635 2 0.5897 65.07959502547129 2.697155981634738 12.729000587857584 0 0 0
1905 635 2 0.5897 66.23175700323745 2.8538866597603127 11.759540421075666 0 0 0
1906 636 3 -1.1794 68.28537117554707 2.5150363857922633 11.747614768926018 0 0 0
1907 636 2 0.5897 68.85319442635148 3.2844192921802153 11.790722004165946 0 0 0
1908 636 2 0.5897 68.71466409614904 1.8682592512181635 12.307631533576842 0 0 0
1966 656 3 -1.1794 66.06830929269964 5.9043198934246455 12.014573864429638 0 0 0
1967 656 2 0.5897 65.72769406817481 5.0117290427104955 12.07368124114245 0 0 0
1968 656 2 0.5897 66.05902465779937 6.103222611573017 11.078314270602517 0 0 0
1969 657 3 -1.1794 69.72455146852879 5.55170732234331 11.899365811644518 0 0 0
1970 657 2 0.5897 69.17883783033841 5.942226450985159 12.581951498617135 0 0 0
1971 657 2 0.5897 69.27537265162009 5.76528083915623 11.081529324397382 0 0 0
2024 675 2 0.5897 63.32701509384928 8.292207881891864 10.792150694729274 0 0 0
2027 676 2 0.5897 66.55091430248417 8.665561725316424 11.670792516997514 0 0 0
2554 852 3 -1.1794 63.84019125289588 1.3721741535157719 13.61133652506085 0 0 0
2555 852 2 0.5897 63.69498216846496 0.968675984188046 14.467102574150035 0 0 0
2556 852 2 0.5897 63.043707874820086 1.8765175670913496 13.445554649052191 0 0 0
2557 853 3 -1.1794 67.07452048999974 3.4657126964367397 15.749295527630158 0 0 0
2558 853 2 0.5897 67.12229218131506 2.7406734110906106 15.126184200821042 0 0 0
2559 853 2 0.5897 66.85420736240356 4.2280577284740595 15.21401539188103 0 0 0
2614 872 3 -1.1794 63.31113444769409 7.186108895994883 13.674457514423272 0 0 0
2615 872 2 0.5897 63.48585649566343 6.255469515162051 13.534406862215059 0 0 0
2616 872 2 0.5897 63.43659709884241 7.586005813670605 12.813891571815537 0 0 0
2617 873 3 -1.1794 66.38775997183205 6.180467823863122 14.748455824666964 0 0 0
2618 873 2 0.5897 66.87489378040411 7.00406202061288 14.723457476055373 0 0 0
2619 873 2 0.5897 66.32034777948357 5.913595373479126 13.8316862937823 0 0 0
2620 874 3 -1.1794 69.78137800830469 5.280064038065036 14.899306471888341 0 0 0
2621 874 2 0.5897 70.06425497524825 4.705238590037567 14.188119371298166 0 0 0
2622 874 2 0.5897 69.23560878114961 4.7236386031789825 15.454965869213888 0 0 0
2672 891 2 0.5897 64.01262119636903 8.084811690862955 14.897950485211616 0 0 0
2675 892 2 0.5897 67.13212931656756 8.827571202188272 13.71523096820697 0 0 0
2677 893 3 -1.1794 70.25529589381087 8.075243016888162 14.59418670388668 0 0 0
2678 893 2 0.5897 69.41844190299422 8.53982093844011 14.58556145140006 0 0 0
3209 1070 2 0.5897 66.52153557592636 3.0996845363282697 17.520292768291025 0 0 0
3213 1071 2 0.5897 68.9064224898623 4.617544395106075 18.2606835965899 0 0 0
3275 1092 2 0.5897 70.110575907004 6.645729468009061 17.84305633475965 0 0 0
3333 1111 2 0.5897 65.49988861694854 8.162210586129428 18.354012766566115 0 0 0
1517 506 2 0.5897 2.015822492987255 18.477126882883315 8.76118155292339 0 0 0
1331 444 2 0.5897 3.427261358908904 8.200073580668368 7.697134865629613 0 0 0
1332 444 2 0.5897 2.5634544603962817 7.792780204369841 8.871802900806932 0 0 0
1333 445 3 -1.1794 5.629430239505596 9.823846536928631 9.64855814294336 0 0 0
1390 464 3 -1.1794 2.3271122651474694 11.335137721821201 8.940287704482103 0 0 0
1392 464 2 0.5897 2.2663300384971796 11.320281681821353 7.985135109880896 0 0 0
1393 465 3 -1.1794 4.890949493588771 12.402256545678238 8.531187314607578 0 0 0
1395 465 2 0.5897 3.9513540189572485 12.221220822188721 8.55604357060928 0 0 0
1456 486 3 -1.1794 2.5957620849070566 15.470640434590534 9.487538056133758 0 0 0
1458 486 2 0.5897 1.6444762268828939 15.420676459799335 9.393781182769734 0 0 0
1461 487 2 0.5897 4.698933629220664 15.351697753099678 9.616193804290406 0 0 0
1972 658 3 -1.1794 2.9737809824817774 9.696394010760908 11.471717673139164 0 0 0
1974 658 2 0.5897 3.632276857130504 10.38581351420746 11.386183977752665 0 0 0
1976 659 2 0.5897 6.296987790822895 8.381512050995973 13.430695424055363 0 0 0
1977 659 2 0.5897 4.8764815182221515 8.440334532761717 12.910506194375339 0 0 0
2032 678 3 -1.1794 4.860681880996223 11.994211579025357 11.656911174497115 0 0 0
2033 678 2 0.5897 5.654620470276617 12.339960250899592 11.249050194150794 0 0 0
2034 678 2 0.5897 5.165378474542545 11.261366590462286 12.192009137544444 0 0 0
2092 698 3 -1.1794 2.640799569463675 14.189727987861131 11.907169673904182 0 0 0
2093 698 2 0.5897 2.8782940296166672 13.386540127955055 11.443793746526792 0 0 0
2094 698 2 0.5897 2.564499758627152 14.850358841243233 11.218709758023463 0 0 0
2623 875 3 -1.1794 3.253991261937903 8.8092980068973 13.95296790013074 0 0 0
2625 875 2 0.5897 3.747209500013014 9.018741240582099 14.746126966770339 0 0 0
2626 876 3 -1.1794 5.966862546517151 8.378624934547915 15.639486934750416 0 0 0
2680 894 3 -1.1794 2.4829063691964097 12.447139158406587 15.060455941226829 0 0 0
2681 894 2 0.5897 2.1664499387179466 12.255896972059658 14.177555339204433 0 0 0
2682 894 2 0.5897 2.9316055660610987 11.64680780149189 15.333169358595232 0 0 0
2683 895 3 -1.1794 5.595189290098647 11.306905518696125 14.494110727654611 0 0 0
2684 895 2 0.5897 5.416529080400235 11.374838474256983 15.43203321994838 0 0 0
2685 895 2 0.5897 4.753389568615114 11.487438429811627 14.075765208500501 0 0 0
2746 916 3 -1.1794 3.55894689816873 14.975744484164215 14.411540050512375 0 0 0
2747 916 2 0.5897 3.2752411626454188 14.513552537994368 13.622793374596153 0 0 0
2748 916 2 0.5897 3.3157972959947517 14.3935682104267 15.131386491386692 0 0 0
2749 917 3 -1.1794 6.356184808353398 14.57247943570286 14.193033172467258 0 0 0
2750 917 2 0.5897 5.418963163132257 14.753194987209437 14.120987131629077 0 0 0
2751 917 2 0.5897 6.411804327486976 13.829231588103438 14.793633850456468 0 0 0
2802 934 2 0.5897 5.978875177132215 17.575555744230634 14.767827205003126 0 0 0
3338 1113 2 0.5897 6.609283032858504 11.720279879694179 16.9971736230073 0 0 0
3393 1131 2 0.5897 6.218010420095906 15.394949411637262 17.87377385059573 0 0 0
30245 0 1 0 69.92392346143951 10.97132824187464 16.930973085738366 -1 0 0
2799 933 2 0.5897 2.8349989924153762 17.118739721326918 14.98175664118798 0 0 0
1339 447 3 -1.1794 11.857574779281414 9.403422420689228 8.567078799101592 0 0 0
1396 466 3 -1.1794 9.976563797715851 13.007155571004423 7.9169815967678 0 0 0
1397 466 2 0.5897 9.349993348850564 12.85206332139273 7.2101664092208235 0 0 0
1467 489 2 0.5897 12.306241178480379 14.341053376345913 9.850109711497476 0 0 0
1344 448 2 0.5897 13.931624053636542 9.69155966812703 8.434001944803981 0 0 0
1336 446 3 -1.1794 9.179309438369891 10.732590266432958 9.85865672746942 0 0 0
1338 446 2 0.5897 8.365695187367734 10.304003483081344 9.592993562242876 0 0 0
1341 447 2 0.5897 11.521762187630358 8.598580905077277 8.172500957151295 0 0 0
1342 448 3 -1.1794 14.797641098473035 10.098407492692923 8.460858102403257 0 0 0
1398 466 2 0.5897 9.763466721896624 12.346345279036987 8.575883855013812 0 0 0
1399 467 3 -1.1794 12.149215234101469 12.393782829990053 9.41964948766269 0 0 0
1401 467 2 0.5897 11.81338491064898 11.54582885679606 9.710207207920018 0 0 0
1404 468 2 0.5897 13.97795424889827 12.704239999017334 9.183119574166792 0 0 0
1464 488 2 0.5897 7.113593777961386 15.889173019168123 8.130223286736413 0 0 0
1465 489 3 -1.1794 12.50740887331133 15.276798642485966 9.862113720672491 0 0 0
1466 489 2 0.5897 13.44970463636257 15.321791545438987 9.699988568645374 0 0 0
1468 490 3 -1.1794 15.3854278461479 15.4249953402867 8.646275007788114 0 0 0
1523 508 2 0.5897 9.224151425692767 17.078427309765853 8.94026457785851 0 0 0
1980 660 2 0.5897 11.215541855067723 8.345816983519436 12.266613263051074 0 0 0
1981 661 3 -1.1794 13.225263305995583 9.86774817683045 12.845950526213166 0 0 0
1983 661 2 0.5897 13.965123535684018 9.412447489481155 13.247871127140902 0 0 0
2035 679 3 -1.1794 7.238531239590863 12.651607426050749 10.686687423807449 0 0 0
2036 679 2 0.5897 7.495894302730785 13.571209581651045 10.62089202522234 0 0 0
2037 679 2 0.5897 8.040085683630728 12.163924611668136 10.497194632818154 0 0 0
2038 680 3 -1.1794 14.689999661022956 12.119492284187864 11.770085407951052 0 0 0
2039 680 2 0.5897 14.376554818140942 12.281804127525543 10.880344518172292 0 0 0
2040 680 2 0.5897 15.476838853183033 12.658765905124456 11.84945213243858 0 0 0
2095 699 3 -1.1794 7.274407664065214 15.181866728058182 11.49831883825589 0 0 0
2096 699 2 0.5897 6.795137804722784 14.870005582765081 12.26596135229365 0 0 0
2097 699 2 0.5897 6.59932910012875 15.54528919182504 10.925235316040325 0 0 0
2098 700 3 -1.1794 12.146159737050745 17.146852962227925 12.103684060124616 0 0 0
2099 700 2 0.5897 12.16232357760943 16.778267980212306 12.986925516012679 0 0 0
2100 700 2 0.5897 11.598898916482092 16.54297975314958 11.60161427979223 0 0 0
2101 701 3 -1.1794 16.356918760013215 15.661693612353574 11.46708535646972 0 0 0
2102 701 2 0.5897 15.911874344899832 15.45514210942212 12.288975723267784 0 0 0
2103 701 2 0.5897 17.23367089491936 15.93964303790407 11.732192236617811 0 0 0
2156 719 2 0.5897 15.17533885368003 18.291572595999433 12.078485612853136 0 0 0
2630 877 2 0.5897 9.415769965813546 8.802168131811616 14.878921178389295 0 0 0
2631 877 2 0.5897 8.04152934825507 8.361469022616763 15.33624268756909 0 0 0
2632 878 3 -1.1794 11.973439948375049 9.049833923281152 15.109261592199147 0 0 0
2633 878 2 0.5897 12.238525841546624 9.422514766460093 14.268386142246033 0 0 0
2635 879 3 -1.1794 15.39805042561897 9.540508239164238 15.061295784011586 0 0 0
2637 879 2 0.5897 15.382644482793737 8.588913908180215 14.959006788395062 0 0 0
2686 896 3 -1.1794 8.512032282451514 12.216060548138937 16.484947896754477 0 0 0
2687 896 2 0.5897 8.238470077642711 11.940245519392443 15.61012140711147 0 0 0
2688 896 2 0.5897 9.463418135199023 12.11073724007066 16.48323553441961 0 0 0
2689 897 3 -1.1794 12.090295668316063 13.18767680646048 15.01166320624693 0 0 0
2690 897 2 0.5897 12.792923700462715 12.663403305356912 14.627369378669288 0 0 0
2691 897 2 0.5897 12.265739624600748 13.171327233367176 15.95250523818203 0 0 0
2692 898 3 -1.1794 14.784895585906579 12.132605143620149 14.448272759479593 0 0 0
2693 898 2 0.5897 14.974107704243913 11.216328307414205 14.650429615978348 0 0 0
2694 898 2 0.5897 14.848794948565532 12.186122469098228 13.494708682647103 0 0 0
2752 918 3 -1.1794 9.516039596280024 14.687052602588247 15.73786078269694 0 0 0
2753 918 2 0.5897 8.944241680038873 13.957407266305548 15.976392622899349 0 0 0
2754 918 2 0.5897 9.018071425060468 15.178589193689835 15.084675113124925 0 0 0
2755 919 3 -1.1794 12.493806786489927 15.806909667265792 14.416220887563567 0 0 0
2756 919 2 0.5897 13.274138280764411 15.513710150225004 13.945745341406282 0 0 0
2757 919 2 0.5897 12.026107572070591 15.000006258310684 14.631618513658696 0 0 0
2758 920 3 -1.1794 15.73286287385702 14.933670642003305 14.059555708033102 0 0 0
2759 920 2 0.5897 16.06506476543171 14.285446821710307 14.680586814016724 0 0 0
2760 920 2 0.5897 15.699620613514973 15.74954126376252 14.559038651965537 0 0 0
2808 936 2 0.5897 11.81720539960903 17.361136450446367 15.440831189084017 0 0 0
3288 1096 2 0.5897 11.431560878256205 10.027874528639122 16.60501207961265 0 0 0
3395 1132 2 0.5897 9.174651984138604 15.392688234774162 17.249511782298416 0 0 0
30203 0 1 0 9.0712142216303 10.747360259230168 13.426343198062403 0 0 0
30251 0 1 0 10.146137194196122 13.768890519258639 11.849118014822002 0 0 0
2805 935 2 0.5897 8.123805821341282 17.275871110515087 14.090919661447058 0 0 0
3398 1133 2 0.5897 12.247801474627718 16.525869023600535 18.315278113017268 0 0 0
3400 1134 3 -1.1794 15.038498893928704 15.174935578121946 17.149991065662675 0 0 0
1403 468 2 0.5897 15.116725232864265 11.762942166708173 8.852886974658709 0 0 0
1985 662 2 0.5897 17.92834985103205 9.885766382899428 13.566910318002737 0 0 0
1988 663 2 0.5897 21.305007756743137 10.685951880916956 13.685460613231877 0 0 0
1347 449 2 0.5897 22.16027238542152 8.653696139748158 8.136031785470136 0 0 0
1407 469 2 0.5897 18.117152213567806 13.839671252304623 9.095068769811627 0 0 0
1408 470 3 -1.1794 20.823122284484768 12.460572476611059 8.269410118362861 0 0 0
1410 470 2 0.5897 21.551464535013103 12.146235196872727 8.805079300136915 0 0 0
1469 490 2 0.5897 16.016681448781938 15.599228823751236 9.344410258521473 0 0 0
1471 491 3 -1.1794 21.557704975610505 15.137280021091897 10.29882297743303 0 0 0
1473 491 2 0.5897 20.835298338686002 15.036921490396558 10.918733921937857 0 0 0
1984 662 3 -1.1794 18.239874016706676 10.547319259260027 12.949228145075605 0 0 0
1986 662 2 0.5897 19.184466782400875 10.40139396283044 12.897438502697083 0 0 0
1987 663 3 -1.1794 21.01377412953483 10.192807780589012 12.91850327251351 0 0 0
1989 663 2 0.5897 20.683471444934376 10.859180017969475 12.315942874761667 0 0 0
2041 681 3 -1.1794 17.816505713030395 12.537319181575585 11.07568955448878 0 0 0
2042 681 2 0.5897 18.768376254625025 12.609904771382498 11.145725464920535 0 0 0
2043 681 2 0.5897 17.623935320755173 11.638924981718224 11.34408474930761 0 0 0
2044 682 3 -1.1794 20.64711635415757 12.5657654557502 11.581324370355276 0 0 0
2045 682 2 0.5897 21.553661190491173 12.282322699059183 11.46271359490795 0 0 0
2046 682 2 0.5897 20.658696732452608 13.073807747333277 12.392490201711057 0 0 0
2049 683 2 0.5897 23.80471772983897 12.412510553016034 12.424275444926664 0 0 0
2104 702 3 -1.1794 19.04711978251186 15.10829734281585 11.803234058458887 0 0 0
2105 702 2 0.5897 18.486492041079803 14.332865969422329 11.778026214224216 0 0 0
2106 702 2 0.5897 18.84194640390556 15.57913530642401 10.995491724078681 0 0 0
2159 720 2 0.5897 18.403673435356833 17.893647984187766 12.053597852631546 0 0 0
2638 880 3 -1.1794 18.039924740879034 8.490502803605246 14.943764781314739 0 0 0
2640 880 2 0.5897 18.042344303290097 8.833692546723078 15.837323369211603 0 0 0
2695 899 3 -1.1794 17.395124325209423 12.59784966086141 15.016414577729535 0 0 0
2696 899 2 0.5897 16.468828746369976 12.419190903544767 14.85427620777138 0 0 0
2697 899 2 0.5897 17.83203051788185 12.360756339628685 14.19841078188556 0 0 0
2698 900 3 -1.1794 20.981873327445015 13.008374402297864 14.376637723200083 0 0 0
2699 900 2 0.5897 20.839767550774095 12.676772857557259 15.263248182071832 0 0 0
2700 900 2 0.5897 21.933617324639822 13.06335647742568 14.290653542039493 0 0 0
2761 921 3 -1.1794 21.102022633007067 15.750673794310863 15.384617478659184 0 0 0
2762 921 2 0.5897 20.408011009761402 16.377406208984002 15.180200969039854 0 0 0
2763 921 2 0.5897 20.89847808289725 14.984008997945581 14.848869074010414 0 0 0
3404 1135 2 0.5897 18.091016859061025 13.072117754394926 16.554277668597184 0 0 0
3407 1136 2 0.5897 20.69587384764882 15.192227656844564 17.277256828772767 0 0 0
30022 0 1 0 18.299290114059648 10.276018350945465 8.744677000139044 0 0 0
30028 0 1 0 21.379188666499775 10.216456294734812 15.94233736585276 0 0 0
1992 664 2 0.5897 22.63058813549528 9.386474890968804 12.756867625082627 0 0 0
1536 512 2 0.5897 20.957403778120486 17.774698867091658 9.557351306448508 0 0 0
1350 450 2 0.5897 22.679241210931302 10.516225849131356 9.127509442140008 0 0 0
2644 882 3 -1.1794 27.629209000882398 8.793303614097724 15.063986748843309 0 0 0
1349 450 2 0.5897 23.44105875781345 9.345637749246617 9.711677735470953 0 0 0
1412 471 2 0.5897 23.840552505834136 12.998408554083055 8.21725287466542 0 0 0
1413 471 2 0.5897 23.180675351568073 12.279349428438325 7.059923429383629 0 0 0
1414 472 3 -1.1794 30.30406442729969 12.301000447866189 8.509940011996152 0 0 0
1416 472 2 0.5897 29.571193999701862 12.111464859216804 9.095780382556283 0 0 0
1474 492 3 -1.1794 24.09094325025846 14.589272203001252 9.182122694826202 0 0 0
1476 492 2 0.5897 23.20555180041555 14.902982811984286 9.366242274421436 0 0 0
1479 493 2 0.5897 30.402167404216783 14.59164131045632 7.808120621478777 0 0 0
1538 513 2 0.5897 23.654686204950195 16.749984143462044 7.233238976359525 0 0 0
1990 664 3 -1.1794 23.517610826128184 9.107875016477402 12.984477077764712 0 0 0
1993 665 3 -1.1794 27.965623416974122 9.60987277129122 12.333013167324536 0 0 0
1995 665 2 0.5897 28.87780905470083 9.323987095534493 12.382190640296253 0 0 0
1998 666 2 0.5897 30.292942286311145 8.08497040768943 14.022828030059708 0 0 0
2047 683 3 -1.1794 23.308017604582727 11.970929989927765 11.735416149281036 0 0 0
2048 683 2 0.5897 23.163411341781213 11.086939207082471 12.072878589983722 0 0 0
2050 684 3 -1.1794 26.644945827014165 12.067856143384908 10.047416664258938 0 0 0
2051 684 2 0.5897 26.888876296160916 11.703700782575904 9.19646411109041 0 0 0
2052 684 2 0.5897 26.341876345669714 11.313809322967147 10.553177035268257 0 0 0
2053 685 3 -1.1794 29.459299917875875 11.3387516140487 11.090364726527243 0 0 0
2054 685 2 0.5897 28.569335668971075 10.993030626016177 11.158724078469774 0 0 0
2055 685 2 0.5897 29.82971940453666 11.222663557988959 11.965319251350278 0 0 0
2107 703 3 -1.1794 23.429933094547852 14.786606302530267 12.539035893112635 0 0 0
2108 703 2 0.5897 22.801281559273626 14.91560072042259 11.828832129983446 0 0 0
2109 703 2 0.5897 24.282059997597216 14.962824761713522 12.140215403935889 0 0 0
2110 704 3 -1.1794 25.61401352744839 14.773139497531185 11.27016024576446 0 0 0
2111 704 2 0.5897 25.305611387951256 15.15019731038707 10.446177592549638 0 0 0
2112 704 2 0.5897 25.883961277559123 13.883852722113977 11.040969295781371 0 0 0
2113 705 3 -1.1794 30.92086615338282 14.923584754262409 9.940856600873788 0 0 0
2114 705 2 0.5897 31.306434575581854 14.128522764866112 10.308883478264653 0 0 0
2115 705 2 0.5897 30.23003118491306 15.16338805590302 10.558491466809464 0 0 0
2168 723 2 0.5897 27.076988694385804 15.949492378150419 10.958084776110997 0 0 0
2642 881 2 0.5897 24.604730056648357 8.737232118110741 14.697680854447185 0 0 0
2643 881 2 0.5897 24.654438561126913 8.170404632680242 16.100582442106674 0 0 0
2645 882 2 0.5897 27.62609457882166 9.35765891365595 14.290859933467619 0 0 0
2647 883 3 -1.1794 30.156441257513915 8.239489770229689 15.849031255977703 0 0 0
2649 883 2 0.5897 29.3000889991989 8.660010096471888 15.771205931085607 0 0 0
2701 901 3 -1.1794 23.907161115968837 12.495791295592316 14.650574916025473 0 0 0
2702 901 2 0.5897 24.28356572156665 13.349944613079813 14.862645976260943 0 0 0
2703 901 2 0.5897 24.639680215712072 11.884622731123937 14.728816547406305 0 0 0
2704 902 3 -1.1794 26.54760703753777 11.613890514809944 14.788511886226722 0 0 0
2705 902 2 0.5897 26.737427245733812 12.512008394967102 15.059776624309754 0 0 0
2706 902 2 0.5897 27.284751768354962 11.101844857460343 15.121165024649486 0 0 0
2707 903 3 -1.1794 30.139800449736097 11.912254403934284 16.07057073395155 0 0 0
2708 903 2 0.5897 30.526376967689966 11.909444846233244 15.19490894750489 0 0 0
2709 903 2 0.5897 30.692316396204717 11.318339564167616 16.578727624347145 0 0 0
2764 922 3 -1.1794 24.48892972922321 15.417541438285236 15.007089714825549 0 0 0
2765 922 2 0.5897 23.901396266744868 15.836637878127593 15.6358938584691 0 0 0
2766 922 2 0.5897 23.975768717750086 15.359192256245482 14.201177127466654 0 0 0
2767 923 3 -1.1794 29.898736770083666 15.902614312790323 16.328688649836725 0 0 0
2768 923 2 0.5897 29.84529432645789 15.41675383056077 17.15168059103537 0 0 0
2769 923 2 0.5897 29.592941798436772 15.284546024193688 15.664826910414549 0 0 0
2823 941 2 0.5897 29.23118826409701 18.92246338281883 15.74468391261948 0 0 0
3350 1117 2 0.5897 28.431773786921767 12.619799018636593 16.66783505547099 0 0 0
30134 0 1 0 28.77688873401902 14.63170188024934 13.606254264702313 0 0 0
2167 723 3 -1.1794 27.640297778981644 16.72215196110284 11.001794873209015 0 0 0
3409 1137 3 -1.1794 23.758101452590868 15.311912057256707 17.96880596829469 0 0 0
1418 473 2 0.5897 33.142501665114466 12.059416648219376 7.850280170788192 0 0 0
2000 667 2 0.5897 32.634170295455924 8.665804928010294 10.696058361356156 0 0 0
1353 451 2 0.5897 33.37868671218962 9.537087410488468 8.828760193053503 0 0 0
1354 452 3 -1.1794 36.382324295499366 9.158133878016816 8.107495004018531 0 0 0
1355 452 2 0.5897 37.143343163559415 9.206591967912722 8.686056806302714 0 0 0
1357 453 3 -1.1794 39.05058959875745 7.983966980082126 8.254944061942206 0 0 0
1419 473 2 0.5897 31.91187411385805 11.187156603738053 7.9791730199842945 0 0 0
1422 474 2 0.5897 35.258838319405456 12.184557745268505 9.28436280128241 0 0 0
1424 475 2 0.5897 38.538163667573905 11.015186202175148 8.676351393130618 0 0 0
1481 494 2 0.5897 32.730323390064314 14.545804231288807 8.662506412641779 0 0 0
1482 494 2 0.5897 34.18669251956503 14.383591364248844 8.28228143245654 0 0 0
1483 495 3 -1.1794 35.7077746959363 15.129836919393872 8.686900260835309 0 0 0
1485 495 2 0.5897 36.188983077013866 15.150146817606242 7.859701320390984 0 0 0
1999 667 3 -1.1794 32.33591983311727 8.691538222581894 11.605243326717293 0 0 0
2001 667 2 0.5897 32.874168560117624 9.368565375446057 12.015309448019893 0 0 0
2002 668 3 -1.1794 35.14663632519749 9.552950076893724 12.556225055848037 0 0 0
2003 668 2 0.5897 35.24906779925299 9.058952695612932 13.369678075754951 0 0 0
2056 686 3 -1.1794 32.18434423328003 12.622220486500904 11.397737904428636 0 0 0
2057 686 2 0.5897 33.012382063323095 12.173915487768959 11.56980888370947 0 0 0
2058 686 2 0.5897 31.808076160191078 12.153672705492935 10.6526759069082 0 0 0
2059 687 3 -1.1794 34.926800138930105 12.046938212729964 11.474946174616619 0 0 0
2060 687 2 0.5897 34.92471837272572 11.175872976945149 11.871774424873138 0 0 0
2061 687 2 0.5897 35.36311635506554 12.603485802888914 12.120015770457005 0 0 0
2062 688 3 -1.1794 37.92633445285525 10.273671439845302 10.606582766713911 0 0 0
2064 688 2 0.5897 38.303817658043776 9.941527368458345 11.421087532890306 0 0 0
2116 706 3 -1.1794 33.57803600467571 15.44420461834713 11.317457867030882 0 0 0
2117 706 2 0.5897 32.70148424399644 15.275790582107682 10.971733136698807 0 0 0
2118 706 2 0.5897 34.154933124355985 14.89470870545911 10.786914844752028 0 0 0
2119 707 3 -1.1794 36.404605979905604 15.32765820479734 12.220072376785428 0 0 0
2120 707 2 0.5897 36.48450398137389 14.811592943164998 13.02227253447705 0 0 0
2121 707 2 0.5897 35.466186502556525 15.496461301885091 12.135773725858517 0 0 0
2124 708 2 0.5897 39.425906637252766 14.641984012710196 12.929944256554624 0 0 0
2174 725 2 0.5897 33.83002476045658 17.122693389955675 12.727674318993115 0 0 0
2650 884 3 -1.1794 32.89339890310272 9.020064370803926 14.533993580320233 0 0 0
2651 884 2 0.5897 33.68338387924569 8.483062533964477 14.47247566716935 0 0 0
2653 885 3 -1.1794 39.42409810461666 9.070476922208861 13.223968291018664 0 0 0
2655 885 2 0.5897 39.02870387669418 8.333728420514094 12.758031740512468 0 0 0
2710 904 3 -1.1794 31.020784159891175 10.999873194579909 13.580754035194436 0 0 0
2711 904 2 0.5897 31.408484372077197 10.165889975709023 13.8460713423186 0 0 0
2712 904 2 0.5897 31.75677931956714 11.50981370901512 13.242370123873503 0 0 0
2713 905 3 -1.1794 37.62063658936011 12.193310214647015 13.267025369880065 0 0 0
2714 905 2 0.5897 38.303892353492024 12.041111570913934 12.614163380936738 0 0 0
2715 905 2 0.5897 38.09051564834472 12.519095413821415 14.03469023965434 0 0 0
2717 906 2 0.5897 40.455551514228866 10.982075506823358 14.243828402296074 0 0 0
2770 924 3 -1.1794 36.56778021832418 14.742168118655417 15.041013007134943 0 0 0
2771 924 2 0.5897 36.2510965001371 15.623745324545132 14.844126757339858 0 0 0
2772 924 2 0.5897 37.52162311140849 14.820312586572113 15.023436527161408 0 0 0
3302 1101 2 0.5897 32.184698393951194 8.583232778841213 17.95188544023955 0 0 0
3357 1119 2 0.5897 35.03622859108786 12.234306012866194 19.034311031277042 0 0 0
30051 0 1 0 33.07144437101719 14.782279755660014 15.820111857051648 0 0 0
30136 0 1 0 34.88169805629682 11.584081629681645 15.980020701234293 0 0 0
2122 708 3 -1.1794 39.58124194893287 15.298005289043072 13.609457859279162 0 0 0
30106 0 1 0 31.27261823369232 17.514676350876492 14.002970267228745 0 0 0
2181 727 2 0.5897 39.30213709491448 17.172958578329602 13.090223025060817 0 0 0
3361 1121 3 -1.1794 39.02269221935126 12.650299822897829 16.481571380268264 0 0 0
1490 497 2 0.5897 44.463085097455895 14.548323483983571 9.170269975994344 0 0 0
1361 454 2 0.5897 43.243581921896265 9.2783158824429 9.303689836735419 0 0 0
2654 885 2 0.5897 40.27198895345665 9.196593413177403 12.798048564447987 0 0 0
2716 906 3 -1.1794 40.86303508856774 11.845271364421839 14.315115542361994 0 0 0
1360 454 3 -1.1794 42.32301515226315 9.362443622173764 9.05527379239267 0 0 0
1362 454 2 0.5897 42.00479480868079 8.461113946201136 9.00455406836889 0 0 0
1363 455 3 -1.1794 45.00096933555808 9.186922368943126 8.815513896042255 0 0 0
1365 455 2 0.5897 45.20348630121519 8.900601326833161 9.706153835151557 0 0 0
1425 475 2 0.5897 37.65888789878826 12.218127475393256 8.408579953334826 0 0 0
1426 476 3 -1.1794 41.368488989404284 11.788767968772278 8.35496576879972 0 0 0
1428 476 2 0.5897 41.426974961856395 10.885529386683341 8.666371179551671 0 0 0
1429 477 3 -1.1794 44.21240713338855 11.877372041925545 8.137683399141475 0 0 0
1431 477 2 0.5897 43.258818856776 11.882474574863938 8.220605042940894 0 0 0
1487 496 2 0.5897 42.07330052463871 13.854207658118218 7.988597352649238 0 0 0
1488 496 2 0.5897 42.046292976363006 15.047214707266257 7.056985968003711 0 0 0
1489 497 3 -1.1794 45.257164133237616 14.77004221171853 9.656592411112983 0 0 0
1491 497 2 0.5897 45.8946087360464 14.107543727049025 9.390149185044862 0 0 0
1557 519 2 0.5897 45.56692597296908 16.570888822876473 9.409425502134384 0 0 0
2005 669 3 -1.1794 41.76830802178766 9.2460508546968 11.89191607691614 0 0 0
2006 669 2 0.5897 42.21195036161574 8.40115306578537 11.966490950541386 0 0 0
2008 670 3 -1.1794 45.011964768841196 8.357429071079787 11.626540851925693 0 0 0
2010 670 2 0.5897 45.024671975025086 8.817433370033086 12.465866295756797 0 0 0
2063 688 2 0.5897 37.33715304857805 10.975304650716403 10.883724517559594 0 0 0
2065 689 3 -1.1794 44.55504572030383 12.323608026555622 12.4425949782747 0 0 0
2066 689 2 0.5897 44.2048232178588 11.882139758556283 13.216340254802006 0 0 0
2067 689 2 0.5897 44.364193405475675 13.250245220939801 12.588023014916793 0 0 0
2123 708 2 0.5897 40.30420917939387 14.941970320994017 14.125974280102485 0 0 0
2125 709 3 -1.1794 43.59151190405324 16.05588884389139 11.991807857937774 0 0 0
2126 709 2 0.5897 43.65707144125381 15.692378509395347 11.10874845323453 0 0 0
2127 709 2 0.5897 44.4501345911961 15.893562244520732 12.382510990389967 0 0 0
2656 886 3 -1.1794 44.94405677715836 9.747489110389406 14.21929460293524 0 0 0
2657 886 2 0.5897 45.874624705665425 9.689094109254683 14.435779011370508 0 0 0
2658 886 2 0.5897 44.52000943355548 9.128938787095302 14.814115020081848 0 0 0
2718 906 2 0.5897 40.37952106702393 12.28171767274849 15.01651462510962 0 0 0
2719 907 3 -1.1794 43.491185339288904 12.029590963969596 15.47504852157784 0 0 0
2720 907 2 0.5897 43.51667665229041 11.112835091605305 15.200930670972452 0 0 0
2721 907 2 0.5897 43.97500754666788 12.046714050596737 16.300793339886958 0 0 0
2773 925 3 -1.1794 41.445709487865685 14.257648863220467 15.060179511405833 0 0 0
2774 925 2 0.5897 41.67268430081584 13.46613002949449 14.572111125214565 0 0 0
2775 925 2 0.5897 42.0256650172497 14.244687083431506 15.821569686297746 0 0 0
2776 926 3 -1.1794 44.94368512315414 14.340611919455036 15.085625758343856 0 0 0
2777 926 2 0.5897 44.28523080282774 13.647467060921626 15.038519401583892 0 0 0
2778 926 2 0.5897 45.74725396473439 13.93040035682558 14.765884406264728 0 0 0
2832 944 2 0.5897 39.49028001823845 18.239572058709857 15.915807863907776 0 0 0
2835 945 2 0.5897 41.325182855148554 16.311869679074437 14.556856734371383 0 0 0
3362 1121 2 0.5897 39.769179024741646 12.143429500064112 16.801056269112646 0 0 0
3366 1122 2 0.5897 41.53692313178077 11.240348569503384 17.31025930234737 0 0 0
30077 0 1 0 40.5788755990892 13.393429697273142 11.33573730746346 0 0 0
1434 478 2 0.5897 46.15017797422314 12.153045488751085 10.893658254163588 0 0 0
30144 0 1 0 39.36348143406033 15.036814560606308 8.452100892597567 0 0 0
3311 1104 2 0.5897 41.41044286066536 8.959629965649036 15.847855953257648 0 0 0
3369 1123 2 0.5897 44.752875972034104 12.714542076376997 18.177756837618272 0 0 0
1369 457 3 -1.1794 50.29832214964645 8.569049155894012 9.394370937398278 0 0 0
1371 457 2 0.5897 49.543182768996004 9.113196594303027 9.170989103373223 0 0 0
1433 478 2 0.5897 46.54194057771195 11.425475831613806 9.625171291622127 0 0 0
2014 672 3 -1.1794 52.88444726315643 9.030193299890444 11.529836768851867 0 0 0
2662 888 3 -1.1794 49.96428488472769 8.64817788012331 14.72428624707716 0 0 0
1368 456 2 0.5897 48.11331301529297 8.823867973753636 10.57937466727642 0 0 0
1370 457 2 0.5897 50.15043108856172 8.315693839439161 10.305508632591113 0 0 0
1372 458 3 -1.1794 54.70812154618298 9.372814574022211 8.965031503242146 0 0 0
1432 478 3 -1.1794 46.75746151698349 12.193082977745664 10.154851676754607 0 0 0
1436 479 2 0.5897 51.9939522702523 9.671233385461994 8.357469755231971 0 0 0
1437 479 2 0.5897 52.77814992326981 10.394407843024094 7.283248048771972 0 0 0
1438 480 3 -1.1794 55.039566147281576 11.964268787403299 9.63821734433023 0 0 0
1493 498 2 0.5897 48.20385524918642 14.763283489483104 9.234117138067546 0 0 0
1494 498 2 0.5897 47.9602301684776 13.496387163653717 8.441958154207473 0 0 0
1495 499 3 -1.1794 51.14100834891668 15.483949669004023 7.3407075906042945 0 0 0
1497 499 2 0.5897 50.45691588344746 14.81721845127701 7.4016901600467415 0 0 0
1499 500 2 0.5897 53.61002067746967 15.02846919869554 9.719490959363705 0 0 0
2011 671 3 -1.1794 50.08262230975871 7.602193186993343 12.080762697886819 0 0 0
2013 671 2 0.5897 50.904654261967934 7.161768384612407 11.865075069296262 0 0 0
2015 672 2 0.5897 53.232857724864175 9.283709365793225 10.675101916819022 0 0 0
2068 690 3 -1.1794 48.2677955014114 10.695351114064767 11.838577287626912 0 0 0
2069 690 2 0.5897 48.238400059153484 11.181281122632406 12.662737195455202 0 0 0
2070 690 2 0.5897 47.82234411498415 11.262763106432372 11.209412874773244 0 0 0
2071 691 3 -1.1794 51.08030732972949 10.513449082421046 12.966440956471462 0 0 0
2072 691 2 0.5897 50.22479561663461 10.63622017381813 12.555029737197795 0 0 0
2073 691 2 0.5897 51.00242463643742 9.684983236355485 13.4395277436507 0 0 0
2074 692 3 -1.1794 53.46976317274992 12.008286624112069 11.867675891987233 0 0 0
2075 692 2 0.5897 53.92939312414218 11.646376215368646 11.110052053314837 0 0 0
2076 692 2 0.5897 53.17508653539167 11.241186078909331 12.358546692581596 0 0 0
2128 710 3 -1.1794 47.55139157002403 15.76287654466276 11.11370418579004 0 0 0
2129 710 2 0.5897 46.64835592667141 15.517401803028374 10.912458300176203 0 0 0
2130 710 2 0.5897 47.80713457147438 15.175084912122937 11.824569577789623 0 0 0
2131 711 3 -1.1794 50.75436714597338 15.162285799796752 14.44882170728261 0 0 0
2132 711 2 0.5897 49.89641838470815 14.816529092297925 14.20263246864986 0 0 0
2133 711 2 0.5897 50.971700737100726 14.707843887603355 15.262750243900072 0 0 0
2134 712 3 -1.1794 52.91121836270448 14.74480839539377 11.554984831637231 0 0 0
2135 712 2 0.5897 53.158906682365156 13.85031973224236 11.789022248590237 0 0 0
2136 712 2 0.5897 52.21646446617216 14.971030193682557 12.173347607299256 0 0 0
2659 887 3 -1.1794 47.34190690182658 9.065559244181456 15.534353376678075 0 0 0
2661 887 2 0.5897 47.55957388365356 8.941542472713587 16.458189173714786 0 0 0
2664 888 2 0.5897 49.03024024857247 8.797203557284556 14.871197309786027 0 0 0
2667 889 2 0.5897 52.79541368773602 9.432238555964474 15.556691214183115 0 0 0
2722 908 3 -1.1794 47.94500184308508 11.7724087581169 14.443210768091406 0 0 0
2723 908 2 0.5897 48.82071336137061 11.618857110835046 14.797868984892004 0 0 0
2724 908 2 0.5897 47.46998431990235 10.95966316218359 14.61651580615349 0 0 0
2725 909 3 -1.1794 50.57821042785701 12.094105185304977 16.019496307297672 0 0 0
2726 909 2 0.5897 51.067405785543166 11.80930504365952 15.247609945556269 0 0 0
2727 909 2 0.5897 50.92525309620665 11.560092820789738 16.734075897745285 0 0 0
2728 910 3 -1.1794 53.83029344820343 11.018372032551248 14.635486528755754 0 0 0
2729 910 2 0.5897 54.3074919975097 11.494409661524799 15.31512029318404 0 0 0
2730 910 2 0.5897 53.98231723416467 11.523634646699714 13.836843472233916 0 0 0
2779 927 3 -1.1794 48.32154151561919 14.407867762420613 13.42396286873215 0 0 0
2780 927 2 0.5897 47.942958967957075 15.20441686895309 13.796006654371103 0 0 0
2781 927 2 0.5897 48.11907791988168 13.724714495175823 14.063135664324848 0 0 0
2782 928 3 -1.1794 53.94517630244573 13.837837581381269 15.284573697825062 0 0 0
2783 928 2 0.5897 53.196931784891895 13.918388747493283 15.87607492748904 0 0 0
2784 928 2 0.5897 53.61218169489389 14.12819919187612 14.43543538588781 0 0 0
2837 946 2 0.5897 48.46954880252368 17.17383768417109 14.147586473466701 0 0 0
2840 947 2 0.5897 50.78280907101106 17.281507512767593 14.595841817042686 0 0 0
3374 1125 2 0.5897 51.03521634305182 11.324722347551482 18.78122450927532 0 0 0
3483 1161 2 0.5897 50.152650319064826 16.805235787964666 19.385804056438587 0 0 0
30035 0 1 0 50.195454942281756 13.45778161457528 10.68562641414763 0 0 0
2842 948 3 -1.1794 55.75828358006165 15.609176614357091 16.42865606862584 0 0 0
3372 1124 2 0.5897 47.76036737056017 11.889328968254004 16.85693470066668 0 0 0
3427 1143 3 -1.1794 47.710393351617256 14.936655879510312 16.361173316700448 0 0 0
1445 482 2 0.5897 60.743382327375365 14.509700055830498 8.713397850410638 0 0 0
2020 674 3 -1.1794 60.18925611643839 8.821170653445503 11.332536549393474 0 0 0
2668 890 3 -1.1794 60.56844889148209 9.697754282719156 14.016083802674224 0 0 0
1377 459 2 0.5897 58.23464397357953 8.479226362197991 7.462835899693285 0 0 0
1380 460 2 0.5897 59.98918493341922 7.496024427401475 9.61678176596536 0 0 0
1439 480 2 0.5897 55.92317100685485 11.908645388426368 10.002058222098176 0 0 0
1441 481 3 -1.1794 57.693192336943675 11.321622739723772 8.904918453427925 0 0 0
1443 481 2 0.5897 57.51642779984117 10.451895498258555 9.263472849016757 0 0 0
1444 482 3 -1.1794 60.42995415962099 13.773932584938377 9.239364720226423 0 0 0
1446 482 2 0.5897 59.63091014623995 13.486374829132581 8.797695892393762 0 0 0
1503 501 2 0.5897 57.06306909682753 13.865126101581147 8.741275207388398 0 0 0
1504 502 3 -1.1794 59.725781508394945 16.670596992924573 9.53913244134871 0 0 0
1506 502 2 0.5897 58.99464709454744 16.69881703165975 8.92197956431025 0 0 0
1565 522 2 0.5897 55.91460211135521 17.25250855463154 9.297200584378366 0 0 0
2017 673 3 -1.1794 57.47854878109903 9.165955453713817 10.581336128329939 0 0 0
2019 673 2 0.5897 57.25077185564545 9.719500144298944 11.328288913064286 0 0 0
2021 674 2 0.5897 59.91920993181 8.703300046872169 12.243258092096072 0 0 0
2022 674 2 0.5897 59.37296111358058 8.981292415549573 10.85897971742773 0 0 0
2077 693 3 -1.1794 57.49319757913483 11.699192647343994 12.19622557646987 0 0 0
2078 693 2 0.5897 57.0526605764182 12.491760204079524 11.88963930922825 0 0 0
2079 693 2 0.5897 58.42560155871068 11.911704069443896 12.155085147644785 0 0 0
2080 694 3 -1.1794 60.344898419099415 12.387208726067847 11.914968077093192 0 0 0
2081 694 2 0.5897 60.47886521270675 13.14147272521392 11.341059153057213 0 0 0
2082 694 2 0.5897 60.153704570264026 11.663070042505494 11.31889756253282 0 0 0
2085 695 2 0.5897 62.30526766966948 11.706335003590302 12.270265337500174 0 0 0
2137 713 3 -1.1794 57.04813110851625 14.393685653101032 11.112668896285927 0 0 0
2138 713 2 0.5897 57.78807825283805 14.838872550716589 11.525607216267947 0 0 0
2139 713 2 0.5897 56.629027947195425 15.069026521171853 10.579284556491887 0 0 0
2140 714 3 -1.1794 59.49359079856531 15.765618243137101 12.129629823630113 0 0 0
2141 714 2 0.5897 59.453856764977424 16.2083006431942 11.28187706371822 0 0 0
2142 714 2 0.5897 60.313031656583334 15.271552175944642 12.104199636271987 0 0 0
2145 715 2 0.5897 62.43342975336963 15.701147677436232 11.978928373979462 0 0 0
2198 733 2 0.5897 59.73870255186811 17.542349328443933 12.59281240450749 0 0 0
2670 890 2 0.5897 60.37237296270193 10.565973549904545 14.368193556432939 0 0 0
2731 911 3 -1.1794 56.776412128752945 12.54838888190356 14.971928531661808 0 0 0
2732 911 2 0.5897 56.78335542665706 11.725461849404198 15.46077861827973 0 0 0
2733 911 2 0.5897 56.94935759857468 12.291037484081226 14.066338924536677 0 0 0
2734 912 3 -1.1794 60.40207112140094 12.249350691321016 16.120383764068176 0 0 0
2735 912 2 0.5897 60.41817889548008 13.042198752829794 15.584320571017786 0 0 0
2736 912 2 0.5897 61.274461294355184 11.870042736549593 16.01411696792885 0 0 0
2785 929 3 -1.1794 58.061043449406 14.769110491173977 15.724642236037019 0 0 0
2786 929 2 0.5897 57.62664317099818 14.006144637655964 15.343314081542497 0 0 0
2787 929 2 0.5897 58.309319085166806 14.488588658085515 16.605493104471265 0 0 0
2788 930 3 -1.1794 60.872328097668934 14.850205883423465 15.06356884338554 0 0 0
2789 930 2 0.5897 59.94369729631097 15.073130530329678 14.998902267387422 0 0 0
2790 930 2 0.5897 61.29737755249006 15.666597473583819 15.326380034355441 0 0 0
2847 949 2 0.5897 57.7001797177687 17.343652452777285 14.754297606836918 0 0 0
2849 950 2 0.5897 60.76716288340417 18.09359792213195 14.33573834011355 0 0 0
3380 1127 2 0.5897 57.30910899438351 11.175063967226926 18.349801050586567 0 0 0
3383 1128 2 0.5897 60.265410692500325 12.74092357095348 17.792332461655437 0 0 0
30154 0 1 0 55.74402927456915 16.121405119149184 13.339153038239944 0 0 0
30209 0 1 0 55.455845101057065 8.667822634136396 13.106131128338662 0 0 0
2843 948 2 0.5897 55.17770015855521 15.070328716916364 15.891257108746611 0 0 0
3488 1163 2 0.5897 56.79160019002534 17.02225192012959 17.56132513215954 0 0 0
3322 1108 3 -1.1794 57.273478471750025 9.877076811294726 17.006054942570817 0 0 0
3440 1147 2 0.5897 63.26959111679095 14.700643396664871 16.79631399939797 0 0 0
1447 483 3 -1.1794 63.998364039112026 12.427121746013649 9.284444102496922 0 0 0
1448 483 2 0.5897 64.39942176157336 12.498732510050358 10.150617454954608 0 0 0
1453 485 3 -1.1794 69.85047856350667 11.845532713963209 8.908200984217592 0 0 0
1509 503 2 0.5897 63.63661298623589 15.53519272319742 9.187236830504185 0 0 0
2030 677 2 0.5897 69.43515170125964 8.039831155789111 11.189809458580934 0 0 0
1382 461 2 0.5897 64.30349683240772 6.298093710764162 9.138676018915904 0 0 0
1381 461 3 -1.1794 64.46749437508254 6.9068835913476345 9.858892407043346 0 0 0
1384 462 3 -1.1794 66.5393541390175 8.703476933501644 9.34846163780103 0 0 0
1385 462 2 0.5897 66.29579940029505 9.578027273459082 9.651899367992312 0 0 0
1387 463 3 -1.1794 69.26932433192358 8.946515624769738 8.77265351003172 0 0 0
1388 463 2 0.5897 68.36650095187926 9.14008893238756 9.024984432702066 0 0 0
1449 483 2 0.5897 63.07595519622919 12.6381434714479 9.428886312391946 0 0 0
1450 484 3 -1.1794 67.10538585110187 12.05886358608811 9.343840619156557 0 0 0
1452 484 2 0.5897 67.25042942850257 11.931831975442533 10.2814213218289 0 0 0
1454 485 2 0.5897 0.33752742088341636 12.310187003218802 8.623802515949398 1 0 0
1455 485 2 0.5897 70.08529061567208 10.919260300569473 8.852388219733255 0 0 0
1507 503 3 -1.1794 62.68119054723608 15.498885147746371 9.23286189448462 0 0 0
1508 503 2 0.5897 62.49529547861208 15.167964643529036 10.111592554604503 0 0 0
1512 504 2 0.5897 66.07626804197056 13.775547167841118 8.348499929908012 0 0 0
1513 505 3 -1.1794 0.17511963331668534 14.82307702830286 8.55840052896499 1 0 0
1515 505 2 0.5897 70.1140476246323 15.009782210176938 7.691798595226083 0 0 0
2023 675 3 -1.1794 62.98426886418611 8.804500352729566 11.52448478438736 0 0 0
2025 675 2 0.5897 62.03489439790097 8.694943462430043 11.470474628241163 0 0 0
2026 676 3 -1.1794 66.21485499153634 9.244707798063555 12.35481428502007 0 0 0
2028 676 2 0.5897 65.34172669793021 8.904354255223566 12.549847790618744 0 0 0
2029 677 3 -1.1794 69.1542723275958 8.55891670951639 11.943392950425228 0 0 0
2031 677 2 0.5897 69.7705592551976 8.326574307666776 12.637971865511478 0 0 0
2083 695 3 -1.1794 63.225260483916394 11.508864104974885 12.094624415664711 0 0 0
2084 695 2 0.5897 63.230177920062154 10.582376359559511 11.854151300743602 0 0 0
2086 696 3 -1.1794 65.77855971479656 12.585324888125845 12.056807542331663 0 0 0
2087 696 2 0.5897 66.26647623941402 11.771162213457531 12.18053285622664 0 0 0
2088 696 2 0.5897 64.86071166853633 12.314410791707486 12.037001184153402 0 0 0
2089 697 3 -1.1794 68.80327779692439 11.405822657286878 11.53085252574404 0 0 0
2090 697 2 0.5897 69.06595788129067 10.526660135741885 11.803442832599586 0 0 0
2091 697 2 0.5897 69.38356537730043 11.613406993392463 10.798453881476908 0 0 0
2143 715 3 -1.1794 62.0836766587882 14.81018480828999 11.969483537827724 0 0 0
2144 715 2 0.5897 62.744323377725266 14.2881891450546 12.424783485621452 0 0 0
2146 716 3 -1.1794 64.82498919477791 14.996461203286684 13.483107339839972 0 0 0
2147 716 2 0.5897 65.29882722132932 14.345091810604302 12.965973259159568 0 0 0
2148 716 2 0.5897 65.14207287094273 14.869838628434458 14.377342925025435 0 0 0
2149 717 3 -1.1794 1.0156591955360186 15.7674121140324 13.05976200500243 1 0 0
2150 717 2 0.5897 1.615168241180832 15.090410615635992 12.74593124197011 1 0 0
2151 717 2 0.5897 0.33717618212823225 15.286300416382264 13.533496165101221 1 0 0
2204 735 2 0.5897 65.97364835901968 18.498450200075286 10.533358105882144 0 0 0
2671 891 3 -1.1794 64.21329747345676 8.746095760363445 15.560267683784591 0 0 0
2673 891 2 0.5897 63.74276361607359 8.454242751240054 16.341069495818214 0 0 0
2674 892 3 -1.1794 67.40483187464424 8.740261229761861 14.628599381781255 0 0 0
2676 892 2 0.5897 66.63273084062848 8.992980654372994 15.134785768498812 0 0 0
2679 893 2 0.5897 70.0263086577256 7.172398129573096 14.814793561806532 0 0 0
2737 913 3 -1.1794 62.99547422563753 11.190867585279213 15.391779300469171 0 0 0
2738 913 2 0.5897 63.15698095376846 10.335661316526574 15.790238244997997 0 0 0
2739 913 2 0.5897 63.86435977471814 11.582806753219097 15.304297862522578 0 0 0
2740 914 3 -1.1794 65.86519799376366 11.698457784919068 15.573460964422136 0 0 0
2741 914 2 0.5897 66.13568634050449 11.633162577769998 16.4893231423424 0 0 0
2742 914 2 0.5897 66.58350334876802 11.29993412072706 15.082087484773684 0 0 0
2743 915 3 -1.1794 68.72917530373452 13.297553505128203 13.763657292764528 0 0 0
2744 915 2 0.5897 68.57688888703626 12.911006659938499 12.901321829717165 0 0 0
2745 915 2 0.5897 67.89069249982921 13.210582443146505 14.217104488755727 0 0 0
2791 931 3 -1.1794 66.21897883364532 14.598410569691193 15.728586695789879 0 0 0
2792 931 2 0.5897 65.94673671559651 13.702084512861251 15.531823778046263 0 0 0
2793 931 2 0.5897 66.1281921291438 14.673747212161366 16.678488678501243 0 0 0
2794 932 3 -1.1794 68.98905144326207 15.337792159329673 16.144947324604058 0 0 0
2795 932 2 0.5897 68.98059567565426 14.534865190747999 15.623920331710973 0 0 0
2796 932 2 0.5897 68.08918310240502 15.661247423397539 16.10198061560291 0 0 0
3387 1129 2 0.5897 66.69697467144607 10.604097084682833 18.268513872766018 0 0 0
30193 0 1 0 67.55944582341473 15.073681171941184 10.582755681051236 0 0 0
2200 734 3 -1.1794 63.06698068548071 17.19819635930533 12.466156749929787 0 0 0
2856 952 2 0.5897 66.56041906530005 16.725274286825908 13.67470787331413 0 0 0
3497 1166 2 0.5897 66.31770931546929 18.022247062295662 16.354772158962167 0 0 0
1516 506 3 -1.1794 2.8558040846043564 18.61419505529963 8.323146082464003 0 0 0
1518 506 2 0.5897 3.479500258682163 18.097135318201584 8.832933781756473 0 0 0
1521 507 2 0.5897 6.883893964288911 18.741565829681864 9.27108642887709 0 0 0
1573 525 3 -1.1794 3.681574521996387 21.12866673838106 9.08476542467374 0 0 0
1575 525 2 0.5897 3.5122777470010527 20.24612318286457 8.755085193347652 0 0 0
1576 526 3 -1.1794 6.816467583558414 21.544147010080355 8.393159568824219 0 0 0
1578 526 2 0.5897 7.037354262895879 22.45929235726192 8.220098374120433 0 0 0
1626 542 2 0.5897 2.302465889616145 23.747919536012034 9.312731728011205 0 0 0
1627 543 3 -1.1794 5.647551063199842 24.861894319955393 8.444196328047878 0 0 0
1629 543 2 0.5897 6.240966704221166 24.59715500823374 9.147050324084914 0 0 0
2209 737 3 -1.1794 3.4123326689407953 19.933773856943624 12.07627219480612 0 0 0
2210 737 2 0.5897 2.7741350210484383 19.225331180120712 12.16020341462141 0 0 0
2211 737 2 0.5897 3.21071595210623 20.339774778305994 11.233214773564399 0 0 0
2212 738 3 -1.1794 6.199745231698481 18.832305085345304 12.579212244741916 0 0 0
2213 738 2 0.5897 5.9372957650980345 18.732163111934593 13.494265648914977 0 0 0
2214 738 2 0.5897 5.432150996896321 18.55713864183783 12.077900559122359 0 0 0
2275 759 3 -1.1794 2.435651716097498 23.453621707172747 11.585890994508627 0 0 0
2276 759 2 0.5897 2.7435429639234004 24.329637825114187 11.818335838953077 0 0 0
2277 759 2 0.5897 1.8495156205548275 23.207518143692734 12.301508781948158 0 0 0
2278 760 3 -1.1794 5.080569694449121 22.981962417352328 10.485610355758002 0 0 0
2279 760 2 0.5897 4.403591426668897 23.387617856254167 11.027252148924367 0 0 0
2280 760 2 0.5897 4.665123479312336 22.195933366826946 10.130935306052422 0 0 0
2797 933 3 -1.1794 2.6970756531705034 18.065843630127947 14.9675961292122 0 0 0
2798 933 2 0.5897 1.768119204478651 18.176139420621915 15.170341518163266 0 0 0
2800 934 3 -1.1794 5.454706527368337 18.335766591107667 15.019937185177087 0 0 0
2801 934 2 0.5897 4.550760385174094 18.071318334766147 14.849110130489988 0 0 0
2860 954 3 -1.1794 0.9448369659798665 21.9383796696591 14.023522039288913 0 0 0
2861 954 2 0.5897 0.041834220258893336 22.129509764163643 14.277069525279062 0 0 0
2862 954 2 0.5897 0.9866827240461311 20.982797652912414 13.986886127779755 0 0 0
2863 955 3 -1.1794 4.2781954040436965 21.375112488490522 14.258388052996692 0 0 0
2864 955 2 0.5897 4.654613864456862 20.616999705079923 14.705384640129752 0 0 0
2865 955 2 0.5897 3.9373500588326107 21.023863093080944 13.4357824391901 0 0 0
2917 973 3 -1.1794 1.758349616962843 24.991053968582168 13.898334562366246 0 0 0
2918 973 2 0.5897 2.3410806361239955 24.32258350420834 14.258616653254673 0 0 0
2919 973 2 0.5897 1.7526652151561113 25.685042130169133 14.557561028368633 0 0 0
2920 974 3 -1.1794 3.3066367811138377 23.549926309733724 15.5461827991221 0 0 0
2921 974 2 0.5897 3.326726138083014 22.778642058092746 14.979659401704632 0 0 0
2922 974 2 0.5897 4.215871655984295 23.670214721854208 15.820143366914847 0 0 0
3449 1150 2 0.5897 6.813126768476192 18.40314632557387 16.700071234757566 0 0 0
3504 1168 2 0.5897 1.5721723860557388 21.065547716306952 16.600573015256018 0 0 0
3557 1186 2 0.5897 1.6566930761116714 22.523350696318776 18.520246485091338 0 0 0
30197 0 1 0 5.86484057478131 24.26486807200454 13.660494277697955 0 0 0
1524 508 2 0.5897 10.351556253613397 17.88553507380138 9.548073275259998 0 0 0
1579 527 3 -1.1794 9.703110271477046 21.347860278425987 8.55605975564342 0 0 0
1583 528 2 0.5897 12.703359927178628 20.702219236815335 8.923060894992025 0 0 0
30261 0 1 0 9.112606217961275 22.125438244796587 14.702702193305816 0 0 0
1522 508 3 -1.1794 9.436120336453342 17.641531668047524 9.68472054455797 0 0 0
1525 509 3 -1.1794 12.1260833260484 18.131631699482032 9.25474186319717 0 0 0
1526 509 2 0.5897 12.240543647073684 17.238612431692808 9.579778548668656 0 0 0
1530 510 2 0.5897 13.937831723653211 18.267526641968548 9.31029726574044 0 0 0
1580 527 2 0.5897 8.863218470550496 21.0321362609457 8.22269514723909 0 0 0
1581 527 2 0.5897 9.774159114752328 20.96374788895606 9.429925329035301 0 0 0
1584 528 2 0.5897 11.386637729543732 21.214461602710305 8.37923603689136 0 0 0
1585 529 3 -1.1794 15.111313678996002 21.20434846778588 9.312484047189985 0 0 0
1587 529 2 0.5897 14.903136412789259 21.38439529405991 10.229259520941826 0 0 0
1630 544 3 -1.1794 8.238922990464864 24.417658443214247 9.493967561887814 0 0 0
1632 544 2 0.5897 8.410389861319304 24.887125780173836 8.677614547178507 0 0 0
1633 545 3 -1.1794 12.028953390675978 23.772529320553247 9.579217505564475 0 0 0
1635 545 2 0.5897 12.413040089796347 23.89794221746014 10.446961780707916 0 0 0
1636 546 3 -1.1794 16.095956810846367 23.71450916203823 8.740177334658489 0 0 0
1638 546 2 0.5897 15.915982751223689 23.586360962212648 9.671531090087006 0 0 0
2152 718 3 -1.1794 8.924651955044498 17.95578778975432 12.540136557918007 0 0 0
2153 718 2 0.5897 8.103756066703886 18.441046042698563 12.623119151216716 0 0 0
2154 718 2 0.5897 9.186946247787855 18.08204892737573 11.628275119470382 0 0 0
2155 719 3 -1.1794 14.689606041926984 17.958500012139467 12.83304384462748 0 0 0
2157 719 2 0.5897 13.94931474777655 17.485978600736242 12.4523545043717 0 0 0
2215 739 3 -1.1794 8.411169138918902 20.89777656804163 11.146294947264142 0 0 0
2216 739 2 0.5897 7.645380466308646 21.306768178131268 10.743150546790167 0 0 0
2217 739 2 0.5897 8.9271675493083 21.631528351693653 11.480339369722053 0 0 0
2218 740 3 -1.1794 12.261320411002464 20.819426518040338 11.162704460702336 0 0 0
2219 740 2 0.5897 12.794016906430294 20.69998547448536 11.948961272728694 0 0 0
2220 740 2 0.5897 11.515012730447976 20.233099225987928 11.287100560947021 0 0 0
2221 741 3 -1.1794 14.710418654165784 21.09836780052525 12.715843190916496 0 0 0
2222 741 2 0.5897 15.613772755371691 21.12454488200341 12.40041016695834 0 0 0
2223 741 2 0.5897 14.769225836173442 20.687606874742116 13.578425513825234 0 0 0
2281 761 3 -1.1794 9.098980980091623 23.927917133578795 12.145886124276513 0 0 0
2282 761 2 0.5897 8.781031059315136 24.39402838899896 11.372659748053952 0 0 0
2283 761 2 0.5897 8.331493006794139 23.852071981038673 12.712842974015718 0 0 0
2284 762 3 -1.1794 11.751138590320275 23.785870839304856 12.55522923437562 0 0 0
2285 762 2 0.5897 11.88191878183932 22.841520795108313 12.640850929984849 0 0 0
2286 762 2 0.5897 10.801714467069218 23.89227480933771 12.49604243048411 0 0 0
2287 763 3 -1.1794 14.80183449352842 24.104766835822623 11.317161437592949 0 0 0
2289 763 2 0.5897 14.494148921789803 23.23959252808298 11.587410926594131 0 0 0
2803 935 3 -1.1794 8.053595555436265 17.261498821999176 15.045432908696014 0 0 0
2804 935 2 0.5897 8.887368098035825 17.617295254011996 15.352781855380089 0 0 0
2806 936 3 -1.1794 11.059803620573298 17.946433071824135 15.439392362777149 0 0 0
2807 936 2 0.5897 10.861399878802416 18.079888117174292 14.512538965861197 0 0 0
2866 956 3 -1.1794 12.142528186304519 20.49300058060202 14.335290826675037 0 0 0
2867 956 2 0.5897 11.24330444593055 20.250676785142584 14.556441108737072 0 0 0
2868 956 2 0.5897 12.313601655530112 21.279264117794305 14.853707387529502 0 0 0
2923 975 3 -1.1794 11.166815582510678 24.311094879718596 15.681025456974606 0 0 0
2924 975 2 0.5897 10.940792455823406 24.081198373219173 14.779752437002701 0 0 0
2925 975 2 0.5897 12.122792439037386 24.270050865651893 15.706632167207568 0 0 0
2926 976 3 -1.1794 13.863033310212888 23.103070447554938 15.03048772975756 0 0 0
2927 976 2 0.5897 14.775898825258789 22.95470878089851 14.783714447526219 0 0 0
2928 976 2 0.5897 13.885211321456527 23.205280339408688 15.981956528697648 0 0 0
3452 1151 2 0.5897 11.634454827109844 18.356643901119565 17.172103128149327 0 0 0
3455 1152 2 0.5897 15.129352893021398 17.29331475440115 17.63783450309448 0 0 0
3560 1187 2 0.5897 10.590079143173861 24.35808171005219 18.561915395863934 0 0 0
2288 763 2 0.5897 14.194715034143098 24.716344635483544 11.733827387113372 0 0 0
2984 995 2 0.5897 13.879683688402366 25.436601335437857 15.081373529360386 0 0 0
3514 1172 3 -1.1794 14.71573748123126 20.109076564420345 15.192689971220018 0 0 0
3562 1188 3 -1.1794 13.826876044187982 23.62029762117389 17.668223672344165 0 0 0
1531 511 3 -1.1794 18.102248334409612 17.140931074540813 8.926620176661253 0 0 0
1535 512 2 0.5897 20.449526782338122 17.06944441878292 8.317766489889014 0 0 0
2811 937 2 0.5897 16.388042113752906 17.819488924466153 13.780729525724476 0 0 0
1529 510 2 0.5897 15.038171304397512 17.435750986853275 8.686361114617227 0 0 0
1532 511 2 0.5897 17.785268909424904 17.43794999176104 9.779577188029064 0 0 0
1534 512 3 -1.1794 20.595608435332018 17.94048019039224 8.686803985590362 0 0 0
1640 547 2 0.5897 18.865192316324684 24.273038164005868 7.275245119094677 0 0 0
1643 548 2 0.5897 22.924962078873396 23.491553046315666 8.4765500419088 0 0 0
2158 720 3 -1.1794 17.60877343307537 18.179027708535745 11.60312762507914 0 0 0
2160 720 2 0.5897 17.687289676024232 19.131948420518793 11.558320475911637 0 0 0
2161 721 3 -1.1794 20.410079665422856 18.38522807914856 12.101380927843401 0 0 0
2162 721 2 0.5897 21.309078153610955 18.211315570784915 11.822476769716678 0 0 0
2163 721 2 0.5897 20.301007710711247 17.86531524403329 12.897637949302617 0 0 0
2166 722 2 0.5897 23.622527240790056 17.345762075329507 11.434426840074979 0 0 0
2224 742 3 -1.1794 17.856284852055868 20.709165733000653 12.563965535786124 0 0 0
2225 742 2 0.5897 18.667753819875326 21.198888030441747 12.430094038463837 0 0 0
2226 742 2 0.5897 18.019628102526486 20.183500039486084 13.347052933276249 0 0 0
2227 743 3 -1.1794 20.85733165690769 20.932679533863226 11.859624726337731 0 0 0
2228 743 2 0.5897 20.959657062641135 20.73153496015217 10.929408718905231 0 0 0
2229 743 2 0.5897 20.68365299958743 20.085817284364303 12.27058928716349 0 0 0
2290 764 3 -1.1794 16.91938564130441 22.714632805681433 14.270581367900197 0 0 0
2291 764 2 0.5897 17.294611702355024 22.646956106934518 15.14856540430939 0 0 0
2292 764 2 0.5897 17.629603123331055 22.45177227355213 13.685152991603294 0 0 0
2293 765 3 -1.1794 21.30191145327875 25.1690463646283 11.977056635319764 0 0 0
2294 765 2 0.5897 21.287930316613515 24.6209804368695 12.761696812028493 0 0 0
2295 765 2 0.5897 20.386759971935692 25.412953991758314 11.838352179095418 0 0 0
2809 937 3 -1.1794 16.588809236421607 17.416857159461227 14.625603889945603 0 0 0
2810 937 2 0.5897 16.374706169233335 18.0915794230502 15.26991824817372 0 0 0
2812 938 3 -1.1794 19.44384710507193 17.60024874679686 14.702158649037475 0 0 0
2813 938 2 0.5897 19.64218953121178 18.256560318775907 15.370101193940402 0 0 0
2814 938 2 0.5897 18.491421725691552 17.509103600657923 14.730619545589834 0 0 0
2869 957 3 -1.1794 18.012476275193226 20.169257971723702 15.307887882345009 0 0 0
2870 957 2 0.5897 18.266738118320703 21.050232569597828 15.582600929117701 0 0 0
2871 957 2 0.5897 17.057959870247217 20.161779719892724 15.379126639682017 0 0 0
3459 1153 2 0.5897 17.964276782206507 16.13603623303285 16.773219154559175 0 0 0
3521 1174 2 0.5897 23.243433776785178 21.57436977081897 16.653657426573353 0 0 0
30143 0 1 0 20.520474904640476 22.268051892571492 14.84955738789196 0 0 0
30167 0 1 0 18.00797855679729 24.312780954649245 11.172025898926472 0 0 0
30219 0 1 0 18.369006763595614 25.326409785686987 15.044481313211286 0 0 0
30227 0 1 0 19.0541157174736 20.86673398798135 9.028213727294348 0 0 0
1590 530 2 0.5897 23.803082469289954 21.482311060675485 9.568887422759744 0 0 0
2164 722 3 -1.1794 23.025826696859404 17.75079210724807 10.805037699867746 0 0 0
2816 939 2 0.5897 21.739512976709257 17.106208240458095 14.143291059047561 0 0 0
2931 977 2 0.5897 23.879778454954142 24.933059244585326 14.780278202066182 0 0 0
1695 565 2 0.5897 17.196660154827075 26.676307849432447 7.614244040746217 0 0 0
2171 724 2 0.5897 28.340834784703354 19.5847369130683 13.065005768443529 0 0 0
1539 513 2 0.5897 22.63012890911747 17.206614543381335 8.249932753429848 0 0 0
1540 514 3 -1.1794 25.51463432195767 18.200013300498636 9.085864447719464 0 0 0
1542 514 2 0.5897 26.298691308792076 17.650985728859187 9.093308850699591 0 0 0
1544 515 2 0.5897 28.209522270690197 16.93141403349191 9.268751357287133 0 0 0
1588 530 3 -1.1794 24.722834392907135 21.690425851436135 9.733132416640096 0 0 0
1593 531 2 0.5897 26.040082719972926 19.53195358123175 8.02905973284711 0 0 0
1595 532 2 0.5897 30.79364984556337 21.321805978995368 7.517095319072335 0 0 0
1596 532 2 0.5897 31.792478198104053 21.796324928612894 8.551053093398545 0 0 0
1647 549 2 0.5897 25.67924213091809 24.353577073843727 9.203221358007134 0 0 0
1650 550 2 0.5897 30.208774099531517 24.74004428572833 9.606469591495797 0 0 0
2165 722 2 0.5897 23.582995138822476 17.98572748841984 10.063012825925988 0 0 0
2169 723 2 0.5897 27.89487946675393 16.781763124935463 11.922591134169071 0 0 0
2170 724 3 -1.1794 28.52113333092232 19.476655472682367 13.998837993400338 0 0 0
2172 724 2 0.5897 27.888987492155753 20.049353691134776 14.433165152391746 0 0 0
2230 744 3 -1.1794 23.138520558489667 22.809362190496056 12.252988561760333 0 0 0
2231 744 2 0.5897 23.649430736718926 22.599148189532183 11.471315323840377 0 0 0
2232 744 2 0.5897 22.332293098885792 22.302546154818966 12.156202449604578 0 0 0
2233 745 3 -1.1794 31.18025544735282 22.362514445823084 11.922137012164429 0 0 0
2234 745 2 0.5897 30.914205740241393 21.522024581599744 12.294998985071373 0 0 0
2235 745 2 0.5897 32.08092032101204 22.221316254354967 11.630421380250812 0 0 0
2296 766 3 -1.1794 25.007069962000344 25.392612388198796 11.82184413828758 0 0 0
2297 766 2 0.5897 24.068595572608615 25.445204274179527 11.640926098650054 0 0 0
2298 766 2 0.5897 25.169071495534176 24.462726671858476 11.980902344768394 0 0 0
2299 767 3 -1.1794 28.005495979834816 25.653726674183194 12.018655616463038 0 0 0
2300 767 2 0.5897 27.10490190513031 25.329560956161107 12.02752309145975 0 0 0
2301 767 2 0.5897 27.978424826621033 26.452000370893582 12.54615737924175 0 0 0
2302 768 3 -1.1794 30.745399284887345 24.87497798154785 11.32619331693554 0 0 0
2303 768 2 0.5897 30.84801564157017 23.93066056998817 11.4443726947985 0 0 0
2304 768 2 0.5897 29.906922722172727 25.07896312203553 11.740414194187384 0 0 0
2815 939 3 -1.1794 22.428274456083777 17.519440581820138 13.622638599496485 0 0 0
2817 939 2 0.5897 23.218988825746433 17.427034138608825 14.15411167235419 0 0 0
2818 940 3 -1.1794 26.559586634387905 17.487337897825896 15.968720130195075 0 0 0
2819 940 2 0.5897 27.501182342173973 17.3756232060656 16.099675511559866 0 0 0
2820 940 2 0.5897 26.213935917077805 16.595225929507457 15.938828592193873 0 0 0
2821 941 3 -1.1794 29.621024629420386 18.896315432137186 16.618512221377745 0 0 0
2822 941 2 0.5897 29.552101019638517 19.795611849344642 16.9390550650611 0 0 0
2872 958 3 -1.1794 23.94226492342849 21.903330519623967 14.752397129478005 0 0 0
2873 958 2 0.5897 24.45422706533468 21.117826804245933 14.945034789386849 0 0 0
2874 958 2 0.5897 24.143139201849856 22.102433733315696 13.837935982041415 0 0 0
2875 959 3 -1.1794 26.016731535442485 20.23297115086393 15.566762667011618 0 0 0
2876 959 2 0.5897 26.433103645007844 20.35383681480601 16.420142598794193 0 0 0
2877 959 2 0.5897 26.13176109957231 19.302626610585925 15.373220973360127 0 0 0
2878 960 3 -1.1794 30.130357844161757 21.855261487060368 16.661739680700258 0 0 0
2879 960 2 0.5897 29.267530015876766 21.712914055006053 17.050964211059807 0 0 0
2880 960 2 0.5897 29.949852623599778 22.302783416401603 15.835075683823016 0 0 0
2929 977 3 -1.1794 24.58419552908292 24.39487825069902 15.14137278294903 0 0 0
2930 977 2 0.5897 24.218030291295875 23.51110990690446 15.174664825214057 0 0 0
2932 978 3 -1.1794 26.910644516942092 22.57282754735783 14.46994935016273 0 0 0
2933 978 2 0.5897 26.224125500592436 23.20729331602368 14.675802359810024 0 0 0
2934 978 2 0.5897 26.63474423948305 21.769209399772627 14.910753375581471 0 0 0
2935 979 3 -1.1794 29.226839115404346 24.26164185044532 15.115741541178286 0 0 0
2936 979 2 0.5897 29.654485268762418 23.786364537500397 14.40337775494657 0 0 0
2937 979 2 0.5897 28.333959242286916 23.91706870123861 15.13209076405225 0 0 0
2994 998 2 0.5897 29.031179085302018 26.48196220004216 15.24899610140099 0 0 0
3525 1175 2 0.5897 24.160970955912063 20.896305240873126 18.501091709981253 0 0 0
3527 1176 2 0.5897 27.55205174242116 22.354970164795798 17.93299501985801 0 0 0
3573 1191 2 0.5897 24.07718060736547 24.453795382034304 16.857910259738738 0 0 0
3575 1192 2 0.5897 26.063910834435376 24.421809586125885 18.567646250522422 0 0 0
30082 0 1 0 28.175786440279435 21.290323336958988 11.31641344202276 0 0 0
30157 0 1 0 23.423577887520647 18.30368565674423 16.621417050032345 0 0 0
30166 0 1 0 25.44644363978914 18.224685959421834 12.588483466585924 0 0 0
3467 1156 2 0.5897 30.83349275861744 18.562897286123665 17.508283293851573 0 0 0
3574 1192 3 -1.1794 26.971170997590065 24.118574050649947 18.60167999023769 0 0 0
1548 516 2 0.5897 33.76783369644765 19.069953792353402 7.590153383777562 0 0 0
1551 517 2 0.5897 35.96643754743699 18.242429839416847 10.125076886804894 0 0 0
1597 533 3 -1.1794 33.507372478839336 21.80155493867261 8.472221880993542 0 0 0
1598 533 2 0.5897 34.421775631567456 21.628386047955477 8.696076830045165 0 0 0
1602 534 2 0.5897 39.36449760034335 22.417835977562785 9.637609209412242 0 0 0
1651 551 3 -1.1794 36.17896755594465 21.9099730669034 8.818464471066486 0 0 0
1653 551 2 0.5897 36.64806311551507 22.60875456350779 9.274409603655922 0 0 0
1654 552 3 -1.1794 37.995779809125125 25.058163351289064 8.063196408012601 0 0 0
1656 552 2 0.5897 38.10625394520842 24.887881581984118 8.998627727291971 0 0 0
2173 725 3 -1.1794 33.97403264675611 17.901951947816215 13.264563285428748 0 0 0
2175 725 2 0.5897 33.78798698600266 18.63519734534536 12.678072637685945 0 0 0
2176 726 3 -1.1794 36.87122653451386 18.35249075258251 11.87935744893462 0 0 0
2177 726 2 0.5897 36.77192624674612 19.26365964117409 12.155299745398919 0 0 0
2178 726 2 0.5897 36.53583571473149 17.84087344216938 12.615559122014027 0 0 0
2236 746 3 -1.1794 33.456084464591946 20.495554416419868 12.36831299951009 0 0 0
2237 746 2 0.5897 34.24725867687133 20.914683213220744 12.029777773951627 0 0 0
2238 746 2 0.5897 33.41341720168057 20.768304744168844 13.28483828451026 0 0 0
2239 747 3 -1.1794 36.201335006186596 20.854279677420024 11.714827838248894 0 0 0
2240 747 2 0.5897 35.88727703317206 21.207871396319103 10.882618967333043 0 0 0
2241 747 2 0.5897 37.02082060726248 21.320624353068283 11.87974504019884 0 0 0
2242 748 3 -1.1794 39.00961907297983 22.41702661135476 12.167224899918105 0 0 0
2244 748 2 0.5897 38.914834318841656 23.28913933413458 11.78425352508053 0 0 0
2305 769 3 -1.1794 33.28210150137314 24.908713733567886 12.422245810646087 0 0 0
2306 769 2 0.5897 33.052854422099394 24.139007466101198 12.943043083193984 0 0 0
2307 769 2 0.5897 32.457082575911755 25.181036844602765 12.020478398238904 0 0 0
2308 770 3 -1.1794 36.25116778647034 23.822722706246132 11.22244607999769 0 0 0
2309 770 2 0.5897 36.48981198958072 24.722590054835706 11.444976313871043 0 0 0
2310 770 2 0.5897 35.496371975663216 23.63006497985617 11.77868152692548 0 0 0
2313 771 2 0.5897 38.939296245272615 25.49738560097326 11.451371231341074 0 0 0
2824 942 3 -1.1794 34.062878740343066 18.287089624709708 16.04435437921457 0 0 0
2825 942 2 0.5897 33.31339992760521 18.009598344583747 16.57114837087043 0 0 0
2826 942 2 0.5897 33.760993030026114 18.211797077942897 15.139132053683086 0 0 0
2827 943 3 -1.1794 36.53248468493965 17.39470710120377 14.785023835676345 0 0 0
2828 943 2 0.5897 37.12672096949494 17.625955321102037 15.498913903743672 0 0 0
2829 943 2 0.5897 35.662551302253526 17.620880794885544 15.114105462206538 0 0 0
2831 944 2 0.5897 38.376651312272706 18.667481040065372 14.983810158633627 0 0 0
2881 961 3 -1.1794 33.384595968369176 21.48024331619124 14.981585241974653 0 0 0
2882 961 2 0.5897 34.250244965962565 21.165391420308065 15.241877088350835 0 0 0
2883 961 2 0.5897 32.7808677407381 21.0513010815148 15.588011372907898 0 0 0
2884 962 3 -1.1794 35.98151231210574 20.5902172522553 15.36981311987301 0 0 0
2885 962 2 0.5897 35.73341941329505 19.735916143340255 15.01647025474401 0 0 0
2886 962 2 0.5897 36.93355995180933 20.545926028585274 15.45855832693283 0 0 0
2887 963 3 -1.1794 39.132967564223144 21.739977190781143 15.033863502916503 0 0 0
2889 963 2 0.5897 39.09892061464281 21.84531589639333 14.083086184892908 0 0 0
2938 980 3 -1.1794 32.94308096784513 24.287333290447524 15.405357732113627 0 0 0
2939 980 2 0.5897 33.05652546802912 24.283954720603745 16.355805263626934 0 0 0
2940 980 2 0.5897 32.867798736010435 23.362740598072595 15.169364672941466 0 0 0
2941 981 3 -1.1794 36.031103721311695 23.008193343006322 16.41260439120788 0 0 0
2942 981 2 0.5897 35.913679849141246 22.14866267326702 16.00806736626277 0 0 0
2943 981 2 0.5897 35.416518627746356 23.577398916555875 15.949439610221985 0 0 0
2945 982 2 0.5897 39.80573958420364 23.418979084529756 16.500072046716376 0 0 0
3530 1177 2 0.5897 33.69049780754514 20.67899689738433 17.937084362142283 0 0 0
3537 1179 2 0.5897 38.31194057750292 21.464428307839924 17.00146553062304 0 0 0
3584 1195 2 0.5897 37.04592814006829 23.521891119747252 17.931344785470802 0 0 0
30076 0 1 0 31.47186181132213 18.53414685816342 10.007704712611794 0 0 0
30120 0 1 0 36.80123448155548 25.477121958924947 14.223572621011792 0 0 0
2180 727 2 0.5897 38.54319615068717 17.985144992399803 12.062479457206988 0 0 0
2830 944 3 -1.1794 38.73739746602789 18.82762372645898 15.855846951996043 0 0 0
1556 519 2 0.5897 44.571010827182675 17.61331862548539 8.947485151429525 0 0 0
1607 536 2 0.5897 45.39917838316438 20.322799847252657 9.31493115339222 0 0 0
2179 727 3 -1.1794 39.389832260245164 17.925360456967834 12.505045728129215 0 0 0
2944 982 3 -1.1794 39.47951679410142 24.317525039059618 16.450815690330284 0 0 0
1552 518 3 -1.1794 42.65934855100493 17.92050145375288 8.33473967934303 0 0 0
1553 518 2 0.5897 42.13434490099423 17.877146933197796 9.13394123253644 0 0 0
1555 519 3 -1.1794 45.40415522037528 17.514147660970117 9.40821088878014 0 0 0
1601 534 2 0.5897 40.351370319840626 22.183066638016918 8.513838385524597 0 0 0
1603 535 3 -1.1794 42.321491864072684 21.378232927048252 8.341601068505081 0 0 0
1605 535 2 0.5897 43.07217528577475 20.929826509057317 8.731008257336423 0 0 0
1606 536 3 -1.1794 45.064244796679084 21.205410209974286 9.473203846991096 0 0 0
1608 536 2 0.5897 45.19098540897071 21.662832320025018 8.641979511067593 0 0 0
1657 553 3 -1.1794 44.02944978339698 24.71596924127271 9.031188791412593 0 0 0
1659 553 2 0.5897 44.17800853318159 24.550396192146945 9.962181660771341 0 0 0
1716 572 2 0.5897 44.12444136081952 26.34389010346708 8.364722780626382 0 0 0
2182 728 3 -1.1794 42.01071374084528 18.284060027709042 11.586566372129296 0 0 0
2183 728 2 0.5897 42.57654356480027 17.514228367035283 11.645125345264992 0 0 0
2184 728 2 0.5897 41.13508608204462 17.95421574334261 11.78834030971789 0 0 0
2243 748 2 0.5897 39.93281315151921 22.198264031918193 12.040388956829924 0 0 0
2245 749 3 -1.1794 41.51262740656418 20.846433677522494 12.54589142863386 0 0 0
2246 749 2 0.5897 41.586771422675284 19.976228473691112 12.154130189597549 0 0 0
2247 749 2 0.5897 41.43249471490647 20.680703403155455 13.485223058370428 0 0 0
2248 750 3 -1.1794 44.984551445895015 21.1207895443384 12.56189376838479 0 0 0
2249 750 2 0.5897 44.339625481366916 21.380164666180796 13.219941620815243 0 0 0
2250 750 2 0.5897 44.613357382111076 20.336238570223585 12.158252184059066 0 0 0
2311 771 3 -1.1794 38.99241337261028 24.770600845120182 10.8307310999701 0 0 0
2312 771 2 0.5897 39.928701685468745 24.66912968272237 10.659560623396143 0 0 0
2314 772 3 -1.1794 41.71310917011298 23.470038142802608 11.627309594849889 0 0 0
2315 772 2 0.5897 41.41954009323797 23.549838986993894 12.534878123401223 0 0 0
2316 772 2 0.5897 41.8310582787259 22.529384036256328 11.495061123604405 0 0 0
2317 773 3 -1.1794 44.543677691605765 23.772499446810183 11.45210271884559 0 0 0
2318 773 2 0.5897 44.798839221070615 22.850112514941607 11.434033885579211 0 0 0
2319 773 2 0.5897 43.60959766479058 23.75906030889638 11.660778406034575 0 0 0
2376 792 2 0.5897 45.04430599304165 26.748307979168516 12.139552960240858 0 0 0
2833 945 3 -1.1794 41.27017802875004 17.24040315942252 14.782759135609384 0 0 0
2834 945 2 0.5897 41.67393139735576 17.692023000357533 14.04164191462488 0 0 0
2888 963 2 0.5897 39.713833139678506 20.991774463973634 15.171776177392028 0 0 0
2890 964 3 -1.1794 41.90254977483496 20.30538496668605 15.32389683298447 0 0 0
2891 964 2 0.5897 42.83846840858898 20.499175494965282 15.376180344062538 0 0 0
2892 964 2 0.5897 41.802623055783656 19.47635869713761 15.791830696591367 0 0 0
2893 965 3 -1.1794 44.784508212644475 21.44227948661935 15.59739289494801 0 0 0
2894 965 2 0.5897 44.353049292484535 21.482174906728904 16.45090513208084 0 0 0
2895 965 2 0.5897 45.391316062185155 20.70551260115103 15.66943732663666 0 0 0
2946 982 2 0.5897 38.70586742079621 24.26155368695793 15.88995371175531 0 0 0
2947 983 3 -1.1794 40.82208433653791 24.200304507846894 14.054517276078238 0 0 0
2948 983 2 0.5897 41.76390325189956 24.2844675438794 14.203263958585836 0 0 0
2949 983 2 0.5897 40.457957820329426 24.015539030937163 14.92025709296006 0 0 0
2950 984 3 -1.1794 43.53161576834334 24.574923389270193 14.251035481721502 0 0 0
2951 984 2 0.5897 44.11065410977552 25.065313179896478 13.667542624263335 0 0 0
2952 984 2 0.5897 44.06237979118209 24.406031185761574 15.029493332080552 0 0 0
3005 1002 2 0.5897 42.162962865112355 26.520969792992688 14.613858212237508 0 0 0
3540 1180 2 0.5897 41.3507460177346 21.867461165203473 17.712334583402935 0 0 0
30194 0 1 0 43.08954845394054 24.24185648735818 18.678713692491332 0 0 0
30232 0 1 0 44.46454786775211 17.935929650076975 14.590084751729188 0 0 0
30243 0 1 0 39.54081518301099 18.911398355935603 9.441416289983147 0 0 0
1609 537 3 -1.1794 48.98179758372167 20.928481232093088 10.100727791853346 0 0 0
30178 0 1 0 47.18357962538264 23.44117220594606 9.252404089056736 0 0 0
1558 520 3 -1.1794 50.11511995617087 17.955687767395453 8.187765900692664 0 0 0
1560 520 2 0.5897 50.245721082407194 18.096143310164152 9.125555034283199 0 0 0
1563 521 2 0.5897 53.94419389039608 18.896614949295657 8.583616353252635 0 0 0
1610 537 2 0.5897 48.52658778835222 20.08663717504833 10.083001319136873 0 0 0
1611 537 2 0.5897 48.50048508478557 21.448054474937262 10.74463292035704 0 0 0
1614 538 2 0.5897 50.96128181891476 20.923766194214796 9.373591924020761 0 0 0
1615 539 3 -1.1794 55.43485636884038 21.81358111755428 7.620465577742831 0 0 0
1617 539 2 0.5897 55.083145040359945 20.92520624523321 7.678093896848365 0 0 0
1662 554 2 0.5897 50.30363349837432 25.115924488358143 8.005093568211624 0 0 0
1663 555 3 -1.1794 54.91124945764466 24.943922103569843 8.137709066000847 0 0 0
2185 729 3 -1.1794 47.25875275275509 18.44701854372304 11.032654398873085 0 0 0
2186 729 2 0.5897 47.72868398269317 17.613544803173152 11.059447614258024 0 0 0
2187 729 2 0.5897 46.413242792929815 18.233231068625877 10.63814259143503 0 0 0
2188 730 3 -1.1794 50.298962757408546 18.119155583944643 10.945658358939907 0 0 0
2189 730 2 0.5897 49.41879309357417 17.913544490283112 11.260708867662641 0 0 0
2190 730 2 0.5897 50.43868475568522 19.03079513003286 11.201829918840339 0 0 0
2191 731 3 -1.1794 53.188211456780664 17.848062403701533 10.232859728012054 0 0 0
2192 731 2 0.5897 52.633834242006174 17.55025624504576 10.95411501875783 0 0 0
2193 731 2 0.5897 53.52405276817395 18.696251182653093 10.52271972109787 0 0 0
2251 751 3 -1.1794 47.567042154710094 20.682462450531272 13.148835627383509 0 0 0
2252 751 2 0.5897 47.541652952660435 20.016221971377114 12.46202364609675 0 0 0
2253 751 2 0.5897 46.658760234962344 20.97156914151399 13.23643117898288 0 0 0
2254 752 3 -1.1794 51.404245074571016 20.92182591532386 11.915757348986638 0 0 0
2255 752 2 0.5897 51.64506724544936 20.95499035627988 12.841574694965175 0 0 0
2256 752 2 0.5897 52.20824470163076 21.152291175344608 11.450244591179695 0 0 0
2257 753 3 -1.1794 54.47933784668284 20.392417122230597 10.446551770071432 0 0 0
2258 753 2 0.5897 54.63293815644444 21.253939100310152 10.058713748461477 0 0 0
2259 753 2 0.5897 55.34891258206209 20.087184854937913 10.705211843572211 0 0 0
2320 774 3 -1.1794 49.53991962748935 24.214149507134923 13.01270995137811 0 0 0
2321 774 2 0.5897 49.749349950001 23.38926872546669 12.574598876067503 0 0 0
2322 774 2 0.5897 50.16863584211414 24.270065786939803 13.73230694189552 0 0 0
2836 946 3 -1.1794 47.57765388120187 16.911358099528545 13.919859189149202 0 0 0
2838 946 2 0.5897 47.1057486371577 16.9171873915267 14.752627619110651 0 0 0
2839 947 3 -1.1794 50.108255237116 17.947093319013618 14.730767325878535 0 0 0
2841 947 2 0.5897 50.56575582070022 18.779663549031106 14.613500295893056 0 0 0
2844 948 2 0.5897 56.62247931044366 15.212004789550617 16.32071554936432 0 0 0
2896 966 3 -1.1794 47.12498581900808 19.379315446447457 16.237662179220457 0 0 0
2897 966 2 0.5897 47.2823512265621 19.081751136390885 15.341602293765751 0 0 0
2898 966 2 0.5897 47.398089094910304 18.64394659436116 16.786187948714204 0 0 0
2899 967 3 -1.1794 52.060355643223 21.44877672277226 14.511870686756431 0 0 0
2900 967 2 0.5897 52.036503180286864 22.251714574824444 13.991338795281616 0 0 0
2901 967 2 0.5897 52.75188744785688 21.60080397597048 15.15599940476957 0 0 0
2902 968 3 -1.1794 54.148968026105564 22.223220354740963 16.446820246235895 0 0 0
2903 968 2 0.5897 54.95152551938184 22.088015854287587 16.950657528255327 0 0 0
2904 968 2 0.5897 54.133229257917066 23.16348795557192 16.26827712666616 0 0 0
2953 985 3 -1.1794 46.97349301762582 25.3472416994756 13.930135651422939 0 0 0
2954 985 2 0.5897 47.88859571540174 25.077081894080337 14.006509180840727 0 0 0
2955 985 2 0.5897 46.473313136580394 24.58770681536225 14.228730507999584 0 0 0
2956 986 3 -1.1794 51.79498138789031 24.72488284841385 14.744995757228692 0 0 0
2957 986 2 0.5897 51.7461126642765 24.38379464400768 15.638025976356587 0 0 0
2958 986 2 0.5897 52.20373350285142 25.585323780174075 14.838773033189213 0 0 0
30171 0 1 0 52.67605477252512 23.832681449046845 10.0556554798005 0 0 0
30174 0 1 0 52.89437854620643 17.52878748237675 16.424009312088756 0 0 0
30241 0 1 0 49.27271392836832 22.116454614891143 15.702324530074845 0 0 0
2378 793 2 0.5897 47.35423265778919 25.583642611003313 10.940620115272145 0 0 0
3478 1160 3 -1.1794 48.42905243458382 17.476081318050873 17.619871313491956 0 0 0
3598 1200 3 -1.1794 55.445665135265614 24.692872197027054 16.015543358059645 0 0 0
3599 1200 2 0.5897 55.42178863604509 25.00764967992425 16.91918973883933 0 0 0
1564 522 3 -1.1794 56.260534391286114 17.14077606650156 10.182683186361961 0 0 0
30195 0 1 0 54.826139049107816 19.429728930318376 14.040961699718682 0 0 0
1566 522 2 0.5897 55.48371428238216 17.041330237401034 10.733040107157187 0 0 0
1667 556 2 0.5897 58.18573758710307 24.821196490680176 7.940003206087172 0 0 0
1668 556 2 0.5897 56.692142267447664 24.592473048495098 8.03357909982618 0 0 0
1670 557 2 0.5897 61.32755401984226 22.11509597446559 8.476291709443254 0 0 0
1671 557 2 0.5897 60.525752656011576 23.2667458623095 9.044369413302244 0 0 0
2194 732 3 -1.1794 57.40718950097994 19.066177214589082 11.777585098944376 0 0 0
2195 732 2 0.5897 56.898280115180064 18.936306803147797 12.57782053482936 0 0 0
2196 732 2 0.5897 57.03843288285517 18.440147933464836 11.15441584080233 0 0 0
2197 733 3 -1.1794 60.037879626087886 18.435710182257083 12.762020092554094 0 0 0
2199 733 2 0.5897 59.35109411857582 18.99235861584672 12.395005115981045 0 0 0
2260 754 3 -1.1794 57.278042097424674 21.80110848292482 11.42231889356554 0 0 0
2261 754 2 0.5897 57.47320770096505 21.73245031177681 10.487745300913014 0 0 0
2262 754 2 0.5897 57.37892080522016 20.909160619304018 11.75470965150664 0 0 0
2263 755 3 -1.1794 60.01550553461115 21.18353386554959 11.468741653350877 0 0 0
2264 755 2 0.5897 60.83690834044949 20.75845515312437 11.715393625953531 0 0 0
2265 755 2 0.5897 59.562998778705314 21.331392844609503 12.299167537677837 0 0 0
2323 775 3 -1.1794 57.624884289136915 24.604635119925252 10.813178443168976 0 0 0
2324 775 2 0.5897 57.58231354065709 23.686731868598518 11.081268674396986 0 0 0
2325 775 2 0.5897 57.468803911355266 24.586360612123165 9.86896642993602 0 0 0
2326 776 3 -1.1794 60.38528921584473 24.5789012649458 10.453307927129558 0 0 0
2327 776 2 0.5897 60.62002245851434 25.49165304234986 10.285927119891825 0 0 0
2328 776 2 0.5897 59.44084738401929 24.59844808326909 10.607837180087877 0 0 0
2845 949 3 -1.1794 57.90658728292794 18.24999490168023 14.982706081227382 0 0 0
2846 949 2 0.5897 57.647185736659324 18.33122943173654 15.900498877664033 0 0 0
2848 950 3 -1.1794 60.78757565071431 17.735393764835983 15.223153043506175 0 0 0
2850 950 2 0.5897 59.886984034801266 17.45769632223439 15.390636054474816 0 0 0
2852 951 2 0.5897 63.264178110410775 18.027508524724574 15.487910070717364 0 0 0
2905 969 3 -1.1794 58.074963665778974 21.15356237485475 15.474920266301995 0 0 0
2906 969 2 0.5897 58.92173189295646 21.191242073218696 15.919660827816763 0 0 0
2907 969 2 0.5897 57.930537912928266 20.221388658687157 15.312362667063924 0 0 0
2908 970 3 -1.1794 59.98435938092603 20.99988974942225 17.24280655610974 0 0 0
2909 970 2 0.5897 59.88341276752797 20.31350020956424 17.902284121630405 0 0 0
2910 970 2 0.5897 60.878155150670146 21.320099641144235 17.364568041367413 0 0 0
2959 987 3 -1.1794 57.741398085739974 23.61759928560538 14.718359962980195 0 0 0
2960 987 2 0.5897 57.53150771443749 22.762662692085343 15.094207113496736 0 0 0
2961 987 2 0.5897 57.685927216692825 23.483943218554252 13.772161936338591 0 0 0
2962 988 3 -1.1794 60.18152601139315 25.7280531675726 16.74582304353993 0 0 0
2963 988 2 0.5897 60.86160366730948 25.055592365463422 16.784841056740106 0 0 0
2964 988 2 0.5897 59.35986889718417 25.24319800169917 16.823453165075907 0 0 0
3020 1007 2 0.5897 55.81607148995797 26.331154738787305 15.150222173112569 0 0 0
3023 1008 2 0.5897 59.79986775179434 25.92241246672225 13.98052670887605 0 0 0
30019 0 1 0 60.88247311666205 23.08562575930724 14.046275067281451 0 0 0
30073 0 1 0 54.748105598324074 23.074627671817304 13.011057989398518 0 0 0
2387 796 2 0.5897 57.22808284331512 26.13906610057315 11.803753156623161 0 0 0
1618 540 3 -1.1794 67.23929847522474 21.42621164050336 9.041111015983454 0 0 0
1569 523 2 0.5897 64.75376160199637 18.971670698207017 8.021508264181676 0 0 0
1567 523 3 -1.1794 65.66831191581245 18.912452088601395 8.297774013811194 0 0 0
1570 524 3 -1.1794 0.3524328358605293 18.597241514316718 9.134380772444823 1 0 0
1571 524 2 0.5897 0.4299634250561638 19.547475379667116 9.219682759902545 1 0 0
1619 540 2 0.5897 67.28320894415609 21.181456495998358 9.96544797285443 0 0 0
1620 540 2 0.5897 66.57875868531391 20.841740260218014 8.669208811212767 0 0 0
1621 541 3 -1.1794 70.24237233689507 21.415187892945614 8.776019800896742 0 0 0
1623 541 2 0.5897 69.43618484510628 21.91616111393263 8.652247378506074 0 0 0
1674 558 2 0.5897 63.25350928116268 24.907125108363587 8.05223820457603 0 0 0
1675 559 3 -1.1794 64.85512812526127 24.236694495061244 7.949287997774886 0 0 0
1677 559 2 0.5897 64.68018613613947 23.44497185049717 8.458013716175822 0 0 0
2201 734 2 0.5897 63.893366910693516 17.42402876995558 12.039169481672369 0 0 0
2202 734 2 0.5897 62.48484357911926 17.930926571654012 12.265025631907703 0 0 0
2203 735 3 -1.1794 65.80479505839612 18.104559462199962 11.389261640842408 0 0 0
2205 735 2 0.5897 66.66985833866944 18.0231462157744 11.790845026859593 0 0 0
2206 736 3 -1.1794 70.01016073642066 17.933909719142783 11.673384371894105 0 0 0
2207 736 2 0.5897 70.27086429798226 18.027714257848412 10.757160556742965 0 0 0
2208 736 2 0.5897 0.21744089472615277 17.18733397939692 11.992010828584549 1 0 0
2266 756 3 -1.1794 63.07713535782893 20.30716225874298 13.308568211947449 0 0 0
2267 756 2 0.5897 62.35562251662455 20.777457414655288 13.726268469397615 0 0 0
2268 756 2 0.5897 63.4153558728432 19.7297324375759 13.992976686867767 0 0 0
2269 757 3 -1.1794 65.64053597943676 21.152160404949502 12.10099270746097 0 0 0
2270 757 2 0.5897 66.0204618636101 20.281526756093356 11.983157259092685 0 0 0
2271 757 2 0.5897 64.79167106369101 20.989888605584575 12.51248850689456 0 0 0
2272 758 3 -1.1794 68.42496712629404 20.231522236496026 11.399188881902218 0 0 0
2273 758 2 0.5897 68.67051033807334 19.35295794943393 11.689129969056335 0 0 0
2274 758 2 0.5897 69.22860048581765 20.594801781590515 11.02712224449648 0 0 0
2329 777 3 -1.1794 63.54649175905299 25.199876887575723 12.684239054948574 0 0 0
2330 777 2 0.5897 62.67634843430564 24.894202888482944 12.428025617984956 0 0 0
2331 777 2 0.5897 63.651990466604666 24.89553925531474 13.585616053838002 0 0 0
2332 778 3 -1.1794 66.08276399051493 24.055542207036734 12.061843864568367 0 0 0
2333 778 2 0.5897 65.28451009489386 24.583282055487754 12.084493657850132 0 0 0
2334 778 2 0.5897 65.77348238220776 23.150650301104616 12.103642646574318 0 0 0
2335 779 3 -1.1794 69.44795426152982 24.34720791505727 12.238755068466956 0 0 0
2336 779 2 0.5897 70.1109993053523 24.111634865498107 12.887683773547176 0 0 0
2337 779 2 0.5897 68.74946356068241 23.705088735296815 12.365346846548032 0 0 0
2851 951 3 -1.1794 63.98157946692251 18.18218074699807 14.87338304559092 0 0 0
2853 951 2 0.5897 63.738781299246305 17.686471779399135 14.091364242954777 0 0 0
2854 952 3 -1.1794 66.7116711149891 17.524845427445328 14.178731820454692 0 0 0
2855 952 2 0.5897 65.83555850001603 17.871576707009734 14.347361400958949 0 0 0
2857 953 3 -1.1794 70.19523726192925 17.775949420314443 14.983036626102063 0 0 0
2858 953 2 0.5897 0.10863450457534266 17.486240580626813 14.096040409745418 1 0 0
2859 953 2 0.5897 69.71250025445529 17.04307129926717 15.365249900709092 0 0 0
2911 971 3 -1.1794 64.18162236794372 21.6207477448483 16.344725397014994 0 0 0
2912 971 2 0.5897 64.89704519415395 21.00063131088504 16.203808148860546 0 0 0
2913 971 2 0.5897 63.74225935828336 21.30487418784623 17.134293567367056 0 0 0
2914 972 3 -1.1794 66.95382895545305 20.53657614176462 15.395218969580483 0 0 0
2915 972 2 0.5897 66.92437004517322 19.92987647014062 14.655435519107339 0 0 0
2916 972 2 0.5897 67.7363069549787 21.065771222918713 15.240582164871684 0 0 0
2965 989 3 -1.1794 63.91806912077847 24.50756126143136 15.269212185233012 0 0 0
2966 989 2 0.5897 63.61644819445909 23.650745883542363 15.571080125437385 0 0 0
2967 989 2 0.5897 63.444248518711795 25.13485979692719 15.815309605963291 0 0 0
2968 990 3 -1.1794 67.63988729974781 23.3247796201285 14.636039918928272 0 0 0
2969 990 2 0.5897 67.09708395471456 23.47170549864929 13.861438489998392 0 0 0
2970 990 2 0.5897 67.01696422840476 23.28613672051666 15.361784420583867 0 0 0
3027 1009 2 0.5897 63.25669781797369 26.951387867420504 14.680137055278356 0 0 0
3494 1165 2 0.5897 64.01630017288687 17.981362599228074 17.62831590987411 0 0 0
3554 1185 2 0.5897 66.95093985955236 22.244455438787494 17.962447605916424 0 0 0
3608 1203 2 0.5897 65.03008704084675 23.646911655508447 17.66304187423691 0 0 0
3611 1204 2 0.5897 70.27234273662519 24.151061932122055 15.829252263358962 0 0 0
30180 0 1 0 66.37903368355255 26.604076036456842 15.451806672499185 0 0 0
30199 0 1 0 62.9307734995765 22.611421470852488 10.711963309551667 0 0 0
3029 1010 2 0.5897 69.82397043131311 26.679048388665905 15.215201326970757 0 0 0
3610 1204 3 -1.1794 69.50727603705592 24.660846932585976 16.095754827658073 0 0 0
1681 561 3 -1.1794 5.746983493791752 27.55736790808076 9.065725806846642 0 0 0
1798 600 3 -1.1794 5.930703511275897 33.51880140211476 9.575503282187709 0 0 0
2972 991 2 0.5897 1.950144686004333 27.181058999415807 16.386691403257657 0 0 0
1678 560 3 -1.1794 2.4005612216443737 26.818007428337474 9.647797239327726 0 0 0
1679 560 2 0.5897 2.124024406127292 27.43070323980527 8.966355307892043 0 0 0
1683 561 2 0.5897 5.531462171850844 26.627769899096627 8.990692921027339 0 0 0
1732 578 3 -1.1794 2.96320447677847 29.676743059679595 8.222798037119462 0 0 0
1733 578 2 0.5897 2.76947431838783 30.09897047547916 7.385884089067583 0 0 0
1735 579 3 -1.1794 5.679946835111866 30.43200311437711 8.612836700832878 0 0 0
1736 579 2 0.5897 5.571276644822983 29.574030060765487 9.023086198894505 0 0 0
1795 599 3 -1.1794 3.1851285240286225 32.35133868748621 9.332504967300428 0 0 0
1797 599 2 0.5897 3.150194076595171 31.819178409948442 10.127373775410897 0 0 0
1799 600 2 0.5897 5.251676770617621 32.84455801539864 9.552021198797762 0 0 0
1800 600 2 0.5897 6.353347929316456 33.40421551251738 10.426663378124276 0 0 0
2338 780 3 -1.1794 3.4060554663008373 26.295827143844047 12.182117427313218 0 0 0
2339 780 2 0.5897 2.8996772037101417 26.4771136447602 11.390316321487399 0 0 0
2340 780 2 0.5897 2.7763595512182553 25.899239620603687 12.784143527023414 0 0 0
2341 781 3 -1.1794 4.931683025142787 29.0552421149325 11.651918141922694 0 0 0
2342 781 2 0.5897 5.645412778535221 29.456654228555838 11.156246702787566 0 0 0
2343 781 2 0.5897 5.369997340614647 28.501805455239047 12.298308180283161 0 0 0
2401 801 3 -1.1794 1.5470134323375977 28.834755291694016 11.128681511802204 0 0 0
2402 801 2 0.5897 2.0439453131420717 28.27060609407368 10.536207281458829 0 0 0
2403 801 2 0.5897 1.594953904694342 28.393514369473696 11.976760883452283 0 0 0
2449 817 3 -1.1794 3.133627017393847 31.301794313480556 11.812523167255957 0 0 0
2450 817 2 0.5897 2.342939291408246 31.82549919575492 11.94205047714219 0 0 0
2451 817 2 0.5897 2.815477467838363 30.402543040664057 11.73276890643772 0 0 0
2971 991 3 -1.1794 2.196615817298443 27.214450846901943 15.46237009400775 0 0 0
2973 991 2 0.5897 2.7119994540352055 28.016866066966468 15.380261618714455 0 0 0
2974 992 3 -1.1794 5.327882148905786 27.83694736276413 14.187973951393607 0 0 0
2975 992 2 0.5897 4.629643090683113 27.47912785222739 13.639649420208997 0 0 0
2976 992 2 0.5897 4.938864296650302 28.609318781613784 14.598265727148995 0 0 0
3031 1011 3 -1.1794 2.6703630439850037 29.95578853281814 14.46114679186094 0 0 0
3032 1011 2 0.5897 3.189270432949098 30.46151235171812 13.83567810708112 0 0 0
3033 1011 2 0.5897 1.776206179473366 30.277768531474262 14.346934358246223 0 0 0
3034 1012 3 -1.1794 5.367222943127249 30.93944828571167 14.076332503963902 0 0 0
3035 1012 2 0.5897 5.192055505594242 30.91131239895454 13.135717294797942 0 0 0
3036 1012 2 0.5897 6.064403873418434 30.297324708931445 14.209924184120249 0 0 0
3094 1032 3 -1.1794 1.097278439186799 32.327858106171824 13.710303476919998 0 0 0
3095 1032 2 0.5897 0.5109277893220692 31.678594603747825 14.09873838320374 0 0 0
3096 1032 2 0.5897 1.2042533160572673 32.99228797618746 14.390981142139177 0 0 0
3097 1033 3 -1.1794 6.063231394047937 33.27802070561728 15.528204676355323 0 0 0
3098 1033 2 0.5897 6.9935828298913245 33.053681081803994 15.546918310063534 0 0 0
3099 1033 2 0.5897 5.654762027268377 32.56685819202778 15.034612212711819 0 0 0
3680 1227 2 0.5897 4.541694252786954 29.364324077121136 18.07351284510534 0 0 0
30072 0 1 0 1.5255923410612704 34.80672909618267 11.268655991658743 0 0 0
30142 0 1 0 5.062908756045617 34.692222279593736 12.638157474504677 0 0 0
30238 0 1 0 3.323871939989086 32.320751423978415 17.445146684284737 0 0 0
15759 5253 2 0.5897 4.222239682997598 34.549575584419415 8.981104444652473 0 0 0
2978 993 2 0.5897 8.426649729987897 27.093894246891544 15.664686758500059 0 0 0
1684 562 3 -1.1794 8.837076898204753 27.235227140733425 9.349584518971605 0 0 0
1686 562 2 0.5897 9.138213154731728 27.20274595841838 10.257601193600435 0 0 0
1688 563 2 0.5897 11.893565761462014 27.153584539691753 9.561184201870333 0 0 0
1692 564 2 0.5897 13.039653117342322 25.457284314113487 6.65447044460857 0 0 0
1739 580 2 0.5897 7.747849588311574 30.236261619514355 8.710234583709108 0 0 0
1740 580 2 0.5897 8.803820114757317 30.313382038824685 7.628166165451181 0 0 0
1742 581 2 0.5897 11.327960891751907 29.161177746854783 8.070989224508816 0 0 0
1744 582 3 -1.1794 13.610625266638465 30.980113185391822 9.803841905575952 0 0 0
1746 582 2 0.5897 12.870427030668681 30.883705075492017 9.204638573327038 0 0 0
1801 601 3 -1.1794 8.238439210149506 32.926940284837485 7.930200551116345 0 0 0
1802 601 2 0.5897 7.335473827102047 32.895196711490286 8.246236432100972 0 0 0
1806 602 2 0.5897 12.077341216212226 32.85083079411022 7.622454098024876 0 0 0
1807 603 3 -1.1794 14.718652822522728 33.35662604618748 9.200220447847132 0 0 0
1809 603 2 0.5897 14.603329114835699 32.423909759887174 9.3818034466436 0 0 0
2344 782 3 -1.1794 9.333067390021872 26.879232428836033 12.223530420470489 0 0 0
2345 782 2 0.5897 8.83282036845868 26.93470892820982 13.037721795859282 0 0 0
2346 782 2 0.5897 9.936267792177421 27.6214891699652 12.261428247060453 0 0 0
2347 783 3 -1.1794 12.743493112545059 26.19700690135279 12.605841387990097 0 0 0
2348 783 2 0.5897 12.379057563145704 25.317063403926014 12.510355132323646 0 0 0
2349 783 2 0.5897 12.161168970456627 26.63162457991131 13.228928736024018 0 0 0
2404 802 3 -1.1794 7.397655082187477 30.180644109016537 11.185532375268352 0 0 0
2405 802 2 0.5897 7.764884793534527 29.565577814218933 10.550656200379319 0 0 0
2406 802 2 0.5897 7.752385386393373 29.89640546001047 12.027914860496407 0 0 0
2407 803 3 -1.1794 10.65517978714134 29.30579230740047 11.22113025530208 0 0 0
2408 803 2 0.5897 10.635218958378541 29.105595602050613 10.285312766279025 0 0 0
2409 803 2 0.5897 11.52778040293887 29.669952341855065 11.37008457868589 0 0 0
2410 804 3 -1.1794 13.379057890872263 30.250470273296717 12.547766535428917 0 0 0
2411 804 2 0.5897 12.914101255568962 30.83789410990765 13.143568787014447 0 0 0
2452 818 3 -1.1794 8.717744721851915 33.816276395986776 12.373664553277115 0 0 0
2453 818 2 0.5897 8.747898889621018 33.22430017485882 13.125254257091985 0 0 0
2454 818 2 0.5897 8.935875993230306 33.26309506840724 11.623570057766033 0 0 0
2455 819 3 -1.1794 9.814312682246422 32.15136589055932 10.297047933095671 0 0 0
2456 819 2 0.5897 9.62156485909319 31.22554061702069 10.445129356179438 0 0 0
2457 819 2 0.5897 10.763258504847379 32.182489552538115 10.175537269297907 0 0 0
2458 820 3 -1.1794 14.536896062846989 33.092675582848855 12.026811661036357 0 0 0
2459 820 2 0.5897 14.281339036026962 33.410802566786586 11.160949121111885 0 0 0
2460 820 2 0.5897 14.164539587874 32.212390652498165 12.078588319452757 0 0 0
2977 993 3 -1.1794 8.253410358757517 27.272190096607492 14.740332840688462 0 0 0
2979 993 2 0.5897 7.310279319568808 27.140655308660747 14.643205011892983 0 0 0
2980 994 3 -1.1794 11.723023545195131 27.52667543451786 14.797703112962312 0 0 0
2981 994 2 0.5897 12.297171061499796 27.298350915344088 15.528767437903195 0 0 0
2982 994 2 0.5897 10.904478485636215 27.066173752148707 14.982510714136636 0 0 0
2983 995 3 -1.1794 13.891604051940215 26.023287112609673 15.837607232993461 0 0 0
2985 995 2 0.5897 14.792216140757676 25.981999324900343 16.159204988648813 0 0 0
3037 1013 3 -1.1794 8.306034204529293 29.89720050601708 13.777139575614052 0 0 0
3038 1013 2 0.5897 8.635671147207749 29.061261701755257 14.106955312454831 0 0 0
3039 1013 2 0.5897 8.995435720643723 30.526956220198844 13.987771162543952 0 0 0
3040 1014 3 -1.1794 11.12895431807216 30.336332057744652 14.659822746302574 0 0 0
3041 1014 2 0.5897 11.337283903731302 29.408759881458003 14.771363325039971 0 0 0
3042 1014 2 0.5897 11.680245841177891 30.78490322126964 15.300988759514105 0 0 0
3043 1015 3 -1.1794 15.561922341872293 29.737230079608075 15.719585939691017 0 0 0
3044 1015 2 0.5897 14.729871391973711 29.581842123173143 16.166550736018397 0 0 0
3045 1015 2 0.5897 15.398937225080266 30.50258051752727 15.168308882663428 0 0 0
3100 1034 3 -1.1794 8.991235729045666 32.6263279365604 15.260735436726273 0 0 0
3101 1034 2 0.5897 9.855079469946494 32.74318222751722 15.65614771084454 0 0 0
3102 1034 2 0.5897 8.586375619703094 31.925263619242408 15.771449434448272 0 0 0
3103 1035 3 -1.1794 11.975438079971747 32.36991091872058 16.565276935860457 0 0 0
3104 1035 2 0.5897 12.446121112891356 33.183283224188806 16.383305035049503 0 0 0
3105 1035 2 0.5897 12.152148461971407 32.191893420956845 17.489027178316196 0 0 0
3106 1036 3 -1.1794 14.609216683878628 34.047686373677486 15.71767593869651 0 0 0
3107 1036 2 0.5897 15.291660343705685 34.36596532540208 15.126744781584666 0 0 0
3108 1036 2 0.5897 15.077988143264617 33.51761483225424 16.362277306627718 0 0 0
3686 1229 2 0.5897 13.281689212996733 28.433641095204873 17.475820736722554 0 0 0
30099 0 1 0 11.856125823628092 34.330952614617956 13.559008317392601 0 0 0
2412 804 2 0.5897 13.928751119524922 29.714594770580334 13.119523650467196 0 0 0
3619 1207 3 -1.1794 8.46093031722332 27.092350444859566 17.52978532300065 0 0 0
3620 1207 2 0.5897 7.5351125985431935 26.959320393146946 17.733245606787605 0 0 0
3684 1228 2 0.5897 7.723102932921374 29.8530310910177 15.861217949208001 0 0 0
3685 1229 3 -1.1794 13.425770393913654 29.354457125390137 17.257712694632698 0 0 0
1808 603 2 0.5897 15.664938396223228 33.49425044746819 9.243053707567379 0 0 0
2351 784 2 0.5897 20.00873975770511 28.565343656454647 10.126705047735614 0 0 0
30110 0 1 0 15.810523388587363 26.93090837356492 13.356169689211614 0 0 0
1694 565 2 0.5897 18.019269807112764 27.853234930574256 8.093880600762251 0 0 0
1696 566 3 -1.1794 20.524167238803987 25.437464045895553 8.206328414741456 0 0 0
1698 566 2 0.5897 20.503841975952483 25.339278757751057 9.158262245531395 0 0 0
1749 583 2 0.5897 17.34773142742705 30.384389465401647 7.085665970754798 0 0 0
1810 604 3 -1.1794 17.7996433447273 33.79777465353802 9.120993918804476 0 0 0
1811 604 2 0.5897 18.430063360648298 33.172489463974664 9.478514771875906 0 0 0
2350 784 3 -1.1794 19.8842331355765 27.617555059789165 10.175965057147835 0 0 0
2352 784 2 0.5897 20.60303276853846 27.25388851512325 9.658949233156479 0 0 0
2353 785 3 -1.1794 21.691299955359938 27.725664664979536 12.593582277836198 0 0 0
2354 785 2 0.5897 22.498555840657218 27.792943541963993 13.103526743457099 0 0 0
2355 785 2 0.5897 21.69929524950129 26.83297172391145 12.248229630311526 0 0 0
2413 805 3 -1.1794 19.467779129291056 29.403881339864874 12.592548479647037 0 0 0
2414 805 2 0.5897 18.802469826082646 28.823741368938137 12.962726125648196 0 0 0
2415 805 2 0.5897 20.215808674943823 28.83204996288425 12.420235138067133 0 0 0
2461 821 3 -1.1794 19.396672774174892 31.979317381714687 10.960374711176108 0 0 0
2462 821 2 0.5897 19.085671336583196 32.84361691938499 11.229628575031262 0 0 0
2463 821 2 0.5897 19.453336745024295 31.480108687171644 11.775121220259548 0 0 0
2464 822 3 -1.1794 21.84070219453508 33.435116722494534 11.34638092103933 0 0 0
2465 822 2 0.5897 21.107997279041516 32.91534728833762 11.015903700532881 0 0 0
2466 822 2 0.5897 21.474208909922563 34.30937051612551 11.479025638281172 0 0 0
2986 996 3 -1.1794 21.985401966596317 26.01159378552143 15.514138178654797 0 0 0
2987 996 2 0.5897 21.50450265870599 26.472702951294508 14.826864210805947 0 0 0
2988 996 2 0.5897 21.720588579070228 26.445843633987238 16.32502233981505 0 0 0
3046 1016 3 -1.1794 18.620987770068297 28.37803743977562 15.399237922722188 0 0 0
3047 1016 2 0.5897 19.344848184128843 29.00363332274963 15.369433070406807 0 0 0
3048 1016 2 0.5897 17.897418221759327 28.86675217569677 15.791458288678335 0 0 0
3049 1017 3 -1.1794 20.650624300401926 30.457214336056076 15.754936609032095 0 0 0
3050 1017 2 0.5897 21.30150433278149 29.801575819369592 15.50448707278013 0 0 0
3051 1017 2 0.5897 20.502260020909567 30.3038532556023 16.688049809607154 0 0 0
3109 1037 3 -1.1794 18.82283063791408 32.868357901498655 17.414746722315044 0 0 0
3110 1037 2 0.5897 19.574797455037913 32.28449909493979 17.315312185698172 0 0 0
3111 1037 2 0.5897 18.10866290323746 32.2947094524217 17.69245952484227 0 0 0
3112 1038 3 -1.1794 21.2067787450383 32.92375935249474 14.784361690334144 0 0 0
3113 1038 2 0.5897 21.01512335246101 32.94197906362454 13.846722238670038 0 0 0
3114 1038 2 0.5897 21.08979798263464 32.007520125607336 15.03546300210025 0 0 0
3629 1210 2 0.5897 18.810687599064018 27.920619639994776 17.451539783749165 0 0 0
30091 0 1 0 15.505606655178198 28.021059856067765 9.817230281008388 0 0 0
30137 0 1 0 17.255179421424977 32.002834053199116 14.165777073428874 0 0 0
30151 0 1 0 21.30487205223746 31.37053905169592 8.366301346040315 0 0 0
30244 0 1 0 23.128996429226994 27.247975161632848 9.156616662547805 0 0 0
2418 806 2 0.5897 22.518006586448603 30.92861343800051 11.762511565743242 0 0 0
2468 823 2 0.5897 24.099054086375883 33.64109195871017 10.911841160855218 0 0 0
3631 1211 3 -1.1794 21.7620030529385 27.885481261045662 17.767371066066865 0 0 0
3691 1231 3 -1.1794 20.242445301662467 30.864557170496088 18.45887326927499 0 0 0
17138 5713 2 0.5897 18.264993350243373 34.07793116146672 16.35096755454694 0 0 0
1750 584 3 -1.1794 24.553191352735922 32.631789636640455 8.769807060532267 0 0 0
2990 997 2 0.5897 26.188971892539204 27.382935572550945 14.477052809412054 0 0 0
1699 567 3 -1.1794 27.50252570905425 26.350149255330546 9.16903334558623 0 0 0
1701 567 2 0.5897 27.716883858448764 26.240517059199014 10.09545861874209 0 0 0
1704 568 2 0.5897 29.009773023082793 27.176574913005915 8.574225410631529 0 0 0
1752 584 2 0.5897 25.48312510615441 32.51313206358723 8.963134893562037 0 0 0
1753 585 3 -1.1794 30.30321307382991 30.552494678194876 8.469244404529203 0 0 0
1755 585 2 0.5897 29.73590578785536 31.084754338474845 9.0270022075026 0 0 0
1813 605 3 -1.1794 27.18801861284245 33.80524336895403 8.636850771798288 0 0 0
1815 605 2 0.5897 27.09750762752186 33.67521220784164 7.692853185481227 0 0 0
1818 606 2 0.5897 29.402888750835192 33.30314251934657 10.092906265749685 0 0 0
2356 786 3 -1.1794 24.539032637000023 27.648592152016278 13.446112353677494 0 0 0
2357 786 2 0.5897 24.67238585416638 26.715095857968176 13.281694172617266 0 0 0
2358 786 2 0.5897 23.91682645825675 27.677777322945797 14.172913719454522 0 0 0
2359 787 3 -1.1794 28.387485679859076 28.65061596803448 12.308190038013086 0 0 0
2360 787 2 0.5897 28.725252371998646 28.125823490716442 13.033958028598157 0 0 0
2361 787 2 0.5897 29.15005973901813 28.810012348472625 11.752037756677378 0 0 0
2416 806 3 -1.1794 23.173037598258027 30.74514364339557 12.435939188190797 0 0 0
2417 806 2 0.5897 23.87793566059035 30.296319786223854 11.969133309506518 0 0 0
2467 823 3 -1.1794 24.659386063560287 33.92537727126628 11.633951196414461 0 0 0
2469 823 2 0.5897 24.914677690461126 33.11419785048015 12.073321331953924 0 0 0
2470 824 3 -1.1794 29.56865248224446 33.89724996259846 11.826325655294442 0 0 0
2471 824 2 0.5897 30.513647505486944 33.78862103490181 11.719479577083987 0 0 0
2472 824 2 0.5897 29.388587516054717 33.5763502038788 12.709972540546026 0 0 0
2989 997 3 -1.1794 26.817727262725327 26.907454197321684 15.020022969553354 0 0 0
2991 997 2 0.5897 27.642880678279 27.377241962644483 14.898968794405855 0 0 0
2992 998 3 -1.1794 29.40559813819563 27.19712130552292 14.734613507341663 0 0 0
2993 998 2 0.5897 30.311034251216935 27.262606713314433 15.03814098540856 0 0 0
3052 1018 3 -1.1794 22.84798136429511 29.196849529709354 14.948814331165476 0 0 0
3053 1018 2 0.5897 23.352055101087586 29.493130938381892 15.706678657979564 0 0 0
3054 1018 2 0.5897 23.05039806168482 29.832652020024074 14.262510088587558 0 0 0
3055 1019 3 -1.1794 27.920624747200428 30.291565657303682 14.406186416409966 0 0 0
3056 1019 2 0.5897 28.02216142115032 29.908447226085933 13.53489887937072 0 0 0
3057 1019 2 0.5897 27.37104506403635 31.062755583899182 14.266687254955256 0 0 0
3058 1020 3 -1.1794 30.4251411163881 30.850878680379033 15.548890346176044 0 0 0
3059 1020 2 0.5897 29.600520122372554 30.4892302893453 15.224171577272308 0 0 0
3060 1020 2 0.5897 30.44831037679895 30.60329227927723 16.473225661813828 0 0 0
3115 1039 3 -1.1794 24.006910775894973 32.89847410731083 15.795207649176334 0 0 0
3116 1039 2 0.5897 24.203690335744756 31.987625168087124 16.013987039274856 0 0 0
3117 1039 2 0.5897 23.09343123049206 32.884713421767536 15.509553200700285 0 0 0
3118 1040 3 -1.1794 26.505190651303955 32.55966220080886 14.337222391623545 0 0 0
3119 1040 2 0.5897 25.69097867679184 32.857087105227535 14.743214590503168 0 0 0
3120 1040 2 0.5897 27.19644497745714 32.96507768808413 14.860708332064048 0 0 0
3121 1041 3 -1.1794 29.93403331382247 33.07469122087955 14.52806384093391 0 0 0
3122 1041 2 0.5897 30.763162597486208 33.49239156127988 14.76109341718392 0 0 0
3123 1041 2 0.5897 30.005463731670417 32.187076433006254 14.879161385429041 0 0 0
3639 1213 2 0.5897 26.997916097512316 26.643231352869513 16.679336341023294 0 0 0
3744 1248 2 0.5897 27.135796959023672 32.87421584382481 17.724210289693747 0 0 0
30066 0 1 0 27.068665477184943 31.014897887843013 10.6152523291234 0 0 0
30126 0 1 0 31.50922939277414 30.366214361320853 11.683434125734587 0 0 0
3695 1232 2 0.5897 25.225452675367517 30.02340232871041 17.349453273903258 0 0 0
3699 1233 2 0.5897 27.304276588827474 29.748647537472728 16.164493008491668 0 0 0
17862 5954 2 0.5897 68.79728700674931 34.86623867682354 17.855854309104163 0 0 0
1764 588 2 0.5897 38.727018467978006 29.25355245138174 8.720525547018143 0 0 0
1762 588 3 -1.1794 39.09908651009918 30.07227506480256 8.392668653111995 0 0 0
1705 569 3 -1.1794 32.557236096432064 27.457965910264658 9.45710572350422 0 0 0
1706 569 2 0.5897 32.752926275667555 27.308267480005508 10.38205347466367 0 0 0
1710 570 2 0.5897 38.675688869994055 27.572515131826208 10.312909398795185 0 0 0
1758 586 2 0.5897 31.997336558836896 30.169750958360105 8.322981846628913 0 0 0
1759 587 3 -1.1794 35.48712926401382 29.48967889964681 9.374863934487797 0 0 0
1760 587 2 0.5897 34.9724138869378 29.881554845431623 8.66936188530793 0 0 0
1761 587 2 0.5897 35.940712770339665 28.755082108632863 8.961510529999899 0 0 0
1763 588 2 0.5897 38.824896920578006 30.732395157991863 9.029294637104782 0 0 0
1821 607 2 0.5897 32.77483743212788 33.386520245442966 9.796380121700212 0 0 0
1822 608 3 -1.1794 36.146835154357724 33.52410393277148 9.177219513806643 0 0 0
1823 608 2 0.5897 36.165616831118676 34.32878974856034 9.695253954154268 0 0 0
1824 608 2 0.5897 35.74991914185941 33.78324663414227 8.345634396383462 0 0 0
1826 609 2 0.5897 38.17739928840742 33.257953260076405 8.919461538779906 0 0 0
2362 788 3 -1.1794 33.170561090255326 27.821320513179323 12.115532061654985 0 0 0
2363 788 2 0.5897 32.994434540937036 27.110615001998557 12.73206236046652 0 0 0
2364 788 2 0.5897 32.89263294960754 28.61302332920619 12.576176305546012 0 0 0
2365 789 3 -1.1794 35.72686193428723 26.7037283424119 11.577367589003064 0 0 0
2366 789 2 0.5897 36.272083348081225 27.420482046275083 11.901758829046376 0 0 0
2367 789 2 0.5897 34.82855176856924 27.004038279185366 11.715515915252961 0 0 0
2368 790 3 -1.1794 38.9876525629518 27.102712806647027 12.206014971355364 0 0 0
2370 790 2 0.5897 39.01507995992567 27.262716585694555 13.149348568841338 0 0 0
2419 807 3 -1.1794 36.279675469281585 29.806827994765072 11.972631700108089 0 0 0
2420 807 2 0.5897 35.781162571588105 30.559362853173873 12.291077634320196 0 0 0
2421 807 2 0.5897 35.99967270045325 29.700813329405328 11.063461764194837 0 0 0
2422 808 3 -1.1794 38.781283891883476 31.14994989973494 11.019355196010547 0 0 0
2424 808 2 0.5897 38.156247261834736 30.53467859624547 11.40276493472153 0 0 0
2473 825 3 -1.1794 32.24484899376027 34.117451194587694 11.47688602584793 0 0 0
2474 825 2 0.5897 33.06317810672028 33.7008031631551 11.747022305464487 0 0 0
2475 825 2 0.5897 32.472518045155525 35.039715931028745 11.359300598979484 0 0 0
2476 826 3 -1.1794 35.090643012439735 33.04695450064081 11.797764031932493 0 0 0
2477 826 2 0.5897 35.48040394981909 33.10431536348785 10.925395024512811 0 0 0
2478 826 2 0.5897 35.78282901936234 33.34142393354108 12.38970829369187 0 0 0
2479 827 3 -1.1794 37.94204598500623 33.616437436125345 12.09395700827739 0 0 0
2481 827 2 0.5897 38.46026542425899 32.94665029997091 11.647789129590263 0 0 0
2995 999 3 -1.1794 32.38199844847183 26.87185726678208 15.22418039704513 0 0 0
2996 999 2 0.5897 33.24701301407761 27.280764277333105 15.252045920903301 0 0 0
2997 999 2 0.5897 32.55864414826318 25.93267969898004 15.278710461392059 0 0 0
2998 1000 3 -1.1794 34.85436378181042 28.22323628309242 15.234140054160493 0 0 0
2999 1000 2 0.5897 35.38463940272858 28.24154221081746 14.437456765728417 0 0 0
3000 1000 2 0.5897 35.24162931411311 27.52663570720299 15.76423951760774 0 0 0
3003 1001 2 0.5897 39.018309077608976 28.165212176277947 15.524802292182189 0 0 0
3061 1021 3 -1.1794 32.96400448878259 30.46295891401459 14.50376588559907 0 0 0
3062 1021 2 0.5897 32.08664501523984 30.44489177540992 14.88605735310673 0 0 0
3063 1021 2 0.5897 33.37542916033274 29.654338053551125 14.808878974688229 0 0 0
3064 1022 3 -1.1794 37.821077206113785 30.751380827354126 14.807615872503069 0 0 0
3065 1022 2 0.5897 38.12443583866427 31.093003332159665 15.648746136451988 0 0 0
3124 1042 3 -1.1794 33.5372059227854 33.504909965288554 14.280720016616817 0 0 0
3125 1042 2 0.5897 34.46311416140141 33.31202569228358 14.133337433130214 0 0 0
3126 1042 2 0.5897 33.24819690519857 32.83503897495738 14.900379997837042 0 0 0
3127 1043 3 -1.1794 36.38361680848972 33.12845215553297 15.212140423020248 0 0 0
3128 1043 2 0.5897 36.56118480076561 32.27286270404767 14.821411850934695 0 0 0
3129 1043 2 0.5897 36.18976492154585 32.93760142006028 16.129871009901173 0 0 0
3132 1044 2 0.5897 38.07062192199553 34.12016357172917 14.997976003850326 0 0 0
3747 1249 2 0.5897 32.00574158497036 32.298676013398996 17.971493719669784 0 0 0
3752 1251 2 0.5897 39.02934297295255 32.92149840808495 16.943229321232067 0 0 0
1708 570 3 -1.1794 38.44134173819197 27.59049144512339 9.38501383289179 0 0 0
2480 827 2 0.5897 38.101287813685175 34.41635174160061 11.592947489843503 0 0 0
3708 1236 2 0.5897 36.396854044928396 30.066435211459837 16.309691865102014 0 0 0
1712 571 2 0.5897 41.2075713810698 26.014077695720875 8.056143234928378 0 0 0
1765 589 3 -1.1794 41.621329816021166 29.231903217230762 8.919443777783396 0 0 0
3001 1001 3 -1.1794 39.32734697703428 28.387616127088823 14.646584964058105 0 0 0
3130 1044 3 -1.1794 38.92952815471447 34.41265793484985 15.302867667248337 0 0 0
1711 571 3 -1.1794 41.524905238077075 26.46354948738646 8.839409560640528 0 0 0
1713 571 2 0.5897 42.400383456828656 26.769504492228325 8.602425907310211 0 0 0
1715 572 2 0.5897 44.96128006380583 27.60286857919866 8.445766251842795 0 0 0
1767 589 2 0.5897 40.73907400393592 29.560696732623192 8.746958989855731 0 0 0
1768 590 3 -1.1794 43.70204018440264 31.018864913269045 8.766444250780179 0 0 0
1769 590 2 0.5897 42.92518515007454 30.472016218987765 8.88342491175124 0 0 0
1827 609 2 0.5897 39.6423219281756 33.04324478699421 8.603554229969665 0 0 0
1828 610 3 -1.1794 44.90448872715251 33.424601739742116 8.180244490957959 0 0 0
1829 610 2 0.5897 44.4455855701326 32.649350569964916 8.503701065195953 0 0 0
2369 790 2 0.5897 39.90701332118359 27.062274318494634 11.94262882128118 0 0 0
2371 791 3 -1.1794 41.6309760586295 27.083398234447614 11.866458374886822 0 0 0
2372 791 2 0.5897 41.83040810177492 26.454670759447502 11.172800863930838 0 0 0
2373 791 2 0.5897 42.48690717681792 27.35128790088003 12.200896398412713 0 0 0
2374 792 3 -1.1794 44.36804800529826 27.087851832905358 12.725740992196025 0 0 0
2375 792 2 0.5897 44.11462536549136 27.92625566545241 12.339622374219188 0 0 0
2423 808 2 0.5897 39.60836711492268 30.958685883324918 11.461604156302068 0 0 0
2425 809 3 -1.1794 40.7672652246304 29.90027125561992 12.661702316882584 0 0 0
2426 809 2 0.5897 41.50898374068629 29.60601103444903 12.133027699237703 0 0 0
2427 809 2 0.5897 40.11647965182263 29.204280625347486 12.570564771791707 0 0 0
2428 810 3 -1.1794 43.60939019996154 29.478030553820098 11.728623928197942 0 0 0
2429 810 2 0.5897 44.364418316647914 29.82046763498224 11.250187591310764 0 0 0
2430 810 2 0.5897 43.51095728147281 30.068165424072166 12.475807832342593 0 0 0
2482 828 3 -1.1794 41.04200341217045 33.24560279299195 13.359008515553832 0 0 0
2483 828 2 0.5897 41.69715791671039 32.912529028449285 12.745766302388366 0 0 0
2484 828 2 0.5897 41.09453886655613 32.65504395457646 14.11048116958939 0 0 0
2485 829 3 -1.1794 42.841790009140304 32.42243585930132 11.361728364307323 0 0 0
2486 829 2 0.5897 43.18366842064747 32.245927249053445 10.4852608083492 0 0 0
2487 829 2 0.5897 43.442575590801646 33.071716475132725 11.727409396853314 0 0 0
3002 1001 2 0.5897 40.24762018298128 28.12434873497338 14.64218120587772 0 0 0
3004 1002 3 -1.1794 42.31147355155839 27.28079910661308 15.176739720902669 0 0 0
3006 1002 2 0.5897 43.220700107122646 27.52910986506627 15.009762384611774 0 0 0
3007 1003 3 -1.1794 45.09917474110991 28.03663033088852 15.551344246425234 0 0 0
3008 1003 2 0.5897 45.33914380612529 28.06354463919328 14.62510347671146 0 0 0
3009 1003 2 0.5897 45.92966277518376 28.133480240921443 16.01732836216842 0 0 0
3066 1022 2 0.5897 38.39387619199143 30.005088364509454 14.631033427123468 0 0 0
3067 1023 3 -1.1794 41.113520276863404 31.12473971938445 15.08333852136351 0 0 0
3068 1023 2 0.5897 40.49391685894361 30.785286928181815 14.437509400653196 0 0 0
3069 1023 2 0.5897 41.965288585325844 30.79797889462802 14.793597805640328 0 0 0
3070 1024 3 -1.1794 43.89243048135181 30.75213787804578 14.717059334892143 0 0 0
3071 1024 2 0.5897 44.273230272069036 29.970980531418057 15.11832796645215 0 0 0
3072 1024 2 0.5897 44.57428797852024 31.419251087128732 14.796193105129042 0 0 0
3131 1044 2 0.5897 39.54846735035727 34.0264546114023 14.68319600282543 0 0 0
3653 1218 2 0.5897 44.93346615446604 26.89911124712483 17.998476523727426 0 0 0
3713 1238 2 0.5897 42.24880211059202 27.637201762451056 17.32745683945908 0 0 0
1717 573 3 -1.1794 46.75649217278273 28.09720527006917 8.532366335653538 0 0 0
1777 593 3 -1.1794 53.29869148306874 30.35144521996469 8.820277016231417 0 0 0
1719 573 2 0.5897 46.80934949312924 27.54124071329419 9.309761002006693 0 0 0
1722 574 2 0.5897 51.06609095808801 25.975308726895626 9.770827041613401 0 0 0
1723 575 3 -1.1794 53.66003565607037 27.59069855743048 8.77753076192817 0 0 0
1724 575 2 0.5897 53.80897343069076 28.522262393306374 8.615545587245288 0 0 0
1771 591 3 -1.1794 48.34247460752375 30.383901411137305 7.462771253217121 0 0 0
1772 591 2 0.5897 48.96615761406851 29.66416795556227 7.558868026305999 0 0 0
1776 592 2 0.5897 50.71534133247126 28.33837028159553 7.804279322694841 0 0 0
1779 593 2 0.5897 54.133730612014574 30.35533023491326 9.2881727354678 0 0 0
1831 611 3 -1.1794 47.792503334225216 33.02893161111796 8.317193373675849 0 0 0
1832 611 2 0.5897 48.6697838368209 33.37430089069745 8.48251027724374 0 0 0
1833 611 2 0.5897 47.93352637982118 32.10545060255286 8.108562082540896 0 0 0
1836 612 2 0.5897 51.569650519703636 33.8891016928071 8.990433727175805 0 0 0
1837 613 3 -1.1794 53.40976779988119 33.19011175419529 9.834130405895536 0 0 0
1838 613 2 0.5897 54.001493121571386 33.54906384213406 9.17288407034539 0 0 0
2377 793 3 -1.1794 47.15953355413691 26.520710223490198 10.925515270467228 0 0 0
2379 793 2 0.5897 47.34081252613546 26.81789100972069 11.817172792764987 0 0 0
2380 794 3 -1.1794 50.80437692299008 26.13135821425087 11.693376762926105 0 0 0
2381 794 2 0.5897 51.71500074905851 26.01793531219038 11.965646254433526 0 0 0
2382 794 2 0.5897 50.296812866277925 25.649902264840573 12.346683297608683 0 0 0
2383 795 3 -1.1794 53.897997473346194 26.33223167018988 11.655805996306457 0 0 0
2384 795 2 0.5897 54.84181100482503 26.389201879189002 11.804806032892582 0 0 0
2385 795 2 0.5897 53.7976248457652 26.43732548566047 10.70970173392448 0 0 0
2431 811 3 -1.1794 49.687787619230114 28.877325858764372 12.31418754131189 0 0 0
2432 811 2 0.5897 49.75390672109237 28.11451351513322 11.739750830443642 0 0 0
2433 811 2 0.5897 48.98105602758386 28.65955686930328 12.921920410940054 0 0 0
2434 812 3 -1.1794 53.338408192186776 28.852590806154346 12.111862911798706 0 0 0
2435 812 2 0.5897 52.46339169218252 28.979308220812634 11.74509244336346 0 0 0
2436 812 2 0.5897 53.47908744930041 27.90647665971961 12.075681909523869 0 0 0
2437 813 3 -1.1794 55.301971912316795 30.02201764066195 10.756701840332589 0 0 0
2438 813 2 0.5897 55.20126274842726 30.874118065845938 11.180982652954066 0 0 0
2439 813 2 0.5897 54.86888522441944 29.406664864669576 11.348316919905578 0 0 0
2488 830 3 -1.1794 48.27714725546364 34.379656358242926 12.52826333299458 0 0 0
2489 830 2 0.5897 49.08630983883475 34.03047638548384 12.901842921656923 0 0 0
2490 830 2 0.5897 47.63267918115595 33.684128105740385 12.659157980622378 0 0 0
2491 831 3 -1.1794 51.455521740818675 33.709026141845804 13.232985532767241 0 0 0
2492 831 2 0.5897 52.317496211973186 33.33534297452658 13.416264729457398 0 0 0
2493 831 2 0.5897 51.46782666118673 34.5635728387582 13.664065642001544 0 0 0
2494 832 3 -1.1794 54.7675036604185 32.32322502270957 12.086506265166989 0 0 0
2495 832 2 0.5897 54.192767112091175 32.76374183338385 11.460522637675604 0 0 0
2496 832 2 0.5897 54.68930134049558 32.83961284714941 12.888666474448927 0 0 0
3010 1004 3 -1.1794 48.11051059804113 27.765456812432898 14.35153706062273 0 0 0
3011 1004 2 0.5897 47.67958278061142 26.91132619170325 14.383056373371637 0 0 0
3012 1004 2 0.5897 48.82940910602862 27.694880248828593 14.979577666974984 0 0 0
3013 1005 3 -1.1794 50.394287975128286 27.68962382996392 15.984993565802514 0 0 0
3014 1005 2 0.5897 51.28896615325564 27.782430278853344 15.657625572392375 0 0 0
3015 1005 2 0.5897 50.497191664175745 27.534211694725414 16.923870556135043 0 0 0
3016 1006 3 -1.1794 53.52554489157674 27.584757562976893 15.590723918012944 0 0 0
3017 1006 2 0.5897 54.30529980884557 27.485134257002002 15.044565612607569 0 0 0
3018 1006 2 0.5897 53.733622754358905 27.109453069885802 16.395100106383218 0 0 0
3073 1025 3 -1.1794 46.97376348198145 30.234373720677564 16.400016529195288 0 0 0
3074 1025 2 0.5897 46.93059964248066 30.93768766357862 15.75216050129809 0 0 0
3075 1025 2 0.5897 47.45253306894447 29.531897532946182 15.960086273396035 0 0 0
3076 1026 3 -1.1794 53.590446467114106 30.355678145399512 14.795829154305283 0 0 0
3077 1026 2 0.5897 53.46807597105304 29.856505950321736 13.98831149827975 0 0 0
3078 1026 2 0.5897 53.621483909313426 29.692611845323253 15.485475204264404 0 0 0
3133 1045 3 -1.1794 47.00054921663513 33.481808494793846 14.964209170933433 0 0 0
3134 1045 2 0.5897 47.39253809669795 34.35367522849207 15.013454407768503 0 0 0
3135 1045 2 0.5897 47.5686540697541 32.9324115049467 15.504257054695788 0 0 0
3136 1046 3 -1.1794 52.486239422514394 33.11086082840996 16.171543822465633 0 0 0
3137 1046 2 0.5897 52.76285130825563 32.30257441316047 15.739813838993257 0 0 0
3138 1046 2 0.5897 52.36032660159565 33.734131234864684 15.456063930585348 0 0 0
3139 1047 3 -1.1794 54.75496119973756 34.11266745204546 14.23942136205374 0 0 0
21824 7275 2 0.5897 23.99443387831905 0.4658360678262726 32.358475533644956 0 1 0
3141 1047 2 0.5897 55.32767895335667 33.7784055206705 14.92970749806907 0 0 0
3659 1220 2 0.5897 50.64440112568533 26.03524884573124 19.122431802169086 0 0 0
30017 0 1 0 54.95860061586276 31.584178494172555 17.19774251210311 0 0 0
30116 0 1 0 50.559090254382845 30.939033477457084 10.309976635324983 0 0 0
30206 0 1 0 50.22214517529448 31.15327557301495 14.654874973987239 0 0 0
30233 0 1 0 46.804329389982406 31.090350040760924 12.324402412263877 0 0 0
1725 575 2 0.5897 54.202691366788606 27.144321950368205 8.127527289930446 0 0 0
30015 0 1 0 50.875588321422335 30.347279137891153 18.17509368818306 0 0 0
1726 576 3 -1.1794 57.16266115749356 27.165033476996065 9.325928804095682 0 0 0
1844 615 2 0.5897 60.12557019193041 31.582018081333285 10.972607054314478 0 0 0
1728 576 2 0.5897 57.23822969230002 27.305798059073094 10.269701936686793 0 0 0
1781 594 2 0.5897 56.440435964459475 28.595767791286864 7.977583615668724 0 0 0
1782 594 2 0.5897 56.0155928873789 29.77888231212778 8.82117272601962 0 0 0
1784 595 2 0.5897 59.010487556023214 29.66233795239127 8.763746671420813 0 0 0
1785 595 2 0.5897 59.829879006001505 28.708914509887144 9.607237321136717 0 0 0
1840 614 3 -1.1794 56.31967902333141 32.02166868825021 9.071570640919838 0 0 0
1841 614 2 0.5897 56.935897459029356 32.64536990250765 9.455632776558724 0 0 0
1843 615 3 -1.1794 60.239002428127726 32.50265626199637 11.208806016393641 0 0 0
1845 615 2 0.5897 60.50470024186215 32.928539431204975 10.39378440680191 0 0 0
2386 796 3 -1.1794 57.39793324125913 27.044064445138858 12.065213819706205 0 0 0
2388 796 2 0.5897 56.84253432952228 27.180371597883713 12.832797259122287 0 0 0
2389 797 3 -1.1794 60.62846305036831 27.36836602836586 11.173250684410348 0 0 0
2390 797 2 0.5897 60.4622681660922 27.048921152091005 12.060136188806483 0 0 0
2391 797 2 0.5897 61.53919851166804 27.662446823265462 11.190825384716717 0 0 0
2440 814 3 -1.1794 57.13725772825382 30.935917959347048 13.290269646217608 0 0 0
2441 814 2 0.5897 57.837345489795595 30.460155249836102 12.843326297523475 0 0 0
2442 814 2 0.5897 56.330076498313936 30.543116742984278 12.958008766874872 0 0 0
2443 815 3 -1.1794 59.598053330750645 30.082196386718845 12.460215732343919 0 0 0
2444 815 2 0.5897 60.18194776395516 29.35978804793194 12.229076153809803 0 0 0
2445 815 2 0.5897 60.00825115528203 30.487236679539826 13.224357889709687 0 0 0
2497 833 3 -1.1794 57.64612986118801 33.329431670940984 11.11774471516608 0 0 0
2498 833 2 0.5897 58.52037574264605 33.14402113807542 11.460597834062703 0 0 0
2499 833 2 0.5897 57.05380058943854 32.85671896109841 11.70248368546729 0 0 0
2502 834 2 0.5897 61.61040222874181 32.93442698624149 12.339972330770335 0 0 0
3019 1007 3 -1.1794 55.95971357895658 27.108400178761894 14.610325591875059 0 0 0
3021 1007 2 0.5897 56.82979794418482 27.417978853588583 14.862010001913857 0 0 0
3022 1008 3 -1.1794 60.239508164729614 26.739214871118193 13.74434450164858 0 0 0
3024 1008 2 0.5897 59.69554003154825 27.42515914162668 14.131400326793704 0 0 0
3026 1009 2 0.5897 61.75069184382624 26.93937719998431 14.834074667266023 0 0 0
3079 1027 3 -1.1794 58.37471048282205 28.446858267985878 15.232019095088532 0 0 0
3080 1027 2 0.5897 58.279684607959446 29.268461950566397 14.75017981075472 0 0 0
3081 1027 2 0.5897 58.197365578374146 28.681027550131155 16.143032900864075 0 0 0
3082 1028 3 -1.1794 60.808191621091254 31.40439852028728 14.647694319137194 0 0 0
3083 1028 2 0.5897 60.817487617139264 32.27324084681057 14.246124397402902 0 0 0
3084 1028 2 0.5897 60.50105362935665 31.55637685860939 15.541450745527582 0 0 0
3087 1029 2 0.5897 61.97631669470804 30.304382006748543 15.168387245798106 0 0 0
3142 1048 3 -1.1794 57.41961660639162 33.05353858382806 15.141671743011274 0 0 0
3143 1048 2 0.5897 57.43958334036516 32.490894015096615 14.367549458017589 0 0 0
3144 1048 2 0.5897 57.53466484048597 33.93931640731459 14.797586318780528 0 0 0
3145 1049 3 -1.1794 60.05193614487058 34.05380064815808 14.85305953679623 0 0 0
3146 1049 2 0.5897 59.228820126178015 33.67892090746664 15.166392215209902 0 0 0
3147 1049 2 0.5897 59.92314858029433 35.000333753024975 14.914060501077769 0 0 0
3150 1050 2 0.5897 62.75459177430536 32.546248737089755 15.119506587670962 0 0 0
3770 1257 2 0.5897 56.60278745218707 33.01128657237963 17.843862249029087 0 0 0
1788 596 2 0.5897 61.55969742615679 30.2856875419477 7.419491531569133 0 0 0
3725 1242 2 0.5897 61.396686468903305 30.906438805533657 17.18507688756905 0 0 0
1786 596 3 -1.1794 62.413586258153764 30.634115571491392 7.675817109932354 0 0 0
1846 616 3 -1.1794 62.457601708647445 33.59609842157212 9.573692418610095 0 0 0
2397 799 2 0.5897 67.12586763968973 27.15146047153243 12.05425862871297 0 0 0
1731 577 2 0.5897 63.236072183552494 26.79639281258482 8.581798707800179 0 0 0
1729 577 3 -1.1794 63.48861293542327 27.710145133967814 8.714133339115623 0 0 0
1787 596 2 0.5897 62.8856044408708 29.878763229653703 8.026349878035777 0 0 0
1791 597 2 0.5897 66.40960979536817 29.935265680465907 8.353977214119382 0 0 0
1793 598 2 0.5897 70.1818406410082 30.08572701282487 9.225454445564468 0 0 0
1794 598 2 0.5897 68.9331481806469 29.970873711195644 10.073670672405 0 0 0
1848 616 2 0.5897 62.813150903224276 33.498787401895484 10.45706506571548 0 0 0
1851 617 2 0.5897 68.49286402790005 32.71733240855381 9.759584232829992 0 0 0
2392 798 3 -1.1794 63.30071687204762 27.956874095808963 11.782229343905561 0 0 0
2393 798 2 0.5897 64.08387828310705 27.520360488383147 12.117409424473102 0 0 0
2394 798 2 0.5897 63.50111786792378 28.137472608041676 10.863831502211202 0 0 0
2395 799 3 -1.1794 66.18985284149915 26.953783786012654 12.022123114432784 0 0 0
2396 799 2 0.5897 66.14795536826341 26.03071268455595 11.772291354784308 0 0 0
2398 800 3 -1.1794 69.13408085175203 27.22165971893586 12.163869186061754 0 0 0
2399 800 2 0.5897 69.36185439702581 26.293316982238807 12.113567388628725 0 0 0
2400 800 2 0.5897 69.52679134319399 27.521029914144176 12.983861437387228 0 0 0
2446 816 3 -1.1794 68.65208684051137 30.2594242786486 11.86030611731418 0 0 0
2447 816 2 0.5897 69.57637881465308 30.392510443895812 12.070553783328249 0 0 0
2448 816 2 0.5897 68.42564616467531 29.43277384783068 12.286458114813215 0 0 0
2500 834 3 -1.1794 62.473621309979556 33.081548394026775 12.72654692056576 0 0 0
2501 834 2 0.5897 62.625519156315406 34.021043935577396 12.624043167776698 0 0 0
2503 835 3 -1.1794 65.42919875900033 33.97791620032368 12.868919515271719 0 0 0
2504 835 2 0.5897 64.81178653282392 33.25498595605169 12.757544035811613 0 0 0
2505 835 2 0.5897 65.04018383170164 34.5224741666767 13.553284575735292 0 0 0
2506 836 3 -1.1794 67.46615986211062 33.36309670675672 11.219474700726627 0 0 0
2507 836 2 0.5897 67.96675697394079 32.84171960606989 11.847009634124609 0 0 0
2508 836 2 0.5897 66.7470691527732 33.731234820391066 11.73290884711683 0 0 0
3025 1009 3 -1.1794 62.55916761600739 27.120438801209755 15.313465309688752 0 0 0
3028 1010 3 -1.1794 69.9852275485253 27.53870298570902 14.826329392819039 0 0 0
3030 1010 2 0.5897 0.5444994541533992 27.795932772676096 15.160569089743344 1 0 0
3085 1029 3 -1.1794 62.57211468145336 29.88568802621916 15.7896374593044 0 0 0
3086 1029 2 0.5897 62.53520073110232 28.95529101321993 15.567757968202372 0 0 0
3088 1030 3 -1.1794 67.46845616132624 30.623084553946153 16.55947818224765 0 0 0
3089 1030 2 0.5897 66.61537450461417 30.389991610953164 16.925744382147133 0 0 0
3090 1030 2 0.5897 68.00331414445031 29.8382441763645 16.67857582953298 0 0 0
3091 1031 3 -1.1794 70.02319823187676 30.267923588885324 14.607064400038686 0 0 0
3092 1031 2 0.5897 69.49500074703927 29.481804212682874 14.468300496306124 0 0 0
3093 1031 2 0.5897 69.38675333577 30.949848215150855 14.821886471342134 0 0 0
3148 1050 3 -1.1794 63.55281789860903 32.8022298671396 15.581610637568298 0 0 0
3149 1050 2 0.5897 63.82676379470776 32.01027871412293 16.04421076209477 0 0 0
3151 1051 3 -1.1794 67.56225522391411 32.95000942755559 15.288684300885546 0 0 0
3152 1051 2 0.5897 67.51308760376091 32.08972834528006 15.705493533843617 0 0 0
3153 1051 2 0.5897 67.4178234292841 32.77476185159585 14.358813834562863 0 0 0
3668 1223 2 0.5897 62.817627316753466 27.31963158484397 17.170563843655984 0 0 0
3675 1225 2 0.5897 69.16847687235496 25.9158908835571 17.404544014535624 0 0 0
3732 1244 2 0.5897 0.20378273720837445 29.583949203969333 16.52805032079077 1 0 0
30040 0 1 0 65.50800284924976 30.88889243284183 11.615885336269436 0 0 0
30222 0 1 0 65.59677463689383 32.59612767937983 8.48114091171262 0 0 0
3728 1243 2 0.5897 63.48274902712418 29.96595750910186 17.421658014827813 0 0 0
3154 1052 3 -1.1794 6.5408492889597065 1.8585915627016187 17.795801856601397 0 0 0
3155 1052 2 0.5897 6.559186569893087 0.9513621714347945 17.491120317701373 0 0 0
3156 1052 2 0.5897 6.313233830447051 1.7956697036246652 18.723413793887893 0 0 0
3216 1072 2 0.5897 1.2906126720486484 4.967946554629345 17.334790771643455 0 0 0
3217 1073 3 -1.1794 4.885852744806439 5.629971901261033 16.767125504035178 0 0 0
3219 1073 2 0.5897 5.795355526401188 5.658096578224404 16.4700630660326 0 0 0
3279 1093 2 0.5897 2.411653814732802 10.143973338982589 16.835893787823508 0 0 0
3280 1094 3 -1.1794 5.477572345240963 9.248705195868391 18.030969964878615 0 0 0
3778 1260 3 -1.1794 2.8284259505515097 3.348831068238336 19.49731053467455 0 0 0
3779 1260 2 0.5897 3.4578224910407958 3.241097224838152 18.784229592785405 0 0 0
3780 1260 2 0.5897 2.235654219625025 2.602468691989412 19.409011613398075 0 0 0
3781 1261 3 -1.1794 5.946917842850407 2.881499598683773 20.472217238957953 0 0 0
3782 1261 2 0.5897 5.441697060524937 2.069179712130683 20.4387410147377 0 0 0
3783 1261 2 0.5897 5.314514657736011 3.5665463141727907 20.255403903452844 0 0 0
3820 1274 3 -1.1794 2.4700516674047064 4.4925172040899195 22.689781506215336 0 0 0
3821 1274 2 0.5897 2.187886750643398 4.5399052521437175 21.77634343463644 0 0 0
3822 1274 2 0.5897 2.665592004206829 3.5664848628192676 22.83282157537434 0 0 0
4384 1462 3 -1.1794 2.769417180261211 2.363590790107549 24.32477134305808 0 0 0
4385 1462 2 0.5897 3.0040590368965487 2.496775659607618 25.243160060853544 0 0 0
4386 1462 2 0.5897 3.580762329481351 2.0707292689741092 23.909820863915396 0 0 0
4387 1463 3 -1.1794 5.4246458635285855 2.645496001805778 23.777859495664885 0 0 0
4388 1463 2 0.5897 6.159833932579761 2.6030877367166116 23.1663596021135 0 0 0
4389 1463 2 0.5897 5.766561163748987 2.272641953407778 24.590451308630197 0 0 0
4441 1481 3 -1.1794 5.154542283592406 5.382334236661583 24.1085356912756 0 0 0
4442 1481 2 0.5897 4.3535141844415515 5.093777067511644 23.6711338640838 0 0 0
4443 1481 2 0.5897 5.781916980443358 4.676972769757903 23.95011428107235 0 0 0
30041 0 1 0 2.8598824556278255 7.53348395668957 19.154934800526267 0 0 0
30212 0 1 0 5.9343150576837616 6.390677798600133 20.07334254831516 0 0 0
3785 1262 2 0.5897 7.836329983209047 1.2863340451618215 22.147760447331574 0 0 0
4492 1498 3 -1.1794 1.9917228586723545 6.714853413326154 24.261407288108384 0 0 0
4494 1498 2 0.5897 2.1983677970197464 5.832088114118233 23.95439817064406 0 0 0
5069 1690 2 0.5897 3.236481699892368 6.470003004342409 26.05343573997025 0 0 0
3159 1053 2 0.5897 8.405155980449727 1.638471117331984 16.566355190899266 0 0 0
3160 1054 3 -1.1794 12.61596961919638 1.956868845040673 16.93230908221352 0 0 0
3161 1054 2 0.5897 11.770766207705122 2.4031945280490152 16.983845851711823 0 0 0
3162 1054 2 0.5897 12.396098955294788 1.0508650382946632 16.715409326587462 0 0 0
3163 1055 3 -1.1794 15.274946364497081 1.8616965945533754 17.76634468858676 0 0 0
3165 1055 2 0.5897 14.32203897470774 1.7765373402022604 17.735573570420506 0 0 0
3220 1074 3 -1.1794 8.905764752837534 6.813635768646344 17.687530290165956 0 0 0
3222 1074 2 0.5897 8.540284308409717 6.001294315831375 17.33716298449038 0 0 0
3225 1075 2 0.5897 10.900378318368213 5.621364794729652 17.623911281606482 0 0 0
3226 1076 3 -1.1794 14.200284837824977 4.351244645501626 18.173860835044497 0 0 0
3228 1076 2 0.5897 14.939369605140318 4.952989747237406 18.262676311803297 0 0 0
3284 1095 2 0.5897 8.585432729013903 8.642475115572486 18.09562626439502 0 0 0
3784 1262 3 -1.1794 8.074260830182313 1.35152904828054 23.07262283920813 0 0 0
3786 1262 2 0.5897 8.667793147041749 0.6152084632708708 23.220212987605496 0 0 0
3787 1263 3 -1.1794 14.211328794008237 1.6949438399336083 22.229435496096777 0 0 0
3788 1263 2 0.5897 13.993153651413522 0.7726388706234932 22.095325127532917 0 0 0
3789 1263 2 0.5897 14.896845585824252 1.8753790756945132 21.586208055661434 0 0 0
3823 1275 3 -1.1794 9.90053655330082 7.167781162708527 22.78294141247016 0 0 0
3824 1275 2 0.5897 10.455604964765115 6.515124684243456 23.20975510661921 0 0 0
3825 1275 2 0.5897 9.904837563632693 6.918960823735756 21.858657243758053 0 0 0
3826 1276 3 -1.1794 12.87814746997224 5.921384892247649 21.7872339434263 0 0 0
3827 1276 2 0.5897 13.322580885244154 5.777663297465234 20.9517371209711 0 0 0
3828 1276 2 0.5897 11.950037336931889 5.79469591614603 21.590273845588534 0 0 0
3829 1277 3 -1.1794 16.335772980143073 5.092882088476214 21.0982251991488 0 0 0
3830 1277 2 0.5897 17.069020923257003 5.40596892889649 21.627898844076668 0 0 0
3831 1277 2 0.5897 16.241248939968727 5.748900208683761 20.407618688198035 0 0 0
3881 1294 2 0.5897 12.152128104094091 9.871084451186292 21.88803713895752 0 0 0
4390 1464 3 -1.1794 10.253574373084895 2.4771824902160997 24.413977554221123 0 0 0
4391 1464 2 0.5897 9.40271718625881 2.4712544850027687 23.975527136161887 0 0 0
4392 1464 2 0.5897 10.04722774877286 2.6288229853652223 25.3362895553912 0 0 0
4393 1465 3 -1.1794 13.286349351255826 3.287222041639586 24.28012621992468 0 0 0
4394 1465 2 0.5897 13.593458043794483 2.8395156969720134 23.491789409505564 0 0 0
4395 1465 2 0.5897 12.433153341335403 2.8935780984698005 24.46269877976471 0 0 0
4444 1482 3 -1.1794 8.395368392709852 5.679133355580671 24.84739534257166 0 0 0
4445 1482 2 0.5897 9.300533681673661 5.37419380014548 24.910004845792425 0 0 0
4446 1482 2 0.5897 8.459670103615919 6.53724526437405 24.428180405766778 0 0 0
4447 1483 3 -1.1794 11.43114405503776 5.3671158382860105 24.782604425202855 0 0 0
4448 1483 2 0.5897 11.765875817281396 4.6999007373496555 24.183429429441816 0 0 0
4449 1483 2 0.5897 11.646727671986502 6.198691575523624 24.360422614443124 0 0 0
4450 1484 3 -1.1794 14.729904919477299 5.910956082840631 23.77976396268091 0 0 0
4451 1484 2 0.5897 14.148079470386055 6.066270887087879 23.035729066993042 0 0 0
4452 1484 2 0.5897 14.288820930044608 5.233209832016866 24.291951823258987 0 0 0
5135 1712 2 0.5897 10.366576012336774 8.89675646714844 25.917323034003005 0 0 0
30020 0 1 0 8.931385400864125 4.613444365826807 20.645348954870453 0 0 0
30122 0 1 0 11.188052455013112 7.8635688434404125 19.789260828066116 0 0 0
30135 0 1 0 13.89193243059929 7.850782701379514 17.669823214400417 0 0 0
30173 0 1 0 9.91235074410808 1.2541865191654231 19.66745611596678 0 0 0
3879 1293 2 0.5897 9.964071657888077 9.13835711712229 22.37983024631165 0 0 0
4498 1500 3 -1.1794 12.268589609788743 8.08280560882779 24.184767482740273 0 0 0
4502 1501 2 0.5897 15.007288509047674 7.911183230971573 23.603680680004523 0 0 0
5078 1693 2 0.5897 11.948174000613248 6.245866068081807 27.70941500214874 0 0 0
3166 1056 3 -1.1794 18.609483165949392 3.667112465210638 17.767293237004388 0 0 0
3168 1056 2 0.5897 18.222057934362436 3.5013695689077515 16.907837772331316 0 0 0
3169 1057 3 -1.1794 21.863326493096967 1.2521743600828465 17.294255617952526 0 0 0
3170 1057 2 0.5897 21.82745403336374 2.115062163887858 17.707013839610358 0 0 0
3171 1057 2 0.5897 22.797294307637763 1.0857197018290383 17.166866689436798 0 0 0
3229 1077 3 -1.1794 16.393184612887197 6.056777419236431 18.548587255765174 0 0 0
3231 1077 2 0.5897 17.00425309983068 5.5300796874395 18.033401189885716 0 0 0
3232 1078 3 -1.1794 21.271508636059558 3.7937104842029132 18.619563366335132 0 0 0
3233 1078 2 0.5897 20.42683709226042 3.9481925711561368 18.196601497710272 0 0 0
3234 1078 2 0.5897 21.105118796120035 3.944529860758906 19.550046678688876 0 0 0
3290 1097 2 0.5897 16.73422905674829 9.904769060518277 17.834988555133634 0 0 0
3294 1098 2 0.5897 21.349556066050518 10.268173431870718 18.721382738939123 0 0 0
3832 1278 3 -1.1794 21.059752556580776 4.6888912318585945 21.156876280497006 0 0 0
3833 1278 2 0.5897 21.526944489274904 4.564852486860177 21.98305907905745 0 0 0
3834 1278 2 0.5897 20.441033325436873 5.39718039441683 21.33504586421487 0 0 0
3885 1295 2 0.5897 22.279576169750495 8.707508900750756 21.262749407747496 0 0 0
4396 1466 3 -1.1794 18.493138123595507 3.2070169139949902 24.02648231012135 0 0 0
4397 1466 2 0.5897 18.437177386933715 3.271601886683928 24.979859994846755 0 0 0
4398 1466 2 0.5897 18.106482307032383 2.3559609648413318 23.820490574204303 0 0 0
4399 1467 3 -1.1794 21.169046107653557 3.7457976198564467 24.776531332898944 0 0 0
4400 1467 2 0.5897 21.60470632225576 2.930594846409056 24.527780788690542 0 0 0
4401 1467 2 0.5897 20.30968307179409 3.6960686791769306 24.357896031452377 0 0 0
4453 1485 3 -1.1794 17.64984106487827 6.023648293779188 24.308090133650655 0 0 0
4454 1485 2 0.5897 18.07667807633123 5.300956052522011 23.847918493734312 0 0 0
4455 1485 2 0.5897 16.717299900236384 5.809886164448185 24.27800730965473 0 0 0
4456 1486 3 -1.1794 20.850887466619536 6.556399732893458 23.902239385943144 0 0 0
4457 1486 2 0.5897 21.028918173278186 6.074619574917478 24.709967332217317 0 0 0
4458 1486 2 0.5897 20.636064695428225 7.442476321476002 24.193703280116456 0 0 0
4506 1502 2 0.5897 17.913843970721935 8.143673293715473 24.208331951025208 0 0 0
4509 1503 2 0.5897 21.52952367668251 9.220629996528178 24.51636342636873 0 0 0
30074 0 1 0 18.180773580020958 7.883703737469711 21.365616297709593 0 0 0
3791 1264 2 0.5897 23.236730335431055 0.6487463436078337 20.784313751440184 0 0 0
4461 1487 2 0.5897 22.974434079896714 6.474804721414034 24.11762883717427 0 0 0
3296 1099 2 0.5897 24.21464245170251 7.638989779351046 18.164097721574276 0 0 0
3172 1058 3 -1.1794 24.31993747968546 3.008936123008791 17.54368214183904 0 0 0
3174 1058 2 0.5897 23.504654578901583 3.2489116602671024 17.98408818174269 0 0 0
3175 1059 3 -1.1794 28.089526453150743 2.611026950610182 18.875051863278024 0 0 0
3176 1059 2 0.5897 28.174525668874136 3.2218939810310085 18.14303518996248 0 0 0
3177 1059 2 0.5897 27.895532695329997 3.1666197586017995 19.62997949185556 0 0 0
3178 1060 3 -1.1794 30.397280873067594 2.2909316933966997 17.15380925914604 0 0 0
3179 1060 2 0.5897 30.17025600908762 3.187580585326402 17.400208062181278 0 0 0
3180 1060 2 0.5897 29.685006699375027 1.7574946677493368 17.506430865164326 0 0 0
3236 1079 2 0.5897 23.22533408894885 5.638346585073306 16.898881460194687 0 0 0
3238 1080 3 -1.1794 30.917241811185935 4.933077827278193 17.761380636033703 0 0 0
3239 1080 2 0.5897 31.762092716194235 5.301663415323809 17.503306077173548 0 0 0
3240 1080 2 0.5897 30.81540674748731 5.1857529328447365 18.67899529866073 0 0 0
3790 1264 3 -1.1794 23.94384473374448 0.619383736210642 20.139830824151442 0 0 0
3792 1264 2 0.5897 24.66230180776625 1.101084123446781 20.549728294212073 0 0 0
3793 1265 3 -1.1794 26.29643272240198 2.0365530201751443 21.22268750890609 0 0 0
3794 1265 2 0.5897 26.636181545919175 1.165559659967969 21.017329599009702 0 0 0
3795 1265 2 0.5897 25.883003401225622 1.9368416007127587 22.08022201303139 0 0 0
3835 1279 3 -1.1794 27.555713318058626 4.47106015936218 20.811669748903434 0 0 0
3836 1279 2 0.5897 27.154874302161904 3.795498430577159 21.358639043972815 0 0 0
3837 1279 2 0.5897 26.876797090110934 4.700016349379844 20.176938815290978 0 0 0
3838 1280 3 -1.1794 30.29936807874449 5.726840937589682 20.2342154438009 0 0 0
3839 1280 2 0.5897 30.259156571396566 6.627132462166184 20.55684341484685 0 0 0
3840 1280 2 0.5897 29.563496445176977 5.286448325193968 20.659397497880466 0 0 0
3890 1297 2 0.5897 27.963970581747297 8.350314450169785 20.75681553838458 0 0 0
3894 1298 2 0.5897 30.63323369157906 8.937529036303864 21.08185750555379 0 0 0
4402 1468 3 -1.1794 22.582190572526162 1.1114165875883304 25.258789602263377 0 0 0
4403 1468 2 0.5897 22.836919296572663 0.34450068690955565 24.745774315049754 0 0 0
4404 1468 2 0.5897 23.327103588400846 1.270624476754451 25.83843578259191 0 0 0
4405 1469 3 -1.1794 27.414546826863127 3.070476890507637 24.158914396549886 0 0 0
4406 1469 2 0.5897 26.759728837371153 2.3760715344141397 24.231346455473467 0 0 0
4407 1469 2 0.5897 27.214709362278303 3.6651416839939364 24.881873986047204 0 0 0
4408 1470 3 -1.1794 30.045401576970967 2.2015583344467 23.9334607172971 0 0 0
4409 1470 2 0.5897 30.461459724296795 2.36440457409145 24.779987953504552 0 0 0
4410 1470 2 0.5897 29.106600591793892 2.2295697823245515 24.11811955578372 0 0 0
4459 1487 3 -1.1794 23.852044451520744 6.484141126682003 24.499656544700322 0 0 0
4460 1487 2 0.5897 24.43181947261876 6.682260280345957 23.764237208295157 0 0 0
4462 1488 3 -1.1794 26.572574165545642 6.7558020920876505 23.742116437217685 0 0 0
4463 1488 2 0.5897 27.433185948506594 6.3395082440681625 23.694383531110056 0 0 0
4464 1488 2 0.5897 26.261175640456084 6.5624649115669955 24.6263580897061 0 0 0
4465 1489 3 -1.1794 29.133850207497794 5.4498618877438485 23.750409937861807 0 0 0
4466 1489 2 0.5897 30.085691542596884 5.437642940665346 23.650007909101053 0 0 0
4467 1489 2 0.5897 28.85261423618061 4.576251762236008 23.47848352661209 0 0 0
4512 1504 2 0.5897 23.475087976437166 10.33933678429496 25.465370386235136 0 0 0
4515 1505 2 0.5897 26.128721511025496 8.436039845001977 23.261235774445854 0 0 0
30032 0 1 0 24.086124892448815 6.4628441846922104 20.842353858911835 0 0 0
30149 0 1 0 29.227100429222588 9.508810377357335 24.66144347052061 0 0 0
30239 0 1 0 24.068908417636063 3.569695425801199 22.783990832466785 0 0 0
5085 1695 2 0.5897 23.74173290311684 5.888211713097979 26.406549426982085 0 0 0
30207 0 1 0 33.09509097987478 4.4629103421220915 24.531458543029146 0 0 0
3181 1061 3 -1.1794 33.13152892249648 2.4986765281387004 17.462727574159764 0 0 0
3183 1061 2 0.5897 33.17820681600426 3.0677551595942694 18.23097398177791 0 0 0
3184 1062 3 -1.1794 35.76088969288075 2.5632935809242388 18.592885260398305 0 0 0
3185 1062 2 0.5897 35.63693313270765 2.3923732196980954 19.526508747492144 0 0 0
3189 1063 2 0.5897 38.93646210027848 1.84191051638463 18.72346651489106 0 0 0
3241 1081 3 -1.1794 33.7532377198915 5.817364733391767 17.437019169023486 0 0 0
3243 1081 2 0.5897 34.707871040407454 5.791485726729684 17.371923925344856 0 0 0
3244 1082 3 -1.1794 36.58177709140694 5.065796817566092 17.665046972180356 0 0 0
3245 1082 2 0.5897 36.67047771510615 4.148163586039847 17.922559719512396 0 0 0
3246 1082 2 0.5897 37.425482086891805 5.459869178497959 17.88663263638468 0 0 0
3249 1083 2 0.5897 39.903314258088784 5.789719898033383 17.85337516428741 0 0 0
3305 1102 2 0.5897 35.730283743008584 9.477254838133412 16.713722159000334 0 0 0
3796 1266 3 -1.1794 35.04664461598972 2.148856933037145 21.521998070176327 0 0 0
3797 1266 2 0.5897 35.288740514021455 1.2230530068778664 21.499449209968514 0 0 0
3798 1266 2 0.5897 34.2435825862618 2.199609742107176 21.00358942276705 0 0 0
3841 1281 3 -1.1794 33.12021736183782 4.159137193353483 19.766689376805523 0 0 0
3842 1281 2 0.5897 33.43275663094604 4.9363323048117955 19.303527389141227 0 0 0
3843 1281 2 0.5897 32.33530350595036 4.454272580602335 20.228248673176733 0 0 0
3844 1282 3 -1.1794 35.84567323375031 5.548866000206345 20.299887461338603 0 0 0
3845 1282 2 0.5897 36.14544637928655 5.300124323019589 19.425532545004565 0 0 0
3846 1282 2 0.5897 35.20259179403676 4.879165827971751 20.532652558227355 0 0 0
3897 1299 2 0.5897 32.90045001839839 9.83595775889415 21.487146997171887 0 0 0
3900 1300 2 0.5897 36.27238881959979 7.967834983009956 20.084268600106796 0 0 0
4411 1471 3 -1.1794 31.991516367147835 1.138759718520385 21.82318390553495 0 0 0
4412 1471 2 0.5897 31.142467584034105 0.7238276834654377 21.67093879248553 0 0 0
4413 1471 2 0.5897 32.14799484013073 1.0280907321159745 22.760999404688423 0 0 0
4414 1472 3 -1.1794 36.07771667100765 3.9676966001278213 23.41202865570427 0 0 0
4415 1472 2 0.5897 36.72077646408537 3.321274574965216 23.703309862471237 0 0 0
4416 1472 2 0.5897 35.56411251412246 3.5117012713268028 22.745311459862975 0 0 0
4417 1473 3 -1.1794 38.52834258423415 1.0576394821684516 23.369336431004715 0 0 0
4419 1473 2 0.5897 38.93694431064289 0.450901458781352 23.986705408498626 0 0 0
4468 1490 3 -1.1794 36.543254054294806 6.2040784873995785 25.146851810689874 0 0 0
4469 1490 2 0.5897 37.270951172722086 6.669809192241733 24.734804009830157 0 0 0
4470 1490 2 0.5897 36.160661605129604 5.683653075760342 24.440444101846076 0 0 0
4523 1508 2 0.5897 40.41200998174672 9.08712377162828 25.09741264558996 0 0 0
5099 1700 2 0.5897 39.147922410464915 6.6777486871628 27.521211137935225 0 0 0
30117 0 1 0 39.4758982411591 4.7886883259808375 22.46814796339561 0 0 0
30125 0 1 0 34.85912825987501 7.7454424895159795 22.836329300879743 0 0 0
30250 0 1 0 39.24214280352474 4.49346149764341 26.3261242841089 0 0 0
3247 1083 3 -1.1794 39.34864379680916 5.51920747319616 18.585082229199106 0 0 0
3303 1101 2 0.5897 33.23208079288099 7.711978277760228 17.29173294803595 0 0 0
3903 1301 2 0.5897 38.06292122904382 8.725946374510855 23.896292941011314 0 0 0
3187 1063 3 -1.1794 39.030433424891385 2.6780647009481986 18.26712526250403 0 0 0
3190 1064 3 -1.1794 42.195415548162394 3.049533606551336 18.39060942906876 0 0 0
3192 1064 2 0.5897 41.582132935763 2.624075704208907 17.791358689638056 0 0 0
3251 1084 2 0.5897 42.32617068162784 5.345011914605204 18.099065083377507 0 0 0
3252 1084 2 0.5897 42.193886088089 6.723168276863065 18.711503346964452 0 0 0
3253 1085 3 -1.1794 45.28818643126067 6.401434192359403 17.27654060799106 0 0 0
3255 1085 2 0.5897 45.144391773196055 6.325285629916562 18.219809005814856 0 0 0
3314 1105 2 0.5897 45.29530467700783 8.489497745532937 17.392747970916634 0 0 0
3799 1267 3 -1.1794 41.53183299815629 2.418624263894002 20.836772420695887 0 0 0
3800 1267 2 0.5897 41.768996460585456 2.6454118960844126 19.93757709210178 0 0 0
3801 1267 2 0.5897 41.377912232239794 1.4741690146858775 20.813441385200424 0 0 0
3847 1283 3 -1.1794 42.58520751411015 5.440392999641469 20.719601108783145 0 0 0
3848 1283 2 0.5897 42.5012047397287 4.559654869441583 20.354257441727086 0 0 0
3849 1283 2 0.5897 42.50739777052837 5.316252961068397 21.665522498609665 0 0 0
3850 1284 3 -1.1794 45.46080190778805 6.204047657372134 19.92798067626128 0 0 0
3851 1284 2 0.5897 46.320116606285964 5.844964018496447 20.14904436850352 0 0 0
3852 1284 2 0.5897 44.83742513228333 5.568302872229055 20.279352118853314 0 0 0
3902 1301 2 0.5897 38.47496562052298 8.301262754889331 22.502822854243455 0 0 0
3906 1302 2 0.5897 43.13360837875201 8.719589752953523 19.615454142524605 0 0 0
4418 1473 2 0.5897 39.048973173666106 1.8578332399302433 23.439087210673666 0 0 0
4420 1474 3 -1.1794 41.86849761350866 0.8462163867710409 23.612638124811774 0 0 0
4421 1474 2 0.5897 42.82051698261815 0.7536802543907363 23.64907281966377 0 0 0
4422 1474 2 0.5897 41.53674746596599 0.12742788290239807 24.150706283967708 0 0 0
4423 1475 3 -1.1794 44.6734040680515 1.8395485154132576 23.71058327510395 0 0 0
4424 1475 2 0.5897 45.53992088695806 1.7953431517122445 23.3063231749345 0 0 0
4425 1475 2 0.5897 44.29682956110256 2.6560623085510446 23.382362065288 0 0 0
4471 1491 3 -1.1794 42.557826731405584 3.616706735853483 22.964554505994226 0 0 0
4472 1491 2 0.5897 42.186837497189906 3.2110980734778045 23.748186675539294 0 0 0
4473 1491 2 0.5897 42.16020291671133 3.1395876275558403 22.23621078146634 0 0 0
30007 0 1 0 45.248910626355254 2.2253371561917787 20.19926788594344 0 0 0
30107 0 1 0 45.1653632520761 5.868557450386658 23.41542850991501 0 0 0
30133 0 1 0 41.909162312300715 7.644608065652869 23.569826409079532 0 0 0
3909 1303 2 0.5897 44.59583867255842 7.4927843712688045 20.822936078790484 0 0 0
5042 1681 2 0.5897 42.74498367191455 3.988081503842008 26.728390990336603 0 0 0
3193 1065 3 -1.1794 47.30746529129336 2.4275664754637076 17.330672077194738 0 0 0
3194 1065 2 0.5897 47.2881191325989 1.475904720309789 17.229688707017313 0 0 0
3196 1066 3 -1.1794 50.3249910025676 2.8556130742091885 17.307737564274625 0 0 0
3197 1066 2 0.5897 49.50102341367902 3.2606115130462774 17.037025059876477 0 0 0
3199 1067 3 -1.1794 52.71128428126669 1.5429712681423295 18.53995312286147 0 0 0
3200 1067 2 0.5897 51.9192625133665 2.07924588211894 18.50329617718311 0 0 0
3256 1086 3 -1.1794 48.04839520774145 5.918284731248538 17.76561161775911 0 0 0
3257 1086 2 0.5897 48.117627194537306 5.251657313340704 18.44902051990571 0 0 0
3258 1086 2 0.5897 47.11919793101679 5.931119917964362 17.536131682847163 0 0 0
3259 1087 3 -1.1794 51.51114611602811 5.71426907463256 17.453560211758237 0 0 0
3260 1087 2 0.5897 51.82843269480644 5.114468252547434 18.128689866558492 0 0 0
3261 1087 2 0.5897 50.66590982139702 6.020302247699552 17.782423608078616 0 0 0
3262 1088 3 -1.1794 54.23319814259337 6.747934857339373 17.724466606412555 0 0 0
3264 1088 2 0.5897 54.184617487425975 5.794654762641445 17.65285123336282 0 0 0
3317 1106 2 0.5897 48.19106575422151 7.955543834781849 18.476848653318388 0 0 0
3320 1107 2 0.5897 54.40147704244497 8.549755203738025 17.98374958494015 0 0 0
3802 1268 3 -1.1794 48.61721667649357 1.9776583153917686 21.104704840787978 0 0 0
3803 1268 2 0.5897 48.502982388879275 1.0953580474056082 20.75153597963381 0 0 0
3804 1268 2 0.5897 47.89316513798344 2.0848543759788356 21.72154390814581 0 0 0
3805 1269 3 -1.1794 55.11879631648092 1.3896758907120907 22.026224338992748 0 0 0
3806 1269 2 0.5897 55.982545681606695 1.4298202037260521 21.61566667568506 0 0 0
3807 1269 2 0.5897 54.599277726578684 0.8405192831012392 21.439061869353864 0 0 0
3853 1285 3 -1.1794 48.49274102965129 4.7795176906686665 20.400154133243753 0 0 0
3854 1285 2 0.5897 48.45973239325517 3.8518658485713444 20.633832128263666 0 0 0
3855 1285 2 0.5897 48.89683592401383 5.203483958661132 21.15724843236389 0 0 0
3856 1286 3 -1.1794 54.329819996992626 6.741906213441659 20.828419507527855 0 0 0
3857 1286 2 0.5897 55.02450401200476 6.466822534972452 20.23010955300453 0 0 0
3858 1286 2 0.5897 54.393668041963025 6.1347408594876285 21.56564771251653 0 0 0
3912 1304 2 0.5897 52.319358596935906 7.776625582538338 20.57052540424639 0 0 0
3915 1305 2 0.5897 54.49622730445864 8.370925850465278 20.646906951408344 0 0 0
4426 1476 3 -1.1794 47.29829376368734 3.441233889659446 23.28854250629247 0 0 0
4427 1476 2 0.5897 47.40474216420553 4.391301391228826 23.336214210798868 0 0 0
4428 1476 2 0.5897 47.65935403683129 3.1175795926941525 24.113839835285376 0 0 0
4429 1477 3 -1.1794 50.52638896062765 2.5370685133367226 23.621241155786137 0 0 0
4430 1477 2 0.5897 49.765031988611135 2.525800135482594 23.041205992332145 0 0 0
4431 1477 2 0.5897 50.15638977495829 2.5069675330922325 24.503525144852627 0 0 0
4432 1478 3 -1.1794 53.368514235974494 3.031241524165718 23.609258473409838 0 0 0
4433 1478 2 0.5897 53.97060826743207 2.485892833255228 23.1029874228022 0 0 0
4434 1478 2 0.5897 52.50008380608133 2.7988130663986843 23.280567471295758 0 0 0
4474 1492 3 -1.1794 48.47725317048741 6.512182864753681 23.384559768048394 0 0 0
4475 1492 2 0.5897 49.05468402533778 6.633397294305475 24.138291874293 0 0 0
4476 1492 2 0.5897 48.33233975560254 7.396682547029378 23.04856209361906 0 0 0
4477 1493 3 -1.1794 54.22146011557123 6.068969642787618 24.606759836417446 0 0 0
4478 1493 2 0.5897 54.037538072564864 5.208167060139087 24.982822783964693 0 0 0
4479 1493 2 0.5897 53.412388240927896 6.312095796807311 24.156733272714337 0 0 0
5112 1704 2 0.5897 50.684514975004824 5.417105610602243 25.231556634122178 0 0 0
5114 1705 2 0.5897 55.18464801346553 7.2639201801610715 27.612380157737018 0 0 0
30045 0 1 0 51.96722684817757 4.515736654414598 21.04718165052483 0 0 0
4528 1510 3 -1.1794 47.87163280476028 8.9719716605895 22.727873582384316 0 0 0
4530 1510 2 0.5897 47.80680211404236 9.130796432932536 23.669576168470723 0 0 0
5048 1683 2 0.5897 47.30856699139593 1.8318563504078862 25.77152076679307 0 0 0
5107 1703 3 -1.1794 47.63246550533193 6.791441479891155 26.57900386264308 0 0 0
3204 1068 2 0.5897 60.14891558919635 0.1851397920389787 17.145167882162802 0 0 0
3267 1089 2 0.5897 57.38501655795872 6.932998481197113 16.700136973453603 0 0 0
3268 1090 3 -1.1794 59.58756580327056 7.479632407960376 16.88546952005495 0 0 0
3269 1090 2 0.5897 60.13924594532829 8.250189042465836 16.750850691144773 0 0 0
3270 1090 2 0.5897 60.20646167918837 6.758908030145571 17.002755488802823 0 0 0
3326 1109 2 0.5897 60.18197707279898 10.907998749281806 18.806979783575663 0 0 0
3808 1270 3 -1.1794 57.915205799255475 1.627456983875396 22.734363185246927 0 0 0
3809 1270 2 0.5897 57.35831962200154 2.310487390920721 22.360761117963524 0 0 0
3810 1270 2 0.5897 57.30680792197887 1.0411030029959343 23.184111345645192 0 0 0
3811 1271 3 -1.1794 60.80880464674535 1.407354530055032 22.266035007689894 0 0 0
3812 1271 2 0.5897 60.8257450183242 0.5252663547802516 21.894732824491875 0 0 0
3813 1271 2 0.5897 60.058258642801896 1.4033061320966431 22.860085527005236 0 0 0
3859 1287 3 -1.1794 61.03160049554888 8.1451693098523 20.435819433222342 0 0 0
3860 1287 2 0.5897 61.48448331350173 7.302305107809828 20.462443437391126 0 0 0
3861 1287 2 0.5897 60.57791382416855 8.147315342787913 19.59296969236171 0 0 0
3863 1288 2 0.5897 64.08626935760958 5.791866295002444 21.44134672659597 0 0 0
3918 1306 2 0.5897 56.68062912639544 11.313644582437485 21.714263767961434 0 0 0
3920 1307 2 0.5897 59.807514381646236 9.799713550928068 20.96063597562441 0 0 0
4435 1479 3 -1.1794 60.237369457418914 1.5123937777068426 25.22799158778394 0 0 0
4436 1479 2 0.5897 60.796750769868 2.1144939256338975 24.7372782907693 0 0 0
4437 1479 2 0.5897 60.3117091180836 1.802706427482312 26.13707041149155 0 0 0
4480 1494 3 -1.1794 56.237108693270294 4.412268713000962 21.954538929741755 0 0 0
4481 1494 2 0.5897 55.80848503562325 4.144762224505809 22.76752937235514 0 0 0
4482 1494 2 0.5897 57.042652154699645 4.844162511476051 22.238790493417536 0 0 0
4536 1512 2 0.5897 55.879768436166614 8.05973617750963 24.583158404692345 0 0 0
4539 1513 2 0.5897 60.56647438321987 9.468092550899863 24.201403147979953 0 0 0
5057 1686 2 0.5897 56.713563459908784 2.3740402270114607 24.540320646380305 0 0 0
30096 0 1 0 60.67707371629249 5.488390495319667 23.05366052786319 0 0 0
30097 0 1 0 60.142092522707536 3.704213575983558 19.010838999279414 0 0 0
30098 0 1 0 55.67106989633829 3.108250606193024 19.127835357395174 0 0 0
30205 0 1 0 57.83628643616464 7.538623551771935 19.867147259977475 0 0 0
3816 1272 2 0.5897 62.15384005386157 1.704471930173584 20.802151342147166 0 0 0
30014 0 1 0 63.5907837539923 3.4621940331255634 26.13323108868905 0 0 0
3206 1069 2 0.5897 64.31028157863079 3.5488592095160114 17.401336373489578 0 0 0
3272 1091 2 0.5897 62.85221001609679 4.94774285936187 17.819851034984712 0 0 0
3330 1110 2 0.5897 62.514867724419524 8.119409185329873 18.368603400033606 0 0 0
4485 1495 2 0.5897 63.32382783871758 6.297134415084036 23.201720448718497 0 0 0
3205 1069 3 -1.1794 63.37088837184479 3.374617416499416 17.45974914989989 0 0 0
3207 1069 2 0.5897 63.30839127686048 2.5608318422169063 17.95982763031966 0 0 0
3208 1070 3 -1.1794 66.40025006752816 3.033029879250782 18.467435932798743 0 0 0
3210 1070 2 0.5897 66.43465045915669 2.0936966634067375 18.64827157430987 0 0 0
3211 1071 3 -1.1794 69.36510436620998 3.8010789533049962 18.06262446590894 0 0 0
3212 1071 2 0.5897 68.8451607668057 3.1229848071191784 18.493992721489626 0 0 0
3271 1091 3 -1.1794 62.60318500522586 5.821248392830135 18.121854445068863 0 0 0
3273 1091 2 0.5897 62.80871270140196 5.819602943452383 19.056727103377487 0 0 0
3274 1092 3 -1.1794 69.31599148900479 6.466511208788648 18.34579690470329 0 0 0
3276 1092 2 0.5897 69.23366684081088 7.213339804544035 18.93884083655309 0 0 0
3814 1272 3 -1.1794 63.086780537141124 1.7678433415804962 20.597608121804537 0 0 0
3815 1272 2 0.5897 63.49338401014078 2.0506378926127984 21.416712836910012 0 0 0
3817 1273 3 -1.1794 65.28868537955357 0.6073361250053186 19.559714202314435 0 0 0
14294 4765 2 0.5897 9.909467034553598 30.408045634607863 0.22401787921584543 0 0 1
3819 1273 2 0.5897 64.70224444347222 1.167921537783708 20.06771251592436 0 0 0
3862 1288 3 -1.1794 63.7841062814413 6.011625271673502 20.56007762832146 0 0 0
3864 1288 2 0.5897 64.56581349767674 6.334634048049553 20.111935053045826 0 0 0
3865 1289 3 -1.1794 66.17604709356652 6.608782793519513 18.510293889508045 0 0 0
3866 1289 2 0.5897 67.11254283342168 6.512339972329669 18.337359070738554 0 0 0
3867 1289 2 0.5897 65.77211123420881 5.862541575148905 18.067358512920553 0 0 0
3868 1290 3 -1.1794 69.01364745654769 6.68674495417997 21.21146070345302 0 0 0
3869 1290 2 0.5897 69.57268057395498 7.408480328107858 20.923689431467707 0 0 0
3870 1290 2 0.5897 69.61971715563611 5.964012782049685 21.374462538980374 0 0 0
3923 1308 2 0.5897 66.62652593022365 8.585984839170779 21.88138068140955 0 0 0
3926 1309 2 0.5897 0.6234674313628552 9.533560944330029 21.101547915238736 1 0 0
4438 1480 3 -1.1794 64.46307492178289 1.860141849026462 23.1211962635881 0 0 0
4439 1480 2 0.5897 64.57984316341648 2.130727696392411 24.031899398722466 0 0 0
4440 1480 2 0.5897 64.36156744609904 0.9093242730866449 23.164475737079773 0 0 0
4483 1495 3 -1.1794 64.23242596611614 6.457450089637764 23.456631790268826 0 0 0
4484 1495 2 0.5897 64.18483904976894 7.197278428012353 24.062124329705625 0 0 0
4486 1496 3 -1.1794 67.14322907702238 5.770988606510508 24.04742641940551 0 0 0
4487 1496 2 0.5897 67.36774954195418 5.056487638381126 23.451346864579346 0 0 0
4488 1496 2 0.5897 66.31306059075912 6.110529571555403 23.713114287615728 0 0 0
4489 1497 3 -1.1794 69.45462084575982 6.8220536707245785 24.37147424615369 0 0 0
4490 1497 2 0.5897 68.54403752754698 6.530422165640758 24.32651875071167 0 0 0
4491 1497 2 0.5897 69.78862638495883 6.4416263019613345 25.18384539800504 0 0 0
4548 1516 2 0.5897 69.23656909915914 8.548017994630861 23.579484985709804 0 0 0
30235 0 1 0 67.46178036261799 1.9919826789667605 22.051814533771964 0 0 0
4540 1514 3 -1.1794 63.58282175124063 8.291096948862718 25.52664678529914 0 0 0
3389 1130 2 0.5897 2.596807932697576 13.932186508797624 17.155255664106505 0 0 0
3282 1094 2 0.5897 6.047000353777498 9.99382863020559 18.222737254677938 0 0 0
3872 1291 2 0.5897 2.7865904701821127 9.45483357397995 22.372818665767408 0 0 0
3876 1292 2 0.5897 4.9820248736668225 9.332036500862394 21.0354383995217 0 0 0
4495 1499 3 -1.1794 6.0298356768632635 7.886177199314044 23.34755758480511 0 0 0
3277 1093 3 -1.1794 3.2520602005581973 10.413543568825105 16.46537907792988 0 0 0
3278 1093 2 0.5897 3.605658184045871 11.036289631276109 17.10050821841038 0 0 0
3281 1094 2 0.5897 4.705056419387528 9.636577713582472 17.61986702997874 0 0 0
3334 1112 3 -1.1794 2.98729988031898 11.52404793703938 19.243487817271816 0 0 0
3335 1112 2 0.5897 2.910744278029041 11.056475594093243 20.075201234417055 0 0 0
3336 1112 2 0.5897 2.545427062260316 12.359310355510448 19.396187097659492 0 0 0
3337 1113 3 -1.1794 5.668257909429871 11.792204536221966 17.156953927779295 0 0 0
3339 1113 2 0.5897 5.6014570434571604 12.118589207519136 18.05430677376803 0 0 0
3388 1130 3 -1.1794 3.3856454040851474 14.424595336154084 17.382192845989774 0 0 0
3390 1130 2 0.5897 4.08449711295744 13.770506189243147 17.38445876968213 0 0 0
3391 1131 3 -1.1794 5.911680426616527 15.930392123002672 18.605685297603763 0 0 0
3392 1131 2 0.5897 4.966882715459752 15.779529011605979 18.634478445454178 0 0 0
3871 1291 3 -1.1794 2.343921194026263 9.912868338441003 21.658339853732752 0 0 0
3873 1291 2 0.5897 2.3534764545196474 10.833286810302544 21.92096259901264 0 0 0
3874 1292 3 -1.1794 5.857096562388366 9.715144379820055 21.09634637537144 0 0 0
3875 1292 2 0.5897 6.226786973127295 9.343034818174992 21.89703073157001 0 0 0
3928 1310 3 -1.1794 5.582796090009791 13.003199282044031 19.67650442318786 0 0 0
3929 1310 2 0.5897 6.378294081655096 13.214688662130824 20.165062241178678 0 0 0
3930 1310 2 0.5897 4.992128819270921 12.628855900214683 20.33011849871072 0 0 0
3988 1330 3 -1.1794 2.0081307073613455 14.789491533022725 20.157815273297775 0 0 0
3989 1330 2 0.5897 2.124491817856667 15.624585998952412 19.704705074808658 0 0 0
3990 1330 2 0.5897 2.458062178105501 14.905769465730879 20.994638648900494 0 0 0
3991 1331 3 -1.1794 5.583987834471845 15.623085523508347 21.38389918712494 0 0 0
3992 1331 2 0.5897 5.1662145164467805 14.850264475834392 21.003840195811847 0 0 0
3993 1331 2 0.5897 6.312089281131087 15.817040067780352 20.793575959912175 0 0 0
4038 1346 2 0.5897 4.355122974299553 18.185357025009584 21.04517819364168 0 0 0
4493 1498 2 0.5897 1.0361228712414892 6.733236669548868 24.313578765815414 0 0 0
4496 1499 2 0.5897 6.667159998075337 8.145087027150637 24.01315109705282 0 0 0
4497 1499 2 0.5897 5.566245413447459 7.1438010072166565 23.7351068523603 0 0 0
4549 1517 3 -1.1794 4.366911297655998 12.213929755923319 22.34107922167053 0 0 0
4550 1517 2 0.5897 5.320537180457057 12.27973809253106 22.391063611375543 0 0 0
4551 1517 2 0.5897 4.049018570508322 13.018209377014259 22.75133435960004 0 0 0
4552 1518 3 -1.1794 6.178345083742385 13.30582192850738 23.858617520651272 0 0 0
4553 1518 2 0.5897 6.280722904605719 14.244054820122868 24.01821308274191 0 0 0
4554 1518 2 0.5897 5.602759610004675 13.004235834270691 24.5614542965602 0 0 0
4606 1536 3 -1.1794 2.690780285416771 14.766686364048896 22.944078979536602 0 0 0
4607 1536 2 0.5897 3.174561976409501 15.247095673013153 23.61593757009033 0 0 0
4608 1536 2 0.5897 1.7995751167252165 14.705167408369093 23.28788326031374 0 0 0
4677 1559 2 0.5897 6.476022119585972 15.990861798845284 22.967768699857753 0 0 0
30124 0 1 0 1.653676864455499 10.826049412837579 25.0213607163369 0 0 0
30260 0 1 0 4.943046836773839 9.6806047936233 25.61990563729586 0 0 0
4673 1558 2 0.5897 70.29475145825165 17.796722866059916 22.48103510961018 -1 0 0
4675 1559 3 -1.1794 6.786048077685834 15.995462717345022 23.873359140343272 0 0 0
3286 1096 3 -1.1794 10.884916174116539 10.675021326787858 17.05067317932049 0 0 0
3878 1293 2 0.5897 9.86554104702264 10.247123963581299 21.353758257580868 0 0 0
4500 1500 2 0.5897 11.922055511095786 8.9749872257452 24.172203603693067 0 0 0
3283 1095 3 -1.1794 8.650369028684304 9.509539156124879 18.495895214206985 0 0 0
3285 1095 2 0.5897 9.332762403161311 9.955121403534088 17.99387145265916 0 0 0
3287 1096 2 0.5897 11.26429701564255 10.747307302956697 17.926502486519908 0 0 0
3340 1114 3 -1.1794 12.848288096379724 13.099557011581657 17.675370676648914 0 0 0
3341 1114 2 0.5897 12.37168489364005 12.796766066465583 18.44828650695337 0 0 0
3342 1114 2 0.5897 12.854961913421757 14.053337940415163 17.755924396119216 0 0 0
3343 1115 3 -1.1794 15.44952005914977 12.102258064171341 17.95479478143027 0 0 0
3345 1115 2 0.5897 14.512319099847947 12.296330104524255 17.93985996441202 0 0 0
3394 1132 3 -1.1794 9.178548128703238 15.71487499116674 18.15085099546333 0 0 0
3396 1132 2 0.5897 9.477834036762845 16.621349329883813 18.08039543828936 0 0 0
3397 1133 3 -1.1794 12.01919923160448 15.602443444022734 18.20917229013694 0 0 0
3399 1133 2 0.5897 11.117971512937862 15.613822061060528 17.886849694994982 0 0 0
3402 1134 2 0.5897 14.145213069811119 14.939225770639732 17.40041618839908 0 0 0
3877 1293 3 -1.1794 9.86805308341977 10.087163591055136 22.297494663429816 0 0 0
3880 1294 3 -1.1794 13.094537576949886 9.929691767495235 21.73099814790562 0 0 0
3882 1294 2 0.5897 13.435573089830296 10.401436424322414 22.490855762727602 0 0 0
3931 1311 3 -1.1794 8.077934331119001 12.876038373576161 20.514180628366855 0 0 0
3932 1311 2 0.5897 8.963154872592023 13.130634415807876 20.253801743980077 0 0 0
3933 1311 2 0.5897 8.133545773427299 11.932025829425951 20.66243522131079 0 0 0
3934 1312 3 -1.1794 11.394678485360833 11.25006283859412 19.881243394671113 0 0 0
3935 1312 2 0.5897 12.153560248363549 10.778857289281314 20.22518468425943 0 0 0
3936 1312 2 0.5897 11.43296444535866 12.107917013341684 20.304151526837334 0 0 0
3937 1313 3 -1.1794 15.724508972687925 10.065770794085097 19.857399917394055 0 0 0
3939 1313 2 0.5897 15.058115465030872 9.668566271771434 20.418096096130306 0 0 0
3994 1332 3 -1.1794 8.220190084435139 15.788270265930674 21.024827634770805 0 0 0
3995 1332 2 0.5897 8.416825684036795 15.455949401025464 20.14896806903831 0 0 0
3996 1332 2 0.5897 8.28905885487272 15.021412011895535 21.59352709297465 0 0 0
3997 1333 3 -1.1794 11.757199693463733 14.004742135106849 20.37026283956167 0 0 0
3998 1333 2 0.5897 11.72429397715319 14.75891065243017 19.781722180429686 0 0 0
3999 1333 2 0.5897 11.845207532677847 14.385783149422538 21.24393042534418 0 0 0
4044 1348 2 0.5897 9.756267123900383 16.99956815624258 20.620544727528873 0 0 0
4499 1500 2 0.5897 13.009559416536865 8.10460292154324 23.579193169619224 0 0 0
4501 1501 3 -1.1794 14.77784076851024 8.835097815271842 23.703517639135246 0 0 0
4503 1501 2 0.5897 14.428840386664609 8.901009276720885 24.592385411185635 0 0 0
4555 1519 3 -1.1794 8.435771137041227 11.476264602186756 24.12395020920166 0 0 0
4556 1519 2 0.5897 7.697954776345463 11.997491380207725 23.807434806679094 0 0 0
4557 1519 2 0.5897 8.616216115592703 10.859941393643666 23.414148899639706 0 0 0
4558 1520 3 -1.1794 11.272040887934724 12.899650649644292 25.452010595630526 0 0 0
4559 1520 2 0.5897 10.36467060975654 13.150931874468302 25.62454532462138 0 0 0
4560 1520 2 0.5897 11.401651943479843 12.101635691841043 25.96446016554099 0 0 0
4609 1537 3 -1.1794 8.88941936741216 14.181684361953993 23.099445235282534 0 0 0
4610 1537 2 0.5897 8.756628210041804 13.235481398453105 23.04201472662956 0 0 0
4611 1537 2 0.5897 8.8244582211516 14.376836739175346 24.034285828873383 0 0 0
4612 1538 3 -1.1794 11.548631674481541 14.821538482279735 23.16592731682913 0 0 0
4613 1538 2 0.5897 11.780367863934199 14.686779125799609 24.084822984625603 0 0 0
4614 1538 2 0.5897 10.600608246249918 14.692717849767071 23.136126396003245 0 0 0
4615 1539 3 -1.1794 15.053281831653434 15.97153273465845 24.3306630763764 0 0 0
4616 1539 2 0.5897 15.684529121177478 15.33681585518693 24.669620860767854 0 0 0
4617 1539 2 0.5897 14.509187753556951 15.468670978871469 23.724591022471998 0 0 0
4679 1560 2 0.5897 11.127826748993595 16.72836577302112 23.65287977771047 0 0 0
5255 1752 2 0.5897 13.604512563001451 15.914717721012344 26.052326137943666 0 0 0
30030 0 1 0 14.90295201453231 12.493225597921361 23.422652849480382 0 0 0
30127 0 1 0 15.451544875214493 14.565151277995653 20.82444716805541 0 0 0
4683 1561 2 0.5897 16.09740081899656 17.35918097106316 22.331808292081174 0 0 0
3293 1098 2 0.5897 21.548338164991808 9.346272692472176 19.9056461825351 0 0 0
3938 1313 2 0.5897 16.493929878081406 10.148489040086423 20.420766463783814 0 0 0
3289 1097 3 -1.1794 17.271962473129093 10.03123680245608 17.053272242612557 0 0 0
3291 1097 2 0.5897 17.149373036129884 10.952483374673694 16.82412641246025 0 0 0
3292 1098 3 -1.1794 21.97466792810176 9.653471781650353 19.1055815911845 0 0 0
3344 1115 2 0.5897 15.558666258543436 11.502468060687592 18.692745966705825 0 0 0
3401 1134 2 0.5897 15.544663648580077 14.373644140550468 17.28401055468295 0 0 0
3403 1135 3 -1.1794 18.667026738905243 13.593481330853711 17.11340704500849 0 0 0
3405 1135 2 0.5897 18.258634815887994 13.557663801256354 17.978372326450934 0 0 0
3406 1136 3 -1.1794 21.05065946985547 15.281629869788118 18.16177195337489 0 0 0
3408 1136 2 0.5897 20.716924199370222 14.517932165262701 18.63253432585806 0 0 0
3411 1137 2 0.5897 22.835720848853054 15.335160270397997 18.22357119650491 0 0 0
3883 1295 3 -1.1794 21.349655167728123 8.545107227923394 21.42119296828628 0 0 0
3884 1295 2 0.5897 21.19908581277339 8.861748014036534 22.311866255276303 0 0 0
3940 1314 3 -1.1794 18.27515109293054 10.896117268076376 21.1066454994597 0 0 0
3941 1314 2 0.5897 17.93285501284463 11.185776731742642 21.952318931874977 0 0 0
3942 1314 2 0.5897 19.17710729572065 11.21618944896766 21.090456102146376 0 0 0
3943 1315 3 -1.1794 20.819687345459766 12.173213865751437 20.76363174127302 0 0 0
3944 1315 2 0.5897 21.621440784354565 11.88043476271796 20.33038382239208 0 0 0
3945 1315 2 0.5897 21.036071318991986 13.039321082200841 21.108985097770486 0 0 0
4000 1334 3 -1.1794 18.355747973393076 13.485167735408575 20.11603617881055 0 0 0
4001 1334 2 0.5897 18.040595017599475 12.741943094664753 20.63035911521269 0 0 0
4002 1334 2 0.5897 19.024394243100527 13.892024777009055 20.66704557277661 0 0 0
4003 1335 3 -1.1794 21.2745716196604 14.866568056435082 21.379415592679223 0 0 0
4004 1335 2 0.5897 22.17638779543743 15.018510058611016 21.09679761680444 0 0 0
4005 1335 2 0.5897 21.341439947203515 14.709802463819997 22.321320499668666 0 0 0
4007 1336 2 0.5897 24.59234404503937 15.473021787169383 21.649420329485924 0 0 0
4504 1502 3 -1.1794 17.64945019651318 8.877469998410234 24.763192627092895 0 0 0
4505 1502 2 0.5897 16.80480179043458 9.154595250216575 24.408224667002813 0 0 0
4507 1503 3 -1.1794 20.589467952197175 9.041152078199206 24.534120581673896 0 0 0
4508 1503 2 0.5897 20.18440184094241 9.896843075434182 24.675354040564876 0 0 0
4561 1521 3 -1.1794 17.848195870857268 12.663932990690961 23.295294840222958 0 0 0
4562 1521 2 0.5897 18.656880755471747 12.329510230012398 23.683139086151073 0 0 0
4563 1521 2 0.5897 17.835550856030114 13.591938413688956 23.529554883666396 0 0 0
4564 1522 3 -1.1794 20.330503108100963 11.725901159085721 24.19217467031004 0 0 0
4565 1522 2 0.5897 21.00341874475213 12.1871200730363 23.69148037258593 0 0 0
4566 1522 2 0.5897 20.565455510728615 11.87864273372754 25.107434351109838 0 0 0
4618 1540 3 -1.1794 18.11295267095228 15.421353095878208 23.82173082315986 0 0 0
4619 1540 2 0.5897 18.475830739037505 16.240696789258685 23.4852380622074 0 0 0
4620 1540 2 0.5897 18.089555040282583 15.54124410649249 24.771104921859393 0 0 0
4621 1541 3 -1.1794 20.72228696414268 15.222863665315314 24.46729610802075 0 0 0
4622 1541 2 0.5897 20.90496322885021 14.38631277673898 24.895132771995687 0 0 0
4623 1541 2 0.5897 19.778639257256877 15.209593124763405 24.307341530758734 0 0 0
4626 1542 2 0.5897 24.298824008959965 14.319584538589309 25.66235590979089 0 0 0
4688 1563 2 0.5897 21.59924021743116 16.78927859931518 24.409995849371636 0 0 0
4692 1564 2 0.5897 23.546304572461946 18.335889760871286 23.333814282875085 0 0 0
5144 1715 2 0.5897 17.973310011961708 7.286659469013259 26.526907824553636 0 0 0
3297 1099 2 0.5897 23.85872427374854 9.085852113361094 18.432064897905285 0 0 0
3462 1154 2 0.5897 20.56980228317712 17.640979063307665 18.023367033832074 0 0 0
4048 1350 3 -1.1794 19.568811327081328 17.737382147744043 22.583384454803056 0 0 0
4050 1350 2 0.5897 19.810108496915767 16.978038207203937 22.05290938655561 0 0 0
3299 1100 2 0.5897 27.186649938709984 9.788834987757236 17.433210765179016 0 0 0
3353 1118 2 0.5897 31.16586809769628 12.711799182980004 18.589184475508652 0 0 0
3413 1138 2 0.5897 28.89777096047188 13.91108128029817 18.14417350494906 0 0 0
3300 1100 2 0.5897 25.674043646056848 9.787183733715972 17.370644462202243 0 0 0
3948 1316 2 0.5897 23.39784981047696 12.544454080828405 21.469183518191137 0 0 0
3295 1099 3 -1.1794 24.511470403900685 8.534252589064858 18.000912811692718 0 0 0
3298 1100 3 -1.1794 26.427349999421285 10.371098260395287 17.458997797725377 0 0 0
3346 1116 3 -1.1794 23.518608071688092 12.216011859904924 17.685031004827728 0 0 0
3347 1116 2 0.5897 24.122450752824538 12.184945242988482 16.942979301254965 0 0 0
3348 1116 2 0.5897 24.05850833496772 11.992870536535552 18.44328394333525 0 0 0
3349 1117 3 -1.1794 27.693342503965756 13.138142835940814 16.987632705524206 0 0 0
3351 1117 2 0.5897 27.14551644756446 12.51026551608708 17.45868242453728 0 0 0
3352 1118 3 -1.1794 31.61688633285495 12.011424315308746 19.06066137896534 0 0 0
3354 1118 2 0.5897 32.53250914007058 12.289414079415291 19.084946025188728 0 0 0
3410 1137 2 0.5897 23.915075203291412 14.401441020418096 17.71853897451846 0 0 0
3412 1138 3 -1.1794 29.72760604304646 14.164257346950617 18.5485365295676 0 0 0
3414 1138 2 0.5897 29.521117673024566 14.264142796402078 19.477846859683762 0 0 0
3464 1155 2 0.5897 24.52582158607405 17.947707959598127 20.668745486562514 0 0 0
3886 1296 3 -1.1794 24.712316824242443 9.719177823037988 20.772841526321713 0 0 0
3887 1296 2 0.5897 24.954162746283632 9.735089833304421 21.698848214801263 0 0 0
3888 1296 2 0.5897 25.25292598774951 9.02521136009517 20.395503738567268 0 0 0
3889 1297 3 -1.1794 27.08237560392795 7.978435620209625 20.72981034961368 0 0 0
3891 1297 2 0.5897 27.08290901723212 7.309721374645253 21.414684768124292 0 0 0
3892 1298 3 -1.1794 29.696732466252467 8.896067046591055 21.2754495646793 0 0 0
3893 1298 2 0.5897 29.467521703559328 9.785831746212729 21.54380191889411 0 0 0
3946 1316 3 -1.1794 23.93448648429302 12.40822014197959 20.688354858908916 0 0 0
3947 1316 2 0.5897 24.170059470905034 11.480929228735071 20.717849595121585 0 0 0
3949 1317 3 -1.1794 27.33164841977031 11.093065465430016 21.388930128308463 0 0 0
3950 1317 2 0.5897 26.913697790401386 10.233498282985263 21.337027052639755 0 0 0
3951 1317 2 0.5897 26.685196181982995 11.696734536895825 21.02298583296441 0 0 0
3952 1318 3 -1.1794 30.133438931863395 11.839375682127168 21.543271780370542 0 0 0
3953 1318 2 0.5897 30.391953648272732 11.966589675393344 20.630462991454436 0 0 0
3954 1318 2 0.5897 29.177707051264203 11.792903237066028 21.51778152773404 0 0 0
4006 1336 3 -1.1794 23.789385611026855 15.947183374506547 21.865430635614928 0 0 0
4008 1336 2 0.5897 24.07543345197127 16.650524129936418 22.448286060351506 0 0 0
4009 1337 3 -1.1794 30.54032978105375 14.616539877746632 21.203792192389194 0 0 0
4010 1337 2 0.5897 31.14926417102303 13.917615837552422 21.44240543904994 0 0 0
4011 1337 2 0.5897 30.428730049961022 15.122709526246256 22.00850991738998 0 0 0
4056 1352 2 0.5897 30.451664022678326 17.14580210206499 21.019641915409014 0 0 0
4510 1504 3 -1.1794 23.09907809409765 10.511123048250111 24.602040999843886 0 0 0
4511 1504 2 0.5897 23.67434191371071 10.047824374345943 23.993224645504664 0 0 0
4513 1505 3 -1.1794 25.724671957956694 9.29698144936182 23.152805595309424 0 0 0
4514 1505 2 0.5897 26.416492274614342 9.917393037220295 23.382382551552727 0 0 0
4567 1523 3 -1.1794 22.598070002564235 12.869238350640252 23.40483077394858 0 0 0
4568 1523 2 0.5897 23.274083450378274 13.49227793236314 23.671400273532555 0 0 0
4569 1523 2 0.5897 22.725413061244907 12.115743053259852 23.981251125374616 0 0 0
4570 1524 3 -1.1794 28.262784925522844 13.358315323247352 23.936826990525407 0 0 0
4571 1524 2 0.5897 29.027939741049956 12.997779713438844 23.488738467918406 0 0 0
4572 1524 2 0.5897 27.96223612945566 12.649989180350001 24.50619166017409 0 0 0
4624 1542 3 -1.1794 24.004868108285564 15.038802725324427 25.103296107353117 0 0 0
4625 1542 2 0.5897 23.52563602058486 15.62078747175736 25.693093834819372 0 0 0
4627 1543 3 -1.1794 26.22711153337188 15.301452834955128 23.482070910931785 0 0 0
4628 1543 2 0.5897 26.80444660039027 14.53955678360145 23.531371653096862 0 0 0
4629 1543 2 0.5897 25.399254443174257 14.999844595613801 23.856124797840433 0 0 0
4630 1544 3 -1.1794 30.876217043823697 15.899752142601931 23.774217964484915 0 0 0
4631 1544 2 0.5897 30.528647133252843 15.128118073045945 24.221440934860848 0 0 0
4632 1544 2 0.5897 31.765598279500285 15.994465568997368 24.1151909147782 0 0 0
4697 1566 2 0.5897 29.746158509974254 17.841780325720354 24.032546070952527 0 0 0
30129 0 1 0 28.302769838092228 17.190333993346062 18.873267576750468 0 0 0
30202 0 1 0 26.566476269411215 14.448247873941277 20.39494950523645 0 0 0
5312 1771 2 0.5897 27.963300073335034 18.047240078322815 25.538347486891666 0 0 0
4516 1506 3 -1.1794 32.374501568578005 10.214387306826275 23.60533247680645 0 0 0
3301 1101 3 -1.1794 32.8364412441916 8.582627433069216 17.250841375036945 0 0 0
3304 1102 3 -1.1794 36.28938440774871 8.720401139087285 16.889249966073923 0 0 0
3306 1102 2 0.5897 36.414564745401705 8.729435288096761 17.838185909417508 0 0 0
3309 1103 2 0.5897 37.75883384495526 7.439786229741679 16.170412537643973 0 0 0
3355 1119 3 -1.1794 34.276587517425455 12.806884379645886 19.140761354917224 0 0 0
3356 1119 2 0.5897 34.565531928696856 13.654346005800642 18.802304930844823 0 0 0
3358 1120 3 -1.1794 37.18316838815012 12.62835966221865 18.49551968847165 0 0 0
3359 1120 2 0.5897 37.95736873574485 12.60888776923189 17.932966589588833 0 0 0
3360 1120 2 0.5897 36.85757568925071 13.525692906423316 18.42471693491051 0 0 0
3363 1121 2 0.5897 39.23188161811255 13.555874378787605 16.710492426011825 0 0 0
3415 1139 3 -1.1794 35.85669165717853 15.005853614754052 17.84641134785336 0 0 0
3416 1139 2 0.5897 35.70107138479172 15.904489678241985 18.137044079885104 0 0 0
3417 1139 2 0.5897 36.048963203506375 15.085685474743709 16.912124859376494 0 0 0
3418 1140 3 -1.1794 39.41125115100217 15.211320153399969 17.475776057124776 0 0 0
3420 1140 2 0.5897 39.35188872172293 14.629810644939923 18.23377032277094 0 0 0
3473 1158 2 0.5897 38.81598109866122 16.75021582296178 18.443897762672897 0 0 0
3895 1299 3 -1.1794 32.49149078315049 9.5674767339732 20.664406341740246 0 0 0
3896 1299 2 0.5897 33.08225252297943 9.893102269590706 19.9852891499625 0 0 0
3898 1300 3 -1.1794 36.32062701836681 8.73749724479769 19.517236795206482 0 0 0
3899 1300 2 0.5897 36.268777162924245 9.48136910902019 20.117402341382657 0 0 0
3901 1301 3 -1.1794 38.60470767446381 8.091095434380232 23.427608413686357 0 0 0
3955 1319 3 -1.1794 33.07314797479995 12.879292051318009 21.774179486974894 0 0 0
3956 1319 2 0.5897 32.35868654049472 12.299108335487551 21.511189257142455 0 0 0
3957 1319 2 0.5897 33.54874405992148 13.057348205309182 20.96279999075568 0 0 0
3958 1320 3 -1.1794 36.15136740232347 11.33560953698497 20.725303205995527 0 0 0
3959 1320 2 0.5897 36.65667318323283 11.938878245733134 20.18035709604499 0 0 0
3960 1320 2 0.5897 35.65002797739011 11.903406140687 21.310535773758637 0 0 0
3963 1321 2 0.5897 38.10961368085982 12.351869371066725 21.207105949480475 0 0 0
4012 1338 3 -1.1794 32.368926690242944 15.862110538755275 18.752019170734403 0 0 0
4013 1338 2 0.5897 31.7425308093504 16.414004152945967 18.283753460681854 0 0 0
4014 1338 2 0.5897 31.826395506331338 15.295413223400105 19.300422295397606 0 0 0
4015 1339 3 -1.1794 39.03295036087313 15.415377572631627 20.441918773609324 0 0 0
4017 1339 2 0.5897 38.41330483546998 16.142536192051395 20.382658784191037 0 0 0
4059 1353 2 0.5897 33.770226929704435 17.133620276103613 20.90729611346405 0 0 0
4061 1354 2 0.5897 36.014072503078005 20.54207012972266 21.852515660190274 0 0 0
4517 1506 2 0.5897 31.55228045577697 9.725558639475777 23.570263980791527 0 0 0
4518 1506 2 0.5897 32.698075231622326 10.076197338415549 24.495521294289663 0 0 0
4519 1507 3 -1.1794 37.068266283897664 9.384089118019691 25.08600892734075 0 0 0
4520 1507 2 0.5897 37.06199954203547 10.328644735707202 24.93106750621804 0 0 0
4521 1507 2 0.5897 36.15426792341487 9.164439148605787 25.266540772614565 0 0 0
4573 1525 3 -1.1794 31.00781487255304 12.703821674769785 24.684829442709557 0 0 0
4574 1525 2 0.5897 30.96759779119426 12.171832964524999 23.890094992110605 0 0 0
4575 1525 2 0.5897 31.830193485370057 12.44875447713638 25.10299989565473 0 0 0
4577 1526 2 0.5897 38.64792802549001 11.970878525523256 25.466160561607023 0 0 0
4633 1545 3 -1.1794 33.02447375102319 14.789754630502133 25.346453539218437 0 0 0
4634 1545 2 0.5897 33.04423499841802 14.242103429300286 24.561648162557717 0 0 0
4635 1545 2 0.5897 32.992723212508864 14.167161149019496 26.072814927741756 0 0 0
4636 1546 3 -1.1794 35.53559157535776 15.907757791150175 24.56506195045511 0 0 0
4637 1546 2 0.5897 36.09154095616494 15.722115738889087 25.321824317295587 0 0 0
4638 1546 2 0.5897 34.69067848937171 15.515977893705807 24.786113119963954 0 0 0
4639 1547 3 -1.1794 38.486870841507915 14.819525106464642 24.316890334405244 0 0 0
4641 1547 2 0.5897 38.54827297004818 15.608353556753324 24.855603467030267 0 0 0
4704 1568 2 0.5897 35.627141838750596 17.506686202495388 23.914987981800675 0 0 0
30023 0 1 0 35.36577360543793 15.092095447538156 21.172311128519432 0 0 0
30054 0 1 0 35.53693325252375 12.447240413751029 24.44329911948083 0 0 0
30128 0 1 0 39.098516896540936 9.615758769105522 18.48326182463007 0 0 0
4576 1526 3 -1.1794 38.61220094587231 11.975784714803233 24.509640112010196 0 0 0
3422 1141 2 0.5897 41.91630155316628 13.64499344823315 17.792538221797148 0 0 0
3476 1159 2 0.5897 41.365760154880235 17.934034780286353 16.72390722756431 0 0 0
3313 1105 3 -1.1794 45.314442969762354 9.005218388852505 18.1989103983677 0 0 0
4522 1508 3 -1.1794 39.91487678500571 9.41642185586569 25.8461803222461 0 0 0
3310 1104 3 -1.1794 41.66752178249855 9.706853176954576 16.388040161286643 0 0 0
3312 1104 2 0.5897 42.08717098444713 9.315894371515505 17.154381745071174 0 0 0
3315 1105 2 0.5897 44.47480409128841 9.464694221132113 18.20985581582926 0 0 0
3364 1122 3 -1.1794 41.298801243777746 11.97391371674097 17.877190626474356 0 0 0
3365 1122 2 0.5897 41.51189802878995 11.673443645322832 18.76067198718501 0 0 0
3367 1123 3 -1.1794 44.459012505644715 11.808149676621452 18.086496895608214 0 0 0
3368 1123 2 0.5897 45.260755884742174 11.28871322201604 18.14670552418702 0 0 0
3419 1140 2 0.5897 40.338222769128684 15.20093173185659 17.237345838132374 0 0 0
3421 1141 3 -1.1794 42.1649892611719 14.563217686631953 17.686471449456395 0 0 0
3423 1141 2 0.5897 42.95312504349669 14.661645116957969 18.22068552085688 0 0 0
3424 1142 3 -1.1794 45.178167941704764 14.667274000937157 17.942831481067596 0 0 0
3425 1142 2 0.5897 46.09849832968884 14.506369028028852 17.73466484409379 0 0 0
3426 1142 2 0.5897 44.755984627915 14.78165271309357 17.091414727466567 0 0 0
3904 1302 3 -1.1794 42.56788492606879 8.942553672529275 18.876214201748315 0 0 0
3905 1302 2 0.5897 41.857090994892246 9.453439163247612 19.263512109826504 0 0 0
3907 1303 3 -1.1794 44.365551834557394 8.407031124067613 20.988320996957597 0 0 0
3908 1303 2 0.5897 45.10101330147575 8.907474021333304 20.63493025707639 0 0 0
3961 1321 3 -1.1794 39.040425699925834 12.515700980686246 21.055514800819648 0 0 0
3962 1321 2 0.5897 39.12634053419337 13.46813327375774 21.0970294609098 0 0 0
3964 1322 3 -1.1794 40.934467969887194 10.61324952718847 20.87196304454942 0 0 0
3965 1322 2 0.5897 40.109971242542166 11.099487925298034 20.874900069051552 0 0 0
3966 1322 2 0.5897 41.34045369728266 10.824151868612605 21.712752617499014 0 0 0
3967 1323 3 -1.1794 46.18474611906481 10.727753802798754 20.483198939939424 0 0 0
3968 1323 2 0.5897 45.436300353758455 11.11934051918152 20.032953992348258 0 0 0
3969 1323 2 0.5897 46.194441887087706 11.148279308426922 21.34302201315574 0 0 0
4016 1339 2 0.5897 39.89348212222707 15.8258316350741 20.35680080988368 0 0 0
4018 1340 3 -1.1794 41.845464287833224 16.72928139051429 20.855447680266646 0 0 0
4019 1340 2 0.5897 41.58905075955005 16.32040376883552 21.68206941234923 0 0 0
4020 1340 2 0.5897 41.50618139111533 17.622412410008533 20.914082640822365 0 0 0
4021 1341 3 -1.1794 45.912434837548716 15.147244623447397 20.921428765982046 0 0 0
4022 1341 2 0.5897 46.33803268860799 15.972966647020215 20.6906012403742 0 0 0
4023 1341 2 0.5897 45.374746851215285 14.933058448868902 20.159033241399758 0 0 0
4067 1356 2 0.5897 41.15543557546747 19.53690519454234 19.591013315935395 0 0 0
4070 1357 2 0.5897 44.3280461046681 17.098783788853936 22.837712297201865 0 0 0
4524 1508 2 0.5897 39.000829825541175 9.372467841485602 25.565434269961216 0 0 0
4525 1509 3 -1.1794 45.015143638660895 10.197560678352222 23.84843974465604 0 0 0
4526 1509 2 0.5897 44.40163497592878 9.989956657232794 23.14364282905997 0 0 0
4527 1509 2 0.5897 44.591033374290824 9.867828996807466 24.640675643913053 0 0 0
4578 1526 2 0.5897 38.36176104982631 12.871519485596654 24.28343098593426 0 0 0
4579 1527 3 -1.1794 41.42338958630016 11.52495390326166 24.054128120894 0 0 0
4580 1527 2 0.5897 41.733758411099785 11.91519948875285 24.871202901788067 0 0 0
4581 1527 2 0.5897 40.47275480129876 11.63325597579283 24.082359735030995 0 0 0
4582 1528 3 -1.1794 46.33227737637319 12.475707735216421 22.816671515129432 0 0 0
4583 1528 2 0.5897 45.75796655657138 12.072874615161796 23.467920388240724 0 0 0
4584 1528 2 0.5897 45.91918215771054 13.316405281933907 22.619664695445525 0 0 0
4640 1547 2 0.5897 37.64366574164912 14.898588601609788 23.870812119186585 0 0 0
4642 1548 3 -1.1794 40.763296434104255 15.925920130076157 23.520621913160372 0 0 0
4643 1548 2 0.5897 41.05608511842932 15.477945386471252 24.314236269757018 0 0 0
4644 1548 2 0.5897 39.98362806721302 15.443126076415073 23.246287306815425 0 0 0
4645 1549 3 -1.1794 45.44046953128793 16.127043274282663 23.828522529447238 0 0 0
4646 1549 2 0.5897 46.373108930013636 15.938669913112522 23.723969336128008 0 0 0
4647 1549 2 0.5897 45.38734907728053 16.633744498350186 24.63887034259499 0 0 0
30011 0 1 0 42.91195357527545 13.394923532898035 21.36487525826734 0 0 0
30183 0 1 0 42.4704086452466 17.74170019788624 26.707974316860394 0 0 0
30215 0 1 0 44.403613832295406 13.818485114936616 25.9670083544378 0 0 0
3479 1160 2 0.5897 49.305202464336446 17.39323932331973 17.243400245966917 0 0 0
4532 1511 2 0.5897 53.013565997383836 9.70320869203909 23.679752446231138 0 0 0
3316 1106 3 -1.1794 48.01777745455071 8.869263011392471 18.250309314856136 0 0 0
3318 1106 2 0.5897 47.118154102141965 9.021764120694604 18.53953729395279 0 0 0
3319 1107 3 -1.1794 54.60721400205586 9.484191727199413 18.010807090563933 0 0 0
3321 1107 2 0.5897 54.57651584612338 9.7098637590384 18.94051717608858 0 0 0
3370 1124 3 -1.1794 47.363450593655735 11.574218857870026 17.66896584190445 0 0 0
3371 1124 2 0.5897 47.81947962395469 10.753764639527484 17.856381986393913 0 0 0
3373 1125 3 -1.1794 50.95109334263909 10.588545692163924 18.175255005749193 0 0 0
3375 1125 2 0.5897 50.32852206704844 9.9982460113128 18.599735151998352 0 0 0
3376 1126 3 -1.1794 53.66789726271426 12.509723500082732 18.431336278305665 0 0 0
3377 1126 2 0.5897 53.9490742658325 11.710802153840245 17.985358585760167 0 0 0
3428 1143 2 0.5897 47.95983413691915 15.739689708396405 16.818501022971226 0 0 0
3429 1143 2 0.5897 48.28454461026781 14.263848552945817 16.727113916888808 0 0 0
3430 1144 3 -1.1794 51.87616201180053 14.546243641781198 17.45888320793121 0 0 0
3431 1144 2 0.5897 52.136109065745316 13.80772561430195 18.009565037526365 0 0 0
3432 1144 2 0.5897 51.51810004142686 15.188334420714998 18.0718623154684 0 0 0
3485 1162 2 0.5897 55.218289725062824 15.544377493704635 18.142453671799196 0 0 0
3910 1304 3 -1.1794 51.61493663176797 8.008504269158552 21.175714443254552 0 0 0
3911 1304 2 0.5897 52.05725715972154 8.165720505196242 22.009901167248948 0 0 0
3913 1305 3 -1.1794 54.57047151749991 9.324271481920896 20.603875747105374 0 0 0
3914 1305 2 0.5897 54.20146210896566 9.631344957741451 21.431987829666557 0 0 0
3970 1324 3 -1.1794 49.363372579538684 10.6185549882675 20.476950708277155 0 0 0
3971 1324 2 0.5897 48.43824716581731 10.859598791603743 20.524622706153867 0 0 0
3972 1324 2 0.5897 49.451894177833715 9.88495961595988 21.085419027344994 0 0 0
3973 1325 3 -1.1794 51.59740903990249 12.228486861025365 21.15093163371683 0 0 0
3974 1325 2 0.5897 51.04438637923584 11.533874028839382 20.79328409016265 0 0 0
3975 1325 2 0.5897 52.23713418836238 12.405039994696155 20.461140130732076 0 0 0
4024 1342 3 -1.1794 51.3738358425868 15.304919069267106 21.42939085394005 0 0 0
4025 1342 2 0.5897 52.266899545825574 15.024187951810879 21.22974112298004 0 0 0
4026 1342 2 0.5897 50.833558181981346 14.537099815224158 21.242881622609396 0 0 0
4027 1343 3 -1.1794 54.26781818978019 14.181227026981528 21.093982100877245 0 0 0
4028 1343 2 0.5897 54.26564437450231 14.463677997802131 22.0085582788183 0 0 0
4029 1343 2 0.5897 55.09351700200847 14.513802465507926 20.74206304753242 0 0 0
4076 1359 2 0.5897 51.58688245517456 16.98910023332811 22.380248711428077 0 0 0
4529 1510 2 0.5897 47.06197958198425 9.333407371599117 22.367238832000798 0 0 0
4531 1511 3 -1.1794 53.51263583402234 9.009244115086759 23.24896872424757 0 0 0
4533 1511 2 0.5897 54.35408746193304 9.000177935715486 23.70515903067099 0 0 0
4585 1529 3 -1.1794 49.19855780571293 13.185430864509073 23.190150247875813 0 0 0
4586 1529 2 0.5897 48.393942947949085 12.712875510308715 22.976799331066474 0 0 0
4587 1529 2 0.5897 49.6297949641593 13.318399971491479 22.34600262131677 0 0 0
4588 1530 3 -1.1794 51.88104401328188 12.62077840593896 23.904822361836676 0 0 0
4589 1530 2 0.5897 52.072300834776115 12.371930795643017 23.000538983842333 0 0 0
4590 1530 2 0.5897 51.01784312642329 13.032325130470145 23.863031713438197 0 0 0
4648 1550 3 -1.1794 48.26312948546668 15.8946935641095 23.897528755531656 0 0 0
4649 1550 2 0.5897 48.25941146156961 15.025549244716272 23.49652189785259 0 0 0
4650 1550 2 0.5897 47.948109195241194 15.74877927726649 24.789551485936425 0 0 0
4651 1551 3 -1.1794 50.89767555675794 15.090272722101755 24.940460720685817 0 0 0
4652 1551 2 0.5897 50.37939616822238 15.851156214686185 24.678402758948273 0 0 0
4653 1551 2 0.5897 51.61594636645635 15.059957283265675 24.308479683712306 0 0 0
4654 1552 3 -1.1794 53.543755110876035 15.032740837630897 23.67844146366862 0 0 0
4655 1552 2 0.5897 53.635763136231205 14.091631143270023 23.827030965652494 0 0 0
4656 1552 2 0.5897 54.33332773481183 15.414562914965794 24.06187176652335 0 0 0
30067 0 1 0 50.07803912867473 10.170565524445617 24.88364497562045 0 0 0
30257 0 1 0 48.60868728770682 13.966663739720646 19.580676729277037 0 0 0
3481 1161 3 -1.1794 51.07155709004904 16.71177124070039 19.134594332221873 0 0 0
4072 1358 3 -1.1794 48.61255899435649 17.56027789031027 20.480971333233025 0 0 0
4073 1358 2 0.5897 49.177458084101914 17.393630319445496 21.23552390518176 0 0 0
4718 1573 2 0.5897 50.63398364665019 18.251636658038308 25.572444042055935 0 0 0
3437 1146 2 0.5897 60.60949301588949 14.825205981654449 18.689829537592594 0 0 0
3324 1108 2 0.5897 56.41075022134376 9.919772706424371 17.418497170333804 0 0 0
3325 1109 3 -1.1794 60.2776890537216 10.177186593992433 18.196255323273984 0 0 0
3327 1109 2 0.5897 59.659554621200726 10.370830039306004 17.491525713567675 0 0 0
3378 1126 2 0.5897 54.42945011026341 12.778421156082269 18.945214452957607 0 0 0
3379 1127 3 -1.1794 56.865643100548965 11.86825257200205 18.83873804623968 0 0 0
3381 1127 2 0.5897 57.46107217166271 12.61602810518281 18.788461013396645 0 0 0
3382 1128 3 -1.1794 60.03989100069865 12.866988139480213 18.71400471076369 0 0 0
3384 1128 2 0.5897 60.84868407304193 12.672827371872128 19.18769929716088 0 0 0
3433 1145 3 -1.1794 57.78624992403688 14.83366414966417 18.652956516781163 0 0 0
3434 1145 2 0.5897 56.99627123731167 15.314401009887748 18.900055113100827 0 0 0
3435 1145 2 0.5897 58.46657979851168 15.175655635891799 19.232978004996703 0 0 0
3436 1146 3 -1.1794 60.511704531612324 15.762579616934023 18.857159382601466 0 0 0
3438 1146 2 0.5897 60.97978060253264 15.90976151018531 19.679031630414208 0 0 0
3492 1164 2 0.5897 60.50943514892511 18.6074493961255 17.335332905533548 0 0 0
3916 1306 3 -1.1794 56.31300570341642 10.610461642778425 22.249633074537876 0 0 0
3917 1306 2 0.5897 55.867855668178706 10.039664380357822 21.62332285968765 0 0 0
3919 1307 3 -1.1794 59.30914771754598 10.611492575791425 20.8664164585939 0 0 0
3921 1307 2 0.5897 58.45677736642711 10.416379339271026 21.255809558149593 0 0 0
3976 1326 3 -1.1794 57.70519129307057 12.742724268334484 21.275033354078666 0 0 0
3977 1326 2 0.5897 58.2488790525981 12.284517186600157 20.63418835222888 0 0 0
3978 1326 2 0.5897 57.00427977891353 13.137701992260128 20.756432000173387 0 0 0
3981 1327 2 0.5897 62.522669581786246 13.439516332763075 20.581660791921514 0 0 0
4030 1344 3 -1.1794 61.300983319209266 15.649130688590647 21.67450942490861 0 0 0
4031 1344 2 0.5897 61.59692064194048 14.777826452593954 21.93810278966416 0 0 0
4032 1344 2 0.5897 60.3944659377722 15.696736044789258 21.978140041769947 0 0 0
4534 1512 3 -1.1794 55.96049671664056 9.013510564493991 24.58856308563883 0 0 0
4535 1512 2 0.5897 56.32094192614058 9.228726379296452 23.72833397193031 0 0 0
4537 1513 3 -1.1794 60.72113787637481 10.051746423700303 23.45866552162016 0 0 0
4538 1513 2 0.5897 60.75084242002334 9.470444414969876 22.698773291869028 0 0 0
4591 1531 3 -1.1794 54.75363639140446 12.516675802916149 23.91351609604021 0 0 0
4592 1531 2 0.5897 54.178804881974315 11.805095247639946 24.195390800789124 0 0 0
4593 1531 2 0.5897 55.62106009783298 12.264023406542593 24.22970080712504 0 0 0
4594 1532 3 -1.1794 61.96716553818869 13.161841552431362 22.282884579499868 0 0 0
4595 1532 2 0.5897 61.30281564002845 12.635502013658616 22.727674037178073 0 0 0
4596 1532 2 0.5897 62.736606474296906 13.105920992231257 22.849510884009987 0 0 0
4657 1553 3 -1.1794 55.94326162760117 15.314879204407157 24.657779454902993 0 0 0
4658 1553 2 0.5897 55.943357302882326 14.362690021888772 24.755592271645202 0 0 0
4659 1553 2 0.5897 56.82389179238279 15.524242295473956 24.34650821144051 0 0 0
4660 1554 3 -1.1794 58.58057613431378 15.077718862444202 23.40077276039165 0 0 0
4661 1554 2 0.5897 58.6850047754246 15.90989060754015 23.862094213315153 0 0 0
4662 1554 2 0.5897 59.07741570290907 14.44905899777563 23.924384737380564 0 0 0
4724 1575 2 0.5897 56.23820692663634 17.52968697125998 22.97630874028438 0 0 0
4727 1576 2 0.5897 59.07016160482853 17.792408343119444 23.618270856330287 0 0 0
5283 1761 2 0.5897 60.6650714336081 14.551037654568898 25.804502373503162 0 0 0
30050 0 1 0 57.98632677354179 11.917116204330492 24.48450587826366 0 0 0
4542 1514 2 0.5897 63.731661285257694 7.748266282369035 26.30086462672466 0 0 0
3484 1162 3 -1.1794 54.991117628593805 15.641328717580846 19.0672374108699 0 0 0
5177 1726 2 0.5897 54.402998289204234 9.964939145476402 25.441456961668315 0 0 0
3332 1111 2 0.5897 64.59741693298655 9.226349413855536 17.76660367992038 0 0 0
4543 1515 3 -1.1794 66.32560640028294 10.309327555601856 23.912685058832725 0 0 0
4546 1516 3 -1.1794 69.06258584826321 9.466188527449463 23.372304549658004 0 0 0
30039 0 1 0 63.271207933674795 10.080715081520303 21.335454072659374 0 0 0
3328 1110 3 -1.1794 62.610967189066116 8.8828396149376 17.799243571271695 0 0 0
3329 1110 2 0.5897 61.817456940511704 9.396374006909182 17.9504238519102 0 0 0
3331 1111 3 -1.1794 65.47216151269932 9.09279849443743 18.131593440314383 0 0 0
3385 1129 3 -1.1794 66.90646786871413 11.451240405892698 17.875201869281398 0 0 0
3386 1129 2 0.5897 67.54544999249283 11.841317281972943 18.471669512812316 0 0 0
3439 1147 3 -1.1794 63.42517779648613 14.994127085528179 17.694028792341573 0 0 0
3441 1147 2 0.5897 62.6983864312914 14.625734587340057 18.196317400679845 0 0 0
3442 1148 3 -1.1794 65.89659789616567 14.767071100392949 18.421834763107228 0 0 0
3443 1148 2 0.5897 64.96019896497967 14.879958809187814 18.25860172519001 0 0 0
3444 1148 2 0.5897 66.04456687867993 15.185718873045777 19.269814888862296 0 0 0
3445 1149 3 -1.1794 68.64562467724312 16.42182199635964 18.75967606533813 0 0 0
3446 1149 2 0.5897 68.98802005380928 15.899025447289167 18.034637127092584 0 0 0
3447 1149 2 0.5897 68.80472000864499 17.328643228338375 18.49776732110519 0 0 0
3495 1165 2 0.5897 62.84180498821525 17.035455214015776 17.761417811306675 0 0 0
3922 1308 3 -1.1794 66.45903257686204 9.288810691026782 21.253516517919095 0 0 0
3924 1308 2 0.5897 66.47552388873014 10.088838427097508 21.77879301436952 0 0 0
3925 1309 3 -1.1794 70.05569788079133 9.162312256490067 20.94223126463825 0 0 0
3927 1309 2 0.5897 69.66845684676224 9.074920129198564 21.81323002171195 0 0 0
3979 1327 3 -1.1794 62.557556090512115 13.356051241335196 19.628745345082443 0 0 0
3980 1327 2 0.5897 63.222686114640126 12.686082604173151 19.470711792747185 0 0 0
3982 1328 3 -1.1794 64.95782059330541 12.072672406323992 20.021907977806798 0 0 0
3983 1328 2 0.5897 65.57835672265261 12.461798962792448 19.4056714058406 0 0 0
3984 1328 2 0.5897 65.10390674632387 11.129708279444927 19.94634411531115 0 0 0
3985 1329 3 -1.1794 68.27110921425003 11.62899166377708 21.085077401238696 0 0 0
3986 1329 2 0.5897 68.9150146151604 10.95451104836468 20.868989493319976 0 0 0
3987 1329 2 0.5897 68.32135745627248 11.712471664982445 22.03730563713514 0 0 0
4033 1345 3 -1.1794 68.99002578390717 14.341600112713369 21.39597690254731 0 0 0
4034 1345 2 0.5897 68.39393096549007 14.912869648039582 20.911669462268193 0 0 0
4035 1345 2 0.5897 68.80018871436036 13.462835273581476 21.067394245695112 0 0 0
4089 1363 2 0.5897 63.12858030915038 18.27839255308556 19.448152881045097 0 0 0
4091 1364 2 0.5897 65.72401192484998 18.668580616418076 19.679357641746968 0 0 0
4541 1514 2 0.5897 62.97852900537062 8.971606726150885 25.823241259275566 0 0 0
4544 1515 2 0.5897 67.2098435044543 10.09026805336442 23.618798661335234 0 0 0
4545 1515 2 0.5897 66.22763579500618 9.846303422460739 24.744695524264685 0 0 0
4547 1516 2 0.5897 69.60486079099289 9.958239306008895 23.988790997549966 0 0 0
4597 1533 3 -1.1794 63.104753812433685 11.331072720078831 24.36456903845532 0 0 0
4598 1533 2 0.5897 62.65507127445173 10.677891197454581 23.82849897765009 0 0 0
4599 1533 2 0.5897 63.82870701324897 11.634097800966876 23.81657358765146 0 0 0
4600 1534 3 -1.1794 65.48059217353995 12.54376402413327 22.66858666953109 0 0 0
4601 1534 2 0.5897 65.50620790950492 12.378879034443761 21.726042026969864 0 0 0
4602 1534 2 0.5897 65.88444808529522 11.76864682056956 23.058877688035597 0 0 0
4603 1535 3 -1.1794 68.60825093027516 12.60850803516569 23.900991755152756 0 0 0
4604 1535 2 0.5897 67.87082283282884 13.16216526230902 24.15769206264878 0 0 0
4605 1535 2 0.5897 69.35757359214101 13.203559488583242 23.87528506722809 0 0 0
4663 1555 3 -1.1794 62.648027934157575 15.614587250020312 24.213612068655024 0 0 0
4664 1555 2 0.5897 62.300409705915754 14.734975759693201 24.360841152912318 0 0 0
4665 1555 2 0.5897 62.9724376026748 15.890994826440792 25.07069402522682 0 0 0
4666 1556 3 -1.1794 66.67117429740014 14.77042071409722 24.086471973236314 0 0 0
4667 1556 2 0.5897 66.22863021383388 14.314960408212766 23.37027201306714 0 0 0
4668 1556 2 0.5897 66.60433560932485 15.697742898140257 23.85879323772278 0 0 0
4669 1557 3 -1.1794 70.20344336427686 14.855140445888129 23.840120642155757 0 0 0
4670 1557 2 0.5897 69.64570253097557 14.612069319354434 23.101152918236277 0 0 0
4671 1557 2 0.5897 69.59070721926362 15.116734826097316 24.527400499965964 0 0 0
4731 1577 2 0.5897 62.408199660299466 17.0777870945618 23.612051222108928 0 0 0
4736 1579 2 0.5897 68.51015377005291 17.9516976230425 24.67609098274193 0 0 0
5243 1748 2 0.5897 64.90621610807885 11.795731695170618 27.469208400461454 0 0 0
30211 0 1 0 64.523727229782 15.350919462598469 21.578641363696057 0 0 0
5246 1749 2 0.5897 68.50629421630563 12.07426450671269 25.86959110101838 0 0 0
5288 1763 2 0.5897 66.2484670227923 14.771444554879675 25.773149092087603 0 0 0
3507 1169 2 0.5897 4.470332724709335 18.541055124338396 17.874038431157587 0 0 0
30248 0 1 0 6.289234571148403 22.873513642100118 17.00909110863623 0 0 0
3448 1150 3 -1.1794 7.132535937283008 18.321519031065794 17.598707439299723 0 0 0
3450 1150 2 0.5897 6.7142723951600525 17.527181604244966 17.930847306710195 0 0 0
3502 1168 3 -1.1794 1.3004104940121004 20.69017095505885 17.43811078116521 0 0 0
3503 1168 2 0.5897 1.824728135843723 19.89415377690178 17.52574717571971 0 0 0
3505 1169 3 -1.1794 3.7120617660756583 18.93387728597535 18.30641283013367 0 0 0
3506 1169 2 0.5897 4.0766248154430995 19.650143698509343 18.826304822335562 0 0 0
3556 1186 3 -1.1794 2.3743073222011772 23.129748955046917 18.70339407028735 0 0 0
3558 1186 2 0.5897 2.906931665999335 23.11844230936876 17.908148583625763 0 0 0
4036 1346 3 -1.1794 4.4411161953087195 18.97681089483975 21.57662714506646 0 0 0
4037 1346 2 0.5897 5.376271042105005 19.179918114375322 21.555078620813266 0 0 0
4093 1365 3 -1.1794 2.33517157123704 20.801951236025396 20.876986924355766 0 0 0
4094 1365 2 0.5897 2.704421993495827 21.630158325133067 20.570460058804226 0 0 0
4095 1365 2 0.5897 3.093841959671301 20.29022414941967 21.157677502854593 0 0 0
4096 1366 3 -1.1794 6.388453524004095 21.29238239232369 20.51802685018156 0 0 0
4097 1366 2 0.5897 6.991265416648279 20.577630679714545 20.72291772495515 0 0 0
4098 1366 2 0.5897 5.558723416413818 20.85757968453664 20.321237021296756 0 0 0
4153 1385 3 -1.1794 2.190783131506351 23.808307120276236 21.575296767863673 0 0 0
4154 1385 2 0.5897 1.8468954656155658 22.953741148422086 21.83546824430759 0 0 0
4155 1385 2 0.5897 1.6497774145318729 24.06776425381991 20.829490545696885 0 0 0
4156 1386 3 -1.1794 4.893928762262253 24.33106296516559 20.68286750922682 0 0 0
4157 1386 2 0.5897 5.382654809458524 23.509356330256495 20.636211941160578 0 0 0
4158 1386 2 0.5897 4.044269521452053 24.084522787226025 21.0482848987701 0 0 0
4211 1404 2 0.5897 4.880213028756635 26.015250350040606 20.6191087276787 0 0 0
4672 1558 3 -1.1794 0.8375936824172319 17.5559269585998 22.096501760928213 0 0 0
4674 1558 2 0.5897 0.7216234758957231 16.649134348622376 21.812760330730047 0 0 0
4676 1559 2 0.5897 7.740446996007446 15.991282113399343 23.800308987658152 0 0 0
4738 1580 3 -1.1794 5.299672605231832 22.38485334667022 23.3921394131393 0 0 0
4739 1580 2 0.5897 5.175365196472307 23.327156662926978 23.50547270207032 0 0 0
4740 1580 2 0.5897 4.981967276158405 22.000871902488363 24.209362507767892 0 0 0
4795 1599 3 -1.1794 2.7861610623520754 25.41875027696993 23.948693472613275 0 0 0
4796 1599 2 0.5897 2.609127268674495 24.85115219776654 23.198544930575125 0 0 0
4797 1599 2 0.5897 2.1422648438422316 25.155375674123306 24.60616071584585 0 0 0
4798 1600 3 -1.1794 5.56245756080695 24.99391637906323 24.395731341547606 0 0 0
4799 1600 2 0.5897 4.900052368738152 25.622025717890228 24.10775644112677 0 0 0
4800 1600 2 0.5897 6.097689702530014 25.480179332569246 25.02287190955244 0 0 0
5294 1765 2 0.5897 1.2364466238831036 17.806331211660787 24.213531564042913 0 0 0
30048 0 1 0 1.966361914826765 22.02051882824178 24.313537760412146 0 0 0
30056 0 1 0 5.102058272681697 18.675740662870542 24.667156067072252 0 0 0
3618 1206 2 0.5897 5.140660826603938 26.686087678177728 18.49179286364898 0 0 0
3451 1151 3 -1.1794 12.140860688891715 18.38780726403545 17.98377651570568 0 0 0
3453 1151 2 0.5897 11.506896002776674 18.18038883312505 18.670287889622717 0 0 0
3454 1152 3 -1.1794 14.985611653916159 18.21106071047008 17.406942318476997 0 0 0
3456 1152 2 0.5897 14.037023821516847 18.32667771942328 17.46212968778942 0 0 0
3508 1170 3 -1.1794 9.616973344106473 19.647460532601634 18.509873618447227 0 0 0
3509 1170 2 0.5897 8.777654737024292 19.612771718383105 18.05099237126738 0 0 0
3510 1170 2 0.5897 10.106071009343491 20.338749445021435 18.063629035042382 0 0 0
3511 1171 3 -1.1794 12.260603210341468 21.010571143389424 18.711402600694445 0 0 0
3512 1171 2 0.5897 11.80688423007236 20.88685617529377 19.54510845737285 0 0 0
3513 1171 2 0.5897 12.473359061865674 20.123948502926776 18.420085429371046 0 0 0
3515 1172 2 0.5897 14.48576688896666 19.63699626933422 15.992992418475906 0 0 0
3516 1172 2 0.5897 13.879904337945225 20.2477943850934 14.747300125085243 0 0 0
3559 1187 3 -1.1794 10.071385438838961 24.902329871273995 17.969477532968725 0 0 0
3561 1187 2 0.5897 10.324231557590288 24.611577818850495 17.093256148423063 0 0 0
3563 1188 2 0.5897 14.564249204234532 23.535196148747815 18.27259965878732 0 0 0
3564 1188 2 0.5897 13.148586338942044 23.05376620440739 18.035915866057312 0 0 0
3621 1207 2 0.5897 8.899884042737282 26.324709099898644 17.896225249459945 0 0 0
3624 1208 2 0.5897 13.417147618296651 26.166991686958905 18.306402890154413 0 0 0
4039 1347 3 -1.1794 7.164670290169287 18.42951454102238 20.63788686453879 0 0 0
4040 1347 2 0.5897 7.531112307274675 18.542896931895065 19.760905314999537 0 0 0
4041 1347 2 0.5897 7.631423492767947 17.67507151354417 20.99731609234346 0 0 0
4042 1348 3 -1.1794 10.349369630371712 17.526653561757822 20.085154966111006 0 0 0
4043 1348 2 0.5897 10.05793777976158 18.428254115416188 20.220861412174578 0 0 0
4046 1349 2 0.5897 17.417109388111083 17.219985056784378 19.041597549262722 0 0 0
4047 1349 2 0.5897 17.103271344964504 18.700077260152582 18.98937059898071 0 0 0
4099 1367 3 -1.1794 11.013454018506938 20.558026648240396 21.42455266292922 0 0 0
4100 1367 2 0.5897 11.598430635919211 20.290151511320342 22.133267731651976 0 0 0
4101 1367 2 0.5897 10.15932748566438 20.660754222771722 21.84425097132021 0 0 0
4102 1368 3 -1.1794 16.485599701435714 21.279556833520623 18.73007363977438 0 0 0
4103 1368 2 0.5897 16.261094971219887 21.97565445670045 19.347549982966804 0 0 0
4104 1368 2 0.5897 15.656185892978296 20.83313117490264 18.559756184496013 0 0 0
4159 1387 3 -1.1794 8.06129090333192 23.474245444074434 20.192556992727752 0 0 0
4160 1387 2 0.5897 7.949480195897964 23.91734978366546 21.033620991723833 0 0 0
4161 1387 2 0.5897 7.4321021329066514 22.753260665872457 20.21562973811467 0 0 0
4162 1388 3 -1.1794 11.159405232596797 23.774262592444682 20.314373803708083 0 0 0
4163 1388 2 0.5897 11.461984480334976 23.32770813322717 21.105111028242554 0 0 0
4164 1388 2 0.5897 10.20620734496048 23.691203862874552 20.341706311305927 0 0 0
4165 1389 3 -1.1794 16.20307393786402 24.540198228997923 19.229320654139116 0 0 0
4167 1389 2 0.5897 16.255217537799872 24.783676841381553 20.153566818046276 0 0 0
4678 1560 3 -1.1794 10.516218260651668 17.39939322228129 23.956011489424416 0 0 0
4680 1560 2 0.5897 10.582431378106426 17.370897822733312 24.910493339190797 0 0 0
4681 1561 3 -1.1794 16.816216897743526 17.977558480678418 22.20087173423479 0 0 0
4682 1561 2 0.5897 17.009519189016583 17.92613597923004 21.26480468831892 0 0 0
4741 1581 3 -1.1794 8.355897167952305 21.229123344855463 22.844059512035308 0 0 0
4742 1581 2 0.5897 8.078938147881763 20.9446413012099 23.71503412658111 0 0 0
4743 1581 2 0.5897 7.542872708698386 21.472163809909027 22.40116574763991 0 0 0
4744 1582 3 -1.1794 12.032129985552356 19.73111001503499 23.79658520773346 0 0 0
4745 1582 2 0.5897 11.465875376936813 18.984114773938405 23.990457761917998 0 0 0
4746 1582 2 0.5897 12.483980386537112 19.910129320368355 24.621215774547224 0 0 0
4749 1583 2 0.5897 16.097720592029955 20.249795646805087 24.423717202756688 0 0 0
4801 1601 3 -1.1794 7.96710881183144 23.92754944008767 22.741082635470285 0 0 0
4802 1601 2 0.5897 8.200685280943086 23.033943156231526 22.992365644325623 0 0 0
4803 1601 2 0.5897 7.116386644886969 24.078131788603635 23.1531852760286 0 0 0
5351 1784 2 0.5897 8.328971889381698 19.857270123271906 25.755315354305562 0 0 0
30004 0 1 0 13.462327764098811 24.352311604602185 24.79804228825249 0 0 0
30026 0 1 0 10.181179740688796 25.702145135524308 24.90525170790002 0 0 0
30090 0 1 0 13.94636110708512 18.882013863999532 20.740852462664208 0 0 0
30150 0 1 0 14.369344532079108 26.171009509832977 21.40132194766831 0 0 0
30237 0 1 0 13.769226143665282 22.540959257741026 21.3984581108771 0 0 0
5350 1784 3 -1.1794 8.110079769760244 20.779345546016607 25.620796049274965 0 0 0
5353 1785 3 -1.1794 13.078882608300628 20.17191990668487 26.486810617615593 0 0 0
5357 1786 2 0.5897 16.725680826068242 21.557014539207685 26.451260969932534 0 0 0
30092 0 1 0 14.988598718519242 17.44585692299906 27.555088670873324 0 0 0
4045 1349 3 -1.1794 17.041057658588496 17.932715099710364 19.558155721473423 0 0 0
4747 1583 3 -1.1794 16.332268694316895 20.424094093894993 23.51221341128868 0 0 0
4748 1583 2 0.5897 16.22883620921466 19.580321610582914 23.072233225405807 0 0 0
30070 0 1 0 16.857696103476982 24.033695131872204 24.73626989050291 0 0 0
3457 1153 3 -1.1794 17.88960414586041 16.210407858930278 17.72459946028396 0 0 0
3458 1153 2 0.5897 18.245098008536413 15.386715472640557 18.058346315639714 0 0 0
3460 1154 3 -1.1794 19.814688010471826 18.13552048056294 17.704833748765168 0 0 0
3461 1154 2 0.5897 19.072496741620366 17.542636040471006 17.822618459097605 0 0 0
3517 1173 3 -1.1794 17.80768421838618 22.568010149399658 16.747138192707375 0 0 0
3518 1173 2 0.5897 18.120872362445812 23.324090389504427 17.243613085666603 0 0 0
3519 1173 2 0.5897 17.210165398546106 22.119018351346778 17.34514260658723 0 0 0
3520 1174 3 -1.1794 22.6685823781201 21.406713300896065 17.400430214985878 0 0 0
3522 1174 2 0.5897 21.987729522635114 20.829713767017424 17.05439242605576 0 0 0
3565 1189 3 -1.1794 18.67236212365463 25.288401132198597 18.187706789425942 0 0 0
3566 1189 2 0.5897 18.50302838012654 26.159224228166284 18.547185538492702 0 0 0
3567 1189 2 0.5897 19.558278835613613 25.075716884431678 18.4812177572612 0 0 0
3568 1190 3 -1.1794 21.332596663014925 23.606782313288598 18.641080027245234 0 0 0
3569 1190 2 0.5897 21.66541424047387 22.75809775223886 18.349190101811864 0 0 0
3570 1190 2 0.5897 20.73941605025705 23.396760227335886 19.362369832280688 0 0 0
4049 1350 2 0.5897 18.64844458819322 17.89466732075801 22.372629873706654 0 0 0
4105 1369 3 -1.1794 17.303857810260194 22.384550657428782 21.79389974144042 0 0 0
4106 1369 2 0.5897 16.72316784811861 21.890411324972096 22.372567834932255 0 0 0
4107 1369 2 0.5897 17.95507523426662 21.745423728745855 21.50465324646455 0 0 0
4108 1370 3 -1.1794 22.2567654277898 22.204489670240505 22.17175797011576 0 0 0
4109 1370 2 0.5897 21.718671683350465 22.65486558314752 21.520721498055938 0 0 0
4110 1370 2 0.5897 22.91632397249958 21.738987778130877 21.657440941050755 0 0 0
4166 1389 2 0.5897 17.0629954505874 24.763896348387426 18.873333127928966 0 0 0
4168 1390 3 -1.1794 17.39626003467946 25.178690859701735 21.651493842063346 0 0 0
4169 1390 2 0.5897 17.478031144805623 25.374689026874172 22.584836906174488 0 0 0
4170 1390 2 0.5897 17.330585486389715 24.224585528731954 21.611484445696927 0 0 0
4171 1391 3 -1.1794 20.40969672520563 24.15425686938497 21.533282538037838 0 0 0
4172 1391 2 0.5897 20.462118443140238 25.02411910126483 21.137271717925984 0 0 0
4173 1391 2 0.5897 19.840711947960237 24.270847047756863 22.294133792070905 0 0 0
4684 1562 3 -1.1794 19.480760518758125 19.06376934956112 24.832005004025106 0 0 0
4685 1562 2 0.5897 19.485145312008473 18.64738043314525 23.97012795416813 0 0 0
4686 1562 2 0.5897 18.782359696870067 18.617297660045743 25.310680531156645 0 0 0
4687 1563 3 -1.1794 22.02794752083965 17.638676546900296 24.30528238884425 0 0 0
4689 1563 2 0.5897 21.314834255194402 18.243991927624542 24.10207178157922 0 0 0
4750 1584 3 -1.1794 19.074566220439646 21.656704296897306 24.113292570097727 0 0 0
4751 1584 2 0.5897 18.30848544781253 21.855363342983438 23.57488202084848 0 0 0
4752 1584 2 0.5897 19.06266358684302 20.704017747550083 24.205368555782663 0 0 0
4753 1585 3 -1.1794 21.93014041588658 21.21474899855146 24.71986796191739 0 0 0
4754 1585 2 0.5897 21.93827449878977 21.20731630562831 23.762730697691755 0 0 0
4755 1585 2 0.5897 21.08665700013927 21.6045643714727 24.949674946086628 0 0 0
4758 1586 2 0.5897 23.83851580862098 21.24739848968444 24.402351885477696 0 0 0
4804 1602 3 -1.1794 20.757895402230286 24.17073170663662 24.509367985319034 0 0 0
4805 1602 2 0.5897 20.515285000485896 23.401807669501654 23.993492027679377 0 0 0
4806 1602 2 0.5897 20.186737406899663 24.1349154987922 25.27665417733484 0 0 0
4808 1603 2 0.5897 22.92515592830833 24.506999333118227 23.871047240521627 0 0 0
30064 0 1 0 21.73958433770554 18.505468031662602 20.34275125004707 0 0 0
30242 0 1 0 19.45284285198654 21.23904677377316 19.964175262463858 0 0 0
4857 1619 2 0.5897 19.671606404648678 25.845756105540417 24.12678974145499 0 0 0
5310 1770 2 0.5897 21.534149361135658 17.050377146272787 26.44492593178892 0 0 0
5361 1787 2 0.5897 18.427629709105727 21.459300766562198 25.923661754173175 0 0 0
4694 1565 2 0.5897 27.2803606556748 18.66745753026436 23.050361451840413 0 0 0
3463 1155 3 -1.1794 25.0642320402557 18.067137462501407 19.886388477006463 0 0 0
3465 1155 2 0.5897 24.814121060741687 17.344728375997718 19.310366300842567 0 0 0
3466 1156 3 -1.1794 31.53201238862374 18.61901984062498 18.16032030113402 0 0 0
3468 1156 2 0.5897 31.11098009502091 18.3752299976932 18.98465619044208 0 0 0
3523 1175 3 -1.1794 25.024197986837326 20.95845410605348 18.910003282489516 0 0 0
3524 1175 2 0.5897 24.89271908189495 20.629680604344202 19.79930267832124 0 0 0
3526 1176 3 -1.1794 27.82391658707693 21.465430653016416 17.70707355165234 0 0 0
3528 1176 2 0.5897 27.35713597923207 20.906702668595095 18.328499813096297 0 0 0
3571 1191 3 -1.1794 23.768561624274973 24.777355021969353 17.70425325597676 0 0 0
3572 1191 2 0.5897 22.821553674799407 24.63967534485002 17.68298362201539 0 0 0
3576 1192 2 0.5897 27.474388690463254 24.820252004126584 18.188581125822584 0 0 0
3577 1193 3 -1.1794 29.856478683223187 24.869673121737854 18.102691688593993 0 0 0
3578 1193 2 0.5897 30.237503699572457 24.245593767415368 18.720410359108534 0 0 0
3579 1193 2 0.5897 30.093841040813786 24.52900839074055 17.240230690210588 0 0 0
3635 1212 2 0.5897 24.07639981217643 26.38662023898898 18.416951258064344 0 0 0
4051 1351 3 -1.1794 28.031151524329427 19.44060288571002 21.596530773543268 0 0 0
4052 1351 2 0.5897 28.04843717799308 20.39370578581984 21.50976884202817 0 0 0
4053 1351 2 0.5897 27.310977941765387 19.161189217119762 21.031279096982395 0 0 0
4054 1352 3 -1.1794 30.712915570112244 18.066403033622194 21.041400557103945 0 0 0
4055 1352 2 0.5897 30.109578587254465 18.47243824101193 21.663776690698043 0 0 0
4111 1371 3 -1.1794 25.040352630311272 20.84135700088307 21.73826373037804 0 0 0
4112 1371 2 0.5897 24.728702555500558 19.996657878061455 22.063208312115055 0 0 0
4113 1371 2 0.5897 25.029507178158152 21.41270897886281 22.506163836725893 0 0 0
4114 1372 3 -1.1794 29.82913715523576 21.226713598693504 20.72605739217764 0 0 0
4115 1372 2 0.5897 30.741289123271713 20.96488861559918 20.60092163121884 0 0 0
4116 1372 2 0.5897 29.840167553025914 22.18053644625359 20.64648263321306 0 0 0
4174 1392 3 -1.1794 23.84587903065909 24.441620119315033 21.13064575023759 0 0 0
4175 1392 2 0.5897 23.55091876990541 24.128966640130752 20.27538104567186 0 0 0
4176 1392 2 0.5897 23.74663380966743 23.685934012220443 21.709714453537753 0 0 0
4177 1393 3 -1.1794 27.16547826061658 23.382388869747896 21.166250332459608 0 0 0
4178 1393 2 0.5897 26.736956839026437 22.557376592077933 20.938312324823027 0 0 0
4179 1393 2 0.5897 27.43901322421561 23.750838521035234 20.326217429129542 0 0 0
4235 1412 2 0.5897 29.778820436984695 26.36947474211801 22.66566842547911 0 0 0
4690 1564 3 -1.1794 24.318182700516882 18.6417657207713 22.857497697376154 0 0 0
4691 1564 2 0.5897 25.05155672217719 18.454592573459248 23.443468547794403 0 0 0
4693 1565 3 -1.1794 27.054416859642327 18.428573119910684 23.94931369077489 0 0 0
4695 1565 2 0.5897 26.927831849214634 19.265884691048697 24.395539240350235 0 0 0
4696 1566 3 -1.1794 30.004886101276742 18.759249468437027 23.945698168114163 0 0 0
4698 1566 2 0.5897 29.182234800125872 19.228462023454828 23.80671665420597 0 0 0
4756 1586 3 -1.1794 24.544827291933178 21.893298173637433 24.415369811072026 0 0 0
4757 1586 2 0.5897 24.09990219167876 22.733207595174587 24.52861955660241 0 0 0
4759 1587 3 -1.1794 27.53500628646679 21.48931865842045 24.066849534825707 0 0 0
4760 1587 2 0.5897 27.7877347344719 21.651925810900092 24.97565050519691 0 0 0
4761 1587 2 0.5897 26.58057008037036 21.562006859450875 24.066495371600105 0 0 0
4807 1603 3 -1.1794 23.773908544100074 24.444185732292578 24.30911740115549 0 0 0
4809 1603 2 0.5897 24.233244967094322 25.245695316289098 24.058467377885485 0 0 0
4810 1604 3 -1.1794 29.391313606834185 23.652000020471977 22.807039561717847 0 0 0
4811 1604 2 0.5897 29.704666718082702 24.505991573591015 22.509142342244154 0 0 0
4812 1604 2 0.5897 28.55141303803233 23.536210449884173 22.36275105883366 0 0 0
4230 1410 2 0.5897 23.459030463182113 26.078165533258634 21.468567597000835 0 0 0
3641 1214 2 0.5897 29.490647655407358 26.46418466889112 18.894457852382953 0 0 0
5366 1789 2 0.5897 25.723875087300954 22.22478318878782 26.888267600967684 0 0 0
5426 1809 2 0.5897 29.478761820561125 23.557009094443856 24.682103686858284 0 0 0
3581 1194 2 0.5897 32.69750335362768 22.736654790741127 17.93062353153074 0 0 0
4700 1567 2 0.5897 33.06018358982079 18.080317305830818 23.175465775735788 0 0 0
3469 1157 3 -1.1794 36.199375036337536 18.48145631616674 18.46620921346381 0 0 0
3470 1157 2 0.5897 35.91354905461815 19.16258170712651 19.07498128988622 0 0 0
3471 1157 2 0.5897 36.03484248584026 18.850655400627286 17.598538314155334 0 0 0
3529 1177 3 -1.1794 32.87544451769894 20.966324845016118 17.525547558541604 0 0 0
3531 1177 2 0.5897 32.25993782363377 20.251295866637324 17.687154540441103 0 0 0
3532 1178 3 -1.1794 35.30172953384902 21.5173939953149 18.774553134989915 0 0 0
3533 1178 2 0.5897 34.998571821930796 22.30469879231391 18.322360589724777 0 0 0
3534 1178 2 0.5897 36.170404553004914 21.350129294399125 18.408960636445173 0 0 0
3535 1179 3 -1.1794 37.92959813599692 21.293695603550045 17.86221918457073 0 0 0
3580 1194 3 -1.1794 32.76218193403382 23.66072615076149 18.17174704443158 0 0 0
3582 1194 2 0.5897 32.82154446347639 23.65587814885802 19.127092234301504 0 0 0
3583 1195 3 -1.1794 37.45877542365503 23.91806825320885 18.698698824598956 0 0 0
4057 1353 3 -1.1794 33.25422616168326 17.495866682105564 21.627540819271978 0 0 0
4058 1353 2 0.5897 32.38041077238417 17.621172762114156 21.25743708820956 0 0 0
4060 1354 3 -1.1794 35.48437146223746 20.06917118620271 21.210631638735194 0 0 0
4062 1354 2 0.5897 35.246438238226254 20.731106550227786 20.56143166785908 0 0 0
4064 1355 2 0.5897 36.77304172681488 18.49944413854155 21.12786221075131 0 0 0
4117 1373 3 -1.1794 32.55164461916298 20.78188483638494 20.639397300891016 0 0 0
4118 1373 2 0.5897 33.16547897335708 20.080648507756777 20.85781631797668 0 0 0
4119 1373 2 0.5897 32.234761904053656 21.095872575643135 21.48629135601184 0 0 0
4120 1374 3 -1.1794 38.69102212327381 20.725230320139687 21.951453791715554 0 0 0
4180 1394 3 -1.1794 33.37293653321056 24.379714807594798 20.897285935243886 0 0 0
4181 1394 2 0.5897 34.27781755301347 24.06783963371119 20.90976621117751 0 0 0
4182 1394 2 0.5897 32.94875020395848 23.914386618658412 21.61823447932676 0 0 0
4183 1395 3 -1.1794 35.85394494544811 23.722839165874 21.01786951923075 0 0 0
4184 1395 2 0.5897 35.81253469570331 24.663013335145216 21.192767406631805 0 0 0
4185 1395 2 0.5897 36.15908439710581 23.660320345033085 20.112765435070727 0 0 0
4239 1413 2 0.5897 31.85499077825052 27.032916764043332 20.60403952369122 0 0 0
4699 1567 3 -1.1794 32.71785235516227 18.493005718516955 23.968388979571266 0 0 0
4701 1567 2 0.5897 31.767243019126933 18.414020447038283 23.888796101100315 0 0 0
4702 1568 3 -1.1794 35.962973448276784 18.327833111618194 23.55559064925794 0 0 0
4703 1568 2 0.5897 36.64619186591239 18.059305954411446 22.94131281562252 0 0 0
4705 1569 3 -1.1794 38.63701627873355 18.662717857294247 24.51569237869736 0 0 0
4706 1569 2 0.5897 39.34025885372713 19.159907253924803 24.09797877145189 0 0 0
4762 1588 3 -1.1794 31.497690697435655 21.302189327276338 23.57192018354641 0 0 0
4763 1588 2 0.5897 31.920991099806507 20.44847753565404 23.66261299234579 0 0 0
4764 1588 2 0.5897 30.873096860028287 21.338530409038366 24.296347065355288 0 0 0
4765 1589 3 -1.1794 36.639118884830104 21.27468238782494 23.570606889529373 0 0 0
4766 1589 2 0.5897 36.19481541366945 20.44649777980153 23.752090363884655 0 0 0
4767 1589 2 0.5897 36.73433589780261 21.688915347686162 24.428264456576738 0 0 0
4813 1605 3 -1.1794 32.928086170116494 23.835226191394014 23.767452393746687 0 0 0
4814 1605 2 0.5897 32.40582036210645 23.051115742614908 23.936690736533286 0 0 0
4815 1605 2 0.5897 33.69774960547073 23.736511274477717 24.327903519227608 0 0 0
4817 1606 2 0.5897 38.11141780827786 23.157014204761722 23.014005151354674 0 0 0
5321 1774 2 0.5897 36.462670653703924 18.514042152985198 25.520424590522158 0 0 0
5432 1811 2 0.5897 36.47018899915127 25.573853078760195 25.12238517873479 0 0 0
4122 1374 2 0.5897 38.369928436207964 19.85295382122148 21.72284066720319 0 0 0
4865 1622 2 0.5897 32.99891046013555 25.78140892945642 23.76483075594164 0 0 0
3542 1181 2 0.5897 45.12414400060138 21.851144887283525 18.52014860142449 0 0 0
4709 1570 2 0.5897 41.06809746368406 18.101635559188242 23.281712787040306 0 0 0
4121 1374 2 0.5897 38.119990438118684 21.011998670857345 22.66413781911905 0 0 0
4707 1569 2 0.5897 38.489253837397 19.109834915268994 25.349049720786613 0 0 0
3472 1158 3 -1.1794 38.894738510639826 17.695655973240367 18.571071546431476 0 0 0
3474 1158 2 0.5897 38.1128790680442 18.05961959895466 18.15578980273368 0 0 0
3475 1159 3 -1.1794 41.3409794885075 18.49935091313797 17.495940504509168 0 0 0
3477 1159 2 0.5897 40.650062207399905 18.12706927615431 18.043910742648755 0 0 0
3536 1179 2 0.5897 38.68235211491968 21.220343090538606 18.448915951194806 0 0 0
3538 1180 3 -1.1794 40.76560530900743 21.227874660361845 18.118254991980837 0 0 0
3539 1180 2 0.5897 41.065472256952106 20.382424120524462 17.784300226379788 0 0 0
3541 1181 3 -1.1794 44.31634848264554 21.390109118466537 18.293997854596338 0 0 0
3543 1181 2 0.5897 43.90540955437545 21.19836897402452 19.136966808934098 0 0 0
3585 1195 2 0.5897 38.331429087200604 24.171363562047272 18.397785919699345 0 0 0
3586 1196 3 -1.1794 40.08103890996999 26.05768870219717 18.98675458007004 0 0 0
3587 1196 2 0.5897 40.74119830551124 25.831582937531 19.6419629618795 0 0 0
3588 1196 2 0.5897 40.53992494112156 25.98768274928463 18.14964372579017 0 0 0
3589 1197 3 -1.1794 45.73968603524458 24.367790745378095 16.405831424787397 0 0 0
3590 1197 2 0.5897 45.586689186655164 24.965459082783966 17.137690078220647 0 0 0
3591 1197 2 0.5897 45.76240674422382 23.498737670526864 16.806408830784086 0 0 0
3650 1217 2 0.5897 38.75222785525807 27.133465020779727 17.554112370045157 0 0 0
4063 1355 3 -1.1794 37.60272607609362 18.037268041873336 21.24723012842902 0 0 0
4065 1355 2 0.5897 38.029789020204454 18.085995690474576 20.391967185732003 0 0 0
4066 1356 3 -1.1794 41.063618897922304 19.323683520514177 20.519634957114498 0 0 0
4068 1356 2 0.5897 40.46803142152951 19.990619184779444 20.861255184917923 0 0 0
4069 1357 3 -1.1794 43.967972125845705 17.871295144393255 22.402046390958017 0 0 0
4071 1357 2 0.5897 43.62238808627743 17.54009851804317 21.573124195730824 0 0 0
4123 1375 3 -1.1794 41.27388808398097 22.276355548710807 22.221432983795562 0 0 0
4124 1375 2 0.5897 40.330502464364706 22.130947769796858 22.149942751141594 0 0 0
4125 1375 2 0.5897 41.453201286039864 22.231058842131105 23.160595779642346 0 0 0
4126 1376 3 -1.1794 44.0045010158585 21.162100216863937 21.232620467210708 0 0 0
4127 1376 2 0.5897 44.44084176904306 21.925338928829056 21.61117728767537 0 0 0
4128 1376 2 0.5897 43.08771419848935 21.2571561735987 21.49087985505682 0 0 0
4186 1396 3 -1.1794 41.832306706455014 24.829535035851023 21.556196096594253 0 0 0
4187 1396 2 0.5897 41.52944928758251 23.926328629779007 21.649616703265213 0 0 0
4188 1396 2 0.5897 41.3601471894531 25.312355140226636 22.234563228264065 0 0 0
4189 1397 3 -1.1794 44.903282643328424 23.98722912940459 21.627582055904348 0 0 0
4190 1397 2 0.5897 45.192727204669794 23.9991222006381 22.539893526420798 0 0 0
4191 1397 2 0.5897 43.95843725222797 23.84227207705731 21.677442906631565 0 0 0
4708 1570 3 -1.1794 41.25907601414851 19.031951657389136 23.401167231744477 0 0 0
4710 1570 2 0.5897 41.94307875595867 19.220942995743858 22.758785585135644 0 0 0
4711 1571 3 -1.1794 45.10726703064157 19.043343542230303 25.044426394375876 0 0 0
4712 1571 2 0.5897 46.00057771350169 19.294210488816365 24.809279976035793 0 0 0
4713 1571 2 0.5897 44.610663739690544 19.133672722240973 24.231125822241474 0 0 0
4768 1590 3 -1.1794 41.75771435160923 21.16119316697822 25.008620228913802 0 0 0
4769 1590 2 0.5897 41.729666847381914 20.448238304102833 24.370545628004074 0 0 0
4770 1590 2 0.5897 42.50809429685919 20.955044704145102 25.56599237283323 0 0 0
4816 1606 3 -1.1794 38.90357177707682 23.35757568255592 23.512501849808814 0 0 0
4818 1606 2 0.5897 38.66493335357212 23.18280252284852 24.422851226421272 0 0 0
4819 1607 3 -1.1794 45.574200009074026 22.99994007760195 23.92354124821661 0 0 0
4820 1607 2 0.5897 46.205710439273844 23.395388384836522 24.524414209206157 0 0 0
4821 1607 2 0.5897 45.13215650064671 22.330843861552946 24.446168198669135 0 0 0
4874 1625 2 0.5897 44.0690962703317 26.299782049299683 23.193540014488843 0 0 0
30153 0 1 0 44.76447301522583 18.181290252073822 18.58600228388823 0 0 0
4130 1377 2 0.5897 45.66458080431677 19.784270095666184 20.887841441097475 0 0 0
4244 1415 2 0.5897 37.35120555949122 26.304685496705464 21.430462214206212 0 0 0
4250 1417 2 0.5897 44.29475413344191 26.84862529328841 20.34717511490369 0 0 0
4872 1624 2 0.5897 40.03692393544518 25.317457191262093 23.441057066156908 0 0 0
3545 1182 2 0.5897 46.953203085493136 21.162806557615653 17.77649045083723 0 0 0
3593 1198 2 0.5897 48.60696786236153 24.460512997476048 17.35111938502417 0 0 0
30078 0 1 0 51.33932670289755 20.35526860021246 18.91674081969594 0 0 0
3480 1160 2 0.5897 48.57804438877424 17.817163762548933 18.501742381000362 0 0 0
3482 1161 2 0.5897 51.51772393015034 16.463989572686653 19.94439107967261 0 0 0
3486 1162 2 0.5897 54.04023301220205 15.534687102940035 19.093233761912323 0 0 0
3544 1182 3 -1.1794 46.86505200889001 21.700700269134874 18.563340068512947 0 0 0
3546 1182 2 0.5897 47.08200529618822 21.109188264410683 19.28394873880391 0 0 0
3592 1198 3 -1.1794 48.87075092052886 24.34101089108937 18.263462087794267 0 0 0
3594 1198 2 0.5897 48.27360437325852 23.673094845927753 18.6004137350742 0 0 0
3595 1199 3 -1.1794 51.573289114575495 24.148621751691426 17.98722027913763 0 0 0
3596 1199 2 0.5897 52.09767758837371 23.782107434689568 18.699200253112036 0 0 0
3597 1199 2 0.5897 50.6668328406734 23.988567374994716 18.249808435982818 0 0 0
4074 1358 2 0.5897 48.11164908169499 18.339048527711494 20.723536376344907 0 0 0
4075 1359 3 -1.1794 51.52944225106295 17.939780321743367 22.284647370198087 0 0 0
4077 1359 2 0.5897 51.43840118898169 18.26594477835911 23.17994607296012 0 0 0
4078 1360 3 -1.1794 54.78661380125063 17.235638132525395 21.81341013983147 0 0 0
4079 1360 2 0.5897 54.925965847158466 18.06352536679671 21.353610451111866 0 0 0
4080 1360 2 0.5897 53.96238038999765 17.358459228371 22.284352114981246 0 0 0
4129 1377 3 -1.1794 46.5501408745556 19.57906785616371 21.18768771170643 0 0 0
4131 1377 2 0.5897 46.48783148698248 19.586386156713864 22.142829705481716 0 0 0
4132 1378 3 -1.1794 52.47499561019385 20.819547348074995 21.914071679577447 0 0 0
4133 1378 2 0.5897 52.072244651372344 21.07385327753104 22.74434445384871 0 0 0
4134 1378 2 0.5897 51.97925490904463 20.050688427343506 21.63241723729946 0 0 0
4135 1379 3 -1.1794 54.88079758128365 19.976643249314765 22.559354092015763 0 0 0
4136 1379 2 0.5897 54.07645137468635 20.308564766933003 22.160497836556 0 0 0
4192 1398 3 -1.1794 47.33674319533885 25.594328365249428 20.64306118670025 0 0 0
4193 1398 2 0.5897 46.526340506636046 25.128917689708604 20.850118676114647 0 0 0
4194 1398 2 0.5897 47.65507983065017 25.177389395813133 19.842401872424073 0 0 0
4195 1399 3 -1.1794 51.37120321451479 25.113497754124037 20.974708238548516 0 0 0
4196 1399 2 0.5897 51.69648553831497 24.48070446675184 21.615017361644455 0 0 0
4197 1399 2 0.5897 52.15378046282328 25.577047854397353 20.6765039032208 0 0 0
4714 1572 3 -1.1794 47.814739201888784 19.139591200944846 23.583266380448112 0 0 0
4715 1572 2 0.5897 48.042343740601 18.28989316361993 23.960681014801185 0 0 0
4716 1572 2 0.5897 48.50157094027264 19.30730916434978 22.938003144592727 0 0 0
4717 1573 3 -1.1794 50.964865979704285 18.562972524182683 24.72993589239009 0 0 0
4719 1573 2 0.5897 51.91464452969183 18.598581695663135 24.843449875666412 0 0 0
4720 1574 3 -1.1794 53.99167899160727 18.348607936146077 24.79054472084455 0 0 0
4721 1574 2 0.5897 54.708658937698786 18.38299152572761 24.157308256352504 0 0 0
4722 1574 2 0.5897 54.333179756594916 17.81924632434925 25.511229537717806 0 0 0
4771 1591 3 -1.1794 47.35074819326435 21.095231876183608 25.28471392916705 0 0 0
4772 1591 2 0.5897 47.65579036939119 20.50398038097351 24.59652599553574 0 0 0
4773 1591 2 0.5897 47.14897596114856 21.911682738176218 24.82762778759454 0 0 0
4774 1592 3 -1.1794 51.42267087687119 21.71168419790488 24.51326164434689 0 0 0
4775 1592 2 0.5897 51.25270201109271 21.174667991864336 25.287185072375124 0 0 0
4776 1592 2 0.5897 51.26360250235603 22.609519068093995 24.804504743949668 0 0 0
4777 1593 3 -1.1794 54.12615209802966 21.22484164976158 25.256812756527083 0 0 0
4778 1593 2 0.5897 54.2977551701178 20.576663365864572 24.57369541705889 0 0 0
4779 1593 2 0.5897 53.192961179025815 21.130745634883432 25.44794842090692 0 0 0
4822 1608 3 -1.1794 47.6221146136656 23.897607018151838 25.67675720150062 0 0 0
4823 1608 2 0.5897 48.17107425600456 23.43251756100075 26.308078806889 0 0 0
4824 1608 2 0.5897 47.73360292539212 24.82237670641452 25.897219200936714 0 0 0
4825 1609 3 -1.1794 50.530830844715865 24.236472692625107 24.7674116790708 0 0 0
4826 1609 2 0.5897 49.695139885685734 24.44929478767824 24.35200950514617 0 0 0
4827 1609 2 0.5897 50.3182080187627 24.132502079218348 25.694888247571978 0 0 0
4828 1610 3 -1.1794 52.810700363985724 23.81064478362197 23.002477968186057 0 0 0
4829 1610 2 0.5897 51.99270441626377 24.01291783725519 23.45657149425058 0 0 0
5381 1794 2 0.5897 48.27028234776713 21.139486615788897 26.886843386334117 0 0 0
5387 1796 2 0.5897 54.23491676953065 20.30254499026569 27.197734311848446 0 0 0
30111 0 1 0 48.62709674637706 22.424638456557673 22.02879927022863 0 0 0
30123 0 1 0 54.62214973997116 19.48928087698264 18.709591821404167 0 0 0
30132 0 1 0 54.372584434672945 23.122172812619436 19.631339265488087 0 0 0
4830 1610 2 0.5897 53.01369384563245 22.912090312534318 23.262525150307503 0 0 0
4881 1627 2 0.5897 54.35888560047051 26.436209660379774 23.106317266509986 0 0 0
3600 1200 2 0.5897 56.364625941222045 24.47333829327416 15.862087325527224 0 0 0
4137 1379 2 0.5897 55.37969712055518 20.762326638594267 22.783028969396305 0 0 0
3487 1163 3 -1.1794 57.24412558157492 17.857710588350766 17.67734865931677 0 0 0
3489 1163 2 0.5897 57.3851554479596 17.925133477564533 18.621699245488156 0 0 0
3490 1164 3 -1.1794 60.257928575069876 18.48007981442939 18.250074743116798 0 0 0
3491 1164 2 0.5897 60.35238756288525 17.53881337985612 18.39610866431406 0 0 0
3547 1183 3 -1.1794 57.1345262250387 21.91476503760467 18.321690724775543 0 0 0
3548 1183 2 0.5897 57.77060883216912 21.5808143645506 17.689149984896936 0 0 0
3549 1183 2 0.5897 57.37801628654547 21.49941455969739 19.14899268792662 0 0 0
3601 1201 3 -1.1794 57.81332897435908 24.574826574880653 18.309743674337764 0 0 0
3602 1201 2 0.5897 58.38457652242785 24.454849711131374 19.068369544127044 0 0 0
3603 1201 2 0.5897 57.354616552278046 23.739480980784826 18.22024151982743 0 0 0
3665 1222 2 0.5897 60.06613197975706 27.3133834439373 17.677559492197968 0 0 0
4081 1361 3 -1.1794 57.41032152428688 18.07861379917999 20.35042724046201 0 0 0
4082 1361 2 0.5897 58.276615787042836 18.371352643427937 20.63339292460885 0 0 0
4083 1361 2 0.5897 57.159456975459555 17.41507379599713 20.99308783366121 0 0 0
4084 1362 3 -1.1794 60.07320492082608 18.31409732630026 21.039092145461492 0 0 0
4085 1362 2 0.5897 60.771632443440765 18.351427274833913 21.6925731125474 0 0 0
4086 1362 2 0.5897 60.52755939759078 18.16037078379912 20.210742863541334 0 0 0
4138 1380 3 -1.1794 57.34560566316808 20.9663085671834 21.214410058716524 0 0 0
4139 1380 2 0.5897 57.19909263191566 21.025839544590262 22.158455517288342 0 0 0
4140 1380 2 0.5897 56.9089275689349 20.15515550876705 20.954458784531266 0 0 0
4141 1381 3 -1.1794 60.18143569065575 21.03592371232276 20.908097054951728 0 0 0
4142 1381 2 0.5897 59.37818989353353 21.177249433669203 20.40704364610059 0 0 0
4143 1381 2 0.5897 60.35566771691394 20.098581443213813 20.822863723393617 0 0 0
4198 1400 3 -1.1794 60.074793218853515 24.366624343702902 19.842603442727654 0 0 0
4199 1400 2 0.5897 60.818905772526556 24.752712835418553 19.380581652861792 0 0 0
4200 1400 2 0.5897 60.30172108297791 24.44329365842389 20.769349174723335 0 0 0
4723 1575 3 -1.1794 56.913704811524 17.979460214464105 23.483888995355116 0 0 0
4725 1575 2 0.5897 56.82428723492673 18.900545636666486 23.239272263980883 0 0 0
4726 1576 3 -1.1794 59.688198389070386 17.490507851357165 24.283942515402565 0 0 0
4728 1576 2 0.5897 60.510765812322965 17.368350084660097 23.80992406371924 0 0 0
4780 1594 3 -1.1794 57.21825313284543 20.703567903754642 23.949451191416326 0 0 0
4781 1594 2 0.5897 56.91978214582799 21.297698380114657 24.638040702806304 0 0 0
4782 1594 2 0.5897 57.33322290301723 19.862368328027458 24.39148806148381 0 0 0
4783 1595 3 -1.1794 59.66129109509381 22.020131139454275 23.81389042574805 0 0 0
4784 1595 2 0.5897 59.89835154365968 22.33366270491556 22.94111787574596 0 0 0
4785 1595 2 0.5897 58.73117101404633 21.804215741397286 23.746890893759346 0 0 0
4831 1611 3 -1.1794 56.274384140544505 23.247618718345453 25.164418033188397 0 0 0
4832 1611 2 0.5897 55.32290131787625 23.154910647763145 25.212559554061855 0 0 0
4833 1611 2 0.5897 56.41494349686992 24.168444134249018 24.944064087744756 0 0 0
4834 1612 3 -1.1794 60.05617062909468 24.825108872874093 22.99407288044477 0 0 0
4835 1612 2 0.5897 60.927353665626015 24.885596191656564 23.38600773266831 0 0 0
4836 1612 2 0.5897 59.55451640427846 24.286632516533437 23.606133245419056 0 0 0
4883 1628 2 0.5897 55.819490574274795 26.393758860793294 26.199074387872766 0 0 0
30146 0 1 0 56.904203520813034 24.346147152936815 22.03457910686553 0 0 0
3500 1167 2 0.5897 69.8542326871397 19.856437345669626 17.89946636070427 0 0 0
3551 1184 2 0.5897 62.48664827146497 19.73558984934649 18.03876226009661 0 0 0
3605 1202 2 0.5897 60.69783364635235 23.097000702976054 17.820103181881507 0 0 0
3493 1165 3 -1.1794 63.06818949149322 17.965496486826016 17.75895787062302 0 0 0
3496 1166 3 -1.1794 66.36133489687207 18.083717902790223 17.308999609288108 0 0 0
3498 1166 2 0.5897 66.87990671892115 17.324382854123577 17.57494220495743 0 0 0
3499 1167 3 -1.1794 69.2932883961254 19.08669535161899 17.804227667514002 0 0 0
3501 1167 2 0.5897 69.15346822785078 19.006901389595058 16.860662735846073 0 0 0
3550 1184 3 -1.1794 62.59885709026351 20.664212584709333 18.241990331045123 0 0 0
3552 1184 2 0.5897 62.30131563084348 20.749306492829533 19.14778278793742 0 0 0
3553 1185 3 -1.1794 67.22075042782078 21.402007703238677 18.32812132762807 0 0 0
3555 1185 2 0.5897 67.07695541054267 20.775440840962965 17.618918500305433 0 0 0
3604 1202 3 -1.1794 61.43585702208767 23.398868667668996 17.290548224875383 0 0 0
3606 1202 2 0.5897 62.18016729446606 23.395923117360944 17.89239989008696 0 0 0
3607 1203 3 -1.1794 65.96941068390389 23.666197831624235 17.846154752723443 0 0 0
3609 1203 2 0.5897 66.16908019956563 24.592895575842206 17.978798245602647 0 0 0
3612 1204 2 0.5897 68.789140570281 24.308550706334742 15.570014782702986 0 0 0
4087 1363 3 -1.1794 63.08163898004759 18.419002012683194 20.393804578730474 0 0 0
4088 1363 2 0.5897 63.35968071440579 19.326803996126454 20.515542765603993 0 0 0
4090 1364 3 -1.1794 66.27609537381038 18.430914490340264 20.424307223112525 0 0 0
4092 1364 2 0.5897 66.8542770285624 19.184232405499266 20.544515285754866 0 0 0
4144 1382 3 -1.1794 63.72248830992042 20.88021512976754 21.034985139248736 0 0 0
4145 1382 2 0.5897 64.65750218429149 20.69620521094511 21.125110809779557 0 0 0
4146 1382 2 0.5897 63.38519816993027 20.853277991181926 21.930386018323123 0 0 0
4147 1383 3 -1.1794 66.69668257815479 21.061784071578337 21.13978765357857 0 0 0
4148 1383 2 0.5897 67.19818516823786 21.028924120597473 20.325142247386 0 0 0
4149 1383 2 0.5897 66.50032984350011 21.990432446224617 21.263435673631818 0 0 0
4150 1384 3 -1.1794 69.8642616197624 19.819303174671884 20.54472655679177 0 0 0
4151 1384 2 0.5897 0.3667541798684909 19.33278428068728 20.733239011824868 1 0 0
4152 1384 2 0.5897 69.55344666484939 19.45726740568052 19.71493389857484 0 0 0
4201 1401 3 -1.1794 62.825988034495275 23.259298454540644 19.534190122597316 0 0 0
4202 1401 2 0.5897 63.22498795299493 22.517097912087248 19.988249192542273 0 0 0
4203 1401 2 0.5897 62.696006282577066 23.916932671913294 20.217457439334556 0 0 0
4204 1402 3 -1.1794 65.91111143979494 23.776465485134313 22.892080677944083 0 0 0
4205 1402 2 0.5897 65.54778887244359 24.117918973378487 23.709171838052352 0 0 0
4206 1402 2 0.5897 66.2057203012424 24.553586689177713 22.41719082562897 0 0 0
4729 1577 3 -1.1794 62.166192837699946 17.922692289275435 23.232841787938465 0 0 0
4730 1577 2 0.5897 62.435214325374 17.86029072170954 22.316345515650546 0 0 0
4732 1578 3 -1.1794 66.93789431646648 17.359634657158562 22.94527213805076 0 0 0
4733 1578 2 0.5897 66.66771770882927 17.66596970330931 22.079595101811975 0 0 0
4734 1578 2 0.5897 67.88805188078307 17.475128941479742 22.954958370953843 0 0 0
4735 1579 3 -1.1794 69.2263060014884 18.237646023134076 24.109001079018356 0 0 0
4737 1579 2 0.5897 68.99329888032584 19.132249758057263 23.860761630108684 0 0 0
4786 1596 3 -1.1794 62.11566678678965 20.569992434993686 23.556534154796328 0 0 0
4787 1596 2 0.5897 61.18121454292224 20.772102966685825 23.509809593664905 0 0 0
4788 1596 2 0.5897 62.15266132321686 19.614493579110043 23.59997960728129 0 0 0
4789 1597 3 -1.1794 65.83722623612074 21.100543364996813 24.759396093264822 0 0 0
4790 1597 2 0.5897 65.91315258120825 21.145444380035354 25.712523392356346 0 0 0
4791 1597 2 0.5897 65.34162710480021 21.883971474236297 24.52095642052781 0 0 0
4792 1598 3 -1.1794 68.4949088990081 20.768153124564666 23.316577403144464 0 0 0
4793 1598 2 0.5897 67.61761095194821 21.134152300717055 23.42894106576133 0 0 0
4794 1598 2 0.5897 68.60861605942505 20.704193731327383 22.368309375754933 0 0 0
4837 1613 3 -1.1794 62.814399098586264 24.750249761159587 23.615690143165835 0 0 0
4838 1613 2 0.5897 63.39539743265814 24.093106227149935 23.23249944932522 0 0 0
4839 1613 2 0.5897 62.79360531629901 24.537385869543765 24.548690170124672 0 0 0
4840 1614 3 -1.1794 69.78792013827048 23.894137579743234 23.69091879800998 0 0 0
4841 1614 2 0.5897 69.1155261069785 23.30009366330873 23.35740799649231 0 0 0
4842 1614 2 0.5897 69.97108337263893 23.577007202824543 24.57528936249293 0 0 0
4895 1632 2 0.5897 69.61104329893831 25.873567063234255 23.619898917239137 0 0 0
30083 0 1 0 69.199528392973 23.66759610552263 20.05204870301881 0 0 0
5339 1780 2 0.5897 66.21302336607499 18.191354761999854 25.196514384596394 0 0 0
5394 1798 2 0.5897 61.96493707070165 20.307713653537313 26.583694391878343 0 0 0
3614 1205 2 0.5897 1.2861677397183262 25.30314893142748 18.157397654186916 0 0 0
4844 1615 2 0.5897 6.2898443709543415 28.41876347300538 24.263339526373414 0 0 0
3613 1205 3 -1.1794 1.252652005008102 26.25957212841273 18.176456466279507 0 0 0
3615 1205 2 0.5897 1.4666634462218133 26.48923434586638 19.080716613173383 0 0 0
3616 1206 3 -1.1794 5.796534932574056 26.963116701203607 17.852014691271275 0 0 0
3617 1206 2 0.5897 5.394091104418693 27.705947311026396 17.402042517922826 0 0 0
3676 1226 3 -1.1794 2.884289642971697 29.01584721079084 19.621971835864688 0 0 0
3677 1226 2 0.5897 3.3641175507951706 29.819166234196306 19.82365504819683 0 0 0
3678 1226 2 0.5897 3.290691689415843 28.34836671008856 20.17472741489148 0 0 0
3679 1227 3 -1.1794 4.783593681294228 29.352683481995065 17.147456071997976 0 0 0
3681 1227 2 0.5897 4.43561983489768 30.17314595334018 16.798189068157928 0 0 0
3733 1245 3 -1.1794 6.802454603901618 32.86335793354999 18.494667059472217 0 0 0
3734 1245 2 0.5897 6.507443634968372 32.17487548058371 17.89868696521787 0 0 0
3735 1245 2 0.5897 6.9090057257800925 33.6340431833425 17.937062009392772 0 0 0
4207 1403 3 -1.1794 1.9000027771279986 26.798769896161513 21.47867378514748 0 0 0
4208 1403 2 0.5897 2.851528745726963 26.879192314438697 21.544719990457626 0 0 0
4209 1403 2 0.5897 1.6149759864921471 26.585092244949706 22.367116670157994 0 0 0
4210 1404 3 -1.1794 4.696337901357766 26.94983556445855 20.524386140613363 0 0 0
4212 1404 2 0.5897 5.559367754683079 27.35905917329089 20.461559553104994 0 0 0
4276 1426 3 -1.1794 4.273134687204016 30.92583687476697 20.969268572402505 0 0 0
4277 1426 2 0.5897 5.229396272214109 30.957749966339286 20.997124342757026 0 0 0
4278 1426 2 0.5897 4.037520663580619 30.241231020296652 21.59539272333749 0 0 0
4330 1444 3 -1.1794 2.685093989008963 34.34758551505229 20.403284411378756 0 0 0
4331 1444 2 0.5897 3.579428545704179 34.0064405229061 20.407471728943804 0 0 0
4332 1444 2 0.5897 2.6225978399971095 34.84712149755049 19.589165497741817 0 0 0
4333 1445 3 -1.1794 5.426421505233567 33.34907241024175 20.812433840128005 0 0 0
4334 1445 2 0.5897 5.990451946196139 32.982148575527496 20.13164780529021 0 0 0
4335 1445 2 0.5897 4.891783926870308 32.610879129658976 21.104778947488484 0 0 0
4843 1615 3 -1.1794 5.620863169936708 28.668343704990814 23.625839431811425 0 0 0
4845 1615 2 0.5897 5.832652479545109 28.158734427513878 22.843742548744213 0 0 0
4897 1633 3 -1.1794 2.642789063572236 30.190067153094372 23.829865646999185 0 0 0
4898 1633 2 0.5897 1.7758157408574138 29.796249463165207 23.732416060014963 0 0 0
4899 1633 2 0.5897 2.9600467252651637 29.866325578313578 24.67293751573232 0 0 0
4954 1652 3 -1.1794 1.9975033746731148 33.05302554959216 22.90070726936725 0 0 0
4955 1652 2 0.5897 2.183961181795077 32.12825664228994 23.06278063505597 0 0 0
4956 1652 2 0.5897 2.482646628406406 33.25922043945167 22.101738464062368 0 0 0
14384 4795 2 0.5897 37.044363644432856 34.78269630092578 1.077103742889364 0 0 1
3626 1209 2 0.5897 15.915325699494417 27.32846090381543 18.24738583469162 0 0 0
3738 1246 2 0.5897 13.562506818635056 32.403686268817644 19.47983197911842 0 0 0
3741 1247 2 0.5897 16.046173804061528 33.77567794310837 18.245177869546847 0 0 0
4218 1406 2 0.5897 11.591126744086504 27.683296397443605 19.745169616751117 0 0 0
4847 1616 2 0.5897 9.105908871886186 27.925804543981457 24.499446088265636 0 0 0
3622 1208 3 -1.1794 12.76241118545549 26.82298160256199 18.545626791635414 0 0 0
3623 1208 2 0.5897 11.922760875685196 26.403977464014368 18.356802213699744 0 0 0
3625 1209 3 -1.1794 16.055638730088763 27.202193026904848 17.308982924693694 0 0 0
3627 1209 2 0.5897 15.964954525167043 28.077700157636688 16.93282440331252 0 0 0
3682 1228 3 -1.1794 7.5026870717608105 30.639384014821534 16.360515445818145 0 0 0
3683 1228 2 0.5897 6.989867732074152 30.317130375871297 17.10173122604514 0 0 0
3687 1229 2 0.5897 12.978968352978976 29.838357882185633 17.952290967918824 0 0 0
3736 1246 3 -1.1794 12.691874986408331 32.62798193607276 19.151315760018985 0 0 0
3737 1246 2 0.5897 12.367300639205192 33.28858024595743 19.763272725506543 0 0 0
3739 1247 3 -1.1794 15.825507263112423 32.90920336709743 17.90347533148171 0 0 0
3740 1247 2 0.5897 16.45638147806305 32.320200211452196 18.317365516073494 0 0 0
4213 1405 3 -1.1794 7.4551767335774315 27.98958001162248 21.12078427757863 0 0 0
4214 1405 2 0.5897 7.921016683512635 27.59273149672989 21.85681202194498 0 0 0
4215 1405 2 0.5897 8.105941081438411 28.032910895990067 20.420170151110543 0 0 0
4216 1406 3 -1.1794 11.29870224446909 27.73938062581375 20.654880615873186 0 0 0
4217 1406 2 0.5897 11.574121931549449 28.6098906474452 20.94226150949194 0 0 0
4219 1407 3 -1.1794 16.2060289580508 28.738187374269064 20.038685996233237 0 0 0
4220 1407 2 0.5897 15.411829310180824 28.604822939973207 20.55607605912527 0 0 0
4279 1427 3 -1.1794 6.899509291745897 30.758540084773344 21.598519797108313 0 0 0
4280 1427 2 0.5897 7.237451793643775 29.863761158903603 21.561130367480406 0 0 0
4281 1427 2 0.5897 6.819017620409374 30.945787940139596 22.53376918111709 0 0 0
4282 1428 3 -1.1794 11.86055957212369 30.21503195453071 20.993599633784033 0 0 0
4283 1428 2 0.5897 11.269598304904955 30.57738154225488 20.333524681590426 0 0 0
4284 1428 2 0.5897 12.693121450115214 30.662254020439182 20.841729411802387 0 0 0
4285 1429 3 -1.1794 14.790621561097119 31.0135644003835 20.583041487050806 0 0 0
4286 1429 2 0.5897 15.637098594541726 30.575717948682403 20.493604927453546 0 0 0
4287 1429 2 0.5897 14.736396557141425 31.243929753675328 21.510523675786015 0 0 0
4336 1446 3 -1.1794 8.297035046263955 33.512807630381864 20.855196671239685 0 0 0
4337 1446 2 0.5897 8.098591724850447 33.49215098479279 19.919020933723527 0 0 0
4338 1446 2 0.5897 7.567173962089346 33.04894248512487 21.265518340960583 0 0 0
4339 1447 3 -1.1794 11.3461252733789 33.834796691432125 21.386242680910364 0 0 0
4340 1447 2 0.5897 11.530582792060514 33.10206877833926 21.973878731691 0 0 0
4341 1447 2 0.5897 10.390854140577256 33.89242238062889 21.36703992933069 0 0 0
4846 1616 3 -1.1794 8.574655445363748 28.424015688523376 23.878328082864794 0 0 0
4848 1616 2 0.5897 9.210851198155765 28.82626101105389 23.28698557158473 0 0 0
4849 1617 3 -1.1794 12.344073884725038 28.416603491025494 23.40859680543854 0 0 0
4850 1617 2 0.5897 13.161358768910866 28.45606619027034 23.90530640902175 0 0 0
4851 1617 2 0.5897 12.38404643354818 27.57906974046108 22.946892167725405 0 0 0
4852 1618 3 -1.1794 15.088696385980185 28.397446488057717 24.350271345435193 0 0 0
4853 1618 2 0.5897 16.010267685934775 28.148448377793983 24.42054212590445 0 0 0
4854 1618 2 0.5897 14.732343193358217 28.248258323309805 25.226049330722898 0 0 0
4900 1634 3 -1.1794 7.9863664847761 31.05502791629149 24.408230624322144 0 0 0
4901 1634 2 0.5897 7.884452456053293 30.119030455032473 24.235738198302723 0 0 0
4902 1634 2 0.5897 8.264163807501827 31.101615067979054 25.32304747514445 0 0 0
4903 1635 3 -1.1794 14.941189605491962 31.295320453790044 23.07065942302334 0 0 0
4905 1635 2 0.5897 15.447293419420335 30.586243745280694 23.46727118245352 0 0 0
4957 1653 3 -1.1794 7.374571343539972 33.65724596624005 23.79183138704654 0 0 0
4958 1653 2 0.5897 8.078561937115802 33.01004472948191 23.749883690012382 0 0 0
4959 1653 2 0.5897 6.660671348013384 33.20641396555065 24.242751744879317 0 0 0
30016 0 1 0 11.690907221129548 32.04100189560406 23.94686096638906 0 0 0
30118 0 1 0 9.378555187126102 30.57268168325823 19.150084107365146 0 0 0
4904 1635 2 0.5897 14.215239378295264 31.440514556288026 23.67741025953933 0 0 0
30201 0 1 0 14.270316007310797 34.377835635903914 21.145210313023114 0 0 0
5536 1846 3 -1.1794 12.179786481275189 29.561466578391652 26.165602180105644 0 0 0
3632 1211 2 0.5897 22.6867230872801 27.84421893807139 18.011137604581812 0 0 0
3628 1210 3 -1.1794 18.652867421906585 28.456137153523724 18.229065482819955 0 0 0
3630 1210 2 0.5897 17.76840807141684 28.219290960703546 18.50811154999974 0 0 0
3633 1211 2 0.5897 21.291503607973528 27.677930371895457 18.574702908390606 0 0 0
3688 1230 3 -1.1794 16.986049551521766 30.66526923160331 17.89343613663619 0 0 0
3689 1230 2 0.5897 16.616924426999795 30.539919232886025 17.019212645287794 0 0 0
3690 1230 2 0.5897 16.421231663650573 30.149218456077325 18.468678789074392 0 0 0
3692 1231 2 0.5897 19.96625724792273 29.95094983177169 18.53149033928998 0 0 0
3693 1231 2 0.5897 19.74254763076375 31.320912262585814 19.135684798563137 0 0 0
4221 1407 2 0.5897 16.901628278410328 28.335775271683616 20.55872196251876 0 0 0
4222 1408 3 -1.1794 18.024740441586566 27.783664973651078 21.74920474035891 0 0 0
4223 1408 2 0.5897 17.97803720809125 26.836306070852615 21.620512837774875 0 0 0
4224 1408 2 0.5897 18.601074067459574 27.895023838245685 22.50529356446896 0 0 0
4225 1409 3 -1.1794 20.819470161220085 26.56102638564352 19.97134055086893 0 0 0
4226 1409 2 0.5897 20.343063366339877 27.3078355303006 20.33403111458935 0 0 0
4227 1409 2 0.5897 21.67084242121915 26.584374701293502 20.408206583393568 0 0 0
4288 1430 3 -1.1794 17.847402200204677 31.029901563943547 20.80035800461276 0 0 0
4289 1430 2 0.5897 18.784411526462332 31.098301922464362 20.98357097629911 0 0 0
4290 1430 2 0.5897 17.63694817988112 30.11092520196185 20.965959031489525 0 0 0
4291 1431 3 -1.1794 20.66049832645213 29.531588920818823 20.90117587000076 0 0 0
4292 1431 2 0.5897 20.72985553932234 30.11684534852458 21.655427823480398 0 0 0
4293 1431 2 0.5897 21.361136693158766 29.8137935385687 20.313213517868242 0 0 0
4342 1448 3 -1.1794 17.829156561966673 33.87044134753766 20.850837409125887 0 0 0
4343 1448 2 0.5897 17.60888174116425 32.95666847189349 20.669922393864187 0 0 0
4344 1448 2 0.5897 18.442109815531236 34.11158289494176 20.156308238808677 0 0 0
4345 1449 3 -1.1794 21.73985197403627 32.770377520711946 19.65949584934125 0 0 0
4346 1449 2 0.5897 21.440405933727327 32.481753127820895 20.521621888187518 0 0 0
4347 1449 2 0.5897 21.549841932718277 32.03256915869701 19.080041212735136 0 0 0
4350 1450 2 0.5897 23.11943675869474 33.83283738611555 19.166752946599367 0 0 0
4855 1619 3 -1.1794 19.122763887744625 26.600390957611932 23.91341539262248 0 0 0
4856 1619 2 0.5897 18.83437746263542 26.935145307324984 24.7625352978859 0 0 0
4960 1654 3 -1.1794 18.62165283631001 34.17654998032554 23.741708710140486 0 0 0
4961 1654 2 0.5897 17.996065175105958 33.68722239068494 24.275965824573454 0 0 0
4962 1654 2 0.5897 18.25416314678485 34.15121986316534 22.85822566745936 0 0 0
4963 1655 3 -1.1794 20.722611979657756 32.22960528622036 22.235868762446668 0 0 0
4964 1655 2 0.5897 20.188154350297115 32.86443658688314 22.712918728008763 0 0 0
4965 1655 2 0.5897 20.983205086822796 31.589489734497665 22.89811885905579 0 0 0
30170 0 1 0 18.403037196517378 30.180977142412203 24.310833805107247 0 0 0
4907 1636 2 0.5897 21.986950305501683 28.947330616143457 23.706171475392065 0 0 0
5480 1827 2 0.5897 21.58258416380324 26.046879881541713 27.03060675209087 0 0 0
30551 0 1 0 20.884615050358377 33.37829802737301 26.258554321633767 0 0 0
3634 1212 3 -1.1794 24.237813573470923 27.321763556274995 18.542187970871147 0 0 0
3636 1212 2 0.5897 24.658301876866062 27.603628006681948 17.729800370406558 0 0 0
3637 1213 3 -1.1794 27.186473103609625 26.84981043863319 17.594761513125192 0 0 0
3638 1213 2 0.5897 27.169811082743333 27.8060877952658 17.633334339863598 0 0 0
3640 1214 3 -1.1794 29.448813519245967 27.264947396312436 19.417200495646554 0 0 0
3642 1214 2 0.5897 28.542769114667625 27.30461245738277 19.72337221747514 0 0 0
3694 1232 3 -1.1794 24.335774009729644 30.19287558289715 17.039641868160096 0 0 0
3696 1232 2 0.5897 23.79084447303358 30.120081771491794 17.823213868522238 0 0 0
3697 1233 3 -1.1794 26.959211297482703 29.661426344493098 17.05306095405594 0 0 0
3698 1233 2 0.5897 26.84426813479348 30.562327647627153 17.35537917259766 0 0 0
3700 1234 3 -1.1794 30.30441546829143 29.4859689505152 17.981613966070174 0 0 0
3701 1234 2 0.5897 30.707988272971573 30.033820457000935 18.65482946450837 0 0 0
3702 1234 2 0.5897 30.042861076947528 28.690174231040587 18.444791520230243 0 0 0
3742 1248 3 -1.1794 26.333176096227763 32.438670062357545 18.011148616824414 0 0 0
3743 1248 2 0.5897 25.652223508164404 33.10494040423013 17.918306682356803 0 0 0
4228 1410 3 -1.1794 23.092067575134607 26.960063277707953 21.406710443860426 0 0 0
4229 1410 2 0.5897 23.68261946814905 27.4246832443523 20.813744637503152 0 0 0
4231 1411 3 -1.1794 26.127970255551237 26.979325733004643 20.760606567008665 0 0 0
4232 1411 2 0.5897 26.738058012233225 26.259280289177855 20.60073536906856 0 0 0
4233 1411 2 0.5897 25.838092070611992 27.246414428063872 19.888330223027346 0 0 0
4234 1412 3 -1.1794 30.475699948119274 25.977306256430886 22.139555274466115 0 0 0
4236 1412 2 0.5897 31.28563046820824 26.275484225745814 22.5534819062923 0 0 0
4294 1432 3 -1.1794 22.97169501303058 30.412015897598128 19.734718419092413 0 0 0
4295 1432 2 0.5897 23.79426878180107 30.479186721713383 20.21958181396106 0 0 0
4296 1432 2 0.5897 22.82090446419701 31.293947231079358 19.394583639491874 0 0 0
4297 1433 3 -1.1794 32.87800622726147 30.72414764791133 21.304696857668013 0 0 0
4298 1433 2 0.5897 32.77488930571904 30.144072144133006 20.550302464470818 0 0 0
4299 1433 2 0.5897 33.57122860034076 31.33188079543085 21.047141493492564 0 0 0
4348 1450 3 -1.1794 23.99904113590843 34.0691392784528 18.872325425749967 0 0 0
4349 1450 2 0.5897 24.55499831810853 33.9261597686072 19.63828893085224 0 0 0
4351 1451 3 -1.1794 26.94222538023629 34.07320720152623 20.044589657546098 0 0 0
4352 1451 2 0.5897 27.187127223235187 33.759544187676276 20.91514737225982 0 0 0
4353 1451 2 0.5897 27.34755784536845 33.44963379055937 19.442017103997635 0 0 0
4354 1452 3 -1.1794 30.712782678871235 32.9803208738007 20.76602892054655 0 0 0
4355 1452 2 0.5897 31.114133600559388 32.26141398828556 21.254211660678944 0 0 0
4356 1452 2 0.5897 30.859664936611505 33.75265281389473 21.31207007449427 0 0 0
4858 1620 3 -1.1794 25.35327876217183 26.873631983927456 23.577002099634512 0 0 0
4859 1620 2 0.5897 25.545003477202346 26.897964149797826 22.63951451116275 0 0 0
4860 1620 2 0.5897 25.054061632571347 27.759028207121226 23.78382245468101 0 0 0
4861 1621 3 -1.1794 28.15493407431857 26.756145758863155 23.57685870361753 0 0 0
4862 1621 2 0.5897 28.198043923339558 26.00200769587792 24.164778472768518 0 0 0
4863 1621 2 0.5897 27.2503364234857 26.765172391392763 23.264042501674716 0 0 0
4906 1636 3 -1.1794 21.317851101437512 29.593569594410468 23.93181107055325 0 0 0
4908 1636 2 0.5897 21.23622029967225 29.532209526938935 24.88354783920298 0 0 0
4909 1637 3 -1.1794 27.97225132832509 29.218880711598786 24.829564601939765 0 0 0
4910 1637 2 0.5897 28.84182560692478 29.35547801121399 25.205613900558813 0 0 0
4911 1637 2 0.5897 27.932581354247166 28.27917500628364 24.651771065665987 0 0 0
4912 1638 3 -1.1794 30.82443633183986 29.363386724045508 23.37021200781622 0 0 0
4913 1638 2 0.5897 30.915438151345896 28.825148592585354 24.15650080243018 0 0 0
4914 1638 2 0.5897 30.38290907484518 28.794420641975652 22.739686244766023 0 0 0
4966 1656 3 -1.1794 28.300125238565318 33.16833216158169 22.885161154855354 0 0 0
4967 1656 2 0.5897 28.998030580976142 32.52365766962439 22.76873700926447 0 0 0
4968 1656 2 0.5897 27.97257916609992 33.01017053176613 23.770560357465012 0 0 0
4969 1657 3 -1.1794 30.979444394527565 32.21972331462584 23.90223262858094 0 0 0
4970 1657 2 0.5897 30.979436359190657 32.15481560499099 24.85722920552599 0 0 0
4971 1657 2 0.5897 31.06511922253589 31.315462599704514 23.60023309565823 0 0 0
30031 0 1 0 25.327787615631784 30.786592213387166 22.217305806317196 0 0 0
30208 0 1 0 23.396626663425344 34.02790459628669 22.945269453175396 0 0 0
30220 0 1 0 28.53231317062537 29.595232311632525 21.474009068638974 0 0 0
17828 5943 2 0.5897 29.439267160517687 33.53060956785762 17.0626697224911 0 0 0
14367 4789 2 0.5897 17.659680166133885 32.778079209360264 0.019873513995439213 0 0 1
3643 1215 3 -1.1794 33.722462490044 27.640644810245796 18.197202319114655 0 0 0
3644 1215 2 0.5897 33.159400483988954 27.291549449012802 18.888090641743858 0 0 0
3645 1215 2 0.5897 33.11833228508046 27.886761772849635 17.496713065444546 0 0 0
3646 1216 3 -1.1794 35.75906488525712 26.12707093002464 17.131374654785688 0 0 0
3647 1216 2 0.5897 35.84683951453737 25.25254867587725 17.51050223913509 0 0 0
3648 1216 2 0.5897 35.09158682384494 26.55517609332645 17.66749923295893 0 0 0
3651 1217 2 0.5897 37.499979688385935 27.02146008019514 16.71077117353872 0 0 0
3703 1235 3 -1.1794 33.17948875235278 30.28611981883275 18.632890723575095 0 0 0
3704 1235 2 0.5897 33.63522583136953 29.444515213253325 18.617487616676154 0 0 0
3705 1235 2 0.5897 33.87894540755286 30.9367163853284 18.693848237292816 0 0 0
3706 1236 3 -1.1794 36.04251353892673 30.28216029896833 17.172325812027896 0 0 0
3707 1236 2 0.5897 36.4188985818039 29.624877023031647 17.75759907447148 0 0 0
3711 1237 2 0.5897 39.569270302570196 30.11116316696549 18.613535867872955 0 0 0
3745 1249 3 -1.1794 31.405451251477597 33.041119798352355 17.903224538024414 0 0 0
3746 1249 2 0.5897 31.02090446402373 33.11988029686872 18.776238690364483 0 0 0
3748 1250 3 -1.1794 36.18102609394323 32.552109472742764 18.486990260315146 0 0 0
3749 1250 2 0.5897 37.13159504909547 32.64989445182482 18.542562359421925 0 0 0
3750 1250 2 0.5897 36.05150657675405 31.711062826714063 18.04870140497236 0 0 0
3753 1251 2 0.5897 39.69332476335689 31.790732585544315 17.699795425310725 0 0 0
4237 1413 3 -1.1794 32.688598304759395 27.499684941509994 20.66284050925241 0 0 0
4238 1413 2 0.5897 32.62907908486025 27.995228245407592 21.479618492628106 0 0 0
4240 1414 3 -1.1794 35.41658110016102 27.133780744680507 20.6757505329875 0 0 0
4241 1414 2 0.5897 34.467258770993915 27.17738157793458 20.561217864009066 0 0 0
4242 1414 2 0.5897 35.72344374201857 28.017842152726644 20.474497971626185 0 0 0
4245 1415 2 0.5897 38.24840270289572 25.467104897588186 20.54423915552888 0 0 0
4300 1434 3 -1.1794 35.78332175416198 29.88778393460154 20.48038135556698 0 0 0
4301 1434 2 0.5897 36.70849363435999 29.644505139814093 20.447129847801587 0 0 0
4302 1434 2 0.5897 35.663806430400186 30.257983792444428 21.354966971505032 0 0 0
4303 1435 3 -1.1794 38.536217222201614 29.142563759361593 20.345783490817855 0 0 0
4305 1435 2 0.5897 38.94317295547787 29.60358447699746 21.07932293410143 0 0 0
4357 1453 3 -1.1794 34.38180309763673 33.04402486366763 20.295683145685224 0 0 0
4358 1453 2 0.5897 35.23897204684049 32.782583900653535 19.959317767669532 0 0 0
4359 1453 2 0.5897 33.91112418746991 33.36768426432286 19.527609211602904 0 0 0
4864 1622 3 -1.1794 32.86664973109758 26.708769853560792 23.5680022057115 0 0 0
4866 1622 2 0.5897 33.053903244739686 27.158112229620585 24.39217437324219 0 0 0
4868 1623 2 0.5897 38.39004327462237 27.638253227904332 25.099636984154998 0 0 0
4869 1623 2 0.5897 38.79853576865715 27.19958168722447 23.70945838909686 0 0 0
4915 1639 3 -1.1794 33.53099345281491 29.653900473353847 23.927492565355955 0 0 0
4916 1639 2 0.5897 34.27414627379101 30.0243399825433 23.451329855815274 0 0 0
4917 1639 2 0.5897 32.794602762801766 29.73136720511353 23.32089580458851 0 0 0
4918 1640 3 -1.1794 35.88381104501898 30.94010947367951 23.51843970354508 0 0 0
4919 1640 2 0.5897 36.7703152409941 30.68249517239472 23.26550333844482 0 0 0
4920 1640 2 0.5897 35.801110644012084 30.654041259840643 24.428141448179915 0 0 0
4921 1641 3 -1.1794 38.57624058252144 30.434036109132915 22.774087398670098 0 0 0
4923 1641 2 0.5897 38.50258034667036 29.53496117564183 23.0941970089639 0 0 0
4972 1658 3 -1.1794 32.91439157598811 33.825895268323954 22.734553419796296 0 0 0
4973 1658 2 0.5897 33.783237780214115 33.47934429188554 22.531475696183534 0 0 0
4974 1658 2 0.5897 32.43451856262314 33.07761878077773 23.08956933000902 0 0 0
4975 1659 3 -1.1794 35.58726365859754 33.336512757927935 24.59504720040615 0 0 0
4976 1659 2 0.5897 35.70338632498135 32.49239950941344 24.15890491245337 0 0 0
4977 1659 2 0.5897 35.30103363955052 33.11183273693655 25.480384808504205 0 0 0
3751 1251 3 -1.1794 38.83480948434222 32.1420157326591 17.46360977505473 0 0 0
4867 1623 3 -1.1794 38.540892414857495 27.970632093659344 24.21476334544465 0 0 0
5549 1850 2 0.5897 33.89663308310819 30.19412592990049 25.73807326781452 0 0 0
3756 1252 2 0.5897 42.53188874905078 32.16469575333886 17.278282900037304 0 0 0
3758 1253 2 0.5897 44.51528131710298 31.473431293726197 18.62447788945862 0 0 0
3649 1217 3 -1.1794 38.1714022762619 27.64394432239136 16.989944693154893 0 0 0
4243 1415 3 -1.1794 38.24070002330819 25.9569026309859 21.366595990070245 0 0 0
3652 1218 3 -1.1794 45.47391633150714 26.34722285896482 18.563777447204124 0 0 0
3654 1218 2 0.5897 46.298658191448595 26.82558270134812 18.648659946408717 0 0 0
3709 1237 3 -1.1794 40.038877941258384 29.59382495177746 17.95927243814806 0 0 0
3710 1237 2 0.5897 39.350760922123925 29.137121965182597 17.47538325766884 0 0 0
3712 1238 3 -1.1794 42.46775107644553 28.021523165142433 18.17633283708344 0 0 0
3714 1238 2 0.5897 41.865555928235324 28.75989643167804 18.26797475202708 0 0 0
3754 1252 3 -1.1794 42.340826492936266 31.313985522515967 17.673275517307886 0 0 0
3755 1252 2 0.5897 41.979903238597565 30.792223923613943 16.956525329930667 0 0 0
[truncated: 4,904,195 more chars]
