# Supplementary material for: Molecular Dynamics Study of Clathrate-like Ordering of Water in Supersaturated Methane Solution at Low Pressure
Source: Molecules. 2023 Mar 26;28(7):2960. doi: 10.3390/molecules28072960 (PMC10095827; doi:10.3390/molecules28072960)
Supplement: Supplementary file 1 [file molecules-28-02960-s001.zip › Simulation_data_Ffles_A_B/box_eq_a_0.8.dat]

LAMMPS data file via write_data, version 30 Nov 2020, timestep = 200

31394 atoms
5 atom types
20002 bonds
1 bond types
10001 angles
1 angle types

0 70.3 xlo xhi
0 70.3 ylo yhi
0 70.3 zlo zhi

Masses

1 16.11
2 1.00794
3 15.9994
4 35.452999
5 22.989771

PairIJ Coeffs # lj/cut/tip4p/long

1 1 0.294237 3.73 13
1 2 0 0 13
1 3 0.249137 3.43688 13
1 4 0.0735672 4.18658 13
1 5 0.321857 2.8759 13
2 2 0 0 13
2 3 0 0 13
2 4 0 0 13
2 5 0 0 13
3 3 0.21095 3.1668 13
3 4 0.0148214 4.23867 13
3 5 0.189715 2.60838 13
4 4 0.0183938 4.69906 13
4 5 0.344068 3.00512 13
5 5 0.35207 2.21737 13

Bond Coeffs # harmonic

1 450 0.9572

Angle Coeffs # harmonic

1 55 104.52

Atoms # full

1 1 3 -1.1794 2.5823635964172116 1.7097267789520854 1.2485328345753615 0 0 0
2 1 2 0.5897 2.750836954905062 2.443113335876102 0.6569310553747517 0 0 0
3 1 2 0.5897 3.402956660470235 1.5945100891149435 1.727681682241573 0 0 0
4 2 3 -1.1794 4.080545076319403 3.2549803258415504 3.9737529084186014 0 0 0
5 2 2 0.5897 3.53113591879274 3.888809655895677 3.51262239304234 0 0 0
6 2 2 0.5897 4.952650780397312 3.37508630494405 3.5979364127269218 0 0 0
7 3 3 -1.1794 6.406343082886507 3.7642062648034917 2.790744661435951 0 0 0
8 3 2 0.5897 7.301956352944731 3.484698960031 2.980442025972192 0 0 0
9 3 2 0.5897 6.3176775389091056 4.605686918341585 3.238272388843119 0 0 0
52 18 3 -1.1794 3.614340665473704 5.374103969374235 1.9993981623559083 0 0 0
53 18 2 0.5897 3.5687002773791563 5.569068353276213 1.0633750827599129 0 0 0
54 18 2 0.5897 3.7199506255544303 6.228590245311866 2.4176459271674 0 0 0
106 36 3 -1.1794 3.860126857784312 8.712938449521964 2.9112569633904677 0 0 0
110 37 2 0.5897 5.735358315851129 9.868139207968914 0.8543118894221288 0 0 0
601 201 3 -1.1794 2.9478774104965746 2.970252312861554 7.549439458446092 0 0 0
602 201 2 0.5897 2.861652741382807 2.8201091507931135 6.608028732416699 0 0 0
603 201 2 0.5897 2.54307050560636 2.202452862743524 7.952982775890486 0 0 0
604 202 3 -1.1794 5.959249881484734 2.8076699804369643 6.063481186829464 0 0 0
605 202 2 0.5897 5.19422485007475 2.601451459726567 5.5264128390081195 0 0 0
606 202 2 0.5897 5.655540748075883 2.700693072232383 6.964896893262219 0 0 0
646 216 3 -1.1794 2.9884638863309454 6.7331224599561175 6.695279435922315 0 0 0
647 216 2 0.5897 2.3339086747099156 6.387630458843291 6.088299483646096 0 0 0
648 216 2 0.5897 2.9304095025467554 6.162145899389884 7.461339364727536 0 0 0
649 217 3 -1.1794 6.217064759256839 5.398744505064654 5.28884334352159 0 0 0
650 217 2 0.5897 5.833716955162293 4.6406853437294835 5.73000372185571 0 0 0
651 217 2 0.5897 7.162020686722367 5.278900583129792 5.383325922460396 0 0 0
704 235 2 0.5897 5.669396885767209 7.2732194579315115 5.052107343040254 0 0 0
1283 428 2 0.5897 2.4275934714818095 4.315575829691737 8.520070675195916 0 0 0
30319 0 1 0 0.6731954528918077 4.329703046567715 5.138837222135715 0 0 0
1222 408 3 -1.1794 6.257455090156437 2.7336801830408883 8.713357012183659 0 0 0
1282 428 3 -1.1794 1.8000164732785697 5.011352365011591 8.71571306954743 0 0 0
10 4 3 -1.1794 9.246296244318732 2.7275291644722315 3.641706347498422 0 0 0
11 4 2 0.5897 9.941105263324761 2.890265710071484 4.27966373191443 0 0 0
12 4 2 0.5897 9.536524538118284 1.9506680371151828 3.163704123624383 0 0 0
55 19 3 -1.1794 8.670083933450634 7.120528770871596 3.4426777199544936 0 0 0
56 19 2 0.5897 8.519238641222586 6.828295353978542 4.34160881811578 0 0 0
57 19 2 0.5897 9.423668533591266 6.609468948263995 3.1474494052328414 0 0 0
58 20 3 -1.1794 11.100588881674314 6.1660575758248 3.19560023716405 0 0 0
59 20 2 0.5897 11.31578431360668 7.066046109614371 2.9507653065174866 0 0 0
60 20 2 0.5897 11.948786553653179 5.7296161057120765 3.275045272756943 0 0 0
61 21 3 -1.1794 13.90246911652839 6.231875410935001 2.410578998402516 0 0 0
62 21 2 0.5897 13.945342716348929 5.717702295723683 3.2168170006516252 0 0 0
63 21 2 0.5897 14.515589006758193 5.798639659081448 1.8167586062966805 0 0 0
113 38 2 0.5897 8.873679881615061 9.477205476398144 3.58967391501958 0 0 0
116 39 2 0.5897 11.114611285893018 9.094993914174 3.0213654808092647 0 0 0
119 40 2 0.5897 14.929272728814274 8.069846969638805 2.6693736564186468 0 0 0
607 203 3 -1.1794 8.585344623175278 2.8888136032109752 6.601681059556652 0 0 0
608 203 2 0.5897 8.837109134154051 2.0679371834549842 6.178587388676772 0 0 0
609 203 2 0.5897 7.640136814943753 2.8117908701341987 6.7316099063415065 0 0 0
610 204 3 -1.1794 11.7443381142853 3.07044880761207 4.972041989574686 0 0 0
611 204 2 0.5897 12.662478535833198 3.1260397694155295 4.707165435404871 0 0 0
612 204 2 0.5897 11.754399063590812 3.2508539779316394 5.912033778933043 0 0 0
613 205 3 -1.1794 14.532831119298061 2.6867517927301767 5.803917466362689 0 0 0
614 205 2 0.5897 14.258254138186906 2.881991493247881 6.699863840405071 0 0 0
615 205 2 0.5897 14.849694162544504 3.5229361596392077 5.462414162048544 0 0 0
652 218 3 -1.1794 9.111217918342744 5.56640640364266 6.263555601630851 0 0 0
653 218 2 0.5897 8.955995032529042 4.62282333349421 6.305848358950146 0 0 0
654 218 2 0.5897 10.022261272073603 5.672263805652447 6.537463817617281 0 0 0
655 219 3 -1.1794 15.008440428439629 5.078034454605856 5.079268543261188 0 0 0
657 219 2 0.5897 14.833078341792389 5.382389403974609 5.9696881739087 0 0 0
708 236 2 0.5897 12.28304630177348 7.411572623049064 5.84420368675527 0 0 0
710 237 2 0.5897 14.222279476177729 9.00415711661233 5.404584084523464 0 0 0
1226 409 2 0.5897 8.812580146644944 3.0446072992479816 8.955552267336115 0 0 0
1231 411 3 -1.1794 14.404291061170266 2.50112721274055 8.885250803593468 0 0 0
1286 429 2 0.5897 12.72583738212419 5.7910275327328815 7.478370618073951 0 0 0
1289 430 2 0.5897 14.935349999907482 6.369850143708176 8.050133080475714 0 0 0
1340 447 2 0.5897 11.240263597221551 9.504505022922316 8.066354471209856 0 0 0
30088 0 1 0 9.392806693347126 4.160997597371317 0.5845738674722141 0 0 0
115 39 3 -1.1794 11.998236165174413 8.890083202500463 2.715669838190083 0 0 0
1229 410 2 0.5897 11.575806844957164 3.365012144388276 8.81757606009226 0 0 0
1285 429 3 -1.1794 11.788540725135606 5.664719509601607 7.330883056743938 0 0 0
656 219 2 0.5897 15.926642614389436 5.300822031227862 4.925965096560896 0 0 0
13 5 3 -1.1794 17.39477359078245 2.195259532990997 3.1319538239039204 0 0 0
14 5 2 0.5897 16.585949006414975 2.704739540673306 3.082309413500289 0 0 0
15 5 2 0.5897 17.147918281095983 1.3981825337483278 3.6009555968012052 0 0 0
16 6 3 -1.1794 20.393640106433793 3.123453204862735 2.7558356184543915 0 0 0
17 6 2 0.5897 20.880418665681027 2.4841156627660745 3.275956617202806 0 0 0
18 6 2 0.5897 19.50708633641592 2.766181486643286 2.7047368298205363 0 0 0
64 22 3 -1.1794 21.235348315928338 5.90243638095386 2.134229858753441 0 0 0
65 22 2 0.5897 22.180525393537888 6.009223651191241 2.027136212864543 0 0 0
66 22 2 0.5897 21.090141009635456 4.959440851969353 2.0573726705886695 0 0 0
121 41 3 -1.1794 18.403223380904425 9.320642047060437 3.3542235839442656 0 0 0
122 41 2 0.5897 18.5224152587235 8.414795005960695 3.639646228521362 0 0 0
125 42 2 0.5897 20.05972281599895 9.206983957696725 3.0557288724691305 0 0 0
616 206 3 -1.1794 18.616161438613183 2.9272586352138004 5.761275008500398 0 0 0
617 206 2 0.5897 18.31425382209973 2.5895648465684817 4.918039539574566 0 0 0
618 206 2 0.5897 17.812706159562943 3.103153737023009 6.2509202602796785 0 0 0
619 207 3 -1.1794 21.826255907457494 4.025776852497128 5.752582320049907 0 0 0
620 207 2 0.5897 20.890474465405244 3.8465640852614857 5.8443867275366035 0 0 0
621 207 2 0.5897 22.115228537195303 4.251593800103053 6.636738803396012 0 0 0
623 208 2 0.5897 23.155094655379706 2.9627812684381984 4.621720185806668 0 0 0
658 220 3 -1.1794 17.198000763653106 6.656459320036045 4.311554577302736 0 0 0
659 220 2 0.5897 16.84373918876292 7.5304362774358475 4.147559268928806 0 0 0
660 220 2 0.5897 17.88719185009162 6.794886918242865 4.961235569965261 0 0 0
661 221 3 -1.1794 20.114751977620585 6.259469769565665 5.0892825462756885 0 0 0
662 221 2 0.5897 20.316534867846634 6.2814076067643825 4.1538494469797484 0 0 0
663 221 2 0.5897 20.864587524663193 5.816265074033461 5.4862066704883095 0 0 0
716 239 2 0.5897 20.45822256025325 8.139835537058397 5.788046140344473 0 0 0
1235 412 2 0.5897 16.01630489919557 2.015032767310365 7.804438102229164 0 0 0
1238 413 2 0.5897 19.02245209823746 2.852401473602995 7.769477870338677 0 0 0
1292 431 2 0.5897 17.53415545807083 3.669909930648408 9.37566440493428 0 0 0
1294 432 3 -1.1794 23.780903229757943 5.474621280557608 8.139934196585692 0 0 0
1295 432 2 0.5897 23.93881719306989 5.840813811736615 7.26976303455116 0 0 0
30087 0 1 0 21.288562549789752 0.8156498893346196 8.07527230158955 0 0 0
30267 0 1 0 22.587383284019936 0.35894465408709275 0.9264861575867915 0 0 0
665 222 2 0.5897 24.718128689628966 5.834819422600589 5.262224123698935 0 0 0
1234 412 3 -1.1794 16.921043877250252 1.7599658008858354 7.623828375931383 0 0 0
1237 413 3 -1.1794 19.44166878019352 3.316505708348402 8.494113576818497 0 0 0
1291 431 3 -1.1794 16.627347691500933 3.884923461878474 9.594064576753624 0 0 0
13842 4614 2 0.5897 19.7287345092361 5.728089761429652 0.8442456959016048 0 0 1
69 23 2 0.5897 24.034225745245383 5.376546096672909 2.684553554244752 0 0 0
19 7 3 -1.1794 24.411539402678628 3.5716005821126107 2.1638132405656294 0 0 0
20 7 2 0.5897 24.35448715650257 3.235353524570437 1.2694335311593596 0 0 0
21 7 2 0.5897 24.373934149706304 2.791005988237446 2.7165247538631223 0 0 0
67 23 3 -1.1794 23.776263238129054 6.25113952076246 2.975714959532374 0 0 0
68 23 2 0.5897 24.342381791313212 6.8449313589410234 2.482609736399602 0 0 0
70 24 3 -1.1794 26.74086411666333 5.919515172175691 2.951654605172866 0 0 0
71 24 2 0.5897 27.674203260187262 5.7126983316318505 2.99999184146242 0 0 0
72 24 2 0.5897 26.712252830690186 6.859872089700204 2.7751837501289836 0 0 0
73 25 3 -1.1794 29.31745481524435 5.596406051508365 2.821124256801163 0 0 0
74 25 2 0.5897 29.964999955413766 4.9301810097235235 2.5907771600407847 0 0 0
75 25 2 0.5897 29.348246175948514 5.640709470334432 3.7768022443200846 0 0 0
128 43 2 0.5897 23.171693632208424 8.682117428064501 1.3443364517477694 0 0 0
131 44 2 0.5897 31.486299703826134 7.428055895095646 1.750051481892337 0 0 0
622 208 3 -1.1794 23.506503001045534 2.091888327179445 4.436546823433003 0 0 0
624 208 2 0.5897 23.686913792789042 1.7175670062659834 5.2988499002982605 0 0 0
625 209 3 -1.1794 29.78824159087908 2.7957472565127435 5.787386584434546 0 0 0
626 209 2 0.5897 29.153615458108405 2.3172475080613264 5.25398331911649 0 0 0
627 209 2 0.5897 30.331259832669414 2.1141767747715217 6.183396014860586 0 0 0
664 222 3 -1.1794 24.637762223300804 6.747865491066279 5.538122381255345 0 0 0
666 222 2 0.5897 24.092006163690574 7.154758962056325 4.865203700504571 0 0 0
667 223 3 -1.1794 27.289915383868017 7.570247004835616 5.2013191896972755 0 0 0
668 223 2 0.5897 27.908042487017227 7.299364505176358 5.880122181787537 0 0 0
669 223 2 0.5897 26.429958174918976 7.344436164658093 5.555883463303872 0 0 0
670 224 3 -1.1794 29.79450244586673 5.496140971642149 5.46853951193833 0 0 0
671 224 2 0.5897 28.877657817481325 5.642852539792074 5.701140407891441 0 0 0
672 224 2 0.5897 29.92545904142643 4.555786580518022 5.590258534796158 0 0 0
719 240 2 0.5897 24.193294281901178 9.194827423368805 5.512520634364491 0 0 0
722 241 2 0.5897 28.04125254246483 9.357397400933914 4.849795120134464 0 0 0
1244 415 2 0.5897 27.338522613478144 1.0446295484165515 8.786171525130458 0 0 0
1247 416 2 0.5897 30.547511909016453 3.2519357142165726 8.818015289472434 0 0 0
1298 433 2 0.5897 28.21620976979846 5.320478855917837 8.173480660991777 0 0 0
1302 434 2 0.5897 30.674136279256118 5.686182257635287 8.394494639841456 0 0 0
30005 0 1 0 26.11121357813719 10.136780806591155 8.086538564043057 0 0 0
30141 0 1 0 28.762815794550804 1.6387658197549304 1.716493497474384 0 0 0
30176 0 1 0 26.232826838800232 3.750172048978789 5.503728147689875 0 0 0
30191 0 1 0 27.534968113827713 8.79996930565621 1.6049625591182906 0 0 0
1243 415 3 -1.1794 27.501937336133903 1.9744360237451533 8.628099676553884 0 0 0
1300 434 3 -1.1794 30.11418721939139 4.92575053382044 8.550805290040053 0 0 0
22 8 3 -1.1794 31.55964477176232 4.1941719405539395 3.599531045350375 0 0 0
23 8 2 0.5897 31.59251883783867 3.536070329578278 4.293831368466662 0 0 0
24 8 2 0.5897 31.534957835061892 5.031196391181099 4.063225414825955 0 0 0
25 9 3 -1.1794 38.97155182417988 3.965342413759082 2.727708095161566 0 0 0
26 9 2 0.5897 39.4219450962791 3.5674749472573004 1.9826718847952869 0 0 0
76 26 3 -1.1794 31.227320014555563 5.951637930444169 0.7393300380018238 0 0 0
77 26 2 0.5897 31.61309068445606 5.091321311485394 0.5741983399241624 0 0 0
78 26 2 0.5897 30.33255348090408 5.881288337555405 0.40665064122789435 0 0 0
79 27 3 -1.1794 35.92042607414802 6.656394281353149 0.2681905376743004 0 0 0
80 27 2 0.5897 35.16791698943047 6.6579675294458225 0.8597641999841469 0 0 0
14244 4748 2 0.5897 22.146259307498006 26.1222620059464 0.6747840333219126 0 0 1
84 28 2 0.5897 38.10972083800621 6.7949657022976915 1.4166848087664266 0 0 0
134 45 2 0.5897 36.75527570810365 8.777157847598744 1.4580020965088196 0 0 0
628 210 3 -1.1794 33.98686771970779 3.7798992291479667 5.903353571033347 0 0 0
629 210 2 0.5897 34.221247518602546 3.442525852424723 5.038785918122507 0 0 0
630 210 2 0.5897 34.826428263513634 3.959577187517797 6.326539342191122 0 0 0
631 211 3 -1.1794 37.22638948257345 3.2324003810737247 5.3662637103457484 0 0 0
632 211 2 0.5897 37.57538323760318 3.044868699623545 4.494904324410323 0 0 0
633 211 2 0.5897 37.00578149153132 2.373411372513672 5.726405181179889 0 0 0
673 225 3 -1.1794 32.10697127391319 6.233432791708207 6.744757437290533 0 0 0
674 225 2 0.5897 31.234601613801445 6.078471237748382 6.38255351522675 0 0 0
675 225 2 0.5897 32.656461833613726 5.560116432586752 6.343587811181147 0 0 0
676 226 3 -1.1794 38.58302762549026 5.4787154113657195 6.186515418460537 0 0 0
677 226 2 0.5897 38.183052178804374 4.692308812749752 5.815281365024168 0 0 0
678 226 2 0.5897 39.44940175222207 5.193247660075341 6.476576719436146 0 0 0
728 243 2 0.5897 32.92045506423981 8.238212886828714 6.120012555965614 0 0 0
1250 417 2 0.5897 32.27751742264766 1.961826428831167 8.646161324501206 0 0 0
1252 418 3 -1.1794 35.80140393249343 2.608269396279869 7.923804498041658 0 0 0
1253 418 2 0.5897 34.93532285909539 2.7930861866971823 8.287092121784761 0 0 0
1304 435 2 0.5897 33.347821899095585 5.205721012884187 9.231310781715754 0 0 0
1307 436 2 0.5897 36.882575345122454 5.842339835176271 7.649802955417382 0 0 0
1356 452 2 0.5897 35.95363178433511 7.98838604189036 8.968962987749862 0 0 0
30038 0 1 0 34.988705748019086 2.779107873226392 2.2612345435812156 0 0 0
30172 0 1 0 34.46613608253113 6.4807995916784735 3.468663524685795 0 0 0
735 245 2 0.5897 39.754755446226596 9.125325901503547 4.91573649112504 0 0 0
27 9 2 0.5897 39.66649838435738 4.394019044837827 3.2272248663063947 0 0 0
28 10 3 -1.1794 42.81520764345959 1.8152701966004934 2.719855254172405 0 0 0
29 10 2 0.5897 43.73446481637032 1.6734859826247472 2.493812517625854 0 0 0
30 10 2 0.5897 42.44697558070463 0.9346025907938439 2.790993676219985 0 0 0
31 11 3 -1.1794 45.737359313011275 2.517250271262498 2.6546963965469277 0 0 0
32 11 2 0.5897 46.67000913544051 2.5771914423671483 2.447808027405143 0 0 0
33 11 2 0.5897 45.71195365942764 2.277335679926333 3.5809940328930563 0 0 0
82 28 3 -1.1794 38.52214604866915 6.729176895819869 2.27796819778512 0 0 0
83 28 2 0.5897 38.54911573057385 5.789834486005082 2.460015238728427 0 0 0
85 29 3 -1.1794 42.06422196883267 6.718466235199654 2.5801429807773695 0 0 0
86 29 2 0.5897 42.919317817111654 6.323794459065275 2.7512462079557527 0 0 0
87 29 2 0.5897 41.50079062818748 6.381842831508411 3.276893406377242 0 0 0
88 30 3 -1.1794 44.78028299817243 5.927973417206052 2.931022648092878 0 0 0
89 30 2 0.5897 45.23917120356603 6.670948614060853 2.5390517326927142 0 0 0
90 30 2 0.5897 45.47106997572557 5.294296657837769 3.1246684475794395 0 0 0
137 46 2 0.5897 39.54502969536927 8.390111822438227 1.7639928065917614 0 0 0
140 47 2 0.5897 42.85429539777119 8.301226200558544 2.9745764326924107 0 0 0
634 212 3 -1.1794 42.19001838854605 3.738353613490051 6.0010899292382005 0 0 0
635 212 2 0.5897 42.68898578041939 4.477906952548142 5.654211952829718 0 0 0
636 212 2 0.5897 42.34549979640071 3.0298792249106126 5.376493482688902 0 0 0
637 213 3 -1.1794 45.48426865831846 1.7252189318514881 5.2697588379522555 0 0 0
638 213 2 0.5897 45.98332313316445 1.9230133832226959 6.062257219852098 0 0 0
639 213 2 0.5897 44.71533184315161 1.2489257199823218 5.5829882358589 0 0 0
679 227 3 -1.1794 42.313642184357604 6.447013647334757 5.620985170571902 0 0 0
680 227 2 0.5897 41.637030571268994 6.993139866236227 5.220767147394814 0 0 0
681 227 2 0.5897 42.640583440429744 6.968604624853552 6.353981507280312 0 0 0
682 228 3 -1.1794 44.90241188208305 6.43169059976076 6.863740080120791 0 0 0
683 228 2 0.5897 44.37153703485302 6.34711953847242 6.071747861865796 0 0 0
684 228 2 0.5897 44.44169536324167 5.907183614994271 7.51861608777794 0 0 0
1255 419 3 -1.1794 40.7552855280128 4.341362468455314 8.268325920928099 0 0 0
1259 420 2 0.5897 45.47486016146282 1.7837215699724989 8.889060152612135 0 0 0
1310 437 2 0.5897 39.14364236441449 4.89270622227974 9.312802573690758 0 0 0
1312 438 3 -1.1794 42.07196220549944 6.81085233157162 8.69514964274285 0 0 0
30105 0 1 0 39.74409447679359 1.5826011506742121 5.872505048492084 0 0 0
733 245 3 -1.1794 40.34724775018049 8.46533334632042 4.555744538123423 0 0 0
1256 419 2 0.5897 41.25683113906962 4.12696677154177 7.481739405209416 0 0 0
1258 420 3 -1.1794 46.07649624520842 2.5267550257646496 8.842515799539166 0 0 0
34 12 3 -1.1794 47.72738982632024 2.093621809588156 0.3969365595255664 0 0 0
21131 7044 2 0.5897 10.53233443070888 0.3770372921089769 30.734613324081128 0 1 0
36 12 2 0.5897 48.409944466713384 1.6049382032374977 0.8568729373651406 0 0 0
37 13 3 -1.1794 49.43837415312641 1.245501840116676 2.189761366901487 0 0 0
38 13 2 0.5897 50.33986121822602 1.4137441283100092 2.464072232862103 0 0 0
39 13 2 0.5897 49.27589539866675 0.3369674550042298 2.4435285166833047 0 0 0
91 31 3 -1.1794 49.95435405905745 5.870826419919879 2.4831104493888905 0 0 0
92 31 2 0.5897 49.97816970817433 6.825103716641108 2.5539589545644126 0 0 0
93 31 2 0.5897 50.22643022533065 5.559227865215093 3.346309738177478 0 0 0
685 229 3 -1.1794 48.73420954534555 6.64860701805352 7.833931323764768 0 0 0
686 229 2 0.5897 49.6663762008646 6.609351146148747 8.047838162362009 0 0 0
687 229 2 0.5897 48.39419754696571 5.789507748638471 8.084074994745462 0 0 0
688 230 3 -1.1794 51.366696178984725 6.364933258880508 5.473318499358861 0 0 0
689 230 2 0.5897 51.51221303741476 5.908985904767738 6.302275242557301 0 0 0
690 230 2 0.5897 50.676264613909716 6.999208565458442 5.66627188561754 0 0 0
691 231 3 -1.1794 53.88646531078428 7.211737053206389 6.321199795525187 0 0 0
692 231 2 0.5897 54.51458856221298 7.526461539676867 5.671090396893992 0 0 0
693 231 2 0.5897 53.13902350542101 6.908724392193286 5.80569325561859 0 0 0
737 246 2 0.5897 46.534187983162695 7.197253157329855 5.823500161012091 0 0 0
741 247 2 0.5897 51.90417583244814 8.811095228241593 6.342809603625996 0 0 0
1261 421 3 -1.1794 48.360486381379495 4.1626739502796335 9.12595508647164 0 0 0
1263 421 2 0.5897 47.786744184561506 3.4063625524207337 9.003299513285636 0 0 0
1315 439 3 -1.1794 51.74200679651929 5.420651443148212 8.595021141767653 0 0 0
1317 439 2 0.5897 51.9509962299264 5.852343086918261 9.423391293423684 0 0 0
1320 440 2 0.5897 54.20313440721602 4.3037127988708574 8.97947865019675 0 0 0
30152 0 1 0 52.865933948036435 2.609371442986102 2.017569032963297 0 0 0
30263 0 1 0 48.343284020487886 3.546672003366136 5.431881955195364 0 0 0
30299 0 1 0 54.71703598564615 3.1394277763008476 6.313799877883849 0 0 0
739 247 3 -1.1794 51.48852591909298 9.312923391731815 5.641642679860854 0 0 0
1265 422 2 0.5897 51.10314444394054 1.9673713162165696 9.156228999173067 0 0 0
1373 458 2 0.5897 54.76460500681131 8.441474448617454 9.250003453590425 0 0 0
40 14 3 -1.1794 57.497531816552055 1.406061510303024 3.9960074893364355 0 0 0
41 14 2 0.5897 58.12718186251011 1.6749235059614094 4.664951044217734 0 0 0
42 14 2 0.5897 57.95789934496092 0.738322543483519 3.4876591911151698 0 0 0
45 15 2 0.5897 62.67723312608736 3.099320728297325 2.716124588554445 0 0 0
94 32 3 -1.1794 58.87279672793546 5.992345074584903 3.094578203456827 0 0 0
95 32 2 0.5897 58.45176434636229 6.681331010551264 3.6086426557808626 0 0 0
96 32 2 0.5897 58.16006628271785 5.397583858117843 2.8611127942928967 0 0 0
97 33 3 -1.1794 61.23098308967269 4.981709941305373 1.6972290299769048 0 0 0
98 33 2 0.5897 60.537118957871925 5.480609970049637 2.128371109962848 0 0 0
99 33 2 0.5897 62.02440976119013 5.496020630446735 1.8461936094143894 0 0 0
642 214 2 0.5897 63.16173265811419 3.136277061756382 5.06716797085257 0 0 0
743 248 2 0.5897 56.31695444105012 8.567306709042958 4.455898546581801 0 0 0
1269 423 2 0.5897 57.56801319555937 4.356284326171283 8.219083156992397 0 0 0
1271 424 2 0.5897 59.90242591926603 3.046954162002689 8.625919244912419 0 0 0
1321 441 3 -1.1794 56.532495502782986 6.280072445165419 7.80273042271118 0 0 0
1325 442 2 0.5897 61.47946661089688 4.042107651931664 9.460864485248997 0 0 0
1376 459 2 0.5897 56.80468569666392 8.096656191903538 7.036896562393598 0 0 0
1379 460 2 0.5897 60.317664327446984 6.147868442432579 9.034443790028797 0 0 0
30010 0 1 0 56.78097919071421 3.7009870082432634 1.0161677105401288 0 0 0
30119 0 1 0 59.945772363625274 5.26879782927932 6.235877953762523 0 0 0
30255 0 1 0 54.39345197437048 6.042886555687891 3.0103707110849074 0 0 0
102 34 2 0.5897 64.37391912414827 6.157490493651122 1.5638078595333103 0 0 0
696 232 2 0.5897 62.50913789181059 5.716982575259592 7.6134579246041705 0 0 0
43 15 3 -1.1794 63.26357564523547 3.6260195912158806 3.259283847774573 0 0 0
44 15 2 0.5897 64.1336761321093 3.2620970949198607 3.0958259320834434 0 0 0
46 16 3 -1.1794 65.70807438851335 3.240894186562238 4.180143456596301 0 0 0
47 16 2 0.5897 65.96017525861895 4.160477099967286 4.096212542364514 0 0 0
48 16 2 0.5897 66.40987611666937 2.8459164649071127 4.697539921984413 0 0 0
49 17 3 -1.1794 68.89661897533479 3.58164690525003 2.209458278139923 0 0 0
50 17 2 0.5897 69.83781735469263 3.40832875129854 2.1910676170205092 0 0 0
51 17 2 0.5897 68.50172442112078 2.8045494164487588 1.8139717640391413 0 0 0
100 34 3 -1.1794 63.77738558570943 6.295517859751355 2.299557324126517 0 0 0
101 34 2 0.5897 63.7889422594826 5.465852533037011 2.7767937834423972 0 0 0
103 35 3 -1.1794 68.076922446827 6.347997587379237 2.876945610608989 0 0 0
104 35 2 0.5897 68.29835749905395 5.430948404731023 2.7150187674127566 0 0 0
105 35 2 0.5897 68.80163801611282 6.841331457418965 2.492704856645943 0 0 0
152 51 2 0.5897 63.19068688331471 9.507508938395379 1.173232091354397 0 0 0
156 52 2 0.5897 69.03068480310533 9.956991477938944 1.3247861506278484 0 0 0
640 214 3 -1.1794 63.37932225284253 2.964167936038121 5.9832826010798135 0 0 0
641 214 2 0.5897 64.3201565821394 2.788017067958801 5.977477807537293 0 0 0
643 215 3 -1.1794 68.1142746323973 1.9366233147996492 5.590335290863681 0 0 0
644 215 2 0.5897 68.8567166723937 1.4843212833374704 5.189792803441398 0 0 0
645 215 2 0.5897 68.47708798690928 2.34312030163356 6.377328844419367 0 0 0
694 232 3 -1.1794 63.3076767567036 5.876687882134762 7.110405279898687 0 0 0
695 232 2 0.5897 63.042859790745645 5.763716045560196 6.19753003323931 0 0 0
697 233 3 -1.1794 66.06237761689916 5.85505142772323 6.634816481419444 0 0 0
698 233 2 0.5897 65.13871093099273 5.733892494126205 6.854797799648875 0 0 0
699 233 2 0.5897 66.1456648976026 6.791737501942157 6.456171750452186 0 0 0
700 234 3 -1.1794 68.87270649971384 7.482872371697572 5.616323348958722 0 0 0
701 234 2 0.5897 68.53272071092563 6.863910475913606 4.970159081843058 0 0 0
702 234 2 0.5897 68.85096491848229 7.002140327623816 6.443763098272112 0 0 0
746 249 2 0.5897 63.46853230267593 9.26313231997253 5.609730069968558 0 0 0
752 251 2 0.5897 69.31401783804796 9.278639827068714 5.5225579697914 0 0 0
1274 425 2 0.5897 63.64292911014836 3.644901110588723 7.791121553744725 0 0 0
1278 426 2 0.5897 65.93110849425499 1.1950759009683132 8.91031918072367 0 0 0
1280 427 2 0.5897 68.98140638824982 2.244156816104347 8.290016683013851 0 0 0
1386 462 2 0.5897 66.19869369537476 8.678957894318842 8.65724088808071 0 0 0
107 36 2 0.5897 4.512638448160776 9.300752760397293 2.530554116776157 0 0 0
108 36 2 0.5897 4.1108492979932425 8.640263780694609 3.8321741321772373 0 0 0
109 37 3 -1.1794 5.348333112593607 10.483314609088055 1.4772107743747591 0 0 0
111 37 2 0.5897 6.092390653156438 10.979782898433664 1.8179871127459493 0 0 0
157 53 3 -1.1794 2.6707405943622144 11.87892227381739 3.2177486450665467 0 0 0
158 53 2 0.5897 1.7184624233812142 11.801348036633755 3.1596266718272745 0 0 0
159 53 2 0.5897 3.002941232891217 11.113055947795468 2.749429099064618 0 0 0
205 69 3 -1.1794 2.913016606311182 14.801169454401983 2.5542572569411406 0 0 0
206 69 2 0.5897 3.843255100459 15.02655984458399 2.5635350040915967 0 0 0
207 69 2 0.5897 2.8749026143493857 13.923624779640821 2.93464439620383 0 0 0
208 70 3 -1.1794 5.472123550126407 15.405254907633267 2.610012697300576 0 0 0
209 70 2 0.5897 6.088373557945881 16.122381979122977 2.758999079372917 0 0 0
210 70 2 0.5897 5.812644359916373 14.952613889091754 1.8383952237973193 0 0 0
264 88 2 0.5897 2.5691503535032147 16.655652863877563 2.818006760826609 0 0 0
703 235 3 -1.1794 5.028822796981025 7.984448588069024 5.04507919683935 0 0 0
705 235 2 0.5897 4.357558920323572 7.7090222897795915 5.6693997894463 0 0 0
754 252 3 -1.1794 2.451498950382402 10.777998254393315 5.886732669489366 0 0 0
755 252 2 0.5897 2.480957420393152 11.23483473960994 5.046099682343766 0 0 0
756 252 2 0.5897 1.6879305414044976 10.2044598068369 5.821553614140497 0 0 0
757 253 3 -1.1794 5.516989426924778 11.560754472359 5.467022978768159 0 0 0
758 253 2 0.5897 5.688272582309847 10.619831789632098 5.427551357924565 0 0 0
759 253 2 0.5897 4.579066685705784 11.64142494494168 5.293746101901936 0 0 0
808 270 3 -1.1794 2.398724196977461 15.429543173233066 6.4876161533977275 0 0 0
809 270 2 0.5897 2.0512329228975252 16.24643197808713 6.129601957405953 0 0 0
810 270 2 0.5897 3.212159905741503 15.282797198013105 6.004894874910962 0 0 0
811 271 3 -1.1794 5.259750005175448 14.594289503787778 6.514459463516665 0 0 0
812 271 2 0.5897 5.473447561859243 13.662201454692216 6.472304829935732 0 0 0
813 271 2 0.5897 5.577517541611044 14.874781181659815 7.372702611523672 0 0 0
1334 445 2 0.5897 4.987666500309524 9.51547794736973 9.394321283933849 0 0 0
1391 464 2 0.5897 2.7253049401160956 11.529103155315244 9.256862118076022 0 0 0
1394 465 2 0.5897 5.930338941800512 11.505307237085907 8.972371243732525 0 0 0
1457 486 2 0.5897 2.348009954906403 15.15494476702514 8.279036935692183 0 0 0
1460 487 2 0.5897 5.761225986368265 14.143587263107351 9.048940167582696 0 0 0
30190 0 1 0 8.384527144952319 8.686695888707872 6.679548488855381 0 0 0
1330 444 3 -1.1794 3.307093924151725 9.30638056545905 8.883372341424339 0 0 0
1459 487 3 -1.1794 5.631184514718987 15.08806349165197 9.134295048591955 0 0 0
709 237 3 -1.1794 14.985637190314952 9.528847745089946 5.163299548199702 0 0 0
1337 446 2 0.5897 9.309831329039216 9.903013661128034 9.899208426424606 0 0 0
112 38 3 -1.1794 9.621486449914563 10.036421514823754 3.3792108761724706 0 0 0
114 38 2 0.5897 9.280271197606323 10.663522953006987 2.7415997312122307 0 0 0
117 39 2 0.5897 12.029508599162314 9.235084643450763 1.8233538651642869 0 0 0
118 40 3 -1.1794 15.49780958978274 8.83746941138683 2.730634058466859 0 0 0
120 40 2 0.5897 15.224486914360316 9.274806564500585 3.5370226990356635 0 0 0
160 54 3 -1.1794 9.147027699839619 12.546677212380851 1.6325016714407694 0 0 0
161 54 2 0.5897 9.495455144751038 12.793383314108238 2.489219402988934 0 0 0
162 54 2 0.5897 9.171018889770313 13.355781930107101 1.1216147064076285 0 0 0
163 55 3 -1.1794 11.583611651436797 10.256944955520677 0.5306188275457909 0 0 0
164 55 2 0.5897 12.344233288019355 10.808732953155504 0.3483663658825811 0 0 0
165 55 2 0.5897 10.830433252735842 10.822270239275504 0.35926803801515583 0 0 0
211 71 3 -1.1794 15.662838500259772 12.992284578461666 2.1302580186653617 0 0 0
212 71 2 0.5897 14.745956932397194 13.23348095811647 2.2621065608746207 0 0 0
213 71 2 0.5897 16.119001214092346 13.827973166390237 2.031405738463596 0 0 0
706 236 3 -1.1794 12.562358518869292 8.281890937747606 5.560016158488122 0 0 0
707 236 2 0.5897 12.419709333500714 8.282548710351037 4.613504808275969 0 0 0
711 237 2 0.5897 14.836201894167878 10.376579687263625 5.581930751682035 0 0 0
760 254 3 -1.1794 10.01630710846049 13.772843340577435 4.342547025187065 0 0 0
761 254 2 0.5897 9.105045623935915 13.91387983007553 4.599341455060214 0 0 0
762 254 2 0.5897 10.43656026448853 14.622996667138057 4.47238779380456 0 0 0
763 255 3 -1.1794 11.08159713529937 10.904724475139847 6.082607685015137 0 0 0
764 255 2 0.5897 11.237349693462438 9.978436668572066 5.898313812864693 0 0 0
765 255 2 0.5897 10.809585229468736 11.274129638969235 5.242499616649638 0 0 0
766 256 3 -1.1794 14.127905300961437 12.11490899156636 6.6412946776301665 0 0 0
767 256 2 0.5897 13.205145250118612 12.16819933056815 6.392486121500652 0 0 0
768 256 2 0.5897 14.139944960450515 11.522447051610952 7.393010266953218 0 0 0
814 272 3 -1.1794 8.125127436699344 15.458365764122428 6.032023392359595 0 0 0
815 272 2 0.5897 7.276284003262615 15.10882942236413 6.303171061269154 0 0 0
816 272 2 0.5897 8.520353794101046 15.783313670618645 6.840996365749596 0 0 0
817 273 3 -1.1794 13.242506973684275 16.018349874836442 6.478571900619318 0 0 0
818 273 2 0.5897 13.739958584124732 15.202314068854164 6.425096403224797 0 0 0
819 273 2 0.5897 12.607223880655834 15.866729949717705 7.178328460064592 0 0 0
820 274 3 -1.1794 15.712999162373848 14.84195562805963 7.138844244992933 0 0 0
822 274 2 0.5897 15.834611738947773 13.901124280982748 7.011257126993471 0 0 0
882 294 2 0.5897 12.574212190166586 17.17203907890644 5.257549278705509 0 0 0
1343 448 2 0.5897 15.202113714526256 9.351511299226505 8.320752052515777 0 0 0
1400 467 2 0.5897 11.254789062205006 12.31461702683451 8.273522388349662 0 0 0
30027 0 1 0 12.598507625285286 14.227632563969125 2.058632183531832 0 0 0
30272 0 1 0 9.646838573718581 18.428044240761366 6.698877886429356 0 0 0
821 274 2 0.5897 16.536174659532143 15.232340507811761 6.845222445897632 0 0 0
266 89 2 0.5897 9.187787659226048 17.440433592881448 1.4223346008067286 0 0 0
1402 468 3 -1.1794 14.840757068018913 13.075618151007369 9.443454078375742 0 0 0
1470 490 2 0.5897 15.013894999943641 15.976518331921534 8.686265418610503 0 0 0
713 238 2 0.5897 18.065559293260904 9.422882356005896 6.781200702114475 0 0 0
1346 449 2 0.5897 23.056823668078543 9.574749874321142 8.09851757735816 0 0 0
1403 468 2 0.5897 15.372269510522324 12.28417583731762 9.357748866632996 0 0 0
123 41 2 0.5897 18.013673701777744 9.248420883881746 2.4828643337505705 0 0 0
124 42 3 -1.1794 20.927563355135767 8.94520204424588 2.7482316367935984 0 0 0
126 42 2 0.5897 21.362036272911844 8.59468024896509 3.5257915447076527 0 0 0
166 56 3 -1.1794 19.444313775890322 12.165480573541426 2.707093086535866 0 0 0
167 56 2 0.5897 18.756823227654856 11.695573012614885 2.2351024905103634 0 0 0
168 56 2 0.5897 19.223069764520776 13.09005734803435 2.5955500754523806 0 0 0
214 72 3 -1.1794 18.827203023674002 14.796558554723465 2.974931476569641 0 0 0
215 72 2 0.5897 18.37779943710169 15.082022087967436 3.7704058715019957 0 0 0
216 72 2 0.5897 19.389434475505684 15.534434191390753 2.738992572305917 0 0 0
217 73 3 -1.1794 19.79581924321709 15.172808682250341 0.21102651917123852 0 0 0
218 73 2 0.5897 19.18942436200998 14.905302516638875 0.9016477113106404 0 0 0
219 73 2 0.5897 20.293320524357785 14.380563931916026 0.008363009410572463 0 0 0
712 238 3 -1.1794 17.310594737359875 8.835107842248037 6.809148848012885 0 0 0
714 238 2 0.5897 16.874394615733166 8.964517904908439 5.967000513117052 0 0 0
715 239 3 -1.1794 20.66849309253356 9.07272741472673 5.746442043384671 0 0 0
717 239 2 0.5897 21.334588548055088 9.198967472846872 6.422173675742681 0 0 0
769 257 3 -1.1794 17.823063034865182 12.006424351674138 4.9430089210202235 0 0 0
770 257 2 0.5897 18.643905910727863 11.920277697272006 4.458212517615306 0 0 0
771 257 2 0.5897 17.151192433924326 12.083357104548009 4.2655848974767885 0 0 0
772 258 3 -1.1794 21.133045719322677 12.237918977498673 5.140942706617595 0 0 0
773 258 2 0.5897 20.89464027468336 12.703615224370228 4.339368047555801 0 0 0
774 258 2 0.5897 20.824955405149666 11.342821329371915 4.999124064789838 0 0 0
823 275 3 -1.1794 18.344941861598606 14.81248154239843 5.802921967686905 0 0 0
824 275 2 0.5897 18.28046514809968 13.903032061612423 6.094428605026057 0 0 0
825 275 2 0.5897 18.371263299440454 15.322665201961012 6.612398112226951 0 0 0
826 276 3 -1.1794 21.328590232144414 15.148740346730595 6.873439343376318 0 0 0
827 276 2 0.5897 22.205769449682197 14.904183177468848 6.578514310075774 0 0 0
828 276 2 0.5897 20.77402580725869 15.028581236829224 6.102561928420992 0 0 0
1405 469 3 -1.1794 18.068134992959493 12.929387121027611 8.152368872040114 0 0 0
1406 469 2 0.5897 18.669246936768854 12.21115296790829 7.9547941618910665 0 0 0
1409 470 2 0.5897 21.07819166501565 12.281598729535327 6.879460830574024 0 0 0
1472 491 2 0.5897 19.60272645343799 14.498004447546558 9.17108767188099 0 0 0
30046 0 1 0 17.742559106676214 17.33933065768854 1.3856725107295502 0 0 0
30103 0 1 0 15.300648323911746 15.656344602232002 3.6394250269890787 0 0 0
30188 0 1 0 22.548170176236404 14.818085530919909 3.3861423305072744 0 0 0
720 240 2 0.5897 23.635034936310426 10.55448170911091 5.149778601254908 0 0 0
1345 449 3 -1.1794 22.677620132176052 9.94894635013302 7.3032733084314625 0 0 0
725 242 2 0.5897 31.23702592538552 8.650433460469461 4.414096158685906 0 0 0
127 43 3 -1.1794 23.919702937999155 8.981730247218165 1.861005189231845 0 0 0
129 43 2 0.5897 23.58497503456872 9.041073642618205 2.755805490135701 0 0 0
130 44 3 -1.1794 31.159301172057145 8.058484404396655 2.3918171848817953 0 0 0
132 44 2 0.5897 30.34051366198602 7.676456600043345 2.707843586272304 0 0 0
169 57 3 -1.1794 24.38103899964168 12.451138990418944 1.9536955780651435 0 0 0
170 57 2 0.5897 24.865841851113956 11.668653618444809 2.216209413689532 0 0 0
171 57 2 0.5897 23.50595817250285 12.129697671615522 1.7365809387640687 0 0 0
172 58 3 -1.1794 27.688794619327968 12.113360889762054 2.2035989619345155 0 0 0
173 58 2 0.5897 28.34675969753845 11.688484750324651 2.753865795573039 0 0 0
174 58 2 0.5897 27.308960215953338 12.790655031166489 2.763269400767439 0 0 0
175 59 3 -1.1794 30.4121410806501 11.007922044543099 2.3595700462417275 0 0 0
176 59 2 0.5897 30.52886990895435 10.070791014164875 2.5157492167875115 0 0 0
177 59 2 0.5897 30.928763629602997 11.431629144767053 3.0449936018502806 0 0 0
220 74 3 -1.1794 25.287374357058628 15.091034803861216 1.4917580935050616 0 0 0
221 74 2 0.5897 26.23064062480491 15.036859377367929 1.338312053950322 0 0 0
222 74 2 0.5897 25.02013895174731 14.188322602141469 1.6647579867451807 0 0 0
223 75 3 -1.1794 27.30445716437396 14.372667264308484 3.7486673807917 0 0 0
224 75 2 0.5897 27.53852492218268 14.362476638310309 4.676751291939746 0 0 0
225 75 2 0.5897 26.74476988739124 15.142989946775755 3.650765779280323 0 0 0
226 76 3 -1.1794 30.137674015564667 14.753900655729943 3.2908700071162134 0 0 0
227 76 2 0.5897 30.398060433469464 13.870421295294094 3.030304912278721 0 0 0
228 76 2 0.5897 29.204318612516992 14.680110642736485 3.4899555430964857 0 0 0
279 93 2 0.5897 24.24928505048781 19.034759435048954 3.5241670362732833 0 0 0
282 94 2 0.5897 31.133927767461042 18.89696431480131 3.6914201705059853 0 0 0
718 240 3 -1.1794 23.96917013775077 9.745485766897763 4.762336911066488 0 0 0
721 241 3 -1.1794 27.8122234327867 10.261145693291153 4.632962960301774 0 0 0
723 241 2 0.5897 26.992755393799783 10.190197877142461 4.143401581455454 0 0 0
724 242 3 -1.1794 30.828462280458446 8.786681150323814 5.26893172466963 0 0 0
726 242 2 0.5897 30.921709266269247 9.725155886476232 5.432645454989975 0 0 0
775 259 3 -1.1794 30.009613161552785 11.620438409658961 5.636669191368881 0 0 0
776 259 2 0.5897 29.213134718519647 11.195360114486729 5.318604864131313 0 0 0
777 259 2 0.5897 30.420610694240107 11.979244258695 4.850176216245959 0 0 0
829 277 3 -1.1794 24.20966475510113 15.345002578254078 6.001505855803987 0 0 0
830 277 2 0.5897 24.870508935750173 15.055694434606195 6.630646128140551 0 0 0
831 277 2 0.5897 24.615803388753335 15.206166895589467 5.14593125697606 0 0 0
832 278 3 -1.1794 27.24484955037361 14.916671441293197 6.470582266768265 0 0 0
833 278 2 0.5897 28.14430721820623 14.780250383530397 6.7682347195845995 0 0 0
834 278 2 0.5897 27.237646729676403 15.811465485006078 6.13069467638796 0 0 0
835 279 3 -1.1794 30.580883665340426 16.65463454789545 5.3809232393335025 0 0 0
836 279 2 0.5897 30.68057284695587 16.114778061739674 4.596799557255992 0 0 0
837 279 2 0.5897 30.42588726281031 16.026668383284193 6.086520151604638 0 0 0
893 298 2 0.5897 27.637300186306156 18.488496747651812 5.819366161830289 0 0 0
1411 471 3 -1.1794 23.77345942988363 12.617048590970771 7.716148812091684 0 0 0
1415 472 2 0.5897 29.55936868593057 11.678998385196277 7.431033704998894 0 0 0
1475 492 2 0.5897 23.60318718772349 14.278813550085426 8.769570305212302 0 0 0
1478 493 2 0.5897 29.945940005677894 13.748213818915355 7.889980598027313 0 0 0
1545 515 2 0.5897 28.00418674423992 16.30838542598182 8.564869551668414 0 0 0
30283 0 1 0 27.413142361703123 17.43888931457936 1.1110918559384608 0 0 0
1477 493 3 -1.1794 29.87423347967939 14.594922216146124 7.449328550403336 0 0 0
731 244 2 0.5897 34.58754710142246 9.807119828196624 4.956969997737959 0 0 0
1352 451 2 0.5897 32.94691504015445 7.60587987258515 8.1700432648572 0 0 0
133 45 3 -1.1794 36.29760856654661 9.354390370026685 2.069210025720492 0 0 0
135 45 2 0.5897 36.72039456981001 10.20586075712946 1.9574878304669439 0 0 0
138 46 2 0.5897 39.15020804732003 9.719083683009295 2.3721409075865023 0 0 0
178 60 3 -1.1794 32.14100839686101 12.507345449853114 4.194530975688634 0 0 0
179 60 2 0.5897 32.72544356113554 12.279482949822228 4.917543376959718 0 0 0
180 60 2 0.5897 32.69841422585439 12.477807083281677 3.416932971413633 0 0 0
182 61 2 0.5897 40.34672212260682 11.6813258416674 2.6096776358207987 0 0 0
183 61 2 0.5897 39.44799063230453 11.789288414131374 3.8231530662651156 0 0 0
229 77 3 -1.1794 32.9796247013864 14.070442643186144 1.4260607038692217 0 0 0
230 77 2 0.5897 32.56593066407555 14.907699791179319 1.636036690524481 0 0 0
231 77 2 0.5897 32.279300233219914 13.548125574158707 1.034957312128902 0 0 0
234 78 2 0.5897 39.84282410889456 14.825345422719309 3.04510308804302 0 0 0
284 95 2 0.5897 33.43839945853772 17.087899336677527 1.3315451784976808 0 0 0
727 243 3 -1.1794 33.720027567261056 8.675662575470733 6.41250827146056 0 0 0
729 243 2 0.5897 33.42371535039136 9.526850716265727 6.734859395175954 0 0 0
730 244 3 -1.1794 34.67183516694201 10.446319899592782 4.249473193407696 0 0 0
732 244 2 0.5897 35.16161782330102 9.986452387859389 3.567661543489893 0 0 0
778 260 3 -1.1794 34.914247236376745 12.526474784643492 5.830151446162592 0 0 0
779 260 2 0.5897 34.960623605394 11.740828137464879 5.285321388453312 0 0 0
780 260 2 0.5897 35.206483546796306 12.236783663917299 6.694390105985463 0 0 0
781 261 3 -1.1794 39.25490242082823 12.775716851073636 5.432043591377333 0 0 0
783 261 2 0.5897 39.01997105227499 12.590604863163005 6.3413135865406645 0 0 0
838 280 3 -1.1794 33.37180578165902 15.347312266844837 5.333342587762841 0 0 0
839 280 2 0.5897 32.65595480709403 14.862554348514484 4.922491237241398 0 0 0
840 280 2 0.5897 33.33529064317647 15.093499801145349 6.255556119900891 0 0 0
841 281 3 -1.1794 36.12254861095391 15.065468028392244 6.04880552233584 0 0 0
842 281 2 0.5897 35.77646301617458 15.887408541681138 5.701141355320797 0 0 0
843 281 2 0.5897 35.38753373623827 14.454502235492072 5.996790692175496 0 0 0
844 282 3 -1.1794 38.86218174717873 15.325029476922797 4.653007452835065 0 0 0
846 282 2 0.5897 37.921883727871375 15.363350837183438 4.827946873156076 0 0 0
899 300 2 0.5897 32.611909960560276 17.786724218698605 5.008956050792855 0 0 0
903 301 2 0.5897 37.24272810351683 17.814668986987517 5.480254641475378 0 0 0
1421 474 2 0.5897 35.51060315451967 10.398465103163591 8.470243302198062 0 0 0
1480 494 3 -1.1794 33.41289204373381 14.198019054993559 7.975959451268152 0 0 0
1484 495 2 0.5897 35.691477697827935 15.716882461704051 8.857859563473946 0 0 0
1547 516 2 0.5897 34.57391495837624 18.124313046282136 8.290352907896116 0 0 0
30281 0 1 0 36.33460897171356 14.189548803436711 2.786509393674636 0 0 0
181 61 3 -1.1794 39.42657510724538 11.73612354041033 2.86767010227 0 0 0
291 97 2 0.5897 39.44106730750288 16.842367450349276 2.207307484160788 0 0 0
30328 0 1 0 38.28118391821412 8.993880280519198 7.058941358485069 0 0 0
1420 474 3 -1.1794 35.59517768074 11.336296412236276 8.298336202744935 0 0 0
143 48 2 0.5897 44.95771026172117 9.28151060614226 2.4683749690516374 0 0 0
232 78 3 -1.1794 39.875428408078406 14.796327140755727 2.088899156742188 0 0 0
734 245 2 0.5897 40.21797614065677 8.517754125741947 3.6087638314557067 0 0 0
1423 475 3 -1.1794 38.6564951410283 12.357399895241755 8.026482075169737 0 0 0
136 46 3 -1.1794 39.910786396113586 9.21555663817225 2.081946820413579 0 0 0
139 47 3 -1.1794 43.18208194027364 9.102024513457907 3.383855966310746 0 0 0
141 47 2 0.5897 42.46045204279852 9.401689769025623 3.9367417875931525 0 0 0
142 48 3 -1.1794 45.81064904512966 8.950056061005945 2.187546847142192 0 0 0
144 48 2 0.5897 46.23541570545721 8.6646868549247 2.9964776252643746 0 0 0
184 62 3 -1.1794 42.12095846710086 12.04720524526134 2.0166484940788525 0 0 0
185 62 2 0.5897 42.07991114743933 11.104615118261716 1.8551873559846086 0 0 0
186 62 2 0.5897 42.67062463107433 12.133558130965056 2.7955210852294443 0 0 0
233 78 2 0.5897 39.22297947201074 14.13927791458067 1.8463547054599228 0 0 0
235 79 3 -1.1794 42.384724310464826 15.601339727932244 3.4279528046075014 0 0 0
236 79 2 0.5897 43.262169371005356 15.433778234520549 3.084085321693268 0 0 0
237 79 2 0.5897 41.84563285249398 14.900077594155412 3.0621068399752023 0 0 0
238 80 3 -1.1794 45.00237870452656 15.062943512359585 2.816452223907378 0 0 0
239 80 2 0.5897 45.922465350396976 15.098322462441175 2.5548794296315975 0 0 0
240 80 2 0.5897 45.02721223549351 14.942101610336799 3.765668774287553 0 0 0
293 98 2 0.5897 42.07844495538338 17.445381640208723 3.3302745863277052 0 0 0
782 261 2 0.5897 39.041962038710935 13.701282255655391 5.312816282231693 0 0 0
784 262 3 -1.1794 42.183181980491526 12.335335124396481 5.11093813847943 0 0 0
785 262 2 0.5897 41.29254689749637 12.684082717484113 5.0738382361683865 0 0 0
786 262 2 0.5897 42.29825097198031 12.06750375823866 6.02267138347276 0 0 0
845 282 2 0.5897 39.21609819755677 16.110513998801864 5.070128263193594 0 0 0
847 283 3 -1.1794 45.23561657248877 14.339553683032912 5.4575627263422195 0 0 0
848 283 2 0.5897 44.96506192420535 14.360846591089057 6.375483098153281 0 0 0
849 283 2 0.5897 45.48870302718697 13.429447009650914 5.303014158393248 0 0 0
1364 455 2 0.5897 45.79360411107675 9.228340568352984 9.437651596169445 0 0 0
1427 476 2 0.5897 40.397932318621486 12.079759532203742 8.054117476761869 0 0 0
1430 477 2 0.5897 44.403458821240946 11.216612644701828 8.402205617652017 0 0 0
1486 496 3 -1.1794 43.12518083509595 14.994050204749053 7.78537461714382 0 0 0
145 49 3 -1.1794 49.95972933309736 8.923009834174369 3.0894437163188364 0 0 0
146 49 2 0.5897 50.53560877274741 9.195095906165427 2.374906426459732 0 0 0
147 49 2 0.5897 50.51559449900278 8.94765205136682 3.8683139816349206 0 0 0
148 50 3 -1.1794 53.48301459266902 10.027431443201744 3.8593173941343517 0 0 0
149 50 2 0.5897 53.761723535887995 10.467959232291 3.0565172153926574 0 0 0
187 63 3 -1.1794 53.48401083710245 12.048239105292605 1.3960919601659516 0 0 0
188 63 2 0.5897 54.29549703681759 12.120303261199686 1.8986136255995787 0 0 0
189 63 2 0.5897 53.21396837516468 12.954065483505582 1.245138106354027 0 0 0
241 81 3 -1.1794 47.815536058637655 15.365670850976052 2.710477855303668 0 0 0
242 81 2 0.5897 47.924351961917026 15.616836025264911 1.7932497170991508 0 0 0
243 81 2 0.5897 47.44225866474317 16.141361858251077 3.129046921602012 0 0 0
244 82 3 -1.1794 53.10331703157664 14.735750162891714 1.9805850579853979 0 0 0
245 82 2 0.5897 52.17966229778708 14.748736283755326 2.231432212366744 0 0 0
246 82 2 0.5897 53.57673258086278 14.682120106338056 2.810785663530496 0 0 0
736 246 3 -1.1794 46.72887565044605 7.800439721416911 5.106217422703933 0 0 0
738 246 2 0.5897 46.88941075689228 8.640530929041986 5.535992673976031 0 0 0
740 247 2 0.5897 52.21175207717369 9.571661505741117 5.070477041848307 0 0 0
787 263 3 -1.1794 47.03310539206591 12.58643250436478 3.663100306510599 0 0 0
788 263 2 0.5897 47.73980983533401 12.366996184555786 4.2702649761214255 0 0 0
789 263 2 0.5897 47.343011088901854 13.36870612349664 3.206769647698814 0 0 0
790 264 3 -1.1794 49.92850594522411 11.974578780457495 4.421561813963468 0 0 0
791 264 2 0.5897 50.24499815609512 11.591457826148396 5.239659019531721 0 0 0
792 264 2 0.5897 50.003454985034296 11.267560241839226 3.7806722277368645 0 0 0
793 265 3 -1.1794 53.29483553492078 11.732633602331994 5.962066753452268 0 0 0
794 265 2 0.5897 52.859477044977645 11.19450730694455 6.623213225244775 0 0 0
795 265 2 0.5897 53.154154668226425 11.263154188014665 5.139856090676387 0 0 0
850 284 3 -1.1794 47.9386350733438 14.613871163777375 5.749146763104516 0 0 0
851 284 2 0.5897 47.189466606997236 14.386691829918863 5.198358274648955 0 0 0
852 284 2 0.5897 47.59134950768138 14.607759062672189 6.641103710751247 0 0 0
853 285 3 -1.1794 51.30834467488784 14.932391834471831 4.500188471885087 0 0 0
854 285 2 0.5897 50.81332414709914 15.745451636916407 4.600796687219985 0 0 0
855 285 2 0.5897 50.63968250958085 14.256390263291205 4.389984546987161 0 0 0
856 286 3 -1.1794 54.05279280587295 14.748751405015868 4.553428918474732 0 0 0
857 286 2 0.5897 54.17452031931213 14.048110536379067 5.194144524553938 0 0 0
858 286 2 0.5897 53.12456367329331 14.973613520396592 4.617143435691118 0 0 0
912 304 2 0.5897 47.145123929235915 16.49734358754877 5.688770883147315 0 0 0
914 305 2 0.5897 49.913034160261724 17.27465566854493 3.6915369770368547 0 0 0
918 306 2 0.5897 54.332522420475435 17.88716686120707 5.646073715413481 0 0 0
1435 479 3 -1.1794 52.22962854797211 10.661067465518014 8.843595435859969 0 0 0
1440 480 2 0.5897 54.01458672854128 10.269456327465278 9.751560649699197 0 0 0
1492 498 3 -1.1794 47.07035315558274 14.417955886939138 8.319085545052745 0 0 0
1496 499 2 0.5897 49.817468442330465 13.586890683823354 6.814792895654971 0 0 0
30113 0 1 0 47.05280197960205 10.76788125861606 6.500025983474557 0 0 0
30312 0 1 0 53.65802235088268 16.13021851964352 7.964468472393803 0 0 0
150 50 2 0.5897 54.25790810976653 9.547052978405386 4.150878165284664 0 0 0
1559 520 2 0.5897 49.85738684827093 15.413909878223615 8.04225659887268 0 0 0
1436 479 2 0.5897 51.40843921471376 10.208473956822147 8.65114047173059 0 0 0
1493 498 2 0.5897 47.83954327479964 14.690357105095567 8.819460151467212 0 0 0
1495 499 3 -1.1794 50.66213805255675 13.671962908544373 7.256978342021066 0 0 0
1500 500 2 0.5897 55.534701864355284 13.88399698296853 9.246954249299938 0 0 0
190 64 3 -1.1794 56.05475005987121 12.044224686821794 2.587920675164843 0 0 0
191 64 2 0.5897 56.4088180709141 11.780145624172 1.7387272350701892 0 0 0
192 64 2 0.5897 56.056107534115036 13.001057467128147 2.561444801075355 0 0 0
193 65 3 -1.1794 58.52859654236788 10.09601719431493 1.7237584881780195 0 0 0
194 65 2 0.5897 59.03862086888835 9.43998892823562 1.2486423454584008 0 0 0
195 65 2 0.5897 57.620392973639916 9.80909932608816 1.6284893738193156 0 0 0
247 83 3 -1.1794 56.1927527114539 15.035014949125001 2.4248114877506715 0 0 0
248 83 2 0.5897 56.07068973761715 15.519399377820223 1.6082919062043048 0 0 0
249 83 2 0.5897 56.583592121950204 15.67037831752519 3.024636064378122 0 0 0
250 84 3 -1.1794 58.815966250313416 13.264142835503609 2.03090241934212 0 0 0
251 84 2 0.5897 58.45586269104925 12.377262423332054 2.0314777076108754 0 0 0
252 84 2 0.5897 58.141006168739615 13.797486769519226 2.450669502567176 0 0 0
742 248 3 -1.1794 55.54200805923051 8.890472275467486 4.915522150114671 0 0 0
744 248 2 0.5897 55.88261790244956 9.258402397663279 5.730901545894123 0 0 0
796 266 3 -1.1794 55.949400096902615 12.157062237897927 5.451942529790936 0 0 0
797 266 2 0.5897 55.8011433661371 11.922421853147789 4.535866197856774 0 0 0
798 266 2 0.5897 55.217168637620475 11.75941876426164 5.923057252270125 0 0 0
799 267 3 -1.1794 58.794376899126505 8.507880629152496 4.078169398247531 0 0 0
800 267 2 0.5897 59.22451635511289 8.98864768958953 4.785328464943431 0 0 0
801 267 2 0.5897 59.138722985322175 8.901327273475767 3.276385318113504 0 0 0
859 287 3 -1.1794 56.90453329551484 15.030981360367145 5.650544168600269 0 0 0
860 287 2 0.5897 55.95271282446634 14.954804033736039 5.583709633937169 0 0 0
861 287 2 0.5897 57.21136836688871 14.129287845821658 5.745587163483202 0 0 0
862 288 3 -1.1794 60.42081425824652 16.01425067470824 6.367364770601486 0 0 0
863 288 2 0.5897 60.57483804393785 16.904085940978966 6.050029249686319 0 0 0
864 288 2 0.5897 61.25408176351862 15.563301415130713 6.231193239792153 0 0 0
921 307 2 0.5897 56.637153111692676 17.506134600328224 6.88403794081744 0 0 0
1442 481 2 0.5897 57.70265191973635 11.337303288283353 7.75726860134693 0 0 0
1501 501 3 -1.1794 57.361851235150084 14.618117520177623 8.365139337039732 0 0 0
1502 501 2 0.5897 57.106853998611726 14.858570261889952 7.474414165796494 0 0 0
1505 502 2 0.5897 61.29464042645854 15.970965963531354 9.382747365111449 0 0 0
30037 0 1 0 61.10115046265129 11.909605630328162 4.05728359405978 0 0 0
30189 0 1 0 57.78646827717945 17.247134149322786 0.09951480561065594 0 0 0
30240 0 1 0 61.250245215999826 15.534888965853334 2.715260572670733 0 0 0
304 102 3 -1.1794 54.73043970202615 16.691991933954114 0.22196268564673963 0 0 0
30080 0 1 0 58.48947301467433 17.76031347423465 3.916402770130267 0 0 0
1375 459 3 -1.1794 57.311669940580934 8.907888700709801 7.070072882853609 0 0 0
30177 0 1 0 61.33576558284857 10.023008999902407 7.817486914677729 0 0 0
750 250 2 0.5897 67.19079191313035 8.44483068961924 6.287247276809093 0 0 0
747 249 2 0.5897 62.947152764185255 8.675276049274164 4.3157119486300894 0 0 0
151 51 3 -1.1794 62.99218843221651 9.278318341286795 2.0811430353717753 0 0 0
153 51 2 0.5897 63.5076921513289 8.48916469025982 2.2476517577560853 0 0 0
154 52 3 -1.1794 69.03361894273385 9.535189430281537 2.1840333183462977 0 0 0
155 52 2 0.5897 68.62009732993488 8.68482227814173 2.0353482559716514 0 0 0
196 66 3 -1.1794 64.53175472736534 11.47371331892318 1.2420598367114042 0 0 0
197 66 2 0.5897 65.42448652668817 11.337940226914844 1.5595932294939407 0 0 0
198 66 2 0.5897 63.99718718307782 11.506176717340127 2.0354169436391185 0 0 0
199 67 3 -1.1794 66.7979398906687 10.8968887526166 2.5634235333515303 0 0 0
200 67 2 0.5897 67.1111857143906 11.208035618792735 3.4127157016860665 0 0 0
201 67 2 0.5897 67.43423770164718 10.231246291521934 2.302123359985601 0 0 0
202 68 3 -1.1794 0.15575757479446392 11.806014620295716 3.368382880270958 1 0 0
203 68 2 0.5897 70.09975321464415 10.987405607202486 3.022879135711558 0 0 0
204 68 2 0.5897 70.0415178469035 11.904975414157823 4.225613347766991 0 0 0
253 85 3 -1.1794 64.03228515513678 14.204470186229694 1.5519382871820162 0 0 0
254 85 2 0.5897 64.33211566285176 13.306771173621447 1.4088614324852407 0 0 0
255 85 2 0.5897 63.1570876374771 14.10820252419751 1.9274291516856543 0 0 0
256 86 3 -1.1794 66.6721701144001 14.669251334831221 2.2773381533235457 0 0 0
257 86 2 0.5897 66.57813837699423 14.707847528295535 3.229125996624597 0 0 0
258 86 2 0.5897 65.7858077121398 14.806087397620045 1.9428695363156798 0 0 0
259 87 3 -1.1794 69.53519111192811 15.33206555523445 3.702766309236406 0 0 0
260 87 2 0.5897 70.25489443551824 14.877164402448345 3.265360678750605 0 0 0
261 87 2 0.5897 68.75350084607825 14.838016442115485 3.4555670637783833 0 0 0
314 105 2 0.5897 67.10445053938503 17.26718193494466 2.4300309112954133 0 0 0
745 249 3 -1.1794 63.33027261737471 8.430591229499933 5.15807730133003 0 0 0
748 250 3 -1.1794 66.27106850749414 8.64355590749459 6.462887589947969 0 0 0
749 250 2 0.5897 65.88772078697222 8.789686666306629 5.598062595981932 0 0 0
751 251 3 -1.1794 69.83562626633784 9.912214882935828 6.015243537205755 0 0 0
753 251 2 0.5897 69.71547183099605 9.6614583974235 6.931167096473409 0 0 0
802 268 3 -1.1794 64.59849725096663 12.489438147278758 6.492432110557531 0 0 0
803 268 2 0.5897 65.3665808588166 12.044434582604463 6.1343100478732735 0 0 0
804 268 2 0.5897 64.30903022380132 11.927539941160678 7.211258876947543 0 0 0
805 269 3 -1.1794 67.48827512332797 12.16141393651527 5.009123841762216 0 0 0
806 269 2 0.5897 67.24342993578897 13.024446424319617 5.342976285259569 0 0 0
807 269 2 0.5897 68.22999885162511 11.895444440952446 5.552573868087922 0 0 0
865 289 3 -1.1794 63.062728310660994 14.703595626155646 6.540643826599018 0 0 0
866 289 2 0.5897 63.75869630020254 14.078980865589077 6.336398448145561 0 0 0
867 289 2 0.5897 63.208712467604656 14.934006433796789 7.458157079726362 0 0 0
868 290 3 -1.1794 67.00702550038278 14.725871413925976 5.124518898951018 0 0 0
869 290 2 0.5897 67.64335347735788 15.424792966566146 4.973433637468839 0 0 0
870 290 2 0.5897 66.72838495522718 14.84710012924426 6.032205345577588 0 0 0
926 309 2 0.5897 63.974233927131344 16.295571657812953 5.89259503264639 0 0 0
1451 484 2 0.5897 67.54700600526651 12.044043316169986 9.083145442474471 0 0 0
1510 504 3 -1.1794 66.2277124592222 14.382336308283245 7.652795929402003 0 0 0
1514 505 2 0.5897 69.84007207251433 14.664699737147632 8.293396928402295 0 0 0
929 310 2 0.5897 66.82145470885872 17.937323754751894 6.753278028556003 0 0 0
931 311 3 -1.1794 69.3500299867779 16.557771415332265 7.298516586920699 0 0 0
1454 485 2 0.5897 70.13732120660673 12.489786400313506 9.016923322752646 0 0 0
1511 504 2 0.5897 65.65701439803105 14.847953809555264 8.264134766100273 0 0 0
1512 504 2 0.5897 65.70315782011662 13.640019537355752 7.352729138383029 0 0 0
262 88 3 -1.1794 2.3000177130901647 17.500457352283405 3.1787057415530926 0 0 0
263 88 2 0.5897 1.4140516344657104 17.633953454572016 2.841845912886193 0 0 0
316 106 3 -1.1794 2.53851855057249 20.532614537445625 2.9563057952499814 0 0 0
317 106 2 0.5897 2.738341592534117 19.60744742970634 3.0990242458412327 0 0 0
318 106 2 0.5897 2.2229330621999535 20.8436361628295 3.8047771364576604 0 0 0
319 107 3 -1.1794 4.185756598970118 22.542629778722954 1.6100912198384167 0 0 0
320 107 2 0.5897 3.594056215686939 21.91929948873505 2.031495812016196 0 0 0
321 107 2 0.5897 4.83888291548425 22.744195853630064 2.2801874459725293 0 0 0
370 124 3 -1.1794 1.5000305811110388 22.914020468886886 0.9686304912299385 0 0 0
371 124 2 0.5897 1.1065909156036775 22.136509449687992 0.5725088336795716 0 0 0
372 124 2 0.5897 2.435164348733511 22.831515569679166 0.7816804253756705 0 0 0
373 125 3 -1.1794 5.348429303845665 23.685774097935635 3.745353547090095 0 0 0
374 125 2 0.5897 5.629978773198599 24.587692992806254 3.592038335961759 0 0 0
375 125 2 0.5897 4.392236209179488 23.727017213041396 3.730337503990844 0 0 0
871 291 3 -1.1794 1.6737084486023233 18.508501341738654 5.775759600102299 0 0 0
872 291 2 0.5897 2.354571460900305 18.212095627164796 5.1717718390489384 0 0 0
873 291 2 0.5897 2.0632376985041456 18.40832843047934 6.644359304986365 0 0 0
874 292 3 -1.1794 5.126012090080037 18.137996336470817 5.945201113092494 0 0 0
875 292 2 0.5897 5.213147218662425 17.275760352664488 5.538767503527137 0 0 0
876 292 2 0.5897 5.50872938940762 18.03252794714003 6.816198043068937 0 0 0
934 312 3 -1.1794 2.2202952296193503 21.344947067734754 5.732071204742648 0 0 0
935 312 2 0.5897 3.0780996432555354 20.961768124910332 5.548828132897604 0 0 0
936 312 2 0.5897 1.6529671904097287 20.593010779583192 5.902256198794348 0 0 0
937 313 3 -1.1794 4.986315381337628 20.742189815907015 5.669790781433955 0 0 0
938 313 2 0.5897 4.973146818861054 19.7911616389559 5.777511041801526 0 0 0
939 313 2 0.5897 5.605828256297723 21.050086954933846 6.331330590307845 0 0 0
1000 334 3 -1.1794 5.4838626382153075 23.922342362053254 6.834479631946987 0 0 0
1001 334 2 0.5897 4.750109928097274 23.36637112953125 6.572306680773733 0 0 0
1002 334 2 0.5897 5.397694735995953 24.70554102271302 6.290965196564391 0 0 0
1520 507 2 0.5897 6.280654622984559 18.27292999134404 9.025784082421382 0 0 0
1574 525 2 0.5897 2.5929363959274974 21.445146742602372 8.594155357265459 0 0 0
1577 526 2 0.5897 5.921733687304843 22.48721126269343 8.054607023489664 0 0 0
1625 542 2 0.5897 1.9444727094230625 24.867497917130787 8.695751219090548 0 0 0
1628 543 2 0.5897 6.620558098396257 24.682252481086064 8.112288814256562 0 0 0
30284 0 1 0 1.5960196682152041 24.293440987656545 5.014823009093691 0 0 0
1516 506 3 -1.1794 2.649052984864879 18.48121312261469 8.374104804971331 0 0 0
1519 507 3 -1.1794 5.6237877080233405 17.785671402862874 8.528454336258735 0 0 0
1624 542 3 -1.1794 2.0778229739204193 23.91980627289326 8.677567104777081 0 0 0
265 89 3 -1.1794 9.565242759751817 17.707947284019518 2.2603060897662504 0 0 0
267 89 2 0.5897 8.935507296152055 17.40547424737653 2.9146576362156273 0 0 0
268 90 3 -1.1794 12.516331643721786 17.679173317555154 1.7444456125029006 0 0 0
269 90 2 0.5897 11.657168740550357 17.261440955443128 1.6846964691073676 0 0 0
270 90 2 0.5897 12.602947291599113 17.91897337932539 2.6670637795870307 0 0 0
322 108 3 -1.1794 9.471101786609687 20.57918876681975 1.1512004769171722 0 0 0
323 108 2 0.5897 10.3922899201458 20.774919053594594 1.3224720557022918 0 0 0
324 108 2 0.5897 9.295144640569818 19.7880472682735 1.660481022246443 0 0 0
325 109 3 -1.1794 12.048245511947588 21.160670018814933 2.42146131753162 0 0 0
326 109 2 0.5897 12.968139419106624 21.136969996296468 2.157899866386677 0 0 0
327 109 2 0.5897 12.028569680148173 20.708710684953985 3.265011802575547 0 0 0
328 110 3 -1.1794 14.799289054432132 21.3510679153993 1.6412572408456214 0 0 0
329 110 2 0.5897 15.064874791805519 20.90672918709456 0.8361119340664547 0 0 0
330 110 2 0.5897 15.526724232449837 21.20640483545215 2.2463547427680006 0 0 0
14230 4744 3 -1.1794 8.844258518222821 27.347666340875286 0.2689024312927848 0 0 1
377 126 2 0.5897 11.531634765689944 22.095242643347884 0.5972445971103487 0 0 0
30980 0 1 0 56.29715342761385 0.2585417279917243 32.708364423106005 0 1 0
381 127 2 0.5897 16.872296529764416 23.36793759450001 0.9587500021324984 0 0 0
877 293 3 -1.1794 7.325652468264187 17.306811854017177 3.8394745650443314 0 0 0
878 293 2 0.5897 7.40243226831265 16.642420688081412 4.524253031514604 0 0 0
879 293 2 0.5897 7.037619061164326 18.09459192045852 4.300636986535589 0 0 0
880 294 3 -1.1794 12.13973950553919 17.634298215385133 4.540762302175285 0 0 0
881 294 2 0.5897 11.353238718737613 18.008148111654133 4.938109041528149 0 0 0
883 295 3 -1.1794 15.125414032025608 18.33162701734927 6.437599673784187 0 0 0
884 295 2 0.5897 14.972534597725 17.421064454600725 6.690058665285178 0 0 0
885 295 2 0.5897 14.359343369471919 18.8032093500192 6.764676012863034 0 0 0
940 314 3 -1.1794 9.184031668446076 21.967957839609667 6.903562784643043 0 0 0
941 314 2 0.5897 8.657610071481065 22.141627220571035 6.123209766476011 0 0 0
942 314 2 0.5897 10.05559257972445 21.763792621513772 6.564548987909525 0 0 0
943 315 3 -1.1794 11.588667836153714 20.899362711642066 5.172587886535749 0 0 0
944 315 2 0.5897 12.245841717708782 20.653228121998318 5.823565428734691 0 0 0
945 315 2 0.5897 11.919522689056242 21.713696074439184 4.793604962370982 0 0 0
946 316 3 -1.1794 15.096855957608883 20.721839659691188 4.760830548922205 0 0 0
947 316 2 0.5897 14.815176604901225 19.826289885831063 4.5740701100375425 0 0 0
1003 335 3 -1.1794 8.088380683018823 26.166837269958844 5.582778657234997 0 0 0
1004 335 2 0.5897 8.467568814283592 25.88402584688531 4.7506334779388135 0 0 0
1005 335 2 0.5897 8.765311263403097 25.976126501554436 6.23210648021538 0 0 0
1006 336 3 -1.1794 12.261129033162732 24.273623581960656 6.94415017785945 0 0 0
1007 336 2 0.5897 12.74192400216464 24.720499030578267 6.247464921265014 0 0 0
1008 336 2 0.5897 11.381220108550393 24.648624807811753 6.90717323155229 0 0 0
1009 337 3 -1.1794 14.730295371555018 23.384307834383325 5.288071734965844 0 0 0
1010 337 2 0.5897 14.93117440823642 22.48300627154889 5.036007980071681 0 0 0
1011 337 2 0.5897 14.889973008583448 23.410926484776947 6.23148370738089 0 0 0
1065 355 2 0.5897 9.80635184801178 27.67227116056793 6.303457134343533 0 0 0
1527 509 2 0.5897 12.674431320260954 18.976654809909775 11.27653514006738 0 0 0
1582 528 3 -1.1794 13.123673068592698 20.018148665613946 7.393950858217411 0 0 0
1583 528 2 0.5897 13.52770748258274 20.482432892170483 8.127046405635692 0 0 0
1586 529 2 0.5897 15.64287923658779 20.596647433297356 9.468691079304646 0 0 0
1631 544 2 0.5897 9.352454894351101 23.694215686268784 7.879220852738158 0 0 0
1634 545 2 0.5897 12.16113598538387 24.29747877561792 8.93727955402581 0 0 0
1637 546 2 0.5897 16.30789277740844 22.442911006119093 8.510513810287918 0 0 0
30138 0 1 0 7.69052858534597 23.90717598569833 0.32773739279282355 0 0 0
30200 0 1 0 12.746286734280053 26.309161415456536 2.0870677752143685 0 0 0
30224 0 1 0 10.510711279341002 23.732422293837157 3.7180112298220083 0 0 0
30322 0 1 0 7.7232034397570635 20.683444143634755 3.598425050202162 0 0 0
1528 510 3 -1.1794 16.28462680033643 19.04176961527575 9.055945760617515 0 0 0
1630 544 3 -1.1794 9.626776241395335 24.602452435302702 8.006053440515528 0 0 0
1691 564 2 0.5897 13.674992366320778 26.697604220572916 9.238620993397875 0 0 0
379 127 3 -1.1794 16.40157009079277 23.543386013962138 1.773530403372583 0 0 0
380 127 2 0.5897 15.480115445724365 23.408776471073228 1.5520946097859758 0 0 0
948 316 2 0.5897 15.736710335233644 20.629872057004555 5.466777447044608 0 0 0
271 91 3 -1.1794 19.328141197091345 19.37710117186073 3.6370737731878786 0 0 0
272 91 2 0.5897 19.918236349679916 18.776160720338243 3.18222026160215 0 0 0
273 91 2 0.5897 18.71761574837069 19.6714499988496 2.961167656652161 0 0 0
274 92 3 -1.1794 21.554491968371682 18.288879149690274 2.6488537791209947 0 0 0
275 92 2 0.5897 21.999254377182933 17.4785210227791 2.400383592595819 0 0 0
276 92 2 0.5897 21.776253022157423 18.411024846539902 3.5719645601480114 0 0 0
331 111 3 -1.1794 17.438968282653907 21.535536051831606 3.076417341652728 0 0 0
332 111 2 0.5897 16.96712094201619 22.341032742082078 2.864829944856506 0 0 0
333 111 2 0.5897 17.30887342914755 21.42143672136153 4.0178471351737235 0 0 0
382 128 3 -1.1794 21.188320732550682 25.177940511231043 2.994596391922505 0 0 0
383 128 2 0.5897 20.351522254898928 25.32340707443356 2.5531905101371537 0 0 0
384 128 2 0.5897 20.949849795460093 24.813722697527982 3.8470681820797576 0 0 0
886 296 3 -1.1794 18.506584331285204 18.71249115331276 6.1341323804269425 0 0 0
887 296 2 0.5897 18.51088022383783 18.983511059151773 5.216111925637891 0 0 0
888 296 2 0.5897 18.177448778062843 17.813811358637185 6.117511523742743 0 0 0
889 297 3 -1.1794 21.171035331753526 17.921586493157164 5.334427614486426 0 0 0
890 297 2 0.5897 21.64544695230363 18.025249960032394 6.159303186599285 0 0 0
891 297 2 0.5897 20.278407457527884 18.20386313182191 5.5338468030594115 0 0 0
949 317 3 -1.1794 17.725405919195193 21.164697875868878 5.841165602816991 0 0 0
950 317 2 0.5897 18.17748818794308 20.42190681051494 6.241311620919522 0 0 0
951 317 2 0.5897 18.08266374971015 21.93211354719554 6.288011965497505 0 0 0
952 318 3 -1.1794 19.93292397403403 22.57544680481005 3.7125969836699335 0 0 0
953 318 2 0.5897 20.417378495729018 22.1338106259097 3.0151064854436296 0 0 0
954 318 2 0.5897 19.10048389149093 22.105447464543538 3.761349563477177 0 0 0
1012 338 3 -1.1794 18.291188697139358 25.023665719653668 3.158301700168745 0 0 0
1013 338 2 0.5897 17.51351465345244 24.66694984727009 2.7291062698073807 0 0 0
1014 338 2 0.5897 18.642634046292283 24.291650767404633 3.665127148467378 0 0 0
1015 339 3 -1.1794 21.42560408463541 24.16622228692483 5.519614423311713 0 0 0
1016 339 2 0.5897 21.187575678266125 23.240395880365558 5.568805301659234 0 0 0
1017 339 2 0.5897 22.320514105479116 24.202207136222214 5.857360807150087 0 0 0
1067 356 2 0.5897 18.800977822528402 26.054366709185988 5.208030402388128 0 0 0
1533 511 2 0.5897 18.73720058466346 16.881339938149836 8.089085116862128 0 0 0
1641 547 2 0.5897 18.06588283481925 23.832943137229957 6.959390793549327 0 0 0
1644 548 2 0.5897 21.61843688243782 24.214315351442984 8.417263192530244 0 0 0
30204 0 1 0 22.02339053848404 22.033696143336197 1.0640622756893066 0 0 0
30234 0 1 0 22.22493369645037 21.094642887885453 6.279833926530638 0 0 0
30317 0 1 0 19.35941667006808 19.922325281139166 0.21270339987816728 0 0 0
1639 547 3 -1.1794 18.72989589145798 24.091887977396667 6.320433447898131 0 0 0
1640 547 2 0.5897 19.481953383506298 24.35701741439942 6.849912242635572 0 0 0
1642 548 3 -1.1794 22.215044818428336 23.6655543836785 8.926334151308957 0 0 0
336 112 2 0.5897 25.182906971030377 21.20725099830728 4.2849705254868296 0 0 0
277 93 3 -1.1794 25.176899727999697 18.80528552614677 3.4684511996580247 0 0 0
278 93 2 0.5897 25.270223216448656 18.389592547873118 2.6112924583973176 0 0 0
280 94 3 -1.1794 30.37922754349504 18.869788932042688 3.1032696079304825 0 0 0
281 94 2 0.5897 29.744171471282886 18.312667993917522 3.5533273396105356 0 0 0
334 112 3 -1.1794 24.417573468759258 21.57966173614036 3.847013409364353 0 0 0
335 112 2 0.5897 23.831056497556247 21.830446583644395 4.560691483525474 0 0 0
337 113 3 -1.1794 27.434493827423236 20.828815664257778 2.005777082685877 0 0 0
338 113 2 0.5897 27.29191765606886 20.609541547780008 2.9265501446539512 0 0 0
339 113 2 0.5897 27.310050284765 21.776919155773925 1.962809416543655 0 0 0
340 114 3 -1.1794 30.090896717565585 21.439394000617 2.178496714099773 0 0 0
341 114 2 0.5897 30.2057072517985 20.51320297291583 2.3911474578031786 0 0 0
342 114 2 0.5897 29.180488150216952 21.5085742394987 1.8910907634771656 0 0 0
385 129 3 -1.1794 24.07216024487607 24.245933157813482 2.5274185463541645 0 0 0
386 129 2 0.5897 23.158563318048476 23.960553666450693 2.538831533706591 0 0 0
387 129 2 0.5897 24.577205365837802 23.437575056096907 2.6152717324250974 0 0 0
388 130 3 -1.1794 27.21012063360169 23.657736516754028 2.0274185464383656 0 0 0
389 130 2 0.5897 26.725596229207138 24.472094593928055 2.1626543555788333 0 0 0
390 130 2 0.5897 27.904915798559426 23.67976627868854 2.685450376077214 0 0 0
391 131 3 -1.1794 29.357763712392256 23.78139122968048 3.693437600583493 0 0 0
392 131 2 0.5897 29.5525564344012 23.753163031245894 4.630182022091817 0 0 0
393 131 2 0.5897 29.70338289167374 22.956859527656142 3.3514931836235076 0 0 0
892 298 3 -1.1794 27.313951124750044 17.678159041765586 5.425627146168089 0 0 0
894 298 2 0.5897 26.913184627034298 17.954977399421445 4.601618568134044 0 0 0
895 299 3 -1.1794 29.374009531657812 19.167476433200775 7.037236050260449 0 0 0
896 299 2 0.5897 30.046198241901735 18.558175530765688 6.732036785309004 0 0 0
897 299 2 0.5897 28.912397658156284 18.689966048429493 7.7265329082655025 0 0 0
955 319 3 -1.1794 27.14440459562476 21.024938223802742 4.9521381884994975 0 0 0
956 319 2 0.5897 26.852337422200176 21.90414772812856 5.192802234899407 0 0 0
957 319 2 0.5897 28.09783507446547 21.059123793090148 5.029813652300186 0 0 0
958 320 3 -1.1794 29.709718461825926 21.332231930944882 5.3743001155495955 0 0 0
959 320 2 0.5897 29.999128653197303 20.56181590995053 5.863107735863376 0 0 0
960 320 2 0.5897 30.433939840705683 21.95302428276753 5.453994725909501 0 0 0
1018 340 3 -1.1794 24.188899384020292 23.772276553417207 6.248647669370268 0 0 0
1019 340 2 0.5897 24.904846328967732 23.84258466102721 6.880081425735397 0 0 0
1020 340 2 0.5897 24.268870862189477 24.55726282596902 5.706767318025024 0 0 0
1021 341 3 -1.1794 27.335530646067753 23.72589050063201 6.158897433466886 0 0 0
1022 341 2 0.5897 28.125515079403254 23.20674750962638 6.008410360522327 0 0 0
1023 341 2 0.5897 27.315980551199093 23.864129595245494 7.105860740968856 0 0 0
1024 342 3 -1.1794 30.15838662259532 24.1643318959502 6.31962550984218 0 0 0
1025 342 2 0.5897 30.906149907550475 24.676500737645597 6.011784874699604 0 0 0
1026 342 2 0.5897 29.905094686315373 24.58077153156265 7.143429855466133 0 0 0
1077 359 2 0.5897 27.599060989196584 25.613037108763372 5.618894645457184 0 0 0
1537 513 3 -1.1794 23.206818768208223 17.800888254483887 7.578337537484433 0 0 0
1541 514 2 0.5897 24.830561268957364 18.052636791834914 7.606114787514254 0 0 0
1589 530 2 0.5897 25.189276087542428 22.839508153200192 9.792015516368684 0 0 0
1592 531 2 0.5897 26.557640819340982 20.8026301799608 6.9161730684530385 0 0 0
1594 532 3 -1.1794 30.68427055560765 21.82240698750956 8.233015370996382 0 0 0
1645 549 3 -1.1794 26.466814470510496 23.612443232423615 8.718008383267776 0 0 0
1646 549 2 0.5897 26.608259287019397 22.71986045392305 8.40253885092772 0 0 0
1649 550 2 0.5897 29.918690376517098 23.488821286120768 8.57809448506682 0 0 0
446 149 2 0.5897 23.873384721035 25.95647923406634 1.8117200867306598 0 0 0
452 151 2 0.5897 29.12331197204998 26.036361483827545 2.606955518422942 0 0 0
1543 515 3 -1.1794 28.442405330948567 17.158843820885547 8.534602749842676 0 0 0
1591 531 3 -1.1794 26.1431212550516 20.80327333507608 7.778961996412399 0 0 0
1648 550 3 -1.1794 29.530978416430628 24.26460116339883 8.983157990766292 0 0 0
283 95 3 -1.1794 33.01428406145524 17.132620599816075 2.188492511559137 0 0 0
285 95 2 0.5897 32.42399973395195 17.88348232882528 2.12522940283652 0 0 0
286 96 3 -1.1794 36.63637595521115 18.64288715250889 2.578274363023507 0 0 0
287 96 2 0.5897 37.563929521118155 18.52630184810179 2.783905821729168 0 0 0
288 96 2 0.5897 36.20286899551788 17.89761516080345 2.994054723047791 0 0 0
289 97 3 -1.1794 39.35630424124632 17.679671682261638 2.66334400690267 0 0 0
343 115 3 -1.1794 37.37366122109819 21.898444275553256 2.421414317452071 0 0 0
344 115 2 0.5897 36.85631717680006 21.144734778311246 2.705155376219443 0 0 0
345 115 2 0.5897 37.289916521559476 22.5297345402008 3.136040942942772 0 0 0
394 132 3 -1.1794 34.18731753767402 24.770772802862187 2.4033784649873953 0 0 0
395 132 2 0.5897 34.59295670300321 23.924331266399623 2.2156954461981275 0 0 0
396 132 2 0.5897 33.388398910546975 24.776192783160003 1.8761867303631494 0 0 0
399 133 2 0.5897 39.56318128814198 23.673801729518043 1.3001021407361923 0 0 0
898 300 3 -1.1794 32.66574171551166 18.69912732607018 5.2933049885315855 0 0 0
900 300 2 0.5897 33.15924917752409 18.666378994572813 6.112823000299923 0 0 0
901 301 3 -1.1794 36.29572387984892 17.683740046175686 5.432581851065786 0 0 0
902 301 2 0.5897 35.93728944818459 18.283582381960247 6.086757307755203 0 0 0
906 302 2 0.5897 39.157738002598585 18.85052217946292 5.920722940052513 0 0 0
961 321 3 -1.1794 33.032648499621814 21.46488563499152 5.463854814410631 0 0 0
962 321 2 0.5897 32.680951731967134 20.589736160760303 5.300593115600773 0 0 0
963 321 2 0.5897 33.980942641420576 21.339615059084686 5.4995915005921905 0 0 0
964 322 3 -1.1794 35.69322715750909 20.767122599328943 5.622684179450289 0 0 0
965 322 2 0.5897 35.64016156655542 20.014003243584806 5.034275323546523 0 0 0
966 322 2 0.5897 36.50601891280507 20.63384602733344 6.110370505411104 0 0 0
967 323 3 -1.1794 38.586833406771966 21.023678712629135 5.927015254099128 0 0 0
1027 343 3 -1.1794 32.58463263439509 23.996126665564944 4.719984932629464 0 0 0
1028 343 2 0.5897 33.36607572980433 24.163973684440002 4.1932916145609545 0 0 0
1029 343 2 0.5897 32.56239001567423 23.044408197737916 4.819835764966503 0 0 0
1031 344 2 0.5897 40.370192379973616 23.788205558317607 6.638028368502246 0 0 0
1550 517 2 0.5897 36.568759512373646 17.82687992171052 8.58201079128895 0 0 0
1599 533 2 0.5897 33.24220234243077 21.70223804655302 7.543276221258082 0 0 0
1652 551 2 0.5897 36.21489583028934 20.471844420619522 9.730864580970072 0 0 0
30079 0 1 0 34.48126798930205 25.04733662918291 8.613747703663376 0 0 0
30159 0 1 0 36.579692524176714 24.37941988590331 4.9461430892292615 0 0 0
30198 0 1 0 33.518229324424674 20.725767546213046 2.0363684265864057 0 0 0
905 302 2 0.5897 39.60748778289024 18.233243815506167 4.613592926336423 0 0 0
1546 516 3 -1.1794 34.19459829134088 18.619081321210597 7.564023385034692 0 0 0
1549 517 3 -1.1794 35.97658969156072 17.584177936457856 9.293812962306749 0 0 0
1600 534 3 -1.1794 39.73909462691311 23.035429882346687 8.220604491349903 0 0 0
1654 552 3 -1.1794 38.096617532538886 25.442727585761205 8.634495447801626 0 0 0
397 133 3 -1.1794 39.69781897797453 24.205710898142932 2.084434432963634 0 0 0
904 302 3 -1.1794 39.27630345041657 18.00763245752018 5.48287392276249 0 0 0
290 97 2 0.5897 40.11435137846872 18.18792954077907 2.3747781313157272 0 0 0
292 98 3 -1.1794 42.01384757215566 18.391280330242974 3.46193591835788 0 0 0
294 98 2 0.5897 42.46156034174327 18.770013609890388 2.705400249228215 0 0 0
346 116 3 -1.1794 43.88868629316417 22.12625826367293 1.128208839195526 0 0 0
347 116 2 0.5897 44.42684782993048 22.088947591967763 0.33749914888119925 0 0 0
348 116 2 0.5897 43.81556961574754 21.215011818946095 1.4119617748215287 0 0 0
398 133 2 0.5897 40.51020696848427 23.871414853000946 2.4645702066103223 0 0 0
400 134 3 -1.1794 41.979625784418964 23.21333816223144 2.8403692943585757 0 0 0
401 134 2 0.5897 42.439263805654605 23.954327283024483 3.235211208237322 0 0 0
402 134 2 0.5897 42.6239925901998 22.81563220365463 2.2548313895118697 0 0 0
403 135 3 -1.1794 45.992300712819414 24.92486697503626 2.138757256852772 0 0 0
404 135 2 0.5897 45.364767383746134 24.355108618832777 1.6939998853619 0 0 0
405 135 2 0.5897 45.49997547968676 25.724098489703948 2.3260446660161884 0 0 0
462 154 2 0.5897 41.647561362648226 25.531962496075614 1.9665173274528784 0 0 0
907 303 3 -1.1794 41.54845381260136 16.806521489160847 6.35325931671379 0 0 0
908 303 2 0.5897 40.8617760930249 17.403622685025923 6.0563145698219145 0 0 0
909 303 2 0.5897 41.87009899921666 16.39323986153712 5.552026256326537 0 0 0
968 323 2 0.5897 39.366815215173794 21.219580428637833 5.4078978655423215 0 0 0
969 323 2 0.5897 38.46156965345164 21.79916921839046 6.47396571640034 0 0 0
970 324 3 -1.1794 41.270242345486814 20.61112117575109 4.965453022181377 0 0 0
971 324 2 0.5897 41.88272753003003 21.170576355177815 4.487851404903559 0 0 0
972 324 2 0.5897 41.52613908928734 19.71932857985643 4.729965692328511 0 0 0
973 325 3 -1.1794 44.09508624824393 21.075289417597002 4.14613490931929 0 0 0
974 325 2 0.5897 44.52053094590275 21.925377691251807 4.033981105271914 0 0 0
975 325 2 0.5897 44.59097075986715 20.649118314957825 4.845211749198152 0 0 0
1030 344 3 -1.1794 40.56636082986864 24.36082651777591 5.896505946888115 0 0 0
1032 344 2 0.5897 39.84813816603669 24.993488924245316 5.8852691887822095 0 0 0
1033 345 3 -1.1794 43.15018802188622 25.01188198373783 5.714391042205894 0 0 0
1034 345 2 0.5897 42.27642791828636 24.63910906554896 5.596853521268458 0 0 0
1035 345 2 0.5897 43.044866789278046 25.940384057253052 5.50697160876456 0 0 0
1036 346 3 -1.1794 45.37886701757983 23.472473721937085 4.85931575415191 0 0 0
1037 346 2 0.5897 44.648027613764384 24.036410443462923 5.112460303050859 0 0 0
1038 346 2 0.5897 45.91731572415359 24.019609846134713 4.287523332737758 0 0 0
1554 518 2 0.5897 42.396724744694296 17.98770110748427 7.8403617651557145 0 0 0
1604 535 2 0.5897 41.94915743822698 21.35937770911798 6.912167297346103 0 0 0
1655 552 2 0.5897 37.649140361471176 25.8146079699241 7.87442926485691 0 0 0
1658 553 2 0.5897 45.356452767114355 24.74522355635525 6.7644584031868105 0 0 0
30229 0 1 0 45.23224099292869 20.23444332552781 6.929248414015095 0 0 0
1095 365 2 0.5897 46.40558438324163 27.36945031597548 5.416121410682803 0 0 0
1657 553 3 -1.1794 45.337774979846515 24.71766832521628 7.721079574145567 0 0 0
295 99 3 -1.1794 46.66067242431539 17.97058366144152 2.82632693566754 0 0 0
296 99 2 0.5897 47.56856979938077 18.137920693025777 2.5734382440876735 0 0 0
297 99 2 0.5897 46.692096651279606 17.864133404067953 3.7770707873416445 0 0 0
298 100 3 -1.1794 49.579728591073334 18.248868280586116 1.8472988261032686 0 0 0
299 100 2 0.5897 49.879019527391 19.146885323274876 1.9895026060246404 0 0 0
300 100 2 0.5897 50.31217665335494 17.818852665268743 1.4058942583078051 0 0 0
301 101 3 -1.1794 52.86159367197545 18.208371227472153 2.3107539885169226 0 0 0
302 101 2 0.5897 52.86444356897941 18.21280492356578 3.267939744303643 0 0 0
303 101 2 0.5897 53.618348795636045 17.673520097698862 2.0709878902970815 0 0 0
349 117 3 -1.1794 46.877435643241405 21.15945426142992 1.4554392230794966 0 0 0
350 117 2 0.5897 47.401326617658015 21.54604656565209 2.1570917927297955 0 0 0
351 117 2 0.5897 46.40718635589357 20.439484366819308 1.8758450264778166 0 0 0
352 118 3 -1.1794 50.806076997551344 20.8126120205942 2.2547443751174487 0 0 0
353 118 2 0.5897 51.5920165346663 21.307378646578076 2.4865557870075174 0 0 0
354 118 2 0.5897 50.7332428879967 20.908910201160875 1.3051901022351013 0 0 0
355 119 3 -1.1794 53.59602448510377 21.24151809669443 2.1854456827886555 0 0 0
356 119 2 0.5897 53.63662248538582 20.460210400619808 1.6339552435517735 0 0 0
357 119 2 0.5897 53.63783742663103 20.905695270384214 3.0808266261605737 0 0 0
406 136 3 -1.1794 48.5019449404256 23.87317564334808 2.5817834680224805 0 0 0
407 136 2 0.5897 48.36808805410415 23.152895240848785 3.197827401952376 0 0 0
408 136 2 0.5897 47.645242968779215 24.003593158512032 2.175231221246927 0 0 0
409 137 3 -1.1794 51.230541673944195 23.708782209026477 2.022223795944235 0 0 0
410 137 2 0.5897 51.285236943752686 23.808054541938 1.0717580142352205 0 0 0
411 137 2 0.5897 50.29184324419568 23.704710522462655 2.2094678849434786 0 0 0
412 138 3 -1.1794 55.13527536598436 23.525601951745877 1.664454213082715 0 0 0
413 138 2 0.5897 54.843714903577556 22.615021556902928 1.6189825695834394 0 0 0
414 138 2 0.5897 54.826571089186395 23.83417989560339 2.5163421336103737 0 0 0
910 304 3 -1.1794 47.309631650353126 17.413000746995376 5.463511981902668 0 0 0
911 304 2 0.5897 46.79474806210127 17.912320290074586 6.097394140705624 0 0 0
913 305 3 -1.1794 50.09202099769755 17.382701309195415 4.625625724937769 0 0 0
915 305 2 0.5897 49.26166612311057 17.175950444507134 5.054575061757671 0 0 0
916 306 3 -1.1794 53.617627954722195 17.96081003525668 5.0138275090817 0 0 0
917 306 2 0.5897 52.822225605603464 17.907383928311788 5.54365086596029 0 0 0
976 326 3 -1.1794 48.250137121564194 21.851866963402948 4.318269671973763 0 0 0
977 326 2 0.5897 48.933561763265104 21.220592230256244 4.543335826698707 0 0 0
978 326 2 0.5897 48.3194280859496 22.530261088953008 4.989992843184216 0 0 0
979 327 3 -1.1794 50.46462387023366 20.469764570267913 5.004337785235036 0 0 0
980 327 2 0.5897 50.511099155938446 20.42776883376589 4.049189957901456 0 0 0
981 327 2 0.5897 50.20208263995206 19.588686160094962 5.270804889595741 0 0 0
982 328 3 -1.1794 54.32705409763687 20.71361993188385 4.942126873397303 0 0 0
984 328 2 0.5897 53.62573988864853 21.084053838345095 5.47800812690416 0 0 0
1039 347 3 -1.1794 48.15170409133117 24.396545090064908 5.957409720590294 0 0 0
1040 347 2 0.5897 48.1691840525824 25.196050432776033 5.4313701182236365 0 0 0
1041 347 2 0.5897 48.72128348067034 24.58714964907269 6.702716558196102 0 0 0
1042 348 3 -1.1794 51.15529101870472 25.056246377466636 4.656989768947955 0 0 0
1043 348 2 0.5897 50.72423821055994 24.20184156730815 4.6773907448220156 0 0 0
1044 348 2 0.5897 51.3990855262908 25.180207326992214 3.739694691299104 0 0 0
1045 349 3 -1.1794 54.20252613988636 24.73021684785279 4.179007956182465 0 0 0
1047 349 2 0.5897 54.57720455195629 25.52185513161212 3.7928000883121005 0 0 0
1098 366 2 0.5897 48.98906344430058 27.903738199468854 5.86318298076034 0 0 0
1103 368 2 0.5897 54.62996543981489 26.64363299127216 6.65054593007963 0 0 0
1661 554 2 0.5897 50.642613505285986 25.419702778529665 8.28115039611296 0 0 0
1665 555 2 0.5897 56.29652255133266 24.928361374560634 7.383923034932891 0 0 0
30313 0 1 0 52.92536881368932 22.511652811684847 7.045408550068125 0 0 0
30320 0 1 0 51.89966637378563 19.19778579506284 7.784641686611515 0 0 0
468 156 2 0.5897 48.348635091685196 25.54327929581089 3.347933939799398 0 0 0
473 158 2 0.5897 54.2031408076755 27.4566607594836 2.6787270452096443 0 0 0
1100 367 2 0.5897 51.388804324789305 26.63907332411728 5.8716585514801105 0 0 0
30274 0 1 0 52.66467752711425 26.8121971906757 0.9568790062404843 0 0 0
1660 554 3 -1.1794 50.15718972206943 24.662533073724777 7.953599545394975 0 0 0
1663 555 3 -1.1794 55.34823077994699 24.998236130075288 7.493885356754148 0 0 0
1664 555 2 0.5897 55.15101799236138 24.433435903828922 8.241106373341227 0 0 0
923 308 2 0.5897 61.18523121797536 19.224390829468284 6.639257600941485 0 0 0
983 328 2 0.5897 54.10507135402543 19.78577203022941 4.864331250323638 0 0 0
305 102 2 0.5897 54.07550966045019 16.104560408903676 0.5990873039695422 0 0 0
20568 6856 2 0.5897 68.46913959911754 34.83791241154567 28.420264085989096 0 0 0
307 103 3 -1.1794 60.853107896927646 19.202819316495646 1.1611682966336223 0 0 0
308 103 2 0.5897 61.4451943076925 18.460509348688294 1.2821701061405724 0 0 0
309 103 2 0.5897 60.65344254020104 19.20042424107793 0.22502836049222855 0 0 0
312 104 2 0.5897 63.26745977316789 17.759154737548194 0.4880372969376931 0 0 0
358 120 3 -1.1794 61.092052208728425 21.728272372483236 2.200653114052258 0 0 0
359 120 2 0.5897 61.121099045493274 20.797842881133867 1.9777432664799552 0 0 0
360 120 2 0.5897 60.445618589953675 21.786430693830123 2.904196029058443 0 0 0
415 139 3 -1.1794 57.50124628600015 24.023803084388476 2.941965653384447 0 0 0
416 139 2 0.5897 56.90795171694218 23.681178510998183 2.273503438656074 0 0 0
417 139 2 0.5897 56.96946461151946 24.64542781936616 3.4389795013578133 0 0 0
418 140 3 -1.1794 59.92419711816368 24.875299099984506 1.7662299429037163 0 0 0
419 140 2 0.5897 59.049121127142946 24.48747537219987 1.7579982327878545 0 0 0
420 140 2 0.5897 60.16746784217008 24.899062446065642 2.6916958490752743 0 0 0
919 307 3 -1.1794 55.94736797742219 18.169193952385218 6.856108197127538 0 0 0
920 307 2 0.5897 56.32175556571127 18.88339636347669 6.340375257981775 0 0 0
922 308 3 -1.1794 61.76183425975359 18.761852255817043 6.0311307187699255 0 0 0
924 308 2 0.5897 61.797746777107974 19.325778498753202 5.258518931344383 0 0 0
985 329 3 -1.1794 57.210221379916106 20.27672716768312 5.349591910170442 0 0 0
986 329 2 0.5897 56.5215173799329 20.86643548213347 5.042731827050349 0 0 0
987 329 2 0.5897 57.497895447649974 19.813719446227815 4.562763324868443 0 0 0
988 330 3 -1.1794 60.53857859216522 21.75215722129485 5.751096845193725 0 0 0
989 330 2 0.5897 59.740084241892056 21.68931103255334 6.275204500453301 0 0 0
990 330 2 0.5897 61.226912615411116 21.95213476387323 6.385477135756308 0 0 0
1046 349 2 0.5897 53.359355663811876 25.01214817404811 4.533703333831575 0 0 0
1048 350 3 -1.1794 61.023130856751656 24.6976439593645 4.568202943328846 0 0 0
1049 350 2 0.5897 60.77313261228691 25.04091720610703 5.426046979504557 0 0 0
1050 350 2 0.5897 61.06856242988091 23.749700640427864 4.69298824695951 0 0 0
1669 557 3 -1.1794 60.41940468726134 23.879286794518396 7.839033225193964 0 0 0
1673 558 2 0.5897 63.429297518456984 24.53681981496935 7.1356657073044865 0 0 0
1727 576 2 0.5897 58.21817396168312 27.079008689202972 7.875047552868038 0 0 0
30289 0 1 0 56.66579586447407 20.54207127496365 2.110635343015199 0 0 0
363 121 2 0.5897 62.495824877459526 21.126069623433672 3.431282848648234 0 0 0
1053 351 2 0.5897 63.703749368825534 24.118467624307055 4.524433708311346 0 0 0
1562 521 2 0.5897 55.8583578283125 18.589462209071442 8.53490569196344 0 0 0
1666 556 3 -1.1794 57.73166759245052 23.547027486386185 5.975887065053673 0 0 0
1667 556 2 0.5897 57.29871281433072 22.88192832773881 6.511073672854406 0 0 0
1668 556 2 0.5897 57.81208803743113 23.144317184704285 5.111255077189134 0 0 0
30085 0 1 0 58.71185351820981 21.25637851872754 9.1532137189748 0 0 0
927 309 2 0.5897 63.415700177972916 17.645766626276178 5.496477643701009 0 0 0
310 104 3 -1.1794 63.46629608271215 18.262657896822425 1.2774555993998273 0 0 0
311 104 2 0.5897 63.7617986985474 19.112850304782032 0.9517523924810265 0 0 0
313 105 3 -1.1794 66.51186879920088 17.874770151346784 1.9874077227259221 0 0 0
315 105 2 0.5897 65.6478849256111 17.671140724669208 2.3455960759125807 0 0 0
361 121 3 -1.1794 63.13869401990775 20.947231848870782 4.117554155916083 0 0 0
362 121 2 0.5897 63.98637808727239 21.050399480869096 3.685095179639957 0 0 0
364 122 3 -1.1794 65.94167758627134 21.005677300064267 3.1347838741713687 0 0 0
365 122 2 0.5897 66.45008567101281 20.449329174135283 2.5446735818461663 0 0 0
366 122 2 0.5897 65.73037473552235 21.77948524022243 2.6124762487959354 0 0 0
367 123 3 -1.1794 69.57789519324618 23.10583488918616 3.1838754961532314 0 0 0
368 123 2 0.5897 69.7493099757478 23.358583998992426 2.2767005103569633 0 0 0
369 123 2 0.5897 0.14649896182034639 23.00880249375395 3.574188554991018 1 0 0
421 141 3 -1.1794 62.8484864520989 23.92461088867307 1.7252560617082888 0 0 0
422 141 2 0.5897 62.124753206914036 23.335550494840952 1.938445427151252 0 0 0
423 141 2 0.5897 62.6365340662873 24.739655410666685 2.1802400270134203 0 0 0
424 142 3 -1.1794 65.34107247905403 23.71779574359085 2.518959309944203 0 0 0
425 142 2 0.5897 64.47897767528231 23.83901657928513 2.1210501507915547 0 0 0
426 142 2 0.5897 65.68623536721657 24.605004696761885 2.6187328858389445 0 0 0
925 309 3 -1.1794 64.2046232380893 17.106698315990673 5.439575403560084 0 0 0
928 310 3 -1.1794 67.009634278065 17.504205732149437 5.920674430373942 0 0 0
930 310 2 0.5897 66.20192503724482 17.59482585632384 5.415080237969156 0 0 0
932 311 2 0.5897 69.63346670972041 16.226163266895206 6.44650030078542 0 0 0
933 311 2 0.5897 68.63490986455675 17.160792549736026 7.095535960832036 0 0 0
991 331 3 -1.1794 63.19067233310796 21.812834403810534 6.693319898335091 0 0 0
992 331 2 0.5897 63.15565440609567 21.467202144669844 5.801387313000819 0 0 0
993 331 2 0.5897 63.34943978201091 21.044893023366456 7.242219482799661 0 0 0
994 332 3 -1.1794 66.03082242971284 21.31698471540284 5.883849737132094 0 0 0
995 332 2 0.5897 66.28303081719368 21.254653820014507 4.962580244157536 0 0 0
996 332 2 0.5897 65.13319409839282 20.985597590282502 5.90988114145812 0 0 0
997 333 3 -1.1794 69.01203786576875 21.24317305079278 5.5532910550630605 0 0 0
998 333 2 0.5897 68.97933239857251 21.762267465152785 4.749734278999377 0 0 0
999 333 2 0.5897 68.17783800582053 20.774066775805046 5.57007658027666 0 0 0
1051 351 3 -1.1794 64.24435055137191 24.447498951904944 5.2425702455831305 0 0 0
1052 351 2 0.5897 64.73601768062309 23.682990969225358 5.542607305779969 0 0 0
1054 352 3 -1.1794 69.01869829009544 24.348121400197616 6.273831724625268 0 0 0
1055 352 2 0.5897 69.47055368822458 24.139239670057947 5.456258063694591 0 0 0
1056 352 2 0.5897 68.62594791966305 23.51983176732001 6.549358743782414 0 0 0
1568 523 2 0.5897 65.97016113817996 18.20003662751753 9.15682486062047 0 0 0
1572 524 2 0.5897 0.08648853369783183 17.769040824699733 8.444518211360913 1 0 0
1622 541 2 0.5897 0.05897720732393452 22.008588005738975 8.600534254116525 1 0 0
1676 559 2 0.5897 65.20846554883295 24.51167820802766 8.70550373348795 0 0 0
30175 0 1 0 61.94529146169593 18.94860806442768 9.224940206595099 0 0 0
30321 0 1 0 69.7561313960636 18.92689408428664 2.747528548526363 0 0 0
1116 372 2 0.5897 68.37328387555597 26.137301202333106 6.656587799578293 0 0 0
1567 523 3 -1.1794 66.52241252216056 18.63296580615288 8.505808335464275 0 0 0
1672 558 3 -1.1794 63.263683074629526 24.931227758727047 7.991963525447242 0 0 0
1680 560 2 0.5897 1.9233493086520346 27.013777158720313 8.316595661212187 0 0 0
427 143 3 -1.1794 3.341338879049591 28.019393179078893 1.0779526561958996 0 0 0
428 143 2 0.5897 2.640621744708087 27.36983552461531 1.1354168052025568 0 0 0
429 143 2 0.5897 3.1879915684286515 28.604124119204098 1.8201154789496636 0 0 0
430 144 3 -1.1794 6.404702653127735 26.196296331728703 3.1381796862548357 0 0 0
431 144 2 0.5897 7.354845055000253 26.2934265215593 3.074721539018943 0 0 0
432 144 2 0.5897 6.075353677593132 27.092967658015397 3.199335664084183 0 0 0
484 162 3 -1.1794 3.377426295082942 29.9925614322286 3.0575820898438058 0 0 0
485 162 2 0.5897 4.2307209579233405 29.805755259029542 3.4490225687956153 0 0 0
486 162 2 0.5897 3.3427359653425395 30.947522130220232 3.0020874149383676 0 0 0
487 163 3 -1.1794 5.821289922870178 28.83842952097969 3.463377445551187 0 0 0
488 163 2 0.5897 5.647368820777796 28.798848445966946 2.5229434546233502 0 0 0
489 163 2 0.5897 6.724924252755573 29.14756137857742 3.5275162791017265 0 0 0
541 181 3 -1.1794 2.9901456660647594 32.672110507595384 2.515703741242678 0 0 0
542 181 2 0.5897 2.75398299135271 33.57951182778421 2.323135562962222 0 0 0
543 181 2 0.5897 3.8971792313693348 32.71914804797285 2.817879387826954 0 0 0
544 182 3 -1.1794 5.9903209312051695 31.998665163710317 2.7521330600373854 0 0 0
545 182 2 0.5897 6.390620925439385 31.20814657517658 2.3900942432705885 0 0 0
546 182 2 0.5897 6.725677128571845 32.592621179853204 2.902795419413641 0 0 0
1057 353 3 -1.1794 2.5788244868529873 28.005574355231367 6.936759470385108 0 0 0
1058 353 2 0.5897 2.870667059803963 28.816222984205762 6.51973607783175 0 0 0
1059 353 2 0.5897 3.165128461807472 27.332914969723436 6.590336487501788 0 0 0
1060 354 3 -1.1794 5.2163481519172565 26.764454296233833 6.323982336820121 0 0 0
1061 354 2 0.5897 6.111322882182621 26.817552469698413 5.988672916862157 0 0 0
1062 354 2 0.5897 5.2885312506308555 27.02322005501428 7.242710369899751 0 0 0
1117 373 3 -1.1794 3.3109297614144504 30.66321952240476 5.818438980310932 0 0 0
1118 373 2 0.5897 3.408346221093868 31.611029622424905 5.726799200509877 0 0 0
1119 373 2 0.5897 3.2738266988330857 30.337710544574783 4.919050438482321 0 0 0
1120 374 3 -1.1794 6.390630836157554 29.422632555580538 6.771468997368119 0 0 0
1121 374 2 0.5897 5.744860286056653 28.91702833021684 6.277933912520516 0 0 0
1122 374 2 0.5897 6.079778098093232 30.32636099148307 6.7178278632606165 0 0 0
1681 561 3 -1.1794 4.94083971814892 27.400870318347195 8.923127947425092 0 0 0
1734 578 2 0.5897 2.852047691375432 30.185764178644643 8.40608103745449 0 0 0
1737 579 2 0.5897 5.50328925417139 29.890546015798044 8.53444024228874 0 0 0
1796 599 2 0.5897 2.1068154062579043 32.89967938122174 7.782745997602442 0 0 0
30024 0 1 0 6.076305408217223 33.270643961229126 5.767364458977654 0 0 0
30214 0 1 0 0.48470053945799846 28.39359879142402 4.262899766658383 0 0 0
1682 561 2 0.5897 4.990564709614625 26.486642869388547 9.202318688164095 0 0 0
1795 599 3 -1.1794 2.8064765421478213 33.045219112779016 8.419553911082497 0 0 0
433 145 3 -1.1794 9.151852547046843 27.070787664748288 3.0894605460885405 0 0 0
434 145 2 0.5897 9.867835414208793 27.254894426074785 2.481428182465429 0 0 0
435 145 2 0.5897 9.444511198439319 27.438675451004027 3.92327222373646 0 0 0
436 146 3 -1.1794 15.541819827206167 27.548986338763658 1.1654812314705416 0 0 0
437 146 2 0.5897 16.043320078020013 26.847916759097085 1.5816900375447163 0 0 0
438 146 2 0.5897 14.85358341707959 27.095413783612372 0.6788248911399042 0 0 0
490 164 3 -1.1794 8.197088887560215 30.33331052402913 2.9685839257273687 0 0 0
491 164 2 0.5897 8.711398834858196 30.3396264375349 2.1613187780336975 0 0 0
492 164 2 0.5897 8.813288493024919 30.04867215482667 3.643499141951463 0 0 0
493 165 3 -1.1794 11.623732574021508 30.187136117830104 3.698020852061058 0 0 0
494 165 2 0.5897 11.579448881207455 29.419415834617034 3.1280417848380395 0 0 0
495 165 2 0.5897 11.905525641753497 29.841332336486296 4.544924484837851 0 0 0
496 166 3 -1.1794 14.519324274229305 30.57526909918506 1.784950344786832 0 0 0
497 166 2 0.5897 14.813661942558292 29.760779477041456 1.3772695756288755 0 0 0
498 166 2 0.5897 14.155209266665834 30.303951946007388 2.6275887786832923 0 0 0
547 183 3 -1.1794 8.353876620232967 33.141643621687535 3.4638893950394674 0 0 0
548 183 2 0.5897 8.607198129178148 33.29847562546599 2.554239178851486 0 0 0
549 183 2 0.5897 8.509825172329661 32.206902931374856 3.598692252079923 0 0 0
550 184 3 -1.1794 11.286602132792668 32.88867399997787 3.3260899445104704 0 0 0
551 184 2 0.5897 11.57937256761151 32.0158997339469 3.588353545064263 0 0 0
552 184 2 0.5897 10.594674363404476 33.10734428128619 3.9503101977651123 0 0 0
554 185 2 0.5897 16.060186554288315 32.16582464962588 2.9609324338014247 0 0 0
1063 355 3 -1.1794 10.542553966900794 27.06724173328734 6.213032435522564 0 0 0
1064 355 2 0.5897 11.313929023999203 27.632444087122174 6.1711002941281 0 0 0
1123 375 3 -1.1794 9.061017984652235 29.33893050795203 5.247956903148588 0 0 0
1124 375 2 0.5897 9.689819828244364 29.867603976689843 5.739224912415509 0 0 0
1125 375 2 0.5897 8.212137339891676 29.55592393079114 5.633375331404309 0 0 0
1126 376 3 -1.1794 12.012221268033125 29.344036976301062 6.282008046780466 0 0 0
1127 376 2 0.5897 11.65612684918736 29.588733278809265 7.136146045705711 0 0 0
1128 376 2 0.5897 12.95160856392655 29.512033465785304 6.356570765619155 0 0 0
1129 377 3 -1.1794 14.651380714872449 30.237331094386995 4.608292699276338 0 0 0
1130 377 2 0.5897 15.0730301662131 29.545169681208264 5.117561508847811 0 0 0
1131 377 2 0.5897 15.26799994246715 30.968739354741317 4.640769696874545 0 0 0
1171 391 3 -1.1794 10.251045993819432 32.58948980768663 6.340818608453463 0 0 0
1172 391 2 0.5897 11.080486203669519 32.84428200362536 6.74497379829053 0 0 0
1173 391 2 0.5897 9.583036647854158 32.87093527001396 6.965946368854383 0 0 0
1174 392 3 -1.1794 16.051812740113217 32.483415737164634 6.708630971074119 0 0 0
1175 392 2 0.5897 15.93824029900401 33.42989004266151 6.621920425771795 0 0 0
1685 562 2 0.5897 8.88955515325324 27.436846442877233 9.09018428662678 0 0 0
1743 581 2 0.5897 10.291955864162977 30.285151390380666 8.992895602274501 0 0 0
1803 601 2 0.5897 8.253789546977723 32.70980857330013 9.139960079469285 0 0 0
30165 0 1 0 14.578053883854627 33.94610482161109 2.167825022210632 0 0 0
30296 0 1 0 12.862053217433312 34.512735533447845 5.400429193528365 0 0 0
1176 392 2 0.5897 16.86214315594157 32.29459051457358 6.235406179776786 0 0 0
30276 0 1 0 15.428015368042612 26.73913510868196 4.620514932178942 0 0 0
1687 563 3 -1.1794 11.481739062044163 27.656981120750018 9.814693896305714 0 0 0
1692 564 2 0.5897 13.275955918136011 25.79025859898618 8.094335814771078 0 0 0
1738 580 3 -1.1794 8.474355176627203 30.301059030608418 9.022173789485883 0 0 0
1741 581 3 -1.1794 11.212166657786097 30.123056304748953 8.78512436439132 0 0 0
15086 5029 2 0.5897 9.440290498795315 34.01744911686025 5.495923393938902 0 0 0
14421 4807 2 0.5897 12.044105049866149 34.87094489267316 2.9190819089339133 0 0 0
553 185 3 -1.1794 16.71793961861611 31.982310850971988 3.6316898845437846 0 0 0
555 185 2 0.5897 17.10854252727503 32.834689386186426 3.82433558089765 0 0 0
1745 582 2 0.5897 15.51147351028419 29.40516106291426 7.736582494771663 0 0 0
439 147 3 -1.1794 18.024919539965587 27.807781980080858 2.652143290734829 0 0 0
440 147 2 0.5897 18.208248029564924 27.094826679599787 3.2639584981460823 0 0 0
441 147 2 0.5897 18.7942709137879 28.374660123271212 2.70673329824988 0 0 0
442 148 3 -1.1794 21.8261976231501 27.87808964936652 2.8784767315740645 0 0 0
443 148 2 0.5897 21.651806609927913 26.93863181220265 2.8215682604021435 0 0 0
444 148 2 0.5897 21.177029996405498 28.205396619694493 3.5011189448583906 0 0 0
499 167 3 -1.1794 19.248014110398806 30.483270141549248 2.4248642146503294 0 0 0
500 167 2 0.5897 18.84962031763107 31.157210374859794 1.8741214220375708 0 0 0
501 167 2 0.5897 19.047025591496517 30.755352966739864 3.3203004583771194 0 0 0
502 168 3 -1.1794 22.08811729878411 30.52607569230025 1.8505457840370487 0 0 0
503 168 2 0.5897 21.859006051340558 29.623747688142405 2.0731276755713886 0 0 0
504 168 2 0.5897 21.259560852726967 30.925796073661378 1.586066940373074 0 0 0
556 186 3 -1.1794 18.981844387641374 33.53514377817609 1.9253828488078264 0 0 0
557 186 2 0.5897 19.85249386908383 33.46146518217264 2.316245366623687 0 0 0
558 186 2 0.5897 18.616936326490553 34.336151022671025 2.3014965269978376 0 0 0
559 187 3 -1.1794 21.130978466726162 33.17446328771981 3.760843601423156 0 0 0
560 187 2 0.5897 22.081238025242367 33.28148400144229 3.7185988717771403 0 0 0
561 187 2 0.5897 20.97529721195405 32.74170191308788 4.600314730568291 0 0 0
1066 356 3 -1.1794 19.28104479521569 26.865704440695342 5.373858824629135 0 0 0
1068 356 2 0.5897 18.933354426972617 27.184314817745065 6.206824177933694 0 0 0
1069 357 3 -1.1794 21.734847556802006 27.297505376196334 6.506273281850022 0 0 0
1070 357 2 0.5897 22.41629435171084 27.032767754957845 5.888393451553211 0 0 0
1071 357 2 0.5897 20.940121249552764 27.356985981397408 5.976081395504279 0 0 0
1132 378 3 -1.1794 17.65377270118561 29.45684610402969 4.980648109340557 0 0 0
1133 378 2 0.5897 17.60611400379622 28.72859677606785 4.361282335335928 0 0 0
1134 378 2 0.5897 17.053921578669954 30.113107910979203 4.62606144440589 0 0 0
1135 379 3 -1.1794 21.02081951155639 29.96592490708323 4.413118980186731 0 0 0
1136 379 2 0.5897 21.44042829715979 30.44291063027837 3.6971258652520986 0 0 0
1137 379 2 0.5897 21.62474955669329 30.05900248983638 5.1498942380028065 0 0 0
1177 393 3 -1.1794 18.901501245062907 32.068884196575056 6.213862079492723 0 0 0
1178 393 2 0.5897 18.70252552715453 31.55404443840917 6.995898112795033 0 0 0
1179 393 2 0.5897 19.162221833568612 31.420591009433142 5.55966569003634 0 0 0
1693 565 3 -1.1794 17.859246624281866 26.88991640971455 7.922070325097047 0 0 0
1697 566 2 0.5897 20.901399837037143 26.19672442054572 7.734748157333345 0 0 0
1748 583 2 0.5897 17.248218388800257 29.526440501184993 6.542202729544241 0 0 0
1751 584 2 0.5897 23.43590923799934 32.187139925918736 8.986910724744472 0 0 0
1812 604 2 0.5897 17.557146850572458 31.269728044272444 8.52143737271913 0 0 0
30225 0 1 0 22.805066662324286 34.253065661837034 6.082977186610856 0 0 0
1747 583 3 -1.1794 17.272427477728943 29.5164078892474 7.4990437738575775 0 0 0
14367 4789 2 0.5897 17.927939189958035 33.01658683616009 0.3821456287046584 0 0 1
14386 4796 3 -1.1794 42.54616961483509 31.963002928293207 0.301531628633905 0 0 1
447 149 2 0.5897 23.135124845623785 27.277860026936686 1.8403602656734146 0 0 0
445 149 3 -1.1794 23.791381783850532 26.788019823044685 1.3447644819477649 0 0 0
448 150 3 -1.1794 26.446520567020972 26.443523356273108 2.796990554991526 0 0 0
449 150 2 0.5897 27.128618260063888 27.004985525939325 2.428567828527992 0 0 0
450 150 2 0.5897 25.627261542113953 26.891600940224087 2.5865787449079973 0 0 0
451 151 3 -1.1794 29.295690543578313 26.977858471258898 2.6170134561813336 0 0 0
453 151 2 0.5897 29.856946040879976 27.11092706961423 3.380897216034904 0 0 0
505 169 3 -1.1794 25.034414647409573 29.57006365837064 1.7033675989564792 0 0 0
506 169 2 0.5897 24.432513498451648 30.302506629608086 1.5711764778187758 0 0 0
507 169 2 0.5897 24.537871030365423 28.7989455021155 1.4294094035794216 0 0 0
508 170 3 -1.1794 26.908560036691707 29.222091601964536 3.633018848017835 0 0 0
509 170 2 0.5897 27.61209708776864 29.719724526037044 3.2163312732224503 0 0 0
510 170 2 0.5897 26.13041173491188 29.426291095036554 3.114348301648409 0 0 0
511 171 3 -1.1794 29.37963158826016 29.96091743979348 2.4228683018226533 0 0 0
512 171 2 0.5897 29.289766301521276 29.03452018468262 2.1993867494221444 0 0 0
513 171 2 0.5897 29.473598552099197 30.403284414769814 1.5792371803589103 0 0 0
562 188 3 -1.1794 24.391477245385826 33.7416059642384 3.2463795702434357 0 0 0
563 188 2 0.5897 25.2527301434085 33.37383766141632 3.048333334875171 0 0 0
564 188 2 0.5897 23.902520500506768 33.66223873886215 2.4273227476557238 0 0 0
565 189 3 -1.1794 26.929895172408692 32.289933204427804 3.229347685865792 0 0 0
566 189 2 0.5897 27.32723472521784 33.02619135141702 2.7642919342488974 0 0 0
567 189 2 0.5897 27.03084669989935 32.50860883007457 4.155750763865408 0 0 0
1072 358 3 -1.1794 24.201833480200257 25.95019621990044 4.506139980373302 0 0 0
1073 358 2 0.5897 24.220340449141286 25.252051656999377 3.8515536242953163 0 0 0
1074 358 2 0.5897 25.122623812829016 26.108510525962412 4.714257561022773 0 0 0
1075 359 3 -1.1794 27.695213838364722 26.531425299924614 5.366802868111302 0 0 0
1076 359 2 0.5897 27.158360339431297 26.62164572660543 4.579477771454597 0 0 0
1078 360 3 -1.1794 30.477897782151008 27.001647078528205 5.2950731871215 0 0 0
1079 360 2 0.5897 30.516135875643986 27.633535373632323 6.0130473061436795 0 0 0
1080 360 2 0.5897 29.56453685386375 26.715975697219452 5.275186388501327 0 0 0
1138 380 3 -1.1794 23.307128609641197 30.75212538407287 5.949124141122 0 0 0
1139 380 2 0.5897 24.17728138005598 30.36832718774558 5.840661728691786 0 0 0
1140 380 2 0.5897 23.37115005181253 31.268817518293687 6.752343830534681 0 0 0
1141 381 3 -1.1794 26.796584083111867 30.375590120468477 6.111360890074305 0 0 0
1142 381 2 0.5897 27.350437630780124 29.89469267067167 6.726353328078253 0 0 0
1143 381 2 0.5897 26.768686475608476 29.822608101401926 5.330550898826266 0 0 0
1180 394 3 -1.1794 27.30839043157708 33.1249558813027 5.933113223008263 0 0 0
1181 394 2 0.5897 28.253128669793536 33.27765197242796 5.952742218080584 0 0 0
1182 394 2 0.5897 27.21606837450552 32.17813312803291 6.039108144349758 0 0 0
1183 395 3 -1.1794 30.0078060984701 33.727708454930124 6.535461542011835 0 0 0
1184 395 2 0.5897 30.206271195281296 33.745302595536074 7.471695754920489 0 0 0
1185 395 2 0.5897 30.862471959638487 33.65716780471042 6.110251438695577 0 0 0
1700 567 2 0.5897 27.51717432120691 26.878709514633773 7.98248857925514 0 0 0
1703 568 2 0.5897 31.19099897101508 27.82695876268173 8.82282349932032 0 0 0
1754 585 2 0.5897 29.36632439563587 29.59537218601219 8.705817376880567 0 0 0
1814 605 2 0.5897 27.158109610030237 33.82018950063021 8.175001095314084 0 0 0
1817 606 2 0.5897 29.375619595000092 32.222851158066156 8.948181408081 0 0 0
30034 0 1 0 30.25195147829296 33.14754264451156 1.6105933662068395 0 0 0
30071 0 1 0 25.042397304312015 27.73520133534275 7.057488969001447 0 0 0
1702 568 3 -1.1794 30.463109411800424 28.15140234392217 8.292593588577098 0 0 0
1816 606 3 -1.1794 29.45761171178773 33.174223872527335 9.014513859845879 0 0 0
14373 4791 2 0.5897 26.266630913098826 30.971127307218193 0.875613237750834 0 0 1
1082 361 2 0.5897 32.79756370916282 27.4797825009252 4.789057975884235 0 0 0
454 152 3 -1.1794 36.08418693385193 27.435454994045422 3.2751459960219704 0 0 0
455 152 2 0.5897 35.42673662239299 26.744103974818366 3.197527261450682 0 0 0
456 152 2 0.5897 35.992866452268714 27.75373620919148 4.173250049997663 0 0 0
459 153 2 0.5897 37.68784159801834 26.595504270417315 2.633694278743501 0 0 0
514 172 3 -1.1794 35.44332796955646 30.24764605226121 2.9352028134151436 0 0 0
515 172 2 0.5897 34.59232288653341 29.97652374594318 2.590942525234178 0 0 0
516 172 2 0.5897 36.052047979084165 29.576700697238444 2.626133082108688 0 0 0
517 173 3 -1.1794 38.75151530442055 29.78398630683701 2.918261140771756 0 0 0
519 173 2 0.5897 38.99566220796782 29.950181351442655 3.828757481328674 0 0 0
568 190 3 -1.1794 37.77211812850776 33.30997620967111 2.6394744251469 0 0 0
569 190 2 0.5897 38.570771519275056 32.79291871653628 2.5344191467859343 0 0 0
1081 361 3 -1.1794 33.62696646537421 27.94799632404901 4.693671902460796 0 0 0
1083 361 2 0.5897 33.484284468698355 28.782395480379826 5.14049551246448 0 0 0
1084 362 3 -1.1794 36.36876073445227 28.319322752146967 5.877877902568565 0 0 0
1085 362 2 0.5897 35.42783291977483 28.306595194881265 6.0531633107310965 0 0 0
1086 362 2 0.5897 36.63668359830852 29.217783653787514 6.0707960017421785 0 0 0
1089 363 2 0.5897 38.14446551132723 27.46008954069152 5.9828951877003265 0 0 0
1144 382 3 -1.1794 33.38267698883604 30.462976172469848 5.620339737148378 0 0 0
1145 382 2 0.5897 34.23157094436662 30.871807204838742 5.451616049528053 0 0 0
1146 382 2 0.5897 33.32708148077727 30.410297396128712 6.574470487700363 0 0 0
1147 383 3 -1.1794 36.09974375987346 31.506730727904223 5.6671058394460045 0 0 0
1148 383 2 0.5897 36.45025204094288 31.0096283332766 4.928008090214425 0 0 0
1149 383 2 0.5897 36.19762531311474 32.42300015229371 5.408065264513766 0 0 0
1152 384 2 0.5897 38.915592679869974 30.539604132916114 6.493385151485158 0 0 0
1186 396 3 -1.1794 32.53978178678422 33.29450254376931 5.519227545276759 0 0 0
1187 396 2 0.5897 32.42922837201549 32.610573798837834 4.858734283205946 0 0 0
1188 396 2 0.5897 32.98803487567213 32.85821240814851 6.243763373845503 0 0 0
1189 397 3 -1.1794 35.28512925119707 34.043803261051636 4.766724165930774 0 0 0
1190 397 2 0.5897 34.44275264415365 34.3137055811995 4.400957081699594 0 0 0
1191 397 2 0.5897 35.268780151832466 34.36394677980126 5.6686512005892125 0 0 0
1194 398 2 0.5897 39.752823643900726 33.91883537672861 6.133139675621766 0 0 0
1707 569 2 0.5897 33.47591653718084 27.097521311271503 9.341722653908057 0 0 0
1757 586 2 0.5897 32.90961694636005 29.630887443825287 8.751482883397445 0 0 0
1764 588 2 0.5897 38.46809162573813 29.78648831695456 8.824816826002456 0 0 0
1820 607 2 0.5897 32.605798325026626 32.123728764364564 8.489509447489516 0 0 0
1150 384 3 -1.1794 39.13975501487821 30.943160881297196 5.654859657220371 0 0 0
1756 586 3 -1.1794 32.4847484698769 30.170505480145323 8.08475099254808 0 0 0
1819 607 3 -1.1794 33.15416823621508 32.90268837179123 8.395996608721767 0 0 0
1824 608 2 0.5897 34.79470853592066 33.92783194226328 7.839235929209231 0 0 0
457 153 3 -1.1794 38.59603366683936 26.516247632603992 2.925478318384942 0 0 0
1192 398 3 -1.1794 39.72960356229238 33.57450369010632 5.240319793342778 0 0 0
1825 609 3 -1.1794 38.56378535033423 34.150728396352555 7.940135479123674 0 0 0
458 153 2 0.5897 38.895150993165686 25.685407600663737 2.5560627686523647 0 0 0
460 154 3 -1.1794 42.386148183787 26.035040572266176 2.309495663041371 0 0 0
461 154 2 0.5897 42.06663324805908 26.936645868936683 2.3448539091643195 0 0 0
463 155 3 -1.1794 45.198194713389185 27.290152379273025 2.566462124911027 0 0 0
464 155 2 0.5897 44.87732374082085 27.667606629043384 3.3854867474812718 0 0 0
465 155 2 0.5897 44.406903750716346 27.020253103611527 2.100366720873378 0 0 0
518 173 2 0.5897 38.450162043823 28.87547864669678 2.912603052117554 0 0 0
520 174 3 -1.1794 42.19178936001824 29.101685012114718 2.7131865254775125 0 0 0
521 174 2 0.5897 42.0290470893721 29.6425772560058 3.4859634000623783 0 0 0
522 174 2 0.5897 41.411105251466246 29.216282897975614 2.1713085241327006 0 0 0
570 190 2 0.5897 37.90053429611705 33.78589169607711 3.4599900913351456 0 0 0
571 191 3 -1.1794 40.827854017088804 32.609072038280885 2.4385749280673643 0 0 0
572 191 2 0.5897 41.43990251854795 32.67710509836869 3.171377736983829 0 0 0
573 191 2 0.5897 40.775250026184246 33.497630802212726 2.0865415746322324 0 0 0
574 192 3 -1.1794 44.53091351104131 32.92888046541463 1.8880306867138192 0 0 0
575 192 2 0.5897 44.02756307292738 32.66615321434077 1.117418186731617 0 0 0
576 192 2 0.5897 44.4972799878717 33.885470003567555 1.881961400322826 0 0 0
1087 363 3 -1.1794 38.899675439044465 26.984835805738893 5.636450904883708 0 0 0
1088 363 2 0.5897 38.6516491088453 26.761288700137584 4.7393772868200355 0 0 0
1090 364 3 -1.1794 41.86949779523648 27.904795437801965 5.202615591466136 0 0 0
1091 364 2 0.5897 42.148298218005124 27.628225842719647 4.329682967509344 0 0 0
1092 364 2 0.5897 40.99935315337745 27.52056103635446 5.309596035212427 0 0 0
1093 365 3 -1.1794 45.53623306191265 26.9946475015693 5.5574809440545625 0 0 0
1094 365 2 0.5897 45.48147615196681 26.865895379518225 6.504400281651111 0 0 0
1151 384 2 0.5897 40.08589703286855 31.080979229248854 5.700166875006104 0 0 0
1153 385 3 -1.1794 41.70050168966788 30.613693939586938 4.940920789926918 0 0 0
1154 385 2 0.5897 41.28616014312804 29.751034873794012 4.960210626704139 0 0 0
1155 385 2 0.5897 42.50734205278173 30.503701658155403 5.444051354021418 0 0 0
1156 386 3 -1.1794 43.97853000212246 29.649419503803003 6.043609258758243 0 0 0
1157 386 2 0.5897 43.51654550237051 28.824306237571758 5.895314983662061 0 0 0
1158 386 2 0.5897 44.87485731558152 29.477870275063058 5.754815686234164 0 0 0
1193 398 2 0.5897 39.20100968601136 32.77900447838662 5.30357375080373 0 0 0
1195 399 3 -1.1794 45.06357903786483 32.83907860965262 4.53381888033028 0 0 0
1196 399 2 0.5897 44.92690001752452 32.74889515246875 3.590729571662115 0 0 0
1197 399 2 0.5897 44.26993046799003 33.269903599969744 4.851219849352726 0 0 0
1709 570 2 0.5897 38.08859771956895 27.706039678188766 8.866969307524199 0 0 0
1712 571 2 0.5897 40.95307512375362 26.631775470104103 9.553207718904638 0 0 0
1714 572 3 -1.1794 43.90284006339747 27.040486899590604 8.144326621509236 0 0 0
1762 588 3 -1.1794 39.04535918893071 30.167385324118623 8.163069101921003 0 0 0
1766 589 2 0.5897 42.23886082028858 29.962034873761176 8.064868841249982 0 0 0
1770 590 2 0.5897 44.68972655108692 30.227471924667515 7.772824187743595 0 0 0
1830 610 2 0.5897 45.76267111383941 33.274071089711896 8.45911027336023 0 0 0
1711 571 3 -1.1794 41.11301020124037 26.9456647883656 8.66319311850557 0 0 0
1713 571 2 0.5897 41.89092683987779 26.467417766188493 8.3762133434857 0 0 0
1718 573 2 0.5897 47.04510475947053 27.256808584371665 8.222532110657466 0 0 0
466 156 3 -1.1794 48.184837059276624 26.47968666021887 3.459924813759492 0 0 0
467 156 2 0.5897 47.34071639544983 26.628313135172224 3.0337772760614894 0 0 0
469 157 3 -1.1794 50.955551180580386 28.526873546201745 3.413034553250576 0 0 0
470 157 2 0.5897 50.1757479144721 28.158936546977515 2.997389230815206 0 0 0
471 157 2 0.5897 51.02646738936327 28.060209586490604 4.245757296916759 0 0 0
472 158 3 -1.1794 54.926297820573424 27.136720582424605 3.2180918567608385 0 0 0
474 158 2 0.5897 55.71132269453133 27.495539700257403 2.8043087964353397 0 0 0
523 175 3 -1.1794 48.958358785297776 30.55391014261006 3.26818070253659 0 0 0
524 175 2 0.5897 49.76275236765917 30.076539331447954 3.064956864191298 0 0 0
525 175 2 0.5897 49.18257083837176 31.088735840101066 4.029706992458308 0 0 0
526 176 3 -1.1794 54.340099930710075 29.885751498792356 2.2527595882411053 0 0 0
527 176 2 0.5897 54.42115769085968 30.04183791848771 1.3118565588955675 0 0 0
528 176 2 0.5897 53.689095698566234 30.523026833716383 2.546537443389328 0 0 0
577 193 3 -1.1794 47.79960673631055 32.51943190767001 1.8546290948113198 0 0 0
578 193 2 0.5897 47.94949838579035 31.710894449606876 2.3445599827440886 0 0 0
579 193 2 0.5897 46.9723805345412 32.372319184943755 1.3960596918490622 0 0 0
580 194 3 -1.1794 51.66816047700817 34.234026320419396 2.8735936427801616 0 0 0
581 194 2 0.5897 51.65138323970346 34.105332171510334 3.8219545070305165 0 0 0
582 194 2 0.5897 52.34697724735461 33.63533317543772 2.562135020265062 0 0 0
583 195 3 -1.1794 53.96513368186894 32.54224586256321 3.483555694456167 0 0 0
585 195 2 0.5897 54.11321224562266 32.319700868559295 4.402674318892418 0 0 0
1096 366 3 -1.1794 48.06345503903976 27.954145331274837 6.1018046453049894 0 0 0
1097 366 2 0.5897 47.78184677296569 28.814357523446578 5.790414548870869 0 0 0
1099 367 3 -1.1794 51.152792551699484 27.485955834699705 6.250236163231712 0 0 0
1101 367 2 0.5897 50.880377380262026 27.28140972275892 7.144765306657497 0 0 0
1102 368 3 -1.1794 54.5932814579226 27.491947957855643 6.208677760780321 0 0 0
1104 368 2 0.5897 54.674552152214034 27.281691754765376 5.278398695637411 0 0 0
1159 387 3 -1.1794 53.108017953201156 30.05959598776733 5.3792716907641465 0 0 0
1161 387 2 0.5897 53.68319902128835 29.29732213301339 5.445130882207862 0 0 0
1198 400 3 -1.1794 46.57641130709645 30.038343694253296 5.236452048635433 0 0 0
1199 400 2 0.5897 46.31135362897641 30.903342227345025 4.923795454052431 0 0 0
1200 400 2 0.5897 47.08766564667869 30.214890764115918 6.026187714612715 0 0 0
1201 401 3 -1.1794 50.54439759321717 31.537718816495016 5.42184982229338 0 0 0
1202 401 2 0.5897 51.44775185168262 31.45310555512353 5.116852595153492 0 0 0
1203 401 2 0.5897 50.60970695932753 31.509125691714303 6.376391025248965 0 0 0
1204 402 3 -1.1794 54.58584518400838 32.357453261088736 6.211081234213257 0 0 0
1205 402 2 0.5897 54.24406173098228 31.463524477565688 6.22864598539652 0 0 0
1206 402 2 0.5897 54.11137064006911 32.809544001210384 6.908734771637174 0 0 0
1721 574 2 0.5897 51.32022581844322 27.506333168884826 9.430513290055968 0 0 0
1773 591 2 0.5897 47.67312268812794 29.234674015811873 8.609237890652459 0 0 0
1775 592 2 0.5897 51.51560874313408 30.770344444885378 8.443997723512318 0 0 0
1778 593 2 0.5897 54.29510840552804 30.330602100931053 8.851253234545615 0 0 0
1834 612 3 -1.1794 50.26277557469111 33.69543779514369 7.438759237036671 0 0 0
1835 612 2 0.5897 50.38706630356824 34.64218468308969 7.505493484805307 0 0 0
30094 0 1 0 48.14897196235382 33.442370622902686 4.8860855289516145 0 0 0
30230 0 1 0 51.38594550149468 31.738119923684888 1.1677036673531327 0 0 0
1160 387 2 0.5897 52.226059776042746 29.70524077668304 5.49246953309623 0 0 0
1720 574 3 -1.1794 50.37209553834667 27.47591449619232 9.30262586860612 0 0 0
1774 592 3 -1.1794 50.77140923093445 30.219384503804996 8.201423051390849 0 0 0
14368 4790 3 -1.1794 21.897465733722566 35.06192025478005 1.4899472271838485 0 0 1
1110 370 2 0.5897 58.78148621118791 26.589323799656476 6.009667277230564 0 0 0
475 159 3 -1.1794 59.352242891650214 27.534860848027336 3.1946271491223786 0 0 0
476 159 2 0.5897 59.9898318514594 27.084203876900606 3.748360329026906 0 0 0
477 159 2 0.5897 59.43284064262174 27.10960109387351 2.3408766910563927 0 0 0
529 177 3 -1.1794 56.940173047460306 29.424603713859533 2.0736828504000844 0 0 0
530 177 2 0.5897 57.433544048530955 28.680333847460883 2.4184716951805294 0 0 0
531 177 2 0.5897 56.07587885575968 29.347511729647568 2.477768831025672 0 0 0
532 178 3 -1.1794 60.61367735982047 30.029425550026613 2.5568106771829626 0 0 0
533 178 2 0.5897 60.31769736011743 29.36594849154671 1.9335725792465075 0 0 0
534 178 2 0.5897 60.52494865371218 29.610899759448316 3.4130795204132034 0 0 0
584 195 2 0.5897 54.830143772233086 32.784449048726536 3.1529086665357027 0 0 0
586 196 3 -1.1794 56.195974570792636 32.284914481234715 1.6534894692195592 0 0 0
587 196 2 0.5897 56.56677865923942 32.46739676992561 0.7901022375897447 0 0 0
588 196 2 0.5897 56.17308477133848 31.32953014921827 1.707794966577404 0 0 0
589 197 3 -1.1794 59.16226413962273 32.47631434777413 3.2132260177213965 0 0 0
590 197 2 0.5897 59.91359121755643 31.886898562559864 3.1474366348995417 0 0 0
591 197 2 0.5897 58.47195937730689 32.042052212329764 2.7121008775760527 0 0 0
1105 369 3 -1.1794 57.30842538092394 26.43963877698526 5.195117988020058 0 0 0
1106 369 2 0.5897 57.10951697313205 25.542482456601455 5.463032195928962 0 0 0
1107 369 2 0.5897 56.587258398831935 26.960913518023972 5.5478541708787725 0 0 0
1108 370 3 -1.1794 59.440564857639906 26.630283733345287 6.7026094110041985 0 0 0
1109 370 2 0.5897 59.96040194402649 27.40642862366373 6.493805736732604 0 0 0
1162 388 3 -1.1794 57.09618872450673 29.560715663760444 5.909108797349054 0 0 0
1163 388 2 0.5897 56.88157068974717 29.00699682202348 6.659819138049325 0 0 0
1164 388 2 0.5897 57.082579372722904 30.45238817488175 6.2569119722864315 0 0 0
1165 389 3 -1.1794 60.36413183608457 28.980276183207483 5.517279631538222 0 0 0
1166 389 2 0.5897 59.417827524362444 29.05886301620809 5.396599285362292 0 0 0
1167 389 2 0.5897 60.58892098418399 29.689258648779745 6.119811885165618 0 0 0
1207 403 3 -1.1794 57.41716599249186 32.46814680492549 6.487110015032599 0 0 0
1208 403 2 0.5897 57.769801829201846 32.827643825290224 5.673082677302588 0 0 0
1209 403 2 0.5897 56.46990544590997 32.449638080563965 6.350780122500337 0 0 0
1210 404 3 -1.1794 60.06019897011514 31.36057162053157 7.390430201038305 0 0 0
1211 404 2 0.5897 60.836650175014654 31.90978055073894 7.282147908928009 0 0 0
1212 404 2 0.5897 59.32411406234574 31.96726867470657 7.310870814622466 0 0 0
1215 405 2 0.5897 62.054860550709506 32.32620343170503 4.526558575897081 0 0 0
1780 594 3 -1.1794 56.41390765952118 29.725483538105898 9.097814422932569 0 0 0
1783 595 3 -1.1794 59.8021300814169 29.14771204328337 8.902732102013234 0 0 0
1842 614 2 0.5897 56.853360146350184 32.40236668906906 8.989732391514531 0 0 0
21172 7058 3 -1.1794 59.270196660998764 0.22924913405563874 29.720162822487357 0 1 0
30909 0 1 0 59.087682909803824 34.45512919474365 8.716240656288386 0 0 0
30943 0 1 0 56.737210314905646 34.979190934192125 4.256531652410018 0 0 0
7450 2484 3 -1.1794 39.202951330758836 34.58104367593295 34.92483820473393 0 0 0
593 198 2 0.5897 62.32826924578194 30.759584106988843 2.643497085505753 0 0 0
478 160 3 -1.1794 62.86183126562895 26.41088797954645 3.0906899524740035 0 0 0
479 160 2 0.5897 63.804764227849105 26.46310947219774 2.934541702192667 0 0 0
480 160 2 0.5897 62.77096486177889 26.491693115132914 4.040135017541802 0 0 0
481 161 3 -1.1794 66.73143410466207 26.22238680572934 2.063606918192503 0 0 0
482 161 2 0.5897 66.51728009410435 26.75245625780672 2.8313284372829184 0 0 0
483 161 2 0.5897 67.58710740908889 26.544739387920192 1.7805105915408619 0 0 0
535 179 3 -1.1794 65.6710367285555 31.04708392727256 2.6439956418309 0 0 0
536 179 2 0.5897 66.40670295796447 30.768659440942905 2.098553792533714 0 0 0
537 179 2 0.5897 65.55340728378937 30.333321040881724 3.2708430745213533 0 0 0
538 180 3 -1.1794 68.51405031339593 29.879521680170466 2.2305349077835426 0 0 0
539 180 2 0.5897 68.84209008666505 30.771741496552192 2.3426298345872736 0 0 0
540 180 2 0.5897 68.71426760481214 29.444328391636923 3.0592396853326718 0 0 0
592 198 3 -1.1794 63.015371209559035 31.276874405675574 3.0636568149272523 0 0 0
594 198 2 0.5897 63.785908252700246 31.146389529455757 2.510955472124373 0 0 0
595 199 3 -1.1794 65.65840528506142 33.4859915018611 4.540126202104547 0 0 0
596 199 2 0.5897 65.16653062311431 32.773350712127574 4.132162606503724 0 0 0
597 199 2 0.5897 65.7183887764279 34.15649143102485 3.8596373612253982 0 0 0
598 200 3 -1.1794 69.13715307999136 32.760192983372164 2.50564352469641 0 0 0
599 200 2 0.5897 68.79023249206323 33.651478817330826 2.467076417735768 0 0 0
600 200 2 0.5897 69.92339203406266 32.831910026689506 3.0468616253624754 0 0 0
1111 371 3 -1.1794 64.03709249780842 26.98607138569499 5.940532010727999 0 0 0
1112 371 2 0.5897 64.12817822034518 26.102531861945966 6.297314124656346 0 0 0
1113 371 2 0.5897 63.56789455330704 27.47165921988806 6.618978598118184 0 0 0
1114 372 3 -1.1794 68.11064267324943 27.05390407318326 6.740791929347993 0 0 0
1115 372 2 0.5897 67.8413120019871 27.14336762129112 7.654952131179077 0 0 0
1168 390 3 -1.1794 66.64285684563043 27.62229581620495 4.3109000625666845 0 0 0
1169 390 2 0.5897 67.28793536221987 27.590802192445555 5.01737941112086 0 0 0
1170 390 2 0.5897 65.80805770559593 27.433691263340705 4.739583755101424 0 0 0
1213 405 3 -1.1794 61.79410859093455 33.183089010232145 4.864179354289251 0 0 0
1214 405 2 0.5897 62.44746744723715 33.78824943267432 4.513273248704062 0 0 0
1216 406 3 -1.1794 67.63604218871414 34.196886191737676 6.489093080876277 0 0 0
1217 406 2 0.5897 67.01554553745463 33.90711935907832 5.820325025555165 0 0 0
1218 406 2 0.5897 67.36253237044268 33.73981089574111 7.284395487537228 0 0 0
1219 407 3 -1.1794 70.04377900491075 32.89674398431862 5.168349809822683 0 0 0
1220 407 2 0.5897 69.27388871024993 32.37105011460697 4.951216474302934 0 0 0
1221 407 2 0.5897 69.69235779499171 33.76245383098476 5.376392294855811 0 0 0
1790 597 2 0.5897 66.02237486133295 28.115887297078615 8.27417298624676 0 0 0
1792 598 3 -1.1794 69.19645674627684 29.850709859041675 9.225395445705288 0 0 0
1849 617 3 -1.1794 68.76157201295125 32.68778992558847 8.918100086907705 0 0 0
1850 617 2 0.5897 68.94326036509152 31.74992767209804 8.978393859471531 0 0 0
30316 0 1 0 64.8574185587168 33.27093857449167 0.3655887974264816 0 0 0
30326 0 1 0 64.50224558915808 30.459232004232483 5.993551948480053 0 0 0
1730 577 2 0.5897 62.85278810965335 27.190684399713184 9.096665357853988 0 0 0
30187 0 1 0 63.693597445062835 31.19059358150404 28.112346705986187 0 0 0
1223 408 2 0.5897 6.754382418880261 2.0030318544272285 9.081389580544302 0 0 0
1224 408 2 0.5897 6.350772967166808 3.435839576425974 9.35717019586538 0 0 0
1284 428 2 0.5897 1.9908408137230973 5.259261345311328 9.620345267396907 0 0 0
1335 445 2 0.5897 6.09550307883491 9.350675863804348 10.412865899976003 0 0 0
1852 618 3 -1.1794 2.661501465043368 2.3160029127136372 11.798050118639459 0 0 0
1853 618 2 0.5897 1.9915724646342055 1.740219118725775 11.429404402591524 0 0 0
1854 618 2 0.5897 2.254974528960919 2.6863514014794836 12.581509333067176 0 0 0
1855 619 3 -1.1794 5.791188206411759 3.5497038777386223 11.759994644033638 0 0 0
1856 619 2 0.5897 6.011280141048958 2.6487944274519735 11.996962994182777 0 0 0
1857 619 2 0.5897 4.834341905372243 3.573625644868039 11.770250031780149 0 0 0
1909 637 3 -1.1794 2.00586273606517 6.880467877518055 10.798869188949084 0 0 0
1910 637 2 0.5897 2.3557738748782437 7.730267352662904 11.06651783085114 0 0 0
1911 637 2 0.5897 2.2602565133270507 6.283720353391167 11.502721537743357 0 0 0
1912 638 3 -1.1794 6.275786401198229 5.445311729400921 13.515199055864446 0 0 0
1913 638 2 0.5897 6.247438575299992 4.753998116638481 12.853750826344603 0 0 0
1914 638 2 0.5897 7.189816060851932 5.4691344683696235 13.798419924782529 0 0 0
1973 658 2 0.5897 2.755202676259817 9.257065498706451 12.604296434416714 0 0 0
1975 659 3 -1.1794 6.08190866162781 9.065890296262817 12.167219541086274 0 0 0
2509 837 3 -1.1794 2.34557017830017 3.5424677233539037 14.700768826949494 0 0 0
2510 837 2 0.5897 1.8144378393804306 3.9724445822110783 15.371030069976287 0 0 0
2511 837 2 0.5897 3.228295568424393 3.5224190374609865 15.070398977753568 0 0 0
2512 838 3 -1.1794 5.345557317387424 3.38086900458687 15.5913423057184 0 0 0
2513 838 2 0.5897 5.3608952021735226 4.164132929751399 16.141337084827693 0 0 0
2514 838 2 0.5897 5.60421663083461 2.670371627020736 16.178301469260404 0 0 0
2560 854 3 -1.1794 3.5380790542624165 5.653451693485009 13.126935703927332 0 0 0
2561 854 2 0.5897 4.407077002650795 5.359867816847389 13.400582547122871 0 0 0
2562 854 2 0.5897 2.932006241471835 5.086460038508498 13.603828000656707 0 0 0
2627 876 2 0.5897 6.447019362274424 9.055828579734344 14.339243795177945 0 0 0
30217 0 1 0 5.1266092178383715 6.093354103941354 9.336973912212404 0 0 0
30287 0 1 0 1.5584482837691922 6.118952335809054 16.473015491154488 0 0 0
2624 875 2 0.5897 3.596880379248005 7.373758096126422 14.232461065865332 0 0 0
2628 876 2 0.5897 6.579249226502335 8.438074154789147 15.715030601872568 0 0 0
3217 1073 3 -1.1794 5.449296075179492 6.000829026806617 16.995583999473194 0 0 0
3218 1073 2 0.5897 5.781046240503507 6.678559901138713 17.584527399017034 0 0 0
3282 1094 2 0.5897 6.965563493865632 9.180177573299154 17.848692630916435 0 0 0
1228 410 3 -1.1794 11.33234000662268 3.1028546745784555 7.929753306254554 0 0 0
1232 411 2 0.5897 13.965056809667567 2.384931616199871 9.727748933230934 0 0 0
1225 409 3 -1.1794 8.91806614806521 2.451759063226797 9.699619462580777 0 0 0
1227 409 2 0.5897 9.700314722151164 1.9412137834118428 9.490664078822778 0 0 0
1230 410 2 0.5897 11.652871575232627 2.2045979582302695 7.8483521291308875 0 0 0
1233 411 2 0.5897 15.3051974191677 2.729928304909964 9.113832014464808 0 0 0
1287 429 2 0.5897 11.651727281851414 4.72460575700766 7.447930379173665 0 0 0
1288 430 3 -1.1794 14.635530848585464 5.473850098352119 7.8967566782891625 0 0 0
1290 430 2 0.5897 15.084379914365853 4.953248594999067 8.562895845837566 0 0 0
1858 620 3 -1.1794 14.637518506874844 2.3360430094769264 12.229385463690988 0 0 0
1860 620 2 0.5897 14.048072062573635 1.921655661383822 12.859518634002193 0 0 0
1915 639 3 -1.1794 9.37163688233207 2.966178532059099 12.295647697954564 0 0 0
1916 639 2 0.5897 8.889522751252343 3.2629277001634307 11.523806755115007 0 0 0
1917 639 2 0.5897 9.303633020206863 2.0117743426583514 12.268805512042322 0 0 0
1918 640 3 -1.1794 11.79742296541356 3.96414642859513 10.907605154947374 0 0 0
1919 640 2 0.5897 11.500847690335732 4.874106142862051 10.891844371225112 0 0 0
1920 640 2 0.5897 11.178879978704266 3.5201518424852853 11.487696722561013 0 0 0
1921 641 3 -1.1794 14.050128902307794 4.954436289791396 12.545951422124977 0 0 0
1923 641 2 0.5897 13.50836744621544 5.085594890350899 11.767797431517673 0 0 0
1979 660 2 0.5897 11.560233578135238 6.764137086800221 12.59068195860361 0 0 0
1982 661 2 0.5897 13.116010293756062 9.414130400187506 11.94232886524047 0 0 0
2515 839 3 -1.1794 11.573612351851924 2.7489360427046874 14.598970815861353 0 0 0
2516 839 2 0.5897 11.321506220212063 1.835779112152958 14.461790086990655 0 0 0
2517 839 2 0.5897 12.198761868164066 2.719104755354488 15.323215259050798 0 0 0
2563 855 3 -1.1794 8.920875606251485 5.176460544390285 14.418300756271243 0 0 0
2564 855 2 0.5897 8.928633962188377 6.133626156503644 14.420620961558594 0 0 0
2565 855 2 0.5897 9.783165707395169 4.930287375719267 14.08350910260941 0 0 0
2566 856 3 -1.1794 11.534706854605766 5.408670397440893 14.352629652649883 0 0 0
2567 856 2 0.5897 11.818032750374886 4.545114519269367 14.052248441399644 0 0 0
2568 856 2 0.5897 11.2527732908929 5.267793798869317 15.256453992504078 0 0 0
2569 857 3 -1.1794 14.165157149788815 6.239245907570226 15.145252207951206 0 0 0
2570 857 2 0.5897 13.793753534573476 5.593009741644979 14.544693417041458 0 0 0
2571 857 2 0.5897 13.84440814045803 5.977120223199697 16.00817850244893 0 0 0
2634 878 2 0.5897 11.894000134862551 7.14276162445192 15.122912591113609 0 0 0
2636 879 2 0.5897 14.822275433423995 9.673688994129805 14.637604978406149 0 0 0
3164 1055 2 0.5897 15.944718301925855 1.8513196664218363 17.93150629427611 0 0 0
3221 1074 2 0.5897 8.340082763696243 5.479197792644925 16.794190253148415 0 0 0
3224 1075 2 0.5897 10.690575935239933 5.06780882659952 17.87974792316163 0 0 0
3227 1076 2 0.5897 14.257298428453035 4.389067476293888 19.659603782371637 0 0 0
30221 0 1 0 8.583464044957626 6.849003389362614 9.610891188980482 0 0 0
1922 641 2 0.5897 14.301921969812026 4.031634943987014 12.510316559039953 0 0 0
1978 660 3 -1.1794 11.716693971919016 6.8548805382742115 11.65072605996683 0 0 0
2629 877 3 -1.1794 8.98096455294871 8.047365985316633 14.451097776474358 0 0 0
3157 1053 3 -1.1794 9.014103966371719 2.2909817223981626 15.59461098091384 0 0 0
3158 1053 2 0.5897 9.829172570726834 2.7019878273840137 15.882654785093733 0 0 0
3223 1075 3 -1.1794 11.51410403616883 5.101893930235787 17.393053871157637 0 0 0
1859 620 2 0.5897 15.511892767774466 2.052182033648607 12.496079939306622 0 0 0
1236 412 2 0.5897 17.05993069979742 0.9758778872588029 8.15500477384183 0 0 0
1239 413 2 0.5897 19.368014051434475 2.7177036058458266 9.237244615050532 0 0 0
1293 431 2 0.5897 16.652031337303384 4.113621761236796 10.523214429224494 0 0 0
1296 432 2 0.5897 24.48379309146612 4.836629809820136 8.262994725586706 0 0 0
1861 621 3 -1.1794 17.050430831275747 0.882265220503602 12.504123915279909 0 0 0
1862 621 2 0.5897 17.785457303884314 1.4183940762591691 12.206576782191574 0 0 0
1863 621 2 0.5897 17.324716182606736 0.5527157043827259 13.359925799393011 0 0 0
1864 622 3 -1.1794 19.213896856502206 1.9037980573202264 10.943635657442973 0 0 0
1865 622 2 0.5897 19.715835255799576 2.6801909299227797 11.191634727627093 0 0 0
1866 622 2 0.5897 19.724530470404474 1.1691264506896484 11.283845141840235 0 0 0
1924 642 3 -1.1794 16.896308130121913 4.843266203555465 12.465991740700929 0 0 0
1925 642 2 0.5897 15.997747738543701 5.145587008408664 12.597991968495839 0 0 0
1926 642 2 0.5897 17.42792486282905 5.6369375573033125 12.526829895699457 0 0 0
1927 643 3 -1.1794 21.06855353100387 3.9364550577358117 11.578325443719166 0 0 0
1928 643 2 0.5897 21.04359903810644 4.301969567780018 12.46263775697286 0 0 0
1929 643 2 0.5897 21.67761062995663 4.5010430711826475 11.102382555364334 0 0 0
2518 840 3 -1.1794 17.378050224254835 1.9514492446126737 15.533633823839859 0 0 0
2519 840 2 0.5897 17.021519363752528 1.229009892896718 16.05054774441157 0 0 0
2520 840 2 0.5897 18.325814183679277 1.8197819335181198 15.558917887264863 0 0 0
2521 841 3 -1.1794 20.277548401941743 1.7704379120061733 15.595906831381471 0 0 0
2522 841 2 0.5897 20.683493717822287 0.9323767031986446 15.374335257222794 0 0 0
2523 841 2 0.5897 20.241832845713134 1.7743494063393113 16.552432517100744 0 0 0
2572 858 3 -1.1794 16.839867499331355 5.3834560954688335 15.222167358133454 0 0 0
2573 858 2 0.5897 17.060485806887122 4.766561873952894 14.524312522271694 0 0 0
2574 858 2 0.5897 15.924114192950851 5.610699243008226 15.060956762651875 0 0 0
2575 859 3 -1.1794 21.26739947321036 4.514921108858201 14.283627684797503 0 0 0
2576 859 2 0.5897 22.141183049378768 4.853748891183301 14.478384903879578 0 0 0
2577 859 2 0.5897 21.217734495131022 3.688695721997464 14.764373756236028 0 0 0
2639 880 2 0.5897 16.491587873755666 8.11994381947198 15.322251564144564 0 0 0
3167 1056 2 0.5897 17.688110974539864 3.351508315655261 18.596128152240393 0 0 0
3230 1077 2 0.5897 16.72177312367756 6.016443490979439 17.3715021846905 0 0 0
30068 0 1 0 19.365632979875148 7.5365210700335235 13.012257164710633 0 0 0
30112 0 1 0 16.012052935214765 7.461973704659456 10.073229100767717 0 0 0
30282 0 1 0 22.298272017727708 1.2727060172564542 13.21309269727276 0 0 0
30303 0 1 0 19.99733413893531 6.726724140076651 8.38905803937272 0 0 0
1348 450 3 -1.1794 23.36495767900879 8.555785407258735 9.433679424532192 0 0 0
1932 644 2 0.5897 23.785827352595724 4.987563335360441 11.579658402578842 0 0 0
30100 0 1 0 19.963465467928998 7.284093932508946 17.357937416532575 0 0 0
30012 0 1 0 29.203325796695594 8.365239516359408 8.24673139225964 0 0 0
1869 623 2 0.5897 24.915847179863363 3.8589921467668513 12.426254027755165 0 0 0
1240 414 3 -1.1794 24.931449943459455 2.412155078782474 9.11482445771713 0 0 0
1241 414 2 0.5897 24.95922517451621 2.6732876054449277 10.035297686748503 0 0 0
1242 414 2 0.5897 23.99953383891372 2.3070756520483213 8.923193332276176 0 0 0
1245 415 2 0.5897 26.631761593616385 2.353239193885445 8.503464629503902 0 0 0
1246 416 3 -1.1794 30.445058004894868 2.308928464108287 8.946360107602745 0 0 0
1248 416 2 0.5897 29.516019014757116 2.144311661825725 8.785054199625025 0 0 0
1297 433 3 -1.1794 27.567782749935976 6.008391519058896 8.023310144629452 0 0 0
1299 433 2 0.5897 27.46859740392113 6.4346649557698745 8.874594199279974 0 0 0
1301 434 2 0.5897 30.115452979830494 4.818245868904077 9.501948694193633 0 0 0
1867 623 3 -1.1794 24.52907697114091 3.285666495521994 11.764485430762445 0 0 0
1868 623 2 0.5897 24.70495554255495 2.3999316613489734 12.081931171544772 0 0 0
1870 624 3 -1.1794 31.23186079103477 1.6653182534057644 13.539175883594357 0 0 0
1871 624 2 0.5897 30.727194709100058 1.2380672651965567 12.847076568133838 0 0 0
1872 624 2 0.5897 32.135028475064864 1.3895408786265158 13.382757474955088 0 0 0
1930 644 3 -1.1794 23.18737071409075 5.700737338978241 11.35725210596074 0 0 0
1931 644 2 0.5897 23.54486130479211 6.464211312281005 11.810617183755067 0 0 0
1933 645 3 -1.1794 26.2808862348529 6.646075326877888 10.856238591515874 0 0 0
1934 645 2 0.5897 26.77353140443557 6.311322844899022 11.605554441225221 0 0 0
1935 645 2 0.5897 25.697764088382993 5.927371656160826 10.611973870785896 0 0 0
1936 646 3 -1.1794 31.248508125883355 5.128460825583598 11.217532298646738 0 0 0
1937 646 2 0.5897 30.66976542564481 4.600924198314901 11.767980914935787 0 0 0
1938 646 2 0.5897 30.942712512462275 6.027192434154352 11.34001632575885 0 0 0
1994 665 2 0.5897 26.965641966814918 8.384442657014267 11.265004670725975 0 0 0
1997 666 2 0.5897 30.66096970048172 8.365124988527759 11.187897998225598 0 0 0
2524 842 3 -1.1794 25.218813754296722 2.892443812999573 15.056831198516 0 0 0
2525 842 2 0.5897 24.996775278913233 2.841685697113811 15.986538128509832 0 0 0
2526 842 2 0.5897 24.985570457956975 3.7853573523412245 14.802792584902678 0 0 0
2527 843 3 -1.1794 28.489859757380064 4.170577680673664 16.081657116779446 0 0 0
2528 843 2 0.5897 27.825893884526945 3.801285989642501 15.499416264921084 0 0 0
2529 843 2 0.5897 29.23018288968663 4.3667968330110485 15.507503275018513 0 0 0
2578 860 3 -1.1794 23.904163737940348 5.3208636343782905 14.5287816354406 0 0 0
2579 860 2 0.5897 24.054476638012744 6.236173759089653 14.292466688114846 0 0 0
2580 860 2 0.5897 23.71168614337453 5.343513441696107 15.466156045769914 0 0 0
2581 861 3 -1.1794 27.7651746603205 6.139697151564724 13.404798593196512 0 0 0
2582 861 2 0.5897 27.567808732057365 7.014882291470989 13.738457842179551 0 0 0
2583 861 2 0.5897 28.06826865099652 5.653286747099544 14.171460709285178 0 0 0
2584 862 3 -1.1794 30.7371853854438 4.613084469197466 14.640542075684161 0 0 0
2585 862 2 0.5897 31.170520717735254 3.8618504150825927 14.235449958240476 0 0 0
2586 862 2 0.5897 30.948026252098916 4.538613560035991 15.571257963994142 0 0 0
2646 882 2 0.5897 26.6826799967436 8.46520245831177 14.952784859380579 0 0 0
2648 883 2 0.5897 31.144198201803636 8.634532211980448 14.50381672700654 0 0 0
3237 1079 2 0.5897 22.280124516134656 5.493385420108684 17.643528903248733 0 0 0
30075 0 1 0 27.731476161690537 1.1400434437072293 14.150272993440218 0 0 0
30114 0 1 0 28.15118964778211 3.5368758486992733 11.45698657046994 0 0 0
30148 0 1 0 27.244907575949615 6.45050925729814 18.326604521922757 0 0 0
30300 0 1 0 30.790579506552106 7.59648736100143 17.100922174603824 0 0 0
1991 664 2 0.5897 23.240586445822206 9.363610945583934 12.077133716119578 0 0 0
1996 666 3 -1.1794 30.1579988894112 7.589115966563656 11.435004911446978 0 0 0
2641 881 3 -1.1794 24.60592549984431 8.03594990627172 15.230904101457504 0 0 0
3176 1059 2 0.5897 26.471113891630626 0.3783880904817054 17.26104527696692 0 0 0
3179 1060 2 0.5897 31.257867490889005 1.3673021339820028 15.086261271265448 0 0 0
3235 1079 3 -1.1794 23.131190892627185 5.806922472944097 17.337567505122607 0 0 0
3238 1080 3 -1.1794 31.440053120410127 4.034314809691549 17.263831243825972 0 0 0
1249 417 3 -1.1794 33.1008015139082 1.830445499421948 8.175868973723134 0 0 0
1251 417 2 0.5897 33.16029365990863 2.579113620754433 7.582414239563841 0 0 0
1254 418 2 0.5897 36.407448273822034 3.076203725075556 8.498242941014931 0 0 0
1303 435 3 -1.1794 34.187151829412954 5.0287911855470435 9.656108313277983 0 0 0
1305 435 2 0.5897 34.10879289309231 5.4332024592365675 10.520135925290525 0 0 0
1306 436 3 -1.1794 36.512134547926564 6.173285914029528 8.468020781402675 0 0 0
1308 436 2 0.5897 35.73700870947056 5.631755967308286 8.616875501124394 0 0 0
1311 437 2 0.5897 37.85203026647072 5.578957742665007 9.70356194876046 0 0 0
1873 625 3 -1.1794 34.07224177102481 2.0081918633929603 12.072829814327042 0 0 0
1874 625 2 0.5897 33.3151299949052 2.5912610581160123 12.017659133702612 0 0 0
1875 625 2 0.5897 33.777333416656525 1.1928957407813723 11.667179653663224 0 0 0
1876 626 3 -1.1794 36.41113649351576 3.6926689407419473 10.733051246861077 0 0 0
1877 626 2 0.5897 35.51211697487173 3.5109617573516543 11.00687289958557 0 0 0
1878 626 2 0.5897 36.95201237932379 3.360574369419905 11.44956904583196 0 0 0
1880 627 2 0.5897 38.97491132789514 1.5852196290177172 11.207284388799485 0 0 0
1939 647 3 -1.1794 33.51738347235581 5.899152080754895 12.370391231483362 0 0 0
1940 647 2 0.5897 33.473457356908824 6.855064860659933 12.34730994103313 0 0 0
1941 647 2 0.5897 32.68704407267793 5.611522247553787 11.990868773905895 0 0 0
1942 648 3 -1.1794 36.47268644652046 6.579015553244264 12.032101081082205 0 0 0
1943 648 2 0.5897 35.62741606374652 6.152229279267669 11.892089864574839 0 0 0
1944 648 2 0.5897 37.10994223987866 5.985491887197125 11.634776842071645 0 0 0
1947 649 2 0.5897 39.24912857454316 6.6323122028919945 12.623696793103669 0 0 0
2530 844 3 -1.1794 35.16678643338092 2.018411502160606 15.081692792312447 0 0 0
2531 844 2 0.5897 35.172660824365096 1.7659332890670865 14.158409820627154 0 0 0
2532 844 2 0.5897 34.79898828547297 2.9021158657494452 15.086500597058956 0 0 0
2533 845 3 -1.1794 38.228448565381754 1.6808897765939026 15.399845941492696 0 0 0
2534 845 2 0.5897 37.66666835206777 1.333278136618195 16.092522392124206 0 0 0
2587 863 3 -1.1794 33.558029936614226 4.769179852382575 15.177666276654499 0 0 0
2588 863 2 0.5897 34.134847519900866 5.417106303587387 14.773061311576623 0 0 0
2589 863 2 0.5897 32.68072037604799 5.00965400155749 14.879787449682931 0 0 0
2590 864 3 -1.1794 34.98048028879818 7.174657540529881 14.896925163866507 0 0 0
2591 864 2 0.5897 35.633576212000925 7.321659630770586 15.581093872470754 0 0 0
2592 864 2 0.5897 35.40409087405509 7.4740431653896495 14.092466692048514 0 0 0
2652 884 2 0.5897 32.83642360642467 9.175041978953566 13.856126794462904 0 0 0
3182 1061 2 0.5897 33.09583070469271 1.6465262305307502 16.895952144611908 0 0 0
3186 1062 2 0.5897 35.47018237664243 2.6367234970232363 17.805708301289304 0 0 0
30156 0 1 0 37.51644205814422 4.576113762964633 14.36214625598688 0 0 0
1879 627 3 -1.1794 39.72758212687672 2.0725561821561045 11.542277300235153 0 0 0
3188 1063 2 0.5897 39.25052696432235 4.25234153341239 18.65522187054326 0 0 0
1351 451 3 -1.1794 32.77944039033338 8.031944098904095 9.010669926715794 0 0 0
1999 667 3 -1.1794 33.81846381946665 8.749610456157873 11.882604175542365 0 0 0
2004 668 2 0.5897 37.16864664793112 9.078264969838695 12.85008838844513 0 0 0
3307 1103 3 -1.1794 39.186921100210995 7.8314789274887024 15.802132334803341 0 0 0
1358 453 2 0.5897 40.28923089097444 7.627427568134688 9.744877401912849 0 0 0
1309 437 3 -1.1794 38.78647208914307 5.550778061679558 9.909127524486768 0 0 0
1945 649 3 -1.1794 39.756986059465596 5.8352150190441625 12.472210385492396 0 0 0
1257 419 2 0.5897 41.21980178395702 3.8971347387113076 8.977634192775835 0 0 0
1260 420 2 0.5897 45.851073647754355 3.065927716964707 9.60061126439265 0 0 0
1313 438 2 0.5897 42.2912709921259 6.3655428905223905 9.513583791701755 0 0 0
1314 438 2 0.5897 41.494734288171415 6.200116619407076 8.236846918632798 0 0 0
1881 627 2 0.5897 40.012333578638625 1.576537476482195 12.309814845102242 0 0 0
1882 628 3 -1.1794 42.05087049162561 3.1659309354115894 10.38726352450954 0 0 0
1883 628 2 0.5897 42.83807156843768 2.785390339266118 10.776795056167934 0 0 0
1884 628 2 0.5897 41.337389970065246 2.8749907094845852 10.955181578112775 0 0 0
1885 629 3 -1.1794 44.70781541547349 2.3575425356233892 11.601706671716476 0 0 0
1886 629 2 0.5897 45.14471609768238 1.5067864496282464 11.641259525542216 0 0 0
1887 629 2 0.5897 45.17695004089377 2.898027706169552 12.237333501004397 0 0 0
1946 649 2 0.5897 39.6541579683553 5.659251852950364 11.536959098692133 0 0 0
1948 650 3 -1.1794 42.13915497671551 5.544193070008571 11.531903327898046 0 0 0
1949 650 2 0.5897 42.05500750521929 4.593094228378113 11.464362609823585 0 0 0
1950 650 2 0.5897 41.40871720946463 5.8106996459602565 12.090174463522374 0 0 0
1951 651 3 -1.1794 45.27298292665975 6.124438694885608 11.462348936195205 0 0 0
1952 651 2 0.5897 45.70773635110567 5.403553724530404 11.91792140549805 0 0 0
1953 651 2 0.5897 44.41432844813909 5.774789171978961 11.224253078926626 0 0 0
2007 669 2 0.5897 42.282618582965775 9.167400617695545 12.35965183164389 0 0 0
2009 670 2 0.5897 44.76671285517675 7.993680132718251 12.008274266239054 0 0 0
2535 845 2 0.5897 37.72096866980651 2.395608423081754 15.015304314026247 0 0 0
2536 846 3 -1.1794 46.22667618356754 3.2929122117793947 13.85480576357933 0 0 0
2537 846 2 0.5897 45.99721097902041 2.410160472965904 14.145196012897816 0 0 0
2538 846 2 0.5897 47.1518943041595 3.3871582740231965 14.08134695700163 0 0 0
2593 865 3 -1.1794 42.544734145267824 7.317774502466422 14.72816908013381 0 0 0
2594 865 2 0.5897 41.80742334799031 6.987502179606673 14.214823371282941 0 0 0
2595 865 2 0.5897 42.53012607693468 6.797400697826335 15.531431009193401 0 0 0
2596 866 3 -1.1794 45.43898193090029 7.238501193294083 15.069219211674605 0 0 0
2597 866 2 0.5897 44.73240843504448 7.050980401596677 14.451301815276217 0 0 0
2598 866 2 0.5897 45.08059072382276 7.913051629182053 15.64608106884474 0 0 0
3248 1083 2 0.5897 39.51851326523338 6.568562120814248 19.443338081062414 0 0 0
3254 1085 2 0.5897 45.28672210151589 6.29740072116117 16.997370172322785 0 0 0
3308 1103 2 0.5897 39.974359316926616 8.356889972047712 15.943964291419832 0 0 0
30063 0 1 0 42.067346260687636 0.6425202389556186 14.007849826780635 0 0 0
30168 0 1 0 40.87100145488411 3.974929814179691 15.027063437505118 0 0 0
2658 886 2 0.5897 44.544573259839986 10.742942227186447 14.987556650436451 0 0 0
3191 1064 2 0.5897 41.397609109531885 2.103988282915612 17.084271847516064 0 0 0
3250 1084 3 -1.1794 42.02731382846194 5.4096130892642105 17.771026083428676 0 0 0
3311 1104 2 0.5897 42.30470228224151 9.34715357086317 16.113228180217735 0 0 0
1264 422 3 -1.1794 51.179053939703856 2.91897523677733 9.086089398777643 0 0 0
1367 456 2 0.5897 47.714793585895855 7.46571452268644 9.401222634914639 0 0 0
1262 421 2 0.5897 48.26344824125003 4.390051037504615 10.050679412866799 0 0 0
1266 422 2 0.5897 50.274479763393444 3.2318520954432683 9.076868405586897 0 0 0
1316 439 2 0.5897 51.46392119537356 4.54002091549598 8.846794891955234 0 0 0
1318 440 3 -1.1794 54.60769187048188 4.763590276144161 9.715058276225593 0 0 0
1319 440 2 0.5897 53.896001500577 5.276370136090926 10.098183904732759 0 0 0
1888 630 3 -1.1794 50.30621196678909 3.1815313938730347 12.036568528355737 0 0 0
1889 630 2 0.5897 50.924687436503916 2.982841696700583 11.33354512208689 0 0 0
1890 630 2 0.5897 50.82696111844399 3.1241322226099117 12.837666133745394 0 0 0
1891 631 3 -1.1794 54.047942529551364 2.9178864930124386 12.859241032541146 0 0 0
1892 631 2 0.5897 53.85469330804799 2.3138826492911018 12.142257697176843 0 0 0
1893 631 2 0.5897 54.953616460637356 3.1881812916873233 12.70782203190219 0 0 0
1954 652 3 -1.1794 47.669985747227145 4.786117605420433 11.647320716325746 0 0 0
1955 652 2 0.5897 48.34484032128801 5.44221753345266 11.473145448586674 0 0 0
1956 652 2 0.5897 48.15408987913124 4.019555662123305 11.954334960589758 0 0 0
1957 653 3 -1.1794 52.690132336974536 6.003343962091838 11.139728233811129 0 0 0
1958 653 2 0.5897 52.944470102673286 5.490146575709839 11.90665218363812 0 0 0
1959 653 2 0.5897 52.86005018786176 6.911126639271109 11.39130395912403 0 0 0
2012 671 2 0.5897 50.56376924459105 6.408135809014183 11.778969010053498 0 0 0
2539 847 3 -1.1794 48.86612133141554 3.5824451489138256 14.7567012084993 0 0 0
2540 847 2 0.5897 49.50381177066959 3.26556446727205 14.117037608972229 0 0 0
2541 847 2 0.5897 49.27198838544671 4.363054949575574 15.133732018274792 0 0 0
2542 848 3 -1.1794 51.244524030176215 2.075544151685143 14.72544534084344 0 0 0
2543 848 2 0.5897 51.159340656664064 1.1418221064148502 14.532731592381563 0 0 0
2544 848 2 0.5897 52.17133280160363 2.194115953291032 14.933286575890195 0 0 0
2545 849 3 -1.1794 53.590423976108646 2.5836248977707617 15.732735115129913 0 0 0
2546 849 2 0.5897 54.21616189173653 2.54033671024406 15.009678807183334 0 0 0
2599 867 3 -1.1794 48.07039753249681 6.315209665478715 14.978060776368507 0 0 0
2600 867 2 0.5897 47.99406473698462 6.085902826942538 14.051873078062052 0 0 0
2601 867 2 0.5897 47.18574456499986 6.2044411424207295 15.326416931004196 0 0 0
2602 868 3 -1.1794 51.149656297080845 5.457618424576347 14.148339372113497 0 0 0
2603 868 2 0.5897 52.03383241230602 5.71992244266134 13.89209541502368 0 0 0
2604 868 2 0.5897 51.140228294144855 5.544791244115388 15.101515014326393 0 0 0
2605 869 3 -1.1794 53.748794146947326 6.502988127458942 14.13899713043749 0 0 0
2607 869 2 0.5897 54.061410023587094 7.253069070405273 14.644844334546052 0 0 0
2660 887 2 0.5897 47.46587064811836 8.289923554088908 14.761437495860374 0 0 0
2663 888 2 0.5897 50.62587628688009 7.549239693779234 14.279542836795434 0 0 0
2665 889 3 -1.1794 52.70493453066006 8.205741985128675 16.625269665998392 0 0 0
2666 889 2 0.5897 52.35990324537331 7.324755613511279 16.480189526549573 0 0 0
3198 1066 2 0.5897 50.61326885599089 2.5973215889584287 16.460855287781406 0 0 0
3263 1088 2 0.5897 53.949082064946914 7.173853486853936 17.595529359996554 0 0 0
1366 456 3 -1.1794 47.12180445315194 7.8196789195116025 10.06402392054933 0 0 0
1374 458 2 0.5897 53.937709824724955 7.613022924067293 8.289895467689885 0 0 0
3195 1065 2 0.5897 47.74315615567878 2.5463700513307503 16.55317437566426 0 0 0
3201 1067 2 0.5897 53.45463327573232 2.172711164648265 18.088499291444297 0 0 0
2547 849 2 0.5897 53.70508949299223 3.461294813617419 16.097123587371563 0 0 0
2606 869 2 0.5897 54.41230721802362 6.377737560740518 13.460546770331144 0 0 0
1267 423 3 -1.1794 58.15456913719724 3.6158551362830083 8.373836987994986 0 0 0
1268 423 2 0.5897 57.62971073279076 2.8448490246396148 8.15865092080767 0 0 0
1270 424 3 -1.1794 60.594429698510545 2.396751649066822 8.746746135653071 0 0 0
1272 424 2 0.5897 60.37812469559384 1.967017345470119 9.57425564202093 0 0 0
1275 425 2 0.5897 62.819366987465436 2.6653654109470533 8.599916660062068 0 0 0
1322 441 2 0.5897 55.62197092089049 6.054752445913962 7.611923892604967 0 0 0
1323 441 2 0.5897 56.547905508805876 6.437933626712978 8.746697579019388 0 0 0
1324 442 3 -1.1794 61.503258079244944 4.9913688524553965 9.581565261504126 0 0 0
1326 442 2 0.5897 61.457339434808475 5.113946785760581 10.529773105806138 0 0 0
1894 632 3 -1.1794 56.83802918929949 2.9360315319285974 11.466427568885008 0 0 0
1895 632 2 0.5897 57.575825380426856 3.127240397582935 10.887352348703377 0 0 0
1896 632 2 0.5897 56.75116221867947 1.983210673590397 11.43782595554434 0 0 0
1897 633 3 -1.1794 59.723732765779616 2.916439234140659 11.472595509751757 0 0 0
1898 633 2 0.5897 59.68516883049122 2.6005287514811544 12.375339276782347 0 0 0
1899 633 2 0.5897 59.93928695743722 3.8456235172606874 11.552503415003297 0 0 0
1960 654 3 -1.1794 56.77914354160458 5.901613321124011 10.830983769131896 0 0 0
1961 654 2 0.5897 56.09448537379061 5.69200483047557 10.195737165310277 0 0 0
1962 654 2 0.5897 56.95390858796692 5.0732179769790955 11.277581999571677 0 0 0
1963 655 3 -1.1794 59.50045361580395 5.789292446416982 11.48838947126683 0 0 0
1964 655 2 0.5897 58.910813130810176 6.2913682496320975 10.925827601357247 0 0 0
1965 655 2 0.5897 59.53915561591161 6.290154193106305 12.303172674348543 0 0 0
2018 673 2 0.5897 57.303380247709924 7.651608351127448 10.681066494144284 0 0 0
2548 850 3 -1.1794 56.960803930785815 2.756159170674653 15.24026449860441 0 0 0
2549 850 2 0.5897 57.82178133871019 2.6196036447215247 15.635615442622791 0 0 0
2550 850 2 0.5897 56.36395699480456 2.237751441182064 15.779948418487253 0 0 0
2551 851 3 -1.1794 59.329777222756185 1.0595160990080172 13.796786336952179 0 0 0
2552 851 2 0.5897 59.445559571834224 0.7118322237227765 14.681061742096958 0 0 0
2553 851 2 0.5897 58.492588503570516 0.6988286641195908 13.50480765036477 0 0 0
2608 870 3 -1.1794 56.339694337307165 5.327527913235998 13.98939967256488 0 0 0
2609 870 2 0.5897 56.687136546623925 4.49512610680887 14.309749144885027 0 0 0
2610 870 2 0.5897 56.249285817404605 5.867839701920639 14.774333670760686 0 0 0
2611 871 3 -1.1794 58.88302176102549 7.434198051898378 14.174386389347223 0 0 0
2612 871 2 0.5897 59.424016269733535 7.127373457457671 14.90199545395165 0 0 0
2613 871 2 0.5897 58.10124519719605 6.882869359269571 14.207453499335186 0 0 0
2669 890 2 0.5897 60.01451353463459 8.958079851328394 14.18258418888342 0 0 0
3203 1068 2 0.5897 61.0279348408354 0.7825090025922224 16.414391014602103 0 0 0
3323 1108 2 0.5897 57.44723936344725 8.834555264648145 16.354908378393525 0 0 0
30055 0 1 0 61.10261251582637 3.9392136744588457 14.85569559613013 0 0 0
30236 0 1 0 54.53487316178429 1.20928189473296 9.64804695177736 0 0 0
1378 460 3 -1.1794 59.90141925017186 6.9918638720718835 8.859390697402942 0 0 0
3202 1068 3 -1.1794 60.111955483722554 1.049503208260308 16.337392574907007 0 0 0
3265 1089 3 -1.1794 56.75237575318054 6.825624047401125 16.40829140999548 0 0 0
3266 1089 2 0.5897 56.0851053978714 6.70993160019098 17.084751569311017 0 0 0
1276 426 3 -1.1794 66.15207446845923 2.0848178847089187 9.18557375832355 0 0 0
1329 443 2 0.5897 69.24169192762547 4.790067020454455 7.870470112233065 0 0 0
1273 425 3 -1.1794 63.63405700015328 3.167441435806334 8.620690637816656 0 0 0
1277 426 2 0.5897 65.31173016398795 2.542077221657784 9.216673584403443 0 0 0
1279 427 3 -1.1794 68.47249673846184 3.0281217464718346 8.08351948648072 0 0 0
1281 427 2 0.5897 67.57676166567299 2.8067743640762988 8.338265451513896 0 0 0
1327 443 3 -1.1794 69.43629670898177 5.714179891525395 8.026598217561926 0 0 0
1328 443 2 0.5897 0.06270720110557196 5.727042933308883 8.26707554828395 1 0 0
1383 461 2 0.5897 65.3389537604791 7.205690209117207 9.506462300801303 0 0 0
1389 463 2 0.5897 69.73623416427024 7.781230999501329 8.31309130097684 0 0 0
1900 634 3 -1.1794 63.10948641273786 4.183458270428674 11.842524457699716 0 0 0
1901 634 2 0.5897 63.67005769336688 4.105580696998194 11.070561574075446 0 0 0
1902 634 2 0.5897 63.33284796415288 3.42286117617843 12.379025999815056 0 0 0
1903 635 3 -1.1794 66.12681733659497 2.9220965640302543 12.021602133086061 0 0 0
1904 635 2 0.5897 66.30793999124045 2.589417376603522 11.142539719309822 0 0 0
1905 635 2 0.5897 66.98722407839536 2.9854114044650273 12.436238454138604 0 0 0
1906 636 3 -1.1794 68.84589655737034 3.3106998311488423 12.092239091289494 0 0 0
1907 636 2 0.5897 68.97895559153717 4.1401660349882325 11.633422388589123 0 0 0
1908 636 2 0.5897 69.49715196031092 3.3172979260638797 12.793705023246263 0 0 0
1966 656 3 -1.1794 66.19667891639446 5.6416375815475766 12.026304307614499 0 0 0
1967 656 2 0.5897 65.93764514258518 4.731851626068998 11.879938727736217 0 0 0
1968 656 2 0.5897 67.02591602943347 5.733517577192905 11.557097141692768 0 0 0
1969 657 3 -1.1794 69.10980942137923 5.78980519117276 10.767917689991043 0 0 0
1970 657 2 0.5897 69.37397623353687 6.694125555648701 10.937191658571063 0 0 0
1971 657 2 0.5897 68.96452961150693 5.755201937502673 9.822439174156907 0 0 0
2027 676 2 0.5897 66.30386641143481 8.589457322396898 11.138813335600801 0 0 0
2554 852 3 -1.1794 63.49354125483123 1.8650162355101974 13.814557540050671 0 0 0
2555 852 2 0.5897 63.42147786025467 0.9119355174102847 13.762832250299033 0 0 0
2556 852 2 0.5897 64.11564580017658 2.0204331680355625 14.525235369367058 0 0 0
2557 853 3 -1.1794 66.76352556291423 3.530980274692173 15.332155708904656 0 0 0
2558 853 2 0.5897 66.48145101721792 3.012318607125907 14.578726397277972 0 0 0
2559 853 2 0.5897 66.28990581470484 4.358206297606532 15.24490348107789 0 0 0
2614 872 3 -1.1794 62.839490928762245 6.685904587693483 13.67352299740014 0 0 0
2615 872 2 0.5897 63.54284677952454 6.329240867730637 14.216029374185926 0 0 0
2616 872 2 0.5897 62.661682287987695 6.000174283304287 13.029791966689746 0 0 0
2617 873 3 -1.1794 65.53698232470396 6.033311807939127 14.526231841490969 0 0 0
2618 873 2 0.5897 65.75522542615451 6.960686471982632 14.618848286645498 0 0 0
2619 873 2 0.5897 65.57824327243387 5.8699995957191025 13.583969336211563 0 0 0
2620 874 3 -1.1794 68.92368091947488 5.078305380906564 14.811683298453287 0 0 0
2621 874 2 0.5897 68.18026222747918 5.037824009351986 14.210084031364488 0 0 0
2622 874 2 0.5897 68.7874685731388 4.34465559307799 15.411213472536216 0 0 0
2672 891 2 0.5897 63.3227002175045 7.931283736539259 15.156878435959902 0 0 0
2677 893 3 -1.1794 69.55051956553046 7.811160836786945 14.612293583773212 0 0 0
2678 893 2 0.5897 68.68104858977772 8.170973623319014 14.787757500892427 0 0 0
3209 1070 2 0.5897 66.73895966637437 3.3541997326549318 17.282711272258666 0 0 0
3213 1071 2 0.5897 69.40495430324764 4.445778011685325 18.800769331424505 0 0 0
3275 1092 2 0.5897 68.17326911808651 6.462041476663381 16.575762431222703 0 0 0
3333 1111 2 0.5897 65.7473683649905 8.403761192103085 17.417096428302802 0 0 0
1517 506 2 0.5897 1.7831335506161825 18.39573146174985 8.772988263383244 0 0 0
1331 444 2 0.5897 3.1655664285882765 9.774571031355928 8.06057278010457 0 0 0
1332 444 2 0.5897 2.976240758528029 8.423684113705608 8.717195450535142 0 0 0
1333 445 3 -1.1794 5.929272949012515 9.638053849585704 9.515083809587452 0 0 0
1390 464 3 -1.1794 2.8066452727056292 12.315122916922716 8.716688477532307 0 0 0
1392 464 2 0.5897 2.5267315924639515 12.037018599289611 7.844600090270568 0 0 0
1393 465 3 -1.1794 5.693715463752611 12.432579536646841 8.952231467358041 0 0 0
1395 465 2 0.5897 4.801519876392945 12.445114371577253 8.605733072187498 0 0 0
1456 486 3 -1.1794 2.6671632971126584 15.13741608826651 9.18129267222013 0 0 0
1458 486 2 0.5897 2.5796091201612983 14.222621322734021 9.449092097118854 0 0 0
1461 487 2 0.5897 4.6910212878261675 15.213478118034699 9.005470384287449 0 0 0
1972 658 3 -1.1794 2.5304814718699653 9.555318398375965 11.72294626509198 0 0 0
1974 658 2 0.5897 3.1047980554126773 10.30560493836194 11.569770802243815 0 0 0
1976 659 2 0.5897 5.665590756172751 9.915686304661708 12.311301303285365 0 0 0
1977 659 2 0.5897 5.353131253355155 8.447636169858296 12.113578825985917 0 0 0
2032 678 3 -1.1794 4.595941868738819 11.637625152197307 12.384370690472705 0 0 0
2033 678 2 0.5897 5.421149859051914 12.005510661596148 12.068262617296899 0 0 0
2034 678 2 0.5897 4.584985841295001 11.841359436561373 13.319573821373279 0 0 0
2092 698 3 -1.1794 2.454139617449737 13.65992523094256 12.161847054560292 0 0 0
2093 698 2 0.5897 2.176444694782366 13.424224078582737 13.047036653114297 0 0 0
2094 698 2 0.5897 3.314500124957527 13.252048439411574 12.063634202847862 0 0 0
2623 875 3 -1.1794 3.343861534199954 8.292093334560803 14.326662197937239 0 0 0
2625 875 2 0.5897 4.058640279778405 8.688031032982357 14.825216455880836 0 0 0
2626 876 3 -1.1794 6.197682268768647 9.185303055758617 15.254283878538146 0 0 0
2680 894 3 -1.1794 2.1553025323262944 12.25385704759076 14.463566733878064 0 0 0
2681 894 2 0.5897 1.629018024290505 11.454583382767494 14.443124731334995 0 0 0
2682 894 2 0.5897 2.1508354608186275 12.520693709191622 15.382810949971264 0 0 0
2683 895 3 -1.1794 5.700389966354789 12.106744434550984 15.222459917865306 0 0 0
2684 895 2 0.5897 5.502760993824266 11.267346774998062 15.637895505666068 0 0 0
2685 895 2 0.5897 6.652512973722798 12.107514325519494 15.124002055996439 0 0 0
2746 916 3 -1.1794 2.9476507765910904 15.8825360224949 14.777444121651921 0 0 0
2747 916 2 0.5897 2.2410373451666725 15.953689429684237 14.13567595144806 0 0 0
2748 916 2 0.5897 2.507253201512914 15.647809119829928 15.594257928989878 0 0 0
2749 917 3 -1.1794 5.75745036342003 15.934606118041716 15.114231964797064 0 0 0
2750 917 2 0.5897 4.80152296270588 15.958156379878654 15.070878421444723 0 0 0
2751 917 2 0.5897 5.989093764574811 15.051813954210768 14.825700141048895 0 0 0
2802 934 2 0.5897 5.859420287167653 17.980042680608747 15.581083088417532 0 0 0
3338 1113 2 0.5897 5.278333453797235 13.294287556486157 16.92728257662951 0 0 0
3393 1131 2 0.5897 6.364106094843053 16.212219158462112 16.871965925618987 0 0 0
30245 0 1 0 0.0023033144842346852 10.872855941846005 16.89209260064082 0 0 0
2799 933 2 0.5897 2.931428034769848 17.766892193880096 15.392737193934703 0 0 0
1339 447 3 -1.1794 11.898715644782929 9.215849072172928 8.698296448126703 0 0 0
1396 466 3 -1.1794 9.011502205998548 12.546855771976398 7.835502413669894 0 0 0
1397 466 2 0.5897 9.00415478247226 11.801280505420285 8.435749501488424 0 0 0
1463 488 2 0.5897 8.720070197077133 14.400450692161254 8.384196536467403 0 0 0
1467 489 2 0.5897 12.07205980993765 14.142170608645412 9.36437182671216 0 0 0
1344 448 2 0.5897 13.766879575969746 9.716960686224347 8.634511446711127 0 0 0
1336 446 3 -1.1794 8.598624959067473 10.365779777404864 9.45619069393686 0 0 0
1338 446 2 0.5897 7.8376166047587414 9.795140477165278 9.563287196189023 0 0 0
1341 447 2 0.5897 11.716188423996702 8.285044172126522 8.826818696708223 0 0 0
1342 448 3 -1.1794 14.65264333842906 10.07911349974054 8.612143062999149 0 0 0
1398 466 2 0.5897 9.276896851374 12.175117108081869 6.994308088447077 0 0 0
1399 467 3 -1.1794 11.933092594030951 12.114250057217856 8.918494751234382 0 0 0
1401 467 2 0.5897 11.907679034411535 11.161337887628893 9.005353776584121 0 0 0
1404 468 2 0.5897 14.061423593786765 12.89957131337624 8.91631193393222 0 0 0
1462 488 3 -1.1794 8.62477516688003 15.240620281844816 8.832822587838146 0 0 0
1464 488 2 0.5897 8.145932836908807 15.031480354689515 9.634821114374258 0 0 0
1465 489 3 -1.1794 12.233723744721017 15.072993208851592 9.210535437306472 0 0 0
1466 489 2 0.5897 12.882567038509077 15.316227422372748 9.870892300640438 0 0 0
1468 490 3 -1.1794 14.730950580197865 16.448253781130912 9.469617159047111 0 0 0
1523 508 2 0.5897 8.91061821667229 16.948025581873 9.838011761664783 0 0 0
1980 660 2 0.5897 12.410373206206192 7.511190125725351 11.585162909401815 0 0 0
1981 661 3 -1.1794 13.69395368701609 8.651196477079964 11.95438891177371 0 0 0
1983 661 2 0.5897 13.693733477761466 8.364370535335295 12.867604772473817 0 0 0
2035 679 3 -1.1794 7.290905217125718 11.647986494665458 11.728752724478264 0 0 0
2036 679 2 0.5897 7.191511446299402 12.597640872988247 11.795902488103884 0 0 0
2037 679 2 0.5897 7.892787748169204 11.520943660584152 10.995384441742443 0 0 0
2038 680 3 -1.1794 13.93427768936948 11.80188175444389 12.026211946328475 0 0 0
2039 680 2 0.5897 14.688554417726571 11.21546964955517 12.084693892756416 0 0 0
2040 680 2 0.5897 14.202458639250747 12.476326662650855 11.40216422015838 0 0 0
2095 699 3 -1.1794 6.861782980199677 14.516655366486296 11.571412483473672 0 0 0
2096 699 2 0.5897 6.638992638999517 15.40291442872368 11.856264290556782 0 0 0
2097 699 2 0.5897 6.577385517119235 14.479483707236307 10.658193651694514 0 0 0
2098 700 3 -1.1794 13.595155659310032 16.246330341330488 12.245633146980495 0 0 0
2099 700 2 0.5897 12.828084083683262 15.923722044925015 12.718662622926294 0 0 0
2100 700 2 0.5897 14.340156530385817 15.85195018187572 12.699142450006054 0 0 0
2101 701 3 -1.1794 16.296606743795778 15.164568558351645 11.331855225550559 0 0 0
2102 701 2 0.5897 16.801337157617134 15.676049453728197 11.964204502568004 0 0 0
2103 701 2 0.5897 16.54359669096521 14.256340346453358 11.506066700093777 0 0 0
2156 719 2 0.5897 16.10808478689381 18.20705032605995 12.92291928813632 0 0 0
2630 877 2 0.5897 8.63067711115168 8.482938661222585 15.228148734119259 0 0 0
2631 877 2 0.5897 8.518365295455943 8.454559698376473 13.718686013695207 0 0 0
2632 878 3 -1.1794 11.52097660035307 7.982810791666495 15.390126563514436 0 0 0
2633 878 2 0.5897 10.790594771783777 8.12357812174771 14.787665602618901 0 0 0
2635 879 3 -1.1794 13.883399328296322 9.834729870003503 14.543753558163804 0 0 0
2637 879 2 0.5897 13.469502294087231 9.166422943344575 15.089909899941201 0 0 0
2686 896 3 -1.1794 8.09379802040802 12.597800111293168 14.246644457316577 0 0 0
2687 896 2 0.5897 8.072828619871169 11.858468365647965 13.639041932442359 0 0 0
2688 896 2 0.5897 9.004332059456843 12.64290462340807 14.538405880279827 0 0 0
2689 897 3 -1.1794 11.331152373015025 12.671872206870772 15.449657040016362 0 0 0
2690 897 2 0.5897 12.156752476514907 12.71028327397937 14.966810535149545 0 0 0
2691 897 2 0.5897 11.554432230392887 12.971222813570018 16.33100102033965 0 0 0
2692 898 3 -1.1794 14.087268028117048 12.790761553756763 14.640632313605181 0 0 0
2693 898 2 0.5897 14.432652961749376 12.044393559458628 15.130403399357009 0 0 0
2694 898 2 0.5897 13.882032430291229 12.435950504729865 13.775636210361556 0 0 0
2752 918 3 -1.1794 9.98279702206413 15.00955205278421 15.777189966567963 0 0 0
2753 918 2 0.5897 10.219585105816325 14.084837048479438 15.706014130126475 0 0 0
2754 918 2 0.5897 9.063280047776297 15.042820429004216 15.513347853206907 0 0 0
2755 919 3 -1.1794 12.734946281340067 15.542678992219836 15.168082781144477 0 0 0
2756 919 2 0.5897 13.573439653056349 15.155199234871482 14.91704404580125 0 0 0
2757 919 2 0.5897 12.109300323030793 14.82077005634492 15.107697496865079 0 0 0
2758 920 3 -1.1794 15.596826265263243 14.96382600135674 14.225459019668845 0 0 0
2759 920 2 0.5897 15.229183540404529 14.08074986357803 14.190147953650664 0 0 0
2760 920 2 0.5897 15.774070324845814 15.113030110205807 15.15419687634448 0 0 0
2808 936 2 0.5897 11.063063201811445 16.9825369532518 15.123595238708385 0 0 0
3288 1096 2 0.5897 11.349670853713496 9.517189054847934 16.443274861173727 0 0 0
3395 1132 2 0.5897 9.343602339234243 15.432544953206646 17.482783911244326 0 0 0
30203 0 1 0 10.383767132111695 10.345881198023351 12.581750461279215 0 0 0
30251 0 1 0 10.996954462735388 13.803243919748763 11.975267318381013 0 0 0
2152 718 3 -1.1794 10.318105556788415 16.779596415875535 12.971368497131632 0 0 0
2805 935 2 0.5897 9.064166631115203 17.97988600883761 15.23231896441169 0 0 0
3283 1095 3 -1.1794 8.680266810091615 8.227338885150354 17.130517249075062 0 0 0
3398 1133 2 0.5897 12.414282979290538 16.083405457537285 17.431514216910696 0 0 0
3400 1134 3 -1.1794 15.064377758918292 14.971063391627432 17.04143497983755 0 0 0
1985 662 2 0.5897 16.472932464587238 9.58232662169817 13.074844407456084 0 0 0
1988 663 2 0.5897 20.9494034736687 9.448349873070079 11.208017003618961 0 0 0
1347 449 2 0.5897 21.938867816956193 10.472811975241552 7.613178768303458 0 0 0
1407 469 2 0.5897 17.94061174743606 12.881857667093334 9.0998447076794 0 0 0
1408 470 3 -1.1794 20.959241157130535 11.961401158628789 7.773639600084558 0 0 0
1410 470 2 0.5897 21.787668921112616 12.157823810407738 8.21108171933808 0 0 0
1469 490 2 0.5897 15.094100405053915 15.944008493818076 10.197690338700395 0 0 0
1471 491 3 -1.1794 19.7356122865913 14.919728834254224 10.020040983115264 0 0 0
1473 491 2 0.5897 20.028228047852327 14.213236036828283 10.595780486796574 0 0 0
1984 662 3 -1.1794 16.225592658838945 9.941328525293585 12.222686630525063 0 0 0
1986 662 2 0.5897 15.61756746219681 9.297945892685416 11.858549434671309 0 0 0
1987 663 3 -1.1794 21.504475580712068 9.97189736155089 11.785965602256582 0 0 0
1989 663 2 0.5897 20.941138478347657 10.690294408651727 12.073696115973972 0 0 0
2041 681 3 -1.1794 17.856527682352787 12.953670861269703 11.11728835061955 0 0 0
2042 681 2 0.5897 18.770425425354922 12.798169200885084 11.355704355606882 0 0 0
2043 681 2 0.5897 17.452232242503285 12.086286145700726 11.137796408396385 0 0 0
2044 682 3 -1.1794 20.6556513839108 12.871813188154647 11.783650706690933 0 0 0
2045 682 2 0.5897 21.60690641862222 12.83836214847469 11.68252628264651 0 0 0
2046 682 2 0.5897 20.517302598059693 13.37049238236044 12.588889787622888 0 0 0
2104 702 3 -1.1794 19.182970030735312 14.972346454308864 13.179483184937203 0 0 0
2105 702 2 0.5897 19.41103377270685 15.487934367723629 12.405927767438262 0 0 0
2106 702 2 0.5897 18.34656151459643 15.334842286660802 13.47145895273884 0 0 0
2159 720 2 0.5897 18.461307005582402 17.550052103528152 11.29725112166092 0 0 0
2638 880 3 -1.1794 16.441492399238545 9.061511277355704 15.157409736744178 0 0 0
2640 880 2 0.5897 16.906255247181143 9.45911577154164 15.893709807377466 0 0 0
2695 899 3 -1.1794 17.37061611526382 12.61500428105927 16.614903518770703 0 0 0
2696 899 2 0.5897 17.36376890246417 12.302575252521898 15.710153267170465 0 0 0
2697 899 2 0.5897 17.5005540771142 11.82558771400427 17.140421514710727 0 0 0
2698 900 3 -1.1794 21.448528559351747 13.593869921956946 14.742653464772694 0 0 0
2699 900 2 0.5897 21.10319385902066 13.583879734158918 15.635332727465325 0 0 0
2700 900 2 0.5897 22.311005511396175 14.001085321905006 14.823529043543836 0 0 0
2761 921 3 -1.1794 19.95312124829536 16.27975930450346 15.563185458362193 0 0 0
2762 921 2 0.5897 19.331835128016873 16.87174458644221 15.139172457405689 0 0 0
2763 921 2 0.5897 20.088157614041048 15.577617187974697 14.926794657544262 0 0 0
3404 1135 2 0.5897 18.04856047900889 14.323883437111494 17.74922158162593 0 0 0
3407 1136 2 0.5897 20.54272056022031 16.52098697187858 17.14860268602499 0 0 0
30022 0 1 0 19.110930056531153 9.907687203990973 9.441585510086096 0 0 0
30028 0 1 0 21.663938826391888 9.914474766728066 15.311555585558184 0 0 0
30327 0 1 0 18.688794653107973 11.466751136182364 14.01314089565048 0 0 0
1992 664 2 0.5897 24.7323522570681 9.52740923833155 12.276384212963581 0 0 0
1536 512 2 0.5897 20.743216698877106 17.298156764338877 9.017391412226797 0 0 0
2166 722 2 0.5897 23.08037923289748 17.743215947832233 11.601446124121832 0 0 0
1350 450 2 0.5897 24.000168602782765 8.861403885479767 10.081241099133608 0 0 0
2644 882 3 -1.1794 27.520044048702477 8.416827923940842 14.491576941766082 0 0 0
2049 683 2 0.5897 23.830097108418904 11.875390324918893 11.895327275618296 0 0 0
1349 450 2 0.5897 23.525098622970134 7.614499238654763 9.36609593740548 0 0 0
1412 471 2 0.5897 24.497681865916054 12.078856086774422 8.035651960714228 0 0 0
1413 471 2 0.5897 23.430610696241082 12.135556138099133 6.963253688083585 0 0 0
1414 472 3 -1.1794 29.792525956107987 11.715201738697548 8.358697518607977 0 0 0
1416 472 2 0.5897 28.956281675031136 11.64560186319579 8.819222095520782 0 0 0
1474 492 3 -1.1794 23.274565154771167 15.139714361297562 9.028587752408301 0 0 0
1476 492 2 0.5897 22.32234112187263 15.042275024775806 9.031208805708125 0 0 0
1479 493 2 0.5897 29.915082542867783 15.238039835338235 8.157115370239831 0 0 0
1538 513 2 0.5897 23.450435640566386 16.878546226895658 7.6568722348318685 0 0 0
1990 664 3 -1.1794 24.024989094574227 8.88650855972968 12.347907319612327 0 0 0
1993 665 3 -1.1794 27.51763148711829 9.16304028592263 11.192031679022925 0 0 0
1995 665 2 0.5897 28.39070393575808 8.821073515043606 10.99958831058736 0 0 0
1998 666 2 0.5897 30.00792524641488 7.689690403033798 12.375002004306188 0 0 0
2047 683 3 -1.1794 23.634424106138237 11.623890928838293 10.992723751615795 0 0 0
2048 683 2 0.5897 22.84165868800458 11.091501393617971 11.05842597744434 0 0 0
2050 684 3 -1.1794 26.426289357518414 11.613806345965603 10.638188097051032 0 0 0
2051 684 2 0.5897 26.826754898507854 10.751604260933158 10.749848426343583 0 0 0
2052 684 2 0.5897 25.487836654786722 11.43617685226041 10.575048542878353 0 0 0
2053 685 3 -1.1794 31.55577962624232 9.92254728075636 10.85096159506023 0 0 0
2054 685 2 0.5897 31.25780932172379 10.658456039290888 11.385642349582971 0 0 0
2055 685 2 0.5897 32.332993855659204 9.595800821269732 11.304179303102961 0 0 0
2107 703 3 -1.1794 23.08259019327377 14.544066951098644 12.003642315951852 0 0 0
2108 703 2 0.5897 22.468863533562402 14.868342917730047 12.662744841703855 0 0 0
2109 703 2 0.5897 23.029522713758926 15.181895834213217 11.291891081778893 0 0 0
2110 704 3 -1.1794 26.148678899532154 14.928485172086841 11.0446217155586 0 0 0
2111 704 2 0.5897 25.23146747496618 15.196592232565516 10.989180604591109 0 0 0
2112 704 2 0.5897 26.11439399774345 14.008803089946536 11.30775941959284 0 0 0
2113 705 3 -1.1794 30.978394371337277 15.484315603252089 9.758194117545171 0 0 0
2114 705 2 0.5897 31.204245310262024 14.676375066216254 10.219124038684505 0 0 0
2115 705 2 0.5897 30.59599486181022 16.046243881158077 10.43216672723254 0 0 0
2168 723 2 0.5897 27.254217204421295 16.61090595391686 11.128862548075672 0 0 0
2642 881 2 0.5897 24.13800495117793 8.518697571948573 14.549555059399589 0 0 0
2643 881 2 0.5897 24.236542317390573 8.360933659927285 16.051985074157688 0 0 0
2645 882 2 0.5897 27.709488153788616 9.321449051515204 14.242572962633073 0 0 0
2647 883 3 -1.1794 30.29612472805148 8.836239799001461 14.108447418822458 0 0 0
2649 883 2 0.5897 29.67936769626157 8.255543214265375 14.554129769592278 0 0 0
2701 901 3 -1.1794 24.584180663313152 11.621870072684349 14.091787686587459 0 0 0
2702 901 2 0.5897 24.059889560803892 11.8507630236652 14.859222735808034 0 0 0
2703 901 2 0.5897 25.460348988429967 11.457031965294961 14.440196716864131 0 0 0
2704 902 3 -1.1794 27.597062863084254 10.945822578983512 13.71908040125206 0 0 0
2705 902 2 0.5897 27.803419749044888 10.80875151396932 12.79449383638024 0 0 0
2706 902 2 0.5897 28.32824018444128 11.465063728582159 14.053744959133823 0 0 0
2707 903 3 -1.1794 30.332700511050994 11.711816584303042 15.117490136743818 0 0 0
2708 903 2 0.5897 30.640360513154793 11.082862158074775 14.464808489455264 0 0 0
2709 903 2 0.5897 30.663351880126054 11.37474468587054 15.950126915155879 0 0 0
2764 922 3 -1.1794 23.984512624686417 15.661586133284137 15.247053233556406 0 0 0
2765 922 2 0.5897 23.76841670272734 15.543815431659207 16.172074472936373 0 0 0
2766 922 2 0.5897 23.609215844167498 16.512192468431422 15.019340407481774 0 0 0
2767 923 3 -1.1794 30.653150495283565 14.455373471879879 15.250001572890257 0 0 0
2768 923 2 0.5897 29.750210823655138 14.770254362615882 15.2922146908727 0 0 0
2769 923 2 0.5897 30.57531033786269 13.50138803696742 15.259277584992363 0 0 0
3350 1117 2 0.5897 28.088072939011766 10.3372439523318 16.552827824129505 0 0 0
30134 0 1 0 29.310891168771096 12.73996554879085 11.516207496051564 0 0 0
30262 0 1 0 27.121685460169783 14.41010342938506 14.433813534240587 0 0 0
30270 0 1 0 27.15056684924855 17.60819492121563 17.00648266203265 0 0 0
2167 723 3 -1.1794 27.644670744374434 17.45623787544991 11.350658294122434 0 0 0
3346 1116 3 -1.1794 24.16283117417632 11.683831303720552 16.82164241076536 0 0 0
3349 1117 3 -1.1794 28.172761688691246 10.663852302964068 17.448587963778685 0 0 0
3409 1137 3 -1.1794 22.462496150307516 14.307934719405901 17.55486377954557 0 0 0
3412 1138 3 -1.1794 30.09330743136105 16.364655448487078 17.305019713929436 0 0 0
1418 473 2 0.5897 32.98728682237665 12.034428030932373 7.561213267769969 0 0 0
2000 667 2 0.5897 33.97802242307843 8.684216995278744 10.941064748777597 0 0 0
1353 451 2 0.5897 32.6766549140089 8.958571007725862 8.793806366028983 0 0 0
1354 452 3 -1.1794 35.96547356008894 8.648646345804904 9.661890058704037 0 0 0
1355 452 2 0.5897 36.454203469437374 8.238776962440381 10.375599918762232 0 0 0
1359 453 2 0.5897 41.01680793903701 8.94562875159538 9.58716843126405 0 0 0
1417 473 3 -1.1794 32.70415963993461 11.155874480929825 7.8146196216230095 0 0 0
1419 473 2 0.5897 31.83726693719455 11.284779805316203 8.199474201542602 0 0 0
1422 474 2 0.5897 35.04001384681083 11.752207191068319 8.95791450169929 0 0 0
1424 475 2 0.5897 38.0613447551009 11.83019422813478 8.559476133483036 0 0 0
1481 494 2 0.5897 32.90925423766238 14.956002120484145 8.272678460414614 0 0 0
1482 494 2 0.5897 34.32629286803078 14.4456947954773 8.11944137680854 0 0 0
1483 495 3 -1.1794 35.89658482459514 14.807253371112164 8.641670677639091 0 0 0
1485 495 2 0.5897 36.003587099033496 14.804911386196268 7.6904733210680885 0 0 0
2001 667 2 0.5897 34.68402274603611 8.899426498567333 12.262860256361895 0 0 0
2002 668 3 -1.1794 36.461731733428856 9.699604114822423 13.024560704261289 0 0 0
2003 668 2 0.5897 36.467097142372914 10.287522218289306 12.269209571588416 0 0 0
2056 686 3 -1.1794 32.721567187937765 13.539882782488105 10.72640099186116 0 0 0
2057 686 2 0.5897 33.39428167340605 13.119559633372878 10.190662236208322 0 0 0
2058 686 2 0.5897 32.54572736660445 12.91189971974949 11.427079602498853 0 0 0
2059 687 3 -1.1794 35.05151927437986 12.074473541312495 11.135313219257794 0 0 0
2060 687 2 0.5897 35.90354747610848 11.731888059127055 10.865284448479906 0 0 0
2061 687 2 0.5897 35.19678410971126 12.408609474301153 12.02045929998113 0 0 0
2062 688 3 -1.1794 37.84883646263166 10.834337522155868 10.604631061533485 0 0 0
2064 688 2 0.5897 38.58146520009354 10.945261199175352 11.210587611146426 0 0 0
2116 706 3 -1.1794 33.66029114446507 16.183849336663254 10.457190887337166 0 0 0
2117 706 2 0.5897 32.75244393059231 16.35896066043605 10.209438746554525 0 0 0
2118 706 2 0.5897 33.67037697418458 15.255826475411764 10.691506199741742 0 0 0
2119 707 3 -1.1794 36.69262713785639 14.540417421202068 11.73970299681775 0 0 0
2120 707 2 0.5897 36.354403530612785 14.245364192991955 10.894256288719031 0 0 0
2121 707 2 0.5897 36.67510125677575 13.75836449949497 12.29135298854552 0 0 0
2124 708 2 0.5897 39.432148640919856 14.738627532687895 12.80304566982865 0 0 0
2174 725 2 0.5897 34.18477214743543 17.143318732368378 11.747601094938918 0 0 0
2650 884 3 -1.1794 32.85504367161716 8.807528854106144 14.739766564323906 0 0 0
2651 884 2 0.5897 33.598438995685584 8.204573530396853 14.733292279670867 0 0 0
2653 885 3 -1.1794 38.758051885101686 8.281157990015256 13.069286147988578 0 0 0
2655 885 2 0.5897 39.08998030192736 8.050518478490433 13.936962867565134 0 0 0
2710 904 3 -1.1794 32.30623780806434 12.106842610461408 13.081254539058055 0 0 0
2711 904 2 0.5897 33.11278922020351 12.579904230579675 13.285995903738211 0 0 0
2712 904 2 0.5897 31.613548809984835 12.624780065360886 13.491320921065604 0 0 0
2713 905 3 -1.1794 36.78162717533742 12.697262978872686 13.348830456622496 0 0 0
2714 905 2 0.5897 37.580056734971436 12.250566071886446 13.067399708655824 0 0 0
2715 905 2 0.5897 36.96935551088784 12.98398219175176 14.242576267608694 0 0 0
2717 906 2 0.5897 39.08476934708051 10.391157145376194 13.32583272190788 0 0 0
2770 924 3 -1.1794 37.280111219397064 14.06507604063271 15.760221233565119 0 0 0
2771 924 2 0.5897 38.23161085935446 14.137152350085927 15.835621224254822 0 0 0
2772 924 2 0.5897 37.014485536676425 14.862926859938984 15.302937346974373 0 0 0
3302 1101 2 0.5897 33.03992823561705 9.546267124452045 17.929892591941073 0 0 0
3357 1119 2 0.5897 33.3078516194105 12.359150778061764 18.56332749691936 0 0 0
30051 0 1 0 34.06515374917962 14.981556241551665 14.52046241897138 0 0 0
30136 0 1 0 34.64021339260343 11.816587837400025 16.38594855414471 0 0 0
2122 708 3 -1.1794 39.618894702813414 15.337369500440616 13.526139968591576 0 0 0
30106 0 1 0 31.32341637705105 17.585989101086998 13.7909942529453 0 0 0
3304 1102 3 -1.1794 36.53567028042046 8.511269644377233 17.1631216719391 0 0 0
3361 1121 3 -1.1794 40.47682524885659 12.255633913755984 16.062371226479684 0 0 0
1490 497 2 0.5897 43.91433180841697 15.242626170464453 10.84282131580787 0 0 0
1361 454 2 0.5897 43.53104217997154 9.461131041728045 8.182936554921023 0 0 0
2654 885 2 0.5897 39.54380794863527 8.438367425280074 12.545735544752251 0 0 0
1357 453 3 -1.1794 40.22618617393981 8.557532997196931 9.962042857442658 0 0 0
2716 906 3 -1.1794 39.181275548569936 11.299252759441607 13.038985523361369 0 0 0
1360 454 3 -1.1794 42.65850887221497 9.261543806528717 7.843698557288693 0 0 0
1362 454 2 0.5897 42.49685872737427 8.357672286983076 8.114100576443958 0 0 0
1363 455 3 -1.1794 44.86587295317975 9.461503876844322 9.472022191118453 0 0 0
1365 455 2 0.5897 44.6124936497792 9.304465103827393 10.381620663859891 0 0 0
1425 475 2 0.5897 38.158038136623325 13.148398978150459 7.821315537822885 0 0 0
1426 476 3 -1.1794 41.32109975144294 11.82681231674835 8.057728454243035 0 0 0
1428 476 2 0.5897 41.30876077336385 10.872565993560459 7.983606629918653 0 0 0
1429 477 3 -1.1794 44.005981714143715 12.080737664270973 8.509592845454943 0 0 0
1431 477 2 0.5897 43.06926618238062 11.904720397738007 8.59799578805213 0 0 0
1487 496 2 0.5897 43.024954782788384 14.081288535211735 7.5150917522751985 0 0 0
1488 496 2 0.5897 42.25879603038569 15.37950330439926 7.654856709750418 0 0 0
1489 497 3 -1.1794 44.56169559290904 15.144552515860894 10.144585252128806 0 0 0
1491 497 2 0.5897 44.07394313431791 14.7571205232808 9.417793282781087 0 0 0
1557 519 2 0.5897 44.603707401647526 16.839461377927297 9.877218147856526 0 0 0
2005 669 3 -1.1794 41.64195559080574 9.376864790290231 13.039290005925398 0 0 0
2006 669 2 0.5897 42.035823002744614 9.051620793310741 13.84880664414121 0 0 0
2008 670 3 -1.1794 44.3347934429038 8.847071511059948 11.970863056761015 0 0 0
2010 670 2 0.5897 44.441809894397586 9.208977050418643 12.85052399883319 0 0 0
2063 688 2 0.5897 38.024936279820125 10.002566942948425 10.164882709834501 0 0 0
2065 689 3 -1.1794 44.472938334178174 12.001776095964855 12.659491805381474 0 0 0
2066 689 2 0.5897 43.814101196122884 11.786204663536273 11.99942040757941 0 0 0
2067 689 2 0.5897 44.555112602298934 11.206174811951046 13.185321053932359 0 0 0
2123 708 2 0.5897 40.42642663255193 15.000465962167617 13.914235867398318 0 0 0
2125 709 3 -1.1794 43.855192156371714 14.714515687040837 12.848382092518591 0 0 0
2126 709 2 0.5897 44.163534479933055 13.80835469143146 12.843006013029568 0 0 0
2127 709 2 0.5897 42.9329986232216 14.655703402394181 12.598718393280665 0 0 0
2656 886 3 -1.1794 44.72314400061042 10.018518827874095 14.387928037924185 0 0 0
2657 886 2 0.5897 45.67300074492049 9.905782288875137 14.42390034214997 0 0 0
2718 906 2 0.5897 39.83653826317572 11.66941376114829 13.630460773225535 0 0 0
2719 907 3 -1.1794 43.52438813937543 12.111913634453005 15.660283509360076 0 0 0
2720 907 2 0.5897 43.07167485303727 11.956469675243625 14.831356925998259 0 0 0
2721 907 2 0.5897 43.76067582324204 13.039131762664855 15.634485271820452 0 0 0
2773 925 3 -1.1794 41.71479460635285 14.365105121992302 14.819889903054264 0 0 0
2774 925 2 0.5897 42.47195333639041 14.93708225006839 14.694252251570296 0 0 0
2775 925 2 0.5897 41.840606966149565 13.988228102099228 15.690731945442765 0 0 0
2776 926 3 -1.1794 44.57543886977483 14.518486308229058 15.624554838042593 0 0 0
2777 926 2 0.5897 45.51833142121518 14.436336168762256 15.7675105849073 0 0 0
2778 926 2 0.5897 44.474519139324315 14.500344969769742 14.672862757846817 0 0 0
2832 944 2 0.5897 39.399059321531574 18.514193964459256 15.586075546517055 0 0 0
2835 945 2 0.5897 40.03910079730773 16.862690936685617 15.372637575890373 0 0 0
3362 1121 2 0.5897 39.58318762937673 12.142852095429115 16.386290608787277 0 0 0
3366 1122 2 0.5897 42.519761108778 11.196682876736858 17.537624023269554 0 0 0
30077 0 1 0 41.03706163391331 13.839855468504938 11.151448147474904 0 0 0
1434 478 2 0.5897 45.451668626888534 11.789707466427382 9.723473101367718 0 0 0
2181 727 2 0.5897 38.9735718328747 17.738221911071722 12.600497925002724 0 0 0
2183 728 2 0.5897 43.562444632482524 17.624919103736616 11.278837166867167 0 0 0
30144 0 1 0 39.55701720225248 15.736036950418242 8.609936470659958 0 0 0
3369 1123 2 0.5897 43.824273715114266 11.586327781317463 18.660484140330812 0 0 0
1369 457 3 -1.1794 49.68614750426917 9.287532844213564 10.062438721871027 0 0 0
1371 457 2 0.5897 48.73408595930552 9.34576810602786 10.142558692056715 0 0 0
1433 478 2 0.5897 46.71490285737706 12.589781091680015 9.486796007690264 0 0 0
2014 672 3 -1.1794 53.27434992706567 8.428878820914901 11.959023060573754 0 0 0
2662 888 3 -1.1794 50.41789231367926 8.464386521841123 14.467906592023867 0 0 0
1368 456 2 0.5897 46.2992224007285 7.350250252666673 9.925361291297918 0 0 0
1370 457 2 0.5897 49.88417867460712 8.364311246835118 10.219527371512333 0 0 0
1372 458 3 -1.1794 53.99089220163131 7.879502987703868 9.207714553265575 0 0 0
1432 478 3 -1.1794 46.400966998328364 11.758262157559432 9.84211635058591 0 0 0
1437 479 2 0.5897 51.99061411472404 11.58727223051491 8.87891452064424 0 0 0
1438 480 3 -1.1794 54.733386270526545 10.482957028899824 10.346519924256944 0 0 0
1494 498 2 0.5897 46.46913784312116 15.160284122700658 8.380083237900411 0 0 0
1497 499 2 0.5897 51.306317971603285 13.655225868830865 6.549176779059292 0 0 0
1499 500 2 0.5897 54.286825633931805 13.841871640350897 10.103064584430095 0 0 0
2011 671 3 -1.1794 49.86449143598882 6.881684843087556 11.328420660840937 0 0 0
2013 671 2 0.5897 49.559815064121814 7.525382179102216 11.96799697923866 0 0 0
2015 672 2 0.5897 53.574014318885524 8.64866435087782 11.07690761821614 0 0 0
2016 672 2 0.5897 52.968082217073885 9.2597678341346 12.322417231253805 0 0 0
2068 690 3 -1.1794 47.92357775119832 10.582415605258698 11.86187820929126 0 0 0
2069 690 2 0.5897 48.60772031202224 10.997956299959169 11.336990940746718 0 0 0
2070 690 2 0.5897 47.139145561535216 10.630913932431096 11.315484150077113 0 0 0
2071 691 3 -1.1794 51.05996608405766 10.497783586458466 12.573052913757378 0 0 0
2072 691 2 0.5897 50.48673648971426 10.19783583028423 11.86759476432992 0 0 0
2073 691 2 0.5897 50.73332649125958 10.051029513725148 13.354045868727185 0 0 0
2074 692 3 -1.1794 53.59610008387145 11.594112085653133 12.51282917965958 0 0 0
2076 692 2 0.5897 52.72765421172651 11.280580397179161 12.260374716995079 0 0 0
2128 710 3 -1.1794 47.48937757988968 14.920039358598293 10.91767275459596 0 0 0
2129 710 2 0.5897 46.8897559699726 14.207569276088467 10.696151125966388 0 0 0
2130 710 2 0.5897 48.11656369930483 14.526085936136047 11.524031386137455 0 0 0
2131 711 3 -1.1794 50.92286065792328 14.974915284220016 14.870722776277441 0 0 0
2132 711 2 0.5897 50.271496623634924 14.678878887105126 14.234861896771198 0 0 0
2133 711 2 0.5897 50.73404248295532 14.468903627251896 15.66099513849751 0 0 0
2134 712 3 -1.1794 53.300390539180874 14.266495654584771 11.72001040232865 0 0 0
2135 712 2 0.5897 53.20060661647181 13.314694287132726 11.738691697815627 0 0 0
2136 712 2 0.5897 53.61057283796354 14.492536574889339 12.59689338060147 0 0 0
2659 887 3 -1.1794 47.37938966987802 9.240466990590296 14.833687561274974 0 0 0
2661 887 2 0.5897 47.37111282881635 9.409775659189089 15.77575863626322 0 0 0
2664 888 2 0.5897 49.47901800090189 8.463657747602806 14.654310810080316 0 0 0
2667 889 2 0.5897 52.09018808844515 8.782031931958038 16.171168852088726 0 0 0
2722 908 3 -1.1794 48.30359338944718 11.8744853217076 14.530474905444011 0 0 0
2723 908 2 0.5897 49.21206189729081 11.572974144908024 14.527634854157396 0 0 0
2724 908 2 0.5897 47.89286112402849 11.405650273838798 13.804027535847469 0 0 0
2725 909 3 -1.1794 51.250859930391215 12.178864432545902 15.589720968994085 0 0 0
2726 909 2 0.5897 52.203808456975004 12.217678542309965 15.671049117745467 0 0 0
2727 909 2 0.5897 50.93435356325871 12.14015771780488 16.492250014281957 0 0 0
2728 910 3 -1.1794 53.717767682499975 11.033493994395172 15.291842587001284 0 0 0
2729 910 2 0.5897 54.63343280251643 11.27652789760469 15.428667006762394 0 0 0
2730 910 2 0.5897 53.513193861051576 11.35367068291349 14.41328311110345 0 0 0
2779 927 3 -1.1794 48.71845493334929 14.291059348561548 13.3533555843792 0 0 0
2780 927 2 0.5897 48.06019564381034 14.833988810507018 13.787122911469961 0 0 0
2781 927 2 0.5897 48.57154505871403 13.411632177421097 13.701575566958498 0 0 0
2782 928 3 -1.1794 53.790949072780776 14.605247205028727 15.342997716177791 0 0 0
2783 928 2 0.5897 53.98605845490275 13.687661750635113 15.533261407591173 0 0 0
2784 928 2 0.5897 52.83495683004198 14.65315370332406 15.347024405911686 0 0 0
2837 946 2 0.5897 48.43969644590873 17.057250381364025 14.382299941185607 0 0 0
2840 947 2 0.5897 50.47323316759551 16.6600594383939 14.356856844837829 0 0 0
3374 1125 2 0.5897 50.79533390073459 12.245808880903155 18.496318613551605 0 0 0
3483 1161 2 0.5897 51.940455542390445 17.456851116288977 19.370934154407653 0 0 0
30035 0 1 0 50.33198600104845 12.964191841785127 10.556034016983633 0 0 0
1439 480 2 0.5897 54.99256006414236 11.371039138370183 10.100814991522435 0 0 0
2186 729 2 0.5897 47.03173083605075 16.853360818498988 11.139016666964405 0 0 0
2842 948 3 -1.1794 55.57170815107931 16.367766004192745 16.20894531985795 0 0 0
3372 1124 2 0.5897 47.68428194327186 11.706981428421019 16.20539284541126 0 0 0
3427 1143 3 -1.1794 47.2150655296925 14.268282924136132 16.329966447073414 0 0 0
3428 1143 2 0.5897 48.041437992942875 14.733361647639216 16.199419921881073 0 0 0
1445 482 2 0.5897 60.53451286037463 14.205415230199293 9.409098947727811 0 0 0
2020 674 3 -1.1794 60.35869509999121 8.703308378507963 11.357310995548488 0 0 0
2668 890 3 -1.1794 60.750615063426544 9.558210756486822 14.063292388256869 0 0 0
1498 500 3 -1.1794 54.719490506318174 13.398522838002634 9.373355519226573 0 0 0
2075 692 2 0.5897 54.19218041121884 11.176082213902358 11.891401085295676 0 0 0
1377 459 2 0.5897 58.04969778119985 8.706297538520372 7.645318710114441 0 0 0
1380 460 2 0.5897 60.21308523639504 7.563312297316261 9.561204611988734 0 0 0
1441 481 3 -1.1794 58.01240861054991 11.832732625474524 8.515445595035292 0 0 0
1443 481 2 0.5897 57.945636102003014 11.218864381901383 9.246840711584479 0 0 0
1444 482 3 -1.1794 60.394360383188406 13.26397630607074 9.510503508969421 0 0 0
1446 482 2 0.5897 59.702787025855955 13.055281466466848 8.88248694715639 0 0 0
1503 501 2 0.5897 57.469327832939605 13.667428122505136 8.335628151026691 0 0 0
1504 502 3 -1.1794 60.34974320874353 15.9661299825774 9.2298499015333 0 0 0
1506 502 2 0.5897 60.2606564698304 15.879945667383305 8.280709408104313 0 0 0
1565 522 2 0.5897 58.00279584501753 16.23338986755342 9.75134828098375 0 0 0
2017 673 3 -1.1794 57.67303814663097 8.534432490005589 10.69546885244122 0 0 0
2019 673 2 0.5897 56.92498441303959 9.104986672064276 10.871864681903489 0 0 0
2021 674 2 0.5897 60.549360258560995 9.058969977471296 12.22528777855068 0 0 0
2022 674 2 0.5897 59.40735766906142 8.598283365547772 11.34466625799162 0 0 0
2077 693 3 -1.1794 57.57986656128996 11.482708607386332 12.510721540457693 0 0 0
2078 693 2 0.5897 57.36891107984977 12.307226284035544 12.072657898085918 0 0 0
2079 693 2 0.5897 58.53567529021379 11.47580920193364 12.561842569699651 0 0 0
2080 694 3 -1.1794 60.40022305212477 12.030137730762714 11.858539410188515 0 0 0
2081 694 2 0.5897 60.34556779070729 12.703667654072037 11.180599985185019 0 0 0
2082 694 2 0.5897 60.497570401746074 11.209977070534238 11.374709344469597 0 0 0
2085 695 2 0.5897 62.15212536069436 11.96634921225194 12.14823172135072 0 0 0
2137 713 3 -1.1794 57.992905993790316 14.148010282165119 11.48748450568864 0 0 0
2138 713 2 0.5897 58.591620000889215 14.281927957173021 12.222222284029092 0 0 0
2139 713 2 0.5897 57.78923956845676 15.031237932264636 11.179813732144725 0 0 0
2140 714 3 -1.1794 60.30189880313241 16.16032112190821 12.356901933606725 0 0 0
2141 714 2 0.5897 59.960924057390734 16.046423993544707 11.469774294981558 0 0 0
2142 714 2 0.5897 61.001799737042596 15.511470560450151 12.430137582912032 0 0 0
2145 715 2 0.5897 62.694102227218586 15.736598531994602 11.998528766732552 0 0 0
2198 733 2 0.5897 60.540617374004675 18.13916707748468 12.723295306780598 0 0 0
2670 890 2 0.5897 60.389077712968 10.423006450667996 14.257331071954882 0 0 0
2731 911 3 -1.1794 56.41547279985628 12.25151544171266 15.13840015795188 0 0 0
2732 911 2 0.5897 56.93893874934824 11.737290588333178 15.753044669945055 0 0 0
2733 911 2 0.5897 56.65730183519314 11.913680237810159 14.276067409307682 0 0 0
2734 912 3 -1.1794 60.0758487843862 11.947825641302042 15.80911213550945 0 0 0
2735 912 2 0.5897 59.6011311065414 12.738896956443444 15.554002155850801 0 0 0
2736 912 2 0.5897 60.96536593054943 12.086336732765519 15.483834230904842 0 0 0
2785 929 3 -1.1794 58.05996618888834 14.408139201192695 15.406259461272906 0 0 0
2786 929 2 0.5897 57.486599385833685 13.644520637943451 15.340161846617743 0 0 0
2787 929 2 0.5897 57.641521836992354 14.96643247070117 16.061579301741872 0 0 0
2788 930 3 -1.1794 60.77058911844028 14.806892473888471 15.438002882290426 0 0 0
2789 930 2 0.5897 59.85154110020153 14.657392412016423 15.216117605610204 0 0 0
2790 930 2 0.5897 60.78877464835809 15.692218328377892 15.801457981413165 0 0 0
2847 949 2 0.5897 58.7439419655811 17.329162608147442 15.072144114569456 0 0 0
2849 950 2 0.5897 60.615182699415115 18.36777391962268 15.037347643175037 0 0 0
3380 1127 2 0.5897 57.7721083984828 11.425131738044543 18.911180567264363 0 0 0
3383 1128 2 0.5897 60.261192357137645 12.718639344219604 17.535885022039082 0 0 0
30154 0 1 0 55.62852300649605 15.912531832028362 13.082583001101767 0 0 0
30209 0 1 0 56.00450533511408 8.881172121917496 13.535514118804155 0 0 0
2843 948 2 0.5897 54.97434695042208 15.723602214361991 15.828887690843043 0 0 0
3488 1163 2 0.5897 56.334379871395754 17.953862484660984 17.39342069845324 0 0 0
3322 1108 3 -1.1794 57.53797224182778 9.585270287880865 16.94178607754229 0 0 0
3440 1147 2 0.5897 62.799438169581364 14.766872677892488 16.97530978094362 0 0 0
1447 483 3 -1.1794 63.97086328514362 12.186193270034524 9.254935334806348 0 0 0
1448 483 2 0.5897 64.67465331937308 11.69297568498123 9.676418323876844 0 0 0
1453 485 3 -1.1794 69.59908516878147 11.70358685968285 9.10870457314783 0 0 0
1509 503 2 0.5897 63.782304887504345 14.111625167739403 9.341950923058976 0 0 0
2024 675 2 0.5897 63.50149759119823 8.417132971290526 10.81575714985503 0 0 0
2030 677 2 0.5897 0.5517653763694341 8.308286177620849 11.833880429043706 1 0 0
2675 892 2 0.5897 66.39665715346608 8.523465734030706 13.725139664090275 0 0 0
1382 461 2 0.5897 64.08140155047131 6.847064527366344 8.74367458853632 0 0 0
1381 461 3 -1.1794 64.38399824606871 7.239166636637202 9.562773651649229 0 0 0
1384 462 3 -1.1794 66.77491892450338 8.715693087360863 9.420684753926762 0 0 0
1385 462 2 0.5897 66.83306042917961 9.647266262019068 9.632869712989615 0 0 0
1387 463 3 -1.1794 69.54662231329677 8.702125970413292 8.492622819933763 0 0 0
1388 463 2 0.5897 68.62185666908225 8.713045648965435 8.739447202663914 0 0 0
1449 483 2 0.5897 63.253473206724095 12.169624727458057 9.888424475247497 0 0 0
1450 484 3 -1.1794 66.81329851309151 11.615241854235867 9.523639412046695 0 0 0
1452 484 2 0.5897 66.99716303515736 11.723485839119494 10.456757926354276 0 0 0
1455 485 2 0.5897 69.97647119747114 11.080546244808005 8.487711999198847 0 0 0
1507 503 3 -1.1794 63.72116927699276 15.066080912456929 9.303113178125185 0 0 0
1508 503 2 0.5897 64.06377887304718 15.363006518435006 10.146134865774247 0 0 0
1513 505 3 -1.1794 0.18302251747798645 14.184340650055434 8.815030655873796 1 0 0
1515 505 2 0.5897 0.6698119177580922 14.863971535798102 9.281260157491245 1 0 0
2023 675 3 -1.1794 63.23189116153263 8.989590519501832 11.533974547101648 0 0 0
2025 675 2 0.5897 63.0380803115551 8.392747161226719 12.256778919647768 0 0 0
2026 676 3 -1.1794 65.89704226468635 8.876439054550918 11.956350209065906 0 0 0
2028 676 2 0.5897 64.96046685456427 8.905912682512485 11.760929233586754 0 0 0
2029 677 3 -1.1794 69.89993825138532 8.36503606242837 11.917764477987198 0 0 0
2031 677 2 0.5897 69.7302305896314 8.19650716213129 12.84460359465927 0 0 0
2083 695 3 -1.1794 63.0276083976659 11.580997551477722 12.183802706689098 0 0 0
2084 695 2 0.5897 62.913717862231096 10.694502658361179 11.841183935315623 0 0 0
2086 696 3 -1.1794 65.64966505205517 12.278075770497129 12.302822756858712 0 0 0
2087 696 2 0.5897 66.16466341624225 11.559548005431136 12.669873625021552 0 0 0
2088 696 2 0.5897 64.73950980812083 12.009742019126605 12.428711984982437 0 0 0
2089 697 3 -1.1794 68.63090299436453 11.266503966940695 11.625660618095766 0 0 0
2090 697 2 0.5897 69.12847967088591 10.473561514160268 11.825389222403317 0 0 0
2091 697 2 0.5897 69.00183231062029 11.5813290533739 10.801325462306414 0 0 0
2143 715 3 -1.1794 62.549822352327844 14.823748719667803 12.247767895279365 0 0 0
2144 715 2 0.5897 63.19850652693791 14.656234849486998 12.931419698983673 0 0 0
2146 716 3 -1.1794 65.31233198616802 14.925619822416499 13.456957432603671 0 0 0
2147 716 2 0.5897 65.25597529200623 14.039950654825674 13.098284996149815 0 0 0
2148 716 2 0.5897 65.61308260015083 14.801302763845497 14.357138570477346 0 0 0
2149 717 3 -1.1794 0.7273962617393298 15.513188752584684 13.20735060704021 1 0 0
2150 717 2 0.5897 1.0640647087046213 15.03953270459977 12.44673535572455 1 0 0
2151 717 2 0.5897 0.06360687387751705 14.931481775401213 13.577797581648964 1 0 0
2204 735 2 0.5897 66.38666171440893 19.105709804377703 10.903207823433354 0 0 0
2671 891 3 -1.1794 63.849896630443205 8.56147816246326 15.64794998296955 0 0 0
2673 891 2 0.5897 63.36555352068733 8.696482754144096 16.462455202584678 0 0 0
2674 892 3 -1.1794 66.54273179583898 8.58545394226393 14.669094665629494 0 0 0
2676 892 2 0.5897 65.6908249917614 8.833841027509967 15.027968436609775 0 0 0
2679 893 2 0.5897 69.41030924868704 6.866669887632252 14.545132424292087 0 0 0
2737 913 3 -1.1794 62.894091009250836 11.5885664082661 15.012770316048556 0 0 0
2738 913 2 0.5897 62.83895247217735 10.739122057502232 15.450532759929878 0 0 0
2739 913 2 0.5897 62.73124831526578 11.393925368461877 14.08982414439887 0 0 0
2740 914 3 -1.1794 66.04889979029142 11.437963760883745 15.077207200490589 0 0 0
2741 914 2 0.5897 65.4455894728811 10.79432341783723 14.705757617518252 0 0 0
2742 914 2 0.5897 66.50601699630239 10.965050386106718 15.772641199252359 0 0 0
2743 915 3 -1.1794 68.72704315798745 13.562045514361943 13.360273486111133 0 0 0
2744 915 2 0.5897 68.81568633069062 12.874745221854603 12.699975280747763 0 0 0
2745 915 2 0.5897 67.78240915369399 13.6579805817568 13.48149676796347 0 0 0
2791 931 3 -1.1794 66.28961582115149 14.099313482083195 15.883790579269332 0 0 0
2792 931 2 0.5897 66.37481720763283 13.147097060200302 15.836274029317236 0 0 0
2793 931 2 0.5897 66.1870620429626 14.284800917083718 16.81723054202235 0 0 0
2794 932 3 -1.1794 68.87293549729743 15.303476894310508 16.065215753459878 0 0 0
2795 932 2 0.5897 68.8039579972714 14.365168521807682 15.88899980678544 0 0 0
2796 932 2 0.5897 68.15684670945899 15.694884418839852 15.56496732820007 0 0 0
30193 0 1 0 67.65218012581056 15.332270685735327 10.899179115086909 0 0 0
2200 734 3 -1.1794 63.28753212342145 17.56000274619059 11.833076499376853 0 0 0
2856 952 2 0.5897 66.37832181866858 16.659013189579632 13.358232387807798 0 0 0
2859 953 2 0.5897 0.20840546327144693 16.93248733131544 14.172556085866628 1 0 0
3497 1166 2 0.5897 67.6942128195847 17.844454037528042 17.483120537888407 0 0 0
1518 506 2 0.5897 3.229714333192015 17.987143602639282 8.952861564193618 0 0 0
1521 507 2 0.5897 5.602106148677542 16.92226407744022 8.941116532155366 0 0 0
1573 525 3 -1.1794 3.4121600743486 20.969803093684707 8.73254813345126 0 0 0
1575 525 2 0.5897 3.2141725018410865 20.06987269761739 8.473399520806632 0 0 0
1576 526 3 -1.1794 6.051647276016413 21.676136035852274 8.546044503783188 0 0 0
1578 526 2 0.5897 5.182903755861164 21.275910746751958 8.582599724091555 0 0 0
1626 542 2 0.5897 2.9588078475251085 23.794607301079115 9.03030312564523 0 0 0
1627 543 3 -1.1794 7.026618163382261 25.014457273615566 8.91290536349819 0 0 0
1629 543 2 0.5897 6.8466723848341235 24.34214863534617 9.570059789578215 0 0 0
2209 737 3 -1.1794 1.5569083569455684 21.240518994152342 11.843514742593982 0 0 0
2210 737 2 0.5897 1.1806062856670418 20.752458758519275 11.11110456903154 0 0 0
2211 737 2 0.5897 2.486548571800523 21.012813195609155 11.831260268442303 0 0 0
2212 738 3 -1.1794 4.460999819628834 20.721782702975787 12.340881132204213 0 0 0
2213 738 2 0.5897 5.389290596632931 20.619670200001245 12.130930896249971 0 0 0
2214 738 2 0.5897 4.413048557524021 20.588959301745188 13.287607080745676 0 0 0
2275 759 3 -1.1794 3.2885629941960914 23.579345386528868 11.819485539308532 0 0 0
2276 759 2 0.5897 4.1144661226962 23.097670111525904 11.77360272944118 0 0 0
2277 759 2 0.5897 2.6146216689445483 22.913878449574888 11.680960769296208 0 0 0
2278 760 3 -1.1794 6.231998914003816 23.164744793139782 10.746602716655008 0 0 0
2279 760 2 0.5897 6.13472506442712 22.505201758782366 10.059746415381735 0 0 0
2280 760 2 0.5897 6.715542812851834 22.718051181983842 11.441499282878501 0 0 0
2797 933 3 -1.1794 2.252919674242051 18.381898740558054 15.671350042652463 0 0 0
2798 933 2 0.5897 1.4840530200888578 18.141338753537614 15.154429550915419 0 0 0
2800 934 3 -1.1794 5.326238553635653 18.772371277545975 15.64561867506589 0 0 0
2801 934 2 0.5897 4.777084946933647 18.629959378006724 16.416580950362846 0 0 0
2860 954 3 -1.1794 1.5225120616958012 20.908926610540366 14.516390646913642 0 0 0
2861 954 2 0.5897 1.479363919236197 20.955546408085755 13.561301071051462 0 0 0
2862 954 2 0.5897 1.5125400494018222 19.97190081688125 14.71162011944428 0 0 0
2863 955 3 -1.1794 4.275963766864408 21.086010131873838 14.968242552764893 0 0 0
2864 955 2 0.5897 4.621577590465026 20.307375404603263 15.404718073826913 0 0 0
2865 955 2 0.5897 3.3255035346370665 20.977387367882354 15.000773577102796 0 0 0
2917 973 3 -1.1794 1.1583025846393575 24.60851841290777 15.047712514663255 0 0 0
2918 973 2 0.5897 1.2842688741482278 23.666608889775127 14.932952115036404 0 0 0
2919 973 2 0.5897 1.989979552237644 24.920131220317153 15.404702879799258 0 0 0
2920 974 3 -1.1794 3.52987954176114 23.510432928307335 15.686057120811045 0 0 0
2921 974 2 0.5897 3.8414377879204533 22.69262041155655 15.2983123627497 0 0 0
2922 974 2 0.5897 4.107885564061623 24.1826477495488 15.325130448128832 0 0 0
3449 1150 2 0.5897 6.906953815487645 19.349804258188318 17.045965317136258 0 0 0
3504 1168 2 0.5897 0.32844343051053687 20.327015570279233 16.888917024142575 0 0 0
3557 1186 2 0.5897 1.3016841713175693 24.018784698557027 17.295585297907277 0 0 0
30197 0 1 0 5.915528251431672 24.509028281528835 13.770319573595302 0 0 0
30304 0 1 0 4.364894859233528 16.797232909182227 11.882562172606475 0 0 0
1524 508 2 0.5897 8.645286460746846 18.361259274436367 10.311576828296122 0 0 0
1579 527 3 -1.1794 7.8667040058586535 19.757955382093236 9.070597059551694 0 0 0
30261 0 1 0 8.92600411833606 21.765913238712255 14.639293057370203 0 0 0
1522 508 3 -1.1794 8.713845805163222 17.458822951012408 10.623249898754052 0 0 0
1525 509 3 -1.1794 12.688601508509674 18.521540608680926 10.43457263262818 0 0 0
1526 509 2 0.5897 12.681010572878652 17.59225598193271 10.663927700278665 0 0 0
1530 510 2 0.5897 15.69725482414099 18.302174432507016 9.211588025958314 0 0 0
1580 527 2 0.5897 7.116892637178133 20.31092019113928 8.850951265996443 0 0 0
1581 527 2 0.5897 8.610197695992404 20.179502247168926 8.63961302552454 0 0 0
1584 528 2 0.5897 12.595705121711601 19.33369836240157 7.80505908816009 0 0 0
1585 529 3 -1.1794 14.99411936218491 21.299925717931558 9.495925682499623 0 0 0
1587 529 2 0.5897 14.633351731774209 21.259462268943384 10.381612527039382 0 0 0
1632 544 2 0.5897 8.897734301422654 25.010316352908017 8.473362474845555 0 0 0
1633 545 3 -1.1794 11.709777264466974 24.659076308731727 9.700007639822928 0 0 0
1635 545 2 0.5897 10.784156318205843 24.653143495859666 9.456242954418219 0 0 0
1636 546 3 -1.1794 16.732365799041062 23.26562544927511 8.267214293098373 0 0 0
1638 546 2 0.5897 16.515400128004117 23.867367443233398 8.979298741397946 0 0 0
2153 718 2 0.5897 9.629693585468072 16.76782206056977 13.636336121229018 0 0 0
2154 718 2 0.5897 9.853558694939425 16.927402496052075 12.147607371266021 0 0 0
2155 719 3 -1.1794 15.356718814992531 17.918485180198587 13.44100366394804 0 0 0
2157 719 2 0.5897 14.792144386590302 17.466570524727054 12.813898047403933 0 0 0
2215 739 3 -1.1794 7.252008677008032 20.71836324559881 11.689761469036132 0 0 0
2216 739 2 0.5897 7.6108689078704375 20.069205332884117 12.294778062042374 0 0 0
2217 739 2 0.5897 7.333692301809679 20.31287005944156 10.826549206050018 0 0 0
2218 740 3 -1.1794 12.470291025083032 19.469973513538942 13.551842677764018 0 0 0
2219 740 2 0.5897 12.086956874360096 18.593279217723158 13.578183381935817 0 0 0
2220 740 2 0.5897 12.090803015984227 19.92059622883142 14.30627038368728 0 0 0
2221 741 3 -1.1794 14.003306970984953 21.59151109557117 12.834623152917645 0 0 0
2222 741 2 0.5897 14.851335174461955 21.169375380834854 12.972033119862273 0 0 0
2223 741 2 0.5897 13.361344433896612 20.90492191065049 13.01549028141104 0 0 0
2281 761 3 -1.1794 9.182849355831985 24.057632919815383 12.453873171347082 0 0 0
2282 761 2 0.5897 9.015546561705502 24.91735350825582 12.067709913321291 0 0 0
2283 761 2 0.5897 9.049900997574321 24.186398335637247 13.393008681251358 0 0 0
2284 762 3 -1.1794 11.969066209881735 24.283174070288226 12.44093392548009 0 0 0
2285 762 2 0.5897 12.117665067383873 24.54272721645789 11.53165822272898 0 0 0
2286 762 2 0.5897 11.023587425891137 24.145965831017254 12.499888332662946 0 0 0
2287 763 3 -1.1794 15.372134714760188 24.626752680045453 10.874432221759045 0 0 0
2289 763 2 0.5897 14.833217416881354 25.009421591717416 11.566794138134002 0 0 0
2803 935 3 -1.1794 8.132955596123384 18.168870419035372 15.347916253519308 0 0 0
2804 935 2 0.5897 8.077110240315603 18.5822461539751 16.20944574082684 0 0 0
2806 936 3 -1.1794 10.914101598687733 17.797311951580696 15.603369329458884 0 0 0
2807 936 2 0.5897 11.788813961913425 18.085650343218017 15.8640818229014 0 0 0
2866 956 3 -1.1794 12.194939968264647 21.13792277957042 15.739421302324672 0 0 0
2867 956 2 0.5897 11.469770495387499 21.672591017503017 16.062670398639067 0 0 0
2868 956 2 0.5897 12.912283246936795 21.758615177166643 15.611394991634295 0 0 0
2923 975 3 -1.1794 10.512113314371682 24.774174126646418 15.415763392215903 0 0 0
2924 975 2 0.5897 11.027622819952548 25.21715416778106 16.089743431434535 0 0 0
2925 975 2 0.5897 9.622481176683545 24.75429066269255 15.768454068103134 0 0 0
2926 976 3 -1.1794 13.625810578217944 23.62643319782599 14.78154602681436 0 0 0
2927 976 2 0.5897 13.065457054208425 24.30026568007658 14.39659819791641 0 0 0
2928 976 2 0.5897 13.689802862203976 22.952271930942278 14.105052624478207 0 0 0
3452 1151 2 0.5897 11.490264612418034 19.055047216935122 17.49545118541153 0 0 0
3455 1152 2 0.5897 14.793266785326246 16.824134451253975 17.541451151100407 0 0 0
3560 1187 2 0.5897 10.64313025297903 24.60459281729596 19.29409674358181 0 0 0
30292 0 1 0 11.120412580786263 21.293898138716866 9.822724598756608 0 0 0
2288 763 2 0.5897 14.933558319569567 23.804533966974855 10.65571099064083 0 0 0
2984 995 2 0.5897 13.42560969839663 25.37664497755148 15.998393406972669 0 0 0
3514 1172 3 -1.1794 15.161347399075826 20.290315371311834 15.843976675035146 0 0 0
3562 1188 3 -1.1794 13.393925992494024 23.68448706341768 17.451606715824383 0 0 0
1531 511 3 -1.1794 17.9567303185264 16.363738525190467 7.8911265784510825 0 0 0
1535 512 2 0.5897 20.764399890416293 16.561730232215922 7.694847547398882 0 0 0
2811 937 2 0.5897 16.879912078638075 17.187862712550256 14.571833083156811 0 0 0
1529 510 2 0.5897 16.464124111067612 19.012049743436435 8.11619625250471 0 0 0
1532 511 2 0.5897 17.711496186199025 15.96956127334832 8.728214524449717 0 0 0
1534 512 3 -1.1794 20.69971578398423 17.439265428047673 8.071649460257797 0 0 0
1643 548 2 0.5897 22.861888005165934 23.36014765384135 8.290289710575259 0 0 0
2158 720 3 -1.1794 17.53568895023157 17.793901903941133 11.29642740706323 0 0 0
2160 720 2 0.5897 17.276428948560607 17.748718604751875 10.376115249158913 0 0 0
2161 721 3 -1.1794 20.252403458346283 17.89392715201634 11.956424153150051 0 0 0
2162 721 2 0.5897 21.069039848680184 17.491289068920405 11.66109196856689 0 0 0
2163 721 2 0.5897 20.49305121371905 18.369238632875412 12.751660132930638 0 0 0
2224 742 3 -1.1794 17.529184119342933 20.496322683238933 11.976231294611189 0 0 0
2225 742 2 0.5897 18.42577543356898 20.815057921654706 11.872482747457743 0 0 0
2226 742 2 0.5897 17.425535368899194 19.842217961563133 11.285119383242865 0 0 0
2227 743 3 -1.1794 20.66203333324483 20.956841129609064 11.900381185530918 0 0 0
2228 743 2 0.5897 21.002919068691845 20.06490172322658 11.833515614151624 0 0 0
2229 743 2 0.5897 21.431610375059886 21.494502295775685 12.087207940905449 0 0 0
2290 764 3 -1.1794 16.543982131688047 22.4278699328853 13.354506044846188 0 0 0
2291 764 2 0.5897 16.9080995184207 22.009269545158666 12.574490026373432 0 0 0
2292 764 2 0.5897 16.391420256701622 23.335296557667263 13.090814122473052 0 0 0
2293 765 3 -1.1794 21.85922003013388 25.109932599388816 11.31238828239174 0 0 0
2294 765 2 0.5897 21.983389670454603 24.64139891994494 10.486985037801999 0 0 0
2295 765 2 0.5897 20.91743492080638 25.06153272896577 11.476491223738533 0 0 0
2809 937 3 -1.1794 17.78944213842415 17.01307513000846 14.330096483027338 0 0 0
2810 937 2 0.5897 18.04966959036344 17.77298783079077 13.80947538535515 0 0 0
2812 938 3 -1.1794 20.433351945715003 19.311684313891647 14.390038343188069 0 0 0
2813 938 2 0.5897 19.81747995741809 19.558678603995084 15.079913628655088 0 0 0
2814 938 2 0.5897 20.857729837776436 20.132990205431444 14.1418625949986 0 0 0
2869 957 3 -1.1794 17.918249286402943 20.34132110145058 15.150166293255545 0 0 0
2870 957 2 0.5897 16.97408983720957 20.194885508880795 15.208056277156219 0 0 0
2871 957 2 0.5897 18.027139467922904 20.90523083280222 14.384411462033674 0 0 0
3459 1153 2 0.5897 17.703108047040345 17.382975301183375 16.443294746622907 0 0 0
3521 1174 2 0.5897 21.868842850444413 20.627713042288878 17.875448139310883 0 0 0
30110 0 1 0 16.706383245512733 26.29641038588903 13.523424314816365 0 0 0
30143 0 1 0 20.656090824502904 22.28571027755608 14.77625844307668 0 0 0
30167 0 1 0 18.580874494907878 24.467082655847488 11.02728619798842 0 0 0
30219 0 1 0 16.749703264929973 24.12652455120175 16.161768603958382 0 0 0
30227 0 1 0 19.277004182706442 20.58329264337148 9.090242511507796 0 0 0
1590 530 2 0.5897 23.7118725079224 22.984246305392404 10.089042613451367 0 0 0
2164 722 3 -1.1794 22.602124286622644 17.427575655718933 10.834715530997403 0 0 0
2816 939 2 0.5897 22.303199747572748 18.40443758151602 14.216454236313728 0 0 0
2931 977 2 0.5897 23.80848667367903 25.302129227367487 14.755436353467779 0 0 0
1695 565 2 0.5897 17.59562899981923 26.07176797863796 7.500916334137311 0 0 0
3460 1154 3 -1.1794 20.06426052449241 19.201576396111186 17.344281661047535 0 0 0
2171 724 2 0.5897 28.761798775000873 18.760076006421592 14.192970358303198 0 0 0
2823 941 2 0.5897 30.67936479954818 19.520733483373878 16.91940088715267 0 0 0
1539 513 2 0.5897 22.361142352298536 17.864373330479605 8.022221325160368 0 0 0
1540 514 3 -1.1794 25.784430628308613 18.002814825597163 7.668421075130821 0 0 0
1542 514 2 0.5897 26.0671368158611 17.717904789815663 6.7994360940134735 0 0 0
1544 515 2 0.5897 28.21132132685067 17.57753198692913 9.363778661125872 0 0 0
1588 530 3 -1.1794 24.54974768355969 22.773653859611745 10.501169134826952 0 0 0
1593 531 2 0.5897 26.163709556159706 19.88720718870424 8.05578423698118 0 0 0
1595 532 2 0.5897 30.155278719865173 21.147846116875865 7.807143045358054 0 0 0
1596 532 2 0.5897 30.81299226076296 21.49905406467183 9.124701462334226 0 0 0
1647 549 2 0.5897 26.981607623115497 23.66681448440292 9.52315658091238 0 0 0
1650 550 2 0.5897 30.143863527105157 24.504034114950844 9.67833765976943 0 0 0
2165 722 2 0.5897 23.257379211987256 17.40065598959096 10.137472284406913 0 0 0
2169 723 2 0.5897 26.896552746350725 18.03218071026769 11.508269518253451 0 0 0
2170 724 3 -1.1794 28.358406344910208 19.419035530738647 13.627923676317083 0 0 0
2172 724 2 0.5897 28.638399013937267 19.18113138350794 12.744047409504317 0 0 0
2230 744 3 -1.1794 22.95306623351287 22.479747401941037 12.66393610727162 0 0 0
2231 744 2 0.5897 23.520208564977995 22.488243607256777 11.892892004625851 0 0 0
2232 744 2 0.5897 23.3167070293193 23.154910848912134 13.23678027644106 0 0 0
2233 745 3 -1.1794 31.230710124427954 22.296317484836354 12.156323365534009 0 0 0
2234 745 2 0.5897 30.456330407169496 21.93880484862102 12.590779773379982 0 0 0
2235 745 2 0.5897 31.86295244726106 21.57766930748104 12.163122817197232 0 0 0
2296 766 3 -1.1794 24.72698475364555 25.75020303523634 11.749620157522715 0 0 0
2297 766 2 0.5897 25.11804061577454 25.42605942877483 10.938301751340676 0 0 0
2298 766 2 0.5897 23.78980455195202 25.58455923351182 11.647217297867686 0 0 0
2299 767 3 -1.1794 27.831947983809613 25.742288695080628 11.211811818868503 0 0 0
2300 767 2 0.5897 27.700347888876305 25.226809140800476 12.007546684747128 0 0 0
2301 767 2 0.5897 27.927877570621995 26.642653125116237 11.522252043217797 0 0 0
2302 768 3 -1.1794 31.11849414182117 25.083055660605034 11.210863870080832 0 0 0
2303 768 2 0.5897 30.476118455701435 24.55278850906818 11.682459230737596 0 0 0
2304 768 2 0.5897 30.785357727462877 25.978025015736883 11.276297998259677 0 0 0
2815 939 3 -1.1794 22.908710149005447 17.87178610904017 13.700827179429867 0 0 0
2817 939 2 0.5897 23.770113270032297 18.25106490993876 13.875079932183045 0 0 0
2818 940 3 -1.1794 25.534988243891203 18.1481688697393 14.061635748202237 0 0 0
2819 940 2 0.5897 26.137105744774978 18.86054975132403 14.276577053278134 0 0 0
2820 940 2 0.5897 26.05769663893847 17.352901761488496 14.164387097601445 0 0 0
2821 941 3 -1.1794 29.933744909765323 19.31675075483145 16.35488913076041 0 0 0
2822 941 2 0.5897 29.171141734379017 19.627171636195953 16.84305615103996 0 0 0
2872 958 3 -1.1794 23.66322019819671 21.06279239577456 15.17413741085981 0 0 0
2873 958 2 0.5897 24.49614747844286 21.47446108261887 14.943935209326964 0 0 0
2874 958 2 0.5897 22.998322491970168 21.684268118475785 14.87764019393922 0 0 0
2875 959 3 -1.1794 26.64648464930188 21.772066354837325 14.595832955439956 0 0 0
2876 959 2 0.5897 26.928077624117766 22.08317643552693 15.45615175446923 0 0 0
2877 959 2 0.5897 27.38099125801467 21.246758310986277 14.278370261480767 0 0 0
2878 960 3 -1.1794 29.51467845143348 22.12300115853821 14.599190606044171 0 0 0
2879 960 2 0.5897 29.248795039657285 21.204610923667307 14.64497257670939 0 0 0
2880 960 2 0.5897 30.352894082987582 22.153447601489347 15.06038361633255 0 0 0
2929 977 3 -1.1794 24.148990665220392 24.56668233815476 14.246116787067281 0 0 0
2930 977 2 0.5897 24.50771607254102 24.96841930464859 13.454817147905565 0 0 0
2932 978 3 -1.1794 27.408308472282425 24.80437444831669 13.82567647441633 0 0 0
2933 978 2 0.5897 26.76684274053333 25.307053895923804 14.327739270248916 0 0 0
2934 978 2 0.5897 27.366713760360156 23.92321213681194 14.197233987664994 0 0 0
2935 979 3 -1.1794 30.093753333303738 24.97692846196701 15.003318544435462 0 0 0
2936 979 2 0.5897 30.87657230149936 24.610676460412346 14.591874986896952 0 0 0
2937 979 2 0.5897 29.36911229783922 24.47612985223036 14.628714280878942 0 0 0
2994 998 2 0.5897 29.524814754220802 26.651947263236398 14.973334118946399 0 0 0
3525 1175 2 0.5897 24.693099270297918 20.595171975957644 17.51667354927828 0 0 0
3527 1176 2 0.5897 28.233934903944597 21.539575711488673 17.729651293586233 0 0 0
3573 1191 2 0.5897 24.380537419026414 24.592354864006182 16.13117664526421 0 0 0
3575 1192 2 0.5897 26.109668415903286 24.065965114469726 16.76975886020969 0 0 0
30082 0 1 0 27.92492961569973 21.78614565010626 11.22722011583793 0 0 0
30157 0 1 0 23.351896993937846 17.874161943658923 17.11728786013068 0 0 0
30166 0 1 0 25.07164834512312 19.67615093809546 11.087062457573884 0 0 0
2357 786 2 0.5897 25.429918198356688 27.47639491395484 12.977190922813953 0 0 0
2361 787 2 0.5897 29.257819349106367 29.04283292850879 11.84775066941247 0 0 0
3574 1192 3 -1.1794 26.759201712014228 23.37650329987577 16.907533222137204 0 0 0
1548 516 2 0.5897 34.67801820355231 19.44521747090697 7.558049012957525 0 0 0
1551 517 2 0.5897 36.54149089588038 17.517125001576503 10.06363257572095 0 0 0
1597 533 3 -1.1794 33.728744953240266 21.778632142822538 8.364051898982305 0 0 0
1598 533 2 0.5897 33.06099913177441 21.973415856660374 9.02162732310663 0 0 0
1602 534 2 0.5897 39.323425467069896 22.62724922486249 8.980104098496989 0 0 0
1651 551 3 -1.1794 36.20680997684277 20.67541637606116 8.79559727102338 0 0 0
1653 551 2 0.5897 35.3714685002507 21.1208740342857 8.65416324779193 0 0 0
1656 552 2 0.5897 38.887543361822416 25.041255251832634 8.274651149204217 0 0 0
2173 725 3 -1.1794 34.33745419349424 17.859982528426926 12.363485039036586 0 0 0
2175 725 2 0.5897 33.802407859907056 18.58052771175402 12.030661237221047 0 0 0
2176 726 3 -1.1794 37.07223343528515 17.30561557004835 11.779169199408042 0 0 0
2177 726 2 0.5897 36.19873309996762 17.492932918628867 12.122885687980022 0 0 0
2178 726 2 0.5897 37.105780495528805 16.351072322435826 11.716298803893354 0 0 0
2236 746 3 -1.1794 33.01949441492386 20.55038889862425 12.942555921811048 0 0 0
2237 746 2 0.5897 33.95115164875414 20.762618916775384 12.885947555909746 0 0 0
2238 746 2 0.5897 32.71245404990832 21.0223364732679 13.716650900169304 0 0 0
2239 747 3 -1.1794 35.88523652649232 20.469306991976733 11.431344642387122 0 0 0
2240 747 2 0.5897 35.73813886211162 21.410679328564633 11.339626970571215 0 0 0
2241 747 2 0.5897 36.82056795892637 20.38967757782227 11.618549506408135 0 0 0
2242 748 3 -1.1794 38.52543614193507 21.173446010424097 11.772993767307355 0 0 0
2244 748 2 0.5897 38.273203950483484 22.02933511575544 11.426490726995246 0 0 0
2305 769 3 -1.1794 33.74368403969764 24.676229829872625 12.579674503107759 0 0 0
2306 769 2 0.5897 33.666366898563105 24.52383065305295 13.521497030825579 0 0 0
2307 769 2 0.5897 32.83947883869705 24.722197360787558 12.268977921974923 0 0 0
2308 770 3 -1.1794 35.20082227243192 23.088110260688463 10.90898379852163 0 0 0
2309 770 2 0.5897 34.946367645620974 23.34699973044265 10.02328605167907 0 0 0
2310 770 2 0.5897 34.559241318282375 23.514342199090784 11.477254671746687 0 0 0
2313 771 2 0.5897 36.800912088098826 23.964474940588495 11.28914270731351 0 0 0
2824 942 3 -1.1794 34.73367719749964 19.151676012501085 15.121333294078637 0 0 0
2825 942 2 0.5897 33.97630380930154 19.73170548722874 15.199964608453701 0 0 0
2826 942 2 0.5897 34.68932434357511 18.819258336782003 14.224805589722328 0 0 0
2827 943 3 -1.1794 36.6170208180103 16.86127212411745 15.01536458913853 0 0 0
2828 943 2 0.5897 37.30939516449075 17.516253132532867 14.926762645356856 0 0 0
2829 943 2 0.5897 35.86176500279942 17.24913035799625 14.573339886459442 0 0 0
2831 944 2 0.5897 38.505689476246516 19.735927169350735 15.552115693587178 0 0 0
2881 961 3 -1.1794 32.22507222515231 21.950663765774866 15.111772252685002 0 0 0
2882 961 2 0.5897 32.56619183666532 21.723805595176565 15.976875861084794 0 0 0
2883 961 2 0.5897 32.54516520786419 22.838653402642553 14.952880256216734 0 0 0
2884 962 3 -1.1794 36.33688398448865 21.171850682978985 14.560681555771104 0 0 0
2885 962 2 0.5897 36.79609240084367 20.897999415989823 13.766726311427709 0 0 0
2886 962 2 0.5897 35.87481040562237 20.386433021773485 14.853664384521068 0 0 0
2887 963 3 -1.1794 39.62336342360147 21.329459812396433 15.048298428177963 0 0 0
2889 963 2 0.5897 39.87762046675978 21.9559203102869 14.370705339623942 0 0 0
2938 980 3 -1.1794 33.0400409406496 24.694682551564263 15.176074372989179 0 0 0
2939 980 2 0.5897 33.792829738232015 24.54415383045171 15.74781004291235 0 0 0
2940 980 2 0.5897 32.94118113134206 25.646531689949704 15.155059698501995 0 0 0
2941 981 3 -1.1794 35.05634498231424 23.148124195585662 16.23591833483031 0 0 0
2942 981 2 0.5897 35.35367040242428 22.321422496391815 15.855926307253593 0 0 0
2943 981 2 0.5897 35.5752085659759 23.245602087733822 17.03436080730401 0 0 0
2945 982 2 0.5897 40.37913664825825 23.38261624353869 17.0107797170864 0 0 0
3530 1177 2 0.5897 33.85850791651072 21.485807434032857 17.637682402060765 0 0 0
3537 1179 2 0.5897 37.97120805574603 21.66718637441453 16.851058716945907 0 0 0
3584 1195 2 0.5897 36.802047544545744 24.289751526683165 19.533051315849473 0 0 0
30076 0 1 0 31.382275750239046 18.80999719609156 9.937232787737992 0 0 0
30120 0 1 0 37.16164487489959 25.276737930390613 14.316430777872972 0 0 0
2180 727 2 0.5897 39.06117701787043 19.24762617946356 12.523562738775318 0 0 0
2830 944 3 -1.1794 38.50351899079665 18.802230978618333 15.762920084903596 0 0 0
1556 519 2 0.5897 43.87335899063119 17.99902834467966 9.23387531343436 0 0 0
1607 536 2 0.5897 44.76829222174821 20.81804246963662 10.536322508865346 0 0 0
2179 727 3 -1.1794 39.527214633641115 18.478026479022986 12.850300175030862 0 0 0
2944 982 3 -1.1794 39.711898008616224 24.01550858203651 16.745314265823364 0 0 0
1552 518 3 -1.1794 42.39986117022995 18.597191162075113 8.578429648464057 0 0 0
1553 518 2 0.5897 42.08125104030344 19.42137881737655 8.210416025344516 0 0 0
1555 519 3 -1.1794 44.728729543447706 17.739460696903528 9.576215716922043 0 0 0
1601 534 2 0.5897 40.6779918717046 22.95219726725061 8.387268865019589 0 0 0
1603 535 3 -1.1794 42.24744853448932 21.430785271833237 7.818895265724359 0 0 0
1605 535 2 0.5897 43.10519948819634 21.851094105534273 7.756961567586201 0 0 0
1606 536 3 -1.1794 44.381899996036275 21.415664366597014 9.896181224781827 0 0 0
1608 536 2 0.5897 43.47409716322338 21.12381407729375 9.812819100861372 0 0 0
1659 553 2 0.5897 46.048832819122026 24.122249158088657 7.957944035336158 0 0 0
1716 572 2 0.5897 44.02593226946455 26.09252216917009 8.193752513106098 0 0 0
2182 728 3 -1.1794 42.69653153859538 17.471995930008177 11.657044970734482 0 0 0
2184 728 2 0.5897 42.22464055222672 18.292741711950715 11.515878195699399 0 0 0
2243 748 2 0.5897 39.435476731226004 21.284627137215484 12.04812335273486 0 0 0
2245 749 3 -1.1794 41.355003400961344 19.98927475454022 11.615620970698469 0 0 0
2246 749 2 0.5897 40.866377287967936 19.42555195072842 12.215364069705956 0 0 0
2247 749 2 0.5897 41.8441993101219 20.580960617892615 12.187307760880334 0 0 0
2248 750 3 -1.1794 43.24653153912888 21.04864727244382 13.193283067818768 0 0 0
2249 750 2 0.5897 43.38267230692443 21.123515857550665 14.137789650487264 0 0 0
2250 750 2 0.5897 43.862726824330274 20.371098338699145 12.91496058325218 0 0 0
2311 771 3 -1.1794 37.754914053661395 23.983257428651367 11.36500965970498 0 0 0
2312 771 2 0.5897 38.05357693473863 24.369445596086923 10.541668844311788 0 0 0
2314 772 3 -1.1794 40.97033906942978 23.312796859594076 13.521955647193437 0 0 0
2315 772 2 0.5897 40.2311734978663 23.90452950924063 13.381534020898348 0 0 0
2316 772 2 0.5897 41.70613330557431 23.89128420344303 13.722431885107145 0 0 0
2317 773 3 -1.1794 44.48581751727464 23.45289614487552 12.279905943006925 0 0 0
2318 773 2 0.5897 44.33919685677274 22.51502019893268 12.402882722400161 0 0 0
2319 773 2 0.5897 43.99657249885915 23.670268549508258 11.486419755149601 0 0 0
2376 792 2 0.5897 45.29354837201799 26.176536207975683 12.379666029243557 0 0 0
2833 945 3 -1.1794 40.795048459168505 17.44199164306842 15.276797130506955 0 0 0
2834 945 2 0.5897 41.10391369518149 17.287781260699965 14.384018906531093 0 0 0
2888 963 2 0.5897 40.45185899262991 20.971805151282222 15.367531572930634 0 0 0
2890 964 3 -1.1794 41.924141610830766 20.110510917978495 15.808024258491992 0 0 0
2891 964 2 0.5897 42.55731798937702 20.57770815943515 16.35304428577179 0 0 0
2892 964 2 0.5897 41.970581904163076 19.20343045492834 16.110152071286194 0 0 0
2893 965 3 -1.1794 44.702741321962904 21.764020886261413 15.903165781990433 0 0 0
2894 965 2 0.5897 44.49204906079293 21.388572607876817 16.758080927097577 0 0 0
2895 965 2 0.5897 45.64233110115213 21.61327678877634 15.799825312287252 0 0 0
2946 982 2 0.5897 39.00575891511648 23.481417042823995 16.381521524225953 0 0 0
2947 983 3 -1.1794 41.98436965460041 25.942097459415777 14.482619453913124 0 0 0
2948 983 2 0.5897 42.766009990132076 25.452566465465896 14.73880431355911 0 0 0
2949 983 2 0.5897 41.28885404027835 25.59223123439178 15.039470832465263 0 0 0
2950 984 3 -1.1794 44.5454760828128 24.37753345004239 14.869890719351188 0 0 0
2951 984 2 0.5897 44.54667438904753 24.158825239145504 13.938012445258863 0 0 0
2952 984 2 0.5897 44.89552600387449 23.597318705877942 15.299962458878559 0 0 0
3540 1180 2 0.5897 40.76661190511309 21.628242907876857 19.443597398547404 0 0 0
30194 0 1 0 43.325356119488106 23.7997833983433 18.47215027990629 0 0 0
30232 0 1 0 44.04730094363482 17.576246616371645 14.613413238606546 0 0 0
30243 0 1 0 39.138862704238285 19.566200006435924 8.710122298626752 0 0 0
30308 0 1 0 41.489486134809944 24.083264527508714 10.368452959766586 0 0 0
1609 537 3 -1.1794 48.552991577849724 19.987216476744077 9.017834212867252 0 0 0
1613 538 2 0.5897 51.05284416659715 21.806628402985144 9.699102988005917 0 0 0
1616 539 2 0.5897 54.414038549383136 21.427983975381775 9.899873235197685 0 0 0
30178 0 1 0 47.03646750833933 23.195406777838993 9.931702579248745 0 0 0
1558 520 3 -1.1794 49.36089034186759 16.073722638984407 8.526374886330034 0 0 0
1560 520 2 0.5897 49.955701709733034 16.361250908291325 9.219020875330104 0 0 0
1563 521 2 0.5897 55.01169814958302 18.544043771262363 9.78909824647705 0 0 0
1610 537 2 0.5897 47.645484098883394 19.856772908150106 9.2928726106333 0 0 0
1611 537 2 0.5897 48.92744916342213 19.106472035461987 9.000455541048257 0 0 0
1612 538 3 -1.1794 50.39330832711996 22.50027634851744 9.689215639883864 0 0 0
1614 538 2 0.5897 49.76049723485603 22.220328094340864 9.027845116671514 0 0 0
1662 554 2 0.5897 50.470492116570504 23.92923476265454 8.48307848123851 0 0 0
2185 729 3 -1.1794 47.19510824322556 17.79610824299375 11.111325182865478 0 0 0
2187 729 2 0.5897 46.41539281433724 18.16264901572463 10.694284274461738 0 0 0
2188 730 3 -1.1794 50.584682446659 18.09831753660808 11.081287176472438 0 0 0
2189 730 2 0.5897 50.45317387772318 17.674379279163645 11.92935132601592 0 0 0
2190 730 2 0.5897 49.80517464162544 18.640566629494025 10.960603720178664 0 0 0
2191 731 3 -1.1794 53.39827476444095 18.501931904768366 10.892188543517594 0 0 0
2192 731 2 0.5897 52.50377988494548 18.46558063857385 11.230993911119718 0 0 0
2193 731 2 0.5897 53.74646270211461 17.622489014924046 11.03908021541575 0 0 0
2251 751 3 -1.1794 45.66161716518373 19.75600088037041 12.360291627614517 0 0 0
2252 751 2 0.5897 46.23593969849489 18.991870241748334 12.410206126284251 0 0 0
2253 751 2 0.5897 46.25529846674988 20.49369536497391 12.220358323616267 0 0 0
2254 752 3 -1.1794 49.55286779695343 20.99091249945817 11.986266489826457 0 0 0
2255 752 2 0.5897 49.77884186324928 21.78689420700073 11.50503861754896 0 0 0
2256 752 2 0.5897 49.753179798358204 21.19739359675802 12.899213161637965 0 0 0
2257 753 3 -1.1794 52.771727028993006 21.360114848220963 10.589297986388551 0 0 0
2258 753 2 0.5897 52.75154962866378 20.44773493253816 10.87806708801108 0 0 0
2259 753 2 0.5897 52.35763726510508 21.846643550842497 11.30207517762293 0 0 0
2320 774 3 -1.1794 50.069728276491674 24.528954919313307 12.216790463552805 0 0 0
2321 774 2 0.5897 50.24656451258547 24.41511503788273 11.282980348378912 0 0 0
2322 774 2 0.5897 50.93605685369375 24.573452671658302 12.621421170097761 0 0 0
2836 946 3 -1.1794 47.8116047933396 16.633893467406725 14.96753701752014 0 0 0
2838 946 2 0.5897 48.10485135372969 16.872032636729877 15.847041609462984 0 0 0
2839 947 3 -1.1794 50.22685994006949 17.454128258830057 13.882529535790525 0 0 0
2841 947 2 0.5897 50.88034150769106 18.102645437443325 14.144481111760532 0 0 0
2844 948 2 0.5897 56.37557512146304 16.28122558477553 15.696559022880843 0 0 0
2896 966 3 -1.1794 46.72059489113753 19.621452782778004 14.968308162243936 0 0 0
2897 966 2 0.5897 47.62110549636738 19.340435862202902 14.80600743936283 0 0 0
2898 966 2 0.5897 46.28538765248951 19.534076136932267 14.120256823597712 0 0 0
2899 967 3 -1.1794 52.14848704822923 22.244960527424173 13.114079976182362 0 0 0
2900 967 2 0.5897 52.96454486646154 22.071229190787445 13.583226995728172 0 0 0
2901 967 2 0.5897 51.82674495924364 23.065319248457907 13.487878402372797 0 0 0
2902 968 3 -1.1794 53.85865199508729 22.31207820279463 15.357359224016026 0 0 0
2903 968 2 0.5897 54.773581562101285 22.197085273422065 15.61409216001589 0 0 0
2904 968 2 0.5897 53.6242477206057 23.17976999869646 15.686596917313182 0 0 0
2953 985 3 -1.1794 48.009333054897745 26.080868437388492 15.546738084547433 0 0 0
2954 985 2 0.5897 47.550407279803316 25.881972930728125 14.730613377800234 0 0 0
2955 985 2 0.5897 47.92677352520366 25.28301055498298 16.069077686815824 0 0 0
2956 986 3 -1.1794 51.82903805285671 24.526479074370787 14.945795156609266 0 0 0
2957 986 2 0.5897 51.06219190807143 24.649745416198943 15.505244160350632 0 0 0
2958 986 2 0.5897 52.18936643200883 25.406348228567655 14.835226810904626 0 0 0
3545 1182 2 0.5897 47.879214852744305 22.11224355690964 18.729104133904844 0 0 0
3593 1198 2 0.5897 50.32940433144294 23.269052737496683 18.087813186017993 0 0 0
30171 0 1 0 53.24148828105969 24.616580098047464 10.104307902453417 0 0 0
30174 0 1 0 52.457277342410535 18.105324957492805 16.434900319340475 0 0 0
30241 0 1 0 50.79347307639041 21.541467355903713 16.343697601860214 0 0 0
30332 0 1 0 47.35085155437302 22.809686076841373 14.522053664946382 0 0 0
30073 0 1 0 55.09745481202932 23.919258701532087 13.035378610137396 0 0 0
2377 793 3 -1.1794 47.530057998444214 26.10082434741393 11.8620443676182 0 0 0
2378 793 2 0.5897 48.26623969632492 25.49044210584629 11.820799456716886 0 0 0
3478 1160 3 -1.1794 49.14064288398897 16.21706529696859 17.272937802728688 0 0 0
3598 1200 3 -1.1794 55.12358554991333 24.75153821142591 16.65457116211747 0 0 0
3599 1200 2 0.5897 54.80867317683071 25.162979065278975 17.45941788527133 0 0 0
1564 522 3 -1.1794 57.583916965571035 16.741034983857826 10.446379090487712 0 0 0
1561 521 3 -1.1794 55.917912802850786 18.617834205877372 9.489829640840075 0 0 0
1615 539 3 -1.1794 55.247839776627735 21.224806508948664 9.475933955441851 0 0 0
1617 539 2 0.5897 55.46676924111054 20.346019709911058 9.785826689788909 0 0 0
30195 0 1 0 54.646038284881904 19.31055131970608 13.844134523165861 0 0 0
1566 522 2 0.5897 56.96004720795329 17.304861424364116 9.989085415845103 0 0 0
1670 557 2 0.5897 60.238682060161366 24.037688244657986 8.765575234966033 0 0 0
1671 557 2 0.5897 59.71666332711171 24.335400725544883 7.376057723670818 0 0 0
2194 732 3 -1.1794 57.72298492199083 18.694695434878444 12.377619450894674 0 0 0
2195 732 2 0.5897 57.62441120609793 18.266797245126465 13.22815915339448 0 0 0
2196 732 2 0.5897 57.71039640926539 17.976616379737216 11.744819648543125 0 0 0
2197 733 3 -1.1794 60.413238638400244 18.993235205833386 13.136301489481273 0 0 0
2199 733 2 0.5897 59.4647942315488 19.12236218590868 13.1329622209604 0 0 0
2260 754 3 -1.1794 57.29478007239664 21.548189342407476 12.23935039333698 0 0 0
2261 754 2 0.5897 56.42460235737873 21.83449731764 11.961771677565103 0 0 0
2262 754 2 0.5897 57.23596878584081 20.59317637514567 12.266240120102825 0 0 0
2263 755 3 -1.1794 60.085772481895276 21.544772473503556 12.038206720025382 0 0 0
2264 755 2 0.5897 60.36812964958778 20.661800756757604 12.276674068155202 0 0 0
2265 755 2 0.5897 59.138607707070044 21.47055237988474 11.921580348991718 0 0 0
2323 775 3 -1.1794 58.319223641797194 25.294364040308917 12.856311118826577 0 0 0
2324 775 2 0.5897 58.76741414854549 24.73856808193277 12.218778298021181 0 0 0
2325 775 2 0.5897 58.0361964230552 24.691158651111778 13.543530542398264 0 0 0
2326 776 3 -1.1794 60.25848795054574 23.874891706886473 10.509498379716618 0 0 0
2327 776 2 0.5897 60.84462451519296 24.464937460214585 10.983335750062736 0 0 0
2328 776 2 0.5897 60.26717713864728 23.066003652671363 11.021218693265583 0 0 0
2845 949 3 -1.1794 57.80786188165136 17.48064182516636 14.941606913284435 0 0 0
2846 949 2 0.5897 57.54818149693734 18.029848661810707 15.681316159591887 0 0 0
2848 950 3 -1.1794 60.8620919146272 17.660641851930325 15.633361303787565 0 0 0
2850 950 2 0.5897 60.653808360166835 17.997535808410436 16.50476947615594 0 0 0
2852 951 2 0.5897 63.55181083786946 17.387928911548485 14.29630803922641 0 0 0
2905 969 3 -1.1794 57.04043150023869 21.32506072944996 15.360706387166653 0 0 0
2906 969 2 0.5897 57.92267517602568 21.236752097710177 15.721373378709687 0 0 0
2907 969 2 0.5897 57.17309444333841 21.388842107431707 14.414892122087455 0 0 0
2908 970 3 -1.1794 59.595950844537704 20.23370417544557 16.379664270668474 0 0 0
2909 970 2 0.5897 59.28888625013935 19.709461625614043 17.119335407674264 0 0 0
2910 970 2 0.5897 60.437021649803135 20.587444509769174 16.668972937636795 0 0 0
2959 987 3 -1.1794 57.50966896315328 23.96349474399888 15.586723137030916 0 0 0
2960 987 2 0.5897 57.11029757947874 23.100960542503536 15.473716220606843 0 0 0
2961 987 2 0.5897 58.44884974417005 23.80807136231103 15.486650235989078 0 0 0
2962 988 3 -1.1794 60.20077689485396 25.68627372132118 16.711428188615997 0 0 0
2963 988 2 0.5897 60.758905436532935 24.969049376700063 17.01194986235198 0 0 0
2964 988 2 0.5897 59.33108809699389 25.470952659861865 17.0483398720311 0 0 0
3020 1007 2 0.5897 55.55234064570423 25.96102751755704 15.467974095852233 0 0 0
3023 1008 2 0.5897 60.30308452414057 26.634433656460992 14.779141827061522 0 0 0
30019 0 1 0 60.47893626515865 22.868709672597063 14.775498655937135 0 0 0
30275 0 1 0 57.111845210631884 24.288602953904984 9.845044848844195 0 0 0
2387 796 2 0.5897 58.39812645412068 26.935310647259325 11.811178287523328 0 0 0
1618 540 3 -1.1794 66.86746087061633 21.440825257228656 8.309792363226558 0 0 0
1569 523 2 0.5897 66.42454394080168 19.56695847470576 8.691039798849527 0 0 0
1570 524 3 -1.1794 0.0975237252856799 18.38404793423634 9.177918602278046 1 0 0
1571 524 2 0.5897 70.03580264687307 19.193720889694713 8.817614406912124 0 0 0
1619 540 2 0.5897 66.60287682528887 22.321990774590496 8.573940737611723 0 0 0
1620 540 2 0.5897 66.68972846985102 21.40854857396307 7.369791943542533 0 0 0
1621 541 3 -1.1794 69.6381006620774 21.514495899952625 8.990972077257041 0 0 0
1623 541 2 0.5897 68.88206536231205 21.717267364613743 8.440039402408035 0 0 0
1674 558 2 0.5897 62.35012328735827 24.717742343134695 8.181868409154164 0 0 0
1675 559 3 -1.1794 66.05029734140344 24.05662040972561 8.683747250585661 0 0 0
1677 559 2 0.5897 66.28833866394072 23.94815605995882 9.60450972460127 0 0 0
2201 734 2 0.5897 64.19813673177876 17.77831277557806 11.63465048671538 0 0 0
2202 734 2 0.5897 62.90708321269486 18.380235157561113 12.147256356131972 0 0 0
2203 735 3 -1.1794 65.91852440183264 18.343233700421155 11.243367832846374 0 0 0
2205 735 2 0.5897 66.22725557799447 18.254679779361368 12.145074435649189 0 0 0
2206 736 3 -1.1794 70.00549752188795 18.43790545652088 11.828743371584334 0 0 0
2207 736 2 0.5897 69.9654082811173 18.166541873174975 10.91169021108701 0 0 0
2208 736 2 0.5897 70.17135973886539 17.62821940407651 12.311578798558168 0 0 0
2266 756 3 -1.1794 62.99436276040399 20.203925773927036 13.545903125423457 0 0 0
2267 756 2 0.5897 63.52047422116304 20.811864559549946 13.026432899987876 0 0 0
2268 756 2 0.5897 62.24683977449055 20.724381118462002 13.840125757943126 0 0 0
2269 757 3 -1.1794 65.43933878921415 21.254606101732602 12.714131274436067 0 0 0
2270 757 2 0.5897 66.16147013961859 21.247203397683215 12.085877062142151 0 0 0
2271 757 2 0.5897 65.76509349907418 20.751026499904334 13.46013690594978 0 0 0
2272 758 3 -1.1794 68.57194776069643 20.88154631620575 11.639002862481318 0 0 0
2273 758 2 0.5897 69.29084925323981 20.2691861374954 11.795298642506767 0 0 0
2274 758 2 0.5897 68.65767298584531 21.121844312389552 10.71642998636492 0 0 0
2329 777 3 -1.1794 63.438267083675626 25.653811040802108 12.762319384003426 0 0 0
2330 777 2 0.5897 64.32771169745092 25.62584674271593 12.409703055788084 0 0 0
2331 777 2 0.5897 63.44478917064248 25.020944981067164 13.480420818378443 0 0 0
2332 778 3 -1.1794 66.74693555524296 24.11028588731833 11.29803320273787 0 0 0
2333 778 2 0.5897 66.7364077465748 25.004061956138305 11.640502627098925 0 0 0
2334 778 2 0.5897 66.51062925344381 23.56340908163151 12.047243988137724 0 0 0
2335 779 3 -1.1794 70.07454691646277 24.550380151914023 11.872869438962583 0 0 0
2336 779 2 0.5897 0.7046804738818025 24.681077441616914 12.057262630396504 1 0 0
2337 779 2 0.5897 70.05954918987271 23.94272158902494 11.133438610343775 0 0 0
2851 951 3 -1.1794 63.98594230499834 18.022950600445427 14.865963766803775 0 0 0
2853 951 2 0.5897 63.799380569296595 18.87188650639295 14.465046854017904 0 0 0
2854 952 3 -1.1794 66.561059818341 17.533996160747773 13.700640644546912 0 0 0
2855 952 2 0.5897 65.7051882843668 17.87227521385513 13.963856951394229 0 0 0
2857 953 3 -1.1794 70.16715357857912 17.725544748994775 14.58588218637647 0 0 0
2858 953 2 0.5897 69.4827820816038 18.03104548088943 13.990452525538771 0 0 0
2911 971 3 -1.1794 63.47233707238394 21.41421038314276 16.343715998120512 0 0 0
2912 971 2 0.5897 64.09778227028124 20.827982883673346 15.917819275353825 0 0 0
2913 971 2 0.5897 62.97942719312417 20.84843228862176 16.937995642956565 0 0 0
2914 972 3 -1.1794 65.81443747108177 20.05876092053004 15.118501164923066 0 0 0
2915 972 2 0.5897 66.33066707892321 19.263810468754553 14.985111916843062 0 0 0
2916 972 2 0.5897 66.37737205959482 20.62464237534653 15.646813726821756 0 0 0
2965 989 3 -1.1794 63.76110920167312 24.287036433761905 15.512488230497835 0 0 0
2966 989 2 0.5897 63.71783872934508 23.366266997035073 15.770448175247354 0 0 0
2967 989 2 0.5897 63.3334768849704 24.75714877140709 16.228279107776462 0 0 0
2968 990 3 -1.1794 68.56716615768248 22.816774221794727 13.548775642259791 0 0 0
2969 990 2 0.5897 68.57996988622354 22.04649087374455 12.980681566695752 0 0 0
2970 990 2 0.5897 69.03179458567978 23.489672499252173 13.05122215150357 0 0 0
3027 1009 2 0.5897 63.77361901975757 26.546430492200038 14.874735106245145 0 0 0
3494 1165 2 0.5897 63.44380693825499 18.009881374378107 16.64691448007381 0 0 0
3554 1185 2 0.5897 68.70670402133493 19.980236052550527 18.134916188993554 0 0 0
3611 1204 2 0.5897 69.01298000057297 23.409374581492816 15.69021257669403 0 0 0
30180 0 1 0 66.4536086071951 26.723584653601776 15.370870348597627 0 0 0
30199 0 1 0 63.24923020134894 22.667640122435195 10.55174616633918 0 0 0
3029 1010 2 0.5897 0.3811647537541522 26.18795911324144 14.681130122319047 1 0 0
30305 0 1 0 65.91299278239275 23.15591048847409 17.840959674528435 0 0 0
1798 600 3 -1.1794 5.527187739606516 33.767673873990816 9.248831945528105 0 0 0
2972 991 2 0.5897 2.9809367918980962 27.53660520431338 16.696163248768833 0 0 0
1678 560 3 -1.1794 1.905292208881505 26.63439890606066 9.195218458520015 0 0 0
1679 560 2 0.5897 1.7086572081242142 27.37294018205163 9.771519852223793 0 0 0
1683 561 2 0.5897 4.091722953949172 27.70409868018981 9.244507300873485 0 0 0
1732 578 3 -1.1794 2.6031407059223355 29.69207161804485 9.187454767091575 0 0 0
1733 578 2 0.5897 2.6630000492809587 30.326724553609186 9.90150288281573 0 0 0
1735 579 3 -1.1794 5.317745889094187 30.669603451029253 9.058726340082513 0 0 0
1736 579 2 0.5897 5.156028144879337 30.332860195137105 9.940022971011407 0 0 0
1797 599 2 0.5897 2.4755356705139944 32.66143542673103 9.231600835977824 0 0 0
1799 600 2 0.5897 5.114707838044474 32.99295884769009 8.866850856891766 0 0 0
1800 600 2 0.5897 6.027268341371632 33.431277996178785 9.992464298685572 0 0 0
2338 780 3 -1.1794 3.5129428486825196 26.62586070049994 11.426162715958311 0 0 0
2339 780 2 0.5897 2.933414363074985 26.589485004123258 10.665206037887259 0 0 0
2340 780 2 0.5897 3.5933153795655595 25.71536238162548 11.710354155515184 0 0 0
2341 781 3 -1.1794 4.366709780962025 29.46112445703925 11.697316710917436 0 0 0
2342 781 2 0.5897 5.262671029400288 29.139947550684628 11.595677377442058 0 0 0
2343 781 2 0.5897 3.8244491707854134 28.672876283464703 11.668177769711955 0 0 0
2401 801 3 -1.1794 1.101774516160448 28.425559764444642 11.665303276403197 0 0 0
2402 801 2 0.5897 1.7149106463297767 27.85490838836226 12.12860931065364 0 0 0
2403 801 2 0.5897 0.2617216127306037 27.96999282337199 11.720086456365895 0 0 0
2449 817 3 -1.1794 2.9880093695988 32.047693845879806 11.042729319967627 0 0 0
2450 817 2 0.5897 3.893857432139331 32.356713222019266 11.056056932561088 0 0 0
2451 817 2 0.5897 2.6749559791150745 32.18342570611616 11.937048166388916 0 0 0
2971 991 3 -1.1794 2.8360697565035613 26.975522061958273 15.934302872799329 0 0 0
2973 991 2 0.5897 2.4981891627856507 27.566753466965956 15.261610688689355 0 0 0
2974 992 3 -1.1794 5.127601236473225 27.906951640373872 14.86819699568131 0 0 0
2975 992 2 0.5897 6.049275670146533 27.650653376681227 14.9007375730325 0 0 0
2976 992 2 0.5897 4.69047793456412 27.308169523115613 15.473684611826648 0 0 0
3031 1011 3 -1.1794 2.462300231596488 29.532172107461477 14.266626024054691 0 0 0
3032 1011 2 0.5897 3.409309542110289 29.405696099916902 14.208243099505289 0 0 0
3033 1011 2 0.5897 2.1503885801465525 29.42791641852217 13.367696940337536 0 0 0
3034 1012 3 -1.1794 5.78328793621511 30.50815098176193 14.177504334522347 0 0 0
3035 1012 2 0.5897 5.511416883195179 30.469630265904048 13.260534013380182 0 0 0
3036 1012 2 0.5897 5.389746918147692 29.732562833835413 14.577281196788487 0 0 0
3094 1032 3 -1.1794 2.8027085401041854 32.526249817382556 13.823561531479541 0 0 0
3095 1032 2 0.5897 2.4484039428976003 31.762376235821584 14.278751002405793 0 0 0
3096 1032 2 0.5897 3.132427001813701 33.09070490526448 14.522781146016815 0 0 0
3097 1033 3 -1.1794 5.350937242312478 32.84519920541037 15.338005436102549 0 0 0
3098 1033 2 0.5897 5.963272244917595 33.43403296094982 14.896924628906872 0 0 0
3099 1033 2 0.5897 5.487677810579083 31.99690603262228 14.916185186914449 0 0 0
3680 1227 2 0.5897 4.243776727740152 29.97758096227917 18.544977606117936 0 0 0
30072 0 1 0 1.1988778568512455 34.66906361113141 10.886604669873194 0 0 0
30142 0 1 0 5.509738921496924 34.642259144803795 12.613630439348574 0 0 0
30268 0 1 0 70.22679136100227 33.407003359519486 14.853564156637065 -1 0 0
15759 5253 2 0.5897 3.7524697627204358 34.9377410348187 8.90464267302059 0 0 0
1805 602 2 0.5897 13.2607643983966 32.68766327276565 8.376589858217486 0 0 0
1808 603 2 0.5897 15.156172644077742 31.936482583250495 8.920526829082158 0 0 0
2978 993 2 0.5897 8.748337400513039 26.83465925524556 15.08057563458851 0 0 0
1684 562 3 -1.1794 8.187159121710591 27.714301178796568 8.502059695431836 0 0 0
1686 562 2 0.5897 7.381616142206544 27.506801201440847 8.975637563035397 0 0 0
1688 563 2 0.5897 11.591065699993234 26.952120593310944 10.453012802407232 0 0 0
1689 563 2 0.5897 11.935366974527746 27.34436964642807 9.031924637647018 0 0 0
1690 564 3 -1.1794 13.64825407526216 26.651693655126177 8.282896490057889 0 0 0
1739 580 2 0.5897 7.828423306178783 30.936248785117026 8.713082091335385 0 0 0
1740 580 2 0.5897 8.319005052715458 29.521752611013632 8.48852627533625 0 0 0
1742 581 2 0.5897 11.511366013963295 29.525749856813988 9.470643530459036 0 0 0
1744 582 3 -1.1794 14.577792145911703 29.299835603354925 7.55388880260907 0 0 0
1746 582 2 0.5897 14.405374171469106 28.37178401078016 7.712708195285004 0 0 0
1801 601 3 -1.1794 8.101055994105392 33.19303708817724 8.327929163096675 0 0 0
1802 601 2 0.5897 7.148987365854157 33.27550567361994 8.273187751781265 0 0 0
1804 602 3 -1.1794 12.439749698472452 33.1718773032908 8.288818549718844 0 0 0
1806 602 2 0.5897 11.784492432899446 32.61033106408343 8.702988224681862 0 0 0
1807 603 3 -1.1794 14.606144968052265 31.477233076899452 9.555185729695939 0 0 0
1809 603 2 0.5897 14.26394654998362 30.723231776656903 9.074961949747554 0 0 0
2344 782 3 -1.1794 8.067761532966003 26.552713080793847 11.218947629761809 0 0 0
2345 782 2 0.5897 7.608220129445303 26.805690029443834 12.019607453224603 0 0 0
2346 782 2 0.5897 7.413502945935204 26.077619050849652 10.706636397702313 0 0 0
2347 783 3 -1.1794 13.772839803763434 26.42928564921779 12.24493944943256 0 0 0
2348 783 2 0.5897 13.034053543957045 25.994433164848374 12.670768340888918 0 0 0
2349 783 2 0.5897 13.651415101307784 27.357851701449004 12.443063023397618 0 0 0
2404 802 3 -1.1794 7.229673027259864 29.561418928453374 11.533664906055938 0 0 0
2405 802 2 0.5897 7.650218895066973 29.985536643339895 10.78566908997506 0 0 0
2406 802 2 0.5897 7.777678810374059 29.796801721300127 12.282341566723781 0 0 0
2407 803 3 -1.1794 10.330294753973824 30.00881251252149 11.686200274006012 0 0 0
2408 803 2 0.5897 9.842262516015808 29.191614034776507 11.58499281197709 0 0 0
2409 803 2 0.5897 10.604163174777039 30.01277001852997 12.603376591786581 0 0 0
2410 804 3 -1.1794 13.642655845364326 30.092181467091503 12.535792607304021 0 0 0
2411 804 2 0.5897 14.271115548001816 29.6178121768977 13.080076750339684 0 0 0
2452 818 3 -1.1794 8.357861528486566 33.06845587460714 11.527410368935966 0 0 0
2453 818 2 0.5897 8.48128067678572 33.24682919832783 12.45970952633742 0 0 0
2454 818 2 0.5897 9.197362013266144 32.71084494241159 11.238299543845342 0 0 0
2455 819 3 -1.1794 10.744285178547424 32.46797816568526 10.452330513416141 0 0 0
2456 819 2 0.5897 10.805518290909204 31.514669854489796 10.5130377799884 0 0 0
2457 819 2 0.5897 11.641876050549277 32.77476526790052 10.58056412242839 0 0 0
2458 820 3 -1.1794 14.919435089261482 34.00025433665383 11.086610300137862 0 0 0
2459 820 2 0.5897 15.383688279109595 33.32714551856527 10.58899103812673 0 0 0
2460 820 2 0.5897 15.514423152635112 34.222480920555014 11.802736182043995 0 0 0
2977 993 3 -1.1794 8.347180746351526 27.120004226452224 14.2596714055054 0 0 0
2979 993 2 0.5897 8.81774057725365 27.920780910221595 14.028236113507045 0 0 0
2980 994 3 -1.1794 11.350817371845393 27.544850146566834 14.487446020607894 0 0 0
2981 994 2 0.5897 12.181243491208114 27.14561481324047 14.746745272580437 0 0 0
2982 994 2 0.5897 10.68229201362367 26.947485718990155 14.822798611903456 0 0 0
2983 995 3 -1.1794 13.271574494492187 26.312589393429246 16.126898420395325 0 0 0
2985 995 2 0.5897 14.147165195861936 26.691480570870134 16.204452421921726 0 0 0
3037 1013 3 -1.1794 8.873759226158569 30.051064383658105 14.279834667516297 0 0 0
3038 1013 2 0.5897 9.827124259080358 30.108476372512825 14.216348214603368 0 0 0
3039 1013 2 0.5897 8.583616445550238 30.959465159583324 14.362640360719567 0 0 0
3040 1014 3 -1.1794 11.700876909734676 30.467333872967902 14.260073475728896 0 0 0
3041 1014 2 0.5897 11.917856765586842 29.617505817702828 14.64340577999806 0 0 0
3042 1014 2 0.5897 12.483962885010117 30.716082315232907 13.769021289053317 0 0 0
3043 1015 3 -1.1794 14.760944267608764 28.750551565669912 14.640766152200312 0 0 0
3044 1015 2 0.5897 14.522545532577395 29.24301401566787 15.426183244875965 0 0 0
3045 1015 2 0.5897 15.663550107209822 28.47258683879956 14.796546392010455 0 0 0
3100 1034 3 -1.1794 8.984945483141786 32.99512600347978 14.266031532647787 0 0 0
3101 1034 2 0.5897 9.922900409761167 33.16955154545451 14.188260153244077 0 0 0
3102 1034 2 0.5897 8.678554983988192 33.619119259378145 14.924051151027856 0 0 0
3103 1035 3 -1.1794 11.356216716821018 33.317446041799066 15.999862921304876 0 0 0
3104 1035 2 0.5897 11.214546390532561 32.40333810503348 16.245968419776982 0 0 0
3105 1035 2 0.5897 11.289054997305868 33.80084844711459 16.823296922343758 0 0 0
3106 1036 3 -1.1794 14.90049276771662 32.53724297981434 16.01891644616238 0 0 0
3107 1036 2 0.5897 14.058850199706715 32.43398352310369 16.46299693577402 0 0 0
3108 1036 2 0.5897 15.528456473319272 32.68484108182055 16.72610057177597 0 0 0
3686 1229 2 0.5897 13.765226408133891 28.660206673041206 17.865113702930277 0 0 0
2412 804 2 0.5897 14.183674028557808 30.58866232321553 11.921758869625666 0 0 0
3619 1207 3 -1.1794 8.409588247315865 26.66388585502739 16.922728119859997 0 0 0
3620 1207 2 0.5897 7.534391232313043 26.81227972847517 17.280835814233964 0 0 0
3684 1228 2 0.5897 7.005325201650777 30.556227888357903 15.943110607243062 0 0 0
3685 1229 3 -1.1794 13.985894876100204 29.383024339455705 17.277685886981896 0 0 0
15765 5255 2 0.5897 8.663579756652277 34.542656513915425 10.104140043194485 0 0 0
2351 784 2 0.5897 20.053549684321986 27.93811744526995 11.482836921167829 0 0 0
1694 565 2 0.5897 18.365547899176544 26.61421288346439 8.68618970692647 0 0 0
1696 566 3 -1.1794 20.421683771085124 25.669730148417045 8.37379415406767 0 0 0
1698 566 2 0.5897 20.668653497474768 26.037797374433474 9.22218304030782 0 0 0
1749 583 2 0.5897 17.742574219127206 28.71210419302233 7.718792328409924 0 0 0
1810 604 3 -1.1794 17.416886992265685 31.75181185109967 9.33639390095073 0 0 0
1811 604 2 0.5897 17.40562371489249 31.077217105098086 10.015383455482707 0 0 0
2350 784 3 -1.1794 20.148326205804963 27.478949466556568 10.648322549406718 0 0 0
2352 784 2 0.5897 20.585780711374284 28.109225852388615 10.075944508611629 0 0 0
2353 785 3 -1.1794 22.57016856151419 27.54998832609933 13.156006210435427 0 0 0
2354 785 2 0.5897 22.721828517434616 27.690356584298346 12.221379155220246 0 0 0
2355 785 2 0.5897 21.773188503155357 28.04463005891632 13.346753378291067 0 0 0
2413 805 3 -1.1794 19.97821188708065 28.979404524383327 13.31894989295422 0 0 0
2414 805 2 0.5897 20.604989920583904 29.698740290334825 13.395996691915535 0 0 0
2415 805 2 0.5897 19.41910791006194 29.064508063585347 14.091214007733141 0 0 0
2461 821 3 -1.1794 19.84626614505638 31.425371194515286 11.503555234908742 0 0 0
2462 821 2 0.5897 19.2548064167105 32.058255209027955 11.91082206177306 0 0 0
2463 821 2 0.5897 19.69242824485634 30.610735721123383 11.982026236685824 0 0 0
2464 822 3 -1.1794 21.888165175274146 33.08415019204368 12.179111829392411 0 0 0
2465 822 2 0.5897 20.944326982805666 33.0279984131863 12.029952233351711 0 0 0
2466 822 2 0.5897 22.08794949011594 34.017229315589205 12.103738855513406 0 0 0
2986 996 3 -1.1794 23.271333610149032 26.96605889708775 15.8198063016706 0 0 0
2987 996 2 0.5897 22.902843291668045 27.225428739898923 14.97530922240922 0 0 0
2988 996 2 0.5897 22.967277073229006 27.637350075568722 16.430667106202133 0 0 0
3046 1016 3 -1.1794 18.10700623364235 29.183426098574916 15.381202201745994 0 0 0
3047 1016 2 0.5897 18.036651629783897 28.28001591439932 15.689637261285553 0 0 0
3048 1016 2 0.5897 17.52352553903738 29.679250046410672 15.95560710569361 0 0 0
3049 1017 3 -1.1794 21.82842519324162 29.768979760092527 15.14559112151761 0 0 0
3050 1017 2 0.5897 22.37862598503531 29.82019825389683 15.927183821573497 0 0 0
3051 1017 2 0.5897 20.93765858788036 29.68025795361463 15.484551743947877 0 0 0
3109 1037 3 -1.1794 18.620890712581943 32.436130980835394 16.67568008447832 0 0 0
3110 1037 2 0.5897 19.523128284006347 32.3711434852736 16.36266775586731 0 0 0
3111 1037 2 0.5897 18.499390341198996 31.65872214293805 17.2207539905572 0 0 0
3112 1038 3 -1.1794 21.070679566928586 32.676332306775606 14.969573072454269 0 0 0
3113 1038 2 0.5897 21.05696125624448 32.88665403225743 14.035866344920844 0 0 0
3114 1038 2 0.5897 21.559062240090594 31.854858767853205 15.023382242113868 0 0 0
3629 1210 2 0.5897 18.107392695953067 27.483957552523297 17.705335720162026 0 0 0
30091 0 1 0 16.53658097367518 28.63029872339667 10.594821515862764 0 0 0
30137 0 1 0 16.68369178170844 31.10100302380291 13.041694919146323 0 0 0
30151 0 1 0 21.189182929134375 31.385621614155728 8.60494194379641 0 0 0
30244 0 1 0 23.19066098781786 27.656749267377677 9.626001561759798 0 0 0
30266 0 1 0 20.15640178211231 25.83507322683819 15.361184779679567 0 0 0
2418 806 2 0.5897 22.04932233747242 31.21367470367484 11.930121365876778 0 0 0
2468 823 2 0.5897 24.69936237014893 33.291377896222 11.125325641216103 0 0 0
3691 1231 3 -1.1794 20.271811225302713 30.365049029556147 17.685486021596915 0 0 0
15771 5257 2 0.5897 18.216530905019244 33.403860417653355 9.826521358816297 0 0 0
30104 0 1 0 67.14638597753087 32.84424327262588 28.378597920406513 0 0 0
17138 5713 2 0.5897 18.517612177135085 33.98394478038412 15.957840176517783 0 0 0
1750 584 3 -1.1794 24.36534667576505 32.30784668310829 8.79246852744412 0 0 0
2990 997 2 0.5897 25.099144359767205 27.285876323270635 15.89937842093184 0 0 0
1699 567 3 -1.1794 27.83807775242273 27.14748412145297 8.843309179360833 0 0 0
1701 567 2 0.5897 27.80974338855097 26.348788187393897 9.370106081146478 0 0 0
1704 568 2 0.5897 29.747066072758617 27.541134560448665 8.4689085796336 0 0 0
1752 584 2 0.5897 24.772202832849192 31.477672316348382 9.04048084579161 0 0 0
1753 585 3 -1.1794 28.870362944548635 30.388202043445947 8.909964222814095 0 0 0
1755 585 2 0.5897 27.964449646905646 30.09014332543918 8.991901482924845 0 0 0
1813 605 3 -1.1794 26.563105430857664 33.86927333593493 8.923194398093726 0 0 0
1815 605 2 0.5897 25.79144829244017 33.37365765197025 8.649071503084759 0 0 0
1818 606 2 0.5897 29.052806499412988 33.39202894791692 9.854112067037498 0 0 0
2356 786 3 -1.1794 25.757621667444575 28.374489381341146 13.024821892741606 0 0 0
2358 786 2 0.5897 25.579304335978097 28.741263496593895 12.158847642596221 0 0 0
2359 787 3 -1.1794 28.772584396721314 28.37037495691847 12.325850152077322 0 0 0
2360 787 2 0.5897 29.29954305707849 28.204242408093563 13.107481347246118 0 0 0
2416 806 3 -1.1794 22.64931836861684 30.46968463310178 11.982229581269523 0 0 0
2417 806 2 0.5897 23.24278929725071 30.68982089155815 12.700256733128528 0 0 0
2467 823 3 -1.1794 25.3743793778694 33.73628171034359 11.637813973860075 0 0 0
2469 823 2 0.5897 26.058670480061924 33.946396868265744 11.002338162838226 0 0 0
2470 824 3 -1.1794 29.24960331674992 34.27744919176772 11.727857961778827 0 0 0
2471 824 2 0.5897 30.133694144106375 34.057154642448076 11.434454797881834 0 0 0
2472 824 2 0.5897 29.0930411130061 33.698403311887255 12.473797595164685 0 0 0
2989 997 3 -1.1794 25.99715866821062 27.06735922094889 15.650275212236856 0 0 0
2991 997 2 0.5897 26.201584132029115 27.670676381443958 14.935817149029662 0 0 0
2992 998 3 -1.1794 29.405349843069658 27.601662398433238 14.972432490342577 0 0 0
2993 998 2 0.5897 29.321993501478627 27.83393342236797 15.897274923657955 0 0 0
3052 1018 3 -1.1794 24.540708098321556 30.772943152203272 14.30860673793609 0 0 0
3053 1018 2 0.5897 23.926951528512834 30.038475186596393 14.29906118122274 0 0 0
3054 1018 2 0.5897 24.117360404567535 31.43233362887647 14.858344691845685 0 0 0
3055 1019 3 -1.1794 27.50913411936779 29.98786322090511 14.25310768782863 0 0 0
3056 1019 2 0.5897 27.83198978385177 29.48865088853198 13.50291982560053 0 0 0
3057 1019 2 0.5897 26.624969791977076 30.254520485699178 14.001357794846255 0 0 0
3058 1020 3 -1.1794 30.0701609626082 30.370559703181286 15.818489419291911 0 0 0
3059 1020 2 0.5897 29.28955230946 29.850687027886895 15.627140773720463 0 0 0
3060 1020 2 0.5897 30.337008403859 30.089591612420204 16.69375009332673 0 0 0
3115 1039 3 -1.1794 23.85135380146504 32.67851251852949 15.919332193906543 0 0 0
3116 1039 2 0.5897 23.802747977831785 33.04287574349176 16.803135550768456 0 0 0
3117 1039 2 0.5897 23.414721627424516 33.32764900118463 15.36778374492123 0 0 0
3118 1040 3 -1.1794 26.51950565254453 33.52926399491029 15.697740359130668 0 0 0
3119 1040 2 0.5897 25.596664693450514 33.27764581235564 15.661897701174373 0 0 0
3120 1040 2 0.5897 26.93032060657421 33.03671754417642 14.987204808474683 0 0 0
3121 1041 3 -1.1794 29.69513173054727 32.78327111007697 13.95231658007399 0 0 0
3122 1041 2 0.5897 30.59588177078855 33.08422538959358 13.83269991502531 0 0 0
3123 1041 2 0.5897 29.739861758496907 32.18139868323366 14.69527095844026 0 0 0
3639 1213 2 0.5897 26.93190607288801 27.304585814744897 17.181922093883056 0 0 0
3744 1248 2 0.5897 27.317445230832792 33.15594827797485 17.35433272329116 0 0 0
30066 0 1 0 26.63155905253295 31.00171620698115 10.967702144382907 0 0 0
30126 0 1 0 31.772527247724373 30.53921403357882 11.949511878412183 0 0 0
3695 1232 2 0.5897 24.59959129183103 30.016373980259573 17.0936265410739 0 0 0
14394 4798 2 0.5897 48.680196091926824 33.79327830539127 0.9518570251724007 0 0 1
1705 569 3 -1.1794 32.582128647271745 27.12429004181377 9.683275663831242 0 0 0
1706 569 2 0.5897 32.68809025195976 27.28912391671972 10.620203477080649 0 0 0
1710 570 2 0.5897 37.97055106838911 28.005736014577188 10.34620626900962 0 0 0
1758 586 2 0.5897 31.610679834514173 29.791830351729246 7.990723002686228 0 0 0
1759 587 3 -1.1794 34.9982967539787 28.927537261162477 8.972391970111344 0 0 0
1760 587 2 0.5897 35.60272273725519 29.527305890703445 8.535152316008757 0 0 0
1761 587 2 0.5897 35.56303566691368 28.348900915256 9.484721609437727 0 0 0
1763 588 2 0.5897 39.90838293013885 29.802528024610748 8.358772121521396 0 0 0
1821 607 2 0.5897 32.94697015545555 33.435607408403044 9.163653706661686 0 0 0
1822 608 3 -1.1794 35.65776358228468 34.30513003258524 7.668898825461814 0 0 0
1823 608 2 0.5897 35.78896290334681 34.93415907469736 8.37836504739586 0 0 0
1826 609 2 0.5897 37.698517546666864 33.84573239874382 7.667148370415814 0 0 0
2362 788 3 -1.1794 33.304598858852366 27.57128209024637 12.194042179593065 0 0 0
2363 788 2 0.5897 33.127256567966796 26.732415265931014 12.61958226561079 0 0 0
2364 788 2 0.5897 33.12997545170191 28.225329315081026 12.870770178822294 0 0 0
2365 789 3 -1.1794 35.93171566979511 27.61514836812481 11.912505991906002 0 0 0
2366 789 2 0.5897 36.155011116508355 28.526943533642374 12.099591032872182 0 0 0
2367 789 2 0.5897 34.98050639944229 27.575761760983024 12.011915898712028 0 0 0
2368 790 3 -1.1794 39.09358089306895 28.016243109526915 11.781579292865809 0 0 0
2370 790 2 0.5897 38.90735960816034 28.106013368109675 12.716188439951814 0 0 0
2419 807 3 -1.1794 36.14050631525332 29.836384933693743 13.340540743047463 0 0 0
2420 807 2 0.5897 35.7990853213272 30.642652995308502 12.953765589117983 0 0 0
2421 807 2 0.5897 36.465953247561686 30.10189811012128 14.200667398364613 0 0 0
2424 808 2 0.5897 39.36958201198601 29.72700838841956 12.118676979449136 0 0 0
2473 825 3 -1.1794 31.944631453635623 33.98292821305469 11.249951634498096 0 0 0
2474 825 2 0.5897 32.51184668215362 33.449617366819474 11.806797751429219 0 0 0
2475 825 2 0.5897 32.42510940111584 34.802486442330895 11.132915674483433 0 0 0
2476 826 3 -1.1794 35.20065499530074 34.23483224015238 12.785627988935563 0 0 0
2477 826 2 0.5897 34.947376521280304 34.90304790106675 13.422471514220746 0 0 0
2478 826 2 0.5897 35.917822688660735 33.76123795654723 13.207066776113484 0 0 0
2995 999 3 -1.1794 32.37915304214146 27.22089407457893 15.035978821391357 0 0 0
2996 999 2 0.5897 32.87951644921267 27.982275815772233 15.329519386590775 0 0 0
2997 999 2 0.5897 31.469960389968886 27.520096952745543 15.027133448268138 0 0 0
2998 1000 3 -1.1794 35.0198269034879 28.495596405218894 15.705905710515234 0 0 0
2999 1000 2 0.5897 35.38661020446406 28.517794115580344 14.822045454424737 0 0 0
3000 1000 2 0.5897 34.961515037102785 27.56406147159983 15.918212690216503 0 0 0
3003 1001 2 0.5897 39.097327374269895 27.807416677329375 15.609208215611192 0 0 0
3061 1021 3 -1.1794 32.82049683614321 30.566148186445385 15.16422685995319 0 0 0
3062 1021 2 0.5897 32.04577138188396 30.19363377003559 15.585256140134392 0 0 0
3063 1021 2 0.5897 33.540420872393895 30.359026693446847 15.760081536354413 0 0 0
3064 1022 3 -1.1794 37.46639173993835 30.27667022857729 15.507296500920392 0 0 0
3124 1042 3 -1.1794 32.78923361073454 33.1987691718452 14.289137898510766 0 0 0
3125 1042 2 0.5897 33.65001063290854 33.344613926355635 13.896679119027073 0 0 0
3126 1042 2 0.5897 32.81235772131632 32.28947602174594 14.5872704719986 0 0 0
3127 1043 3 -1.1794 36.676923506527835 32.91102445783589 15.434519375642466 0 0 0
3128 1043 2 0.5897 36.77397745892631 31.959712789015395 15.477170652924878 0 0 0
3129 1043 2 0.5897 36.391005988159215 33.16269809459079 16.312667547234213 0 0 0
3132 1044 2 0.5897 38.96646752408823 33.42339890020285 15.549420851830549 0 0 0
3747 1249 2 0.5897 31.46454966327746 32.73811241599474 17.25039488458765 0 0 0
3752 1251 2 0.5897 39.001524840574575 32.40963630264798 17.139958606610346 0 0 0
30331 0 1 0 36.5763012144128 31.927151522064765 10.245476751259952 0 0 0
1708 570 3 -1.1794 37.694054508427236 28.320705808271352 9.485639299473965 0 0 0
3066 1022 2 0.5897 37.9808369652348 29.709500146835648 14.932930707819963 0 0 0
3708 1236 2 0.5897 36.951961963348616 30.702027370866976 18.206299861206364 0 0 0
1765 589 3 -1.1794 41.703561715193416 29.70660016019095 8.816160927719872 0 0 0
3005 1002 2 0.5897 42.18027461575254 27.94084214076424 14.710078030892696 0 0 0
2422 808 3 -1.1794 39.461992977630764 30.557777867266303 12.585061102015558 0 0 0
2479 827 3 -1.1794 38.639934316921085 33.14862065018807 13.335697009285095 0 0 0
2481 827 2 0.5897 38.91936733957474 32.27980833249713 13.04705509286742 0 0 0
3001 1001 3 -1.1794 39.263905320498566 28.179733171520013 14.743261285192201 0 0 0
3065 1022 2 0.5897 38.10986374314807 30.66516431573874 16.09995816174736 0 0 0
3130 1044 3 -1.1794 39.53204762286184 33.89687486868317 16.159480189026205 0 0 0
1715 572 2 0.5897 44.77091791899565 27.404578399521203 8.317848585910593 0 0 0
1767 589 2 0.5897 41.603407803208135 28.758718654780388 8.728287794085059 0 0 0
1768 590 3 -1.1794 44.75938540947883 30.67422726042318 8.616500574672004 0 0 0
1769 590 2 0.5897 44.49969192607117 31.576907700772903 8.43222148473824 0 0 0
1827 609 2 0.5897 38.42670759214552 34.50719397740672 8.817844737772598 0 0 0
1828 610 3 -1.1794 44.90461758026423 33.69188955908015 8.532617893507046 0 0 0
1829 610 2 0.5897 44.64115516631881 33.54092276224724 9.440376679178339 0 0 0
2369 790 2 0.5897 40.004364103512685 27.724025378934332 11.745333423968669 0 0 0
2371 791 3 -1.1794 41.71216370049753 27.335429404474038 11.59654773616934 0 0 0
2372 791 2 0.5897 42.119595894771216 27.155033700189172 12.443712513145375 0 0 0
2373 791 2 0.5897 42.194313564093136 28.087923896122675 11.253743221458887 0 0 0
2374 792 3 -1.1794 44.550283204158944 26.710081183045055 12.660945607616773 0 0 0
2375 792 2 0.5897 44.45327583719813 27.3682886105982 11.97277198123525 0 0 0
2423 808 2 0.5897 40.40443151296204 30.725044154679665 12.592918469502434 0 0 0
2425 809 3 -1.1794 42.113025798361114 30.597354646811517 12.227535860255928 0 0 0
2426 809 2 0.5897 42.88469924554323 30.241844546510794 11.786667811136175 0 0 0
2427 809 2 0.5897 42.013541207558966 31.477517621492414 11.86470275716032 0 0 0
2428 810 3 -1.1794 44.280384219332774 28.511544364562408 10.59968683417948 0 0 0
2429 810 2 0.5897 44.06635984511806 27.804062588436956 9.99149709648798 0 0 0
2430 810 2 0.5897 44.72095409630882 29.167438333530022 10.059379061987615 0 0 0
2480 827 2 0.5897 38.330876654997326 33.57854534293897 12.538276618301085 0 0 0
2482 828 3 -1.1794 41.315592462275255 33.639291326723516 13.444368918399977 0 0 0
2483 828 2 0.5897 41.3661789792887 33.048621241241584 14.195888234545142 0 0 0
2484 828 2 0.5897 40.383543774059795 33.83991616993167 13.359123620604624 0 0 0
2485 829 3 -1.1794 43.7258483791039 32.74058465748613 11.09382359819354 0 0 0
2486 829 2 0.5897 44.33671826078488 32.0202404870134 11.249303767350145 0 0 0
2487 829 2 0.5897 43.91375120586279 33.369252890212955 11.790745793849915 0 0 0
3002 1001 2 0.5897 40.20082936158547 28.375703996961235 14.74247407427394 0 0 0
3004 1002 3 -1.1794 41.892498558476355 28.66513102818498 15.265796701899127 0 0 0
3006 1002 2 0.5897 42.66773212390621 29.21881131216571 15.358982538253429 0 0 0
3007 1003 3 -1.1794 44.85972853514974 27.803731766996563 15.304020591685351 0 0 0
3008 1003 2 0.5897 44.89736175090466 27.13800301517409 14.617274287254308 0 0 0
3009 1003 2 0.5897 44.78922832919624 27.305091936275502 16.118035104410666 0 0 0
3067 1023 3 -1.1794 41.26752393247294 31.7647454073529 15.452366813959372 0 0 0
3068 1023 2 0.5897 40.65228061020704 31.045338441165033 15.594355362271223 0 0 0
3069 1023 2 0.5897 42.080001794631436 31.336116892793903 15.183314711805396 0 0 0
3070 1024 3 -1.1794 43.80204318713185 30.664540748760412 15.21633834336031 0 0 0
3071 1024 2 0.5897 44.10210051774482 29.893954951375676 14.734263945646418 0 0 0
3072 1024 2 0.5897 44.47665746728512 30.810433373554734 15.879545291399648 0 0 0
3131 1044 2 0.5897 40.34532479969701 33.39228443521515 16.173665863632653 0 0 0
3653 1218 2 0.5897 44.28235427289381 27.42886253271293 17.808716232686116 0 0 0
3713 1238 2 0.5897 42.30212108306113 28.16852064940753 16.864096779537615 0 0 0
14320 4774 3 -1.1794 40.63114582825663 30.178779409880317 0.5631383171040325 0 0 1
16464 5488 2 0.5897 40.33911385826438 33.41113767866303 9.699143478770365 0 0 0
1717 573 3 -1.1794 46.444586718087564 27.650040079596963 8.855761303574475 0 0 0
1777 593 3 -1.1794 53.47770184446367 30.827441341303125 8.88631656340746 0 0 0
1839 613 2 0.5897 53.10447618603013 33.107336553439914 8.859050550145236 0 0 0
1719 573 2 0.5897 46.78042392310548 27.373882181979983 9.708511030928255 0 0 0
1722 574 2 0.5897 50.0109556057116 27.454788998955724 10.188833105766093 0 0 0
1723 575 3 -1.1794 53.2782228468096 27.49824501892924 8.875487738994227 0 0 0
1724 575 2 0.5897 53.975179076921876 27.367822530916158 9.518506919998375 0 0 0
1771 591 3 -1.1794 48.10191659122698 29.970862331227604 8.17289564340174 0 0 0
1772 591 2 0.5897 49.03261369727905 29.853779730728206 8.363494096610628 0 0 0
1776 592 2 0.5897 50.98305569651736 29.358078101098318 8.56140802675562 0 0 0
1779 593 2 0.5897 53.11843263892642 30.63755727995471 9.7529785022803 0 0 0
1831 611 3 -1.1794 47.438269867815805 32.58820400306932 8.294762349933398 0 0 0
1832 611 2 0.5897 48.345661437797574 32.88543989229827 8.36201703380708 0 0 0
1833 611 2 0.5897 47.488392634759606 31.638263730467244 8.401218329186765 0 0 0
1836 612 2 0.5897 50.21897654757725 33.52487073801057 6.49789805369152 0 0 0
1837 613 3 -1.1794 53.74341808039595 33.78454755318261 8.63685614500365 0 0 0
1838 613 2 0.5897 54.55614558988756 33.49237018864507 9.04957668696395 0 0 0
2379 793 2 0.5897 47.92347095326026 26.961419719683196 11.717708267317315 0 0 0
2380 794 3 -1.1794 52.17006591809045 27.097168289450053 12.093343994910414 0 0 0
2381 794 2 0.5897 53.1077678305718 26.96634057402342 12.234169030126882 0 0 0
2382 794 2 0.5897 51.75808989736601 26.753510511843213 12.886064998146948 0 0 0
2383 795 3 -1.1794 55.11546295970369 27.32367451087642 12.054684243627797 0 0 0
2384 795 2 0.5897 55.35529071965765 27.50767471823394 12.96290133945976 0 0 0
2385 795 2 0.5897 55.949722361733386 27.301759017348004 11.585895592428688 0 0 0
2431 811 3 -1.1794 49.13431308304803 28.350871539262222 11.892873514435813 0 0 0
2432 811 2 0.5897 49.75765990568544 28.324228614233096 12.618793977242854 0 0 0
2433 811 2 0.5897 48.423403638541565 28.9093735840961 12.207381077896548 0 0 0
2434 812 3 -1.1794 51.97159037393141 30.017902949521503 11.221466553263937 0 0 0
2435 812 2 0.5897 51.165113230929194 30.428555257120767 11.533221163416062 0 0 0
2436 812 2 0.5897 51.846886720842754 29.084275931609643 11.391824628971143 0 0 0
2437 813 3 -1.1794 55.99426358701069 30.06493148671662 11.813992495743335 0 0 0
2438 813 2 0.5897 55.12617599154862 30.455657687243175 11.913938836450667 0 0 0
2439 813 2 0.5897 55.822514295402236 29.138293515522292 11.646431954351153 0 0 0
2488 830 3 -1.1794 46.57439410399146 33.91102984381989 10.961883905876245 0 0 0
2489 830 2 0.5897 46.86294190363157 34.81739777267503 11.068976226564784 0 0 0
2490 830 2 0.5897 46.96844690580854 33.62969695072066 10.136168415208067 0 0 0
2491 831 3 -1.1794 52.79541271645994 34.080192885708584 13.10256155507162 0 0 0
2492 831 2 0.5897 53.14093926053646 33.4063259781545 12.517115892276452 0 0 0
2493 831 2 0.5897 53.54813480341869 34.34986374245439 13.628791553475551 0 0 0
2494 832 3 -1.1794 54.60329049281403 32.503070952278655 11.845718079914871 0 0 0
2495 832 2 0.5897 55.1853769426301 32.4019705649599 11.092600968833851 0 0 0
2496 832 2 0.5897 54.843474437205096 33.349467360822786 12.222754632645636 0 0 0
3010 1004 3 -1.1794 47.29317372044355 29.062312604456718 14.67042886366119 0 0 0
3011 1004 2 0.5897 46.66735373087392 28.539386222065307 15.171558047338069 0 0 0
3012 1004 2 0.5897 48.09014509579739 28.532397585251267 14.654342221061912 0 0 0
3013 1005 3 -1.1794 50.12649699993109 27.632534968986434 14.35158584248901 0 0 0
3014 1005 2 0.5897 50.81691982194992 28.049470609940958 14.867059173588993 0 0 0
3015 1005 2 0.5897 49.73804960214304 26.990340978490273 14.945662685639013 0 0 0
3016 1006 3 -1.1794 52.87652147506814 27.059840953517273 15.246094568442714 0 0 0
3017 1006 2 0.5897 53.35084387700168 27.31326917510603 14.454245774387244 0 0 0
3018 1006 2 0.5897 53.562452050193244 26.852412645676917 15.880684796483232 0 0 0
3073 1025 3 -1.1794 46.5810857329211 30.66466751243117 16.74490466355487 0 0 0
3074 1025 2 0.5897 46.93296858584634 30.150470811034438 16.018260411798522 0 0 0
3075 1025 2 0.5897 47.24471830036923 30.595652821095896 17.431242443845793 0 0 0
3076 1026 3 -1.1794 53.717713026222384 29.49740787505185 13.629602337378897 0 0 0
3077 1026 2 0.5897 53.883418754541346 29.509894577262788 14.572267321788377 0 0 0
3078 1026 2 0.5897 53.59024565300533 30.41690715105154 13.396141590800628 0 0 0
3133 1045 3 -1.1794 46.96652582219109 33.959759160646364 14.060837729180918 0 0 0
3134 1045 2 0.5897 46.1542494922449 33.72589496077622 13.611675795195778 0 0 0
3135 1045 2 0.5897 47.653047679044235 33.802526894734996 13.412611399267838 0 0 0
3136 1046 3 -1.1794 52.444565226096806 33.03049264011823 16.239348956463107 0 0 0
3137 1046 2 0.5897 51.89041165927331 33.45214132221479 15.582570759356747 0 0 0
3138 1046 2 0.5897 51.82812848041227 32.65185867621123 16.866144382164915 0 0 0
3139 1047 3 -1.1794 54.67253132617252 34.378415135101655 15.020790392923454 0 0 0
3140 1047 2 0.5897 55.60572069908616 34.20656595492737 14.894857956504444 0 0 0
3141 1047 2 0.5897 54.3550581426316 33.62565417003164 15.519582886368983 0 0 0
3659 1220 2 0.5897 50.91997875809807 25.99741684787581 17.418335916897732 0 0 0
30017 0 1 0 55.19073237685233 31.309026122933236 16.122319737556566 0 0 0
30116 0 1 0 50.4605419911875 32.92522699077706 10.729553541868068 0 0 0
30206 0 1 0 50.04040486250052 31.43925897234786 14.079708066420835 0 0 0
30233 0 1 0 46.34068050235373 30.81303335618913 12.386235725580992 0 0 0
1725 575 2 0.5897 53.735067971721634 27.76048065745863 8.076265130292354 0 0 0
30015 0 1 0 52.02066341411089 29.981726408598256 16.70216956414164 0 0 0
14331 4777 2 0.5897 48.727764465991676 28.70578444130976 0.325342560558378 0 0 1
1726 576 3 -1.1794 57.56298704032867 27.372560489383915 8.508126407337052 0 0 0
1844 615 2 0.5897 60.22797547912668 31.28118152614118 11.75825037814567 0 0 0
1728 576 2 0.5897 58.07350859406833 27.67309387722455 9.259976972606497 0 0 0
1781 594 2 0.5897 56.85400726289044 28.925770455444223 8.809709620437513 0 0 0
1782 594 2 0.5897 56.32226957410127 29.62110917252841 10.044883658099414 0 0 0
1784 595 2 0.5897 59.520285895312654 29.87157382488581 8.343428276006145 0 0 0
1785 595 2 0.5897 60.72915640877134 29.030763620775843 8.69494365294016 0 0 0
1840 614 3 -1.1794 56.209009054826566 32.6699505790749 9.645050549988719 0 0 0
1841 614 2 0.5897 56.722885495938876 33.114097694525285 10.319510452103007 0 0 0
1843 615 3 -1.1794 60.709171527707795 31.853705822848358 11.160840908475064 0 0 0
1845 615 2 0.5897 61.11235686922199 31.257550485306375 10.529753055708861 0 0 0
2386 796 3 -1.1794 57.99913615105003 27.79543330147256 11.679922085568204 0 0 0
2388 796 2 0.5897 58.676324546890044 28.417284732524994 11.946286253072667 0 0 0
2389 797 3 -1.1794 60.617622409565726 26.515504482799443 11.440647983726857 0 0 0
2390 797 2 0.5897 60.42099217157268 26.64208955116441 12.368842186584754 0 0 0
2391 797 2 0.5897 61.209926634090124 27.234515335368606 11.220579124391344 0 0 0
2440 814 3 -1.1794 57.87343940291513 31.130539238492776 13.479024321854673 0 0 0
2441 814 2 0.5897 58.68841502318256 30.71039731553421 13.204202195910606 0 0 0
2442 814 2 0.5897 57.21205861149789 30.78743861500332 12.878117246671163 0 0 0
2443 815 3 -1.1794 59.86675780945747 29.581984564620708 11.980710424016625 0 0 0
2444 815 2 0.5897 60.09494205269744 29.538878455663124 11.052105477329327 0 0 0
2445 815 2 0.5897 60.70577775394454 29.51933538134164 12.437166747001434 0 0 0
2497 833 3 -1.1794 57.74548395300055 33.67287658248498 11.515789861760519 0 0 0
2498 833 2 0.5897 58.69134437405827 33.7747801258021 11.409978598853343 0 0 0
2499 833 2 0.5897 57.65041577420862 33.04185649243499 12.22923776633893 0 0 0
2502 834 2 0.5897 62.04648271860859 32.96691119133231 11.889441379680482 0 0 0
3019 1007 3 -1.1794 55.721631814440855 26.60494433230103 14.780264578622656 0 0 0
3021 1007 2 0.5897 56.43331746859867 27.14371818360146 15.125892288227577 0 0 0
3022 1008 3 -1.1794 60.47951231735507 27.266172390911322 14.081996247830368 0 0 0
3024 1008 2 0.5897 59.84822296617393 27.970162968336986 14.23066830787599 0 0 0
3026 1009 2 0.5897 62.41509019494147 27.14668482597068 15.167973802214533 0 0 0
3079 1027 3 -1.1794 57.71402286505366 28.597057989452235 15.27150920626663 0 0 0
3080 1027 2 0.5897 57.629836685575086 29.153086917812796 14.496928385057409 0 0 0
3081 1027 2 0.5897 57.89386191739303 29.20736813519779 15.98663922239508 0 0 0
3082 1028 3 -1.1794 60.988152438388205 31.074650193188514 14.718413970911502 0 0 0
3083 1028 2 0.5897 61.369795812624695 31.88188033631539 14.373508871315673 0 0 0
3084 1028 2 0.5897 60.80175098240478 31.270530682370087 15.636628567189872 0 0 0
3087 1029 2 0.5897 62.52463628333244 30.286128975283617 15.137618705717065 0 0 0
3142 1048 3 -1.1794 57.261587972175164 33.4737633180006 14.806494101424718 0 0 0
3143 1048 2 0.5897 57.328532100426536 32.590082195985524 14.444751303463885 0 0 0
3144 1048 2 0.5897 58.15817976809006 33.80853324337392 14.789650965470754 0 0 0
3145 1049 3 -1.1794 59.94924894367407 33.87407460816312 15.129961212011724 0 0 0
3146 1049 2 0.5897 59.993720230435436 33.23748368994842 15.843408069683147 0 0 0
3147 1049 2 0.5897 59.85394004964293 34.71961548509994 15.568378209344228 0 0 0
3150 1050 2 0.5897 64.1295338907525 33.17788109675231 15.170063484854786 0 0 0
3770 1257 2 0.5897 57.57228277234438 33.26126547221272 16.623195736504904 0 0 0
1788 596 2 0.5897 62.74557706165518 29.455938694439546 9.232815316184878 0 0 0
3725 1242 2 0.5897 61.50419159209088 31.5972839544327 18.021101106330907 0 0 0
1786 596 3 -1.1794 62.47649656626925 30.292762077478308 9.61170208846381 0 0 0
1846 616 3 -1.1794 62.469434963973455 33.21421262549444 9.104746698316026 0 0 0
2397 799 2 0.5897 66.96535735177542 27.191883518139736 12.029860928287523 0 0 0
1731 577 2 0.5897 62.00465036091325 27.277983101737977 7.845691300133821 0 0 0
1729 577 3 -1.1794 62.649054267419935 27.76546020722701 8.358859634893845 0 0 0
1787 596 2 0.5897 63.048770716878074 30.40780832696415 10.370318386043115 0 0 0
1789 597 3 -1.1794 66.36588957543468 28.046867792717812 9.164939658781558 0 0 0
1791 597 2 0.5897 66.87475260948571 28.848105018705503 9.288669351094741 0 0 0
1793 598 2 0.5897 70.04038848379305 29.65605607433459 8.817815873290913 0 0 0
1794 598 2 0.5897 69.32082171512711 29.63484541061676 10.149607492816791 0 0 0
1847 616 2 0.5897 62.03824939882148 32.38765700765718 9.321810240221282 0 0 0
1848 616 2 0.5897 62.657198855061566 33.616839717138376 9.95260788255279 0 0 0
1851 617 2 0.5897 68.30246124937082 32.896093316389205 9.731770056749843 0 0 0
2392 798 3 -1.1794 63.18375600616575 28.076346465444217 11.442180621839944 0 0 0
2393 798 2 0.5897 63.05596791992795 27.234530350317563 11.879499121686191 0 0 0
2394 798 2 0.5897 63.93723295560834 28.46547374427059 11.886121607942519 0 0 0
2395 799 3 -1.1794 66.084510508424 26.94070700759079 11.75192189279811 0 0 0
2396 799 2 0.5897 66.05048741160033 27.172448037899603 10.823821986750383 0 0 0
2398 800 3 -1.1794 69.15708062718241 27.187983858616263 12.180252103500026 0 0 0
2399 800 2 0.5897 69.48961544676763 26.31116866333017 11.988297334837124 0 0 0
2400 800 2 0.5897 69.44854422343943 27.36469395605212 13.07470931906658 0 0 0
2446 816 3 -1.1794 70.1968323044338 31.09451563468934 11.99816261356316 0 0 0
2447 816 2 0.5897 0.8008936201967467 30.780125005429284 12.006130322094977 1 0 0
2448 816 2 0.5897 69.75296421684816 30.56559946842074 12.6610809015691 0 0 0
2500 834 3 -1.1794 62.96989317197108 33.218967508864154 11.885922485905766 0 0 0
2501 834 2 0.5897 62.95764216598839 34.175630512813186 11.915543330836083 0 0 0
2503 835 3 -1.1794 65.27690072451314 33.820223987556204 13.286381002154435 0 0 0
2504 835 2 0.5897 64.71461796263077 33.28361979854712 12.72769877841355 0 0 0
2505 835 2 0.5897 64.77986218924902 34.62674727068997 13.423145884689294 0 0 0
2506 836 3 -1.1794 68.42239720146671 32.987616914152504 11.482860504695118 0 0 0
2507 836 2 0.5897 69.07276017947653 32.29307510165483 11.58712635555529 0 0 0
2508 836 2 0.5897 68.70267631120393 33.67203488685396 12.090517755104843 0 0 0
3025 1009 3 -1.1794 63.33922301157639 27.21146329956237 15.408835982597312 0 0 0
3028 1010 3 -1.1794 70.18957264948983 27.006448143605397 14.749280845668924 0 0 0
3030 1010 2 0.5897 69.7739053042467 26.965739186807507 15.610556064832599 0 0 0
3085 1029 3 -1.1794 63.25359777484686 30.043407932355123 15.708526207543631 0 0 0
3086 1029 2 0.5897 63.30538876124523 29.09010737422295 15.639470654323164 0 0 0
3088 1030 3 -1.1794 66.90021339436251 30.084378567378184 16.589604985805803 0 0 0
3089 1030 2 0.5897 66.40910265400971 29.675442905605916 17.30221544091995 0 0 0
3090 1030 2 0.5897 67.79858098809176 30.1359359286817 16.91596267528112 0 0 0
3091 1031 3 -1.1794 69.03447659421141 30.040321619465406 14.216711674475901 0 0 0
3092 1031 2 0.5897 69.59008415029523 29.680959625791523 14.908369827703202 0 0 0
3093 1031 2 0.5897 68.14911826385023 30.008235626627688 14.57912440803095 0 0 0
3148 1050 3 -1.1794 63.42312165456372 33.01464575021656 15.795017521569978 0 0 0
3149 1050 2 0.5897 63.559221134464075 32.11118713565125 16.08044850974347 0 0 0
3151 1051 3 -1.1794 66.38086776967765 33.14761039090632 15.725851465873932 0 0 0
3152 1051 2 0.5897 66.58103255638417 32.22408498936661 15.878386775468922 0 0 0
3153 1051 2 0.5897 66.2405067435753 33.209876801271236 14.78104728620383 0 0 0
3668 1223 2 0.5897 64.60098187767817 27.551580249219967 18.486510165100864 0 0 0
3675 1225 2 0.5897 69.17161725363155 25.38104510832698 17.07753150128965 0 0 0
3732 1244 2 0.5897 69.84192057360796 29.22946882367194 18.304227963715515 0 0 0
30040 0 1 0 65.43327863869685 30.51804159047667 13.288336901997328 0 0 0
30222 0 1 0 65.38631375781442 32.28412767242275 9.192716961701999 0 0 0
3728 1243 2 0.5897 63.598352290583925 30.382667224596332 17.471262610815618 0 0 0
3776 1259 2 0.5897 65.41135025466566 33.91306498796472 16.928044903069935 0 0 0
3215 1072 2 0.5897 4.318237717613857 4.606413261844786 19.02728883867444 0 0 0
3154 1052 3 -1.1794 5.917585209333777 2.0333937394225794 18.13394512388185 0 0 0
3155 1052 2 0.5897 6.1115877932024025 1.1638789883371667 18.48399950696111 0 0 0
3156 1052 2 0.5897 5.986145564523372 2.6170560105956095 18.88950372769097 0 0 0
3214 1072 3 -1.1794 3.442732711528023 4.863156540892487 18.73779727388904 0 0 0
3216 1072 2 0.5897 2.8699689566945836 4.16661489063428 19.058738971378773 0 0 0
3219 1073 2 0.5897 4.521049543628148 5.924394625002746 17.216373852761453 0 0 0
3279 1093 2 0.5897 3.138607674230988 10.500204252503577 16.75840625602409 0 0 0
3778 1260 3 -1.1794 3.155262262032583 2.593196030501324 20.45928190079469 0 0 0
3779 1260 2 0.5897 3.856565944464808 2.0981048620562976 20.03585531679048 0 0 0
3780 1260 2 0.5897 2.470018553887032 1.9455156275379837 20.62415568742836 0 0 0
3781 1261 3 -1.1794 6.366016972828453 2.8361867721842016 20.676806680400706 0 0 0
3782 1261 2 0.5897 6.358051400262272 1.9695331672381287 21.083106211438764 0 0 0
3783 1261 2 0.5897 7.066748306283398 3.306540062811461 21.12844126070524 0 0 0
3820 1274 3 -1.1794 2.6025006119791882 5.330310029155583 21.837590883157688 0 0 0
3821 1274 2 0.5897 2.8829343106553793 6.002208705918605 21.21618821014995 0 0 0
3822 1274 2 0.5897 2.652793015452528 4.511416753398215 21.344522032246633 0 0 0
4384 1462 3 -1.1794 2.370423866643823 2.427990476547613 24.02920581811135 0 0 0
4385 1462 2 0.5897 1.8923922367388608 1.6868292379880028 23.657187200043168 0 0 0
4386 1462 2 0.5897 3.104913306365005 2.56457078634398 23.430789664226843 0 0 0
4387 1463 3 -1.1794 6.138806050729399 3.3418978502611245 23.682208121368465 0 0 0
4388 1463 2 0.5897 5.679891074659204 3.0301757348854887 24.46224525446124 0 0 0
4389 1463 2 0.5897 6.2342626510988985 2.5638134648599 23.132932028569492 0 0 0
4441 1481 3 -1.1794 4.655977672031982 5.837505935055845 23.610270274740426 0 0 0
4442 1481 2 0.5897 3.9501647876812767 5.62385848308196 23.00001200103921 0 0 0
4443 1481 2 0.5897 4.865476902352996 5.00593791386196 24.03551721474344 0 0 0
30041 0 1 0 2.243674001874721 7.7813128730785355 19.674223041882126 0 0 0
30212 0 1 0 6.202367037429993 6.176800847554149 20.311908387348556 0 0 0
3785 1262 2 0.5897 8.746105567524504 0.6843344855911354 23.070768560011157 0 0 0
4492 1498 3 -1.1794 1.8731579439087094 6.853479122456896 24.278938689553158 0 0 0
4494 1498 2 0.5897 2.1682827207353457 6.319108532973879 23.541658713985772 0 0 0
5069 1690 2 0.5897 3.0521828377617073 6.302250379208523 26.07809397573772 0 0 0
3159 1053 2 0.5897 8.639067761866022 2.912840418518059 14.971015500252358 0 0 0
3160 1054 3 -1.1794 13.281175222512246 2.607016178600268 16.99983728640725 0 0 0
3161 1054 2 0.5897 13.309848511229811 1.6945674989837771 17.287669668796337 0 0 0
3162 1054 2 0.5897 14.056361651403794 3.00734765378803 17.393604960357994 0 0 0
3163 1055 3 -1.1794 16.150339072382316 2.783811947962173 17.865101781681723 0 0 0
3165 1055 2 0.5897 16.519330544831845 2.8863220162777963 16.98785133261708 0 0 0
3220 1074 3 -1.1794 8.334812884542815 5.617860953509183 17.74127880595532 0 0 0
3222 1074 2 0.5897 7.5129902124599655 5.225938776629405 18.036635973304698 0 0 0
3225 1075 2 0.5897 12.148370463169293 4.668253986658987 17.963925775487677 0 0 0
3226 1076 3 -1.1794 14.108110601820941 4.780935227644489 18.799130982436328 0 0 0
3228 1076 2 0.5897 14.971815184820322 5.086053837712457 18.52137338442042 0 0 0
3284 1095 2 0.5897 8.800072886945594 7.3168465703573595 17.400483999868293 0 0 0
3784 1262 3 -1.1794 8.624705339996703 1.2697573155934703 22.32325671565133 0 0 0
3786 1262 2 0.5897 9.249371334481987 0.9564616183116958 21.669138950518416 0 0 0
3787 1263 3 -1.1794 13.647470340638243 2.391212296413479 22.048186006278947 0 0 0
3788 1263 2 0.5897 12.860981897974186 2.1138153120880268 21.578379454510976 0 0 0
3789 1263 2 0.5897 14.142529295308782 1.583528146549597 22.185278949159798 0 0 0
3823 1275 3 -1.1794 9.326751322371639 7.281471009777414 22.98178541811669 0 0 0
3824 1275 2 0.5897 9.405024179088668 8.204515760722396 22.740757371301356 0 0 0
3825 1275 2 0.5897 9.089620617051073 7.2948420384287855 23.90905171184814 0 0 0
3826 1276 3 -1.1794 13.075158633108748 5.542163412172108 21.862299696698773 0 0 0
3827 1276 2 0.5897 13.233668269693611 4.643842986313237 22.15234701131344 0 0 0
3828 1276 2 0.5897 12.358062100761211 5.850268076455115 22.416444614287062 0 0 0
3829 1277 3 -1.1794 15.983265584893 5.250895274739974 21.701367061353146 0 0 0
3830 1277 2 0.5897 16.532715058253455 5.47620626595499 20.950652970216307 0 0 0
3831 1277 2 0.5897 15.098329982681761 5.499460033131174 21.43427875763405 0 0 0
3878 1293 2 0.5897 9.992238867476049 10.328349301702884 21.181340523346062 0 0 0
3881 1294 2 0.5897 12.457783921770831 8.86610413656007 21.713180688370098 0 0 0
4390 1464 3 -1.1794 10.259864153605783 2.790093211758155 24.117749695408644 0 0 0
4391 1464 2 0.5897 9.5754181067247 2.316897390156668 23.64462062199008 0 0 0
4392 1464 2 0.5897 10.442371812244795 3.5559287888510323 23.573306586898074 0 0 0
4393 1465 3 -1.1794 13.173595950562557 3.151346113384421 24.532464745992087 0 0 0
4394 1465 2 0.5897 13.491055031412783 2.930385546037835 23.65689203366973 0 0 0
4395 1465 2 0.5897 12.28512848155387 2.7964249118490327 24.562259834328696 0 0 0
4444 1482 3 -1.1794 8.784030004969377 5.626081271224586 25.154429455518553 0 0 0
4445 1482 2 0.5897 9.2799393053929 5.548846487985106 24.339358571063148 0 0 0
4446 1482 2 0.5897 8.790423154662896 4.743054951683296 25.523828350187284 0 0 0
4447 1483 3 -1.1794 11.670116486630995 5.442118089614253 24.132499302803367 0 0 0
4448 1483 2 0.5897 12.056476009696203 4.900184362299994 24.820442765866463 0 0 0
4449 1483 2 0.5897 11.921422647249562 6.336726606367532 24.362181581030516 0 0 0
4450 1484 3 -1.1794 14.619555459167254 6.225003436551648 24.309808722648192 0 0 0
4451 1484 2 0.5897 13.833463545430714 5.690589599473304 24.422471976263317 0 0 0
4452 1484 2 0.5897 15.329872217802404 5.590259151572558 24.216098781187902 0 0 0
5135 1712 2 0.5897 8.497186524893323 8.646068102860557 26.457447303837682 0 0 0
30020 0 1 0 9.19514145324919 3.98718611276829 20.63625053527996 0 0 0
30122 0 1 0 11.07629264352556 7.464470193948624 19.756659568020527 0 0 0
30135 0 1 0 13.958519110417646 8.592221916940847 17.558813864628952 0 0 0
30173 0 1 0 10.769663515205082 0.6275219887870402 19.74357400240972 0 0 0
3879 1293 2 0.5897 8.544155626038206 9.895516059839192 21.26853935010089 0 0 0
4498 1500 3 -1.1794 12.069027585021582 8.123199945617358 24.92766629146264 0 0 0
4502 1501 2 0.5897 15.416723842280659 8.123460045630502 22.850823539333035 0 0 0
3166 1056 3 -1.1794 18.481743885230436 3.6623920235359484 19.03170805747548 0 0 0
3168 1056 2 0.5897 19.086843531675324 2.9221935907007195 18.984883959070196 0 0 0
3169 1057 3 -1.1794 20.162893003423186 1.4460473452512326 18.594253813840698 0 0 0
3170 1057 2 0.5897 20.993557472192183 1.7925909060140122 18.920038901939485 0 0 0
3171 1057 2 0.5897 20.240983358890038 0.4977770711993648 18.69872322758296 0 0 0
3229 1077 3 -1.1794 16.75122477834689 6.003717635050138 18.328164536611595 0 0 0
3231 1077 2 0.5897 17.537774510643324 5.499927486687187 18.53737017129888 0 0 0
3232 1078 3 -1.1794 21.16295966680164 4.234380635893647 18.564044142509722 0 0 0
3233 1078 2 0.5897 20.23878371855124 4.383369037435555 18.364211698002975 0 0 0
3234 1078 2 0.5897 21.25408545690067 4.489253522373415 19.482176715802822 0 0 0
3290 1097 2 0.5897 18.258388697512252 10.213674110778408 18.162561013037475 0 0 0
3294 1098 2 0.5897 20.637432586679054 9.827262551415284 19.52387863126529 0 0 0
3832 1278 3 -1.1794 21.09689439470938 5.100873978859124 21.04726957945 0 0 0
3833 1278 2 0.5897 20.533555221118007 4.698230425670721 21.70814661960831 0 0 0
3834 1278 2 0.5897 21.362984155858257 5.934797059513164 21.434568401427825 0 0 0
3885 1295 2 0.5897 21.23191373802271 7.682871813500832 22.446130485371484 0 0 0
4396 1466 3 -1.1794 18.645128633089143 3.5493689149461183 23.644847465394925 0 0 0
4397 1466 2 0.5897 18.141850656177215 3.4514635288056636 24.453152803905766 0 0 0
4398 1466 2 0.5897 18.144863377498087 3.062181052199949 22.99016100608243 0 0 0
4399 1467 3 -1.1794 21.10170048375928 3.533198269393766 24.99673880026009 0 0 0
4400 1467 2 0.5897 21.706159158478705 2.8757646128514818 24.652294546193428 0 0 0
4401 1467 2 0.5897 20.260770612603046 3.3218821607712985 24.591258466995278 0 0 0
4453 1485 3 -1.1794 17.284495359175597 6.090081226513363 23.869171419099214 0 0 0
4454 1485 2 0.5897 18.02315783753812 5.498727705221946 23.724569171174878 0 0 0
4455 1485 2 0.5897 16.71593351359396 5.95366381267915 23.11130663895788 0 0 0
4456 1486 3 -1.1794 20.770904686844396 5.927135383790584 24.018090690697147 0 0 0
4457 1486 2 0.5897 20.96755973360539 5.059532256920736 24.371394343452582 0 0 0
4458 1486 2 0.5897 20.481316820539263 6.4349258783752115 24.776061321249657 0 0 0
4506 1502 2 0.5897 17.598700260302603 7.883766406972785 24.112952909279333 0 0 0
4509 1503 2 0.5897 20.486396710449025 9.713550184301038 24.559602407719698 0 0 0
30074 0 1 0 18.593939040936508 7.658193232405771 20.86403702484434 0 0 0
14327 4776 2 0.5897 43.61006831098598 29.499355962178292 1.304983314805634 0 0 1
4461 1487 2 0.5897 22.534423726506823 6.908748217269632 24.974653755177926 0 0 0
3173 1058 2 0.5897 24.949217140858796 2.5382768020548734 17.99465301780184 0 0 0
3296 1099 2 0.5897 23.322331844840743 7.622533393736814 17.667716587351205 0 0 0
3172 1058 3 -1.1794 24.392067758851603 3.268770010929965 17.725958780394187 0 0 0
3174 1058 2 0.5897 23.786332543633286 3.3901757449269745 18.457106772761982 0 0 0
3175 1059 3 -1.1794 26.39509134622426 1.3325307983244565 17.269056566530242 0 0 0
3177 1059 2 0.5897 27.272671220390837 1.6450566845670695 17.049028596801488 0 0 0
3178 1060 3 -1.1794 31.278571884807626 1.3374354385708254 16.04277105430256 0 0 0
3180 1060 2 0.5897 30.529531235513574 0.7916423172763184 16.282102699618616 0 0 0
3236 1079 2 0.5897 23.739146332905587 5.09970967375473 17.553141214677108 0 0 0
3239 1080 2 0.5897 32.00778194346566 3.276851561997903 17.40583573578871 0 0 0
3240 1080 2 0.5897 30.68777617936049 3.880911538832087 17.835476819929056 0 0 0
3790 1264 3 -1.1794 23.18101811547185 0.625753342559917 20.76459113562124 0 0 0
3792 1264 2 0.5897 23.934510344869892 1.1940447312464668 20.924359784704393 0 0 0
3793 1265 3 -1.1794 25.605508076840323 1.7663999685497442 21.609183195164043 0 0 0
3794 1265 2 0.5897 26.1918968242588 1.617280371303039 20.867466583515576 0 0 0
3795 1265 2 0.5897 25.995164045221742 1.2675922591854418 22.327229886069013 0 0 0
3835 1279 3 -1.1794 27.100412507806404 5.284871268349591 22.597959157154495 0 0 0
3836 1279 2 0.5897 26.546399176616085 4.64773295564036 22.147009787533733 0 0 0
3837 1279 2 0.5897 27.206047564029994 5.998690500268219 21.969042321765436 0 0 0
3838 1280 3 -1.1794 31.021432487112296 5.185845342270242 20.98308786541246 0 0 0
3839 1280 2 0.5897 31.491795956252897 6.0110712403067055 20.864799635066188 0 0 0
3840 1280 2 0.5897 30.443185618799625 5.344031348558715 21.729304603386254 0 0 0
3894 1298 2 0.5897 30.684390723774357 8.707653102430855 21.38479920315616 0 0 0
4402 1468 3 -1.1794 22.6147365128898 1.2648888021080311 24.841882715996512 0 0 0
4403 1468 2 0.5897 23.25952774065397 1.0203633317622354 24.178042869502555 0 0 0
4404 1468 2 0.5897 23.133266001389956 1.439236183592614 25.627352345680723 0 0 0
4405 1469 3 -1.1794 27.122301746512584 2.7885739337611244 24.702809617891262 0 0 0
4406 1469 2 0.5897 28.072037244601717 2.6898867226361096 24.769857270877107 0 0 0
4407 1469 2 0.5897 26.905621275804133 3.466142694727105 25.343264364931365 0 0 0
4408 1470 3 -1.1794 30.44107375864193 2.260956729577277 23.863461581661902 0 0 0
4409 1470 2 0.5897 30.864998394891327 2.3428651441374457 24.717751616524744 0 0 0
4410 1470 2 0.5897 30.499084890428417 3.1368560380762096 23.481798586380926 0 0 0
4459 1487 3 -1.1794 23.249568352862887 7.472571647766017 25.269447098805127 0 0 0
4460 1487 2 0.5897 24.034279804856908 7.089853610315279 24.877033009309944 0 0 0
4462 1488 3 -1.1794 25.708585803737233 6.575428235065097 24.539820334020053 0 0 0
4463 1488 2 0.5897 25.859975617416737 5.98502904434419 23.801754086633473 0 0 0
4464 1488 2 0.5897 26.329415213665403 6.2872161520548335 25.208951504692326 0 0 0
4465 1489 3 -1.1794 29.70390593778064 5.178972283553544 23.232799174467274 0 0 0
4466 1489 2 0.5897 29.770708705046594 5.94330762802545 23.805127940394375 0 0 0
4467 1489 2 0.5897 28.763078557853316 5.052971579523966 23.109514300955432 0 0 0
4512 1504 2 0.5897 22.951692141394403 9.12767181087271 23.36668394307667 0 0 0
4515 1505 2 0.5897 26.368854116425847 8.310625213852182 24.000054940995977 0 0 0
30032 0 1 0 24.256213501580785 6.1640771762934925 20.368458343535416 0 0 0
30239 0 1 0 24.012152463740044 4.070937389221685 23.353282059614468 0 0 0
30330 0 1 0 29.17916017724559 1.6598409575436 19.842868975086763 0 0 0
5085 1695 2 0.5897 23.03568923875538 5.260718774975398 27.008031525710383 0 0 0
3242 1081 2 0.5897 33.75661621227247 6.217447719898503 16.844254679555466 0 0 0
30207 0 1 0 33.599250193510315 4.304547812744064 24.67183431640171 0 0 0
3181 1061 3 -1.1794 33.73791288253185 1.8857117319553347 17.56434761158157 0 0 0
3183 1061 2 0.5897 33.36618277254173 1.5568338724596829 18.382814274987602 0 0 0
3184 1062 3 -1.1794 36.342852426442285 2.7662796325262073 18.177048296995256 0 0 0
3185 1062 2 0.5897 36.27769042337734 2.4234986211445224 19.068388074479323 0 0 0
3189 1063 2 0.5897 38.26643612060143 3.152467570759592 18.31797181163471 0 0 0
3241 1081 3 -1.1794 33.81621257328681 6.34176561934872 17.79147463324091 0 0 0
3243 1081 2 0.5897 34.727715789881614 6.140238111575595 18.003090178402072 0 0 0
3244 1082 3 -1.1794 36.64849053980637 5.473854389101969 18.045296045526026 0 0 0
3245 1082 2 0.5897 36.6541631737468 4.516794322387958 18.0298732499931 0 0 0
3246 1082 2 0.5897 37.54577898292187 5.722767901853663 17.823604338123793 0 0 0
3249 1083 2 0.5897 40.38567102346658 6.253071225351729 18.24317198303582 0 0 0
3305 1102 2 0.5897 35.85745699173438 9.180960108158583 17.25128966900815 0 0 0
3796 1266 3 -1.1794 35.087323949035316 2.2801022574106073 21.23888494613243 0 0 0
3797 1266 2 0.5897 34.670136635768436 1.4584513729457274 20.979893268021662 0 0 0
3798 1266 2 0.5897 34.42257121805638 2.7339016293052025 21.756960134600778 0 0 0
3841 1281 3 -1.1794 33.22681646501967 4.057031755225624 19.488723738654812 0 0 0
3842 1281 2 0.5897 33.18823317850798 4.600506131838753 18.70171672077315 0 0 0
3843 1281 2 0.5897 32.42142240392695 4.263797286631991 19.9628765283394 0 0 0
3844 1282 3 -1.1794 35.46451083182 5.3828761413547666 20.410023707603905 0 0 0
3845 1282 2 0.5897 36.041119559690515 5.268737233235988 19.65455952818785 0 0 0
3846 1282 2 0.5897 34.85952855582148 4.6425194924418385 20.364198980072246 0 0 0
3897 1299 2 0.5897 32.751849341329866 9.299085228871505 21.484046684914944 0 0 0
3900 1300 2 0.5897 36.536960340414915 7.32519712555367 20.20690161743809 0 0 0
4411 1471 3 -1.1794 32.48290189642069 0.7204653310666972 22.146584961562215 0 0 0
4412 1471 2 0.5897 31.93221821588495 1.4807455112829269 22.333540325360666 0 0 0
4413 1471 2 0.5897 32.525904856480786 0.24539906050751145 22.97646085686995 0 0 0
4414 1472 3 -1.1794 36.303457849863584 4.209686167199616 22.925076769451575 0 0 0
4415 1472 2 0.5897 36.11069662608472 4.993920817509785 22.4112184163131 0 0 0
4416 1472 2 0.5897 36.28762164370195 3.49545051653785 22.28801528932153 0 0 0
4417 1473 3 -1.1794 37.945915983400674 0.7173708923484882 23.64330766806119 0 0 0
4419 1473 2 0.5897 37.497888139669364 1.4882516260310437 23.29510494298905 0 0 0
4468 1490 3 -1.1794 36.90070844344706 6.287864181284772 25.109354923847434 0 0 0
4469 1490 2 0.5897 37.32414813452322 6.719913164598219 24.36755681708058 0 0 0
4470 1490 2 0.5897 36.81887741763339 5.373130377228891 24.839544610897402 0 0 0
4523 1508 2 0.5897 39.59309483877937 8.433144106679588 24.490408609878088 0 0 0
5099 1700 2 0.5897 39.178164019207735 7.573739240362105 26.558102302817908 0 0 0
30117 0 1 0 39.230157736253936 4.488884222895774 22.05601963481329 0 0 0
30125 0 1 0 34.775367789749495 7.6715829705406025 22.631997767776316 0 0 0
30250 0 1 0 39.063502973971126 3.390178380759308 25.46857952272207 0 0 0
3247 1083 3 -1.1794 39.517644915925125 6.09214081921732 18.61312491498206 0 0 0
3303 1101 2 0.5897 33.596721849457104 8.14422461967508 18.05698004571124 0 0 0
3903 1301 2 0.5897 37.815643184791796 8.698546471139244 22.82702451518538 0 0 0
30293 0 1 0 44.49649896060611 1.6275960907996638 16.639296752603443 0 0 0
3187 1063 3 -1.1794 39.094239334785755 3.3150180239210925 18.770243736247185 0 0 0
3190 1064 3 -1.1794 41.4835039511263 2.27340487346126 18.022435629578048 0 0 0
3192 1064 2 0.5897 40.63408582686911 2.6314109762694726 18.2804116116157 0 0 0
3251 1084 2 0.5897 41.81180839992529 4.518851178574921 17.494743853509128 0 0 0
3252 1084 2 0.5897 42.97475496065241 5.475330058991818 17.65157861024215 0 0 0
3253 1085 3 -1.1794 44.62916164743329 5.833266278222964 17.515467755016935 0 0 0
3255 1085 2 0.5897 44.94530603436987 5.896493410561128 18.416737334031666 0 0 0
3314 1105 2 0.5897 44.777292685435754 8.580146436111068 18.58101594480037 0 0 0
3799 1267 3 -1.1794 41.42320841096973 2.1767987512702884 21.114796408218993 0 0 0
3800 1267 2 0.5897 41.12141203010073 2.401529768787624 20.234656341273052 0 0 0
3801 1267 2 0.5897 40.747811887611675 1.5917516953238047 21.458003138489563 0 0 0
3847 1283 3 -1.1794 42.9201713601968 5.219136415988143 20.314041565735277 0 0 0
3848 1283 2 0.5897 43.07248221739305 4.274823663369816 20.277899525438244 0 0 0
3849 1283 2 0.5897 42.394450851018654 5.4073595784914925 19.536595944215527 0 0 0
3850 1284 3 -1.1794 45.35819113115265 6.415484150427735 20.084164844191093 0 0 0
3851 1284 2 0.5897 45.95568487626057 6.210290722850329 20.80328146243965 0 0 0
3852 1284 2 0.5897 44.528462620595285 6.01192956465679 20.338970658732826 0 0 0
3902 1301 2 0.5897 38.424456779151036 7.454480205118736 22.215846579978948 0 0 0
3906 1302 2 0.5897 42.784795715460504 8.089777117035064 19.474920323574153 0 0 0
4418 1473 2 0.5897 38.86828160924734 0.8592710288132838 23.430380161318556 0 0 0
4420 1474 3 -1.1794 40.67101800600535 0.789421360172562 24.222837478331655 0 0 0
4421 1474 2 0.5897 41.160644991473234 1.6017595533917894 24.351692975056668 0 0 0
4422 1474 2 0.5897 40.95155784839816 0.2234673122633846 24.94202122239867 0 0 0
4423 1475 3 -1.1794 44.50648255656412 2.6079248788562794 24.69355213272193 0 0 0
4424 1475 2 0.5897 44.862823128275394 1.9986349043522889 24.047009044846874 0 0 0
4425 1475 2 0.5897 44.12487716347307 3.3145162335112173 24.172650801706872 0 0 0
4471 1491 3 -1.1794 42.81863338167316 3.8183582126679925 22.60436715946011 0 0 0
4472 1491 2 0.5897 42.802655282187914 4.643887875496153 22.120139615216438 0 0 0
4473 1491 2 0.5897 42.312924345990396 3.212542136621143 22.062631854776345 0 0 0
30007 0 1 0 45.089571186782045 2.476066978853772 20.41428712550773 0 0 0
30107 0 1 0 45.233090791764944 6.269920394618585 23.7819787152752 0 0 0
30133 0 1 0 41.57180796109396 7.269161739042745 22.810596430797894 0 0 0
3909 1303 2 0.5897 44.98889194511306 8.092367440963722 20.43770561739473 0 0 0
5042 1681 2 0.5897 43.03760441235718 2.947241337534218 27.030988271249228 0 0 0
3193 1065 3 -1.1794 47.89628914258031 2.8783231784485936 17.437815141502796 0 0 0
3194 1065 2 0.5897 47.47569948676058 2.2372529931926346 18.01084677611051 0 0 0
3196 1066 3 -1.1794 50.693322467658255 2.9773076904380207 17.335746726252825 0 0 0
3197 1066 2 0.5897 49.826975799515026 2.8641425787549517 17.726733124362777 0 0 0
3199 1067 3 -1.1794 52.86703362477535 1.5886227604258476 18.567873044385372 0 0 0
3200 1067 2 0.5897 51.99614167691264 1.7908905281020213 18.226014184690154 0 0 0
3256 1086 3 -1.1794 48.185876268483106 5.688699769527415 18.115619186054236 0 0 0
3257 1086 2 0.5897 47.90528908355135 5.163327079988453 18.864943798092682 0 0 0
3258 1086 2 0.5897 48.17357142693351 5.0795559440538876 17.377361319691552 0 0 0
3259 1087 3 -1.1794 51.12689541112385 5.805174404096904 16.72514674679474 0 0 0
3260 1087 2 0.5897 51.19436916987132 4.961800976525002 17.172809138202357 0 0 0
3261 1087 2 0.5897 50.265837141314144 6.140921171528773 16.974315685008733 0 0 0
3262 1088 3 -1.1794 54.43057558954308 6.468627381137201 18.028024603581436 0 0 0
3264 1088 2 0.5897 54.338354026470846 6.653158782041678 18.962730587766615 0 0 0
3317 1106 2 0.5897 48.09615122623058 7.7578152484940555 17.731609196490627 0 0 0
3320 1107 2 0.5897 54.023583976626654 8.996357439265553 17.310643005445034 0 0 0
3802 1268 3 -1.1794 49.24737878303138 1.567769443124239 21.80077076802213 0 0 0
3803 1268 2 0.5897 49.74600117532939 0.8995082083996264 21.330625842255213 0 0 0
3804 1268 2 0.5897 48.85841012534913 1.1009534489107835 22.540377662653697 0 0 0
3805 1269 3 -1.1794 55.130600491861216 1.276939017383637 21.855346434783144 0 0 0
3806 1269 2 0.5897 54.74589729058732 0.7031605492004609 21.192765649670303 0 0 0
3807 1269 2 0.5897 54.751446572171 0.9773561452756798 22.681617529332414 0 0 0
3853 1285 3 -1.1794 48.00115074654219 4.018497503317539 20.670758711462376 0 0 0
3854 1285 2 0.5897 48.25801745634491 3.1220484727034985 20.886700574153867 0 0 0
3855 1285 2 0.5897 48.422285395441406 4.556841815259576 21.340880403359122 0 0 0
3856 1286 3 -1.1794 53.91508154019119 6.666446685572686 21.335662628438335 0 0 0
3857 1286 2 0.5897 53.74309592055182 7.001375958313742 22.2157056111084 0 0 0
3858 1286 2 0.5897 54.259478322253095 5.784687858509604 21.47752208408792 0 0 0
3912 1304 2 0.5897 51.416192020980944 8.08269265629749 20.94847265169163 0 0 0
3915 1305 2 0.5897 54.87545509969894 8.668331420654988 20.40690872812092 0 0 0
4426 1476 3 -1.1794 47.27922651525224 2.1935337919476114 23.791662776791714 0 0 0
4427 1476 2 0.5897 47.46548650336141 3.129568697308573 23.718329941071637 0 0 0
4428 1476 2 0.5897 47.69017940493374 1.9308715719062506 24.615288030788854 0 0 0
4429 1477 3 -1.1794 50.467833868801996 2.8962943920136346 23.936644973327066 0 0 0
4430 1477 2 0.5897 50.1296004337609 2.6130465776448113 23.08717363964109 0 0 0
4431 1477 2 0.5897 50.7883119628211 3.7850861572769556 23.78310342085089 0 0 0
4432 1478 3 -1.1794 53.47631885972773 3.522746102288858 23.431611844457713 0 0 0
4433 1478 2 0.5897 54.233630342483366 3.3042947335659254 22.888482078079264 0 0 0
4434 1478 2 0.5897 52.95686199983545 2.7190565282425037 23.453506931585796 0 0 0
4474 1492 3 -1.1794 48.5016746189806 6.065503164775925 22.992191863706537 0 0 0
4475 1492 2 0.5897 48.20625721098239 5.933032442466833 23.892975840184818 0 0 0
4476 1492 2 0.5897 48.442876558893126 7.011278773694923 22.856978647943915 0 0 0
4477 1493 3 -1.1794 53.77591783070048 5.995996379239667 25.112500714499667 0 0 0
4478 1493 2 0.5897 54.07876881360432 5.37861106692232 24.446656149299386 0 0 0
4479 1493 2 0.5897 52.88263944884055 6.215467885572642 24.847702701034333 0 0 0
5112 1704 2 0.5897 50.67155224258205 4.71239092137533 25.760559929024346 0 0 0
5114 1705 2 0.5897 54.45256037138566 7.44425507340858 26.56179594704501 0 0 0
30045 0 1 0 51.25182993792734 4.742049277423729 21.308981424448287 0 0 0
4528 1510 3 -1.1794 47.24784402266197 9.099620118596713 23.88441807372142 0 0 0
4530 1510 2 0.5897 47.642011881204155 9.227396984578283 24.747283419797952 0 0 0
5048 1683 2 0.5897 46.923416651107125 1.5922719317666183 26.152739803592667 0 0 0
5107 1703 3 -1.1794 47.92558602487973 5.638004706158865 25.637341632409093 0 0 0
5110 1704 3 -1.1794 50.87194276813374 5.590992632514974 25.437862243986423 0 0 0
3204 1068 2 0.5897 59.78906171542277 1.0619663364432914 17.238401015543626 0 0 0
3267 1089 2 0.5897 57.581131507690586 6.831503104754022 16.887208294116697 0 0 0
3268 1090 3 -1.1794 59.60281838336652 7.221918161662351 16.706207126217716 0 0 0
3269 1090 2 0.5897 59.73840207881123 8.100946062394913 17.059984596404703 0 0 0
3270 1090 2 0.5897 60.25615343327234 6.6811868770316565 17.15004759450303 0 0 0
3326 1109 2 0.5897 60.21542079985632 10.91988651991586 18.56259226398128 0 0 0
3808 1270 3 -1.1794 58.056677876473266 1.6433774122385978 21.73494360467759 0 0 0
3809 1270 2 0.5897 57.774032297392466 0.7296980180520988 21.77409873252608 0 0 0
3810 1270 2 0.5897 57.262982634923716 2.1308743492703224 21.514429946067477 0 0 0
3811 1271 3 -1.1794 60.6548760745334 1.2872204416973418 22.177131904192535 0 0 0
3812 1271 2 0.5897 60.49694028898213 0.34866683869224296 22.279135794243214 0 0 0
3813 1271 2 0.5897 59.85519664467494 1.6224831041105647 21.77173873649417 0 0 0
3859 1287 3 -1.1794 60.94801075676946 7.967092908780355 20.22055569143466 0 0 0
3860 1287 2 0.5897 61.788293878388416 8.419171192122096 20.14452507106614 0 0 0
3861 1287 2 0.5897 61.12630556022389 7.076665572031619 19.917930646037036 0 0 0
3863 1288 2 0.5897 63.64660203694964 5.797944555954461 21.312458939022854 0 0 0
3918 1306 2 0.5897 56.84816775402381 10.996208639263585 20.771512524437664 0 0 0
3920 1307 2 0.5897 59.67123185426655 9.59568303785646 20.53595787573629 0 0 0
4435 1479 3 -1.1794 59.8447713491303 1.911605393666543 24.988804251607167 0 0 0
4436 1479 2 0.5897 59.841285147734 1.350494200035736 24.213321249700144 0 0 0
4437 1479 2 0.5897 60.75785547980932 2.182221403339902 25.08511395984664 0 0 0
4480 1494 3 -1.1794 56.184041907663335 4.592939507288891 22.28666267356157 0 0 0
4481 1494 2 0.5897 56.7726721692318 3.982355537371311 22.730434361673403 0 0 0
4482 1494 2 0.5897 56.681146333267634 4.896256693042575 21.52698007452889 0 0 0
4536 1512 2 0.5897 57.45669382849442 8.279574121364105 24.138675090153676 0 0 0
4539 1513 2 0.5897 60.42437475398042 8.588630987301691 24.506896327890377 0 0 0
5057 1686 2 0.5897 58.39431862141263 1.7774603235975586 26.286158365010827 0 0 0
30096 0 1 0 60.25615984044103 5.449632318123552 23.35705467404119 0 0 0
30097 0 1 0 60.03632877517697 3.6711336712020333 19.055011555777423 0 0 0
30098 0 1 0 55.68741210812882 3.079700294286788 18.78495569368965 0 0 0
30205 0 1 0 57.76999105231493 7.343737153503921 19.669438927209786 0 0 0
3816 1272 2 0.5897 62.03383513822551 1.5286171820232997 20.979588486908913 0 0 0
30014 0 1 0 64.0976523156495 3.7002982349777143 25.978672796008304 0 0 0
5116 1706 3 -1.1794 57.85664410952201 6.433401125710313 25.840557900855778 0 0 0
3206 1069 2 0.5897 64.32622162935729 3.612524206082102 17.334490615345103 0 0 0
3272 1091 2 0.5897 62.455298585767395 5.092737391857544 17.688581299374746 0 0 0
3330 1110 2 0.5897 62.616115357432456 7.855103599010992 18.087943663212428 0 0 0
4485 1495 2 0.5897 64.24228801335691 5.598985981290088 23.998742091700326 0 0 0
3205 1069 3 -1.1794 63.40103884380657 3.3861833867446083 17.429560843567387 0 0 0
3207 1069 2 0.5897 63.35937402427092 2.883207051542318 18.24289416489375 0 0 0
3208 1070 3 -1.1794 66.53466145471634 3.0747287901232543 18.175118517721412 0 0 0
3210 1070 2 0.5897 66.24659584718229 2.166644845094316 18.08220296401936 0 0 0
3211 1071 3 -1.1794 69.32055995255612 3.587788431628058 18.384880781894175 0 0 0
3212 1071 2 0.5897 68.44773888587153 3.2846823776849132 18.63496627893409 0 0 0
3271 1091 3 -1.1794 62.23403579059626 5.883301667357263 18.18080256526237 0 0 0
3273 1091 2 0.5897 62.66019831227452 5.764640857059236 19.029646621865794 0 0 0
3274 1092 3 -1.1794 68.15083909500159 7.1863169617724125 17.20118499025163 0 0 0
3276 1092 2 0.5897 69.06215361117253 7.470384843016115 17.27219722869325 0 0 0
3814 1272 3 -1.1794 62.75758928655171 2.053983290131796 20.63841146212626 0 0 0
3815 1272 2 0.5897 62.516884112224915 2.9570692025205516 20.845119175330066 0 0 0
3817 1273 3 -1.1794 65.0250329846574 0.9023982548384318 19.493936058701834 0 0 0
14326 4776 3 -1.1794 44.20976399790561 29.6424081916967 0.572772780675169 0 0 1
3819 1273 2 0.5897 64.19961504618176 1.1181074435301788 19.927972211433666 0 0 0
3862 1288 3 -1.1794 63.542278396517695 5.263516263774286 20.525226518074145 0 0 0
3864 1288 2 0.5897 64.36059222144628 4.771357171277845 20.45909507702504 0 0 0
3865 1289 3 -1.1794 66.56741872773739 6.919066398545317 19.594250285021403 0 0 0
3866 1289 2 0.5897 67.30542494865851 6.585642441308452 20.104550286954634 0 0 0
3867 1289 2 0.5897 66.94941146483634 7.1633495416726625 18.75125655272406 0 0 0
3868 1290 3 -1.1794 69.46397890651681 5.4006787808119885 21.183707522338402 0 0 0
3869 1290 2 0.5897 69.61692017592298 6.327184038621532 20.99815620561414 0 0 0
3870 1290 2 0.5897 0.025580409749865304 4.992985044264503 21.096184318024562 1 0 0
3926 1309 2 0.5897 68.98633342903696 8.846083811818234 20.011358962016626 0 0 0
4438 1480 3 -1.1794 64.86938572615678 0.6164968060284017 23.65491498704312 0 0 0
4439 1480 2 0.5897 64.31405067566475 0.540099630538267 22.879029501340916 0 0 0
14194 4732 3 -1.1794 25.262817310849336 22.671971870837993 0.2790913044655588 0 0 1
4483 1495 3 -1.1794 64.57613058454677 6.2483945956703595 23.37983269582095 0 0 0
4484 1495 2 0.5897 64.19684206134092 7.07679502120239 23.67330404861908 0 0 0
4486 1496 3 -1.1794 67.20929067802949 5.346477645481371 23.790646651695152 0 0 0
4487 1496 2 0.5897 67.54995830172432 5.116544018675624 22.926177201438502 0 0 0
4488 1496 2 0.5897 66.33064811886058 5.685690857601756 23.619898685655297 0 0 0
4489 1497 3 -1.1794 69.38218171126852 7.2270895323413935 24.55860606895567 0 0 0
4490 1497 2 0.5897 68.83686587123096 6.476448927365082 24.323232676554944 0 0 0
4491 1497 2 0.5897 70.26543850439445 6.866723440787767 24.637494279014795 0 0 0
4548 1516 2 0.5897 69.177668938334 8.86827190176555 23.769594367752948 0 0 0
30235 0 1 0 67.29889993481704 2.003510845137051 22.152775282297217 0 0 0
4540 1514 3 -1.1794 63.58947403297425 8.536598230719667 25.17302032132499 0 0 0
3389 1130 2 0.5897 3.063478892252893 14.189875663615632 16.97681225258771 0 0 0
3280 1094 3 -1.1794 6.103654052936528 9.160576819486648 18.26457639817454 0 0 0
3872 1291 2 0.5897 3.943752508345908 9.474255332701265 21.760089307829016 0 0 0
3876 1292 2 0.5897 5.931371244382634 9.934727254812863 20.30042507264472 0 0 0
4495 1499 3 -1.1794 6.824567061770257 7.95158024397732 22.886699222863864 0 0 0
3277 1093 3 -1.1794 3.9952666773450956 10.825895976548505 17.034616196922798 0 0 0
3278 1093 2 0.5897 3.811092304713101 11.674998873682572 17.436282170403132 0 0 0
3281 1094 2 0.5897 5.515874961993437 9.54987035396905 17.61712097575545 0 0 0
3334 1112 3 -1.1794 1.879923778108791 11.61429403226477 19.777383948741264 0 0 0
3335 1112 2 0.5897 0.979241748350141 11.369165400142906 19.989314520672757 0 0 0
3336 1112 2 0.5897 2.05935170934985 12.372665493416676 20.3331808566751 0 0 0
3337 1113 3 -1.1794 4.660905714568268 13.742509145985856 17.50530641618114 0 0 0
3339 1113 2 0.5897 4.9927447031140115 13.574683701991676 18.38732060273517 0 0 0
3388 1130 3 -1.1794 2.1184380999861747 14.338304204903194 16.94366568657453 0 0 0
3390 1130 2 0.5897 1.8821671794899255 14.58152223125592 17.838792819403107 0 0 0
3391 1131 3 -1.1794 6.312100692671007 16.438206216593574 17.8006515148185 0 0 0
3392 1131 2 0.5897 5.638846739707134 15.855577330371299 18.152083319556258 0 0 0
3871 1291 3 -1.1794 3.174906655134419 9.573205068174973 22.32161999662109 0 0 0
3873 1291 2 0.5897 2.453898223459232 9.209727015487578 21.80755608254659 0 0 0
3874 1292 3 -1.1794 5.417023741465984 9.749706513574452 21.086202221895213 0 0 0
3875 1292 2 0.5897 5.9200451820469775 9.080465125021474 21.550226558547674 0 0 0
3928 1310 3 -1.1794 5.987268877614727 12.743704367371212 19.677233614091197 0 0 0
3929 1310 2 0.5897 6.8580115123624354 12.74148738047428 20.074768630508178 0 0 0
3930 1310 2 0.5897 5.58614755913283 11.926633706950678 19.973424197773088 0 0 0
3988 1330 3 -1.1794 2.1781669413217966 14.993686594949411 19.64085588393664 0 0 0
3989 1330 2 0.5897 3.1059060525564353 14.800222908510545 19.77540671902834 0 0 0
3990 1330 2 0.5897 1.8782185667944304 15.330013888372838 20.485335292954357 0 0 0
3991 1331 3 -1.1794 4.793602220718325 15.18584162065156 21.183180850812064 0 0 0
3992 1331 2 0.5897 5.300197420378856 14.379865294387107 21.083201408873407 0 0 0
3993 1331 2 0.5897 5.447071165233363 15.884799538570455 21.157334804025503 0 0 0
4038 1346 2 0.5897 4.118466989573093 18.515328751283594 21.381588708987707 0 0 0
4493 1498 2 0.5897 2.2816337987816406 7.707145058823807 24.135292922031798 0 0 0
4496 1499 2 0.5897 7.750421192363492 7.762027668272655 23.03867517828774 0 0 0
4497 1499 2 0.5897 6.3578365738178 7.260498045782332 23.356592621384756 0 0 0
4549 1517 3 -1.1794 4.377841269954253 12.242038612151676 22.499146833795553 0 0 0
4550 1517 2 0.5897 4.057573767926311 11.344937255528205 22.40496431067982 0 0 0
4551 1517 2 0.5897 3.585085080800872 12.773340369037832 22.573237166139123 0 0 0
4552 1518 3 -1.1794 6.594539593459075 12.936043191691807 23.956922755956988 0 0 0
4553 1518 2 0.5897 5.804388990139498 12.888248654098712 23.418769051983652 0 0 0
4554 1518 2 0.5897 6.277705910007606 13.17621669431387 24.827647436276923 0 0 0
4606 1536 3 -1.1794 2.8041622623085436 14.299161721835304 22.951385916788894 0 0 0
4607 1536 2 0.5897 3.532046827111448 14.632267667612417 22.426546760967643 0 0 0
4608 1536 2 0.5897 2.9725884747539375 14.631013694666287 23.833280518345926 0 0 0
4677 1559 2 0.5897 8.1035010078737 16.550121803837232 23.78989220969904 0 0 0
30124 0 1 0 1.4271759479184423 10.906393683756624 25.513024267531865 0 0 0
30260 0 1 0 5.108459309535464 9.406405062684751 25.405537783879144 0 0 0
4673 1558 2 0.5897 2.535400712529464 16.663585752502744 22.411418817661485 0 0 0
4675 1559 3 -1.1794 7.410193791212847 16.642236398825982 24.443399426455677 0 0 0
30294 0 1 0 8.375307933030976 12.066129805187662 17.45167224315085 0 0 0
3286 1096 3 -1.1794 11.17472690626263 10.178919559272725 17.11240880780201 0 0 0
4500 1500 2 0.5897 12.665846090243624 8.215707698494612 24.185048330166012 0 0 0
3285 1095 2 0.5897 9.465544152773557 8.675942503659735 17.44408710546354 0 0 0
3287 1096 2 0.5897 11.11849333850787 11.00200814807665 16.627027517347187 0 0 0
3340 1114 3 -1.1794 11.809753819763005 13.312501677520418 18.015517255970327 0 0 0
3341 1114 2 0.5897 11.209808660199185 13.297887651753554 18.76122734292467 0 0 0
3342 1114 2 0.5897 12.104530322868985 14.22163367273719 17.962440871010365 0 0 0
3343 1115 3 -1.1794 14.429344348246579 12.275329848891692 18.31091647154987 0 0 0
3345 1115 2 0.5897 13.506108761618991 12.525955335922328 18.343396163271287 0 0 0
3394 1132 3 -1.1794 8.9498197491485 15.489621053686887 18.35336418229209 0 0 0
3396 1132 2 0.5897 8.1825138982546 16.049174149001754 18.233474782469276 0 0 0
3397 1133 3 -1.1794 12.110210397207906 15.869981997885604 18.3136835730568 0 0 0
3399 1133 2 0.5897 11.205034592924722 16.180364600782557 18.337170556584738 0 0 0
3402 1134 2 0.5897 14.661603084401237 14.114800294282706 17.185722371557592 0 0 0
3877 1293 3 -1.1794 9.389918554505396 9.80179235420144 21.706868327689865 0 0 0
3880 1294 3 -1.1794 12.197396717774984 9.627987256910048 22.230833125750795 0 0 0
3882 1294 2 0.5897 11.25667036946721 9.51536777057226 22.367151322594673 0 0 0
3931 1311 3 -1.1794 8.496894263422696 12.877515094176927 20.788642349082725 0 0 0
3932 1311 2 0.5897 9.137734784951098 12.467201162914641 20.207954174650286 0 0 0
3933 1311 2 0.5897 9.009173797736773 13.48940673131541 21.3172164879486 0 0 0
3934 1312 3 -1.1794 10.660177570874527 11.386898102393259 19.958516905969383 0 0 0
3935 1312 2 0.5897 11.073952244545067 10.860559596458856 19.274418610912658 0 0 0
3936 1312 2 0.5897 11.39111376345096 11.79695651055032 20.420919744025056 0 0 0
3937 1313 3 -1.1794 15.377805852572806 10.181219715334692 19.909116648904103 0 0 0
3939 1313 2 0.5897 15.174736829704386 9.696799376026414 20.709323947558392 0 0 0
3994 1332 3 -1.1794 7.8532940655868755 15.931499960168331 21.122017500436364 0 0 0
3995 1332 2 0.5897 8.257042697055875 15.373731554125 20.4571010284615 0 0 0
3996 1332 2 0.5897 8.145040364983807 15.56135420369171 21.955149255274755 0 0 0
3997 1333 3 -1.1794 11.379312713478123 14.016888641872544 20.45479787231143 0 0 0
3998 1333 2 0.5897 11.20267370245778 14.575019776220158 19.697486389604208 0 0 0
3999 1333 2 0.5897 11.909556439834876 14.561952670512648 21.036157839102128 0 0 0
4044 1348 2 0.5897 9.986942678638316 17.573951739225837 21.043909196491864 0 0 0
4499 1500 2 0.5897 12.630961520091285 7.857187658096544 25.655470532213016 0 0 0
4501 1501 3 -1.1794 15.564412090365728 8.719151761214487 22.1162682736542 0 0 0
4503 1501 2 0.5897 16.50881979259788 8.683424923228545 21.964448687126204 0 0 0
4555 1519 3 -1.1794 9.142591460178648 11.421491601518532 24.65963680253311 0 0 0
4556 1519 2 0.5897 8.829292823062538 11.19461722189728 23.784077746754747 0 0 0
4557 1519 2 0.5897 9.455508621342553 10.593736955059136 25.024518158866094 0 0 0
4558 1520 3 -1.1794 11.509701907039494 12.408269887197594 25.055376396666176 0 0 0
4559 1520 2 0.5897 10.647488886481412 12.349616910605024 24.64381806710901 0 0 0
4560 1520 2 0.5897 11.547025802154582 11.653520140795735 25.642906448616703 0 0 0
4609 1537 3 -1.1794 8.937753179399412 14.32403033113877 23.294726273421734 0 0 0
4610 1537 2 0.5897 8.252842472679996 13.688463516674132 23.502533401161536 0 0 0
4611 1537 2 0.5897 9.229853816538048 14.649127144340733 24.146325076835357 0 0 0
4612 1538 3 -1.1794 11.882564305138859 15.024586299696859 23.033883294453997 0 0 0
4613 1538 2 0.5897 11.695194180280316 14.218147174122127 23.51427949608839 0 0 0
4614 1538 2 0.5897 11.0233009532572 15.347308182857946 22.7623154370332 0 0 0
4615 1539 3 -1.1794 14.685084420583566 14.60257592125343 25.159490969155286 0 0 0
4616 1539 2 0.5897 14.024407061161233 14.982892784557105 24.58061628124426 0 0 0
4617 1539 2 0.5897 15.519713963649561 14.90974869874415 24.805561609501474 0 0 0
4679 1560 2 0.5897 11.56107512278867 17.065152009230232 23.757880857165517 0 0 0
5255 1752 2 0.5897 13.21312450010928 15.93931249209033 26.356767706787874 0 0 0
30030 0 1 0 13.850184160070139 12.410940314693395 22.867984530505446 0 0 0
30127 0 1 0 14.630032912174325 14.819757744277242 20.533655726034066 0 0 0
4683 1561 2 0.5897 15.163101659387257 18.273447315758567 22.94584507513821 0 0 0
3293 1098 2 0.5897 22.002715762589958 10.39545268732186 19.848004291374245 0 0 0
3938 1313 2 0.5897 15.691740944146643 11.031619702651037 20.21651927111834 0 0 0
3289 1097 3 -1.1794 17.480190769894243 9.927674710896067 17.684184796517947 0 0 0
3291 1097 2 0.5897 16.787506540055812 9.904919266520054 18.344411826242418 0 0 0
3292 1098 3 -1.1794 21.561773101930434 9.759512340690925 19.284636971788792 0 0 0
3344 1115 2 0.5897 14.451316430279439 11.391999962397504 18.67898963641118 0 0 0
3401 1134 2 0.5897 15.966604695958255 14.865816078515278 17.34333241335205 0 0 0
3403 1135 3 -1.1794 18.223480932984685 14.831378897017407 18.541738051760664 0 0 0
3405 1135 2 0.5897 18.005974654259564 14.237272929381401 19.26004206073508 0 0 0
3406 1136 3 -1.1794 20.41392634411112 16.49320944528309 18.096691311900372 0 0 0
3408 1136 2 0.5897 19.578465137379045 16.04056471658973 18.212228575151272 0 0 0
3411 1137 2 0.5897 21.867976454921546 15.033550221136718 17.745287716835172 0 0 0
3883 1295 3 -1.1794 21.803560807968218 7.652719430119159 21.678964818492336 0 0 0
3884 1295 2 0.5897 21.992021416934463 8.570682915292878 21.483881359434868 0 0 0
3940 1314 3 -1.1794 19.035745795801 10.912520630076363 21.5828740453807 0 0 0
3941 1314 2 0.5897 18.43713674473202 11.133699689081459 22.296301577863662 0 0 0
3942 1314 2 0.5897 19.837653092426965 11.394852346948264 21.784199959504107 0 0 0
3943 1315 3 -1.1794 21.449579029925665 11.94272690713358 21.57554561658659 0 0 0
3944 1315 2 0.5897 21.37485812160707 12.229157742992683 22.485823607220883 0 0 0
3945 1315 2 0.5897 21.976288232959416 12.621126624912499 21.152955988276386 0 0 0
4000 1334 3 -1.1794 17.54817786470425 13.31839328729653 20.738787587697527 0 0 0
4001 1334 2 0.5897 18.215429417917836 12.650022221070456 20.894635439517053 0 0 0
4002 1334 2 0.5897 17.651160033708383 13.934095863240833 21.464416181077997 0 0 0
4003 1335 3 -1.1794 21.08489426653329 14.722948008715191 20.662854570900166 0 0 0
4004 1335 2 0.5897 20.711804083571185 14.887999773808748 19.796948451956027 0 0 0
4005 1335 2 0.5897 20.77651289445295 15.45266781446909 21.200108312393102 0 0 0
4007 1336 2 0.5897 22.609458673439843 15.292204319399993 20.062984187139854 0 0 0
4504 1502 3 -1.1794 17.70296356298785 8.825532573221631 24.24873270327202 0 0 0
4505 1502 2 0.5897 16.819632330309332 9.181244857138791 24.151643607445624 0 0 0
4507 1503 3 -1.1794 20.435165249186305 8.860289813762225 24.128842715995457 0 0 0
4508 1503 2 0.5897 19.50106204132127 8.72942490380454 23.965878434748543 0 0 0
4561 1521 3 -1.1794 17.356224942118917 11.856478849370435 23.242957924164276 0 0 0
4562 1521 2 0.5897 17.181045120975636 11.79233598884281 24.181802992833564 0 0 0
4563 1521 2 0.5897 16.748449611239284 12.526790072324216 22.93066987609794 0 0 0
4564 1522 3 -1.1794 21.159008158287158 12.065014342529496 24.21254360362479 0 0 0
4565 1522 2 0.5897 22.091815841964067 11.871154385749673 24.1202562931463 0 0 0
4566 1522 2 0.5897 21.132663732331437 12.905679584743492 24.66950857139836 0 0 0
4618 1540 3 -1.1794 17.384578627367745 15.161012777030287 23.462733968324365 0 0 0
4619 1540 2 0.5897 17.579000845803954 15.281118852101079 24.392253382581934 0 0 0
4620 1540 2 0.5897 16.736773453027407 15.837019777795046 23.263748169235615 0 0 0
4621 1541 3 -1.1794 20.067054321520896 15.648871508457642 25.7149150436796 0 0 0
4622 1541 2 0.5897 20.06563876968137 14.853718492595243 26.247795581793294 0 0 0
4623 1541 2 0.5897 20.011621149007958 16.363224432151352 26.34962742869026 0 0 0
4688 1563 2 0.5897 20.63090154547093 17.538314214085183 24.609773689330755 0 0 0
4692 1564 2 0.5897 24.135343172503354 18.56785482649694 23.854493252937534 0 0 0
5144 1715 2 0.5897 18.148260340324953 8.778892378036852 26.204782343389166 0 0 0
30314 0 1 0 20.31887984993043 12.157696495139145 17.51570827992385 0 0 0
30333 0 1 0 23.01595089987393 15.496051635027673 23.7911742827593 0 0 0
3297 1099 2 0.5897 22.692775213394718 8.870813841423205 18.24853324962151 0 0 0
3462 1154 2 0.5897 20.616023952373865 18.447474157457776 17.5519320387804 0 0 0
4048 1350 3 -1.1794 19.68119804975483 16.5086993474683 21.907133749540503 0 0 0
4050 1350 2 0.5897 19.06531384297252 16.017316881650256 22.450698094917442 0 0 0
3299 1100 2 0.5897 25.069371202833242 9.259832974528255 18.837868366256075 0 0 0
3353 1118 2 0.5897 30.271547536454875 10.868128750379832 17.794722220097043 0 0 0
3413 1138 2 0.5897 30.459977866096047 17.218375412212108 17.074919495886604 0 0 0
3300 1100 2 0.5897 26.205434952571363 8.789424712976743 19.72102859441745 0 0 0
3890 1297 2 0.5897 28.012712622163416 7.805522119642336 21.32696104102597 0 0 0
30149 0 1 0 29.33465677549189 7.756363608890972 25.281040682656215 0 0 0
3948 1316 2 0.5897 24.414594398418554 13.14199113052882 22.14559967542042 0 0 0
4626 1542 2 0.5897 24.86663619606872 14.463744011843884 26.794773991398564 0 0 0
3295 1099 3 -1.1794 23.501246285557873 8.544316361305638 17.8535596875877 0 0 0
3298 1100 3 -1.1794 25.79183893264353 9.581260632364032 19.377273662427335 0 0 0
3347 1116 2 0.5897 23.62624883518831 10.979305697687549 17.1848983938697 0 0 0
3348 1116 2 0.5897 23.909947435516354 12.460116936868138 17.321302920018837 0 0 0
3351 1117 2 0.5897 27.28697008832833 10.612100167949711 17.80765183971024 0 0 0
3352 1118 3 -1.1794 31.19881159121124 11.0482684800402 17.639920181016784 0 0 0
3354 1118 2 0.5897 31.432328208575207 11.694293784933633 18.306519198733024 0 0 0
3410 1137 2 0.5897 23.159719555986584 14.391919828326376 18.205293442774877 0 0 0
3414 1138 2 0.5897 30.56978928312943 15.742718163128032 16.755119067455777 0 0 0
3464 1155 2 0.5897 24.86147569222635 16.616061890298603 19.952822540486657 0 0 0
3886 1296 3 -1.1794 23.7894682191682 10.65563293858349 20.80597224179189 0 0 0
3887 1296 2 0.5897 24.298351484082733 10.137362038758836 20.182541768866503 0 0 0
3888 1296 2 0.5897 23.918923176655166 10.215454725952924 21.646041790273145 0 0 0
3889 1297 3 -1.1794 27.06077038488572 7.7666543847819645 21.23461660737923 0 0 0
3891 1297 2 0.5897 26.733596535782848 8.43248083890271 21.839485066103347 0 0 0
3892 1298 3 -1.1794 30.37027831356415 8.43647513766687 22.247369574246452 0 0 0
3893 1298 2 0.5897 30.108267642724215 9.251960428235936 22.67464645751285 0 0 0
3946 1316 3 -1.1794 24.515508538396972 13.176597684733798 21.194363397901963 0 0 0
3947 1316 2 0.5897 24.273262882215473 12.300183165091038 20.89528801532206 0 0 0
3949 1317 3 -1.1794 26.94612106028038 11.306167175558702 21.167850141622065 0 0 0
3950 1317 2 0.5897 26.40804686037331 10.646011930239109 20.73092508961332 0 0 0
3951 1317 2 0.5897 26.69060251370608 12.133046736182509 20.758934204403385 0 0 0
3952 1318 3 -1.1794 29.660047050545213 10.97979114868509 22.91401884119084 0 0 0
3953 1318 2 0.5897 29.088531854939557 11.171133010041267 22.170386304440694 0 0 0
3954 1318 2 0.5897 29.184809727931928 11.314811951591329 23.67437475263493 0 0 0
4006 1336 3 -1.1794 23.525617322184704 15.49283571566611 19.871589343788276 0 0 0
4008 1336 2 0.5897 24.016006268798638 14.767475216401715 20.258372597017164 0 0 0
4009 1337 3 -1.1794 31.74907946393451 15.934086913730392 22.35007432265534 0 0 0
4010 1337 2 0.5897 32.35192533622612 15.671143521315397 21.654611275152327 0 0 0
4011 1337 2 0.5897 30.95032789128976 15.43606330790064 22.17629543711469 0 0 0
4056 1352 2 0.5897 31.87742019713995 17.53114008673236 22.10711400372274 0 0 0
4510 1504 3 -1.1794 23.45712597834651 9.936085172239922 23.451748870926455 0 0 0
4511 1504 2 0.5897 24.36855430465837 9.646273206331825 23.490974796568825 0 0 0
4513 1505 3 -1.1794 25.996140815685056 9.021199325032152 23.478133719631863 0 0 0
4514 1505 2 0.5897 26.415757857643435 9.812527788438521 23.81570301323668 0 0 0
4567 1523 3 -1.1794 24.56454237675325 12.584354491480383 24.192478693376014 0 0 0
4568 1523 2 0.5897 24.853447431213112 12.714193741667625 25.09575450134176 0 0 0
4569 1523 2 0.5897 24.100319146830685 11.747384543309481 24.206950443645606 0 0 0
4570 1524 3 -1.1794 27.478696531225054 11.854771655430618 24.261454632391928 0 0 0
4571 1524 2 0.5897 26.881172743024784 12.397062556932639 23.746557772049567 0 0 0
4572 1524 2 0.5897 26.980236679685124 11.627115931038803 25.04627575932672 0 0 0
4624 1542 3 -1.1794 25.54844063776841 14.019006532551236 26.29120413502202 0 0 0
4625 1542 2 0.5897 26.073936754694085 13.563427129047154 26.948875711637925 0 0 0
4627 1543 3 -1.1794 26.547092723252035 14.157992998485827 23.05402589296067 0 0 0
4628 1543 2 0.5897 27.479784898518826 14.314428081500907 23.201834709445308 0 0 0
4629 1543 2 0.5897 26.176298552061713 14.070582610900649 23.93215069808612 0 0 0
4630 1544 3 -1.1794 29.35274978797679 14.312409843521474 23.199885473098938 0 0 0
4631 1544 2 0.5897 29.459848376488818 13.486774762612137 22.72756283159581 0 0 0
4632 1544 2 0.5897 29.887413536025694 14.209616021621786 23.98715951440761 0 0 0
4694 1565 2 0.5897 26.28651236273912 16.469842381999037 24.522408868318387 0 0 0
4697 1566 2 0.5897 31.075757421400272 16.534982821120593 24.318518371780726 0 0 0
30129 0 1 0 28.613945991040925 16.73099529790271 20.62488599887532 0 0 0
30202 0 1 0 26.436370230183858 14.211944583024342 18.222361160003167 0 0 0
30315 0 1 0 29.373587508646605 13.015268401378547 20.19191694720209 0 0 0
4053 1351 2 0.5897 26.366523054020497 15.816633746260118 22.803386608342176 0 0 0
4693 1565 3 -1.1794 25.984104454328087 16.38326287203055 25.426447407757987 0 0 0
4696 1566 3 -1.1794 31.23191263291278 16.322815334151617 25.238753470955952 0 0 0
5312 1771 2 0.5897 28.184605143962237 18.69102245481239 25.41645228378039 0 0 0
30290 0 1 0 33.02306363651206 17.97034082124548 17.616102344873365 0 0 0
4516 1506 3 -1.1794 32.61559677789759 10.031425027728362 24.192633876389888 0 0 0
3301 1101 3 -1.1794 33.768017309961174 9.052235951857494 18.306788569765594 0 0 0
3306 1102 2 0.5897 36.76433504227951 8.281262136022718 18.063700429363756 0 0 0
3309 1103 2 0.5897 38.57095950119184 8.137738594218241 16.46773581913563 0 0 0
3355 1119 3 -1.1794 32.63223397388299 12.882951755330067 18.993913118960737 0 0 0
3356 1119 2 0.5897 32.66524277526438 12.610308373748827 19.910868057246375 0 0 0
3358 1120 3 -1.1794 36.84305695787075 12.66573498415083 18.698697187874757 0 0 0
3359 1120 2 0.5897 36.95822746892414 12.481630079530367 17.766456231164387 0 0 0
3360 1120 2 0.5897 36.50787451688747 13.561893655381997 18.72672095308258 0 0 0
3363 1121 2 0.5897 41.028857912098495 11.866576963391067 16.740697799938623 0 0 0
3415 1139 3 -1.1794 36.31085392262831 15.46728584155269 18.226848067166834 0 0 0
3416 1139 2 0.5897 36.26149095714039 16.41516108931266 18.10304262235843 0 0 0
3417 1139 2 0.5897 36.68167780403349 15.137348676094664 17.4083960163484 0 0 0
3418 1140 3 -1.1794 39.58786507662159 15.43403738419834 17.13141567243616 0 0 0
3420 1140 2 0.5897 39.48156572484045 15.452059271600698 18.08252425424691 0 0 0
3473 1158 2 0.5897 39.6952854497267 17.297302782444252 17.93328196936424 0 0 0
3895 1299 3 -1.1794 32.34731337010128 9.594078541336156 20.668227101332278 0 0 0
3896 1299 2 0.5897 32.888779882031216 9.209306260368892 19.979026264101 0 0 0
3898 1300 3 -1.1794 37.085931506961835 8.063166702435964 19.941828846568043 0 0 0
3899 1300 2 0.5897 36.582034572709404 8.838329202344868 20.189706945341733 0 0 0
3901 1301 3 -1.1794 38.551028521751824 8.092605107238859 22.917991287810143 0 0 0
3955 1319 3 -1.1794 33.23217560514598 12.102021792420416 21.685483612263603 0 0 0
3956 1319 2 0.5897 32.749274616083824 11.319671660290643 21.41908783457255 0 0 0
3957 1319 2 0.5897 33.066911469840946 12.177648524402688 22.625270911257306 0 0 0
3958 1320 3 -1.1794 35.831695700168986 10.858008208398443 20.58313521515302 0 0 0
3959 1320 2 0.5897 36.05233138614874 11.63251477321184 20.065745838003338 0 0 0
3960 1320 2 0.5897 35.25377696356174 11.186216824150618 21.271989758565084 0 0 0
3963 1321 2 0.5897 37.99143830064214 12.372677660605541 20.81662728796577 0 0 0
4012 1338 3 -1.1794 33.348706039139266 15.44544023356113 20.01973387685889 0 0 0
4013 1338 2 0.5897 32.83479169075451 15.079465105276066 19.299882071108684 0 0 0
4014 1338 2 0.5897 34.130056616656475 14.894085647285383 20.061339523061232 0 0 0
4015 1339 3 -1.1794 39.54251980426089 15.250910780434518 20.09379155385717 0 0 0
4017 1339 2 0.5897 38.88184483238409 15.642785475269664 20.664908700957547 0 0 0
4059 1353 2 0.5897 34.148907459430596 17.237175151165065 20.68787087475465 0 0 0
4061 1354 2 0.5897 35.48412983546693 19.214840280338855 21.254232519791042 0 0 0
4517 1506 2 0.5897 31.862996955575607 9.459913606611014 24.34494892699726 0 0 0
4518 1506 2 0.5897 33.376310523247675 9.481810176895017 24.3809687069054 0 0 0
4519 1507 3 -1.1794 36.308647912024526 9.566007032473607 25.300650919749337 0 0 0
4520 1507 2 0.5897 36.414014774823094 10.5173213870723 25.312073212784746 0 0 0
4521 1507 2 0.5897 36.33095590068817 9.310990125689992 26.22298549094778 0 0 0
4573 1525 3 -1.1794 31.694564192942895 12.839110924773582 24.769161901384294 0 0 0
4574 1525 2 0.5897 31.498272825143392 11.9023978560932 24.75272898438187 0 0 0
4575 1525 2 0.5897 32.306029960271864 12.943422916121285 25.49817513933056 0 0 0
4577 1526 2 0.5897 38.5761273984021 12.142417471828306 25.485554152959754 0 0 0
4633 1545 3 -1.1794 33.538873749327536 15.103455316963638 24.450959848407333 0 0 0
4634 1545 2 0.5897 33.329290477795034 15.64563780726208 23.69046961024261 0 0 0
4635 1545 2 0.5897 33.08575786759729 14.27617443587705 24.288095881400473 0 0 0
4636 1546 3 -1.1794 36.119825151403155 16.186156092246627 25.265949544204133 0 0 0
4637 1546 2 0.5897 36.62994619315988 15.411847897360094 25.028347030256086 0 0 0
4638 1546 2 0.5897 35.213985608504466 15.94580638119146 25.071223379952627 0 0 0
4639 1547 3 -1.1794 38.694726168679175 14.791551452974495 24.292763756738886 0 0 0
4641 1547 2 0.5897 38.686543237703695 14.911762064162794 25.242349519699513 0 0 0
4704 1568 2 0.5897 36.303027201199704 17.69848793781352 23.80635004252126 0 0 0
30023 0 1 0 36.50661667146075 15.357823939836964 21.43082680179774 0 0 0
30054 0 1 0 35.58332418182693 12.602612484286459 24.35755721508655 0 0 0
30128 0 1 0 39.01064705088818 10.417799681591244 18.343012232905437 0 0 0
3422 1141 2 0.5897 42.11541621125471 13.652530693083557 18.22583987320653 0 0 0
3476 1159 2 0.5897 43.1779773535532 17.35788495302823 17.564412149343912 0 0 0
3313 1105 3 -1.1794 45.1360028642083 8.894265303936896 17.75102318952461 0 0 0
4522 1508 3 -1.1794 39.88382334033724 8.734670112266523 25.351100678964144 0 0 0
3310 1104 3 -1.1794 41.54175878359831 9.49193953597509 16.672858021024975 0 0 0
3312 1104 2 0.5897 41.69297240563433 8.932025216877134 17.434344621305556 0 0 0
3315 1105 2 0.5897 45.182048182770025 9.844806446879456 17.853896647238155 0 0 0
3364 1122 3 -1.1794 42.24170947272751 11.758722447910987 18.260833475150164 0 0 0
3365 1122 2 0.5897 41.929178014406446 11.150713570351478 18.93082114249261 0 0 0
3367 1123 3 -1.1794 44.7781870391654 11.659188475509206 18.69166543358124 0 0 0
3368 1123 2 0.5897 44.96013159380094 12.553484913262684 18.40294134056246 0 0 0
3419 1140 2 0.5897 40.349271725507556 14.872577108930091 16.985627775168627 0 0 0
3421 1141 3 -1.1794 41.88209526192702 14.575836970997656 18.32227249338026 0 0 0
3423 1141 2 0.5897 42.15281175655481 14.80005646661595 19.212592750117246 0 0 0
3424 1142 3 -1.1794 45.10388319346036 14.704724234850577 18.45813785231038 0 0 0
3425 1142 2 0.5897 45.64156078408082 14.902551729220441 17.69132680928587 0 0 0
3426 1142 2 0.5897 44.238214605322916 14.508243298120322 18.100025259339667 0 0 0
3904 1302 3 -1.1794 41.903909082890074 8.22808143838683 19.12686433142805 0 0 0
3905 1302 2 0.5897 41.476556968175586 8.791219923896524 19.77221547185205 0 0 0
3907 1303 3 -1.1794 44.56496883233282 8.940890908314657 20.56627042012806 0 0 0
3908 1303 2 0.5897 45.24703427647359 9.582455168902952 20.367744405428486 0 0 0
3961 1321 3 -1.1794 38.86385993270871 12.450467577847911 21.2027115920845 0 0 0
3962 1321 2 0.5897 39.214238797551026 13.26487513948202 20.841869781186848 0 0 0
3964 1322 3 -1.1794 41.21513205123897 10.648413522019343 20.603386858739807 0 0 0
3965 1322 2 0.5897 40.26148782293313 10.585929469360005 20.54962629721085 0 0 0
3966 1322 2 0.5897 41.38629092854017 10.9428750395458 21.497941848116778 0 0 0
3967 1323 3 -1.1794 46.633404086401015 11.189776647257393 20.486463988570367 0 0 0
3968 1323 2 0.5897 46.09569923588149 11.576433267136514 19.79537514359564 0 0 0
3969 1323 2 0.5897 46.59656224305296 11.824057661906563 21.20239903173917 0 0 0
4016 1339 2 0.5897 40.324246558693886 15.786685663194193 20.228256430144306 0 0 0
4018 1340 3 -1.1794 42.012420606207506 16.586522932011963 20.680009513825087 0 0 0
4019 1340 2 0.5897 42.60952474299187 16.91645549200712 21.35145793636006 0 0 0
4020 1340 2 0.5897 41.64343033533603 17.37360079984849 20.279276573397755 0 0 0
4021 1341 3 -1.1794 45.721359763813275 15.24670112586903 21.083562712000248 0 0 0
4022 1341 2 0.5897 46.59136053875047 15.61822929453999 21.22949730403619 0 0 0
4023 1341 2 0.5897 45.60163496929016 15.28153942888271 20.13451854633732 0 0 0
4067 1356 2 0.5897 40.53846535039148 18.843199128767054 19.74658711267539 0 0 0
4070 1357 2 0.5897 44.52583820957517 17.38313139923624 22.134514812411673 0 0 0
4524 1508 2 0.5897 39.703023493778126 9.674638904668232 25.349769704418318 0 0 0
4525 1509 3 -1.1794 44.51719169780162 10.212373696841464 23.489943892351928 0 0 0
4526 1509 2 0.5897 44.26764718562586 9.885650330476077 22.625529798635995 0 0 0
4527 1509 2 0.5897 43.68608065318683 10.418644302191877 23.917657115611867 0 0 0
4576 1526 3 -1.1794 38.75179046703586 11.84142035208555 24.594051880788125 0 0 0
4578 1526 2 0.5897 38.66429950528111 12.626836504125881 24.05396043091233 0 0 0
4579 1527 3 -1.1794 41.3864777984023 11.13436496413988 23.42516189605485 0 0 0
4580 1527 2 0.5897 41.749939801003286 10.635082915362576 24.156492877530773 0 0 0
4581 1527 2 0.5897 40.551776305498805 11.468249720323481 23.753836158527452 0 0 0
4582 1528 3 -1.1794 46.22401410043267 12.507584012639583 22.916030325122932 0 0 0
4583 1528 2 0.5897 45.68401878623814 11.765220386984955 23.187202223300254 0 0 0
4584 1528 2 0.5897 45.59646317666978 13.207204500246684 22.734529802156864 0 0 0
4640 1547 2 0.5897 38.477516126404694 15.654358366769719 23.93975580578708 0 0 0
4642 1548 3 -1.1794 40.97707364003893 15.850198186986523 23.85701202950653 0 0 0
4643 1548 2 0.5897 41.70071100563463 15.339059298626173 23.494634280921534 0 0 0
4644 1548 2 0.5897 40.2924711170875 15.205009069845369 24.033879878434647 0 0 0
4645 1549 3 -1.1794 44.89867480830628 15.950078900222843 23.725898169935366 0 0 0
4646 1549 2 0.5897 45.84827812813339 15.85109891672412 23.7943678296027 0 0 0
4647 1549 2 0.5897 44.64562532785664 16.400571011905587 24.531661341997477 0 0 0
30011 0 1 0 42.87284286329414 13.21915137000307 21.42508427418038 0 0 0
30183 0 1 0 42.66352610468628 17.83304750480078 26.76105536585384 0 0 0
30215 0 1 0 44.10525649449809 13.416866595976133 25.81040939649786 0 0 0
3479 1160 2 0.5897 49.94978660672428 16.163460124907747 17.781509968886592 0 0 0
4532 1511 2 0.5897 53.64730937149939 9.32346627646555 24.03308811529312 0 0 0
30286 0 1 0 49.00915284944585 7.969098154892347 20.240372782483547 0 0 0
3316 1106 3 -1.1794 47.94754645957637 8.667844617446699 17.474713641271396 0 0 0
3318 1106 2 0.5897 47.07937709238944 8.87596466461276 17.81996760354107 0 0 0
3319 1107 3 -1.1794 54.79903402481221 9.375865555469012 17.724021311383193 0 0 0
3321 1107 2 0.5897 54.56229837908199 9.458685961845946 18.64777905148231 0 0 0
3370 1124 3 -1.1794 47.43149451560338 11.64107006686468 17.126253898822 0 0 0
3371 1124 2 0.5897 48.261413532258814 11.6358241969781 17.603158145364272 0 0 0
3373 1125 3 -1.1794 50.128181745845275 11.768381534304401 18.00316206262475 0 0 0
3375 1125 2 0.5897 50.26077926355496 10.851849423239159 18.24527392618818 0 0 0
3376 1126 3 -1.1794 54.22146392015505 12.31871342129198 17.818279272122087 0 0 0
3377 1126 2 0.5897 54.14777353668615 11.380402452423585 17.643994733127098 0 0 0
3429 1143 2 0.5897 47.4424332685763 13.528438858058708 16.893142478034086 0 0 0
3430 1144 3 -1.1794 51.93305543408498 14.086905795281803 18.18965050178489 0 0 0
3431 1144 2 0.5897 52.68742277890848 13.56132212901931 17.923333711352413 0 0 0
3432 1144 2 0.5897 52.305093518334104 14.784591608582419 18.729144944373548 0 0 0
3485 1162 2 0.5897 54.850742467125315 16.164330291362436 18.03496437362206 0 0 0
3910 1304 3 -1.1794 51.76507910961625 8.928866534784484 21.22864835633102 0 0 0
3911 1304 2 0.5897 51.07552026541843 9.3030879931359 21.777007792063767 0 0 0
3913 1305 3 -1.1794 54.33413722107803 9.449975768092642 20.296279399960344 0 0 0
3914 1305 2 0.5897 53.52198371350662 9.247117770621916 20.760485291501475 0 0 0
3970 1324 3 -1.1794 49.312696920231645 11.106747735077283 21.48260849228047 0 0 0
3971 1324 2 0.5897 49.03451324981509 11.434927191576792 22.337678629328934 0 0 0
3972 1324 2 0.5897 48.49587437413908 10.917500210430699 21.02085178250339 0 0 0
3973 1325 3 -1.1794 51.67228352679041 11.862457670707098 20.7832776062917 0 0 0
3974 1325 2 0.5897 50.81332156161181 11.638437394498537 21.141371153711862 0 0 0
3975 1325 2 0.5897 52.05270032811802 11.02188212233959 20.528432820730703 0 0 0
4024 1342 3 -1.1794 51.79942393418565 14.794098025731415 20.766298444348646 0 0 0
4025 1342 2 0.5897 52.44128762669687 14.494322567197752 21.410019667825686 0 0 0
4026 1342 2 0.5897 51.61109577722585 14.019461912980685 20.23648493276178 0 0 0
4027 1343 3 -1.1794 54.967182727842996 14.601334849411138 21.174838472931444 0 0 0
4028 1343 2 0.5897 55.82468213393836 14.176182272839865 21.187992924501106 0 0 0
4029 1343 2 0.5897 55.09977580365683 15.42366886134484 21.646450019056235 0 0 0
4076 1359 2 0.5897 51.665472356550865 17.167920622499953 22.341197315226754 0 0 0
4529 1510 2 0.5897 46.32642292362333 9.329059240230208 24.00513440931297 0 0 0
4531 1511 3 -1.1794 53.80656837097539 8.571022313633831 23.463267318877282 0 0 0
4533 1511 2 0.5897 54.677793408806565 8.262007671027648 23.711680707816996 0 0 0
4585 1529 3 -1.1794 48.71693545373761 12.585819358515936 23.966426076118395 0 0 0
4586 1529 2 0.5897 47.84261344337227 12.948401764146482 23.823850463708702 0 0 0
4587 1529 2 0.5897 48.78018398389501 12.477946511633327 24.91542311023327 0 0 0
4588 1530 3 -1.1794 51.71204083306642 12.726287658689925 23.707247977747432 0 0 0
4589 1530 2 0.5897 51.840577129520284 12.247156421890445 22.888624735385076 0 0 0
4590 1530 2 0.5897 50.76393525123344 12.726472325695466 23.838884714944268 0 0 0
4648 1550 3 -1.1794 47.9185272968426 15.618398480813909 24.285798506672627 0 0 0
4649 1550 2 0.5897 48.813541536257105 15.478165219407883 23.97674113552999 0 0 0
4650 1550 2 0.5897 47.96314987777771 15.462302901018587 25.229129795284152 0 0 0
4651 1551 3 -1.1794 50.69388702694358 15.733264966354385 23.269243097650783 0 0 0
4652 1551 2 0.5897 50.27697443395818 15.291968226880451 22.529193676066164 0 0 0
4653 1551 2 0.5897 51.37050828119093 15.122957781055366 23.562399621795684 0 0 0
4654 1552 3 -1.1794 53.47292930528969 14.908453655514254 23.4975964049388 0 0 0
4655 1552 2 0.5897 52.993772829501715 14.102035795637162 23.688207517619066 0 0 0
4656 1552 2 0.5897 54.366413533434766 14.61881925381069 23.313123968604064 0 0 0
30067 0 1 0 50.50038848296664 9.787536074938611 24.208518856260078 0 0 0
30257 0 1 0 48.47427192106405 13.834040581859384 19.606373650897012 0 0 0
3481 1161 3 -1.1794 51.302654984251156 16.75740443838831 19.228749200781873 0 0 0
4072 1358 3 -1.1794 49.07627862004383 17.461429894428818 21.49375477600252 0 0 0
4073 1358 2 0.5897 50.02741784650381 17.512952299359306 21.588157896391717 0 0 0
4718 1573 2 0.5897 51.798841915777786 17.85723267911953 24.820582037948494 0 0 0
3437 1146 2 0.5897 60.229193712364804 14.859022635627044 18.671926754766698 0 0 0
3324 1108 2 0.5897 56.71391034782652 9.61067821002975 17.428107154579163 0 0 0
3325 1109 3 -1.1794 60.58069892102608 10.347041549424226 17.88831322681004 0 0 0
3327 1109 2 0.5897 60.08203497512078 10.557368096758717 17.098801836574896 0 0 0
3378 1126 2 0.5897 55.12597387521374 12.438763648158961 18.107558186423898 0 0 0
3379 1127 3 -1.1794 57.01278155315424 12.002426630940896 18.83127158720847 0 0 0
3381 1127 2 0.5897 57.385938853178644 12.880557181546328 18.754635501305323 0 0 0
3382 1128 3 -1.1794 60.29540846087507 12.985052307415122 18.454626779649743 0 0 0
3384 1128 2 0.5897 61.186375249116274 12.773048424518269 18.732954114502554 0 0 0
3433 1145 3 -1.1794 57.318005033249264 14.898438294155444 18.64835223006871 0 0 0
3434 1145 2 0.5897 56.771346323279914 15.684038617319397 18.66346768453795 0 0 0
3435 1145 2 0.5897 58.211114374111716 15.225420799516309 18.75638208374961 0 0 0
3436 1146 3 -1.1794 60.20619435396354 15.775439780947032 18.94739442290058 0 0 0
3438 1146 2 0.5897 61.12561742321742 16.01309370501472 19.067450756477736 0 0 0
3916 1306 3 -1.1794 56.38401979155328 10.596736470378074 21.507188564118533 0 0 0
3917 1306 2 0.5897 55.59486946363786 10.22060895327357 21.117315556448144 0 0 0
3919 1307 3 -1.1794 59.07468937613525 10.3384682589034 20.628907052517725 0 0 0
3921 1307 2 0.5897 59.3426408516078 10.76079937645631 21.44503834180813 0 0 0
3976 1326 3 -1.1794 57.43615558199188 13.423736581263293 21.481620715675074 0 0 0
3977 1326 2 0.5897 57.60199213449437 13.04127243977507 20.61996502700865 0 0 0
3978 1326 2 0.5897 56.819184089610786 12.821166962029833 21.89693810037989 0 0 0
3981 1327 2 0.5897 62.21859062909026 13.224161255086713 20.734454729252736 0 0 0
4030 1344 3 -1.1794 61.207923642397446 15.460689158028853 21.768299669609195 0 0 0
4031 1344 2 0.5897 61.817999992310334 14.923937104029958 22.274201079734343 0 0 0
4032 1344 2 0.5897 60.34713068396076 15.085671841128088 21.954390433773952 0 0 0
4534 1512 3 -1.1794 56.70239740004019 8.786946643695119 23.838939080873132 0 0 0
4535 1512 2 0.5897 57.01741619373206 9.249149572384368 23.062174214975407 0 0 0
4537 1513 3 -1.1794 60.45543825734369 9.514630656627725 24.26649805838747 0 0 0
4538 1513 2 0.5897 59.925168167099415 9.95322196639165 24.931842375904825 0 0 0
4591 1531 3 -1.1794 54.95110160621398 12.147454458902544 23.108970722445683 0 0 0
4592 1531 2 0.5897 55.26066371591205 11.336545234176873 22.705452111953377 0 0 0
4593 1531 2 0.5897 54.64506082715964 11.882310121169699 23.97630451476849 0 0 0
4594 1532 3 -1.1794 61.74859611681736 13.165287588170813 22.894055654698853 0 0 0
4595 1532 2 0.5897 61.33406729616836 13.348962794305079 23.737063052572303 0 0 0
4596 1532 2 0.5897 62.418788135454406 12.511618453047653 23.09353414039846 0 0 0
4657 1553 3 -1.1794 56.14684128648195 14.661184939492571 23.934690953126502 0 0 0
4658 1553 2 0.5897 55.83268154354897 13.82892514597625 23.581308603399638 0 0 0
4659 1553 2 0.5897 57.05281722615832 14.723676256575446 23.632145304620618 0 0 0
4660 1554 3 -1.1794 58.8259754357029 15.30234642915283 23.39583405450545 0 0 0
4661 1554 2 0.5897 58.91840886483912 16.17027135916576 23.788763135204697 0 0 0
4662 1554 2 0.5897 59.39395741287993 14.739153385094278 23.921611467078854 0 0 0
4724 1575 2 0.5897 56.68172865521879 16.577427958180266 23.85125528949641 0 0 0
4727 1576 2 0.5897 58.80015473197263 18.36953242704062 24.398384420186105 0 0 0
5283 1761 2 0.5897 59.68053773331826 13.557183084769925 25.732348511680595 0 0 0
30050 0 1 0 58.102951634204366 11.83685325370921 24.453256682087225 0 0 0
4542 1514 2 0.5897 63.21304425260459 9.304147694178642 24.7424402870602 0 0 0
3484 1162 3 -1.1794 54.891097394435015 16.53142547437381 18.918052819335095 0 0 0
4726 1576 3 -1.1794 59.523414462182444 17.746177919666074 24.465888879086215 0 0 0
5177 1726 2 0.5897 54.94772499110237 9.898199760930021 25.372618615997894 0 0 0
3387 1129 2 0.5897 66.5986212211587 10.970182120864795 18.260410670981603 0 0 0
3332 1111 2 0.5897 64.68968851084179 9.231118348793965 18.116158416267442 0 0 0
3923 1308 2 0.5897 66.21058675844847 8.79181050064901 20.428844439970057 0 0 0
4543 1515 3 -1.1794 66.21798766871382 9.583673839172391 24.158638160863113 0 0 0
4546 1516 3 -1.1794 68.78461495306252 9.397912778691223 23.075891643650223 0 0 0
30039 0 1 0 62.71955715000167 10.39603321717824 21.64137351521371 0 0 0
3328 1110 3 -1.1794 62.841781397710996 8.784939956962853 18.114600669832083 0 0 0
3329 1110 2 0.5897 61.998579482819856 9.23732560120206 18.090323665036625 0 0 0
3331 1111 3 -1.1794 65.62795888043286 9.203907716170033 17.928700398870845 0 0 0
3385 1129 3 -1.1794 67.03432595349031 11.781862283730357 18.000470411532262 0 0 0
3386 1129 2 0.5897 67.66302378013987 11.952028230063123 18.701907053688466 0 0 0
3439 1147 3 -1.1794 62.795569240677615 15.213496755075942 17.821916989942583 0 0 0
3441 1147 2 0.5897 62.57541247178754 14.528744668386812 18.453485281748367 0 0 0
3442 1148 3 -1.1794 65.67665561471469 14.98563836159575 18.425188126397096 0 0 0
3443 1148 2 0.5897 64.89911099283398 15.29223101299566 18.891725058044766 0 0 0
3444 1148 2 0.5897 66.33325333200209 15.66448722904741 18.58099249495272 0 0 0
3445 1149 3 -1.1794 68.90779792172185 15.285584754249694 18.809868883006125 0 0 0
3446 1149 2 0.5897 68.76416229410647 14.91083409355942 17.94086816540859 0 0 0
3447 1149 2 0.5897 69.31378889305597 16.13571177852259 18.640496857981145 0 0 0
3495 1165 2 0.5897 63.119619191168816 17.08290458510306 17.799091041545083 0 0 0
3922 1308 3 -1.1794 65.92572817670948 9.425558339108349 21.087215601740954 0 0 0
3924 1308 2 0.5897 66.43589295370717 9.207131220625289 21.867121518577527 0 0 0
3925 1309 3 -1.1794 68.82026204785076 8.107753006473596 20.597464502480207 0 0 0
3927 1309 2 0.5897 68.82321873480282 8.491921580116397 21.474184112982634 0 0 0
3979 1327 3 -1.1794 62.42161445896495 13.239767707344901 19.799163469956763 0 0 0
3980 1327 2 0.5897 63.23678841107843 12.74397963657851 19.722231614730866 0 0 0
3982 1328 3 -1.1794 65.10367808310036 12.403404070162884 19.8693621281916 0 0 0
3983 1328 2 0.5897 65.56671356488081 12.796933317527134 19.129790590005154 0 0 0
3984 1328 2 0.5897 65.28333694921241 11.466257622541205 19.79378987932062 0 0 0
3985 1329 3 -1.1794 69.02341624970789 10.951937371896937 20.41166615434163 0 0 0
3986 1329 2 0.5897 68.43434386223443 10.826237682712371 21.155590979647037 0 0 0
3987 1329 2 0.5897 69.2575548194217 11.879460778961436 20.44500020052562 0 0 0
4033 1345 3 -1.1794 69.2837696735008 13.652317031528767 21.121240737103587 0 0 0
4034 1345 2 0.5897 69.26713887379744 14.368689484353657 20.486601986796515 0 0 0
4035 1345 2 0.5897 69.2917053167336 14.08721511083207 21.97390274712675 0 0 0
4089 1363 2 0.5897 62.66658773296667 18.212172597476656 19.261038501687896 0 0 0
4091 1364 2 0.5897 64.59463723403074 18.42457139659791 20.22594363659742 0 0 0
4541 1514 2 0.5897 64.34267212051667 8.877372602107103 25.655510590290994 0 0 0
4544 1515 2 0.5897 67.13411388661974 9.489480946972304 23.897729231354912 0 0 0
4545 1515 2 0.5897 66.23582022402812 9.546911536156717 25.114966346324298 0 0 0
4547 1516 2 0.5897 68.95704653759934 10.302354945975969 23.337586025735074 0 0 0
4597 1533 3 -1.1794 63.445056772497026 11.617116203024077 24.492330797394633 0 0 0
4598 1533 2 0.5897 63.87390089878177 11.103281353783977 23.80800797432206 0 0 0
4599 1533 2 0.5897 64.05800911015626 12.328491668411218 24.677983614900413 0 0 0
4600 1534 3 -1.1794 65.6254076690895 12.192556500758428 22.537161850285855 0 0 0
4601 1534 2 0.5897 65.53305289883762 12.260075513034462 21.58682319745296 0 0 0
4602 1534 2 0.5897 65.6945181748085 11.252794760081542 22.70539795693241 0 0 0
4603 1535 3 -1.1794 68.60875928999958 12.46852722035327 23.83051303265511 0 0 0
4604 1535 2 0.5897 67.66340670603208 12.61668529991752 23.8547980930034 0 0 0
4605 1535 2 0.5897 68.99111543364252 13.334627720944571 23.971603102872802 0 0 0
4663 1555 3 -1.1794 62.37679312784164 16.078777165388697 24.960331384698375 0 0 0
4664 1555 2 0.5897 61.51670128515425 15.873677573610331 25.326948962965517 0 0 0
4665 1555 2 0.5897 62.99905448042934 15.736316942355453 25.60200323895723 0 0 0
4666 1556 3 -1.1794 66.47033284182028 14.862588079708777 23.420171273996342 0 0 0
4667 1556 2 0.5897 66.19361091051638 14.083005736282175 22.938601869635566 0 0 0
4668 1556 2 0.5897 65.95004018241926 15.573351817829476 23.045548224098557 0 0 0
4669 1557 3 -1.1794 69.42842884110613 15.336417013226756 23.47870104407132 0 0 0
4670 1557 2 0.5897 68.52353595711747 15.646852135673527 23.510805119320626 0 0 0
4671 1557 2 0.5897 69.85859920761489 15.774398086942362 24.21311087616548 0 0 0
4731 1577 2 0.5897 62.33698039540548 16.9539135384491 23.606929082549573 0 0 0
4736 1579 2 0.5897 68.50410870961025 18.453789456947163 25.090651822188182 0 0 0
5243 1748 2 0.5897 66.24635139927604 12.73224059108563 27.516718897177384 0 0 0
30211 0 1 0 64.40820462962664 15.659595084938298 21.580179795823287 0 0 0
30329 0 1 0 68.37565477537062 17.507906929881134 21.07018363250621 0 0 0
5246 1749 2 0.5897 67.73299514567958 10.859559112345867 26.674886475198218 0 0 0
5288 1763 2 0.5897 66.4178337179495 14.902086132119301 25.109920791367497 0 0 0
3507 1169 2 0.5897 4.562928295341899 19.16296010499923 18.875230448030656 0 0 0
30248 0 1 0 6.6456473968189265 22.9205108914066 17.18466999153206 0 0 0
3448 1150 3 -1.1794 7.365097581401312 18.960628914438573 17.79086590551609 0 0 0
3450 1150 2 0.5897 7.185146538391252 18.023160260118907 17.720145758429652 0 0 0
3502 1168 3 -1.1794 0.8436506769573309 20.04306018907321 17.644008417074744 0 0 0
3503 1168 2 0.5897 1.6764338112944213 19.75371389687385 17.271202906678834 0 0 0
3505 1169 3 -1.1794 4.106168298025288 19.383974380686087 18.063592616767725 0 0 0
3506 1169 2 0.5897 4.128510507124326 20.340265968279482 18.02839693805713 0 0 0
3556 1186 3 -1.1794 1.877702841678565 23.712451314068534 17.996009472136567 0 0 0
3558 1186 2 0.5897 2.6774070331369333 23.438931707040197 17.54668611141127 0 0 0
4036 1346 3 -1.1794 4.66709015971292 18.988012867814447 20.75563676155082 0 0 0
4037 1346 2 0.5897 5.53405319623002 19.004572335722195 21.161016153732447 0 0 0
4093 1365 3 -1.1794 2.404979102545911 20.341679687385742 20.382669516000597 0 0 0
4094 1365 2 0.5897 2.831779379402771 19.597063683315945 19.958853220329377 0 0 0
4095 1365 2 0.5897 1.6781248052362179 20.56458025641296 19.801093959819347 0 0 0
4096 1366 3 -1.1794 6.217393246757096 21.72269007427759 20.570830283588645 0 0 0
4097 1366 2 0.5897 6.422705050829657 20.82281471439323 20.317250540001474 0 0 0
4098 1366 2 0.5897 5.781827164498381 21.63954357582706 21.419123086818836 0 0 0
4153 1385 3 -1.1794 2.725310479394166 22.99831976505338 20.759731752158924 0 0 0
4154 1385 2 0.5897 2.6446247768461526 22.05394325859127 20.626035466708355 0 0 0
4155 1385 2 0.5897 2.362345664401146 23.38536228872909 19.963059682924797 0 0 0
4156 1386 3 -1.1794 5.076887954232364 24.471187911069528 20.977688305124595 0 0 0
4157 1386 2 0.5897 5.8547858542161615 24.05475457331656 20.606623706329202 0 0 0
4158 1386 2 0.5897 4.401558578291291 23.793819243145588 20.941190245605934 0 0 0
4211 1404 2 0.5897 4.945292400108506 26.22264850678893 20.35594452465378 0 0 0
4672 1558 3 -1.1794 2.6277511980684785 17.579875167846104 22.15042650413862 0 0 0
4674 1558 2 0.5897 1.8440509960305937 18.00779386674892 22.495289711951656 0 0 0
4676 1559 2 0.5897 6.835951167692955 15.891635655135055 24.291496729642724 0 0 0
4738 1580 3 -1.1794 5.119770783958504 22.053229753228255 23.5490226165829 0 0 0
4739 1580 2 0.5897 5.381844652163217 22.903528084590153 23.90192901104592 0 0 0
4740 1580 2 0.5897 4.194427359458158 22.159786714839516 23.32853288473981 0 0 0
4795 1599 3 -1.1794 2.8734619478444254 25.19500700382004 23.570334855300196 0 0 0
4796 1599 2 0.5897 3.175821277831061 24.48694983488356 23.001594494636283 0 0 0
4797 1599 2 0.5897 2.472276400868364 24.748990525057447 24.31622524520085 0 0 0
4798 1600 3 -1.1794 5.508380836454864 24.8601148584413 23.767546684737304 0 0 0
4799 1600 2 0.5897 4.7071956312282985 25.3689984505578 23.89153189139852 0 0 0
4800 1600 2 0.5897 5.618771762986068 24.813887073011017 22.817857559216353 0 0 0
5294 1765 2 0.5897 0.8168566459986148 18.640000267806297 25.315627811984587 0 0 0
30048 0 1 0 1.676392948628423 21.155413757770614 23.906751720445634 0 0 0
30056 0 1 0 5.186499558721586 18.787444183641256 24.86259065943587 0 0 0
3618 1206 2 0.5897 5.264746565022894 26.44752451063855 18.394763282825394 0 0 0
5297 1766 2 0.5897 6.630104616746313 15.934587194033073 27.92349408376716 0 0 0
3451 1151 3 -1.1794 12.400507050515575 18.842936186523804 17.702091030087228 0 0 0
3453 1151 2 0.5897 12.343836210240582 18.234565671653137 18.43891288393039 0 0 0
3454 1152 3 -1.1794 14.815527364909903 17.758108678505714 17.333054355316612 0 0 0
3456 1152 2 0.5897 13.907047935565098 18.045822099762972 17.42315985213136 0 0 0
3508 1170 3 -1.1794 10.021186403567485 20.061365386606276 18.79041927801832 0 0 0
3509 1170 2 0.5897 9.103800706729361 19.899306351344574 18.570483252922312 0 0 0
3510 1170 2 0.5897 9.999384999560439 20.375539979638205 19.694326597971926 0 0 0
3511 1171 3 -1.1794 12.224900561742324 21.528558285088806 18.647724719849485 0 0 0
3512 1171 2 0.5897 11.270682481690852 21.478771106148415 18.590977648418697 0 0 0
3513 1171 2 0.5897 12.528811706980193 20.677540605925923 18.33207095026611 0 0 0
3515 1172 2 0.5897 15.229430436421554 19.402386231730404 16.194942789707238 0 0 0
3516 1172 2 0.5897 14.50752724030463 20.22381522553264 15.148040044299433 0 0 0
3559 1187 3 -1.1794 9.907229002998474 24.703566684851328 18.690039471102672 0 0 0
3561 1187 2 0.5897 9.16920365713676 24.294358969756043 19.1418132009724 0 0 0
3563 1188 2 0.5897 13.391576721693347 23.43167227957272 16.528399271289835 0 0 0
3564 1188 2 0.5897 13.229471851904984 22.86854630324034 17.924288611603284 0 0 0
3621 1207 2 0.5897 8.708580861586434 25.85887340231256 17.34556380541436 0 0 0
3624 1208 2 0.5897 12.6898671241447 26.622696560957326 17.872498999537168 0 0 0
4039 1347 3 -1.1794 7.697712328863404 18.72187651737251 20.614911311017696 0 0 0
4040 1347 2 0.5897 7.527718371754244 19.05739783266733 19.73470701445824 0 0 0
4041 1347 2 0.5897 7.637232001720938 17.770825194737096 20.52504435331176 0 0 0
4042 1348 3 -1.1794 10.644667890152272 17.587436689606363 20.348605773039722 0 0 0
4043 1348 2 0.5897 10.866993734349807 18.51284152828002 20.24648172526971 0 0 0
4046 1349 2 0.5897 17.3992927145442 17.41895781756253 19.458963982705665 0 0 0
4099 1367 3 -1.1794 11.009455659769547 20.702245236510546 21.613882094997205 0 0 0
4100 1367 2 0.5897 11.774580124050445 20.396950706565647 22.101337003969732 0 0 0
4101 1367 2 0.5897 10.36958778297381 20.928687463766934 22.288807715945193 0 0 0
4102 1368 3 -1.1794 16.223721648779307 20.676148692093822 18.96880416952687 0 0 0
4104 1368 2 0.5897 15.29936137505292 20.897768783266027 18.856225792366715 0 0 0
4159 1387 3 -1.1794 7.904433780571549 23.673211875202977 20.33897443664685 0 0 0
4160 1387 2 0.5897 8.129111590030114 24.030598669614825 21.198058972311884 0 0 0
4161 1387 2 0.5897 7.452717001612066 22.851563427873202 20.531529727813865 0 0 0
4162 1388 3 -1.1794 11.710100359879759 23.679788455196363 20.467517306857562 0 0 0
4163 1388 2 0.5897 11.15559519765558 23.09227427487937 20.980920516085085 0 0 0
4164 1388 2 0.5897 12.242897773045819 23.096040024259274 19.927519892247503 0 0 0
4165 1389 3 -1.1794 15.746425104450154 24.82439692521108 19.256096832742116 0 0 0
4167 1389 2 0.5897 14.793441313103465 24.734682207395412 19.25833376984575 0 0 0
4678 1560 3 -1.1794 10.803120426962254 17.63586862704967 23.63131251363624 0 0 0
4680 1560 2 0.5897 10.507341207649716 17.842192491803324 24.517978811581116 0 0 0
4681 1561 3 -1.1794 15.580887501060536 17.438542061238273 22.734608726078292 0 0 0
4682 1561 2 0.5897 15.717109084260809 17.471139142192843 21.78771173872078 0 0 0
4741 1581 3 -1.1794 7.855039709628656 21.028335340577915 23.081993666067554 0 0 0
4742 1581 2 0.5897 8.105655937669964 21.309157784038817 23.962085996237228 0 0 0
4743 1581 2 0.5897 6.9708764450601315 20.676390201744432 23.185056240585038 0 0 0
4744 1582 3 -1.1794 12.182851774650732 19.844363436263244 24.004050795830466 0 0 0
4745 1582 2 0.5897 11.7992577018449 18.970654491297893 23.92841049623616 0 0 0
4746 1582 2 0.5897 12.268034353319836 19.98829148665329 24.946526771526663 0 0 0
4749 1583 2 0.5897 14.984539916274237 20.780283565547585 24.1585149297171 0 0 0
4801 1601 3 -1.1794 7.995702354834892 23.850788273625163 23.108944856544333 0 0 0
4802 1601 2 0.5897 8.013350857157423 22.894687613609058 23.151279639185105 0 0 0
4803 1601 2 0.5897 7.647547372387509 24.12223153245761 23.95826128202037 0 0 0
5351 1784 2 0.5897 8.475341143704359 19.51225672133034 25.96698381680425 0 0 0
30004 0 1 0 13.454390327308088 24.20340697116525 24.712112526459094 0 0 0
30026 0 1 0 10.34238616393092 25.88041517669288 24.81730654526776 0 0 0
30090 0 1 0 13.577816697334024 18.942829072125825 20.81484281739148 0 0 0
30150 0 1 0 14.232850830137052 26.30533852221321 21.623699075230867 0 0 0
30237 0 1 0 14.443384139195883 22.467420968155494 21.668799277784082 0 0 0
5350 1784 3 -1.1794 8.617950924472858 20.454435084263025 26.0575100221305 0 0 0
5353 1785 3 -1.1794 13.031217775508606 20.30579622790805 26.676502386766607 0 0 0
5357 1786 2 0.5897 16.338634741719154 21.870839887071757 26.871987847425643 0 0 0
30092 0 1 0 14.581648816815422 17.93388564558336 27.566859737527942 0 0 0
4045 1349 3 -1.1794 16.850147551158287 17.83624742890325 20.122696393310488 0 0 0
4047 1349 2 0.5897 16.485961988747214 18.605148668104366 19.684070965901533 0 0 0
4103 1368 2 0.5897 16.650149036721174 21.019320632641733 18.183549827150753 0 0 0
4747 1583 3 -1.1794 15.628309499610904 20.335754569646046 23.606983828401948 0 0 0
4748 1583 2 0.5897 16.27282871774864 19.98780709953327 24.223230091094795 0 0 0
30070 0 1 0 17.062151213126235 23.893493109970965 24.65795601941162 0 0 0
3457 1153 3 -1.1794 17.664046952262982 17.94654398347841 17.21601459756992 0 0 0
3458 1153 2 0.5897 16.729706222757585 18.025804632783068 17.40825848378934 0 0 0
3461 1154 2 0.5897 19.171716138500997 18.85589439492362 17.35428947074434 0 0 0
3517 1173 3 -1.1794 18.735177759129233 21.575900600151854 17.471276197056557 0 0 0
3518 1173 2 0.5897 19.365165824930433 20.97481490810754 17.868821055911592 0 0 0
3519 1173 2 0.5897 18.47177871311305 21.14442199465517 16.65845493578707 0 0 0
3520 1174 3 -1.1794 22.52778324806089 21.301754979650237 17.709024167708673 0 0 0
3522 1174 2 0.5897 22.778369603900476 21.171760548703112 16.7943980729453 0 0 0
3565 1189 3 -1.1794 18.65128664944218 24.98042134347162 18.386012186300743 0 0 0
3566 1189 2 0.5897 18.670141567336774 24.553146733818764 17.529675574957068 0 0 0
3567 1189 2 0.5897 17.786227126476042 24.77237087482755 18.739027190277938 0 0 0
3568 1190 3 -1.1794 21.418551870556442 23.972540907248938 18.193455361878407 0 0 0
3569 1190 2 0.5897 21.090336825890013 23.103441297429733 17.962863447243638 0 0 0
3570 1190 2 0.5897 20.663865246490797 24.420468668812962 18.57560807258407 0 0 0
4049 1350 2 0.5897 19.13058214772063 16.953587297152886 21.262828902502964 0 0 0
4105 1369 3 -1.1794 17.63531140066877 22.262954423087713 21.81407852879907 0 0 0
4106 1369 2 0.5897 17.37936717689989 21.70154064717986 21.08227342894492 0 0 0
4107 1369 2 0.5897 17.667937367572367 21.674296621531344 22.568167109937974 0 0 0
4108 1370 3 -1.1794 21.407052408912975 22.223043900702642 22.58536630478393 0 0 0
4109 1370 2 0.5897 20.620299875831435 22.74609214118816 22.73922538290305 0 0 0
4110 1370 2 0.5897 21.225069907382426 21.385030695667353 23.01062762288813 0 0 0
4166 1389 2 0.5897 15.991536146162867 24.804314303674044 20.181164103054087 0 0 0
4168 1390 3 -1.1794 17.63559511742981 25.021545575638292 21.543178138523206 0 0 0
4169 1390 2 0.5897 18.541096534361202 25.220664831317453 21.78119207711047 0 0 0
4170 1390 2 0.5897 17.48913303032905 24.136100162333534 21.87599746212923 0 0 0
4171 1391 3 -1.1794 20.265607002466936 24.665950279728687 21.793085401435953 0 0 0
4172 1391 2 0.5897 21.151941519530396 24.48598251788048 21.47962969240146 0 0 0
4173 1391 2 0.5897 19.69500798022935 24.21083619160313 21.173795819212206 0 0 0
4684 1562 3 -1.1794 17.605723698124166 18.584460219719272 24.389847256376694 0 0 0
4685 1562 2 0.5897 17.03321602871738 18.20200393365281 23.72487003765536 0 0 0
4686 1562 2 0.5897 17.457599982759625 18.050165147197408 25.170117950420362 0 0 0
4687 1563 3 -1.1794 20.928568855448404 18.44108697358928 24.497398313543528 0 0 0
4689 1563 2 0.5897 20.849184390944448 18.604737676095993 23.557638394924883 0 0 0
4750 1584 3 -1.1794 18.878213219674922 20.927875676077697 24.156183703350912 0 0 0
4751 1584 2 0.5897 18.56734428139522 21.25139285772515 25.00171842505134 0 0 0
4752 1584 2 0.5897 18.54575876624785 20.031715874833 24.105159885988964 0 0 0
4753 1585 3 -1.1794 21.566236001058233 21.58966040885162 25.184173845977767 0 0 0
4754 1585 2 0.5897 21.792650194089152 22.29839252334831 24.581954898649208 0 0 0
4755 1585 2 0.5897 20.71041004845029 21.28373826205279 24.883830461902352 0 0 0
4758 1586 2 0.5897 23.91628848229631 21.20532855550525 24.807915968327677 0 0 0
4804 1602 3 -1.1794 20.98663066052678 24.739223507260068 24.22717858058969 0 0 0
4805 1602 2 0.5897 20.800888844057294 24.78461546013358 23.289270783044696 0 0 0
4806 1602 2 0.5897 20.15935105983295 24.4645436426288 24.622641404033676 0 0 0
4808 1603 2 0.5897 24.28683504255525 25.455780446828598 25.333078693875365 0 0 0
30064 0 1 0 22.489460413489798 18.883032523275652 20.417856000724075 0 0 0
30242 0 1 0 19.46990351461024 20.12263718211638 20.365880130041596 0 0 0
3572 1191 2 0.5897 23.59576442459089 24.13791955701218 17.343412442716343 0 0 0
4113 1371 2 0.5897 22.104739095075256 21.882691372847663 20.678163533032794 0 0 0
4857 1619 2 0.5897 19.792726331608787 26.250344460909353 24.33620438070731 0 0 0
5310 1770 2 0.5897 20.74959314574604 18.403113787556023 26.56019162753834 0 0 0
5361 1787 2 0.5897 19.14977161167564 21.365489258246484 27.458681625548632 0 0 0
3463 1155 3 -1.1794 25.504575716244748 17.295721991458002 20.154604329480133 0 0 0
3465 1155 2 0.5897 25.02109160399376 18.117186569457637 20.067022585207084 0 0 0
3466 1156 3 -1.1794 30.352979225261645 18.967664004154283 19.107018355356526 0 0 0
3467 1156 2 0.5897 29.410515290198163 18.970770227672634 18.939734999653087 0 0 0
3468 1156 2 0.5897 30.556502672035162 18.056150178936683 19.316666277766785 0 0 0
3523 1175 3 -1.1794 25.606236189825836 20.872921652903397 17.589251740713813 0 0 0
3524 1175 2 0.5897 25.58229587345104 21.817951653864565 17.43899367607602 0 0 0
3526 1176 3 -1.1794 28.27218688238275 20.59239665206192 17.862393035012605 0 0 0
3528 1176 2 0.5897 27.361456191921928 20.30439065289361 17.800314209806572 0 0 0
3571 1191 3 -1.1794 24.46284220452755 24.43962649075481 17.072522697583192 0 0 0
3576 1192 2 0.5897 27.53084992088103 23.836354532213356 17.238181768060343 0 0 0
3577 1193 3 -1.1794 29.247464024583184 23.89532839802203 18.07670863223276 0 0 0
3578 1193 2 0.5897 29.437572684012824 23.610690687185066 18.970615782234155 0 0 0
3579 1193 2 0.5897 30.098935726029296 23.89777080230158 17.639421576374954 0 0 0
3635 1212 2 0.5897 24.600754372175505 25.999630435857 17.979326961266914 0 0 0
4051 1351 3 -1.1794 26.20826182752025 16.760608733747898 22.7935761480456 0 0 0
4052 1351 2 0.5897 25.876641811195636 16.93921537653012 21.913599089880265 0 0 0
4054 1352 3 -1.1794 32.025324439656515 18.474982632582844 22.166421861103778 0 0 0
4055 1352 2 0.5897 32.20368542785077 18.632153505739783 23.093630697306452 0 0 0
4111 1371 3 -1.1794 22.884307357735064 22.323850551677342 20.34069701824652 0 0 0
4112 1371 2 0.5897 22.940187625464368 22.046350648489707 19.42631006656874 0 0 0
4114 1372 3 -1.1794 29.999703559104024 22.190957394040016 19.8495025796269 0 0 0
4115 1372 2 0.5897 30.943318955548687 22.348479114551562 19.817742959887223 0 0 0
4116 1372 2 0.5897 29.87296638473562 21.389479228823813 19.34176004731785 0 0 0
4174 1392 3 -1.1794 23.045057596847574 24.630357172951072 21.92400513011654 0 0 0
4175 1392 2 0.5897 23.317080479688205 24.082282449909293 21.1879009917665 0 0 0
4176 1392 2 0.5897 23.07038808079733 24.045219206175492 22.6811070507144 0 0 0
4177 1393 3 -1.1794 28.60796800893614 23.194804535350706 22.1983954925714 0 0 0
4178 1393 2 0.5897 28.14422931476174 22.711684851376162 22.882335265708523 0 0 0
4179 1393 2 0.5897 28.543637916798875 22.635810412702387 21.42404474624043 0 0 0
4235 1412 2 0.5897 30.203195916238865 27.480013274554807 21.349225361527996 0 0 0
4690 1564 3 -1.1794 23.51695578834308 19.28997515910157 23.74326872193799 0 0 0
4691 1564 2 0.5897 22.796526331025124 19.082828972360797 24.338503010935028 0 0 0
4695 1565 2 0.5897 26.26267815376805 15.506160570660185 25.689733894531695 0 0 0
4698 1566 2 0.5897 31.951284467725966 15.691614959701512 25.22078134673555 0 0 0
4756 1586 3 -1.1794 24.580170786566274 21.856269403839477 25.03544172247457 0 0 0
4757 1586 2 0.5897 24.223975055902724 22.684676857537465 24.714353101966022 0 0 0
4759 1587 3 -1.1794 27.06763132717064 22.460005238838818 24.409407274026332 0 0 0
4760 1587 2 0.5897 27.687193625951984 21.778261224772645 24.669405916410007 0 0 0
4761 1587 2 0.5897 26.24357110776109 21.994059352742905 24.267809057176397 0 0 0
4807 1603 3 -1.1794 24.37051261781612 24.69112400962402 24.76340234550574 0 0 0
4809 1603 2 0.5897 24.93497282430064 24.985133796945853 24.048437090872437 0 0 0
4810 1604 3 -1.1794 30.075335365280104 26.51330344143214 23.14914636528867 0 0 0
4811 1604 2 0.5897 30.038423148202813 27.052480205813143 23.939182707789147 0 0 0
4812 1604 2 0.5897 30.32408812004936 25.644006200411443 23.46327252366484 0 0 0
30277 0 1 0 25.62269050776231 21.149136021663594 21.263652535742295 0 0 0
30280 0 1 0 28.85766472880019 19.74549299387941 23.068574844823186 0 0 0
30306 0 1 0 31.080155872566404 22.923639870893577 23.870235234795018 0 0 0
30318 0 1 0 26.46447591323729 24.955240647913932 20.368993301940584 0 0 0
4230 1410 2 0.5897 23.19737208843348 26.473041195940358 21.241710402470936 0 0 0
5366 1789 2 0.5897 24.515557104053922 22.16085616507029 26.6279889332946 0 0 0
3581 1194 2 0.5897 32.845478093910025 23.59091936320568 17.951458090777496 0 0 0
4700 1567 2 0.5897 33.99275475511594 18.589331126524524 23.9692532216558 0 0 0
3469 1157 3 -1.1794 36.70244978910494 18.662130507710494 18.246046752732397 0 0 0
3470 1157 2 0.5897 36.68120082809864 19.619086610867836 18.24997017595239 0 0 0
3471 1157 2 0.5897 36.321125184035544 18.417071787293075 17.402975229838518 0 0 0
3529 1177 3 -1.1794 32.90525272390793 21.399118572377724 17.63304758237629 0 0 0
3531 1177 2 0.5897 32.69910490303557 20.971647682546898 18.464313707705465 0 0 0
3532 1178 3 -1.1794 35.367492309871146 21.570770041828794 18.548052194072792 0 0 0
3533 1178 2 0.5897 35.048914523926875 22.085519847947687 19.28951847027216 0 0 0
3534 1178 2 0.5897 36.26697751800172 21.870561455157343 18.416586997639406 0 0 0
3535 1179 3 -1.1794 38.00267633460888 21.63204875972859 17.807095814873712 0 0 0
3580 1194 3 -1.1794 32.569467926012315 24.394332770998307 18.392566814590037 0 0 0
3582 1194 2 0.5897 32.89736282197453 24.3017799688683 19.287077880004926 0 0 0
3583 1195 3 -1.1794 36.98330195824525 24.089431539448466 18.614764066938946 0 0 0
4057 1353 3 -1.1794 34.40746049024493 17.818726952348765 21.402839161840078 0 0 0
4058 1353 2 0.5897 33.58052039123251 18.100371855365193 21.794090828163544 0 0 0
4060 1354 3 -1.1794 35.97649143322063 20.032726267321628 21.184418927167382 0 0 0
4062 1354 2 0.5897 35.662407195000156 20.433481473781196 20.373877282042713 0 0 0
4064 1355 2 0.5897 37.39478739464438 18.502855010941317 21.24381818481459 0 0 0
4117 1373 3 -1.1794 32.97614803462091 20.970058411562324 20.400195671594954 0 0 0
4118 1373 2 0.5897 32.39656090758599 20.221080283227394 20.539271950659916 0 0 0
4119 1373 2 0.5897 33.37682420162307 21.12552291596389 21.255485739763287 0 0 0
4120 1374 3 -1.1794 39.269109313820955 20.967332149719326 21.579916005493356 0 0 0
4121 1374 2 0.5897 38.488554503019216 21.325051938203842 22.003003074854632 0 0 0
4180 1394 3 -1.1794 33.32425499372537 24.078339003891017 21.097116931695552 0 0 0
4181 1394 2 0.5897 34.234124428037155 24.37310247354761 21.058598805782978 0 0 0
4182 1394 2 0.5897 33.25243848135786 23.630872877570972 21.940234955361475 0 0 0
4183 1395 3 -1.1794 36.11239931119083 24.42326197411204 21.429902490757428 0 0 0
4184 1395 2 0.5897 35.93302877500746 24.198394799250416 22.342860732816593 0 0 0
4185 1395 2 0.5897 35.88582739491996 25.35079479443281 21.36222757847215 0 0 0
4239 1413 2 0.5897 32.25723658607347 25.8147275144782 20.881960807854792 0 0 0
4699 1567 3 -1.1794 33.18598885596921 18.68404886933694 24.47560121689681 0 0 0
4701 1567 2 0.5897 33.3370206815285 18.16673493749373 25.266680962346584 0 0 0
4702 1568 3 -1.1794 35.98058157248077 18.550494822883977 23.51250538617262 0 0 0
4703 1568 2 0.5897 36.58986719870595 18.812688697261258 22.822391449461698 0 0 0
4705 1569 3 -1.1794 38.61147929307776 19.257901289780186 24.48209363633213 0 0 0
4706 1569 2 0.5897 39.3365780274823 19.263745771883347 23.857250285301348 0 0 0
4762 1588 3 -1.1794 33.94011015434746 20.981232045308587 22.99344539371721 0 0 0
4763 1588 2 0.5897 33.702503267434906 20.39146394514086 23.70895136422994 0 0 0
4764 1588 2 0.5897 34.68061906115237 21.48399777393635 23.332715500313153 0 0 0
4765 1589 3 -1.1794 36.8457933458436 21.698336448118795 23.55812126837449 0 0 0
4766 1589 2 0.5897 36.80328965190209 21.08997776531339 24.295905263876858 0 0 0
4767 1589 2 0.5897 36.30080747531805 21.294759243914463 22.882585846467265 0 0 0
4813 1605 3 -1.1794 34.57314091709984 24.096122539451194 24.169439492864917 0 0 0
4814 1605 2 0.5897 35.22336665281616 24.179784900890724 24.866891769624438 0 0 0
4815 1605 2 0.5897 33.80318897397565 23.72712033157274 24.602156431977985 0 0 0
4817 1606 2 0.5897 39.11675398714572 24.380782326439682 23.9262615177077 0 0 0
5321 1774 2 0.5897 36.45448628160325 18.8948449056276 25.35325994361921 0 0 0
5432 1811 2 0.5897 35.2022769630434 23.637186115182935 26.52454154099924 0 0 0
4122 1374 2 0.5897 38.943319051632315 20.237883237862775 21.052661861273634 0 0 0
4865 1622 2 0.5897 33.33378777716363 26.110684325778145 23.531947268074624 0 0 0
5435 1812 2 0.5897 37.193403318954 24.75581318628774 25.396675407233687 0 0 0
5434 1812 3 -1.1794 37.81845671048735 25.00686483993527 24.716591744807157 0 0 0
3542 1181 2 0.5897 42.69791696238253 19.946689879994473 18.199486089947726 0 0 0
4709 1570 2 0.5897 41.1629951232798 17.846738043030268 23.480026539451654 0 0 0
4707 1569 2 0.5897 38.96231786204711 18.81143294801022 25.25268465180095 0 0 0
3472 1158 3 -1.1794 39.35790534673721 17.898630921840184 18.59721775116471 0 0 0
3474 1158 2 0.5897 38.70163739540708 18.42127612164305 18.136364011284243 0 0 0
3475 1159 3 -1.1794 42.38166237369521 17.864184747221746 17.403867669260272 0 0 0
3477 1159 2 0.5897 41.84873474270651 17.301548081691188 16.84203051651032 0 0 0
3536 1179 2 0.5897 38.93557051910309 21.669920504982144 18.018060309748325 0 0 0
3538 1180 3 -1.1794 40.58635887141068 21.760758216238848 18.512909144445842 0 0 0
3539 1180 2 0.5897 41.08636374099353 21.074189911671226 18.071489859297266 0 0 0
3541 1181 3 -1.1794 43.3052382661937 20.67323465394881 18.059754936051032 0 0 0
3543 1181 2 0.5897 43.64717462053539 20.87125874353427 18.931590689951324 0 0 0
3585 1195 2 0.5897 37.93500871282895 24.15690894818012 18.537738485985177 0 0 0
3586 1196 3 -1.1794 40.26555108490334 25.535035647195944 19.094452442723934 0 0 0
3587 1196 2 0.5897 40.988350356022316 25.271003107553884 19.663732487472714 0 0 0
3588 1196 2 0.5897 40.08302255352371 24.759985602796256 18.56321534831474 0 0 0
3589 1197 3 -1.1794 46.885015260241765 24.26181492294622 17.574091802516243 0 0 0
3590 1197 2 0.5897 45.972528340569305 24.540081861666824 17.49556365106606 0 0 0
3591 1197 2 0.5897 46.83456841256 23.361455524751722 17.895089367228906 0 0 0
3650 1217 2 0.5897 39.424386524950634 26.822863950596425 17.977338563107523 0 0 0
4063 1355 3 -1.1794 38.181359480358886 17.958044008739392 21.21704198996842 0 0 0
4065 1355 2 0.5897 38.421754941570235 17.92898655123939 20.290976493280347 0 0 0
4066 1356 3 -1.1794 41.21433555987923 19.27822348597315 20.26638183218293 0 0 0
4068 1356 2 0.5897 41.02737007944056 19.018755094051674 21.168574847634172 0 0 0
4069 1357 3 -1.1794 43.97180321371807 18.163689008913103 22.13687891735767 0 0 0
4071 1357 2 0.5897 44.43948640978722 18.791613363117293 21.586229474735912 0 0 0
4123 1375 3 -1.1794 41.67950461715064 22.054185191476563 22.048144994004804 0 0 0
4124 1375 2 0.5897 40.85458594518684 21.67251701477772 21.748027770758284 0 0 0
4125 1375 2 0.5897 41.496193022231104 22.351476567239676 22.939349371607136 0 0 0
4126 1376 3 -1.1794 43.91103717725698 21.29030616638052 20.78320357221176 0 0 0
4127 1376 2 0.5897 43.89975374813846 22.239312284024063 20.65873980747311 0 0 0
4128 1376 2 0.5897 43.05621692786234 21.087949666892946 21.1634210733839 0 0 0
4186 1396 3 -1.1794 42.17808720466092 24.811296345333208 21.49957183940854 0 0 0
4187 1396 2 0.5897 42.02040422226999 23.867182302084743 21.495497970271803 0 0 0
4188 1396 2 0.5897 42.05874107247539 25.070600208081693 22.413218053970763 0 0 0
4189 1397 3 -1.1794 44.66026148520136 23.84533993276045 21.067053211397674 0 0 0
4190 1397 2 0.5897 44.686277236488905 23.45936266057172 21.942596273234546 0 0 0
4191 1397 2 0.5897 43.86730613997874 24.381480846482496 21.064600442596337 0 0 0
4708 1570 3 -1.1794 41.26460430873768 18.787013603538238 23.332415872795913 0 0 0
4710 1570 2 0.5897 42.117547598876996 18.87227730499909 22.906446818034773 0 0 0
4711 1571 3 -1.1794 44.83755660945758 18.87787173013083 24.784680313567538 0 0 0
4712 1571 2 0.5897 45.67585758871077 18.43425355113822 24.913855695335 0 0 0
4713 1571 2 0.5897 44.57077264392164 18.633506636435015 23.89848361267801 0 0 0
4768 1590 3 -1.1794 41.863036465460034 21.051882878261825 24.79763177622011 0 0 0
4769 1590 2 0.5897 41.48345621939317 20.446429591902476 24.160782251646594 0 0 0
4770 1590 2 0.5897 42.75655563678848 20.73421093018828 24.92778618129763 0 0 0
4816 1606 3 -1.1794 39.70638882084303 23.733634279332815 23.539270859626836 0 0 0
4818 1606 2 0.5897 39.1940131365262 22.925435868348785 23.51651561579199 0 0 0
4819 1607 3 -1.1794 45.13478843602844 23.339405155166872 23.62767252315411 0 0 0
4820 1607 2 0.5897 45.428042192642955 22.442948017763474 23.790764329055285 0 0 0
4821 1607 2 0.5897 44.43029720567698 23.4802714546667 24.260193340528915 0 0 0
4874 1625 2 0.5897 45.551558647547665 25.77179096820333 23.702226644361097 0 0 0
30153 0 1 0 45.530553689062685 18.174548069645684 18.41807445933653 0 0 0
4130 1377 2 0.5897 45.69175188527225 20.55169063043489 21.07137664513819 0 0 0
4244 1415 2 0.5897 37.85359580866283 26.4189869960874 22.396211508630664 0 0 0
4250 1417 2 0.5897 45.09364797010851 26.7512726821688 20.62464501868983 0 0 0
4872 1624 2 0.5897 40.628759386826566 25.793035037436443 23.076650548896588 0 0 0
5437 1813 3 -1.1794 42.907711329893964 24.171853004134043 24.67672454859738 0 0 0
5438 1813 2 0.5897 42.51714370228174 23.377228719874946 25.040401489399024 0 0 0
30078 0 1 0 49.97428772195513 19.963268188246055 19.633981741473935 0 0 0
3480 1160 2 0.5897 48.45663308999984 16.367633563306768 17.925388273350535 0 0 0
3482 1161 2 0.5897 51.56082970488439 16.06896965235212 19.841639926799104 0 0 0
3486 1162 2 0.5897 54.93115669455896 15.767781917623665 19.493792732411684 0 0 0
3544 1182 3 -1.1794 47.02085045878721 21.715814750178282 18.579813545177206 0 0 0
3546 1182 2 0.5897 47.057754535482076 20.880781369867147 19.04627830643926 0 0 0
3592 1198 3 -1.1794 49.53258368613222 23.246827281138067 18.617732628558535 0 0 0
3594 1198 2 0.5897 49.00304551978328 23.971644685140127 18.28537635393999 0 0 0
3595 1199 3 -1.1794 51.843577148928674 24.761931454319758 18.165262659577948 0 0 0
3596 1199 2 0.5897 52.53709551513631 25.414989989194723 18.25895198230186 0 0 0
3597 1199 2 0.5897 51.5131902751965 24.633475287923485 19.05440567690312 0 0 0
4074 1358 2 0.5897 48.874615231732605 18.053439657259005 20.76912506250994 0 0 0
4075 1359 3 -1.1794 51.927083703007376 17.961072478389035 21.87354209176953 0 0 0
4077 1359 2 0.5897 51.880689951220624 18.654246222816983 22.53201664157707 0 0 0
4078 1360 3 -1.1794 54.84029135539321 17.594338493851808 21.984754847423805 0 0 0
4079 1360 2 0.5897 54.320108991317795 18.002465032205734 21.292601981985978 0 0 0
4080 1360 2 0.5897 54.19286112159661 17.233000858622827 22.590148766371755 0 0 0
4129 1377 3 -1.1794 46.35465043406296 19.861273289020886 21.06033417271086 0 0 0
4131 1377 2 0.5897 46.820004619881054 19.962078406315516 21.89070482578134 0 0 0
4132 1378 3 -1.1794 51.78927690970534 22.040485189488603 21.85773841796157 0 0 0
4133 1378 2 0.5897 51.665768854467714 21.48884621447804 22.63018387367116 0 0 0
4134 1378 2 0.5897 51.269303988510416 21.616951087625402 21.174745852707552 0 0 0
4135 1379 3 -1.1794 54.66655134198069 20.932407460683763 22.615403774050513 0 0 0
4136 1379 2 0.5897 54.218032223081096 21.777451962250947 22.58438395014663 0 0 0
4192 1398 3 -1.1794 46.58685303552631 25.936793876506204 20.036251577873724 0 0 0
4193 1398 2 0.5897 46.206856265627785 25.084583302455147 19.822775811807762 0 0 0
4194 1398 2 0.5897 46.93157407068348 25.83053965656546 20.922879622660897 0 0 0
4195 1399 3 -1.1794 51.67486761134039 24.748243301193924 21.352462927530404 0 0 0
4196 1399 2 0.5897 51.95196167604341 23.844566868322747 21.50351739972583 0 0 0
4197 1399 2 0.5897 52.43738661353863 25.275932706910215 21.58982336024951 0 0 0
4714 1572 3 -1.1794 47.60513242372426 18.58682338369942 24.079222126044414 0 0 0
4715 1572 2 0.5897 47.91746330601835 17.89806991726167 23.49245154035285 0 0 0
4716 1572 2 0.5897 48.072119056233866 18.432519357542574 24.90040754339243 0 0 0
4717 1573 3 -1.1794 50.97963376024957 18.3275188036746 24.975369845264748 0 0 0
4719 1573 2 0.5897 51.185025293439836 18.941785938692817 25.680154000119355 0 0 0
4720 1574 3 -1.1794 53.30001374537985 17.158321803862602 24.95320248964816 0 0 0
4721 1574 2 0.5897 53.48185266667567 16.3188378595721 24.530789064833467 0 0 0
4722 1574 2 0.5897 53.57046824897851 17.032856648421177 25.862787346496074 0 0 0
4771 1591 3 -1.1794 46.853765916692836 21.212523535780292 24.436552574526107 0 0 0
4772 1591 2 0.5897 47.71246359019377 21.1640223757519 24.016412521130516 0 0 0
4773 1591 2 0.5897 46.5932279916681 20.29927313229246 24.556241256348592 0 0 0
4774 1592 3 -1.1794 49.24348897786554 20.911147609970744 23.41468803532953 0 0 0
4775 1592 2 0.5897 49.35233685238912 20.102511105044364 23.91517906662245 0 0 0
4776 1592 2 0.5897 49.85828403519966 21.525856607527643 23.815177245896344 0 0 0
4778 1593 2 0.5897 55.402496425327 18.630768865724477 25.210632095535278 0 0 0
4779 1593 2 0.5897 55.18826574645325 19.807664994229274 24.28277651828492 0 0 0
4822 1608 3 -1.1794 48.297597304405436 23.367163227826463 25.63476011632044 0 0 0
4823 1608 2 0.5897 47.39773366806352 23.54898175892555 25.363801718737417 0 0 0
4824 1608 2 0.5897 48.268150989294504 23.383591301871327 26.59136605928981 0 0 0
4825 1609 3 -1.1794 50.57464624854692 23.76550713639726 24.17704129256962 0 0 0
4826 1609 2 0.5897 50.202756920059834 23.494737842851357 23.33762834303757 0 0 0
4827 1609 2 0.5897 49.86178855544648 23.646993946111444 24.804753210230025 0 0 0
4828 1610 3 -1.1794 54.01072457907406 23.604850723953945 23.441939952332373 0 0 0
4829 1610 2 0.5897 53.19878494840479 23.59101982597168 23.948688602560438 0 0 0
5381 1794 2 0.5897 47.74567504272169 21.404753562364462 26.163259024902615 0 0 0
30111 0 1 0 47.95042212701328 23.47040321637914 21.681942439376797 0 0 0
30123 0 1 0 54.141506845541564 19.75883241217958 19.245798651243827 0 0 0
30132 0 1 0 54.42653796705647 23.23722940902915 19.78520959667826 0 0 0
30288 0 1 0 52.120745846664 21.295454426305607 25.583759351242072 0 0 0
4881 1627 2 0.5897 54.132260607546506 25.498517869181274 24.4726956451493 0 0 0
3492 1164 2 0.5897 59.95491911218533 17.44123238404612 18.595491894428786 0 0 0
3600 1200 2 0.5897 56.06957735560132 24.674517341502643 16.778667178493773 0 0 0
4137 1379 2 0.5897 55.50935785895336 21.092311958318174 22.190737653850576 0 0 0
4777 1593 3 -1.1794 55.27966115488868 19.580050905789168 25.208017533186673 0 0 0
3487 1163 3 -1.1794 57.140409303801455 18.261747263040746 17.807854341947092 0 0 0
3489 1163 2 0.5897 56.86734979718008 18.550608684718245 18.678617960302923 0 0 0
3490 1164 3 -1.1794 59.71012332094798 18.32894708701501 18.3342090091624 0 0 0
3491 1164 2 0.5897 58.75308545689584 18.31944056056317 18.319375464803517 0 0 0
3547 1183 3 -1.1794 57.84540622109812 21.541083324157047 18.514563606077974 0 0 0
3548 1183 2 0.5897 57.952502045697145 20.773029123802434 19.075682731020283 0 0 0
3549 1183 2 0.5897 57.09442484158459 21.330156927479134 17.95979526325226 0 0 0
3601 1201 3 -1.1794 58.14324132508255 24.558681387091227 18.487527121110897 0 0 0
3602 1201 2 0.5897 58.94057770385512 24.589686438939044 19.016228781091467 0 0 0
3603 1201 2 0.5897 57.75893499565707 23.704025728905744 18.682731061437025 0 0 0
3665 1222 2 0.5897 60.14408089073522 27.40107065078137 17.738269800447146 0 0 0
4081 1361 3 -1.1794 57.001237434409674 18.486398929995378 20.356991142821652 0 0 0
4082 1361 2 0.5897 57.709842115470344 17.92218686617241 20.666467062429664 0 0 0
4083 1361 2 0.5897 56.20845865088567 17.963505713458446 20.47664094976715 0 0 0
4084 1362 3 -1.1794 59.54646920208818 17.98881828385862 21.223855663995135 0 0 0
4085 1362 2 0.5897 60.16341689599773 17.257062034448193 21.235696804259955 0 0 0
4086 1362 2 0.5897 59.73237617781357 18.446210537536523 20.403816970543595 0 0 0
4138 1380 3 -1.1794 57.197858727002696 20.9352391044136 21.773343625037217 0 0 0
4139 1380 2 0.5897 57.35600729089744 20.758136636408338 22.70062726924658 0 0 0
4140 1380 2 0.5897 57.31414206094679 20.08771440764747 21.343911998996447 0 0 0
4141 1381 3 -1.1794 60.09625683973377 21.527376898116486 19.871488520893344 0 0 0
4142 1381 2 0.5897 59.32635999110559 21.730135423634305 19.34009442151237 0 0 0
4143 1381 2 0.5897 60.78041286659805 21.322183682066527 19.234261815405695 0 0 0
4198 1400 3 -1.1794 60.93567201523437 24.194164968770032 20.112668821827558 0 0 0
4199 1400 2 0.5897 60.65271294918633 23.280548819897493 20.074314626454598 0 0 0
4200 1400 2 0.5897 60.86677629364805 24.42808041212193 21.038286553666133 0 0 0
4723 1575 3 -1.1794 56.784824104633614 17.52766933050316 23.79983195293327 0 0 0
4725 1575 2 0.5897 56.32398355250366 17.776046282549373 22.998479041662623 0 0 0
4728 1576 2 0.5897 60.17510204959593 18.066246834988107 23.842116996643394 0 0 0
4780 1594 3 -1.1794 57.86016591809535 20.088402983630335 24.082962524988687 0 0 0
4781 1594 2 0.5897 57.21997347026017 19.382171455061286 23.995660459596042 0 0 0
4782 1594 2 0.5897 57.94265439001791 20.222177432421816 25.027171993209382 0 0 0
4783 1595 3 -1.1794 60.27105213860138 21.902867046215484 23.308086705966915 0 0 0
4784 1595 2 0.5897 59.575058919452715 21.389046293862982 22.898435803972422 0 0 0
4785 1595 2 0.5897 60.1624847205183 21.748798590542926 24.246547223740567 0 0 0
4830 1610 2 0.5897 54.69886555591373 23.440688456866766 24.086722585724427 0 0 0
4831 1611 3 -1.1794 56.05133749915057 23.26994726642919 25.043699118099607 0 0 0
4832 1611 2 0.5897 56.00074382599667 23.125182644487822 25.98853580838837 0 0 0
4833 1611 2 0.5897 56.664422839216364 22.604475924406163 24.73144003847865 0 0 0
4834 1612 3 -1.1794 60.24116619040669 24.920540663645912 22.674617180109916 0 0 0
4835 1612 2 0.5897 60.83368215386849 25.135727367687334 23.394930733790265 0 0 0
4836 1612 2 0.5897 60.06901763604524 23.984523669801572 22.776939465489598 0 0 0
4883 1628 2 0.5897 56.88340241529277 26.019041256722982 26.55945532245503 0 0 0
30146 0 1 0 57.03752697761089 24.137383330921665 22.039027197172544 0 0 0
3552 1184 2 0.5897 62.861634602419784 20.537053563253853 18.987474842180113 0 0 0
3500 1167 2 0.5897 0.020466543388891978 18.452794328601016 17.757693304624507 1 0 0
3551 1184 2 0.5897 61.97769660607242 19.617078543415115 18.172492978110455 0 0 0
3605 1202 2 0.5897 62.23275229045885 22.68732808698705 17.03756929650889 0 0 0
3608 1203 2 0.5897 66.35733758858723 25.655329332340173 18.08591370456578 0 0 0
3493 1165 3 -1.1794 63.076024356494976 18.000639886499023 17.530590012675923 0 0 0
3496 1166 3 -1.1794 66.73761736458245 17.82153758407031 17.508261169812307 0 0 0
3498 1166 2 0.5897 66.52300456985284 17.77827099741735 18.44008829955603 0 0 0
3499 1167 3 -1.1794 69.51385996393098 17.937485459069034 17.74907226404236 0 0 0
3501 1167 2 0.5897 69.52332654710688 17.491049532800492 16.902409922115886 0 0 0
3550 1184 3 -1.1794 62.10182323503114 20.53719993216578 18.4053074550387 0 0 0
3553 1185 3 -1.1794 67.82655947848312 20.306208128056383 17.94698619842809 0 0 0
3555 1185 2 0.5897 67.36088534530593 19.548960773314228 17.592084204459155 0 0 0
3604 1202 3 -1.1794 61.76184067442218 23.3170140610856 17.58343453094176 0 0 0
3606 1202 2 0.5897 62.206507468856024 23.28024913984542 18.430282590339697 0 0 0
3607 1203 3 -1.1794 66.86483571039263 25.977534764355152 18.83080371922879 0 0 0
3609 1203 2 0.5897 67.75430109097736 26.07528831791571 18.49091056211024 0 0 0
3610 1204 3 -1.1794 69.18217838002725 23.446563171508352 16.631605657471017 0 0 0
3612 1204 2 0.5897 68.39889047213086 23.068535561854404 17.031337387483052 0 0 0
4087 1363 3 -1.1794 62.288444926822734 18.216475915812723 20.14036910160687 0 0 0
4088 1363 2 0.5897 62.32843378775065 19.132763376332317 20.41432083777035 0 0 0
4090 1364 3 -1.1794 65.42266405036014 18.59431774284488 19.776733917929146 0 0 0
4092 1364 2 0.5897 65.7143883189172 19.43809723438509 20.12193675732009 0 0 0
4144 1382 3 -1.1794 63.69307174606105 20.885795083712434 20.922842987017987 0 0 0
4145 1382 2 0.5897 64.64574119774163 20.977442054208897 20.90692769598258 0 0 0
4146 1382 2 0.5897 63.46420905976876 20.919589749766914 21.85166569300697 0 0 0
4147 1383 3 -1.1794 66.41130634963727 21.16270013682873 20.808765044789563 0 0 0
4148 1383 2 0.5897 66.9277914669175 21.036333214206866 20.012833658185567 0 0 0
4149 1383 2 0.5897 66.56066276268535 22.077115176387814 21.049117751030685 0 0 0
4150 1384 3 -1.1794 70.00469775856834 20.416955940141655 20.462084462449166 0 0 0
4151 1384 2 0.5897 69.72471121555732 21.037659425653697 19.789354351610218 0 0 0
4152 1384 2 0.5897 70.2789861716973 19.640949979448706 19.97340138743434 0 0 0
4201 1401 3 -1.1794 63.406918954924286 23.407824365030855 19.76751129032501 0 0 0
4202 1401 2 0.5897 63.3958696482545 22.505375638512252 20.08641055342964 0 0 0
4203 1401 2 0.5897 62.70057188695934 23.840520558692365 20.247179085245147 0 0 0
4204 1402 3 -1.1794 65.40882594936377 23.84347183582934 22.303444267173433 0 0 0
4205 1402 2 0.5897 65.7601969548731 24.69927992397906 22.057756728243508 0 0 0
4206 1402 2 0.5897 64.67573029185249 23.70395049389716 21.703998041273255 0 0 0
4729 1577 3 -1.1794 62.13360108263917 17.59480320577231 22.925658948723868 0 0 0
4730 1577 2 0.5897 61.69852090755749 17.087070967180896 22.240717660491217 0 0 0
4732 1578 3 -1.1794 65.38878317455347 18.824555673126245 23.725858159565135 0 0 0
4733 1578 2 0.5897 64.60356260217428 19.07163912014849 24.214335461942454 0 0 0
4734 1578 2 0.5897 65.80153284158352 19.657522658199685 23.497745105742062 0 0 0
4735 1579 3 -1.1794 69.3404900976171 18.36591189039159 24.63351159709031 0 0 0
4737 1579 2 0.5897 69.20489000425518 18.811478164139398 23.797260834565453 0 0 0
4786 1596 3 -1.1794 62.90891556989034 20.328456692986695 23.593171295173487 0 0 0
4787 1596 2 0.5897 62.122746133007894 20.865715088594886 23.495587129370367 0 0 0
4788 1596 2 0.5897 62.620398480773595 19.440429008030073 23.382467175501034 0 0 0
4789 1597 3 -1.1794 66.45977641089853 22.111889113892225 24.205473816286368 0 0 0
4790 1597 2 0.5897 66.15184570719546 22.104690684537285 25.11176236756378 0 0 0
4791 1597 2 0.5897 66.00993157591397 22.85589784715669 23.805070303773448 0 0 0
4792 1598 3 -1.1794 68.60090136246139 20.95024356765192 23.16931410325167 0 0 0
4793 1598 2 0.5897 67.7378194904691 21.254067026921156 23.450410382873237 0 0 0
4794 1598 2 0.5897 68.49970255731408 20.771680403450546 22.23437820146624 0 0 0
4837 1613 3 -1.1794 62.65816464226598 25.36711760551566 23.709308625888 0 0 0
4838 1613 2 0.5897 63.44293452744711 24.91088066477652 23.405638125305625 0 0 0
4839 1613 2 0.5897 62.494835779081484 25.008939176810856 24.581813965195952 0 0 0
4840 1614 3 -1.1794 70.0318520089458 23.906700751307227 24.344148120481567 0 0 0
4841 1614 2 0.5897 0.17314932536632455 23.313404496617853 23.736293041564675 1 0 0
4842 1614 2 0.5897 69.15418780466264 23.538132831215357 24.444623332699212 0 0 0
4895 1632 2 0.5897 70.02679386995224 25.79091913358097 23.512452315318367 0 0 0
30083 0 1 0 69.68088732690296 23.898901834936474 20.442356306849558 0 0 0
4267 1423 3 -1.1794 63.23205608929148 26.16802829648645 20.816200885377963 0 0 0
5339 1780 2 0.5897 66.3361510415326 17.89445042432411 25.11550190912889 0 0 0
5342 1781 2 0.5897 0.46118727403609044 17.534317968842412 27.321658964906682 1 0 0
5394 1798 2 0.5897 62.01744026309919 20.778793725020222 25.59819583393081 0 0 0
3614 1205 2 0.5897 2.018485033244622 25.757432271667074 18.359509560260257 0 0 0
30238 0 1 0 3.490590833890782 32.49157147487917 17.968000153167957 0 0 0
4844 1615 2 0.5897 5.325275471978383 27.43649356923523 22.863995552173353 0 0 0
3613 1205 3 -1.1794 1.6729445267523375 26.59819399765533 18.65943175087823 0 0 0
3615 1205 2 0.5897 1.86284961560955 26.614847295536862 19.597456443299706 0 0 0
3616 1206 3 -1.1794 5.790520542480056 26.9331811447716 17.759207476041873 0 0 0
3617 1206 2 0.5897 5.507786570984189 27.8422609294523 17.85853898275929 0 0 0
3676 1226 3 -1.1794 2.2001093425655247 29.446325992151625 19.210128379880736 0 0 0
3677 1226 2 0.5897 2.800170300852334 29.689350194577177 19.915180064663303 0 0 0
3678 1226 2 0.5897 2.2225877912003518 28.489509740151846 19.194988109621 0 0 0
3679 1227 3 -1.1794 5.023731408350985 29.519181722147827 18.232291448114413 0 0 0
3681 1227 2 0.5897 5.511201455417034 30.181554001203033 17.74252822312028 0 0 0
3733 1245 3 -1.1794 7.439709571997302 32.82941254781254 19.05065851472166 0 0 0
3734 1245 2 0.5897 7.3803827914088656 32.14161901731494 18.387595636438515 0 0 0
3735 1245 2 0.5897 6.547334164626366 32.91756046056279 19.38551357838431 0 0 0
4207 1403 3 -1.1794 1.9976510020242948 27.63384988370287 21.390520222861717 0 0 0
4208 1403 2 0.5897 2.858707328634727 27.282487000012786 21.163896533631522 0 0 0
4209 1403 2 0.5897 1.8014561898245898 27.254355702245576 22.247097118787178 0 0 0
4210 1404 3 -1.1794 4.784529684453263 27.16590376093543 20.33032435466513 0 0 0
4212 1404 2 0.5897 5.640763314335066 27.559903740654114 20.497236780446794 0 0 0
4276 1426 3 -1.1794 4.622894708892524 30.685074006768517 20.81449431368126 0 0 0
4277 1426 2 0.5897 5.516106223514439 30.39123663913899 20.993562772744635 0 0 0
4278 1426 2 0.5897 4.106908471107924 30.34335329446404 21.544711227333877 0 0 0
4330 1444 3 -1.1794 2.76446092794878 33.73935760010187 21.047260434121714 0 0 0
4331 1444 2 0.5897 3.658771506118646 33.493210577739035 20.810929124880165 0 0 0
4332 1444 2 0.5897 2.2195322442568903 33.348564533216525 20.364204786433653 0 0 0
4333 1445 3 -1.1794 5.537717051563369 33.272630335495954 21.21780918488473 0 0 0
4334 1445 2 0.5897 6.449256710722709 33.47058010789913 21.43261374375268 0 0 0
4335 1445 2 0.5897 5.45431231622827 32.33126594252019 21.36982395521708 0 0 0
4843 1615 3 -1.1794 5.2169553115913585 28.137513942476208 23.50669916590156 0 0 0
4845 1615 2 0.5897 4.537704375244225 28.700582038199826 23.13548005086625 0 0 0
4897 1633 3 -1.1794 2.571759237207399 30.307590977388166 23.70881859876703 0 0 0
4898 1633 2 0.5897 1.8174361141687514 30.202815316763967 23.128947543954915 0 0 0
4899 1633 2 0.5897 2.3127377142891654 29.87167699782616 24.52067977865276 0 0 0
4954 1652 3 -1.1794 2.03184313764156 32.89396406415082 23.52859702236344 0 0 0
4955 1652 2 0.5897 2.0378856233356966 31.948101514407806 23.381836320749738 0 0 0
4956 1652 2 0.5897 2.3343553666712786 33.267216553949886 22.70070772327623 0 0 0
19878 6626 2 0.5897 45.712506453383526 34.78016164656384 27.567325086944006 0 0 0
3626 1209 2 0.5897 15.97986332452974 26.371984972000973 17.454496131331364 0 0 0
3738 1246 2 0.5897 11.718957994136312 31.5974658607715 18.663308510475233 0 0 0
4218 1406 2 0.5897 10.543184468774111 26.509172342943703 20.992129880647727 0 0 0
4847 1616 2 0.5897 8.813567983537968 27.942403730646948 24.519741097163905 0 0 0
3622 1208 3 -1.1794 12.631762688945596 27.270621353517182 18.574673601592707 0 0 0
3623 1208 2 0.5897 11.987731285488398 27.906072262647626 18.262173588588595 0 0 0
3625 1209 3 -1.1794 16.25183162012329 27.222196346078373 17.108944446312808 0 0 0
3627 1209 2 0.5897 15.826784483613839 27.860957042516766 17.681266400714026 0 0 0
3682 1228 3 -1.1794 7.0534221802915935 31.089189085092357 16.736755063423878 0 0 0
3683 1228 2 0.5897 6.686346760304164 31.93519674449955 16.480318867799355 0 0 0
3687 1229 2 0.5897 14.242609077056336 30.09686459830515 17.861434051028375 0 0 0
3736 1246 3 -1.1794 12.235130659988851 32.403279907571765 18.64187823933354 0 0 0
3737 1246 2 0.5897 12.270686585632223 32.6898482332493 19.55448215567086 0 0 0
3739 1247 3 -1.1794 16.29973494558168 33.25945377829252 18.54956748001809 0 0 0
3740 1247 2 0.5897 15.701361511804587 32.760738755295755 19.10586267596258 0 0 0
4213 1405 3 -1.1794 7.608168766577916 28.230442753477565 21.297887833120402 0 0 0
4214 1405 2 0.5897 8.054295068818217 28.27662116197643 22.143506159632242 0 0 0
4215 1405 2 0.5897 8.315096340436147 28.24215588506917 20.65263748485956 0 0 0
4216 1406 3 -1.1794 11.065637040006637 27.277253851889146 20.761205802028954 0 0 0
4217 1406 2 0.5897 11.624449229365727 26.980303317846136 20.0430261820433 0 0 0
4219 1407 3 -1.1794 15.541675845665141 28.39809690672511 19.72283676574635 0 0 0
4220 1407 2 0.5897 14.82329185228518 27.802107225247877 19.934855633419104 0 0 0
4279 1427 3 -1.1794 7.386103610976557 30.81455071163991 21.548909901750545 0 0 0
4280 1427 2 0.5897 7.46108350088389 29.860409337266677 21.563863051107532 0 0 0
4281 1427 2 0.5897 7.911332368810052 31.10824750036248 22.293294397301448 0 0 0
4282 1428 3 -1.1794 11.762192279141907 30.06852290454844 21.392435406189257 0 0 0
4283 1428 2 0.5897 12.303802218301696 29.823187031913665 20.64230214473711 0 0 0
4284 1428 2 0.5897 12.387665227206222 30.21760724397165 22.10151214769664 0 0 0
4285 1429 3 -1.1794 14.240028737549894 30.567597076202137 19.823900552829123 0 0 0
4286 1429 2 0.5897 14.78773371096382 29.787715786718216 19.734254742194242 0 0 0
4287 1429 2 0.5897 14.20983382898376 30.732618337178 20.7662848137812 0 0 0
4336 1446 3 -1.1794 8.736946307663791 33.83905025883802 21.616595279398688 0 0 0
4337 1446 2 0.5897 8.436036824111637 33.22012767005836 20.95129768790825 0 0 0
4338 1446 2 0.5897 8.177631206237816 33.66770892789372 22.374251243849947 0 0 0
4339 1447 3 -1.1794 11.27015994296708 32.96398543575452 21.19464144802205 0 0 0
4340 1447 2 0.5897 11.140142176809626 32.04932235840547 21.44507892998872 0 0 0
4341 1447 2 0.5897 10.495267689699808 33.41650520699647 21.52780987559322 0 0 0
4846 1616 3 -1.1794 8.705823576125479 28.60724289792309 23.83958516264344 0 0 0
4848 1616 2 0.5897 9.575835358104808 28.994380763536167 23.742445714981784 0 0 0
4849 1617 3 -1.1794 11.979254623962355 28.111882280478984 23.370876090413823 0 0 0
4850 1617 2 0.5897 12.685606000649127 27.57335553420421 23.727651254047224 0 0 0
4851 1617 2 0.5897 11.756906239160081 27.695220554918333 22.538297757152 0 0 0
4852 1618 3 -1.1794 15.409644004480118 27.86016572874484 24.212922691502335 0 0 0
4853 1618 2 0.5897 16.1476318276409 27.843751391474637 23.6035489679276 0 0 0
4854 1618 2 0.5897 15.789781572070195 27.616158068331075 25.056834696802216 0 0 0
4900 1634 3 -1.1794 7.982224155663963 31.212136871065024 24.517041058528 0 0 0
4901 1634 2 0.5897 7.951260445575725 30.256510098611066 24.56232123232136 0 0 0
4902 1634 2 0.5897 8.38382241232349 31.47869152236813 25.34402309011137 0 0 0
4903 1635 3 -1.1794 14.1691259810142 30.34055445114466 23.108062591641033 0 0 0
4905 1635 2 0.5897 14.289112615474384 29.509765797778282 23.568088584296394 0 0 0
4957 1653 3 -1.1794 6.821124831453622 33.83076789922114 23.70467441489933 0 0 0
4958 1653 2 0.5897 6.240745700804905 33.1176585542438 23.97088447177178 0 0 0
4959 1653 2 0.5897 6.280449521005948 34.617826100467425 23.77133593423838 0 0 0
30016 0 1 0 11.213837149150645 31.767692177033297 24.319012488919793 0 0 0
30118 0 1 0 9.29688958877281 29.988488014033486 18.825733939937013 0 0 0
4904 1635 2 0.5897 14.916822313677528 30.874123542365577 23.37729329174756 0 0 0
30201 0 1 0 14.4598508265553 33.29569470840921 21.576748536300638 0 0 0
5579 1860 2 0.5897 15.114659062993436 32.55453775961445 25.259502702295805 0 0 0
18510 6170 2 0.5897 12.367932927661135 34.99861880122585 22.449255910442943 0 0 0
17813 5938 2 0.5897 8.656842217621437 34.19913651312882 18.461915595996242 0 0 0
14330 4777 2 0.5897 48.859149430747685 29.7069737086768 1.4532845282188895 0 0 1
3741 1247 2 0.5897 17.17299437947386 33.002395118493595 18.845490667127965 0 0 0
3632 1211 2 0.5897 22.690788182602148 26.991420863772877 18.403392405459396 0 0 0
3628 1210 3 -1.1794 18.706307532047592 28.029339270454233 18.215325944393854 0 0 0
3630 1210 2 0.5897 19.305518484137444 27.407043364908 18.627546378039607 0 0 0
3631 1211 3 -1.1794 22.096621388723637 27.68990042679265 18.128940385514046 0 0 0
3633 1211 2 0.5897 21.223709276540454 27.359930678842225 18.34195668396796 0 0 0
3688 1230 3 -1.1794 17.134713593114352 30.15901303511874 17.9926788201427 0 0 0
3689 1230 2 0.5897 17.5568341484074 29.371737947255685 18.33654390328824 0 0 0
3690 1230 2 0.5897 16.75089009444314 30.580786321315156 18.761455807069307 0 0 0
3692 1231 2 0.5897 21.03328368254668 30.393189900491926 18.26479572251431 0 0 0
3693 1231 2 0.5897 19.832032279455223 29.544192479374157 17.906893934023916 0 0 0
4221 1407 2 0.5897 16.233472557700566 28.17066323638569 20.3440638062474 0 0 0
4222 1408 3 -1.1794 17.55328553542696 27.97178380379703 21.548086302570876 0 0 0
4223 1408 2 0.5897 18.01797229077802 27.61560815940196 20.790829530466123 0 0 0
4224 1408 2 0.5897 17.956322138717784 27.540509036264776 22.30160887590747 0 0 0
4225 1409 3 -1.1794 20.295881519220487 26.956972248636163 20.461369723096105 0 0 0
4226 1409 2 0.5897 20.655663824925917 27.724621116186427 20.905783418724187 0 0 0
4227 1409 2 0.5897 20.41123793396795 26.241587627538735 21.086789581435763 0 0 0
4288 1430 3 -1.1794 17.32026605878957 30.94593735273982 20.701508890966217 0 0 0
4289 1430 2 0.5897 18.223404529523282 30.653141901029663 20.57967494347479 0 0 0
4290 1430 2 0.5897 16.965237168580007 30.35798003296931 21.36821074046458 0 0 0
4291 1431 3 -1.1794 20.35523248997708 30.022502546683615 20.737733374727917 0 0 0
4292 1431 2 0.5897 20.517186033847217 29.479519323963228 21.509207081432503 0 0 0
4293 1431 2 0.5897 21.22390437755901 30.177715942557953 20.366856380720808 0 0 0
4342 1448 3 -1.1794 18.67442908678754 33.33362885799605 20.54523215754964 0 0 0
4343 1448 2 0.5897 18.153505334099144 32.602982364072325 20.878437454170815 0 0 0
4344 1448 2 0.5897 18.675768514765945 33.97224278750993 21.258255464389254 0 0 0
4345 1449 3 -1.1794 21.09510522985668 32.80485051000687 19.54210247129675 0 0 0
4346 1449 2 0.5897 21.125760860212132 32.53038061710899 18.625610405027892 0 0 0
4347 1449 2 0.5897 20.191721258109975 32.639670174592126 19.811999564810527 0 0 0
4350 1450 2 0.5897 22.949241909632143 33.26818301005386 18.502456041661116 0 0 0
4855 1619 3 -1.1794 19.03717235578348 26.78463199890093 24.091445221374574 0 0 0
4856 1619 2 0.5897 18.802217521053443 27.250062741348486 24.894192084664585 0 0 0
4960 1654 3 -1.1794 18.432128214221137 34.457424878660284 23.17235044719938 0 0 0
4961 1654 2 0.5897 19.093251834257792 33.8305787138654 23.465968901672287 0 0 0
4962 1654 2 0.5897 18.241822396997833 34.986143686244255 23.947251463922854 0 0 0
4963 1655 3 -1.1794 20.1878398030238 32.114546120923904 22.742337559222147 0 0 0
4964 1655 2 0.5897 20.390100418799047 31.832467115636547 21.850287162474732 0 0 0
4965 1655 2 0.5897 20.673248972625643 31.508118730233193 23.301672725376605 0 0 0
30170 0 1 0 18.228912019787177 29.948598823461047 24.53567407029925 0 0 0
4907 1636 2 0.5897 21.38272686616997 29.136548407549082 24.58820039868657 0 0 0
5480 1827 2 0.5897 20.67729599881722 25.645807014647804 27.282475320613763 0 0 0
30719 0 1 0 20.763086498727013 33.2962769275288 25.431096077214917 0 0 0
3634 1212 3 -1.1794 24.619536663487644 26.73168528300499 18.59574789753761 0 0 0
3636 1212 2 0.5897 25.550553637134605 26.911724109676598 18.726228264867864 0 0 0
3637 1213 3 -1.1794 27.213105101641798 27.665528897804187 18.022682655620645 0 0 0
3638 1213 2 0.5897 28.096720693915703 27.319773784389795 18.148809043548706 0 0 0
3640 1214 3 -1.1794 29.701005714007064 27.016782999946347 18.222285142276238 0 0 0
3641 1214 2 0.5897 29.719559105701578 26.082992609140405 18.012705698574514 0 0 0
3642 1214 2 0.5897 29.838733221548154 27.053080601623773 19.16882943609279 0 0 0
3694 1232 3 -1.1794 23.653585571482033 29.87082772703746 17.082575912268172 0 0 0
3696 1232 2 0.5897 23.448443156391516 29.558967406886314 17.963990771854256 0 0 0
3697 1233 3 -1.1794 26.508314460147083 30.24064786826266 16.997861284977926 0 0 0
3698 1233 2 0.5897 26.947299877383028 30.23501125757417 16.1472778022392 0 0 0
3699 1233 2 0.5897 26.75844862352664 29.41003892477459 17.40252760517457 0 0 0
3700 1234 3 -1.1794 30.968398006895768 29.701555464992936 18.136128147356786 0 0 0
3701 1234 2 0.5897 31.87297878825536 29.859593139845504 18.406292716188176 0 0 0
3702 1234 2 0.5897 30.877328504545936 28.74877330927119 18.14811925097264 0 0 0
3742 1248 3 -1.1794 27.45934528792452 32.79052165192252 18.227578544050285 0 0 0
3743 1248 2 0.5897 27.082984607936563 31.91149898431877 18.183951243436145 0 0 0
4228 1410 3 -1.1794 23.447801587682 27.342703031096836 20.92993318943631 0 0 0
4229 1410 2 0.5897 24.014087645624283 27.173819427857193 20.176919374284267 0 0 0
4231 1411 3 -1.1794 27.074644586776973 27.80382261061273 21.742089830030647 0 0 0
4232 1411 2 0.5897 27.879038913845502 27.514918709315776 21.311141896677988 0 0 0
4233 1411 2 0.5897 26.877906896676755 28.65015644980407 21.34053698373742 0 0 0
4234 1412 3 -1.1794 29.809693800154232 28.204343879921325 20.862674534636582 0 0 0
4236 1412 2 0.5897 30.554616789593528 28.675095402005404 20.488891868149473 0 0 0
4294 1432 3 -1.1794 22.81439757741429 30.15740409426744 19.777850637980823 0 0 0
4295 1432 2 0.5897 23.163620266897468 29.4996969484756 20.379263241143484 0 0 0
4296 1432 2 0.5897 22.901759544502273 30.985203816617833 20.250446932834357 0 0 0
4297 1433 3 -1.1794 32.4828069331571 29.89983142409734 20.49415509553879 0 0 0
4298 1433 2 0.5897 33.376232626466646 30.028146510553423 20.81283594015703 0 0 0
4299 1433 2 0.5897 32.20711481520251 30.76699170053989 20.197071104200322 0 0 0
4348 1450 3 -1.1794 23.80507075714367 33.68109378042298 18.387159486174255 0 0 0
4349 1450 2 0.5897 24.351664735109324 33.29573440452942 19.071968962290413 0 0 0
4351 1451 3 -1.1794 25.69558493338737 33.07740511126735 20.35055106884498 0 0 0
4352 1451 2 0.5897 26.527385252752143 33.170321305886034 19.886107602149277 0 0 0
4353 1451 2 0.5897 25.932982438727855 33.11180446073485 21.277206716458775 0 0 0
4354 1452 3 -1.1794 32.06999300734954 32.88782310597337 20.563214138186 0 0 0
4355 1452 2 0.5897 31.946714861233783 33.138061311845775 19.647563536836245 0 0 0
4356 1452 2 0.5897 31.199029850423223 32.96554001560222 20.95259189047381 0 0 0
4858 1620 3 -1.1794 23.961669890390574 28.230144898842816 23.737268782200744 0 0 0
4859 1620 2 0.5897 23.388186592405294 27.99233591556572 23.008711536402394 0 0 0
4860 1620 2 0.5897 23.542146534718352 27.847299258646927 24.507763534289854 0 0 0
4861 1621 3 -1.1794 26.924715954275968 26.726188602678178 24.29258143787707 0 0 0
4862 1621 2 0.5897 27.39976252566335 25.906685564418005 24.154824264759807 0 0 0
4863 1621 2 0.5897 26.729329408100266 27.04156487883642 23.41020209096397 0 0 0
4906 1636 3 -1.1794 21.706608119023876 29.663992263098276 23.858038973555047 0 0 0
4908 1636 2 0.5897 22.65213149253109 29.514964739153797 23.855187344697285 0 0 0
4909 1637 3 -1.1794 28.20451900607709 29.56214148262438 24.78508856011057 0 0 0
4910 1637 2 0.5897 27.798367835809184 30.387953379621063 24.521826680117833 0 0 0
4911 1637 2 0.5897 27.5387731856443 28.898725883547208 24.603721206702136 0 0 0
4912 1638 3 -1.1794 30.2398174816837 29.668782261638864 22.96981853021573 0 0 0
4913 1638 2 0.5897 29.65385448949815 29.48745768309448 23.704665524448462 0 0 0
4914 1638 2 0.5897 29.900564757047434 29.131328781670558 22.254079022641147 0 0 0
4966 1656 3 -1.1794 27.849710702222012 32.336964112291525 23.14841203106058 0 0 0
4967 1656 2 0.5897 28.692834592605283 32.50075078800297 23.570962668203844 0 0 0
4968 1656 2 0.5897 27.202283911203157 32.68422219602171 23.76199342175493 0 0 0
4969 1657 3 -1.1794 30.582505344061833 32.46635586268696 23.468427463741182 0 0 0
4970 1657 2 0.5897 30.928796040062018 32.37631692919353 24.356238388511763 0 0 0
4971 1657 2 0.5897 30.67213847804012 31.59337698937175 23.08618790699681 0 0 0
30031 0 1 0 25.25662281619699 30.75601970759455 22.604920358637763 0 0 0
30208 0 1 0 23.014350123463075 33.553082430021064 22.019104076465187 0 0 0
[truncated: 4,954,532 more chars]
