# Supplementary material for: Molecular Dynamics Study of Clathrate-like Ordering of Water in Supersaturated Methane Solution at Low Pressure
Source: Molecules. 2023 Mar 26;28(7):2960. doi: 10.3390/molecules28072960 (PMC10095827; doi:10.3390/molecules28072960)
Supplement: Supplementary file 1 [file molecules-28-02960-s001.zip › Simulation_data_Ffles_A_B/box_eq_a_1.0.dat]

LAMMPS data file via write_data, version 30 Nov 2020, timestep = 200

31742 atoms
5 atom types
20002 bonds
1 bond types
10001 angles
1 angle types

0 70.3 xlo xhi
0 70.3 ylo yhi
0 70.3 zlo zhi

Masses

1 16.11
2 1.00794
3 15.9994
4 35.452999
5 22.989771

PairIJ Coeffs # lj/cut/tip4p/long

1 1 0.294237 3.73 13
1 2 0 0 13
1 3 0.249137 3.43688 13
1 4 0.0735672 4.18658 13
1 5 0.321857 2.8759 13
2 2 0 0 13
2 3 0 0 13
2 4 0 0 13
2 5 0 0 13
3 3 0.21095 3.1668 13
3 4 0.0148214 4.23867 13
3 5 0.189715 2.60838 13
4 4 0.0183938 4.69906 13
4 5 0.344068 3.00512 13
5 5 0.35207 2.21737 13

Bond Coeffs # harmonic

1 450 0.9572

Angle Coeffs # harmonic

1 55 104.52

Atoms # full

1 1 3 -1.1794 1.8781767152368078 2.4521990210519418 1.3718083468142845 0 0 0
2 1 2 0.5897 2.0546479542048695 1.5337164032502746 1.5754727887628488 0 0 0
3 1 2 0.5897 2.2842052957179715 2.939303273708491 2.0888176038814747 0 0 0
4 2 3 -1.1794 3.7238017485488983 3.3021394658324352 3.5232386379786718 0 0 0
5 2 2 0.5897 3.493055980691178 4.227612222645732 3.4426812172859873 0 0 0
6 2 2 0.5897 4.658356348914575 3.269149457907107 3.3189067521107423 0 0 0
7 3 3 -1.1794 6.368988202372473 2.364854159914105 2.6441324866453133 0 0 0
8 3 2 0.5897 6.248231210905127 1.4590125647981604 2.359349054461231 0 0 0
9 3 2 0.5897 7.316596158962477 2.4984960817255915 2.623859309389215 0 0 0
52 18 3 -1.1794 2.564323718080016 5.865893453831745 3.3140526147684266 0 0 0
53 18 2 0.5897 1.730458864659789 5.401190040212796 3.3844170262166773 0 0 0
54 18 2 0.5897 2.683038582803846 6.276856054326633 4.1703516180586435 0 0 0
106 36 3 -1.1794 2.888068511669704 9.087022748871538 2.9175424360948217 0 0 0
110 37 2 0.5897 5.0058169753684565 10.437413688334619 2.9194224364986265 0 0 0
601 201 3 -1.1794 3.485071853239421 3.11907012909198 7.982422443489072 0 0 0
602 201 2 0.5897 3.4563056493768207 2.996813475882144 7.033498052094036 0 0 0
603 201 2 0.5897 4.408133276487491 3.2832722727839343 8.175365141391167 0 0 0
604 202 3 -1.1794 6.0602958076455025 2.764578294206143 5.702157065644913 0 0 0
605 202 2 0.5897 5.58214176479162 2.025593360028493 5.3259907279516225 0 0 0
606 202 2 0.5897 6.0804638970307545 2.5839972913150024 6.641952801954079 0 0 0
646 216 3 -1.1794 2.957698654909556 7.096951723548505 6.188362100059936 0 0 0
647 216 2 0.5897 3.878716218632126 6.871017834631176 6.058315264087169 0 0 0
648 216 2 0.5897 2.637458231209698 6.447750983732575 6.814634335244091 0 0 0
649 217 3 -1.1794 6.005023760996747 5.706043297045469 5.150816816663348 0 0 0
650 217 2 0.5897 5.597194114213201 4.84419161734943 5.066446634815227 0 0 0
651 217 2 0.5897 6.945572641797055 5.5297263435644615 5.12817925755872 0 0 0
704 235 2 0.5897 5.702311776423502 7.798429789495991 4.472869188036852 0 0 0
1283 428 2 0.5897 2.475940428889848 4.428719376407868 8.374862846250588 0 0 0
30319 0 1 0 0.3982671114034764 4.152688125954635 5.482466597968536 0 0 0
30384 0 1 0 5.770993052526304 6.367346797400122 1.3918699813973046 0 0 0
1222 408 3 -1.1794 6.158025303726584 3.0763315401963593 8.611524056539404 0 0 0
1282 428 3 -1.1794 1.8545446776538925 5.148583336841542 8.265798782925014 0 0 0
10 4 3 -1.1794 9.482722301408172 2.4047179949057322 3.4786642863786295 0 0 0
11 4 2 0.5897 10.32149494512978 2.5340614609995162 3.9213402731512694 0 0 0
12 4 2 0.5897 9.536422418291304 1.5203515234204799 3.1163882533494434 0 0 0
55 19 3 -1.1794 8.949588934103277 6.882170466693908 3.8954856348736224 0 0 0
56 19 2 0.5897 8.685948123488059 6.551889137421904 4.754345114631961 0 0 0
57 19 2 0.5897 9.822184015151114 6.514800707889483 3.754601847689147 0 0 0
58 20 3 -1.1794 11.495586887797183 6.09589692192635 3.1147638841419254 0 0 0
59 20 2 0.5897 11.69586471127622 6.973345061483299 2.788870637953678 0 0 0
60 20 2 0.5897 12.334488540424491 5.635359620486348 3.09521971804685 0 0 0
61 21 3 -1.1794 13.934224441133578 5.553874996208542 2.3637159265207024 0 0 0
62 21 2 0.5897 14.25016482856335 5.440618787900923 3.2601455758921127 0 0 0
63 21 2 0.5897 14.684069473247089 5.325529038506997 1.8143325056829807 0 0 0
113 38 2 0.5897 9.254490481516681 9.015393227345486 3.7429979974820973 0 0 0
116 39 2 0.5897 11.732780550864074 9.450678330841894 2.963090029833636 0 0 0
119 40 2 0.5897 14.736528350853062 7.95797215474173 2.5291950311948788 0 0 0
607 203 3 -1.1794 8.785097458572722 2.3484628734515254 6.148639137545125 0 0 0
608 203 2 0.5897 9.131343660997457 2.289651140769571 5.25819735522516 0 0 0
609 203 2 0.5897 7.834989532837097 2.307212411766674 6.039895874787317 0 0 0
610 204 3 -1.1794 11.602672972729573 2.9984893355073545 5.002176471646752 0 0 0
611 204 2 0.5897 12.388493123023952 2.454112148910126 5.0508798101488175 0 0 0
612 204 2 0.5897 11.166062245283662 2.865485728785748 5.8435520045041995 0 0 0
613 205 3 -1.1794 14.520958220718848 2.425230426887232 5.617092326791064 0 0 0
614 205 2 0.5897 14.14888313735548 2.619599320958349 6.477332320027404 0 0 0
615 205 2 0.5897 14.920864314197047 3.24854954693193 5.336997950439278 0 0 0
652 218 3 -1.1794 8.808198377374667 5.317630267474284 6.309345697360433 0 0 0
653 218 2 0.5897 8.846709677914015 4.364200390060886 6.233708009591962 0 0 0
654 218 2 0.5897 9.70175701708559 5.576812008718918 6.534311828988263 0 0 0
655 219 3 -1.1794 15.260177680321037 5.310727357101121 5.1030628465298085 0 0 0
657 219 2 0.5897 14.637372505367185 5.1596699092483185 5.814067380085103 0 0 0
708 236 2 0.5897 12.287723990230756 7.040835677279488 5.689911075192101 0 0 0
710 237 2 0.5897 14.194701500086687 8.801715246154505 5.743550547360992 0 0 0
1226 409 2 0.5897 9.641821198197194 2.985696547962066 9.23477515635962 0 0 0
1231 411 3 -1.1794 14.991418140475108 2.3858586833121507 8.740148054723878 0 0 0
1286 429 2 0.5897 12.785396305250812 5.401689360332757 7.0275352552643735 0 0 0
1289 430 2 0.5897 15.358631209320226 5.348176252992608 7.961072602607169 0 0 0
1340 447 2 0.5897 11.45106649862313 7.046068682497785 7.858672766684939 0 0 0
30088 0 1 0 9.477688088069284 4.342838032574369 0.8064604836646019 0 0 0
115 39 3 -1.1794 12.44065085426337 8.808415179530167 2.9115948228319417 0 0 0
1229 410 2 0.5897 11.722656873789107 3.460711687245192 8.797201031300117 0 0 0
1285 429 3 -1.1794 11.842400316172386 5.460727442147676 6.874226409695963 0 0 0
1288 430 3 -1.1794 14.413708542681936 5.200536047297613 7.921632416577315 0 0 0
656 219 2 0.5897 15.951764525519392 5.841352094317115 5.498508118528522 0 0 0
13 5 3 -1.1794 17.22455655181556 3.0043266223169978 3.041198543048614 0 0 0
14 5 2 0.5897 18.10113835037654 3.179546317580687 2.698949850748553 0 0 0
15 5 2 0.5897 16.72187650973471 2.7183127714031947 2.278479262634808 0 0 0
16 6 3 -1.1794 20.95063496194509 3.2083899423280466 2.1411525041485864 0 0 0
17 6 2 0.5897 21.892215393924932 3.365550318525395 2.211576692224293 0 0 0
18 6 2 0.5897 20.794151101147662 3.1048594224722805 1.2025226393574622 0 0 0
64 22 3 -1.1794 21.643140541415548 6.5115258591883105 2.3904649572453356 0 0 0
65 22 2 0.5897 22.58284308765305 6.399987060246381 2.5345194982579353 0 0 0
66 22 2 0.5897 21.2365419254962 6.178950712678586 3.1906541466761458 0 0 0
121 41 3 -1.1794 18.07476568978053 8.574484328960983 3.1472416389166598 0 0 0
122 41 2 0.5897 18.66926270601976 9.060500920352059 2.575758710423172 0 0 0
125 42 2 0.5897 20.710289624908565 9.997221673542144 1.5772871059726532 0 0 0
616 206 3 -1.1794 18.126669350145622 3.096636217422948 5.905238291279134 0 0 0
617 206 2 0.5897 17.750145757039483 2.9234737895492255 5.0424078670784445 0 0 0
618 206 2 0.5897 17.659147976030003 2.504497259905471 6.494328315238822 0 0 0
619 207 3 -1.1794 20.722453820332387 3.51027408402638 5.033280720139792 0 0 0
620 207 2 0.5897 20.780579578920513 3.281407974641441 4.105663622931627 0 0 0
621 207 2 0.5897 19.783339554759138 3.5798250951287356 5.204915110813005 0 0 0
623 208 2 0.5897 22.814795226931672 2.4946369979687417 5.228670933826175 0 0 0
658 220 3 -1.1794 17.66563359962993 5.9002875199232445 6.825751266038777 0 0 0
659 220 2 0.5897 18.23195076310226 6.222376542361917 7.527018308743383 0 0 0
660 220 2 0.5897 17.88710422603951 4.9725297055300475 6.74544316429429 0 0 0
661 221 3 -1.1794 19.03828382581105 6.260958900895234 4.4264013830725135 0 0 0
662 221 2 0.5897 18.475484447947018 6.822367143049473 3.8931942457672997 0 0 0
663 221 2 0.5897 18.63830820908922 6.276624206005722 5.2958876278284155 0 0 0
713 238 2 0.5897 17.861725281188647 8.836592734437842 4.889882759877818 0 0 0
716 239 2 0.5897 20.24497590402122 8.790600054474188 5.2602168244698735 0 0 0
1235 412 2 0.5897 16.089591938322354 1.2712413389257382 7.741443414796655 0 0 0
1238 413 2 0.5897 19.630114678884098 2.8547484079313197 7.69842381249045 0 0 0
1292 431 2 0.5897 17.85044238514436 3.7405706240523338 8.933943820961112 0 0 0
1294 432 3 -1.1794 22.160843847202194 5.735784570635256 6.132588169261469 0 0 0
1295 432 2 0.5897 21.470456277220162 6.396627922500509 6.078900664450235 0 0 0
30087 0 1 0 20.863482870168404 0.7456789827369988 7.205620303184606 0 0 0
30267 0 1 0 22.852119843022727 0.28831412574036225 0.8430231458953522 0 0 0
665 222 2 0.5897 23.556068584731694 6.439702023771837 5.255902163155715 0 0 0
1234 412 3 -1.1794 16.99073942910129 1.180448261876368 7.431731136732312 0 0 0
1291 431 3 -1.1794 17.025588829946642 4.022755149997211 9.329190992990494 0 0 0
1296 432 2 0.5897 21.73256925233859 4.919743372191408 5.873960745897237 0 0 0
13842 4614 2 0.5897 19.77944340128365 5.861046765889735 1.1734407790635293 0 0 1
69 23 2 0.5897 24.090881506353917 4.8094212490044015 2.436863809463163 0 0 0
19 7 3 -1.1794 23.729470562891485 2.9168038818752926 2.4593482397397373 0 0 0
20 7 2 0.5897 24.183587477074987 2.4928268325961214 1.7311634213471148 0 0 0
21 7 2 0.5897 23.761938101898533 2.27498708288985 3.168749922279956 0 0 0
67 23 3 -1.1794 24.23518030990399 5.747918721797028 2.557827376482164 0 0 0
68 23 2 0.5897 25.17563825256272 5.827533363426488 2.7173023209466254 0 0 0
70 24 3 -1.1794 26.74405756369385 6.5272393593548905 3.038340722715123 0 0 0
71 24 2 0.5897 27.58478513010072 6.187407450217395 2.7318701965392385 0 0 0
72 24 2 0.5897 26.894778995788997 6.7469746710028025 3.957705267808716 0 0 0
73 25 3 -1.1794 29.388151184801462 5.621210719586283 2.8992924593532265 0 0 0
74 25 2 0.5897 30.12316384908895 5.008324654551948 2.9182205182879635 0 0 0
75 25 2 0.5897 29.247452166847474 5.855615963037014 3.8166198077700817 0 0 0
128 43 2 0.5897 25.381075629317063 10.112496172784349 1.666553346264078 0 0 0
131 44 2 0.5897 30.637852099136758 7.548991018776655 2.393454969024044 0 0 0
622 208 3 -1.1794 23.31838619916211 1.7471395697494447 4.906373633113199 0 0 0
624 208 2 0.5897 23.697892951764604 1.3561757209194083 5.693364039361563 0 0 0
625 209 3 -1.1794 29.666017511073942 2.307427840329485 5.225258204738682 0 0 0
626 209 2 0.5897 30.332595767367913 1.6598772514668882 5.4545688948176645 0 0 0
627 209 2 0.5897 29.235299181810703 2.5126535773629697 6.0550750018747745 0 0 0
664 222 3 -1.1794 24.348948099642598 6.958153932119356 5.118858481171658 0 0 0
666 222 2 0.5897 24.399696567014974 7.072785081023661 4.169903716230076 0 0 0
667 223 3 -1.1794 27.078954444677752 7.569664478861354 5.881599585143292 0 0 0
668 223 2 0.5897 27.45746880829204 6.945940675157376 6.501217176449048 0 0 0
669 223 2 0.5897 26.14586285012216 7.356722222405169 5.866518745112329 0 0 0
670 224 3 -1.1794 29.819830960916182 5.361265833010895 5.513997722549419 0 0 0
671 224 2 0.5897 28.895078691817965 5.450793192585657 5.74432359977978 0 0 0
672 224 2 0.5897 29.882788935215746 4.498184395425507 5.104901403135769 0 0 0
719 240 2 0.5897 23.937143136063927 8.576868995558362 4.623668472899698 0 0 0
722 241 2 0.5897 28.18985108778994 8.72047415101795 4.798567112106653 0 0 0
1244 415 2 0.5897 27.714352046441622 0.8862713037778985 7.394650916522359 0 0 0
1247 416 2 0.5897 30.906196195561897 3.1819552679179264 8.705965146500384 0 0 0
1298 433 2 0.5897 28.66768422397742 5.394616612423771 7.739099255538393 0 0 0
1302 434 2 0.5897 31.26136755179004 5.841756027910503 7.994599880428749 0 0 0
30005 0 1 0 25.348866533330167 10.011740076525493 7.001893807738258 0 0 0
30141 0 1 0 28.870598786276332 1.6530645860358244 1.7110973522138901 0 0 0
30176 0 1 0 26.229806256151747 3.9061459078639507 4.832808569613826 0 0 0
30191 0 1 0 27.501788990817143 8.93401961514182 1.134088703065631 0 0 0
724 242 3 -1.1794 31.23407754767188 9.333817419402582 5.1872057394997 0 0 0
1240 414 3 -1.1794 25.38564163753829 1.0856395120308904 6.969475864380338 0 0 0
1242 414 2 0.5897 25.9246199457064 0.4767551488937733 6.464506733307392 0 0 0
1243 415 3 -1.1794 27.991299579651113 1.7698411299970553 7.637212860038168 0 0 0
1300 434 3 -1.1794 30.63972974969535 5.2136613658266056 8.362424750188627 0 0 0
22 8 3 -1.1794 31.531471314935573 4.149797669123589 3.2119323289075075 0 0 0
23 8 2 0.5897 31.631739704202413 3.731362007450764 4.066970211711407 0 0 0
24 8 2 0.5897 31.92367816360015 5.0160893309198 3.3212206954320633 0 0 0
25 9 3 -1.1794 39.25945417389575 4.071495297759494 2.956056869281748 0 0 0
26 9 2 0.5897 39.63478741276745 3.2667282715913837 2.5986960717100254 0 0 0
76 26 3 -1.1794 31.51853844048904 6.176658592870498 0.7483574471927291 0 0 0
77 26 2 0.5897 31.932365241926853 5.601583904972198 0.10472019012976949 0 0 0
78 26 2 0.5897 30.70156920522128 5.733029354421306 0.9763613804962499 0 0 0
79 27 3 -1.1794 37.48866661572573 5.194187053568786 0.869592582464198 0 0 0
80 27 2 0.5897 36.950701987202976 4.55295431916544 0.40521455642739623 0 0 0
81 27 2 0.5897 37.30549050576394 6.024486959261928 0.42995582798110293 0 0 0
84 28 2 0.5897 38.57999197763157 6.208559015308536 1.9718943038633758 0 0 0
134 45 2 0.5897 35.490223356342824 9.655736450062932 1.602081033901865 0 0 0
628 210 3 -1.1794 33.739402514233305 3.7880283775901264 5.47297508117129 0 0 0
629 210 2 0.5897 34.25907614108313 3.3416057300558966 4.804485856017697 0 0 0
630 210 2 0.5897 34.368213853159716 4.002941718052238 6.161916774463471 0 0 0
631 211 3 -1.1794 36.991153686729525 3.5469378667274554 5.074839064368531 0 0 0
632 211 2 0.5897 37.89000361486313 3.3696953779389616 4.797556513690107 0 0 0
633 211 2 0.5897 36.8938638456871 3.0648807892629315 5.896050721075031 0 0 0
673 225 3 -1.1794 32.357367648938734 6.091387329291406 6.256733883324834 0 0 0
674 225 2 0.5897 31.470674318065726 5.840300267527023 5.997963559799539 0 0 0
675 225 2 0.5897 32.915585821456396 5.398344824132817 5.90414858177982 0 0 0
676 226 3 -1.1794 38.88815791126849 5.415785402342836 6.3814143715608695 0 0 0
677 226 2 0.5897 38.23735011844646 5.630149019745349 5.713036166988784 0 0 0
678 226 2 0.5897 39.622015163679315 5.044710345890183 5.891527967747054 0 0 0
728 243 2 0.5897 33.27660852724696 7.671786604877028 6.416675623967312 0 0 0
1250 417 2 0.5897 33.780036358455504 2.4624526066866346 8.655140745810032 0 0 0
1252 418 3 -1.1794 36.24750362174247 2.2046239873894877 7.432226313865928 0 0 0
1253 418 2 0.5897 35.61760428344914 1.4841807242417633 7.452740427705516 0 0 0
1304 435 2 0.5897 33.44182601649497 5.193644163167605 8.282755716568895 0 0 0
1307 436 2 0.5897 37.336399651572556 5.871504340951519 7.620006249405832 0 0 0
1352 451 2 0.5897 33.24431610820097 7.932324418824241 8.884357135100426 0 0 0
1356 452 2 0.5897 35.886363630235785 7.921965350033524 8.871953639139857 0 0 0
30038 0 1 0 34.86184167615531 2.7819891885734527 2.7827757390675214 0 0 0
30172 0 1 0 34.684163944791464 6.610951789067837 3.1274972183326 0 0 0
735 245 2 0.5897 39.82092215197667 8.014820063690829 3.8152929627233276 0 0 0
27 9 2 0.5897 38.55490475213496 4.2979308920150725 2.3489584080774275 0 0 0
28 10 3 -1.1794 42.72567115764098 2.5550757029783275 2.470460547607854 0 0 0
29 10 2 0.5897 43.677659063212126 2.485114584442511 2.399355643926078 0 0 0
30 10 2 0.5897 42.57662283930863 2.926788389431734 3.3398544861590524 0 0 0
31 11 3 -1.1794 45.51230224390658 3.140865263802805 2.574328637298177 0 0 0
32 11 2 0.5897 46.213151034992514 2.8623589631638895 1.9848569901179616 0 0 0
33 11 2 0.5897 45.399266893193044 2.4057963154241104 3.1769300578086126 0 0 0
82 28 3 -1.1794 39.06820578160024 6.988612617266183 2.2353255540713723 0 0 0
83 28 2 0.5897 39.984946394212265 6.762312606692267 2.0784571406456354 0 0 0
85 29 3 -1.1794 41.92863342208769 6.478734175980823 2.514917017395872 0 0 0
86 29 2 0.5897 42.63656866721851 5.892623270669797 2.2474600354494054 0 0 0
87 29 2 0.5897 41.93633832690597 6.44348950608718 3.471436619826182 0 0 0
88 30 3 -1.1794 44.50179361374027 5.597365410294269 3.5613961873794726 0 0 0
89 30 2 0.5897 45.225177362571436 6.206566562728244 3.413675190102187 0 0 0
90 30 2 0.5897 44.68434373528268 4.861760226807898 2.9767658846854577 0 0 0
137 46 2 0.5897 39.298855750734745 8.846123985106251 1.8438925989073 0 0 0
140 47 2 0.5897 42.649932253665064 8.244264880751789 2.368098745266374 0 0 0
634 212 3 -1.1794 42.44746972987189 3.6806637361640875 4.954247361773318 0 0 0
635 212 2 0.5897 42.12268093432644 4.5703097300978355 5.093078536166933 0 0 0
636 212 2 0.5897 42.69187961148161 3.3753470519400377 5.827904974328467 0 0 0
637 213 3 -1.1794 44.92307585649756 1.6182660356226686 4.6067806825896 0 0 0
638 213 2 0.5897 44.05468533622736 1.9731307182607907 4.7970436917550465 0 0 0
639 213 2 0.5897 44.94800740667331 0.7823080160587648 5.072381998844568 0 0 0
679 227 3 -1.1794 41.978748224608196 6.68206248346774 5.146985845386216 0 0 0
680 227 2 0.5897 41.6580987606176 7.443117060777821 5.630939074873293 0 0 0
681 227 2 0.5897 42.93019680413352 6.718664841467266 5.245153523944042 0 0 0
682 228 3 -1.1794 44.705067345148336 6.2457296324972384 6.1919707409787135 0 0 0
683 228 2 0.5897 45.433615549036865 5.992128181865653 6.758658985929971 0 0 0
684 228 2 0.5897 44.6298726590157 5.528658559060406 5.562377974645956 0 0 0
1255 419 3 -1.1794 42.02013282425109 3.7853265100283098 7.888854557337928 0 0 0
1259 420 2 0.5897 45.07434404815866 2.0419864387912825 9.236020592802781 0 0 0
1310 437 2 0.5897 40.27360966206528 6.229874142840898 8.957946252197303 0 0 0
1312 438 3 -1.1794 42.01452671299275 6.575343478805023 8.093873934711663 0 0 0
30105 0 1 0 39.6650566930816 2.0942708064491176 5.918346182469571 0 0 0
733 245 3 -1.1794 39.71311389309967 8.845011254024207 4.279396019834063 0 0 0
1256 419 2 0.5897 42.851787425986394 3.637145460377963 8.338993704962474 0 0 0
1258 420 3 -1.1794 44.678541391220904 2.906283786588651 9.123946754513987 0 0 0
34 12 3 -1.1794 47.55789981247029 2.463105435366554 0.4328693532912889 0 0 0
14357 4786 2 0.5897 8.809224167619272 34.12585446335041 0.2571934529601857 0 0 1
36 12 2 0.5897 48.143703591732475 2.000130386414818 1.0318015916879 0 0 0
37 13 3 -1.1794 49.08264102369335 1.1525097143012715 2.122224320185279 0 0 0
38 13 2 0.5897 48.621247207633246 0.4968912002484981 2.645208957187729 0 0 0
39 13 2 0.5897 49.96061543943314 1.1878663464378092 2.5018853352597064 0 0 0
91 31 3 -1.1794 50.17520705204257 5.914578935756086 2.6621443268312555 0 0 0
92 31 2 0.5897 50.263303657959156 6.86674601901575 2.619155751504932 0 0 0
93 31 2 0.5897 50.210913236912376 5.71222804562092 3.597029889061483 0 0 0
685 229 3 -1.1794 48.363497626406954 6.477499195393245 7.22990915847941 0 0 0
686 229 2 0.5897 49.15089568756278 7.010132358182541 7.341882267300237 0 0 0
687 229 2 0.5897 48.29813181883389 6.34156078818902 6.284668477594559 0 0 0
688 230 3 -1.1794 51.20300151756602 6.056332070837035 5.479061512464098 0 0 0
689 230 2 0.5897 51.212253192467585 5.947993025905966 6.430065442107122 0 0 0
690 230 2 0.5897 51.43551912364399 6.9743632756907195 5.339831431739744 0 0 0
691 231 3 -1.1794 54.03843700167732 6.108605469902538 5.979336173116994 0 0 0
692 231 2 0.5897 54.43541534490215 6.496707424245081 5.199581602747595 0 0 0
693 231 2 0.5897 53.0974762271468 6.128781792535396 5.804928760192673 0 0 0
737 246 2 0.5897 45.96447497909907 7.685254528575627 5.142853592893908 0 0 0
741 247 2 0.5897 51.51281368293421 9.204206267363782 6.3727178860890055 0 0 0
1261 421 3 -1.1794 49.357999287521054 4.169669205072666 8.479592911180985 0 0 0
1263 421 2 0.5897 49.18033059054332 4.896167886820486 7.882209986043197 0 0 0
1315 439 3 -1.1794 51.47296467887285 6.194944161883007 8.390713748914377 0 0 0
1317 439 2 0.5897 51.85188033304858 6.581955463888735 9.179938940598129 0 0 0
1320 440 2 0.5897 54.435363827135085 5.295683188433232 7.896457839878747 0 0 0
30152 0 1 0 52.528511038349166 1.0737285445307094 1.7085517138593174 0 0 0
30263 0 1 0 47.92636092663423 3.988270568940265 4.70492253407646 0 0 0
30299 0 1 0 54.81086675300554 2.860508347785471 5.96478312032309 0 0 0
739 247 3 -1.1794 51.77575088272047 8.832158825340771 5.53088868363917 0 0 0
1265 422 2 0.5897 51.78693677201087 2.040799860862396 9.591187850313922 0 0 0
1372 458 3 -1.1794 54.1144364232831 8.024095699323391 8.468773174969858 0 0 0
40 14 3 -1.1794 57.62321356366236 1.5097623645682787 4.32159877047545 0 0 0
41 14 2 0.5897 57.628928291795326 1.0818440430255938 5.177802186735388 0 0 0
42 14 2 0.5897 57.35754066162942 0.8218889796929467 3.7112877688153207 0 0 0
45 15 2 0.5897 63.20017009196884 2.45633632241541 3.642428790913606 0 0 0
94 32 3 -1.1794 58.10007160405461 6.1751673523020125 2.8097884014230856 0 0 0
95 32 2 0.5897 58.043616558451376 5.494785164182659 2.138875029140314 0 0 0
96 32 2 0.5897 58.17936675402426 5.694009175655867 3.6334574890721627 0 0 0
97 33 3 -1.1794 60.86375317238036 5.315085932432186 1.5137215932655466 0 0 0
98 33 2 0.5897 60.70456076106161 6.187202084907537 1.8746961846446815 0 0 0
99 33 2 0.5897 61.166207722539426 4.797908070272669 2.260233482207569 0 0 0
642 214 2 0.5897 62.73919881532817 2.588595835611919 6.185793222652789 0 0 0
743 248 2 0.5897 55.212831620682245 8.826648510368585 3.689647619386924 0 0 0
1269 423 2 0.5897 57.932159674137765 3.6007360775861295 7.5042160215938605 0 0 0
1271 424 2 0.5897 59.95816674111837 2.4351640853609915 8.412278794620867 0 0 0
1321 441 3 -1.1794 56.76542896851968 6.576236920429221 8.241311982110473 0 0 0
1325 442 2 0.5897 61.01818888480865 3.94716436030057 9.198354401074793 0 0 0
1376 459 2 0.5897 56.73457075715485 7.870006422890814 9.131441464470464 0 0 0
30010 0 1 0 57.20759021810629 2.889912453972872 0.9431820295138207 0 0 0
30119 0 1 0 60.06688596542415 5.112095358727117 5.994415996430765 0 0 0
30255 0 1 0 53.54765640664656 5.7748238796715 1.988819908420729 0 0 0
742 248 3 -1.1794 54.90202195631741 8.32083471260331 4.44050147287227 0 0 0
1324 442 3 -1.1794 61.21509277009732 4.880851572665687 9.273778443565941 0 0 0
102 34 2 0.5897 63.724897301820064 5.9750397443571215 2.1452553239760377 0 0 0
696 232 2 0.5897 62.607126247893156 5.479314327901516 7.697918635879149 0 0 0
43 15 3 -1.1794 63.39603972529886 3.2794915953459793 3.194899779088299 0 0 0
44 15 2 0.5897 62.999806138613174 3.1820871601644867 2.3290228535908644 0 0 0
46 16 3 -1.1794 65.95490949463732 3.501955800037849 3.918409962858147 0 0 0
47 16 2 0.5897 64.99863948762278 3.5143020403309126 3.878069958617453 0 0 0
48 16 2 0.5897 66.15609336598455 2.9517361295435487 4.67538805080667 0 0 0
49 17 3 -1.1794 69.05479873966674 3.2986212519935982 1.947644704706316 0 0 0
50 17 2 0.5897 69.86417325703441 2.7893942299145738 1.904835330521006 0 0 0
51 17 2 0.5897 68.50890325614857 2.829053927588835 2.5783080056304892 0 0 0
100 34 3 -1.1794 63.46152777474817 6.169377028767106 3.044755779436956 0 0 0
101 34 2 0.5897 63.88993707935545 5.494560623185835 3.571367698072575 0 0 0
103 35 3 -1.1794 68.67425400603766 6.000153290620381 2.828544917942119 0 0 0
104 35 2 0.5897 67.99684413381483 6.419376433561291 2.2978855463589514 0 0 0
105 35 2 0.5897 68.67412918464564 5.087333727624612 2.540458943972411 0 0 0
152 51 2 0.5897 63.78049044947889 9.270951876008091 2.2618397687369165 0 0 0
156 52 2 0.5897 69.01542837773268 9.064094738200504 1.7809162765946627 0 0 0
640 214 3 -1.1794 63.554446253408464 3.0509615010398026 5.9913159612643465 0 0 0
641 214 2 0.5897 63.302652658991775 3.7272430516462243 5.362447941073894 0 0 0
643 215 3 -1.1794 67.54544676940296 1.9764173149186575 5.768190183683306 0 0 0
644 215 2 0.5897 68.39766412825394 1.8521153483616184 5.350451202090275 0 0 0
645 215 2 0.5897 67.7504650275954 2.3508570978076455 6.624925549613126 0 0 0
694 232 3 -1.1794 63.1420216308657 6.035461948051755 7.131510881145524 0 0 0
695 232 2 0.5897 63.99188805131954 5.596377665685039 7.097397255630762 0 0 0
697 233 3 -1.1794 65.67577669340271 5.65647590587006 6.915307966733985 0 0 0
698 233 2 0.5897 65.80888444882963 6.535822461953111 6.56138177323683 0 0 0
699 233 2 0.5897 66.13410940787418 5.079835202267794 6.304040716914289 0 0 0
700 234 3 -1.1794 68.93897921270286 7.097228830248076 5.396980416288872 0 0 0
701 234 2 0.5897 69.06673750105661 6.697962486295664 4.536459162869821 0 0 0
702 234 2 0.5897 69.15348623553187 6.401606500322582 6.018533378188016 0 0 0
746 249 2 0.5897 64.84736836750376 8.716821153777575 5.034725299186729 0 0 0
752 251 2 0.5897 0.3586692724068303 9.716998841906918 5.254304431756545 1 0 0
1274 425 2 0.5897 63.90675046528358 2.9865029819598736 7.722760354494834 0 0 0
1278 426 2 0.5897 65.96536373124643 0.9635762993560526 9.006516754656595 0 0 0
1280 427 2 0.5897 69.12585811458253 2.3538375853421862 8.38174046060602 0 0 0
1386 462 2 0.5897 66.80152100566667 8.466003423662205 7.77121200703932 0 0 0
107 36 2 0.5897 2.457191935738462 8.356122039751455 2.474415653609166 0 0 0
108 36 2 0.5897 3.5819363616322084 8.678481315491702 3.435107984242375 0 0 0
109 37 3 -1.1794 4.999436443170046 11.116308531097593 2.2446682497752533 0 0 0
111 37 2 0.5897 4.332201746769649 11.737798629963835 2.5358386552506755 0 0 0
157 53 3 -1.1794 2.295729230478462 11.799759646641377 3.261335689672341 0 0 0
158 53 2 0.5897 1.9902550680507547 12.022783014742163 2.382030707275388 0 0 0
159 53 2 0.5897 2.4826029120205493 10.861899060144216 3.2197866636757944 0 0 0
205 69 3 -1.1794 2.9618026267165463 15.015621691955117 2.887193502977518 0 0 0
206 69 2 0.5897 3.867469629048743 14.87031278149126 2.6135432518940247 0 0 0
207 69 2 0.5897 2.897232522094764 14.586917693332493 3.7405834631693997 0 0 0
208 70 3 -1.1794 5.748333477562355 15.50215531288609 2.6412401658432607 0 0 0
209 70 2 0.5897 5.980640100678986 16.328883975183565 2.218410194905743 0 0 0
210 70 2 0.5897 6.56768071094114 15.190788956380146 3.0258866057509737 0 0 0
264 88 2 0.5897 2.5255434198371907 16.959075138123037 2.261566036236482 0 0 0
703 235 3 -1.1794 5.155147590551093 8.583823539163953 4.472485961029536 0 0 0
705 235 2 0.5897 5.169476841923011 8.886734652476465 5.380379459632016 0 0 0
754 252 3 -1.1794 3.5622391078425677 10.84193114683849 5.968259614771623 0 0 0
755 252 2 0.5897 2.901034598410627 11.35959465812752 5.508841614528044 0 0 0
756 252 2 0.5897 3.0645296211918573 10.323774739518809 6.600740096224825 0 0 0
757 253 3 -1.1794 5.945361929708088 12.672315829881285 4.714213845997272 0 0 0
758 253 2 0.5897 6.75173186583956 12.57107555095891 5.219930909224104 0 0 0
759 253 2 0.5897 5.33895835540294 12.040346414754223 5.100376089704922 0 0 0
808 270 3 -1.1794 2.1071866909824646 15.485993636996696 6.365637799169306 0 0 0
809 270 2 0.5897 2.0800059448604484 16.374510179921117 6.010628800983589 0 0 0
810 270 2 0.5897 3.0402314220837234 15.290108207952953 6.451008437934548 0 0 0
811 271 3 -1.1794 4.747854356633938 14.65070391205411 6.2612405016946315 0 0 0
812 271 2 0.5897 5.294726304410794 14.08876400883058 5.7122539769862595 0 0 0
813 271 2 0.5897 5.236581288983297 14.735321606386025 7.079907795357633 0 0 0
1334 445 2 0.5897 6.948094332067413 9.630381158521594 9.82672261689934 0 0 0
1391 464 2 0.5897 2.4812266168194643 10.939759457224104 8.748240062957267 0 0 0
1394 465 2 0.5897 5.594173521071315 11.524667215843179 9.505715661159801 0 0 0
1457 486 2 0.5897 2.536840947897033 15.935316728061917 8.521810940757671 0 0 0
1460 487 2 0.5897 5.619175900346072 14.333025312230033 9.269153479195205 0 0 0
30190 0 1 0 8.276412807339575 8.68939484327765 6.611108874164132 0 0 0
1330 444 3 -1.1794 2.647161835491509 9.132704030831187 7.928116502861667 0 0 0
1459 487 3 -1.1794 5.593020258165575 15.233421968939112 8.945373504602863 0 0 0
709 237 3 -1.1794 15.099862641438987 9.113005233422466 5.739936420617169 0 0 0
1337 446 2 0.5897 9.300231622381702 9.94139950370714 10.635064831626972 0 0 0
112 38 3 -1.1794 9.74882840851337 9.649650666644835 3.223787549231311 0 0 0
114 38 2 0.5897 9.079275973621282 10.178628550306357 2.790066068466896 0 0 0
117 39 2 0.5897 13.205734095954108 9.315725046275462 2.6404562665691724 0 0 0
118 40 3 -1.1794 15.277128905579701 8.695256524030912 2.8127348162946135 0 0 0
120 40 2 0.5897 15.050097101711051 8.818857492587368 3.73437006020979 0 0 0
160 54 3 -1.1794 8.070333278916708 11.638779086819152 2.4465430014314484 0 0 0
161 54 2 0.5897 8.375815764360214 11.88550599931244 3.31949154054305 0 0 0
162 54 2 0.5897 7.117522897223363 11.59777184055732 2.528414124837807 0 0 0
163 55 3 -1.1794 10.756097337818753 10.868776594664364 1.047536481548348 0 0 0
164 55 2 0.5897 9.905565915209383 11.231271958617084 0.7996980118403696 0 0 0
165 55 2 0.5897 10.658284484658346 9.92407693812296 0.928347326023087 0 0 0
211 71 3 -1.1794 13.688630435813867 14.851372158483839 0.9649465641248769 0 0 0
212 71 2 0.5897 12.784321676327421 14.98268072959696 1.2499309948531914 0 0 0
213 71 2 0.5897 14.157448442989676 15.618735323116164 1.2929639363502332 0 0 0
706 236 3 -1.1794 12.636205105389884 7.9227378756273925 5.559372023657102 0 0 0
707 236 2 0.5897 12.515930089849737 8.092443269747688 4.625045687127495 0 0 0
711 237 2 0.5897 15.028474778441762 10.056881937103208 5.597696734162325 0 0 0
760 254 3 -1.1794 9.002004745197972 11.814222907053008 5.189015210743136 0 0 0
761 254 2 0.5897 9.782026356224831 11.262206828276708 5.133539949841204 0 0 0
762 254 2 0.5897 8.924415541129582 12.027267772947122 6.118974627418842 0 0 0
763 255 3 -1.1794 11.566187058804765 10.706548465774015 5.6582676010476 0 0 0
764 255 2 0.5897 11.684593786412728 9.759501128494536 5.731159453658186 0 0 0
765 255 2 0.5897 11.334095862617659 10.988198492584353 6.543162222717579 0 0 0
766 256 3 -1.1794 14.315062787422441 12.034249919159404 6.436981735971618 0 0 0
767 256 2 0.5897 13.577035043928099 12.067000437431512 5.828315637276427 0 0 0
768 256 2 0.5897 14.081121318171586 11.347227754857277 7.061084831012834 0 0 0
814 272 3 -1.1794 8.071478322692625 14.22659675106486 5.998689660661262 0 0 0
815 272 2 0.5897 8.654529165472859 14.249489799862666 6.75747767687648 0 0 0
816 272 2 0.5897 8.613193716433463 13.879042066342137 5.290182858535592 0 0 0
817 273 3 -1.1794 13.106924011665503 15.52699822868468 5.891271802466011 0 0 0
818 273 2 0.5897 13.764018819608347 15.430422513090639 6.5805697206932425 0 0 0
819 273 2 0.5897 12.514253686622142 14.786321121065765 6.0192190554871265 0 0 0
820 274 3 -1.1794 15.59864137285905 15.097063976404637 6.811289761379711 0 0 0
822 274 2 0.5897 16.387051991046302 15.216772667284097 7.340734908177962 0 0 0
882 294 2 0.5897 13.254666417408293 16.77567080641009 4.765344554147568 0 0 0
1343 448 2 0.5897 14.555445906481129 9.82014455065176 8.350329163987716 0 0 0
1400 467 2 0.5897 12.254371399418313 12.744326412673328 7.649129658595026 0 0 0
30027 0 1 0 13.273724202550294 11.759475782193158 2.87140993898665 0 0 0
30272 0 1 0 10.8566545683182 17.595463132092977 6.605083221486377 0 0 0
14329 4777 3 -1.1794 49.146592128689434 29.664747389910872 0.4335078389440855 0 0 1
30367 0 1 0 10.73851724363234 15.009699185626673 3.805872798300932 0 0 0
821 274 2 0.5897 15.70295655967611 14.230665325551914 6.41796594377128 0 0 0
266 89 2 0.5897 9.641217445651648 16.856798127985034 1.8770739742931188 0 0 0
1399 467 3 -1.1794 11.52143466489914 13.344951018198985 7.513906761732586 0 0 0
1470 490 2 0.5897 15.888067810384378 16.166178401359044 9.43196129720377 0 0 0
1346 449 2 0.5897 22.669247027328456 8.717982169102099 7.776096518329424 0 0 0
1403 468 2 0.5897 14.884273524408721 14.05827829024804 9.99505156693152 0 0 0
123 41 2 0.5897 17.21177858149922 8.689761223374285 2.7495034492330177 0 0 0
124 42 3 -1.1794 20.502811258159053 9.794808429587384 2.4895450438045557 0 0 0
126 42 2 0.5897 21.17006196812627 9.160860241032564 2.7524486363618097 0 0 0
166 56 3 -1.1794 21.01181871090352 12.48907477873703 2.6179103885376014 0 0 0
167 56 2 0.5897 20.78387150981603 11.568500390570989 2.747579998879712 0 0 0
168 56 2 0.5897 21.40991153496809 12.756712432111474 3.4462363939048544 0 0 0
214 72 3 -1.1794 19.297002275014986 15.15777307401601 3.103804021040523 0 0 0
215 72 2 0.5897 19.411546500733238 14.500397099875114 3.7900742526173294 0 0 0
216 72 2 0.5897 18.454037305004736 15.566149038260921 3.3009555401356483 0 0 0
217 73 3 -1.1794 20.072835330842878 15.555784110211183 0.7057101568979056 0 0 0
218 73 2 0.5897 19.890522377713367 15.452987473080423 1.63974795724939 0 0 0
219 73 2 0.5897 20.275464585372234 14.670968492726203 0.4019430565425629 0 0 0
712 238 3 -1.1794 17.871834425027473 8.796332508681783 5.846182247556809 0 0 0
714 238 2 0.5897 17.13952714247969 8.22197823680919 6.069956397324989 0 0 0
715 239 3 -1.1794 21.195181987556357 8.905933918708985 5.254020915233611 0 0 0
717 239 2 0.5897 21.425848615177472 9.04660587665919 6.172300848550341 0 0 0
769 257 3 -1.1794 17.65265280759557 11.458637544696852 6.221731244749099 0 0 0
770 257 2 0.5897 17.576924558875117 10.512690426100363 6.096508065175365 0 0 0
771 257 2 0.5897 18.38513599882161 11.716901092863436 5.662268005363697 0 0 0
772 258 3 -1.1794 22.665500576436703 12.13873731916058 5.077939502669258 0 0 0
773 258 2 0.5897 23.194689082379064 11.663364513297799 4.4374611507081765 0 0 0
774 258 2 0.5897 22.41544567258083 11.476083220422858 5.721828730019447 0 0 0
823 275 3 -1.1794 18.839968315588273 14.463119402761812 5.971060265234095 0 0 0
824 275 2 0.5897 18.41941757527716 13.8943582670927 6.615947908550405 0 0 0
825 275 2 0.5897 18.17615332826229 15.120092793494948 5.761376481617154 0 0 0
826 276 3 -1.1794 21.57236164037189 14.575438748536593 6.554856933355383 0 0 0
827 276 2 0.5897 22.181918496836214 14.896799770789043 5.890477966617021 0 0 0
828 276 2 0.5897 20.705705042102686 14.786268540483253 6.207452329442946 0 0 0
1405 469 3 -1.1794 17.452006491645587 13.009877843136197 8.28005600678568 0 0 0
1406 469 2 0.5897 17.40250999839059 12.362805603901048 7.576437828945697 0 0 0
1409 470 2 0.5897 21.17980454105095 12.655121303117433 7.08126402674001 0 0 0
1472 491 2 0.5897 21.173614982123233 14.946295709170109 8.416944072121604 0 0 0
30046 0 1 0 17.06979207567899 17.378974080672002 0.8179505093047523 0 0 0
30103 0 1 0 15.848271853753657 14.820335363706791 3.2084538561794202 0 0 0
30188 0 1 0 23.00572039902596 15.349888682712988 3.2691755513580265 0 0 0
30340 0 1 0 17.821398790258517 12.215643547515539 2.607645519438482 0 0 0
720 240 2 0.5897 22.76727792711311 9.510222853636071 4.395280529355015 0 0 0
1345 449 3 -1.1794 21.99920891801128 9.400280560712542 7.817919406374871 0 0 0
725 242 2 0.5897 31.392751748235913 8.962106990081683 4.319515940486417 0 0 0
127 43 3 -1.1794 24.445958402140118 10.026889186186096 1.8521851099314481 0 0 0
129 43 2 0.5897 24.404726216753573 9.817059576127782 2.7851934308923916 0 0 0
130 44 3 -1.1794 30.606631001458904 8.492168033192911 2.553683865408399 0 0 0
132 44 2 0.5897 29.796968950159943 8.62518125111138 3.0466212324408586 0 0 0
169 57 3 -1.1794 23.732300331593127 12.648612160455583 2.0683597257832615 0 0 0
170 57 2 0.5897 24.254341180288908 11.874804098242587 1.856403689592046 0 0 0
171 57 2 0.5897 22.83441856350823 12.322740484493881 2.1303860818233704 0 0 0
172 58 3 -1.1794 27.092989643799875 11.659581502047322 1.9652009260350727 0 0 0
173 58 2 0.5897 26.921242732801655 12.577770161441109 2.1741625306897463 0 0 0
174 58 2 0.5897 27.86083383011064 11.433557673876125 2.490139710953931 0 0 0
175 59 3 -1.1794 30.271590089292427 12.1016560556121 2.3853738837706566 0 0 0
176 59 2 0.5897 31.108395664742012 11.673548884823624 2.566242834106856 0 0 0
177 59 2 0.5897 30.510687407283232 12.977609697141476 2.082438295079081 0 0 0
220 74 3 -1.1794 25.394758972452465 14.644553279770273 1.562584407553163 0 0 0
221 74 2 0.5897 25.185706897514766 14.872207878589272 0.6566583557053999 0 0 0
222 74 2 0.5897 24.69422514750119 14.048739980553188 1.8280850326861486 0 0 0
223 75 3 -1.1794 27.650125631666473 14.271454161151569 2.8787458487276383 0 0 0
224 75 2 0.5897 27.367470481240712 14.123940410658411 3.7812851820646123 0 0 0
225 75 2 0.5897 26.846568454979746 14.494974173777782 2.409101013488813 0 0 0
226 76 3 -1.1794 30.083796499563885 15.081878153206075 2.4953947047884597 0 0 0
227 76 2 0.5897 29.131644111188358 15.016604926363978 2.5687233292082228 0 0 0
228 76 2 0.5897 30.26799922104333 16.01673962002447 2.5866921901131708 0 0 0
279 93 2 0.5897 25.273252627046276 17.93761573845859 3.217925825910143 0 0 0
282 94 2 0.5897 31.46996046595501 18.14277661755839 2.205734605386039 0 0 0
718 240 3 -1.1794 23.723801444207414 9.477628461284887 4.3800509497475595 0 0 0
721 241 3 -1.1794 28.586217700033046 9.394203088043255 4.2461052094228 0 0 0
723 241 2 0.5897 27.9901810811702 10.140238353175283 4.312464353621457 0 0 0
726 242 2 0.5897 30.28049198137828 9.368945501044067 5.262519216826685 0 0 0
775 259 3 -1.1794 30.12078030078622 12.110545379527412 4.984345737830464 0 0 0
776 259 2 0.5897 30.13577359281427 12.394539188841241 4.07036846869746 0 0 0
777 259 2 0.5897 30.817696191732658 11.457114370912464 5.044078550619491 0 0 0
829 277 3 -1.1794 24.321401806464124 14.451506547920186 6.146930883951526 0 0 0
830 277 2 0.5897 23.754486619780266 13.680801401504603 6.117734343042416 0 0 0
831 277 2 0.5897 25.16772802568633 14.139147019842813 5.826939573913428 0 0 0
832 278 3 -1.1794 27.171796139495537 14.605033363924207 5.815542556900233 0 0 0
833 278 2 0.5897 28.078683599211654 14.911133932121606 5.806090870991915 0 0 0
834 278 2 0.5897 26.903433304781732 14.6779378426395 6.731456360928801 0 0 0
835 279 3 -1.1794 29.70754273084612 16.23774905419614 5.467576127881302 0 0 0
836 279 2 0.5897 29.901945266705734 16.38454670859442 4.5418930836323685 0 0 0
837 279 2 0.5897 30.47405697910943 15.772780656071179 5.80297245781282 0 0 0
893 298 2 0.5897 25.96950595113014 16.501822414023522 5.633353859552642 0 0 0
1415 472 2 0.5897 29.79372617738398 12.292598310962862 7.179448102397005 0 0 0
1475 492 2 0.5897 23.929068813542045 14.831356352647859 8.20714285290958 0 0 0
1478 493 2 0.5897 30.44688336783951 14.284732548351226 7.566922267267948 0 0 0
1545 515 2 0.5897 28.145433723676923 16.849380688186017 7.346347763513703 0 0 0
30283 0 1 0 27.538070342135843 17.22013071622406 1.0303573379145348 0 0 0
1477 493 3 -1.1794 31.076874423153992 14.97816153889943 7.370716151365237 0 0 0
731 244 2 0.5897 34.583237761833686 9.458645453970767 5.200982680020269 0 0 0
133 45 3 -1.1794 36.44674898392268 9.65978928613011 1.6377709852619653 0 0 0
135 45 2 0.5897 36.65627120824196 9.299934541802859 2.499650576021433 0 0 0
138 46 2 0.5897 38.82098433080646 10.270342405109913 2.0313436751457052 0 0 0
178 60 3 -1.1794 33.08285676532399 12.069983945429028 3.581120411056953 0 0 0
179 60 2 0.5897 33.89922522660736 12.029075324852798 4.079218215714039 0 0 0
180 60 2 0.5897 32.98705255498338 12.994628964966433 3.3528969374531346 0 0 0
182 61 2 0.5897 39.85803438136233 12.193079979494886 3.2235770382848594 0 0 0
183 61 2 0.5897 38.46168810548787 12.414570936032437 3.7649216244811514 0 0 0
229 77 3 -1.1794 32.78791543651625 14.539564360320346 2.5229289754695334 0 0 0
230 77 2 0.5897 31.844453970764445 14.665967345358588 2.6235989520220913 0 0 0
231 77 2 0.5897 33.09230342529625 15.337885071478787 2.0913463668594368 0 0 0
234 78 2 0.5897 39.39752895868125 14.72913798966833 3.1210921318303515 0 0 0
284 95 2 0.5897 33.520296154663214 17.525365215348316 1.072821701822229 0 0 0
727 243 3 -1.1794 33.515736865624305 8.59373678589944 6.3215063207857565 0 0 0
729 243 2 0.5897 32.75533630446636 8.996882509042347 5.90258348796191 0 0 0
730 244 3 -1.1794 35.12441016514708 10.062446229707161 4.692269945120915 0 0 0
732 244 2 0.5897 36.00395099179645 9.961117113767017 5.056099547636619 0 0 0
778 260 3 -1.1794 34.82194245682939 12.657851582617646 5.599142324552876 0 0 0
779 260 2 0.5897 34.983774462382975 11.714812925813968 5.572285198630592 0 0 0
780 260 2 0.5897 34.28694299808271 12.787330582415368 6.3822407591740165 0 0 0
781 261 3 -1.1794 39.22548181129677 12.463974440688988 5.689290118975034 0 0 0
783 261 2 0.5897 38.98246863289482 12.218873931284422 6.582095842636121 0 0 0
838 280 3 -1.1794 33.232046239405506 15.54243738082174 5.17426457128843 0 0 0
839 280 2 0.5897 32.98751732234557 15.036775608278113 4.399187811976447 0 0 0
840 280 2 0.5897 33.13400892467065 14.928524351128901 5.902090939964821 0 0 0
841 281 3 -1.1794 36.210468914736474 15.03581225931839 6.003864624740064 0 0 0
842 281 2 0.5897 35.6649842751364 15.73854756966661 5.650534884499394 0 0 0
843 281 2 0.5897 35.6817535747539 14.245010478784947 5.897440910671663 0 0 0
844 282 3 -1.1794 39.099756763555256 14.979209931882393 4.805343652814866 0 0 0
846 282 2 0.5897 38.152508904223765 14.926774995427959 4.932638111443815 0 0 0
899 300 2 0.5897 33.32387919243865 17.33432129846921 4.780684934494733 0 0 0
903 301 2 0.5897 35.85212797970344 17.444681875501807 6.584153440085115 0 0 0
1421 474 2 0.5897 35.62043748282141 10.48888621523466 8.519399149762135 0 0 0
1480 494 3 -1.1794 33.520964327570454 13.988912188912346 7.920311961865571 0 0 0
1484 495 2 0.5897 36.37831032849942 15.517914262420161 9.036942842694186 0 0 0
1547 516 2 0.5897 33.7387113548831 18.624041409932737 7.342248659003838 0 0 0
30281 0 1 0 36.245758410724626 14.402691781683679 2.586603747385506 0 0 0
181 61 3 -1.1794 38.93350493171767 12.101830693563622 2.9930310643809985 0 0 0
291 97 2 0.5897 39.743391675951415 16.78880867536662 2.16494064138961 0 0 0
30328 0 1 0 38.296746820788464 9.135963214928678 7.480448678267278 0 0 0
1417 473 3 -1.1794 32.68487405181906 11.093961015049334 8.569073952592104 0 0 0
1420 474 3 -1.1794 35.68426737275658 11.436161958314084 8.397633389968615 0 0 0
143 48 2 0.5897 45.068135729165256 9.171586809822557 1.7903859415973944 0 0 0
232 78 3 -1.1794 39.64964776571874 14.957943779641981 2.2264885671199175 0 0 0
734 245 2 0.5897 39.85012797691002 9.514307703754335 3.6089475702079246 0 0 0
1423 475 3 -1.1794 38.30127056556304 12.829858223280308 8.25095862704126 0 0 0
136 46 3 -1.1794 39.414746826673465 9.734116667345956 1.505852879620828 0 0 0
139 47 3 -1.1794 43.19048532664118 9.019375693275506 2.520540600726494 0 0 0
141 47 2 0.5897 42.85880121651983 9.385840040496474 3.3402487594122428 0 0 0
142 48 3 -1.1794 45.83955329977679 8.78149964045851 1.37931476598936 0 0 0
144 48 2 0.5897 46.17891348208663 8.172526466351062 2.0352246575351622 0 0 0
184 62 3 -1.1794 42.31312281476981 11.936171402434645 2.310316169419988 0 0 0
185 62 2 0.5897 42.40471028595289 11.070942231005766 1.9112901631658912 0 0 0
186 62 2 0.5897 42.79566684272104 11.87263166351376 3.1345410445643687 0 0 0
233 78 2 0.5897 39.78910431908978 14.115692833115258 1.7935954818767526 0 0 0
235 79 3 -1.1794 42.0574469991061 15.834052474205853 3.7685201614179777 0 0 0
236 79 2 0.5897 42.84238466503576 15.404379574100973 3.428686053513588 0 0 0
237 79 2 0.5897 41.37146289912393 15.613990974998494 3.1382574664505722 0 0 0
238 80 3 -1.1794 44.65203215473845 15.24422025547468 2.814014484329438 0 0 0
239 80 2 0.5897 44.426889459622515 14.586773564272512 2.155754749833512 0 0 0
240 80 2 0.5897 45.13820405143728 14.75937982067205 3.4809466081950293 0 0 0
293 98 2 0.5897 42.03337747913152 17.65797570174578 3.380219590585392 0 0 0
782 261 2 0.5897 39.30982946411053 13.417059488773269 5.716601191337772 0 0 0
784 262 3 -1.1794 42.56373883484516 12.282731800807719 4.873505913274664 0 0 0
785 262 2 0.5897 42.04400773301877 11.764709219113508 5.48813058358864 0 0 0
786 262 2 0.5897 42.40323055863676 13.190983100273913 5.129528754327878 0 0 0
845 282 2 0.5897 39.28460961579824 15.917425791699863 4.762773322395085 0 0 0
847 283 3 -1.1794 45.129898721751424 14.489608861494386 5.479734191228706 0 0 0
848 283 2 0.5897 44.47730871792784 14.623113753398124 6.167146030603776 0 0 0
849 283 2 0.5897 45.5534830105832 13.662243844104964 5.708372494147159 0 0 0
1364 455 2 0.5897 45.363211214469864 8.738476898345176 9.165393600204427 0 0 0
1427 476 2 0.5897 40.25073559515099 12.718737261800657 8.333150902137222 0 0 0
1430 477 2 0.5897 44.11938627618371 11.370775914384566 8.791548518082836 0 0 0
1486 496 3 -1.1794 43.0815934071605 14.806001259868417 7.6866638212955944 0 0 0
1487 496 2 0.5897 42.548702451390035 14.05017066985484 7.933603563379683 0 0 0
145 49 3 -1.1794 50.19900838299398 8.613160026717386 3.0080226469579237 0 0 0
146 49 2 0.5897 51.150744408631354 8.555267558585296 2.923884492861087 0 0 0
147 49 2 0.5897 50.03555312730902 8.528747460945763 3.9473778934927 0 0 0
148 50 3 -1.1794 52.9447766706363 9.649140724069936 2.6833465857514476 0 0 0
149 50 2 0.5897 53.64605947162894 10.122707033221179 2.2359437870279395 0 0 0
187 63 3 -1.1794 54.42628427084961 12.121838034324952 2.653581415580161 0 0 0
188 63 2 0.5897 53.94726593054032 12.485625738283561 3.398182863683216 0 0 0
189 63 2 0.5897 53.97391005214819 12.468645571360211 1.884612667390754 0 0 0
241 81 3 -1.1794 47.99839344812143 15.026682354290156 2.148184520940993 0 0 0
242 81 2 0.5897 48.482226216267854 14.97082819274143 1.3241587526143703 0 0 0
243 81 2 0.5897 47.580950221152314 15.887707672744583 2.1234899372935625 0 0 0
244 82 3 -1.1794 54.80024982457995 14.144406960691889 0.1631829850318342 0 0 0
245 82 2 0.5897 54.35489138324445 14.989808784303913 0.10676188530199132 0 0 0
736 246 3 -1.1794 46.716294815802655 7.979779666023867 4.6287971212509325 0 0 0
738 246 2 0.5897 46.79002063898701 8.91377512973738 4.824880488527915 0 0 0
740 247 2 0.5897 52.67548005739415 9.13389120765446 5.4056825973516505 0 0 0
787 263 3 -1.1794 46.61477170837978 13.172416192090727 3.303554220899472 0 0 0
788 263 2 0.5897 47.21711394643872 12.517134510701526 2.951387311320958 0 0 0
789 263 2 0.5897 46.890192344519804 13.994334774570936 2.897567593540501 0 0 0
790 264 3 -1.1794 50.49100446531502 11.325003296563956 4.492177902319593 0 0 0
791 264 2 0.5897 51.19044851869716 11.007981608471344 3.920769907201054 0 0 0
792 264 2 0.5897 49.83490952820706 11.681518763234907 3.893289485533317 0 0 0
793 265 3 -1.1794 54.0619862954342 10.921558230759647 6.514406897570382 0 0 0
794 265 2 0.5897 53.57352223847351 10.66476179095167 7.296512801738744 0 0 0
795 265 2 0.5897 53.46359911876804 11.494689482608862 6.035151534937219 0 0 0
850 284 3 -1.1794 48.26281509908826 15.002138390394427 5.599616861124398 0 0 0
851 284 2 0.5897 47.8949927985401 14.47777745352023 4.888291247216607 0 0 0
852 284 2 0.5897 47.81350026997923 14.689941349008958 6.385034348913595 0 0 0
853 285 3 -1.1794 50.66828288689951 13.646457994423194 6.421618589271125 0 0 0
854 285 2 0.5897 49.80170731890346 13.919321777631437 6.120246242362912 0 0 0
855 285 2 0.5897 50.68246605717069 12.699115147051263 6.285338255753272 0 0 0
856 286 3 -1.1794 52.934298857728486 13.003308128942761 4.827297109894899 0 0 0
857 286 2 0.5897 53.05215400121739 13.715424804452308 5.455972017317417 0 0 0
858 286 2 0.5897 51.99762971339646 12.808541485526817 4.858112145281302 0 0 0
912 304 2 0.5897 47.11371050649284 16.517958138151506 5.482565483778655 0 0 0
1435 479 3 -1.1794 51.286119297600976 9.876826460147875 7.855146187523989 0 0 0
1440 480 2 0.5897 54.795677715451106 10.169173475232801 10.375154871268009 0 0 0
1492 498 3 -1.1794 47.18373957082126 13.905020351420056 7.911100461299957 0 0 0
1496 499 2 0.5897 50.28186604403757 14.438078531436245 8.023034354538602 0 0 0
30113 0 1 0 47.01623473036356 11.12511179478164 6.28942497721124 0 0 0
30312 0 1 0 53.76800494097844 15.662921632176339 6.967738693500707 0 0 0
30373 0 1 0 51.15690649081866 15.787526620490185 3.7087484451165933 0 0 0
150 50 2 0.5897 53.39298362920431 8.94998727313742 3.1592939568700524 0 0 0
1436 479 2 0.5897 50.43496746234897 9.652551730231714 8.23127545828496 0 0 0
1373 458 2 0.5897 54.940424787153134 8.221930641126812 8.910177353900902 0 0 0
246 82 2 0.5897 55.33284849864127 14.206176783796076 0.9561237637332274 0 0 0
1500 500 2 0.5897 56.13093926696616 13.52710061834155 10.301322606068092 0 0 0
190 64 3 -1.1794 56.36313080479937 10.115851974464437 3.1555360207955343 0 0 0
191 64 2 0.5897 57.27689869184899 10.239322383512052 2.8986015418342106 0 0 0
192 64 2 0.5897 55.970651293634106 10.984821183396853 3.071362248123491 0 0 0
193 65 3 -1.1794 59.570025877798535 10.695676570749487 1.6703145676146989 0 0 0
194 65 2 0.5897 60.0719145142014 11.498542747650102 1.5297968598040268 0 0 0
195 65 2 0.5897 60.21569109680153 10.059933312779911 1.9788250025311864 0 0 0
247 83 3 -1.1794 56.351164519150274 14.945218051789851 2.6098686775647266 0 0 0
248 83 2 0.5897 57.119237573009336 14.653458238015205 2.1187761923340602 0 0 0
249 83 2 0.5897 56.645599505079176 14.9754737924786 3.5201567636949886 0 0 0
250 84 3 -1.1794 59.085388982275425 13.587878014121422 2.529519244147248 0 0 0
251 84 2 0.5897 59.03319740062476 13.200345201122722 1.655833952761372 0 0 0
252 84 2 0.5897 59.32509451988795 14.501261867404207 2.3729855640335495 0 0 0
744 248 2 0.5897 55.275924452886436 8.765866853581239 5.201011049346929 0 0 0
796 266 3 -1.1794 56.90926270604538 11.791174388551855 5.500739973999152 0 0 0
797 266 2 0.5897 56.76095750303963 11.20902283245738 4.7555302124756995 0 0 0
798 266 2 0.5897 56.18906986890725 11.600079240168665 6.101603978196962 0 0 0
799 267 3 -1.1794 59.61325386152048 12.400495242806807 5.299359847471952 0 0 0
800 267 2 0.5897 58.882796738299895 11.907184405063196 5.67260142600809 0 0 0
801 267 2 0.5897 59.263647831027285 12.770508839146174 4.488743978039145 0 0 0
859 287 3 -1.1794 57.14234678722747 14.571463588281146 5.819648382861252 0 0 0
860 287 2 0.5897 57.08097800273909 13.652787706952422 5.557922734306302 0 0 0
861 287 2 0.5897 58.07031628218587 14.7864072762272 5.725289204870416 0 0 0
862 288 3 -1.1794 60.38968733628966 14.774665751885857 5.916357128803223 0 0 0
863 288 2 0.5897 60.50484793203538 13.85537063923729 5.675805097325755 0 0 0
864 288 2 0.5897 61.27740618201835 15.092748146282645 6.0807038888056955 0 0 0
921 307 2 0.5897 56.79814280271903 16.580594192319033 6.362608842695862 0 0 0
1442 481 2 0.5897 56.86431703280295 11.747420561044192 8.596972112416784 0 0 0
1501 501 3 -1.1794 57.82029679829324 14.930985987997646 8.604650032820159 0 0 0
1502 501 2 0.5897 57.459745923791 14.798066506531056 7.727970241542455 0 0 0
1505 502 2 0.5897 60.530830286654215 16.22797939641356 8.369703129966048 0 0 0
30037 0 1 0 62.63608917078806 12.196269364215004 3.755045339667418 0 0 0
7001 2334 2 0.5897 27.117289258496704 7.943497347133532 34.75709473004093 0 0 0
30240 0 1 0 61.343306139170366 16.065914716283206 3.1124970439077067 0 0 0
30381 0 1 0 58.11948412649616 8.06982292356374 5.59731238478123 0 0 0
304 102 3 -1.1794 54.47337651828136 17.065691713821074 2.3117670667476498 0 0 0
30080 0 1 0 58.1934450898499 17.94733876884504 3.5979745365859785 0 0 0
30177 0 1 0 61.81952336276314 9.822923191772917 7.503067653006806 0 0 0
750 250 2 0.5897 67.23068069639405 7.879269994666506 5.611480258367675 0 0 0
747 249 2 0.5897 63.480286674803175 8.107983070421046 4.806035756068221 0 0 0
151 51 3 -1.1794 62.87255121115015 9.306700125096318 1.960843770737647 0 0 0
153 51 2 0.5897 62.533828440144326 8.42474779031922 2.114653543759943 0 0 0
154 52 3 -1.1794 69.44951709072699 8.783168600760268 2.586447102253553 0 0 0
155 52 2 0.5897 69.3607047253136 7.8300977485392025 2.587099411127718 0 0 0
196 66 3 -1.1794 64.4883385607662 11.326692738598394 1.0271384656589337 0 0 0
197 66 2 0.5897 65.24149931184176 11.892595561901294 1.19664816583739 0 0 0
198 66 2 0.5897 64.8575072469339 10.561531392997564 0.5861475812739203 0 0 0
199 67 3 -1.1794 67.0464101235474 12.09211611543313 2.339322171371202 0 0 0
200 67 2 0.5897 66.46348695039148 11.405943575218947 2.6642833966612622 0 0 0
201 67 2 0.5897 67.84472260896457 11.994514856786909 2.8583639508795913 0 0 0
202 68 3 -1.1794 69.49411692859866 11.496371964796202 3.5484851553022136 0 0 0
203 68 2 0.5897 69.64858232814052 11.14773890351197 4.426452474301748 0 0 0
204 68 2 0.5897 69.40183284537056 10.720814518661722 2.995109328361371 0 0 0
253 85 3 -1.1794 64.11609048835487 13.851375709751444 1.3753514012132688 0 0 0
254 85 2 0.5897 64.0907686422534 12.89517437395098 1.3397214407325488 0 0 0
255 85 2 0.5897 63.642533979207094 14.074291451014247 2.1767779484405962 0 0 0
256 86 3 -1.1794 66.9643250539816 14.784732214110706 1.3990809854325166 0 0 0
257 86 2 0.5897 67.62275070659254 14.160114645187623 1.703318313662673 0 0 0
258 86 2 0.5897 66.14528089848417 14.478963989396899 1.7888299899445415 0 0 0
259 87 3 -1.1794 70.18476938022704 14.944960439347748 3.709675643368698 0 0 0
260 87 2 0.5897 69.53046417524227 14.3281039557682 4.037707755301836 0 0 0
261 87 2 0.5897 0.6689679644852592 14.41321028497976 3.5736398270069065 1 0 0
314 105 2 0.5897 67.182548227854 16.915356761594268 2.3921691135053504 0 0 0
745 249 3 -1.1794 63.93637857816679 8.948189716349908 4.853624172399585 0 0 0
748 250 3 -1.1794 66.50401752809839 8.423339173944408 5.915093871307766 0 0 0
749 250 2 0.5897 66.78848363418577 9.32109290070789 5.743779629286216 0 0 0
751 251 3 -1.1794 0.034312684391125 10.225776577598005 5.99738590088467 1 0 0
753 251 2 0.5897 0.06860408323269951 9.619030908326815 6.7369235686787325 1 0 0
802 268 3 -1.1794 63.87671713575742 12.42026790324016 6.957925331021292 0 0 0
803 268 2 0.5897 63.24936541589331 11.730373037726558 6.741808030858938 0 0 0
804 268 2 0.5897 64.11668910218177 12.249704887502332 7.868723697590854 0 0 0
805 269 3 -1.1794 66.70066967762551 11.212717236312773 5.362588227463199 0 0 0
806 269 2 0.5897 67.57585355375923 11.529704744173989 5.139419570836664 0 0 0
807 269 2 0.5897 66.19714681137032 12.006220411259855 5.544383542292916 0 0 0
865 289 3 -1.1794 63.08589759020801 14.879091801642264 6.47484836515123 0 0 0
866 289 2 0.5897 63.52500160048206 14.04435777788465 6.3116354766833815 0 0 0
867 289 2 0.5897 63.03747068946999 14.942304301641292 7.428730158816419 0 0 0
868 290 3 -1.1794 67.86489771115194 14.046333439569018 5.195632343079283 0 0 0
869 290 2 0.5897 67.10386839438638 14.494603735875984 4.826687363051083 0 0 0
870 290 2 0.5897 68.0133281931532 14.478238391895053 6.0368569316206075 0 0 0
926 309 2 0.5897 63.833732407613326 19.271649048412932 5.3242075434150875 0 0 0
1451 484 2 0.5897 66.74660331265072 11.65709904184876 7.2294373544281765 0 0 0
1510 504 3 -1.1794 66.47126965429695 14.344833550562358 7.6326552985317795 0 0 0
1514 505 2 0.5897 0.3389386773036754 14.505006575454706 7.3412652852929146 1 0 0
928 310 3 -1.1794 65.49999290536583 15.97209460160952 4.64098145069993 0 0 0
929 310 2 0.5897 64.8450128427216 15.925023601397813 5.337413196732627 0 0 0
931 311 3 -1.1794 69.60036049394908 15.999094829572059 6.25863746058473 0 0 0
932 311 2 0.5897 0.254759037548624 16.029961695312817 6.3249878073126675 1 0 0
1454 485 2 0.5897 70.0250874917429 12.260673440688398 8.59833580889609 0 0 0
1511 504 2 0.5897 66.1386392198491 14.047096863868234 8.479379266441896 0 0 0
1512 504 2 0.5897 66.18301058363802 15.255324458495302 7.56827447406998 0 0 0
262 88 3 -1.1794 2.6423104754155573 17.749234590703512 2.7890561409152075 0 0 0
263 88 2 0.5897 2.3664896480214686 17.493177356139036 3.6691637811672817 0 0 0
316 106 3 -1.1794 2.4521175302293305 20.77921199036057 2.6573829643538436 0 0 0
317 106 2 0.5897 2.540097906168392 19.833380263131225 2.539505996432218 0 0 0
318 106 2 0.5897 2.1634602582338904 20.882219320303175 3.5641893762856176 0 0 0
319 107 3 -1.1794 4.484790608812448 22.46269951759725 1.4282619920622737 0 0 0
320 107 2 0.5897 4.0244405445561835 21.799341489490917 1.9423309086303047 0 0 0
321 107 2 0.5897 4.914063290034271 21.969395773945656 0.7292566911168551 0 0 0
370 124 3 -1.1794 0.817993878769593 22.81786652223903 1.0490515141715815 0 0 0
371 124 2 0.5897 1.1846411238835428 22.098808585261214 1.5635978869213731 0 0 0
372 124 2 0.5897 1.0710859382598565 23.6079866227004 1.5264254054704083 0 0 0
373 125 3 -1.1794 5.406049298256125 23.81964042179183 3.57226550733589 0 0 0
374 125 2 0.5897 5.201937845925556 24.725529164510856 3.340024329767599 0 0 0
375 125 2 0.5897 5.026999865304689 23.299088187683683 2.864043253071881 0 0 0
871 291 3 -1.1794 2.380405771758282 18.14241344892506 5.673349413134077 0 0 0
872 291 2 0.5897 3.337107746455211 18.155349793998607 5.645316169149645 0 0 0
873 291 2 0.5897 2.161456732607722 18.468722478021903 6.546169873509804 0 0 0
874 292 3 -1.1794 5.284738781365116 17.94863637005019 5.67894824903206 0 0 0
875 292 2 0.5897 5.390918975086682 17.097676122581444 5.253714058383253 0 0 0
876 292 2 0.5897 5.480098517338946 17.78215582614061 6.601092871658432 0 0 0
934 312 3 -1.1794 2.095383413563287 21.032785684050868 5.574089451488125 0 0 0
935 312 2 0.5897 3.046214274520192 21.12408604212093 5.63587578545749 0 0 0
936 312 2 0.5897 1.9488584701020857 20.089384997309022 5.505112347601444 0 0 0
937 313 3 -1.1794 5.0992088466236725 20.826391693328773 6.230193269673789 0 0 0
938 313 2 0.5897 5.224692312974739 19.970080684488895 5.821271130065984 0 0 0
939 313 2 0.5897 5.350220066010732 20.69482914899932 7.1444788292791115 0 0 0
1000 334 3 -1.1794 6.69324255046724 23.241454808879425 5.939873256379439 0 0 0
1001 334 2 0.5897 6.573194653070881 23.474037414427322 5.019153319169553 0 0 0
1002 334 2 0.5897 6.162742143053116 22.453751574504036 6.059557380519767 0 0 0
1520 507 2 0.5897 6.494767935882062 18.446636073923077 8.68297224745375 0 0 0
1574 525 2 0.5897 2.663211191552038 21.747147835622794 8.79682042130595 0 0 0
1577 526 2 0.5897 5.739431239205682 22.027824306842913 9.435295682767666 0 0 0
1625 542 2 0.5897 2.5778583099108863 24.87944476876172 8.808522001959725 0 0 0
1628 543 2 0.5897 6.210759137735316 24.10393674361608 7.756678880842754 0 0 0
30284 0 1 0 2.342732599583901 24.59584425564125 5.578709683124048 0 0 0
1519 507 3 -1.1794 5.815281222276718 17.883412320428597 8.312418860983492 0 0 0
1624 542 3 -1.1794 3.0447020235310167 24.065525947081614 8.619247734627685 0 0 0
265 89 3 -1.1794 9.010492668887416 17.514808420733853 2.1693757876283652 0 0 0
267 89 2 0.5897 8.506480888313531 17.076290850799214 2.854873248393675 0 0 0
268 90 3 -1.1794 12.539148498863831 17.319642769342018 1.5140410823610333 0 0 0
269 90 2 0.5897 12.523704314863355 18.25979670889243 1.3348658181463033 0 0 0
270 90 2 0.5897 12.744713512058476 17.256441141804856 2.446768046328442 0 0 0
322 108 3 -1.1794 9.286398824222005 20.0952682080872 0.8941135159156299 0 0 0
323 108 2 0.5897 10.218655345449102 19.990490660144026 1.0842479247070582 0 0 0
324 108 2 0.5897 8.865633589116083 19.36378538806782 1.3459108006799503 0 0 0
325 109 3 -1.1794 11.820600431866815 20.003469888155028 1.798808664460016 0 0 0
326 109 2 0.5897 12.71551438109609 20.342956797165037 1.7883242123777414 0 0 0
327 109 2 0.5897 11.562193095620938 20.03644365040752 2.719878819334786 0 0 0
328 110 3 -1.1794 14.77090114100808 20.9008817693652 2.3431797243591768 0 0 0
329 110 2 0.5897 14.623912143774056 20.764639488590802 3.2791618391084567 0 0 0
330 110 2 0.5897 14.334635260872147 21.73069891089604 2.1500284945574517 0 0 0
376 126 3 -1.1794 12.020290371986967 23.891552091969526 0.44319110502084585 0 0 0
377 126 2 0.5897 12.851761741130701 23.437030973455776 0.3079228005220579 0 0 0
21160 7054 3 -1.1794 47.9792150709041 0.22630912981578447 29.761682317887363 0 1 0
381 127 2 0.5897 17.320283498292078 24.566304586765998 1.766450818225131 0 0 0
877 293 3 -1.1794 7.7943591009981565 17.032505834388676 4.5940679762398045 0 0 0
878 293 2 0.5897 7.596852668810436 16.267209440727015 5.134016181801778 0 0 0
879 293 2 0.5897 7.161678051398057 17.69380106037478 4.874487856236284 0 0 0
880 294 3 -1.1794 13.408133499369551 17.411281589683796 4.066289790720653 0 0 0
881 294 2 0.5897 12.880972594211903 18.171220375020173 4.3129194032347415 0 0 0
883 295 3 -1.1794 15.867217684834356 18.443816423174038 6.491674829521725 0 0 0
884 295 2 0.5897 15.63368743546745 17.52345751827902 6.370702797486965 0 0 0
885 295 2 0.5897 15.647100465241945 18.629270814477497 7.40457493305694 0 0 0
940 314 3 -1.1794 9.738411813376564 21.296576458782326 7.687017325334422 0 0 0
941 314 2 0.5897 10.64896719601964 21.391914379015894 7.407677619172103 0 0 0
942 314 2 0.5897 9.521694776837998 22.137376194844013 8.089908066571624 0 0 0
943 315 3 -1.1794 12.078758934558362 19.857027492868035 4.752708176394038 0 0 0
944 315 2 0.5897 11.131971407869699 19.994804261937904 4.781721423730581 0 0 0
945 315 2 0.5897 12.35946832441773 19.926579702263936 5.665175138903994 0 0 0
946 316 3 -1.1794 15.222701835958322 20.79306868942374 5.04476068157248 0 0 0
947 316 2 0.5897 14.802998932791144 20.111432546259632 5.569597233330757 0 0 0
1003 335 3 -1.1794 9.206943012796854 24.04525774308023 7.324578707013208 0 0 0
1004 335 2 0.5897 8.452803308288594 23.791849904444007 6.792328477072456 0 0 0
1005 335 2 0.5897 8.942858870466164 24.86651324836039 7.739345085312003 0 0 0
1006 336 3 -1.1794 11.847825378809466 24.449417571771793 6.610503418448918 0 0 0
1007 336 2 0.5897 12.377032183531297 23.94585340912164 5.991960428768586 0 0 0
1008 336 2 0.5897 10.959669625622206 24.110758280559395 6.497713641080501 0 0 0
1009 337 3 -1.1794 14.461428931458338 23.32412494811698 5.550338310885276 0 0 0
1010 337 2 0.5897 14.658788809956096 22.40003912477539 5.397544516894059 0 0 0
1011 337 2 0.5897 15.061122079032923 23.58523463086495 6.2492099891367 0 0 0
1065 355 2 0.5897 10.610842283967084 27.235128285262057 6.427979350749127 0 0 0
1527 509 2 0.5897 13.141105110568414 18.141175623931282 10.378499435213584 0 0 0
1582 528 3 -1.1794 13.118115361721182 19.94216745157144 7.395160938055507 0 0 0
1583 528 2 0.5897 13.059972595352173 19.228001327327572 8.029840504005525 0 0 0
1586 529 2 0.5897 14.790849224855767 20.43682709396231 9.662677346460237 0 0 0
1631 544 2 0.5897 8.98331467521747 23.99184360109484 10.236324981534198 0 0 0
1634 545 2 0.5897 11.378682638903754 24.36643270012949 8.833639686255822 0 0 0
1637 546 2 0.5897 16.096684752253093 22.593466762109195 8.075615116898922 0 0 0
30138 0 1 0 7.770561893303426 24.08419689141748 0.6689838286842972 0 0 0
30200 0 1 0 12.359707567871988 26.639441590116725 2.5963178481627973 0 0 0
30224 0 1 0 10.419780226341047 23.100892758584372 3.9587900494632473 0 0 0
30322 0 1 0 6.852456253906223 20.635837877827576 3.396212605678598 0 0 0
30353 0 1 0 8.718747145017169 26.552944783941562 4.5106783675737665 0 0 0
1528 510 3 -1.1794 15.441115216897408 18.771741531437645 9.126565589000164 0 0 0
1636 546 3 -1.1794 16.487203781727526 23.45025559947128 7.9034539616469495 0 0 0
1691 564 2 0.5897 14.397314433236852 25.843185731726052 7.746003961796643 0 0 0
379 127 3 -1.1794 16.5469072528032 25.097854308393334 1.577834954989823 0 0 0
380 127 2 0.5897 15.86067902282643 24.46093097190254 1.378706115359089 0 0 0
948 316 2 0.5897 16.14706603397909 20.749311395271743 5.2894390692005055 0 0 0
271 91 3 -1.1794 19.29879033829372 19.495587855232714 3.4573409613245984 0 0 0
272 91 2 0.5897 20.22359894193327 19.513069251962698 3.2110560882156527 0 0 0
273 91 2 0.5897 18.909270250377226 20.227745945609218 2.9793753846681126 0 0 0
274 92 3 -1.1794 21.68359764918802 18.673230624628328 2.6091280258385767 0 0 0
275 92 2 0.5897 21.39436118879684 18.143685299824156 1.8660573742480215 0 0 0
276 92 2 0.5897 21.475936620812686 18.141895266137638 3.377756458228564 0 0 0
331 111 3 -1.1794 17.52644894059355 21.573475146819064 2.634680778874735 0 0 0
332 111 2 0.5897 16.701471858221993 21.09909056887355 2.531707842652314 0 0 0
333 111 2 0.5897 17.601212400435 21.723118724946204 3.5771503649663683 0 0 0
382 128 3 -1.1794 21.718367318101066 25.117973511782687 3.1935782197883196 0 0 0
383 128 2 0.5897 20.82709876727474 24.769215768790207 3.17808111965007 0 0 0
384 128 2 0.5897 22.05025486280704 24.889900502223522 4.061947082563676 0 0 0
886 296 3 -1.1794 18.3816432283445 18.587376950830233 5.680676230165425 0 0 0
887 296 2 0.5897 18.493474909769844 18.917716409035414 4.78927205951104 0 0 0
888 296 2 0.5897 17.441906341472762 18.660212147123406 5.847473493633512 0 0 0
889 297 3 -1.1794 20.954186153773563 17.834929426684106 5.150112135060676 0 0 0
890 297 2 0.5897 21.31780596193615 17.769693316719067 6.033150361516415 0 0 0
891 297 2 0.5897 20.008919368825264 17.903497193378218 5.284279584399478 0 0 0
949 317 3 -1.1794 17.864068071737183 21.163334064283784 5.462326234536936 0 0 0
950 317 2 0.5897 18.255029417856814 20.401283010867978 5.8897125801426515 0 0 0
951 317 2 0.5897 18.166075601618566 21.909885997076863 5.979707527675019 0 0 0
952 318 3 -1.1794 20.320172157627667 22.54166572471589 3.8013415699880606 0 0 0
953 318 2 0.5897 19.418646120337144 22.31420469746488 4.028814897126821 0 0 0
954 318 2 0.5897 20.713718377744282 21.714377154205366 3.523948622186625 0 0 0
1012 338 3 -1.1794 18.59273364307089 24.894830907138417 4.004292747612428 0 0 0
1013 338 2 0.5897 17.682659200614516 25.095078787165413 3.785439857123392 0 0 0
1014 338 2 0.5897 18.534927675688863 24.314497613718014 4.763308560549542 0 0 0
1015 339 3 -1.1794 21.427655015750748 23.917971068280895 5.9468452389837125 0 0 0
1016 339 2 0.5897 21.041503570503213 23.26807448400272 5.359688301374683 0 0 0
1017 339 2 0.5897 22.33553555146575 23.634521008372975 6.05473738539063 0 0 0
1067 356 2 0.5897 18.875710065213585 26.446198933559526 4.74339701093763 0 0 0
1533 511 2 0.5897 18.11446560123727 16.48206040178066 8.02655317330106 0 0 0
1641 547 2 0.5897 18.500436443270694 23.886328622072618 7.262706846969707 0 0 0
1644 548 2 0.5897 21.82700949677201 24.329214359887644 8.697428700973276 0 0 0
30204 0 1 0 22.271271962738794 22.32819503598441 0.8836627392904141 0 0 0
30234 0 1 0 21.889778617734656 20.794718557793104 6.791535966771069 0 0 0
30317 0 1 0 19.572574033514968 19.623953960567462 0.3696961524261315 0 0 0
1639 547 3 -1.1794 18.95441640035897 23.728439452454754 6.434935875978534 0 0 0
1640 547 2 0.5897 19.80120213251361 24.16242682355274 6.5390541982622254 0 0 0
1642 548 3 -1.1794 22.64435744987913 23.83226911638532 8.662498504734392 0 0 0
1643 548 2 0.5897 23.173169272417844 24.285909658514704 8.006144602407494 0 0 0
336 112 2 0.5897 23.873291432889555 20.643071725190413 3.986733875830031 0 0 0
277 93 3 -1.1794 25.924154470220422 18.510093579820357 3.6239155437361292 0 0 0
278 93 2 0.5897 26.73238877326972 17.997315531642304 3.616990881426677 0 0 0
280 94 3 -1.1794 30.875868648433148 18.375032113420936 2.9194180443624775 0 0 0
281 94 2 0.5897 30.653255238606413 19.291819611790622 2.7576291520003515 0 0 0
334 112 3 -1.1794 24.18192903688325 21.546380059427776 4.057504528917311 0 0 0
335 112 2 0.5897 25.13481848094984 21.47113401828961 4.108213312923499 0 0 0
337 113 3 -1.1794 27.603055902138895 20.061726922623603 2.1732797419794623 0 0 0
338 113 2 0.5897 26.934075904080764 19.581641973934875 2.6613532924044008 0 0 0
339 113 2 0.5897 27.300721254609044 20.038498468199943 1.2653780054415702 0 0 0
340 114 3 -1.1794 30.254499738110248 20.94738406718274 2.3164547110660365 0 0 0
341 114 2 0.5897 29.659470045439146 20.866712827325866 3.061883682770091 0 0 0
342 114 2 0.5897 29.67841214598435 20.993275199193096 1.553401921648395 0 0 0
385 129 3 -1.1794 24.22250411215848 24.626581626329934 2.3439040108219675 0 0 0
386 129 2 0.5897 23.329920554790206 24.480398810000214 2.657206399246942 0 0 0
387 129 2 0.5897 24.34569853447978 23.972146361609372 1.6563215212081068 0 0 0
388 130 3 -1.1794 27.164647036209562 23.301725793843765 2.612248903790849 0 0 0
389 130 2 0.5897 26.52203747863713 23.99351104000192 2.769469774523994 0 0 0
390 130 2 0.5897 27.95140232946101 23.59621518586989 3.0710785733680774 0 0 0
391 131 3 -1.1794 29.7950785037439 23.520939857618156 3.739316193973364 0 0 0
392 131 2 0.5897 30.258593576856224 23.830157774957865 4.517628216049627 0 0 0
393 131 2 0.5897 30.072907686468135 22.610292369563414 3.6405058846749774 0 0 0
892 298 3 -1.1794 26.08761030427405 17.274205543940436 6.186261104330864 0 0 0
894 298 2 0.5897 25.790881955083982 18.005109233641146 5.644076958021149 0 0 0
895 299 3 -1.1794 30.841679621219097 18.643174790258414 6.435422367518467 0 0 0
896 299 2 0.5897 30.33918357466009 19.30661913415026 5.9625899208536275 0 0 0
897 299 2 0.5897 30.322863413757556 17.843292125945666 6.350277456786913 0 0 0
955 319 3 -1.1794 26.84800275821097 21.352829224215295 4.550125195507577 0 0 0
956 319 2 0.5897 27.101742059475512 22.19104756479409 4.936440280178345 0 0 0
957 319 2 0.5897 27.23739965348445 21.363867921685273 3.6757790937905135 0 0 0
958 320 3 -1.1794 30.267813479629304 21.248337517869928 5.088059640571538 0 0 0
959 320 2 0.5897 31.1047152157936 20.81861729220114 4.911517440931033 0 0 0
960 320 2 0.5897 30.42858729601324 21.774120766802813 5.871599856690725 0 0 0
1018 340 3 -1.1794 24.152451190017434 23.840972142512978 6.126937146942865 0 0 0
1019 340 2 0.5897 24.512355286522116 23.22299866445683 5.490692714291944 0 0 0
1020 340 2 0.5897 24.16641834716508 24.685154839632656 5.675946748696319 0 0 0
1021 341 3 -1.1794 27.36474280764515 23.654128982259433 6.041681536865976 0 0 0
1022 341 2 0.5897 28.27088288527306 23.35262718786679 6.106788964700614 0 0 0
1023 341 2 0.5897 27.081654498633924 23.761326401103652 6.949757666469571 0 0 0
1024 342 3 -1.1794 30.59695582320424 23.946510080099223 6.357890599481295 0 0 0
1025 342 2 0.5897 31.28559403355154 24.60440376104076 6.262051115092896 0 0 0
1026 342 2 0.5897 30.56286581036254 23.769984755080255 7.298055120603145 0 0 0
1077 359 2 0.5897 27.765149531102438 25.31300696236273 5.742091438059117 0 0 0
1537 513 3 -1.1794 22.403673460290317 17.02870264675898 7.764372925452581 0 0 0
1541 514 2 0.5897 24.241309930375902 18.71422982832695 7.326505653101043 0 0 0
1589 530 2 0.5897 24.91454474823858 21.51514319806235 8.733318681011045 0 0 0
1592 531 2 0.5897 26.609095366407526 21.347588760537043 6.752676330766223 0 0 0
1594 532 3 -1.1794 30.897588743468177 21.857684960563088 8.144905292598192 0 0 0
1645 549 3 -1.1794 26.231151644739946 24.221966761503715 8.916435914093048 0 0 0
1646 549 2 0.5897 25.79580765086267 23.37893964159365 9.042978208035104 0 0 0
1649 550 2 0.5897 29.149526647537048 23.484843628238636 9.047621892034128 0 0 0
446 149 2 0.5897 23.887612242013716 26.4344029001123 1.4184281013686195 0 0 0
452 151 2 0.5897 29.63302808267609 25.66431445178193 2.948598932604925 0 0 0
1543 515 3 -1.1794 28.476294146096574 16.99929156148168 8.231949164690164 0 0 0
1544 515 2 0.5897 28.10484387321668 16.2858708818329 8.750877477511768 0 0 0
1591 531 3 -1.1794 26.313589661510363 21.19144081495857 7.649630117927943 0 0 0
1648 550 3 -1.1794 29.60367124673635 24.327403542413837 9.056411949454557 0 0 0
283 95 3 -1.1794 33.11004655844108 17.196219455643767 1.8725656784435967 0 0 0
285 95 2 0.5897 33.335552560122174 17.8426472075319 2.541527837973073 0 0 0
286 96 3 -1.1794 36.75626549377882 18.759998173721275 2.646967995680918 0 0 0
287 96 2 0.5897 37.4860995050485 18.202514627415862 2.377178378401014 0 0 0
288 96 2 0.5897 36.41304615659326 18.34083288953331 3.436102237936978 0 0 0
289 97 3 -1.1794 39.315923116552675 17.644251627128057 2.1234771376966393 0 0 0
343 115 3 -1.1794 36.99555660393135 21.867918401049767 2.6916856124224124 0 0 0
344 115 2 0.5897 36.93789918732446 20.988520108206366 2.318099645329006 0 0 0
345 115 2 0.5897 36.9823174938628 21.72778737375903 3.6384804654213085 0 0 0
394 132 3 -1.1794 34.15766956931348 24.03975910673827 2.569115879290298 0 0 0
395 132 2 0.5897 34.635970246409684 23.48274550511479 1.954953021605445 0 0 0
396 132 2 0.5897 34.518258189466835 24.915426542008625 2.4297811083692236 0 0 0
399 133 2 0.5897 38.454436631920046 23.641723255348573 2.56505263948405 0 0 0
898 300 3 -1.1794 33.45877303499561 18.281535719944937 4.752053589650385 0 0 0
900 300 2 0.5897 32.607454018278794 18.65231478533698 4.984455506439857 0 0 0
901 301 3 -1.1794 35.83173571944748 17.651680929851473 5.649827234466747 0 0 0
902 301 2 0.5897 34.90254300057269 17.76353756631391 5.449026683290357 0 0 0
906 302 2 0.5897 38.14820872347696 17.900398312013657 5.509671785146162 0 0 0
961 321 3 -1.1794 33.02870765355239 21.27411054427896 5.8090376324401305 0 0 0
962 321 2 0.5897 33.23521046117155 22.17440090109311 5.557907732621497 0 0 0
963 321 2 0.5897 33.8125747921235 20.775084565012094 5.579345186347853 0 0 0
964 322 3 -1.1794 35.822934572920126 20.755846537122963 5.625289015164029 0 0 0
965 322 2 0.5897 35.93064297451813 19.829737665071125 5.841974081634342 0 0 0
966 322 2 0.5897 36.50961602308806 21.20011285479688 6.122610231994914 0 0 0
967 323 3 -1.1794 38.47174746139222 21.772304904734757 6.10734402464463 0 0 0
1027 343 3 -1.1794 32.92881991353547 24.28789840594261 4.7665058144746 0 0 0
1028 343 2 0.5897 33.182033352812795 25.08419517634594 5.233437815363412 0 0 0
1029 343 2 0.5897 33.46730776758794 24.29221988458938 3.975150091730036 0 0 0
1031 344 2 0.5897 39.686324751124225 23.81297552101388 6.148101925728684 0 0 0
1550 517 2 0.5897 35.57133159126724 17.855882360265575 8.512756319000987 0 0 0
1599 533 2 0.5897 33.440604594010594 21.88220653012504 7.45291277870622 0 0 0
1652 551 2 0.5897 36.06501486244219 20.851835612405463 9.992909193234942 0 0 0
30079 0 1 0 34.689200283370674 25.221385416880533 8.723543582814777 0 0 0
30159 0 1 0 36.27255306105829 24.221816840006827 4.9057452168448465 0 0 0
30198 0 1 0 33.488775748079576 20.537078228906616 1.9769737210998068 0 0 0
905 302 2 0.5897 39.23761287575494 18.53978119681848 4.675235971224422 0 0 0
1655 552 2 0.5897 38.99829784663371 25.616756179068904 7.9371093472441 0 0 0
1546 516 3 -1.1794 34.4646455714974 19.10620579818848 7.7381891155765565 0 0 0
1549 517 3 -1.1794 36.18507903272766 17.182709940090017 8.806666398485913 0 0 0
1600 534 3 -1.1794 39.41397017024653 22.50671771677966 8.844235903723419 0 0 0
1654 552 3 -1.1794 38.19872483855471 25.30455383204932 8.360718860392698 0 0 0
397 133 3 -1.1794 39.08887743018828 24.27581432810589 2.230920404927946 0 0 0
904 302 3 -1.1794 39.08226516188435 17.83984037089446 5.309413663339602 0 0 0
290 97 2 0.5897 40.019511432867596 18.272299188028516 2.2870348499515534 0 0 0
292 98 3 -1.1794 41.65961248480773 18.51408463768106 3.171391915316461 0 0 0
294 98 2 0.5897 42.39924818287458 19.02517932739252 2.8428298075148484 0 0 0
346 116 3 -1.1794 43.740455831262054 19.46737416191442 1.8785622700289248 0 0 0
347 116 2 0.5897 43.48617266678847 19.689883993766017 0.9829834045703483 0 0 0
348 116 2 0.5897 44.430227409177824 20.0947229787552 2.095081150567024 0 0 0
398 133 2 0.5897 39.9314994431306 23.82537236598631 2.288550220805475 0 0 0
400 134 3 -1.1794 41.522572225867634 22.86917306459412 2.1775518042371353 0 0 0
401 134 2 0.5897 42.30739857926891 22.685826245319006 2.6939460067186904 0 0 0
402 134 2 0.5897 41.34215496827809 22.050172731580304 1.7161195686522956 0 0 0
403 135 3 -1.1794 44.66999850639156 23.018167969787555 1.8692859190154176 0 0 0
404 135 2 0.5897 44.75051750552185 22.415008699777154 1.130402627960689 0 0 0
405 135 2 0.5897 44.44281238544002 23.857896429863068 1.4699430558034785 0 0 0
462 154 2 0.5897 40.9159618764152 26.117178261810082 3.283972386821716 0 0 0
907 303 3 -1.1794 41.749579550388226 17.044314967655605 6.592535570502094 0 0 0
908 303 2 0.5897 41.02194485418957 17.398446958825016 6.081291441459156 0 0 0
909 303 2 0.5897 42.38418533288291 16.75385033354267 5.937449673561522 0 0 0
968 323 2 0.5897 39.2699970783076 21.41055843215903 5.722416904476939 0 0 0
969 323 2 0.5897 38.696534472387505 21.927092459920875 7.024809940733938 0 0 0
970 324 3 -1.1794 41.024655497141296 20.496184487361226 4.782348186096573 0 0 0
971 324 2 0.5897 41.72682366481078 21.146069549897952 4.753338041282235 0 0 0
972 324 2 0.5897 41.24415457407196 19.874576182503194 4.08833341325649 0 0 0
973 325 3 -1.1794 43.48667012507729 22.059267129963757 4.385637640761466 0 0 0
974 325 2 0.5897 43.95037334801757 22.398233376850722 3.619927089018452 0 0 0
975 325 2 0.5897 44.126291343033884 22.1109795401369 5.095878673244433 0 0 0
1030 344 3 -1.1794 40.247320424299616 24.58778008152621 6.113549695110803 0 0 0
1032 344 2 0.5897 39.67599580696401 25.283414945236892 5.7881073766094735 0 0 0
1033 345 3 -1.1794 43.28194163586686 24.956158626380404 5.381232812808816 0 0 0
1034 345 2 0.5897 42.689986443797736 24.73278054971019 6.099510422833615 0 0 0
1035 345 2 0.5897 42.70857737353357 25.29795311370361 4.6951855811436065 0 0 0
1036 346 3 -1.1794 45.57030242446141 23.357977481610213 6.20107760647241 0 0 0
1037 346 2 0.5897 45.155794067009495 23.933097837354303 5.557920056210335 0 0 0
1038 346 2 0.5897 46.50225096208323 23.388364047403265 5.984787273062306 0 0 0
1554 518 2 0.5897 42.325049308084736 18.17732460094333 8.10663606236505 0 0 0
1604 535 2 0.5897 42.32897707724791 21.644393013458696 6.912272886548294 0 0 0
1658 553 2 0.5897 44.926832757074095 24.56360990092555 7.521726800766584 0 0 0
30229 0 1 0 44.822997060034716 19.88194279687885 6.894494452233193 0 0 0
30397 0 1 0 45.92220391372424 26.020733948098112 1.2701804952746885 0 0 0
1657 553 3 -1.1794 44.71202848716878 25.177768319361824 8.22379630089812 0 0 0
914 305 2 0.5897 49.39441904071989 18.524905348611554 4.606245131677758 0 0 0
295 99 3 -1.1794 46.47190620713447 17.335562307768154 2.0368063567022063 0 0 0
296 99 2 0.5897 46.59098516565427 17.796501563829743 2.867219424701712 0 0 0
297 99 2 0.5897 45.665479306569146 16.833510023568216 2.154493193641189 0 0 0
298 100 3 -1.1794 49.64372385885969 18.499215636964248 2.654449904911514 0 0 0
299 100 2 0.5897 49.380703452567545 19.29692129777252 2.1954103095718205 0 0 0
300 100 2 0.5897 50.015474536043754 17.940872505560975 1.9715982577433173 0 0 0
301 101 3 -1.1794 52.58682264436437 19.07748859060171 1.844914087693838 0 0 0
302 101 2 0.5897 52.10225591968935 18.84044868979928 2.6356340997848173 0 0 0
303 101 2 0.5897 53.326613523867046 18.47038581655461 1.8257593579756322 0 0 0
349 117 3 -1.1794 47.22022544253329 20.781217130812962 1.878514461262855 0 0 0
350 117 2 0.5897 48.08035782632328 21.185632269999477 1.7651464829798769 0 0 0
351 117 2 0.5897 47.033073130102665 20.8731281233616 2.8127296973361124 0 0 0
352 118 3 -1.1794 50.31327040876257 21.889894251718733 1.8587493637451091 0 0 0
353 118 2 0.5897 51.01970295440378 22.432681700092765 2.2088446054646016 0 0 0
354 118 2 0.5897 50.65635049199989 21.554360474193267 1.0305314455084988 0 0 0
355 119 3 -1.1794 53.73925380666663 21.995907727129204 1.0882784408327906 0 0 0
356 119 2 0.5897 53.18009439835527 21.26291733599451 0.8307946951111572 0 0 0
357 119 2 0.5897 53.94440755263405 21.8296080751117 2.008327187152179 0 0 0
406 136 3 -1.1794 48.84102716475932 24.364642444792203 1.8153742579041592 0 0 0
407 136 2 0.5897 47.92124326573313 24.229066691651365 1.587671371480176 0 0 0
408 136 2 0.5897 49.20529479481553 23.481716678591734 1.878489640446002 0 0 0
409 137 3 -1.1794 51.892602466018786 24.44791349091178 2.5214687886283125 0 0 0
410 137 2 0.5897 52.803819618825095 24.55929329621849 2.2503437917445623 0 0 0
411 137 2 0.5897 51.50961235415435 25.32139840545156 2.4403886345474306 0 0 0
412 138 3 -1.1794 55.44724612684003 24.266653488432908 1.8042812735305214 0 0 0
413 138 2 0.5897 54.95658311493947 23.55136694810482 1.399501362603869 0 0 0
414 138 2 0.5897 54.918556183296296 24.52281302504703 2.559993612039203 0 0 0
910 304 3 -1.1794 46.449974148672176 17.03906186638556 5.030749941049881 0 0 0
911 304 2 0.5897 45.617545087334456 16.728120100556968 5.386571419455423 0 0 0
913 305 3 -1.1794 49.08571110366122 18.888234739878087 5.436259175121033 0 0 0
915 305 2 0.5897 48.67567537728775 18.14842968563548 5.8843560462626545 0 0 0
916 306 3 -1.1794 54.343920896726175 18.399867138447892 4.706448832886693 0 0 0
917 306 2 0.5897 53.664390635782695 18.22910122682419 5.358606303497023 0 0 0
976 326 3 -1.1794 47.85001081213579 21.183955852366083 4.356893294660808 0 0 0
977 326 2 0.5897 48.752075651022274 21.31270244897985 4.0637471490106245 0 0 0
978 326 2 0.5897 47.8366853906155 20.293796605054013 4.708561619474019 0 0 0
979 327 3 -1.1794 50.85220811022382 21.235494654713744 4.888393823240516 0 0 0
980 327 2 0.5897 51.1830310800599 20.90961715432604 4.05138016806137 0 0 0
981 327 2 0.5897 50.68623570704643 20.446557626945996 5.40440100184546 0 0 0
982 328 3 -1.1794 54.451203538736706 21.827005585589323 3.8418955449336676 0 0 0
984 328 2 0.5897 54.49254946717743 22.729162086675284 4.15912731708588 0 0 0
1039 347 3 -1.1794 48.47088682079536 23.617299378968486 5.7457513247363305 0 0 0
1040 347 2 0.5897 48.729196451595875 22.720430442006787 5.533302795840601 0 0 0
1041 347 2 0.5897 48.99109968997732 23.840411163423383 6.517653401472006 0 0 0
1042 348 3 -1.1794 51.55081341503644 25.06774718044402 5.336827582133595 0 0 0
1043 348 2 0.5897 51.106354664530926 24.366900093604972 5.813798987064168 0 0 0
1044 348 2 0.5897 51.17224520215333 25.03762229510881 4.458186659462194 0 0 0
1045 349 3 -1.1794 54.241477551275466 24.436874440033286 4.51189965919644 0 0 0
1047 349 2 0.5897 53.289919022027355 24.538317168490007 4.533739829681019 0 0 0
1098 366 2 0.5897 48.20030302483213 25.075033501157908 4.1561717121539195 0 0 0
1103 368 2 0.5897 54.70886325090685 27.032751267354435 6.412389330440832 0 0 0
1661 554 2 0.5897 50.30052687539866 25.269820988848654 8.100191614793328 0 0 0
30313 0 1 0 53.678532753489215 22.596134905154933 7.1543216607924 0 0 0
30320 0 1 0 52.113523916375755 19.21662764704604 7.520912838400083 0 0 0
473 158 2 0.5897 56.40168675885509 27.081379504302753 3.4837256427438823 0 0 0
1100 367 2 0.5897 51.546738461650406 27.018335952629933 5.8458252118901015 0 0 0
30274 0 1 0 53.74138310234696 27.012903200080284 0.6052261928477187 0 0 0
1660 554 3 -1.1794 50.18593788122538 24.35708217631197 7.835599931444379 0 0 0
1663 555 3 -1.1794 55.545208641244734 25.313523314870668 7.003899278480868 0 0 0
1664 555 2 0.5897 55.57096713969107 24.559737548660976 7.593285036714063 0 0 0
918 306 2 0.5897 55.15725841926189 18.124965519255063 5.129702904471786 0 0 0
923 308 2 0.5897 61.90133515362647 18.480558009601886 5.653277758736369 0 0 0
983 328 2 0.5897 53.98306150553148 21.35231421042474 4.528730298955009 0 0 0
1665 555 2 0.5897 56.13153016813108 25.076493445767774 6.2853754088767335 0 0 0
305 102 2 0.5897 55.18390348625582 16.429066846679373 2.3898178071505187 0 0 0
306 102 2 0.5897 54.60448108946349 17.663119266864033 3.048057441592001 0 0 0
307 103 3 -1.1794 60.467005028445996 19.328469054691137 0.7757473878209019 0 0 0
18534 6178 2 0.5897 43.54187567298576 34.64625124538359 21.842186241360817 0 0 0
309 103 2 0.5897 60.642998726842244 20.09018034719334 0.22343053188572146 0 0 0
312 104 2 0.5897 63.62673035814355 17.81147791796447 1.112282072605699 0 0 0
358 120 3 -1.1794 60.986166306802374 21.820896906156943 2.6948504760687286 0 0 0
359 120 2 0.5897 60.86056293414383 20.906589147137428 2.4408911360295615 0 0 0
360 120 2 0.5897 60.683207534777644 21.86181355976109 3.601918910519291 0 0 0
415 139 3 -1.1794 57.900060884706846 24.512820684906593 3.09122918090942 0 0 0
416 139 2 0.5897 57.16373606602596 24.40459923292405 2.489277737977279 0 0 0
417 139 2 0.5897 57.58295700584331 25.13107916934117 3.749585508514023 0 0 0
418 140 3 -1.1794 59.97199078510068 25.048827483659554 1.684072612016298 0 0 0
419 140 2 0.5897 59.16152806792775 24.77651239265197 2.1144508982610284 0 0 0
420 140 2 0.5897 60.666930174513624 24.64217574199547 2.2016871620452556 0 0 0
919 307 3 -1.1794 56.55468915332817 17.50510587209901 6.409941973300257 0 0 0
920 307 2 0.5897 57.389793289941935 17.972515060321857 6.428948751249054 0 0 0
922 308 3 -1.1794 60.95616875385059 18.520404877531064 5.7992356910853875 0 0 0
924 308 2 0.5897 60.83038638691662 18.131441955951804 6.6647517272248 0 0 0
985 329 3 -1.1794 57.150623265086345 21.468205124535977 5.06424226487684 0 0 0
986 329 2 0.5897 56.196328807622706 21.40514949097646 5.103969452627851 0 0 0
987 329 2 0.5897 57.36024361488407 21.35475970928155 4.137192535297887 0 0 0
988 330 3 -1.1794 60.27521457995129 21.793958578104533 5.32268950179947 0 0 0
989 330 2 0.5897 59.68357707061813 21.061713252825605 5.495932814756241 0 0 0
990 330 2 0.5897 61.008406783825514 21.657218083676355 5.92265863958144 0 0 0
1046 349 2 0.5897 54.54421121801899 24.836562100606926 5.32727234336994 0 0 0
1048 350 3 -1.1794 60.9859344564317 24.893565276941274 4.893502939401524 0 0 0
1049 350 2 0.5897 60.467844414789354 25.40978406180985 5.51102438819831 0 0 0
1050 350 2 0.5897 60.75270193999405 23.985215374243932 5.085166179918569 0 0 0
1669 557 3 -1.1794 60.53476083199578 23.454158857382872 7.944520481153843 0 0 0
1673 558 2 0.5897 63.3630148677415 24.548775121478286 6.585268685794861 0 0 0
1727 576 2 0.5897 57.20048472589239 26.97527647229239 7.494601040361835 0 0 0
30289 0 1 0 56.783703497271745 20.644169068879798 2.267305938751445 0 0 0
363 121 2 0.5897 62.97995487499264 21.28020377080861 3.4349954039841957 0 0 0
1053 351 2 0.5897 62.78952632015196 24.750186361283305 4.52666772771778 0 0 0
1562 521 2 0.5897 55.954454914792805 18.473593702441793 7.905027827503036 0 0 0
1666 556 3 -1.1794 57.951606762206076 23.825491142660123 6.3117196512308205 0 0 0
1667 556 2 0.5897 57.786386857334286 23.130682935568085 5.674401014283657 0 0 0
1668 556 2 0.5897 58.29869934162607 23.370024850365287 7.078732367909614 0 0 0
1671 557 2 0.5897 60.21521627188453 23.414668336708854 7.043097476682864 0 0 0
30085 0 1 0 58.50077010298605 20.70389665455503 8.355098235989631 0 0 0
927 309 2 0.5897 63.96059923689408 19.66473783260169 6.7806693129744975 0 0 0
310 104 3 -1.1794 63.994375648651264 18.434170905137815 1.7394361568301635 0 0 0
311 104 2 0.5897 63.33220896063212 18.501145802572918 2.4273903195206947 0 0 0
313 105 3 -1.1794 66.79790895486245 17.731299789818483 2.712358820182321 0 0 0
315 105 2 0.5897 65.88427883490158 17.693177126152992 2.429411576881547 0 0 0
361 121 3 -1.1794 63.41034709942945 20.609526898525612 3.9652662797128686 0 0 0
362 121 2 0.5897 64.29835682819176 20.55738805506467 3.611777077965728 0 0 0
364 122 3 -1.1794 66.07298680358234 20.570382122266597 3.578571456627859 0 0 0
365 122 2 0.5897 66.4422661426066 19.713199683446405 3.366196277817472 0 0 0
366 122 2 0.5897 66.31150278023841 21.125133092279714 2.835879108690701 0 0 0
367 123 3 -1.1794 69.00259968327596 23.190462795974344 2.7949731339505153 0 0 0
368 123 2 0.5897 68.19325185932169 23.379256171745432 2.3200580108161897 0 0 0
369 123 2 0.5897 69.67946605580818 23.173382912497342 2.1183696105018672 0 0 0
421 141 3 -1.1794 62.87697190025785 24.027211098037824 1.8819964477163755 0 0 0
422 141 2 0.5897 62.83341761384896 23.148405964579126 1.5051192114379717 0 0 0
423 141 2 0.5897 62.966995862324694 24.608113949467977 1.1265631921556052 0 0 0
424 142 3 -1.1794 65.97160508242946 23.88817911110601 3.106066246805917 0 0 0
425 142 2 0.5897 65.11268615263276 23.592309726689408 2.8044861409588417 0 0 0
426 142 2 0.5897 66.22850651983963 23.245159031888377 3.7669446337139902 0 0 0
925 309 3 -1.1794 64.0092328306164 18.910613532649176 6.193163713192798 0 0 0
930 310 2 0.5897 66.01792183369015 16.74925008014238 4.85076391507596 0 0 0
933 311 2 0.5897 69.42631748199044 15.95982901088656 5.318212647518207 0 0 0
991 331 3 -1.1794 62.870304622575745 22.021297173340976 6.4855501530580355 0 0 0
992 331 2 0.5897 63.08851386310161 22.27036732984806 5.587451815098009 0 0 0
993 331 2 0.5897 62.81665237189673 22.851708921787896 6.958593113920641 0 0 0
994 332 3 -1.1794 66.4616888127596 22.670309811080525 5.421801853825113 0 0 0
995 332 2 0.5897 66.97979691488888 21.917932060818302 5.1359284835800585 0 0 0
996 332 2 0.5897 65.77531174867867 22.293717893292357 5.972525609732499 0 0 0
997 333 3 -1.1794 69.66192205508632 22.15886596757429 5.3926202997770405 0 0 0
998 333 2 0.5897 69.56509483474734 22.47409237230903 4.494016100559858 0 0 0
999 333 2 0.5897 0.2736709917662295 21.87306618868325 5.4497552508396865 1 0 0
1051 351 3 -1.1794 63.711497727162914 24.86191297843163 4.758442689739101 0 0 0
1052 351 2 0.5897 64.16221893170194 24.942405309087214 3.917845914268287 0 0 0
1054 352 3 -1.1794 68.16088113137002 24.45181339744272 6.644109705787148 0 0 0
1055 352 2 0.5897 67.47571776598114 23.860122623949966 6.333168551430786 0 0 0
1056 352 2 0.5897 68.97236727679734 24.084551785649722 6.293624319937189 0 0 0
1568 523 2 0.5897 64.6764381736693 16.485239512292065 8.975275488990954 0 0 0
1572 524 2 0.5897 69.83670600150268 17.49045305842419 9.063035964052796 0 0 0
1622 541 2 0.5897 69.4512342678211 21.74378253534454 7.472584680086508 0 0 0
1676 559 2 0.5897 66.62975556102285 24.537916833199652 8.289420641826728 0 0 0
30175 0 1 0 62.30627560302189 19.429419179358987 8.819447793849422 0 0 0
30321 0 1 0 70.03191183960989 19.096093950509392 2.9823951463465894 0 0 0
30368 0 1 0 67.44528782809334 19.272193001416596 6.095838585050217 0 0 0
1116 372 2 0.5897 67.93568026375017 26.49434031254655 7.26376835742692 0 0 0
1672 558 3 -1.1794 62.99739120104425 24.309739426886456 7.4369815898049705 0 0 0
1680 560 2 0.5897 2.2485999335713047 26.766910877512476 8.592923973652459 0 0 0
427 143 3 -1.1794 2.967819233628055 27.812532628799193 1.51816265119705 0 0 0
428 143 2 0.5897 2.6315629267442935 27.615104342080432 0.6439854049070174 0 0 0
429 143 2 0.5897 2.61078779916832 28.676683342079343 1.7231124917353817 0 0 0
430 144 3 -1.1794 4.676030737603529 26.309128829950684 2.891767912982396 0 0 0
431 144 2 0.5897 5.175670741852111 26.822275130391382 3.526805038542548 0 0 0
432 144 2 0.5897 4.105840515273553 26.947292878723808 2.4629776027933956 0 0 0
484 162 3 -1.1794 2.9291717332921943 30.002616343119154 3.0997109140031345 0 0 0
485 162 2 0.5897 3.807368677824286 29.63962179249182 2.9846576207408493 0 0 0
486 162 2 0.5897 3.0180447568489956 30.925671922771237 2.8624265050393327 0 0 0
487 163 3 -1.1794 5.880915564256912 29.219446222022388 3.4274562546368577 0 0 0
488 163 2 0.5897 6.260942361682086 28.995946845606557 2.5778328284439884 0 0 0
489 163 2 0.5897 6.631383193797553 29.462851068295702 3.969475362999044 0 0 0
541 181 3 -1.1794 2.9849633614670434 32.613864646731734 2.2276569981742638 0 0 0
542 181 2 0.5897 2.8029171309794005 33.54627257879839 2.1105813335746575 0 0 0
543 181 2 0.5897 3.878262901019131 32.58493206396306 2.570310016877899 0 0 0
544 182 3 -1.1794 5.924825173434819 31.710346793598177 2.5532648239666242 0 0 0
545 182 2 0.5897 6.060903832765168 30.864350143985273 2.979886530878519 0 0 0
546 182 2 0.5897 6.37864636581115 32.3383204344146 3.1153385619857286 0 0 0
1057 353 3 -1.1794 2.2987978181683455 28.06672824944505 6.891650488935348 0 0 0
1058 353 2 0.5897 2.3410184024246647 28.59019045882426 6.0913779046794225 0 0 0
1059 353 2 0.5897 3.156161183624933 28.18417879616074 7.300753982550139 0 0 0
1060 354 3 -1.1794 5.649670050013522 26.539457353557303 5.811053756308561 0 0 0
1061 354 2 0.5897 6.045462505464796 25.696367326368776 5.590192857416079 0 0 0
1062 354 2 0.5897 5.077106097248109 26.348510999135478 6.553981823093946 0 0 0
1117 373 3 -1.1794 3.326489501849111 30.829478326060613 5.7207783754865265 0 0 0
1118 373 2 0.5897 2.7027915008086687 31.45770652678852 6.084868913484282 0 0 0
1119 373 2 0.5897 2.9053416760856665 30.50764258865644 4.923728138027888 0 0 0
1120 374 3 -1.1794 5.823008186727168 29.444216626960028 6.52263904238525 0 0 0
1121 374 2 0.5897 5.741267155927734 28.496104014348735 6.4195193368999055 0 0 0
1122 374 2 0.5897 4.99064151352524 29.792963771073182 6.20361894830361 0 0 0
1681 561 3 -1.1794 4.825481002898965 27.43195992095259 8.893039806697885 0 0 0
1734 578 2 0.5897 2.6588029324136397 30.702124992971022 8.446112487331106 0 0 0
1737 579 2 0.5897 5.461229550062553 30.44535390606087 8.444126881995121 0 0 0
1796 599 2 0.5897 1.6422658148232396 32.634296861937855 8.51348053690771 0 0 0
30024 0 1 0 6.087575225433167 33.10972784407494 5.885312460657747 0 0 0
30214 0 1 0 0.2186226257790834 27.938312455378775 4.105103035989735 0 0 0
1682 561 2 0.5897 5.030151248997592 26.511479880680827 9.057535264580551 0 0 0
1795 599 3 -1.1794 2.5969390249262165 32.68725120090251 8.558496749708286 0 0 0
433 145 3 -1.1794 9.64946610599048 27.675184584725905 1.619724764076904 0 0 0
434 145 2 0.5897 9.12940569510703 27.11625053891544 1.0423500465085633 0 0 0
435 145 2 0.5897 9.964134867018924 27.085548737437378 2.3049582825227515 0 0 0
436 146 3 -1.1794 16.002826977988487 27.80454385696996 1.4673810347505494 0 0 0
437 146 2 0.5897 15.67071207075111 26.911428015076556 1.3764107601316795 0 0 0
438 146 2 0.5897 16.153023759783572 28.097449938350945 0.568560366588146 0 0 0
490 164 3 -1.1794 8.798380942414926 29.977372022276867 2.8115165551091637 0 0 0
491 164 2 0.5897 9.145699082373085 29.31435314480681 2.214852589320364 0 0 0
492 164 2 0.5897 9.333715590001267 29.89412364234591 3.6006415160202963 0 0 0
493 165 3 -1.1794 11.740237696922335 30.09990469109157 2.9870006916498486 0 0 0
494 165 2 0.5897 12.365509283341998 29.61287078194671 2.450284010767769 0 0 0
495 165 2 0.5897 12.07521151235335 30.017639943272002 3.8798933955749346 0 0 0
496 166 3 -1.1794 14.750306785069347 29.997775509873485 2.2769847901735294 0 0 0
497 166 2 0.5897 15.076583003264652 29.135522703276205 2.019505722039322 0 0 0
498 166 2 0.5897 14.711710351523596 29.964161588109906 3.232815314417148 0 0 0
547 183 3 -1.1794 8.507320747277744 32.92991784413617 3.2862364943586417 0 0 0
548 183 2 0.5897 8.599566006328837 33.100814415224036 2.3489445904034745 0 0 0
549 183 2 0.5897 8.629664498765274 31.984357022650357 3.3709569270626076 0 0 0
550 184 3 -1.1794 11.190081575449433 32.66097277104341 3.391248153362691 0 0 0
551 184 2 0.5897 11.31247654677334 31.711840309511267 3.371249167400749 0 0 0
552 184 2 0.5897 10.245014754468997 32.779117117385134 3.4867658264420722 0 0 0
554 185 2 0.5897 16.422488127887036 31.374091219659537 3.239936674738782 0 0 0
1063 355 3 -1.1794 11.466936162618772 27.60287142145036 6.208661728541804 0 0 0
1064 355 2 0.5897 11.774606257007513 27.9978370911726 7.024488499793345 0 0 0
1123 375 3 -1.1794 8.381761382083036 30.025940423394783 5.6715099978609675 0 0 0
1124 375 2 0.5897 8.471575077087087 30.97828690328679 5.706181724491816 0 0 0
1125 375 2 0.5897 7.475352375337006 29.86076175078345 5.931072141279701 0 0 0
1126 376 3 -1.1794 11.855036341012708 30.275404693853545 6.013241415727951 0 0 0
1127 376 2 0.5897 11.61462164024971 30.655651653239346 6.85813470533413 0 0 0
1128 376 2 0.5897 11.27179721193858 29.52292583829297 5.914048550999421 0 0 0
1129 377 3 -1.1794 14.631199684263626 30.135593454693367 5.004050277539633 0 0 0
1130 377 2 0.5897 13.877167538933083 30.329775530692697 5.56079175217478 0 0 0
1131 377 2 0.5897 15.277073118763228 30.803885729332713 5.2331036025197175 0 0 0
1171 391 3 -1.1794 9.642004160531547 32.59370153653679 6.113532890552724 0 0 0
1172 391 2 0.5897 10.587389077995208 32.59235598732133 5.963609321606209 0 0 0
1173 391 2 0.5897 9.53056178765223 33.06568633704645 6.938786144133886 0 0 0
1174 392 3 -1.1794 16.548287982562414 32.266802535520966 6.511371184153676 0 0 0
1175 392 2 0.5897 15.928430994129567 32.57655802699892 7.171720067049794 0 0 0
1685 562 2 0.5897 9.464070601961986 27.05464752614606 8.703065427052861 0 0 0
1743 581 2 0.5897 10.49297219945351 30.351427884788464 9.204550409147103 0 0 0
1803 601 2 0.5897 8.767670548395241 31.73316402647385 8.961062865036785 0 0 0
30165 0 1 0 14.461233626319252 34.26994545066245 1.8383677751154233 0 0 0
30296 0 1 0 13.182709975488754 33.7109515812471 5.446643362197551 0 0 0
1176 392 2 0.5897 16.28353463397799 32.71172930550756 5.706276361805344 0 0 0
30276 0 1 0 15.263792550629873 26.788801655255323 4.7400701712969635 0 0 0
1684 562 3 -1.1794 8.903574605570439 26.823254994534974 7.962434814444226 0 0 0
1687 563 3 -1.1794 11.610255696666474 27.500949152573803 9.122262529714579 0 0 0
1692 564 2 0.5897 12.948318600323448 25.886601960179124 7.309633009290375 0 0 0
1738 580 3 -1.1794 8.510413881039582 29.96121781815864 8.478962857447819 0 0 0
1741 581 3 -1.1794 11.212855337123665 30.57974943841242 8.616443207127027 0 0 0
15086 5029 2 0.5897 9.421356961747385 34.11024834149772 5.19000667424588 0 0 0
14421 4807 2 0.5897 11.74049235045672 35.089691206182984 3.064215215587249 0 0 0
553 185 3 -1.1794 16.204017815723972 32.25703195443269 3.538128491359943 0 0 0
555 185 2 0.5897 15.659307595510517 32.6185479525825 2.8389653573322824 0 0 0
1745 582 2 0.5897 14.852239404076926 29.636383415475773 8.108255708834893 0 0 0
439 147 3 -1.1794 19.00364024329831 27.707336532104332 1.7099732392017868 0 0 0
440 147 2 0.5897 18.21360381105166 27.215425953664713 1.9338005132896092 0 0 0
441 147 2 0.5897 19.645340427403504 27.443826455387192 2.369531021163704 0 0 0
442 148 3 -1.1794 21.17453360051457 27.757641805836528 3.248131886144046 0 0 0
443 148 2 0.5897 21.707979028614613 26.98961529063696 3.0436738816204993 0 0 0
444 148 2 0.5897 21.56158548653337 28.112523988127883 4.048432622159953 0 0 0
499 167 3 -1.1794 18.68171237324624 30.40613549433482 3.1245504822086456 0 0 0
500 167 2 0.5897 18.735742637825457 29.48074152999625 2.885888970070817 0 0 0
501 167 2 0.5897 18.236217489273137 30.409863388958826 3.971753606886889 0 0 0
502 168 3 -1.1794 21.52884756799182 30.31199271165595 2.1670779280270995 0 0 0
503 168 2 0.5897 21.106469096799906 29.507032927694187 2.4668592104175717 0 0 0
504 168 2 0.5897 20.810906088208096 30.9373351716598 2.068394705412941 0 0 0
556 186 3 -1.1794 18.49315625015217 33.149132742418864 2.1860564805905285 0 0 0
557 186 2 0.5897 18.569805614913836 32.26076145523129 2.534126936495298 0 0 0
558 186 2 0.5897 18.071027707263184 33.64590777956938 2.8869515751657002 0 0 0
559 187 3 -1.1794 20.917044349526968 33.162679996203394 3.3314362406378586 0 0 0
560 187 2 0.5897 20.225510476810605 33.031559951188164 2.6827290094447513 0 0 0
561 187 2 0.5897 21.65116318970007 33.518830500603244 2.830977292518711 0 0 0
1066 356 3 -1.1794 18.79366910102162 27.250052676307476 5.256544466915876 0 0 0
1068 356 2 0.5897 18.45800127104085 26.960091965967436 6.104767078957399 0 0 0
1069 357 3 -1.1794 21.45877824960149 27.564359557548375 6.207672403230108 0 0 0
1070 357 2 0.5897 21.875916878104462 26.73168527049313 5.986582612130167 0 0 0
1071 357 2 0.5897 20.545923206699985 27.453499008211594 5.941895594531415 0 0 0
1132 378 3 -1.1794 17.4144776992981 29.521910558287665 5.713995974187362 0 0 0
1133 378 2 0.5897 17.894770947700927 28.694337738113752 5.7399631419302555 0 0 0
1134 378 2 0.5897 16.49314952274156 29.263889054002043 5.68551188675942 0 0 0
1135 379 3 -1.1794 21.028851585714882 30.537372012777872 5.103003689395688 0 0 0
1136 379 2 0.5897 21.062862531342034 30.652744085038815 4.153390616646074 0 0 0
1137 379 2 0.5897 21.042623868035232 29.588754560946334 5.230150674091405 0 0 0
1177 393 3 -1.1794 19.315522046002794 32.50254513999659 6.042039623153317 0 0 0
1178 393 2 0.5897 19.939254428545112 31.78463605548646 5.933425218196729 0 0 0
1179 393 2 0.5897 18.47792949961735 32.069774745674934 6.2075107596698444 0 0 0
1693 565 3 -1.1794 17.996937546107315 26.41069820410875 7.834235028494509 0 0 0
1697 566 2 0.5897 20.85203330601673 26.580693028887712 7.940411181604438 0 0 0
1748 583 2 0.5897 17.11277697039603 29.36791513993461 7.859496978186851 0 0 0
1751 584 2 0.5897 24.618702895280197 32.49062512865992 8.03599972674009 0 0 0
1812 604 2 0.5897 18.761861181286882 32.62465992546892 8.4726831185378 0 0 0
30225 0 1 0 22.513283971008473 34.22259549641265 6.463774671539221 0 0 0
1694 565 2 0.5897 18.821637259870283 25.95465935124835 8.001961653700311 0 0 0
1747 583 3 -1.1794 16.893748522042753 29.77878037333522 8.695827252787042 0 0 0
31149 0 1 0 56.3646451837896 0.19831834802080966 33.05793331713569 0 1 0
14367 4789 2 0.5897 17.674294419251666 33.15949650657117 0.5347554019957113 0 0 1
14368 4790 3 -1.1794 22.6102970572613 33.295079450450544 1.1297591420358664 0 0 1
21854 7285 2 0.5897 60.65822429572661 0.8880360727870713 32.74116803504891 0 1 0
447 149 2 0.5897 23.29457468849609 27.71926849425508 0.8805413876104682 0 0 0
445 149 3 -1.1794 23.84828018512829 27.376674630809752 1.5821620631686182 0 0 0
448 150 3 -1.1794 26.21858369485096 26.380417535879985 3.3125838552298963 0 0 0
449 150 2 0.5897 27.127627539705212 26.57361358146271 3.0833513117337144 0 0 0
450 150 2 0.5897 25.727142859000622 26.55017763767027 2.508904968109964 0 0 0
451 151 3 -1.1794 29.372189874133692 26.545025119171285 3.2179378657584286 0 0 0
453 151 2 0.5897 29.096826610429044 26.44559856460046 4.129267243651699 0 0 0
505 169 3 -1.1794 24.243804906972898 29.948747884321403 2.843877304744106 0 0 0
506 169 2 0.5897 23.294095747388436 30.02692998071137 2.7534709287430785 0 0 0
507 169 2 0.5897 24.41438341960771 29.009022415296357 2.7802282242931238 0 0 0
508 170 3 -1.1794 27.553644966018872 29.709142895641598 3.226223980266812 0 0 0
509 170 2 0.5897 28.50526431797675 29.692910328748724 3.328145838106211 0 0 0
510 170 2 0.5897 27.350332058348993 30.620527603197274 3.0158117732960577 0 0 0
511 171 3 -1.1794 30.310443975375062 29.426844937541293 3.008966141728435 0 0 0
512 171 2 0.5897 30.320051451256568 28.511066008081933 3.287334734001351 0 0 0
513 171 2 0.5897 31.171336531556086 29.566855170034408 2.61464013892628 0 0 0
562 188 3 -1.1794 24.16315094094365 33.33628668655319 3.7909694558815734 0 0 0
563 188 2 0.5897 24.992148234909084 32.89001005929459 3.6182487002533823 0 0 0
564 188 2 0.5897 23.736691435345666 32.80011516257217 4.459463144224403 0 0 0
565 189 3 -1.1794 26.620555594206476 32.622605444305584 3.3000175722823317 0 0 0
566 189 2 0.5897 26.593643286776917 33.39345637456808 2.7331874191483942 0 0 0
567 189 2 0.5897 27.170267544764325 32.88638124930843 4.037899071491306 0 0 0
1072 358 3 -1.1794 23.966093087855537 26.16363787189177 4.858871513231555 0 0 0
1073 358 2 0.5897 24.48176250805003 25.997785879344164 4.069688486759126 0 0 0
1074 358 2 0.5897 24.103516769064935 27.092549241785818 5.044531118763308 0 0 0
1075 359 3 -1.1794 28.201229845591598 26.141676333014246 5.543665392179957 0 0 0
1076 359 2 0.5897 27.549472065854605 26.64503352413548 5.0557362511773585 0 0 0
1078 360 3 -1.1794 31.152120442447828 28.19626429156959 5.8800254395778575 0 0 0
1079 360 2 0.5897 31.150472437372457 29.116880091535116 6.142123667388293 0 0 0
1080 360 2 0.5897 30.593012371461892 27.762272514991338 6.5244490896045235 0 0 0
1138 380 3 -1.1794 23.977812709930365 30.58957597578907 5.466640090405667 0 0 0
1139 380 2 0.5897 24.08594432709904 30.247046566223208 4.579390324711695 0 0 0
1140 380 2 0.5897 23.03181460217676 30.69197067136432 5.57072595336038 0 0 0
1141 381 3 -1.1794 26.699526225846068 30.988560095558103 5.857644816710013 0 0 0
1142 381 2 0.5897 25.776971694961322 30.740285328723505 5.798618164705098 0 0 0
1143 381 2 0.5897 27.13459660608155 30.45531501604671 5.192366487487599 0 0 0
1180 394 3 -1.1794 27.85909517973905 33.34752048692554 5.539978284444476 0 0 0
1181 394 2 0.5897 28.7203441835044 33.26549314727343 5.949555208691275 0 0 0
1182 394 2 0.5897 27.525497436972287 32.451176928311355 5.501085672331509 0 0 0
1183 395 3 -1.1794 30.267304151115802 33.45057503009591 6.489350150056968 0 0 0
1184 395 2 0.5897 29.95896968839975 33.324721484839486 7.386749232906925 0 0 0
1185 395 2 0.5897 30.034122905285276 34.35504897786221 6.280096971996159 0 0 0
1700 567 2 0.5897 26.805198330743707 27.32515840355145 8.738947533981818 0 0 0
1703 568 2 0.5897 31.03974119568529 26.82471111160635 8.58411473983458 0 0 0
1750 584 3 -1.1794 24.05205586331332 32.08778296638027 8.693921076105948 0 0 0
1754 585 2 0.5897 29.494071106295397 28.391513258965503 8.812671912233734 0 0 0
1814 605 2 0.5897 27.314052254076877 32.48882817329009 8.338046041016932 0 0 0
1817 606 2 0.5897 29.41245213193379 31.54868972853126 9.071198425629575 0 0 0
30034 0 1 0 29.935940127194065 32.90901023569549 2.977465139313508 0 0 0
30071 0 1 0 25.869235339427465 28.04127435280655 6.548291875763498 0 0 0
1702 568 3 -1.1794 30.18513629090438 26.784064684203727 8.154894406413552 0 0 0
1816 606 3 -1.1794 29.342939151043595 32.495137227577885 8.946152283107843 0 0 0
14251 4751 3 -1.1794 33.3301316297132 26.901394044997662 2.4568088079629926 0 0 1
1082 361 2 0.5897 32.75601745802831 27.485618054949537 5.178827935798383 0 0 0
454 152 3 -1.1794 35.907474708695034 27.86375165651233 2.340323413849278 0 0 0
455 152 2 0.5897 35.07212884731399 27.396426324179714 2.3343182955461907 0 0 0
456 152 2 0.5897 36.279120505352985 27.679901404060818 3.2030576177422194 0 0 0
459 153 2 0.5897 38.7537120438434 27.396609167922012 2.926109218034533 0 0 0
514 172 3 -1.1794 35.22253900610512 30.680304337116883 2.655412905644186 0 0 0
515 172 2 0.5897 35.283305988128554 31.202129201664974 1.8552637344220104 0 0 0
516 172 2 0.5897 35.46819900170926 29.795778636755234 2.3843082096920742 0 0 0
517 173 3 -1.1794 38.406035232700525 30.034033097607427 3.1879306629187445 0 0 0
519 173 2 0.5897 37.958697824087714 30.83666485606047 2.9197844683471352 0 0 0
568 190 3 -1.1794 37.44317604183831 32.70778834037752 3.3894447313900824 0 0 0
569 190 2 0.5897 38.26983959990229 32.66610355997765 3.8701957903983035 0 0 0
1081 361 3 -1.1794 33.65112389869592 27.771294519387922 4.996056758624971 0 0 0
1083 361 2 0.5897 33.64929415571463 28.70779674396461 5.19402686514185 0 0 0
1084 362 3 -1.1794 36.05313283480424 28.47691813462916 5.997618642270745 0 0 0
1085 362 2 0.5897 35.310308382727925 28.272546714987044 5.4295728575107045 0 0 0
1086 362 2 0.5897 36.08691385457429 29.433386128158336 6.013722442954693 0 0 0
1089 363 2 0.5897 37.63895852653819 27.394962140225168 6.048549531682566 0 0 0
1144 382 3 -1.1794 33.110782491730326 30.399129130209847 5.596940594688515 0 0 0
1145 382 2 0.5897 33.620804089259984 31.049801028912874 5.1145138235213246 0 0 0
1146 382 2 0.5897 33.11251246011808 30.714736484635612 6.50061149490478 0 0 0
1147 383 3 -1.1794 36.38300231573702 31.030134133331043 5.64137431750505 0 0 0
1148 383 2 0.5897 36.306637631961316 30.79222702067461 4.717361098251999 0 0 0
1149 383 2 0.5897 36.13521203249622 31.954179512049496 5.672544176548684 0 0 0
1152 384 2 0.5897 39.005504123693 30.706327977735437 6.293889489127209 0 0 0
1186 396 3 -1.1794 32.96874262577503 33.81322205139719 5.663530789743346 0 0 0
1187 396 2 0.5897 32.09684048753789 33.51592448293883 5.923592991217654 0 0 0
1188 396 2 0.5897 33.45762565839293 33.87026169777934 6.484488528017698 0 0 0
1189 397 3 -1.1794 35.558166731723354 33.53441081612871 5.083330548597504 0 0 0
1190 397 2 0.5897 34.61100962760119 33.475100301113805 4.958401060656114 0 0 0
1191 397 2 0.5897 35.662067735270575 33.998381874421504 5.914093622680791 0 0 0
1194 398 2 0.5897 40.22024882805379 34.323796159093426 5.955725235095048 0 0 0
1707 569 2 0.5897 33.29863664278727 27.74154144630307 9.348646942511165 0 0 0
1757 586 2 0.5897 33.320274385205785 30.039213019321107 8.350097941490164 0 0 0
1764 588 2 0.5897 38.61118002934447 29.36611148330849 8.313366268915342 0 0 0
1820 607 2 0.5897 32.68842190825243 32.241673217502715 8.478028820751963 0 0 0
1825 609 3 -1.1794 38.58902535263744 34.43728175788611 8.239207833709601 0 0 0
1150 384 3 -1.1794 39.25477608775529 31.215383396828475 5.52255514821749 0 0 0
1756 586 3 -1.1794 32.519291784618325 30.562025463147656 8.313678225515238 0 0 0
1819 607 3 -1.1794 32.94338158272837 33.13496891567643 8.708788310496326 0 0 0
1824 608 2 0.5897 34.836127578857436 33.51890257029307 8.336596482267806 0 0 0
14445 4815 2 0.5897 35.40745541489688 34.46333107857598 1.986366750709621 0 0 0
14443 4815 3 -1.1794 34.99381252370982 33.62402991734153 1.7846150278793798 0 0 0
457 153 3 -1.1794 39.2245510146386 26.727109377536753 3.42240759472317 0 0 0
1192 398 3 -1.1794 40.3637701290794 33.74111102958542 5.209996423493476 0 0 0
458 153 2 0.5897 39.01211438571697 25.905860781169324 2.9789516324864196 0 0 0
460 154 3 -1.1794 41.85763047298607 26.186075660390635 3.441279153324396 0 0 0
461 154 2 0.5897 42.12238948571506 26.976360483371764 2.970550946288582 0 0 0
463 155 3 -1.1794 45.18448276359691 30.29416190108367 3.182441910791853 0 0 0
464 155 2 0.5897 45.048627518097 29.93432348655052 4.058964257185497 0 0 0
465 155 2 0.5897 44.37112950992624 30.102459181033975 2.715602084854633 0 0 0
518 173 2 0.5897 38.577923254391614 30.15558500485015 4.12169210312057 0 0 0
520 174 3 -1.1794 42.76851162697909 28.8325950473637 2.5429087199012432 0 0 0
521 174 2 0.5897 42.398475566270655 29.36639208363956 3.2460201765890564 0 0 0
522 174 2 0.5897 42.14970104298943 28.92710688932274 1.818773018036062 0 0 0
570 190 2 0.5897 36.7977671995968 32.97356046163192 4.044459135499706 0 0 0
571 191 3 -1.1794 40.932422661403116 32.121678339285644 2.2383723454051676 0 0 0
572 191 2 0.5897 41.227116170258356 32.03363748532 3.1448137057352405 0 0 0
573 191 2 0.5897 40.7114401173262 33.048507902983225 2.14681103671829 0 0 0
574 192 3 -1.1794 44.645773199657874 32.665327232393864 1.6159370865346836 0 0 0
575 192 2 0.5897 45.02445034143594 32.47104341248506 2.473310239500924 0 0 0
576 192 2 0.5897 44.068281512809946 33.41249561644503 1.7723800939089058 0 0 0
1087 363 3 -1.1794 38.357974560099905 26.791455074965967 5.86139454728575 0 0 0
1088 363 2 0.5897 38.46656871277401 26.834815389793583 4.911363443808117 0 0 0
1090 364 3 -1.1794 40.82873090056678 27.576712296857686 5.951037058992651 0 0 0
1091 364 2 0.5897 41.11284015686131 26.724865499241247 5.619569477012199 0 0 0
1092 364 2 0.5897 39.87832169687143 27.49757108026704 6.032830471490294 0 0 0
1093 365 3 -1.1794 45.003515421282785 27.214651238727406 4.750384017169025 0 0 0
1094 365 2 0.5897 44.24528314333325 26.669044480395197 4.959259882430569 0 0 0
1095 365 2 0.5897 45.652435856442835 26.601624058097162 4.404939746960732 0 0 0
1151 384 2 0.5897 39.9503729412837 30.70250733670545 5.111052718579393 0 0 0
1153 385 3 -1.1794 41.794006006404125 29.852879586082015 4.951758911497047 0 0 0
1154 385 2 0.5897 41.48410125849846 28.98460615363175 5.209231065688059 0 0 0
1155 385 2 0.5897 42.35925594127273 30.129564591356125 5.672986705837526 0 0 0
1156 386 3 -1.1794 44.09948305470178 30.262330788119705 6.479675293592133 0 0 0
1157 386 2 0.5897 44.387331659878214 29.39330371233515 6.759260982965852 0 0 0
1158 386 2 0.5897 44.878624959380424 30.659573381437763 6.090613832458364 0 0 0
1193 398 2 0.5897 40.207506886195986 32.86316265005745 5.557877356035169 0 0 0
1195 399 3 -1.1794 44.8811950167181 34.11169316386964 5.430960722265218 0 0 0
1196 399 2 0.5897 45.57126385554416 33.44903730240854 5.461367724984888 0 0 0
1197 399 2 0.5897 44.16882207990528 33.740392043182766 5.951433172858403 0 0 0
1709 570 2 0.5897 37.53628459458015 27.263547012674916 8.898810667480314 0 0 0
1712 571 2 0.5897 39.7417591437424 27.53985056580678 8.76386909428248 0 0 0
1714 572 3 -1.1794 43.76264875021923 27.653256918554536 7.649648647598798 0 0 0
1762 588 3 -1.1794 39.13065575227155 30.091571605799324 7.966835334547662 0 0 0
1766 589 2 0.5897 42.19421252207995 30.220570166153028 7.863474580976671 0 0 0
1770 590 2 0.5897 44.575887498544525 30.46637548995487 8.385045461518814 0 0 0
1830 610 2 0.5897 45.09419673293676 32.372035997809505 7.900141521555241 0 0 0
1711 571 3 -1.1794 40.4824975697547 26.93569560420855 8.713520246005784 0 0 0
1713 571 2 0.5897 40.85478490074855 27.08435883326895 7.844305597583682 0 0 0
1828 610 3 -1.1794 44.35673495439624 32.93346166059489 8.139269011335935 0 0 0
1718 573 2 0.5897 46.09488278711057 27.514633681657106 9.95795087426942 0 0 0
466 156 3 -1.1794 47.378760542966084 28.554441330475196 2.141967303493706 0 0 0
467 156 2 0.5897 46.521007352424306 28.743722622402952 2.5223150566436723 0 0 0
468 156 2 0.5897 47.623715235193785 27.70649919812555 2.5124033629734597 0 0 0
469 157 3 -1.1794 50.437000192316084 26.760456398476258 3.087978521248978 0 0 0
470 157 2 0.5897 49.48343064483843 26.68718662788063 3.127581697387328 0 0 0
471 157 2 0.5897 50.681342891808015 27.165460176803325 3.9201455199737025 0 0 0
472 158 3 -1.1794 55.465372494690804 27.097115532808644 3.285484239621197 0 0 0
474 158 2 0.5897 55.277573270536166 28.014382273136636 3.0865228549897075 0 0 0
523 175 3 -1.1794 51.111118505055856 29.763386489182647 2.40093525994806 0 0 0
524 175 2 0.5897 50.75551362853177 28.880615058892324 2.2985061341886044 0 0 0
525 175 2 0.5897 50.50338057375536 30.324335910140736 1.9190407090388506 0 0 0
526 176 3 -1.1794 54.179280454013394 29.88984833651157 2.938705854001008 0 0 0
527 176 2 0.5897 53.24756572461789 30.026861312603558 2.767335741608001 0 0 0
528 176 2 0.5897 54.616893663433984 30.59784954938532 2.465989570851643 0 0 0
577 193 3 -1.1794 47.72124827820104 31.458274478507263 1.8319971386094271 0 0 0
578 193 2 0.5897 47.639521260772426 30.51307680279124 1.704895158686916 0 0 0
579 193 2 0.5897 46.827282039067505 31.75591879595713 2.000710548471595 0 0 0
580 194 3 -1.1794 51.94359114347001 34.32893500948905 3.344567883830741 0 0 0
581 194 2 0.5897 51.30170856972005 33.642670121486915 3.5269404754624762 0 0 0
582 194 2 0.5897 52.79129133969448 33.911238598502415 3.4967745552974643 0 0 0
583 195 3 -1.1794 54.64754590736531 33.4456522289034 3.977016014602352 0 0 0
585 195 2 0.5897 54.78106085470918 33.665842967163236 4.898928329073384 0 0 0
1096 366 3 -1.1794 47.765560415743984 25.92082256552497 4.265131591342321 0 0 0
1097 366 2 0.5897 47.81333440276631 26.095901607306686 5.204970418348343 0 0 0
1099 367 3 -1.1794 51.72411375179917 27.849980642516854 5.406352136992844 0 0 0
1101 367 2 0.5897 52.64990870968924 28.020408137883013 5.5798158295787434 0 0 0
1102 368 3 -1.1794 54.31854657563692 27.61793677556219 5.763203291929903 0 0 0
1104 368 2 0.5897 54.65097724539022 27.300692925942734 4.923512732821116 0 0 0
1159 387 3 -1.1794 53.55350154699021 30.66322381740568 5.682342201021209 0 0 0
1161 387 2 0.5897 53.80086018427843 30.43515797015645 4.786221987654171 0 0 0
1198 400 3 -1.1794 46.56227044262367 31.600536380525536 5.864854038443083 0 0 0
1199 400 2 0.5897 47.20676779393157 31.290373688027103 5.228730422762061 0 0 0
1200 400 2 0.5897 47.08282184529934 32.02800189620656 6.544950899518001 0 0 0
1201 401 3 -1.1794 50.80814998731033 32.09191516034092 4.717950420709611 0 0 0
1202 401 2 0.5897 51.626432745754556 31.764509269153415 5.09138168204004 0 0 0
1203 401 2 0.5897 50.21918593199432 31.33749037347395 4.731932582096906 0 0 0
1204 402 3 -1.1794 54.536584306707745 33.023761887150734 6.609850865993241 0 0 0
1205 402 2 0.5897 54.13663663512616 32.169417736593026 6.447465173165329 0 0 0
1206 402 2 0.5897 53.882178991866965 33.50225465586801 7.118800888411822 0 0 0
1773 591 2 0.5897 48.362526202209345 30.66323195127401 9.89911102348232 0 0 0
1775 592 2 0.5897 51.75185944555865 29.996161890932804 7.648394669768827 0 0 0
1778 593 2 0.5897 55.16757150125284 30.116939760161053 8.44728256969421 0 0 0
1834 612 3 -1.1794 50.16841145073462 33.3343665408839 6.988768090141171 0 0 0
1835 612 2 0.5897 50.057484333924556 34.20523325486741 6.607300279926502 0 0 0
30094 0 1 0 47.90173443764184 34.09914178489041 4.429621683205278 0 0 0
30230 0 1 0 53.30599736905405 32.61756400963625 1.1721333625139905 0 0 0
30365 0 1 0 47.58820169913506 26.697843141548717 7.829282957834671 0 0 0
30394 0 1 0 48.553984851274556 29.230352374233846 5.056177838778581 0 0 0
1160 387 2 0.5897 54.00627253265446 30.019719885935945 6.227440738791181 0 0 0
1774 592 3 -1.1794 50.9594500487421 29.633113612383898 8.044014009824625 0 0 0
1833 611 2 0.5897 48.58638322841563 33.425949674215474 7.901844905559979 0 0 0
1725 575 2 0.5897 55.13984277890979 26.91173596933477 9.316795656492655 0 0 0
1110 370 2 0.5897 60.419047378018924 27.791334586055 5.940996454461584 0 0 0
475 159 3 -1.1794 60.126953914639344 27.27583747503126 3.3094952687140267 0 0 0
476 159 2 0.5897 60.43525184393232 27.996397015570317 2.7599699276858494 0 0 0
477 159 2 0.5897 60.120267910211226 26.515984430159694 2.7274204710245726 0 0 0
529 177 3 -1.1794 57.65908373639915 29.486168464812756 2.0348427176170296 0 0 0
530 177 2 0.5897 57.64403217767425 29.531380022251668 2.9908559024557606 0 0 0
531 177 2 0.5897 57.231367089385195 30.29360168678314 1.7496393042729699 0 0 0
532 178 3 -1.1794 60.40856121693223 29.970758394200082 2.479522328057748 0 0 0
533 178 2 0.5897 59.66260366575594 29.66548709512455 1.9632004480206697 0 0 0
534 178 2 0.5897 60.1341805384661 29.855091386546274 3.389229918173658 0 0 0
584 195 2 0.5897 55.52392741163416 33.244064110266095 3.64906931304191 0 0 0
586 196 3 -1.1794 56.30264349366192 32.198010388917155 1.8582198803557226 0 0 0
587 196 2 0.5897 56.36311094425212 32.56822592114602 0.9775861585531229 0 0 0
588 196 2 0.5897 57.21174208214793 32.05394716462518 2.12093074690691 0 0 0
589 197 3 -1.1794 58.78070410187293 32.5482393403322 2.8635254262693466 0 0 0
590 197 2 0.5897 59.36096099720383 33.308330182855244 2.9059003021813914 0 0 0
591 197 2 0.5897 59.29133262355341 31.83485832046428 3.2463801443501046 0 0 0
1105 369 3 -1.1794 57.62044053315236 26.461091989058495 5.065890380936297 0 0 0
1106 369 2 0.5897 58.31658754482866 27.058154823060864 4.791797181381476 0 0 0
1107 369 2 0.5897 58.072784702151864 25.772897835161224 5.553747837300729 0 0 0
1108 370 3 -1.1794 60.35599907294805 27.168469437923342 6.6650791261547955 0 0 0
1109 370 2 0.5897 59.90351928388567 27.65030683167357 7.357413406425959 0 0 0
1162 388 3 -1.1794 56.82458559135154 29.204013855668798 4.9718969695461706 0 0 0
1163 388 2 0.5897 56.9373120941099 29.56853506057494 5.849763544243686 0 0 0
1164 388 2 0.5897 56.501776792235624 28.31526210589878 5.120715517639764 0 0 0
1165 389 3 -1.1794 59.771892225940164 29.55926661558731 5.017955064045664 0 0 0
1166 389 2 0.5897 59.002648968164486 30.030266006477515 5.3383556890265025 0 0 0
1167 389 2 0.5897 60.40746366760097 29.6247279005869 5.7306926658319615 0 0 0
1207 403 3 -1.1794 57.33861725416232 31.907738941452447 6.78873694710921 0 0 0
1208 403 2 0.5897 57.94069871652474 32.608824201622795 6.5393229707507325 0 0 0
1209 403 2 0.5897 56.53349683162233 32.10058895637786 6.308298161685791 0 0 0
1210 404 3 -1.1794 60.239678601050414 32.24839499114822 5.8300740507729385 0 0 0
1211 404 2 0.5897 61.013210089444385 32.660933708699936 5.445764765935976 0 0 0
1212 404 2 0.5897 60.588806206147865 31.66296810142546 6.502098535408951 0 0 0
1215 405 2 0.5897 62.731595206516495 33.023364619388595 4.083773162349422 0 0 0
1726 576 3 -1.1794 57.81834092611884 27.179193833934857 8.196671524414542 0 0 0
1780 594 3 -1.1794 56.71180992188969 29.67327358621576 7.897129372124293 0 0 0
1783 595 3 -1.1794 59.94240594781427 29.62315643938447 7.998513253315309 0 0 0
1842 614 2 0.5897 56.52824850686231 32.459250688936315 9.328959474426684 0 0 0
14094 4698 2 0.5897 44.65764449081501 17.901396305245484 0.5765081446327469 0 0 1
31078 0 1 0 58.82506049833864 34.137758116980066 8.36123652266004 0 0 0
14330 4777 2 0.5897 48.81528307301669 28.77726787045496 0.5707907951213431 0 0 1
593 198 2 0.5897 62.194142729347604 30.852617954478994 3.2331714430387093 0 0 0
478 160 3 -1.1794 63.06032362866429 26.973299025804586 2.4732101939487103 0 0 0
479 160 2 0.5897 63.92157888758549 26.59361285446048 2.2991157091459593 0 0 0
480 160 2 0.5897 62.666971312499854 26.388906364822827 3.121277337592016 0 0 0
481 161 3 -1.1794 66.07413088757993 26.243937081924653 1.8086106672472162 0 0 0
482 161 2 0.5897 66.5625120420961 26.840768407780857 2.375627179000731 0 0 0
483 161 2 0.5897 65.99240526255771 25.439391092810453 2.3207225005536443 0 0 0
535 179 3 -1.1794 65.3153017248093 30.588468000448703 2.2784677058169156 0 0 0
536 179 2 0.5897 65.0586755105854 30.04304510421615 1.5349029124384543 0 0 0
537 179 2 0.5897 66.27234520705986 30.57936974559487 2.263775466485086 0 0 0
538 180 3 -1.1794 68.15365762431243 30.11122460017555 2.2069660090511873 0 0 0
539 180 2 0.5897 68.78595930860502 30.779455126382135 1.9425909994256483 0 0 0
540 180 2 0.5897 68.65576437753195 29.509998714654376 2.7570997296298656 0 0 0
592 198 3 -1.1794 62.896914598111906 31.46500850752486 3.015637216409353 0 0 0
594 198 2 0.5897 63.67505918078105 30.91498019652974 2.9251236533826717 0 0 0
595 199 3 -1.1794 66.56182513869526 32.982419738129984 4.087971072306064 0 0 0
596 199 2 0.5897 65.9112476762651 32.53786385957898 3.5445091807482525 0 0 0
597 199 2 0.5897 67.34113449858562 33.03507841638413 3.5346749712755647 0 0 0
598 200 3 -1.1794 69.12793837305018 33.09801405755071 2.8027176517747274 0 0 0
599 200 2 0.5897 69.57121789079005 33.87838013062866 2.469906714365256 0 0 0
600 200 2 0.5897 69.48427638388975 32.97655924597514 3.6827761497774483 0 0 0
1111 371 3 -1.1794 64.45396392542112 27.049272177802216 6.283796083970077 0 0 0
1112 371 2 0.5897 64.29702692471815 26.273890746559374 5.7449208277211845 0 0 0
1113 371 2 0.5897 64.19416219049367 26.78480304477136 7.166287372477956 0 0 0
1114 372 3 -1.1794 68.07266475612667 27.423206875044443 7.0775570200810956 0 0 0
1115 372 2 0.5897 69.02409812018286 27.526125321533783 7.057223169002824 0 0 0
1168 390 3 -1.1794 66.81310374087047 27.320244089780612 4.350458745849345 0 0 0
1169 390 2 0.5897 67.47937345392978 27.275097086436613 5.036227451058798 0 0 0
1170 390 2 0.5897 66.0915270654663 27.807117228078678 4.748596423868959 0 0 0
1213 405 3 -1.1794 62.51636318986132 33.53325548573422 4.864746973572126 0 0 0
1214 405 2 0.5897 62.466608984562285 34.437514687118345 4.554792474710056 0 0 0
1216 406 3 -1.1794 67.13439408854508 34.57035070962328 6.44395335654776 0 0 0
1217 406 2 0.5897 66.98790642170404 34.340100509008295 5.526479733191484 0 0 0
1218 406 2 0.5897 67.15470029801958 33.73008526847912 6.901963476547227 0 0 0
1219 407 3 -1.1794 69.67099624080457 33.00808683604757 5.5646017100039895 0 0 0
1220 407 2 0.5897 69.04121970188633 32.315323648187366 5.7638289823816145 0 0 0
1221 407 2 0.5897 69.46360808393383 33.70669232682704 6.185224130814594 0 0 0
1790 597 2 0.5897 67.26880941323103 28.307313473092712 8.343129939286223 0 0 0
1792 598 3 -1.1794 68.76459524058663 30.329522269251196 8.409212828380213 0 0 0
1849 617 3 -1.1794 68.86411117091643 33.06111678480102 8.663475697825014 0 0 0
1850 617 2 0.5897 69.00021311180942 32.12452303276678 8.520298375301165 0 0 0
30316 0 1 0 64.64209875344893 33.26391353992384 0.5530782825455623 0 0 0
30326 0 1 0 64.30809776945043 30.486786904125083 5.653447787776752 0 0 0
1730 577 2 0.5897 64.36307339308772 26.603192679854416 8.97701031110681 0 0 0
1847 616 2 0.5897 62.77274146100153 33.39677661457843 6.762817551193581 0 0 0
30334 0 1 0 66.66466028635614 28.420284006523875 27.59293338320304 0 0 0
1223 408 2 0.5897 7.111895181000085 3.099607750544236 8.687824526720336 0 0 0
1224 408 2 0.5897 5.855450205916503 2.7861281960774393 9.472024743703795 0 0 0
1284 428 2 0.5897 2.021614222861403 5.7248996355689545 9.011572853531566 0 0 0
1852 618 3 -1.1794 2.5539585361027535 2.0072050249145947 11.71932557701511 0 0 0
1853 618 2 0.5897 2.6143150699988196 1.1448810442389454 12.130404990691767 0 0 0
1854 618 2 0.5897 2.3098012267620067 2.5966651091358846 12.432877110226048 0 0 0
1855 619 3 -1.1794 5.762794445395396 1.813877575576351 11.461651918085803 0 0 0
1856 619 2 0.5897 5.664246360739546 0.8645295653679392 11.389137433162235 0 0 0
1857 619 2 0.5897 4.918849022134486 2.1179467611760225 11.795612575907603 0 0 0
1909 637 3 -1.1794 2.91535330634021 6.303523756487214 11.473108548366245 0 0 0
1910 637 2 0.5897 2.72253090566804 7.1992287083708915 11.196045076109105 0 0 0
1911 637 2 0.5897 2.5683536207263096 6.247765763451571 12.363453503250534 0 0 0
1912 638 3 -1.1794 5.337375673879249 5.226417415489575 11.194968561648484 0 0 0
1913 638 2 0.5897 5.071876121173405 4.660526560503985 10.470048643593612 0 0 0
1914 638 2 0.5897 4.515197926538066 5.56893949047426 11.545590693201731 0 0 0
1973 658 2 0.5897 1.6435751289189444 9.242227843127216 11.196457154892169 0 0 0
1975 659 3 -1.1794 5.138395050534606 9.599062485397253 12.697445044043683 0 0 0
2509 837 3 -1.1794 2.645449570376082 3.1824699214637215 15.045675606292749 0 0 0
2510 837 2 0.5897 3.599524854929609 3.1152638684742064 15.007523215062522 0 0 0
2511 837 2 0.5897 2.388583321317824 2.565158165987817 15.730641122624462 0 0 0
2512 838 3 -1.1794 5.914894861223433 3.364824712715239 15.450475667478555 0 0 0
2513 838 2 0.5897 6.090001785639163 2.6755833006817173 16.09119016051616 0 0 0
2514 838 2 0.5897 5.640547695546 4.116601378358362 15.975639850602823 0 0 0
2560 854 3 -1.1794 4.091205340518192 6.120435690670016 13.982747150105432 0 0 0
2561 854 2 0.5897 4.040407097624412 5.177591750194734 13.82559684013781 0 0 0
2562 854 2 0.5897 4.383340433824177 6.196941784869752 14.891062339122847 0 0 0
30217 0 1 0 5.32969468940329 6.661814628764655 8.379496559576005 0 0 0
30287 0 1 0 1.6814257028861979 6.592889333553449 16.379329380292145 0 0 0
30371 0 1 0 7.313843849285995 6.097202799416982 14.128697382583663 0 0 0
3217 1073 3 -1.1794 4.995524164714464 6.312389972112536 16.646035019496157 0 0 0
3218 1073 2 0.5897 5.873046225317662 6.387121777143304 17.021005461053576 0 0 0
1228 410 3 -1.1794 11.26195834353936 3.001870905992227 8.094738495977083 0 0 0
1225 409 3 -1.1794 8.70764418558918 3.0035080440628437 9.44268919195831 0 0 0
1227 409 2 0.5897 8.650361466674143 3.5211147564221092 10.245829507581481 0 0 0
1230 410 2 0.5897 11.451288151811074 2.076214143100428 8.248183734382565 0 0 0
1233 411 2 0.5897 15.669105422847935 3.041365053238753 8.905324243735663 0 0 0
1287 429 2 0.5897 11.522373417606284 4.567467258166553 7.000324826961597 0 0 0
1290 430 2 0.5897 14.253228896899813 4.502183500981734 8.556283508022952 0 0 0
1858 620 3 -1.1794 14.661820592710924 2.251076776095264 12.341653176374647 0 0 0
1860 620 2 0.5897 14.266363952268991 2.0090133235720713 13.179058406761158 0 0 0
1915 639 3 -1.1794 8.14373722421501 3.419647267074586 12.042470820510557 0 0 0
1916 639 2 0.5897 7.4189443973425035 2.807958077500894 11.91307446467056 0 0 0
1917 639 2 0.5897 7.720272140343148 4.256412010496077 12.234131496626512 0 0 0
1918 640 3 -1.1794 11.548998469372695 3.906577534213628 10.53786625580552 0 0 0
1919 640 2 0.5897 11.643161241916346 4.657556989220489 11.12386531905557 0 0 0
1920 640 2 0.5897 12.233869474017789 3.298201274115987 10.815466074102929 0 0 0
1921 641 3 -1.1794 14.476362029766678 4.765647626021584 12.66506034402462 0 0 0
1923 641 2 0.5897 13.940479190141094 5.141214723530589 11.966482674021355 0 0 0
1979 660 2 0.5897 10.669803211964481 7.059639509907004 11.955828533355893 0 0 0
1982 661 2 0.5897 13.464745392021845 9.221752571207073 11.631739167248462 0 0 0
2515 839 3 -1.1794 13.06652984484172 2.748427661303572 14.513347683335283 0 0 0
2516 839 2 0.5897 12.36213640318724 3.1347691807660665 13.99296142230495 0 0 0
2517 839 2 0.5897 12.832284960223879 2.947701466447568 15.419797261441172 0 0 0
2563 855 3 -1.1794 10.630206563248663 3.9110037119002516 13.545922422828312 0 0 0
2564 855 2 0.5897 10.306264606660742 4.008065101617723 14.44139558217749 0 0 0
2565 855 2 0.5897 9.839594227461504 3.8376323472581038 13.011337111610047 0 0 0
2566 856 3 -1.1794 12.055528572573435 6.542863164867922 14.23258259849276 0 0 0
2567 856 2 0.5897 11.279646531562657 5.987228497881815 14.306801356509412 0 0 0
2568 856 2 0.5897 11.875618257758797 7.284667355308355 14.810155411412454 0 0 0
2569 857 3 -1.1794 14.780568687100482 5.082038012874393 15.48283267357837 0 0 0
2570 857 2 0.5897 14.422197120461831 5.094572274783978 14.595339273275782 0 0 0
2571 857 2 0.5897 14.81590436826277 4.153916517104581 15.714292543702495 0 0 0
2634 878 2 0.5897 11.578785394010254 9.111214640424322 13.771902107153352 0 0 0
2636 879 2 0.5897 14.400881656656532 8.09581560776798 15.798612913468776 0 0 0
3164 1055 2 0.5897 15.73314390920588 1.39488675980002 17.0523730441468 0 0 0
3221 1074 2 0.5897 7.876788729134031 4.578746015420982 17.17057831201664 0 0 0
3224 1075 2 0.5897 13.127535681699667 5.27978950262759 16.252029377826865 0 0 0
30221 0 1 0 8.185067441222373 6.3303093488835875 9.9028587195094 0 0 0
1922 641 2 0.5897 14.420655052219148 3.819923208368559 12.528189597066225 0 0 0
1978 660 3 -1.1794 10.863186253374412 7.816854008373517 11.403143351901456 0 0 0
1980 660 2 0.5897 11.800967827339342 7.967451147676907 11.521962794125333 0 0 0
2629 877 3 -1.1794 9.454137871272742 7.586956176854414 16.313517753455237 0 0 0
2630 877 2 0.5897 9.19979754653703 7.896607058241873 17.182804354608077 0 0 0
3157 1053 3 -1.1794 8.716967499543042 2.828720414882544 16.016811924004706 0 0 0
3158 1053 2 0.5897 8.242479609983238 2.00070265237995 16.090831851464607 0 0 0
3220 1074 3 -1.1794 7.711377939175766 5.5151050285490095 17.280592445925308 0 0 0
3223 1075 3 -1.1794 12.439643679888313 4.743963082383098 16.64690459107595 0 0 0
16384 5462 3 -1.1794 15.113146537742429 0.03978780021256399 10.587097645235326 0 1 0
1232 411 2 0.5897 14.852845205402701 1.964893335149503 9.588568659505015 0 0 0
1859 620 2 0.5897 15.40379753372903 1.6540918532681896 12.245160171872556 0 0 0
1236 412 2 0.5897 17.528802998494477 1.3633860692765105 8.201960189413468 0 0 0
1237 413 3 -1.1794 19.43655690533477 3.357947223919269 8.48934603283368 0 0 0
1239 413 2 0.5897 19.646532334978897 2.7633383623912318 9.20947280832817 0 0 0
1293 431 2 0.5897 17.230131317837493 4.134317648110735 10.257602558043432 0 0 0
1861 621 3 -1.1794 17.022320963801537 0.6566124459051847 12.506679602331586 0 0 0
1862 621 2 0.5897 17.65887464243088 1.0459770619004458 11.907157040837674 0 0 0
1863 621 2 0.5897 17.24604425691369 1.0200962124369326 13.363453276690164 0 0 0
1864 622 3 -1.1794 19.1394028352996 1.5571041201711737 10.806568738787293 0 0 0
1865 622 2 0.5897 19.557335272702005 2.104671901589425 11.471200480801233 0 0 0
1866 622 2 0.5897 19.721496980565288 0.8025901878507286 10.716527980394215 0 0 0
1924 642 3 -1.1794 17.242553165214648 4.610516743632918 11.888011000922933 0 0 0
1925 642 2 0.5897 16.36073425311462 4.842467391813363 12.17926136239038 0 0 0
1926 642 2 0.5897 17.79655944800073 4.765792496130061 12.65299357348238 0 0 0
1927 643 3 -1.1794 20.718527192152788 3.4950944452858574 12.146456952885654 0 0 0
1928 643 2 0.5897 21.10057096176623 3.8417054100915453 12.952767277505078 0 0 0
1929 643 2 0.5897 20.87660193009771 4.176965457064253 11.49354341413267 0 0 0
2518 840 3 -1.1794 17.63612655459463 2.023577991725404 14.800115282465935 0 0 0
2519 840 2 0.5897 17.193364229755296 2.0415713233983244 15.648566505638138 0 0 0
2520 840 2 0.5897 18.5656203991625 1.948350628098976 15.016017615234784 0 0 0
2521 841 3 -1.1794 20.23031894295274 2.1523264805770523 15.836039578797536 0 0 0
2522 841 2 0.5897 20.805876109890654 1.742545974372785 15.190249008432582 0 0 0
2523 841 2 0.5897 20.48405338384281 1.7558240905284148 16.66948814498976 0 0 0
2572 858 3 -1.1794 17.518681546492807 4.737799411788904 14.954229994107052 0 0 0
2573 858 2 0.5897 17.42896447707315 3.80927415476825 14.739694880242336 0 0 0
2574 858 2 0.5897 16.658666880283516 5.112334415406557 14.763624364362382 0 0 0
2575 859 3 -1.1794 21.65177875607349 4.7153670427376975 14.67583294911532 0 0 0
2576 859 2 0.5897 22.595279457498727 4.820832585226346 14.797962269964016 0 0 0
2577 859 2 0.5897 21.33341253364184 4.40413835369815 15.52318851139641 0 0 0
2639 880 2 0.5897 18.330072744491233 8.523730595450756 16.039598256264505 0 0 0
3167 1056 2 0.5897 17.662309532709404 2.4974944843407254 19.1661768178465 0 0 0
3230 1077 2 0.5897 17.0814292589092 4.955621102098254 16.826934603911944 0 0 0
30068 0 1 0 19.150116151472442 7.651482751585495 12.786201278005745 0 0 0
30112 0 1 0 16.060689942750727 7.390077803002969 10.231474129647475 0 0 0
30282 0 1 0 21.99764527997099 1.1264507563431554 13.509991375708164 0 0 0
30303 0 1 0 20.236144180498655 6.933007498015386 9.555656772599743 0 0 0
1348 450 3 -1.1794 23.789437192398292 7.353533302630762 7.954440056989304 0 0 0
1932 644 2 0.5897 24.12852736369862 4.923075690093383 10.96515929451933 0 0 0
30100 0 1 0 20.243781383392076 7.079719838198772 17.347938795753162 0 0 0
30012 0 1 0 29.521407972834897 8.568873114747076 8.052413722313897 0 0 0
1869 623 2 0.5897 25.20109500673809 1.372884850511975 12.950091624371495 0 0 0
1241 414 2 0.5897 25.67610265703662 0.9697489167392468 7.8741487582506 0 0 0
1245 415 2 0.5897 27.210297481611352 2.3089481047042937 7.512187234368866 0 0 0
1246 416 3 -1.1794 31.027830602254806 2.2326673941947863 8.68894286850175 0 0 0
1248 416 2 0.5897 30.144026749063986 1.879248864829309 8.587859996848193 0 0 0
1297 433 3 -1.1794 27.776443675092953 5.719071033165502 7.610059348947367 0 0 0
1299 433 2 0.5897 27.275062728072953 5.336141253539439 8.32992988536697 0 0 0
1301 434 2 0.5897 30.708051115075726 5.334907567625891 9.30945333239903 0 0 0
1867 623 3 -1.1794 25.099908539342138 1.2313305818763158 12.008839683081952 0 0 0
1868 623 2 0.5897 24.296191485827745 0.7177112688012388 11.928430076839978 0 0 0
1870 624 3 -1.1794 31.76434669583261 3.2838524240339884 13.727616659709383 0 0 0
1871 624 2 0.5897 32.343073927432144 2.8329483594167475 13.112806457885194 0 0 0
1872 624 2 0.5897 31.556689441120582 2.6242960290874406 14.389504633876584 0 0 0
1930 644 3 -1.1794 24.397753881349846 5.7439741528613775 11.37731723276659 0 0 0
1931 644 2 0.5897 25.32395491808603 5.832856030750335 11.152633262170541 0 0 0
1933 645 3 -1.1794 27.268246497708898 5.7475293205660485 10.613692427995137 0 0 0
1934 645 2 0.5897 27.447222672481065 5.556488703948145 11.534400227469854 0 0 0
1935 645 2 0.5897 28.13017440659945 5.751179339503594 10.197400731286928 0 0 0
1936 646 3 -1.1794 30.38646416544472 5.428654634280085 10.914221046133571 0 0 0
1937 646 2 0.5897 30.923398670520754 5.024685086097568 11.595940803219552 0 0 0
1938 646 2 0.5897 30.12853845997459 6.2741543848720145 11.281424583310226 0 0 0
1994 665 2 0.5897 26.717825068200284 10.107336569866916 10.967066994877452 0 0 0
2524 842 3 -1.1794 25.08456922085221 1.985536777076482 15.040437907948387 0 0 0
2525 842 2 0.5897 25.472814835336443 2.356012134176735 15.833056905125481 0 0 0
2526 842 2 0.5897 24.80617304063833 2.7467239482607604 14.531201673884784 0 0 0
2527 843 3 -1.1794 28.005059668982554 2.974532887016294 17.05844972973522 0 0 0
2528 843 2 0.5897 28.87455659004312 3.1608858566452875 16.70421870937711 0 0 0
2529 843 2 0.5897 27.830483928654864 3.6987974247979816 17.659445470419836 0 0 0
2578 860 3 -1.1794 24.478107436172166 4.750091584670423 14.20281373019971 0 0 0
2579 860 2 0.5897 24.312481632881234 4.89460078421866 13.271192600084953 0 0 0
2580 860 2 0.5897 24.77591463861518 5.59959564398294 14.52821589475537 0 0 0
2581 861 3 -1.1794 27.220129381661607 5.041245381886124 13.421592572829697 0 0 0
2582 861 2 0.5897 27.82497481426894 4.467892717585955 13.8924014823824 0 0 0
2583 861 2 0.5897 26.350543971407845 4.717136737435016 13.656127118325738 0 0 0
2584 862 3 -1.1794 29.511483017951296 4.482895799108077 15.26730874175262 0 0 0
2585 862 2 0.5897 30.183769066681183 4.026156287382274 14.761687288518395 0 0 0
2586 862 2 0.5897 29.96129060183751 4.767048141724991 16.06302419591414 0 0 0
2644 882 3 -1.1794 28.282010017450535 7.598031321243572 14.287314943089578 0 0 0
2646 882 2 0.5897 28.16105032318784 6.65754812777224 14.418052873675947 0 0 0
3237 1079 2 0.5897 23.594992381917713 5.796666897843436 17.643684160683822 0 0 0
3296 1099 2 0.5897 24.215480658727316 8.16860357757363 16.46276733719151 0 0 0
30075 0 1 0 28.293025646300425 1.211985429545283 14.151970722888061 0 0 0
30114 0 1 0 28.323760592870887 2.2308070693569633 10.95388233480093 0 0 0
30148 0 1 0 27.739850519965263 6.201138194497668 17.323116620688488 0 0 0
30300 0 1 0 30.886919901583262 7.716588998285099 16.889558417381966 0 0 0
30356 0 1 0 24.054226687605087 3.6976405861503774 8.730887212144266 0 0 0
1349 450 2 0.5897 24.739959622477464 7.280775617390339 7.868155771485646 0 0 0
1991 664 2 0.5897 23.583679919216507 7.687342107649786 11.228797330001806 0 0 0
1996 666 3 -1.1794 29.297770007631662 7.809131461032111 11.822715305867455 0 0 0
2641 881 3 -1.1794 24.68004960125206 7.826280053266766 14.390922062830535 0 0 0
3176 1059 2 0.5897 25.820252700109577 0.5214301787107379 18.464034635088105 0 0 0
3178 1060 3 -1.1794 31.446604493229255 1.5053511158620554 15.707987505373557 0 0 0
3179 1060 2 0.5897 31.6971507012824 1.131131885311027 16.552628509392445 0 0 0
3235 1079 3 -1.1794 24.515967799961366 5.704326393198325 17.3997391237224 0 0 0
3238 1080 3 -1.1794 31.077831596613063 3.8931434497977757 17.628609353660966 0 0 0
1249 417 3 -1.1794 33.63590131565815 1.5162438238897549 8.6430610252841 0 0 0
1251 417 2 0.5897 32.70433738919952 1.4178861109337315 8.44622163105528 0 0 0
1254 418 2 0.5897 36.72080126513832 2.1332649518662983 8.261158898735934 0 0 0
1303 435 3 -1.1794 33.91911035881885 4.456647197330141 8.663894513936262 0 0 0
1305 435 2 0.5897 33.774859413236456 4.539043608357632 9.606569176982518 0 0 0
1306 436 3 -1.1794 36.68041949383463 6.116537455095417 8.272601556092308 0 0 0
1308 436 2 0.5897 35.96652893818289 5.492556883723352 8.141300925930047 0 0 0
1309 437 3 -1.1794 39.411963094033986 5.833702159014887 9.087732815619535 0 0 0
1311 437 2 0.5897 39.04271992198965 5.768423881013286 8.207034329051497 0 0 0
1873 625 3 -1.1794 33.429173007197626 1.9210593736185404 11.545626150944257 0 0 0
1874 625 2 0.5897 33.63234185797102 1.094689992006724 11.98388156650806 0 0 0
1875 625 2 0.5897 33.24862620393299 1.6736949719916874 10.638738003659068 0 0 0
1876 626 3 -1.1794 36.55290308087207 3.3816926234282194 11.167144419370109 0 0 0
1877 626 2 0.5897 37.39812655346996 3.4553514341477047 11.61031563610349 0 0 0
1878 626 2 0.5897 36.535308943539185 2.485512389131758 10.831310740337416 0 0 0
1880 627 2 0.5897 38.222707095350906 2.8915815567868477 9.329058450824483 0 0 0
1939 647 3 -1.1794 33.967701756232 4.451704450623589 11.66916365590856 0 0 0
1940 647 2 0.5897 33.62641054170942 3.5582139500314605 11.706935545223919 0 0 0
1941 647 2 0.5897 34.885693641101554 4.369070888439393 11.927416012473152 0 0 0
1942 648 3 -1.1794 36.49001548629987 6.2616575022631045 11.658552969079848 0 0 0
1943 648 2 0.5897 35.721789419204384 6.577669071637389 12.13415472808553 0 0 0
1944 648 2 0.5897 36.12984826949051 5.767996359431715 10.921796565107291 0 0 0
1947 649 2 0.5897 38.432993365082375 6.737321002550415 12.117623222516244 0 0 0
2530 844 3 -1.1794 34.00437796799208 1.174005429716692 14.756647956744757 0 0 0
2531 844 2 0.5897 33.06222717176922 1.147772027612852 14.923665618121166 0 0 0
2532 844 2 0.5897 34.250083195731875 2.0862391005124596 14.91056420674546 0 0 0
2534 845 2 0.5897 40.15576778460369 4.357259583954615 17.226432107210446 0 0 0
2587 863 3 -1.1794 33.93563450340746 4.554432637400659 15.465241986247133 0 0 0
2588 863 2 0.5897 34.08686318929243 5.449792665919136 15.162434352133324 0 0 0
2589 863 2 0.5897 33.32527942979559 4.1851219624027785 14.827034603951715 0 0 0
2590 864 3 -1.1794 35.40019565930174 7.1252730983884724 14.909865893659152 0 0 0
2591 864 2 0.5897 35.67666921040105 6.894863023703082 15.796830196488031 0 0 0
2592 864 2 0.5897 36.17687476907442 6.977272480367087 14.370331674902065 0 0 0
2652 884 2 0.5897 34.399344601891436 8.868307895676763 14.810120533389576 0 0 0
3182 1061 2 0.5897 33.058325593781674 1.0132296012305118 19.324099960517174 0 0 0
30156 0 1 0 37.77975802045276 4.755674026730175 15.149731915760588 0 0 0
30354 0 1 0 37.19433645379136 1.7442191409924521 17.313641845766917 0 0 0
30360 0 1 0 37.69489525517038 1.6502875334505138 13.457108625465738 0 0 0
30380 0 1 0 32.23476744238737 6.982581898234342 13.20950635930365 0 0 0
1879 627 3 -1.1794 39.15280682165852 3.0139099244654397 9.519273702029261 0 0 0
3188 1063 2 0.5897 39.28433975360483 3.4907610265758264 18.65226058871082 0 0 0
1351 451 3 -1.1794 32.51343320319401 7.650775765262076 9.434604791420746 0 0 0
2004 668 2 0.5897 36.75329056846516 9.17681257861213 13.201925269757973 0 0 0
3307 1103 3 -1.1794 39.63931078140143 7.340378405853529 15.665978699777037 0 0 0
1358 453 2 0.5897 39.97070442326904 8.114030386500783 10.77970818513442 0 0 0
1945 649 3 -1.1794 39.28480598256577 6.578152830765757 11.711036945107974 0 0 0
2533 845 3 -1.1794 39.96159183545338 3.446976053636696 17.003021284440443 0 0 0
1257 419 2 0.5897 41.38772740937672 3.2532863893043693 8.37179165640565 0 0 0
1260 420 2 0.5897 43.96794178653856 2.9297521185174493 9.76482805432581 0 0 0
1313 438 2 0.5897 42.465632575836 6.522753183791584 8.936471048503286 0 0 0
1314 438 2 0.5897 42.12328088244787 5.705812234470579 7.708750446726453 0 0 0
1881 627 2 0.5897 39.23703496222973 3.947104698217732 9.714939965253844 0 0 0
1882 628 3 -1.1794 42.50916878121191 2.7321985594528853 10.912921091284211 0 0 0
1883 628 2 0.5897 43.154197045772065 2.7705956997814645 11.61910556711427 0 0 0
1884 628 2 0.5897 42.22209924453526 1.819158282085454 10.899482863240996 0 0 0
1885 629 3 -1.1794 44.98971196899009 3.5431538002318095 11.824123424496754 0 0 0
1886 629 2 0.5897 45.7505013770842 3.3323955236525062 11.282817762682727 0 0 0
1887 629 2 0.5897 45.319760621553904 3.517746842623517 12.722262704903027 0 0 0
1946 649 2 0.5897 39.07626909794603 6.283399776814351 10.824546850959651 0 0 0
1948 650 3 -1.1794 42.41054852829173 5.801017576970836 10.8810431040649 0 0 0
1949 650 2 0.5897 42.18845191851703 4.893167282520327 10.674370596343485 0 0 0
1950 650 2 0.5897 42.1916905169513 5.8965749226265745 11.807974498990776 0 0 0
1951 651 3 -1.1794 45.07472561802498 6.194290732013911 11.010724596481623 0 0 0
1952 651 2 0.5897 45.30454166052913 5.318060714029213 11.319977258834502 0 0 0
1953 651 2 0.5897 44.12576671508854 6.164589490466948 10.888962648687837 0 0 0
2007 669 2 0.5897 41.670183951137645 9.325818432135904 11.540533139753167 0 0 0
2009 670 2 0.5897 44.60211975676459 7.876903143358843 11.829672545920724 0 0 0
2535 845 2 0.5897 40.181674078856055 3.3756340885853553 16.074201425717963 0 0 0
2536 846 3 -1.1794 45.88931970655698 3.2174218270232533 14.275545417305603 0 0 0
2537 846 2 0.5897 46.4634420112245 2.555519210266316 13.890188531686746 0 0 0
2538 846 2 0.5897 46.39034720293643 3.5712210354746654 15.010412053491102 0 0 0
2593 865 3 -1.1794 42.94190413744151 7.81470437516562 14.2541143908451 0 0 0
2594 865 2 0.5897 42.21314377297906 8.249291652167656 13.811087215607602 0 0 0
2595 865 2 0.5897 43.107570075231735 8.35295486265371 15.028112364661213 0 0 0
2596 866 3 -1.1794 45.51586837487683 7.142887638797451 15.070162200637725 0 0 0
2597 866 2 0.5897 44.63973171564189 7.047233388814582 14.696708673785423 0 0 0
2598 866 2 0.5897 45.706450392927245 8.078189783741779 14.998596132673319 0 0 0
3254 1085 2 0.5897 45.358078120731484 6.401498908284941 17.15420774010752 0 0 0
3308 1103 2 0.5897 40.572491628828175 7.268869537313299 15.465250130084014 0 0 0
30063 0 1 0 41.69334877436712 0.7618568261241424 14.163883875634147 0 0 0
30168 0 1 0 41.21744188099663 4.710439883305368 14.109880779890362 0 0 0
2658 886 2 0.5897 44.14931798377998 10.661025396638172 14.737647593383695 0 0 0
3191 1064 2 0.5897 41.451187291076934 2.440199734862481 18.149534017038075 0 0 0
3250 1084 3 -1.1794 41.948510830822656 5.252796083108658 17.569180866115627 0 0 0
3311 1104 2 0.5897 41.149176848393616 9.897736627541248 16.877785661586493 0 0 0
1264 422 3 -1.1794 51.879876033604106 2.8976824332623465 9.17483970923642 0 0 0
1367 456 2 0.5897 46.37426423650962 6.988193607616733 10.1877594103423 0 0 0
30391 0 1 0 47.722008631193816 1.9267296232994084 10.475957875905317 0 0 0
1262 421 2 0.5897 48.49845502437681 3.7857590753107653 8.652880659807858 0 0 0
1266 422 2 0.5897 51.025561303747445 3.065071121402472 8.776897130605096 0 0 0
1316 439 2 0.5897 51.39068092560437 5.263611645332005 8.595850655849286 0 0 0
1318 440 3 -1.1794 54.30228684904715 4.732171892750471 8.658676671521295 0 0 0
1319 440 2 0.5897 53.80043946012228 3.989302711831045 8.323228901316245 0 0 0
1888 630 3 -1.1794 50.436487066727 3.6689967932051233 11.653386906332258 0 0 0
1889 630 2 0.5897 51.00137232934972 3.4240157390226282 10.92050202816933 0 0 0
1890 630 2 0.5897 50.66199569815283 3.0497928317567147 12.347623789464809 0 0 0
1891 631 3 -1.1794 53.96083795310244 3.166418058858998 12.84300009045585 0 0 0
1892 631 2 0.5897 53.11247403904411 2.7453360360099297 12.98156481113134 0 0 0
1893 631 2 0.5897 53.76944218830392 3.9090935447396644 12.270258921582796 0 0 0
1954 652 3 -1.1794 47.89925545528136 4.909248726976623 11.767065815203688 0 0 0
1955 652 2 0.5897 47.85850050767177 5.652189532325581 11.164895008926404 0 0 0
1956 652 2 0.5897 48.81449829228434 4.630065918649759 11.742152767412628 0 0 0
1957 653 3 -1.1794 53.223793749029426 5.383333903424023 11.394585578836406 0 0 0
1958 653 2 0.5897 52.85195372579624 6.260934207190463 11.306356707881525 0 0 0
1959 653 2 0.5897 53.91751933575847 5.349295709172115 10.735936237636249 0 0 0
2012 671 2 0.5897 49.800447188581586 7.95558226999525 12.36941402309878 0 0 0
2014 672 3 -1.1794 52.289939829744085 8.133749813857976 10.34725175386294 0 0 0
2539 847 3 -1.1794 48.06449547018096 3.8207290910312315 15.61961296613676 0 0 0
2540 847 2 0.5897 48.312190352958055 4.710050228255173 15.366656827517128 0 0 0
2541 847 2 0.5897 48.45079727700074 3.262813187832674 14.944533335850807 0 0 0
2542 848 3 -1.1794 51.21254632809076 2.275501622571086 13.967859184414074 0 0 0
2543 848 2 0.5897 51.028905265053304 1.3380423798861405 13.907214370975261 0 0 0
2544 848 2 0.5897 50.9187451160089 2.521349882416435 14.845053987918522 0 0 0
2545 849 3 -1.1794 53.61861130126477 2.5165076022567816 15.889378544670173 0 0 0
2546 849 2 0.5897 53.497453242099766 2.969917551565662 15.055129087156867 0 0 0
2599 867 3 -1.1794 48.12803825281124 6.410385988016583 14.447637481846856 0 0 0
2600 867 2 0.5897 48.30652388439777 6.625854427241083 13.53224139281702 0 0 0
2601 867 2 0.5897 47.17692476246193 6.4803713070292766 14.529607507886618 0 0 0
2602 868 3 -1.1794 51.23850653382208 5.827408322939325 13.428803675961337 0 0 0
2603 868 2 0.5897 51.919313128533105 5.40120985546374 13.949466357026514 0 0 0
2604 868 2 0.5897 51.36132520451035 5.48226130638838 12.544484168678915 0 0 0
2605 869 3 -1.1794 53.58255371603105 6.195845950493693 14.689610649282626 0 0 0
2607 869 2 0.5897 53.376846068259546 7.1160249802332896 14.854494983733149 0 0 0
2660 887 2 0.5897 47.758567383704055 8.275682576094992 14.53228614548151 0 0 0
2663 888 2 0.5897 50.605276820672955 7.3564062084245565 14.449027948236775 0 0 0
2665 889 3 -1.1794 52.87946600915448 8.735324101563503 16.19914084188071 0 0 0
2666 889 2 0.5897 51.97736324603325 8.615882877479452 15.902198391098871 0 0 0
3198 1066 2 0.5897 50.445628633048585 1.6855731401553506 17.017435374850027 0 0 0
3263 1088 2 0.5897 53.78594727581863 6.050860134785372 16.466627840080474 0 0 0
1366 456 3 -1.1794 46.78381039233375 7.732703102632589 9.74706762180399 0 0 0
1374 458 2 0.5897 54.37244978783705 7.551627211753753 7.677297386636022 0 0 0
2016 672 2 0.5897 52.44748574744711 8.849006579418308 10.963546796936411 0 0 0
3195 1065 2 0.5897 47.51106035767093 3.138282575830986 17.337841627276443 0 0 0
3196 1066 3 -1.1794 50.396441967479475 2.557345640827475 16.625228914146824 0 0 0
3201 1067 2 0.5897 52.881604593577116 1.7105672456653036 17.451888028028236 0 0 0
17788 5930 3 -1.1794 47.78712298650874 1.3633352754532693 14.016195751654232 0 1 0
1379 460 2 0.5897 60.452788714992714 6.699061525278675 9.106639753215378 0 0 0
2547 849 2 0.5897 54.04670105266048 1.6930689293602836 15.655028459760667 0 0 0
2606 869 2 0.5897 54.348436842211484 6.220206598691449 14.115971812484384 0 0 0
1267 423 3 -1.1794 58.32300032789984 3.017220936824596 8.154589340788513 0 0 0
1268 423 2 0.5897 57.755280686757956 3.0975710048146157 8.921055309782425 0 0 0
1270 424 3 -1.1794 60.79587883014037 2.1510907869996516 8.778028130449053 0 0 0
1272 424 2 0.5897 60.55809991532108 1.6178617579242855 9.536552816711746 0 0 0
1275 425 2 0.5897 62.72009287027235 2.829389436173233 8.64961207664114 0 0 0
1322 441 2 0.5897 56.177333616785226 6.113412866149136 8.83811275616573 0 0 0
1323 441 2 0.5897 57.64105306943931 6.279272257311916 8.488954077151076 0 0 0
1326 442 2 0.5897 60.74674099987051 5.1621612210090895 10.059744760203886 0 0 0
1894 632 3 -1.1794 56.63993707116741 2.9258665493344838 11.856399518073225 0 0 0
1895 632 2 0.5897 56.73847060865669 2.0097789766169196 12.115833544086627 0 0 0
1896 632 2 0.5897 55.72322770423409 3.1303041707457013 12.04100801813719 0 0 0
1897 633 3 -1.1794 59.6965437487087 2.6194690796782796 11.798236266913792 0 0 0
1898 633 2 0.5897 58.744767713009985 2.7197442053668004 11.780939784255157 0 0 0
1899 633 2 0.5897 60.03091237892653 3.513870856636059 11.865138456404539 0 0 0
1960 654 3 -1.1794 56.2723421648225 5.381265395851273 10.94131900830446 0 0 0
1961 654 2 0.5897 56.62229224150485 4.493433661035654 11.01562158185245 0 0 0
1962 654 2 0.5897 56.29957529735412 5.725452684375699 11.834081735642997 0 0 0
1963 655 3 -1.1794 60.2505055713048 5.220447338033047 11.54303768252976 0 0 0
1964 655 2 0.5897 59.545725589160604 5.6487151031130995 12.028941996509667 0 0 0
1965 655 2 0.5897 60.94385420030419 5.090904510832912 12.190121627033287 0 0 0
2018 673 2 0.5897 58.36675280045475 8.350395421125667 10.90175451138011 0 0 0
2548 850 3 -1.1794 57.17517062425165 2.5979298419957013 15.612824147660895 0 0 0
2549 850 2 0.5897 57.858685497263096 2.1605541292685975 15.105141058160008 0 0 0
2550 850 2 0.5897 56.471600834755534 1.9518654088250829 15.674649704157243 0 0 0
2551 851 3 -1.1794 59.272665696189 0.6394829027580706 14.360788342751903 0 0 0
2552 851 2 0.5897 60.138558886511035 0.9780684348181153 14.588429234378477 0 0 0
18521 6174 2 0.5897 33.69675231728847 35.097047557353285 21.413988820158167 0 0 0
2608 870 3 -1.1794 56.33990768515477 5.2385307249353374 13.880966650449636 0 0 0
2609 870 2 0.5897 56.33718614984839 4.286064327412172 13.785926651185369 0 0 0
2610 870 2 0.5897 56.41308420199891 5.3854024022319305 14.823997246328757 0 0 0
2611 871 3 -1.1794 58.81286307851702 6.445994870334142 13.57246618429609 0 0 0
2612 871 2 0.5897 58.05294510454256 5.911774021520868 13.8034750058237 0 0 0
2613 871 2 0.5897 58.45374775814069 7.319512704528743 13.416792151555848 0 0 0
2669 890 2 0.5897 60.27382003698907 9.151928349282128 15.633204648408672 0 0 0
3203 1068 2 0.5897 61.93080064519259 0.4590391858155372 16.14226450917926 0 0 0
30055 0 1 0 60.77158700186676 4.398386830744186 15.063887785366912 0 0 0
30236 0 1 0 54.986485553940426 1.5466777300441668 9.430768644891083 0 0 0
1378 460 3 -1.1794 59.77643958732504 7.275002925194351 9.463116220771258 0 0 0
1380 460 2 0.5897 60.23509397042707 8.092496746194854 9.656951059026051 0 0 0
3202 1068 3 -1.1794 61.448571606166205 1.2384247289679808 16.41839054782309 0 0 0
3265 1089 3 -1.1794 56.963947432546824 5.17160114871406 16.8521262084392 0 0 0
3266 1089 2 0.5897 57.02550349468238 4.369330867280906 16.333660661647414 0 0 0
3267 1089 2 0.5897 56.188091147315255 5.045410229925697 17.398344716654083 0 0 0
1276 426 3 -1.1794 66.16211219530973 1.8578779679432174 9.285346920087235 0 0 0
1329 443 2 0.5897 67.70580377038237 6.028240826532311 8.5466202253618 0 0 0
1273 425 3 -1.1794 63.665297125963505 2.9804513352283495 8.648986680038272 0 0 0
1277 426 2 0.5897 65.35600273576084 2.3451614037035577 9.115129230979935 0 0 0
1279 427 3 -1.1794 68.43812324350289 2.968792836016682 8.126628177678192 0 0 0
1281 427 2 0.5897 67.62978502823597 2.5740223696985955 8.453701761603824 0 0 0
1327 443 3 -1.1794 68.55594482314777 5.840771941339247 8.148691456963737 0 0 0
1328 443 2 0.5897 68.66897205169388 4.896542883029358 8.257722715870296 0 0 0
1383 461 2 0.5897 65.29740170428722 7.525364145166144 8.97987083646121 0 0 0
1389 463 2 0.5897 69.69216352644115 7.5204132668195225 8.102250354445221 0 0 0
1900 634 3 -1.1794 63.12391135965334 4.422645061474685 12.382608425845172 0 0 0
1901 634 2 0.5897 63.36413163846822 4.2011472003949715 11.482905828787096 0 0 0
1902 634 2 0.5897 63.146457626911435 3.5873854936308085 12.84958481230097 0 0 0
1903 635 3 -1.1794 66.64184851106758 1.888898601577104 12.108758499591673 0 0 0
1904 635 2 0.5897 66.54322558479784 1.9149385276998327 11.157008959011037 0 0 0
1905 635 2 0.5897 67.49410334957386 2.2925901018629067 12.272851986435324 0 0 0
1906 636 3 -1.1794 68.8237737895693 3.6082649914182388 12.459451241905288 0 0 0
1907 636 2 0.5897 69.16684668222695 4.365343584169447 11.984724990974657 0 0 0
1908 636 2 0.5897 69.60244687533081 3.151743242665995 12.778021724255398 0 0 0
1966 656 3 -1.1794 66.5817799546298 5.170464362673436 10.612685748954304 0 0 0
1967 656 2 0.5897 66.44438536513809 4.774254588709381 11.473134889785266 0 0 0
1968 656 2 0.5897 67.51816040213629 5.3671938738288425 10.585821246745375 0 0 0
1969 657 3 -1.1794 69.2854255309872 6.089599315846291 10.829971722790178 0 0 0
1970 657 2 0.5897 69.67179350012623 6.951635509737622 10.984392805169653 0 0 0
1971 657 2 0.5897 69.30462743695024 5.984918446619731 9.87870614915416 0 0 0
2027 676 2 0.5897 66.13676453933061 6.6099459940975205 11.47501325692628 0 0 0
2554 852 3 -1.1794 63.055906639660506 2.0873753311462355 13.827900197726455 0 0 0
2555 852 2 0.5897 62.674076503490255 1.245750252334166 14.077108143193037 0 0 0
2556 852 2 0.5897 64.00052340735651 1.9559012063816668 13.909420804566972 0 0 0
2557 853 3 -1.1794 66.42289008416857 2.605165759389552 14.876533606727984 0 0 0
2558 853 2 0.5897 67.09172820649026 1.9570437389463986 14.655569472587132 0 0 0
2559 853 2 0.5897 66.244104588795 3.0563758109404673 14.05150221455611 0 0 0
2614 872 3 -1.1794 63.35621002530427 6.567740956076606 13.760235772759783 0 0 0
2615 872 2 0.5897 64.01407145087772 5.967605179186917 14.111358647948324 0 0 0
2616 872 2 0.5897 62.968485801211756 6.09470581210784 13.023934507319172 0 0 0
2617 873 3 -1.1794 65.91048887024623 5.205614038492755 14.101441132538227 0 0 0
2618 873 2 0.5897 65.94243596304538 5.396497049523501 15.038871103977833 0 0 0
2619 873 2 0.5897 66.00333524845085 6.059679018129822 13.679320251376726 0 0 0
2620 874 3 -1.1794 68.64875953206474 5.366594239821595 15.150860978143687 0 0 0
2621 874 2 0.5897 69.07085704688993 4.531086171969623 15.350840618435258 0 0 0
2622 874 2 0.5897 67.8866567804876 5.129993589260387 14.6222288762267 0 0 0
2672 891 2 0.5897 63.869904197637794 8.095498580237003 14.475945014037167 0 0 0
2677 893 3 -1.1794 69.40915952251116 8.006226351585482 14.616634488265232 0 0 0
3209 1070 2 0.5897 66.73645927901771 3.0074108357047975 16.62440163368092 0 0 0
3213 1071 2 0.5897 69.26987195929476 3.350525340158608 19.304672675576906 0 0 0
3272 1091 2 0.5897 62.617976534382414 6.5196128306710746 17.06380150727447 0 0 0
3275 1092 2 0.5897 68.62960186116875 6.507641816778803 17.521821986509682 0 0 0
1517 506 2 0.5897 1.8457595156377322 18.35519149216302 8.975891425621548 0 0 0
1335 445 2 0.5897 5.775950730478121 9.366561327447915 10.747794301046323 0 0 0
2627 876 2 0.5897 5.698133104734504 8.962429385232406 14.627552522940599 0 0 0
1331 444 2 0.5897 2.4853436582552546 8.365446892717644 7.37914994206553 0 0 0
1332 444 2 0.5897 2.914013829491863 8.771122928919105 8.773268039004602 0 0 0
1333 445 3 -1.1794 6.019394271236742 9.829200373120239 9.94596357890234 0 0 0
1390 464 3 -1.1794 2.5809925983344266 11.863785071525717 8.977272699504725 0 0 0
1392 464 2 0.5897 2.104825607536746 12.33351791285784 8.292547950285227 0 0 0
1393 465 3 -1.1794 5.272969090452876 12.425018875217543 9.456456490913817 0 0 0
1395 465 2 0.5897 4.383606390784026 12.344024788165989 9.111919479304433 0 0 0
1456 486 3 -1.1794 2.4257285201043643 15.748337371534372 9.453972374613048 0 0 0
1458 486 2 0.5897 1.729648624395434 15.092065522679631 9.485793466635018 0 0 0
1461 487 2 0.5897 5.0254105013197625 15.694228734917541 9.563198448331914 0 0 0
1972 658 3 -1.1794 2.5322876780549652 9.21299624976558 10.842101706504884 0 0 0
1974 658 2 0.5897 2.874396916528024 10.096434153698715 10.9789616278987 0 0 0
1976 659 2 0.5897 4.802048946047077 10.494907518538865 12.673659838587865 0 0 0
1977 659 2 0.5897 4.355430291076695 9.048477927687914 12.690051646617682 0 0 0
2032 678 3 -1.1794 4.092948625760683 12.265015319882385 12.12725227453118 0 0 0
2033 678 2 0.5897 4.529966255995618 12.401806939671715 11.286695174486677 0 0 0
2034 678 2 0.5897 4.742474378129663 12.524944445211734 12.7805409600432 0 0 0
2092 698 3 -1.1794 3.4253770008892057 15.624242685424878 12.427013820543115 0 0 0
2093 698 2 0.5897 4.043275356678951 15.150297716989115 11.870408417411756 0 0 0
2094 698 2 0.5897 2.577309592321057 15.505576614650238 11.999308847888676 0 0 0
2623 875 3 -1.1794 2.9164279777736253 9.993323493920514 14.533638741333235 0 0 0
2624 875 2 0.5897 3.672451866834856 9.435519505310616 14.716715454090494 0 0 0
2625 875 2 0.5897 2.47284625528066 9.56386195016245 13.802181479520211 0 0 0
2626 876 3 -1.1794 5.2661235091627026 9.168397387302766 15.456513496387005 0 0 0
2628 876 2 0.5897 5.297637753096846 8.350756670578333 15.953204897540617 0 0 0
2680 894 3 -1.1794 3.2139903028300987 12.36906086920932 15.715997683970961 0 0 0
2681 894 2 0.5897 3.0327290019985895 11.659022107986292 15.10018657870981 0 0 0
2682 894 2 0.5897 2.3967106333520554 12.865653302512332 15.757011900472627 0 0 0
2683 895 3 -1.1794 5.7480953441813485 12.742821669086258 14.425087129863158 0 0 0
2684 895 2 0.5897 5.879380247204297 13.690856952096675 14.41006745292837 0 0 0
2685 895 2 0.5897 5.175098224848234 12.59177374961457 15.176812352268856 0 0 0
2746 916 3 -1.1794 1.314723963891026 14.521395726721078 15.589339362389813 0 0 0
2747 916 2 0.5897 1.8168721320925825 15.323275106091174 15.734488573253836 0 0 0
2748 916 2 0.5897 0.4093688128775202 14.767535941660407 15.779020050758907 0 0 0
2749 917 3 -1.1794 6.399460458049592 15.502778059974085 14.09929329967739 0 0 0
2750 917 2 0.5897 6.274139116768717 15.054503157236688 13.262887288651553 0 0 0
2751 917 2 0.5897 5.826657240537357 16.26806188771531 14.049608230547214 0 0 0
2802 934 2 0.5897 4.432317225122481 18.734448554031427 14.841758915671251 0 0 0
3338 1113 2 0.5897 3.8631573328654087 12.787474387564323 17.175668385121924 0 0 0
30245 0 1 0 70.02161436295401 10.909451822706526 16.67413246862472 -1 0 0
30396 0 1 0 3.971076397861397 16.126630370999447 16.04342280118589 0 0 0
2799 933 2 0.5897 3.383317596518678 17.527211203713307 12.577689983218484 0 0 0
3282 1094 2 0.5897 6.139362230384859 10.463017598148815 18.691243422841552 0 0 0
1339 447 3 -1.1794 11.551500996019096 7.753030846277682 8.496128434869467 0 0 0
1396 466 3 -1.1794 9.088152522936596 12.221543291700424 7.971127752198369 0 0 0
1397 466 2 0.5897 8.706205935347493 11.498320802965479 8.468419232850023 0 0 0
1463 488 2 0.5897 8.784571500774252 15.70060414976336 9.45603410304504 0 0 0
1467 489 2 0.5897 11.40480087651798 14.912776764979217 8.789599020163417 0 0 0
1344 448 2 0.5897 13.198776174540733 9.168003179107565 8.511736939308516 0 0 0
1336 446 3 -1.1794 9.287004111341117 9.969853800811203 9.678380467699272 0 0 0
1338 446 2 0.5897 10.162781274772422 9.684758343887628 9.417676155090774 0 0 0
1341 447 2 0.5897 11.340051701089745 7.349106812078701 9.337773562712771 0 0 0
1342 448 3 -1.1794 13.619109122414137 10.017219048797358 8.376147608772579 0 0 0
1398 466 2 0.5897 8.792032110655102 13.009227593872815 8.427306048453975 0 0 0
1401 467 2 0.5897 10.750160422400233 12.847400370127792 7.785591009573244 0 0 0
1402 468 3 -1.1794 14.640412684789514 13.285298530727479 9.485869769445138 0 0 0
1404 468 2 0.5897 15.334026526981956 13.200188382684159 8.831738248622491 0 0 0
1462 488 3 -1.1794 8.44381746121235 15.167439422214917 8.737804110950728 0 0 0
1464 488 2 0.5897 7.5115913302717665 15.38157298899084 8.701291539267586 0 0 0
1465 489 3 -1.1794 11.943890589125509 15.521729911382444 9.294366253586 0 0 0
1466 489 2 0.5897 12.839421713916485 15.345010618492251 9.006229315097402 0 0 0
1468 490 3 -1.1794 14.967007167337401 16.234347910729657 9.68342268020858 0 0 0
1523 508 2 0.5897 10.477647434539348 18.01899725037406 9.949795358378132 0 0 0
1981 661 3 -1.1794 13.43842546340332 8.314020514249076 11.934330538546494 0 0 0
1983 661 2 0.5897 14.144785768096567 8.254906568595585 12.577597864429594 0 0 0
2035 679 3 -1.1794 7.4106164199845885 11.998971858198754 11.713910060600034 0 0 0
2036 679 2 0.5897 7.780210780955009 12.354787436321104 12.522010883314122 0 0 0
2037 679 2 0.5897 7.36290479280577 11.055295022145613 11.866976307377616 0 0 0
2038 680 3 -1.1794 15.679425022889847 12.692805580133227 11.965435005334461 0 0 0
2039 680 2 0.5897 15.074568707050545 12.152960315704444 12.474303815679248 0 0 0
2040 680 2 0.5897 15.486930518631839 12.474457767088655 11.053567219867 0 0 0
2095 699 3 -1.1794 6.684593095317428 14.49784526368332 11.376762720330245 0 0 0
2096 699 2 0.5897 7.614188199819784 14.607834676965341 11.176795764139271 0 0 0
2097 699 2 0.5897 6.5574610297554266 13.549821038751752 11.41307925285207 0 0 0
2098 700 3 -1.1794 12.686134027770006 15.146679223300382 12.470505277733231 0 0 0
2099 700 2 0.5897 12.702691756888012 16.049607831631366 12.153207894436537 0 0 0
2100 700 2 0.5897 12.425681542802213 14.629262618892879 11.70848404283548 0 0 0
2101 701 3 -1.1794 15.660406317618792 15.377868851741532 12.311170800431558 0 0 0
2102 701 2 0.5897 15.793673563594798 14.43117364919483 12.263847986817284 0 0 0
2103 701 2 0.5897 14.901436239167953 15.48501854334691 12.884507681232066 0 0 0
2631 877 2 0.5897 9.133363428105524 6.685869787975682 16.27638454989879 0 0 0
2632 878 3 -1.1794 11.321046781791802 9.175900296154298 14.691477273760121 0 0 0
2633 878 2 0.5897 10.378653821611051 9.008206206492991 14.68894567382483 0 0 0
2635 879 3 -1.1794 14.162422157141046 8.958372914897735 15.458960778567622 0 0 0
2637 879 2 0.5897 13.212224781938492 9.003842700010635 15.565211384720566 0 0 0
2686 896 3 -1.1794 8.616611498973365 12.720521104921755 14.162205749716648 0 0 0
2687 896 2 0.5897 8.187976500924023 12.380526114158828 14.947640189407629 0 0 0
2688 896 2 0.5897 9.552556123212142 12.65038010825352 14.35014674954276 0 0 0
2689 897 3 -1.1794 11.279197367542917 12.654070645053674 14.675768009606479 0 0 0
2690 897 2 0.5897 11.90948956780347 11.986111684829071 14.405964353542547 0 0 0
2691 897 2 0.5897 11.393335134048808 12.722808960656666 15.623649418167812 0 0 0
2692 898 3 -1.1794 13.991320533017497 11.773067212172526 14.266369363542386 0 0 0
2693 898 2 0.5897 14.43875130613827 12.468763720652039 14.748078758766693 0 0 0
2694 898 2 0.5897 14.460614586938862 10.97431319990112 14.507174709283587 0 0 0
2752 918 3 -1.1794 8.85914019749366 15.271930782822208 15.424386121127387 0 0 0
2753 918 2 0.5897 9.433491692755872 14.64043829379858 14.99129357495632 0 0 0
2754 918 2 0.5897 8.069125407050816 15.287677566569878 14.884145495712769 0 0 0
2755 919 3 -1.1794 12.983111402125258 14.886750426998569 15.452965717692994 0 0 0
2756 919 2 0.5897 13.495848134904941 15.49752221166068 14.923541397212391 0 0 0
2757 919 2 0.5897 12.519557249147912 14.345701130260496 14.813736530571546 0 0 0
2758 920 3 -1.1794 14.147997535880108 17.89771672988923 14.837534923562485 0 0 0
2759 920 2 0.5897 15.07385703163706 17.802289942161515 14.614131646265092 0 0 0
2760 920 2 0.5897 13.987455713649274 17.21711427857462 15.491169721438022 0 0 0
2808 936 2 0.5897 11.141497864346745 16.129289893407762 15.635443789841268 0 0 0
3288 1096 2 0.5897 11.472160694779834 9.397475756911136 16.455807052748746 0 0 0
3395 1132 2 0.5897 8.901267481218998 15.279345594905811 17.4421845652251 0 0 0
30203 0 1 0 8.604682781063973 9.062368644314835 13.351216795557121 0 0 0
30251 0 1 0 9.76508908229156 14.854693253078075 11.84550513992381 0 0 0
30362 0 1 0 12.100119216435086 11.57039050683988 11.69278300377056 0 0 0
2152 718 3 -1.1794 9.800280460486773 17.99402676090742 12.68488051132473 0 0 0
2805 935 2 0.5897 7.6481086486164145 17.426846290044768 15.29930890501619 0 0 0
3398 1133 2 0.5897 12.409692696781123 15.140279096408157 17.11722043465859 0 0 0
1985 662 2 0.5897 15.167636304399581 9.041072011359168 13.931228507041771 0 0 0
1988 663 2 0.5897 20.230807869788578 10.225399548138384 10.078581879125696 0 0 0
30342 0 1 0 16.94441276042642 13.852960580729192 14.95180329002279 0 0 0
1347 449 2 0.5897 21.550376572144426 9.245246963822398 8.649030230243406 0 0 0
1407 469 2 0.5897 18.341469086371102 12.923824041087672 8.623102765906399 0 0 0
1408 470 3 -1.1794 20.571488442381312 12.213063020626478 7.673521089034006 0 0 0
1410 470 2 0.5897 20.736908520322693 11.280466313265102 7.535205195820403 0 0 0
1469 490 2 0.5897 14.96777723842992 16.11240402274835 10.63282343010803 0 0 0
1471 491 3 -1.1794 20.630492950973707 15.266606144720495 9.137119386589756 0 0 0
1473 491 2 0.5897 20.016753386521195 14.552863121155053 9.310686759592677 0 0 0
1984 662 3 -1.1794 15.860683323545944 9.108996546905463 13.274491300165518 0 0 0
1986 662 2 0.5897 16.645496449181454 9.33032414323853 13.77580350201265 0 0 0
1987 663 3 -1.1794 21.088166632117925 10.246802071152338 10.503681717938111 0 0 0
1989 663 2 0.5897 21.012719145029305 10.938118586641611 11.161421375348198 0 0 0
2041 681 3 -1.1794 19.11315808889826 13.033782275830609 10.421207095519582 0 0 0
2042 681 2 0.5897 19.747203071171395 12.748236124047919 11.07899244172086 0 0 0
2043 681 2 0.5897 18.321591172987258 12.532633880807 10.617428518583136 0 0 0
2044 682 3 -1.1794 21.27217065013829 12.637992575024054 11.803938068323198 0 0 0
2045 682 2 0.5897 22.07499376662475 12.117021724272695 11.786745046884114 0 0 0
2046 682 2 0.5897 21.359319363662433 13.187522870463576 12.582817290568174 0 0 0
2049 683 2 0.5897 24.499221694736192 10.924092759555775 12.432672971410282 0 0 0
2104 702 3 -1.1794 18.35107600620456 15.357822133291439 11.784041860280661 0 0 0
2105 702 2 0.5897 18.676788399054942 14.470186644334754 11.634888406436023 0 0 0
2106 702 2 0.5897 17.398090212975607 15.268791937951242 11.772933362830862 0 0 0
2159 720 2 0.5897 18.055627522029628 18.005323919434232 10.943691660047296 0 0 0
2638 880 3 -1.1794 17.766420457546175 9.218441998250551 15.699151578676592 0 0 0
2640 880 2 0.5897 17.615822207292183 9.794282797445923 16.44879184543625 0 0 0
2695 899 3 -1.1794 19.714370087541102 11.69461923188034 16.18875296977782 0 0 0
2696 899 2 0.5897 20.603360894286517 11.902280945511595 16.476509529684407 0 0 0
2697 899 2 0.5897 19.826990784101778 11.312131287124572 15.318551204149966 0 0 0
2698 900 3 -1.1794 22.312078225065452 12.70094652999267 14.262816947261632 0 0 0
2699 900 2 0.5897 22.985012301015633 12.385719275742977 13.659473907867836 0 0 0
2700 900 2 0.5897 22.646744920107963 13.54044389730362 14.578212378196307 0 0 0
2761 921 3 -1.1794 20.897159410243866 14.855210493309146 13.161173065683377 0 0 0
2762 921 2 0.5897 21.29069353977784 15.282221058604012 13.922110214195829 0 0 0
2763 921 2 0.5897 20.095998837800767 15.35192196595597 12.994887870287437 0 0 0
3404 1135 2 0.5897 18.89591991025771 13.50768203537756 17.40403563858533 0 0 0
30022 0 1 0 18.145753198295683 10.019000745308716 8.852457623777466 0 0 0
30028 0 1 0 21.689929188438242 9.294707429306767 14.835674045081605 0 0 0
30327 0 1 0 18.591397336569457 11.175901552783012 13.24174550468408 0 0 0
30385 0 1 0 21.777237215573397 13.372013420543514 18.226012127860876 0 0 0
2047 683 3 -1.1794 23.599147351188485 11.039594418433012 12.128112518711687 0 0 0
2107 703 3 -1.1794 22.500324979693303 16.193422619347803 11.003004279745467 0 0 0
2108 703 2 0.5897 21.742426636942994 15.884920669522886 10.506367789940452 0 0 0
1536 512 2 0.5897 20.194618926809284 17.02765937531021 8.503734906363361 0 0 0
1350 450 2 0.5897 23.45767488314041 6.4973836904458615 7.683934249980815 0 0 0
1411 471 3 -1.1794 22.975879524909384 12.497176664390828 9.411951112454055 0 0 0
1997 666 2 0.5897 29.620201879868667 8.69571330200257 11.984708908677213 0 0 0
2648 883 2 0.5897 29.36221480222793 11.004860890249118 13.279907522825512 0 0 0
1412 471 2 0.5897 22.063817422146432 12.419863581751207 9.131955867155813 0 0 0
1413 471 2 0.5897 22.98783064593417 12.12853852376136 10.295237439303115 0 0 0
1414 472 3 -1.1794 30.181897640279544 12.462562793787866 8.037741498866756 0 0 0
1416 472 2 0.5897 29.50071785136678 12.214134129168054 8.662649077311626 0 0 0
1474 492 3 -1.1794 24.451832064347453 15.305998860392132 8.853412998265888 0 0 0
1476 492 2 0.5897 24.28252311789364 14.852258692754734 9.679056015517437 0 0 0
1479 493 2 0.5897 30.99480972571242 15.590794447304168 8.101590847762253 0 0 0
1538 513 2 0.5897 22.9449618049631 16.36368718320758 8.189804637250427 0 0 0
1990 664 3 -1.1794 23.281724802561616 8.468230850722026 11.692767208484941 0 0 0
1992 664 2 0.5897 22.347231394743268 8.316908713431204 11.834384919931841 0 0 0
1993 665 3 -1.1794 27.10954567701448 9.808216264004361 10.146509667300629 0 0 0
1995 665 2 0.5897 27.63719114986067 9.049257733784463 10.395113654384026 0 0 0
1998 666 2 0.5897 28.957359303188735 7.519188912675533 12.669051681868567 0 0 0
2048 683 2 0.5897 23.27421472508273 10.148925050947932 11.99636343538674 0 0 0
2050 684 3 -1.1794 27.345579222740746 12.139076711949281 9.014929767154584 0 0 0
2051 684 2 0.5897 26.466016926805082 12.369276743304304 8.715580785836105 0 0 0
2052 684 2 0.5897 27.262556104589734 11.24104135188688 9.335665537220493 0 0 0
2053 685 3 -1.1794 30.825348843212705 10.106244232202997 11.185342659252283 0 0 0
2054 685 2 0.5897 31.133372284118753 10.636227742483548 10.450175309545829 0 0 0
2055 685 2 0.5897 31.612725247725642 9.673910858739612 11.516037199744478 0 0 0
2109 703 2 0.5897 22.492007715600415 15.669222431375754 11.803864238422973 0 0 0
2110 704 3 -1.1794 26.966545678884938 14.83254819195096 8.757931896260834 0 0 0
2111 704 2 0.5897 26.026953270994333 15.00943661240986 8.803849638733682 0 0 0
2112 704 2 0.5897 27.0492489006766 13.910263988388966 9.000385453948065 0 0 0
2113 705 3 -1.1794 30.87090648735691 15.715746072088233 10.013234230867319 0 0 0
2114 705 2 0.5897 31.23314884456305 14.891945669560993 10.339372265048613 0 0 0
2115 705 2 0.5897 30.08049176758738 15.853677156171395 10.535203000670554 0 0 0
2168 723 2 0.5897 28.548418580467427 18.246939768699832 10.624422465018313 0 0 0
2642 881 2 0.5897 24.424929164105293 7.878831175504768 13.469844541706886 0 0 0
2643 881 2 0.5897 25.634853976527197 7.893015050794266 14.379666408498757 0 0 0
2645 882 2 0.5897 27.814054818982818 8.003911026836812 15.017048935418803 0 0 0
2647 883 3 -1.1794 29.311370325929662 10.621608496074789 14.155558269465633 0 0 0
2649 883 2 0.5897 28.767655596703534 9.841627199669894 14.044944709910224 0 0 0
2701 901 3 -1.1794 24.690856858871687 11.771966622345857 15.862249136438063 0 0 0
2702 901 2 0.5897 23.931931043254906 12.323741122971313 16.051480248820535 0 0 0
2703 901 2 0.5897 24.901202459732545 11.357915558397828 16.699237487495843 0 0 0
2704 902 3 -1.1794 26.24992193942511 10.649646326090139 12.949857568927671 0 0 0
2705 902 2 0.5897 26.252541224197156 10.062062757512674 13.705483892967099 0 0 0
2706 902 2 0.5897 26.360493702225952 11.523355760920383 13.324874097838727 0 0 0
2707 903 3 -1.1794 31.196218711230006 12.383393752625235 15.466208410758044 0 0 0
2708 903 2 0.5897 30.634415897819334 11.92596905496892 14.840611100701073 0 0 0
2709 903 2 0.5897 31.073459436701164 11.910562755725136 16.28936869354192 0 0 0
2764 922 3 -1.1794 22.87526528632429 15.453257837864035 15.122125455777097 0 0 0
2765 922 2 0.5897 23.421493767699914 15.42324040518353 15.90759673823755 0 0 0
2766 922 2 0.5897 23.131295451101227 16.264125796231898 14.682610297655959 0 0 0
2767 923 3 -1.1794 30.404425822760604 15.215513881717204 15.666939846505349 0 0 0
2768 923 2 0.5897 30.592430481141598 15.354745939168676 16.595110783095045 0 0 0
2769 923 2 0.5897 30.612995663071402 14.293672452433315 15.515483276455095 0 0 0
3299 1100 2 0.5897 27.46488824688995 9.753855191751025 16.387864310628235 0 0 0
3350 1117 2 0.5897 27.298778747947807 10.96489524450369 17.846800586815817 0 0 0
30134 0 1 0 29.38496262419337 13.16470452393085 12.04424278995955 0 0 0
30262 0 1 0 27.829260501843837 16.728752562695526 13.897583875187065 0 0 0
30270 0 1 0 27.2775957613569 17.06620488797812 17.527261282480712 0 0 0
30348 0 1 0 25.464683261900355 14.592965815054946 12.393961732234231 0 0 0
30399 0 1 0 27.53388326949973 13.588193044809495 15.508132059086574 0 0 0
3300 1100 2 0.5897 25.98197501975666 9.45029969003146 16.414678491011813 0 0 0
3298 1100 3 -1.1794 26.78829523793355 9.244607707421029 15.941634325894716 0 0 0
3352 1118 3 -1.1794 31.135522670645024 10.810830119886038 18.00267192809695 0 0 0
3412 1138 3 -1.1794 30.683983534798166 15.94751424667061 18.402476435570172 0 0 0
1418 473 2 0.5897 33.47406776407027 11.612531777699969 8.41258229828462 0 0 0
2000 667 2 0.5897 33.42611467879594 8.830735543746222 10.937588302261522 0 0 0
1353 451 2 0.5897 31.810089440916787 8.268190267617795 9.233760252905146 0 0 0
1354 452 3 -1.1794 35.43974055959043 8.499331883243812 9.491153350751635 0 0 0
1355 452 2 0.5897 36.00966975290403 8.513453646135929 10.260057454793516 0 0 0
1359 453 2 0.5897 39.917868904763736 9.6218663389609 10.655069599075485 0 0 0
1419 473 2 0.5897 31.993419667737907 11.562054871729341 8.101087376694567 0 0 0
1422 474 2 0.5897 35.58454102651215 11.798542075157874 9.27795610606755 0 0 0
1424 475 2 0.5897 37.782732941260946 13.510001885355207 8.680790199509275 0 0 0
1481 494 2 0.5897 32.58094105787552 14.109401032510423 8.054743545274974 0 0 0
1482 494 2 0.5897 33.919079913587744 14.268705842966927 8.74460028346006 0 0 0
1483 495 3 -1.1794 36.52512397658419 14.595905041898611 8.82581294088485 0 0 0
1485 495 2 0.5897 36.40901776267266 14.545534093762038 7.877017811461389 0 0 0
1999 667 3 -1.1794 33.57108934056716 9.464787952390429 11.639864127255183 0 0 0
2001 667 2 0.5897 34.47755740248824 9.319606491998044 11.910916399045682 0 0 0
2002 668 3 -1.1794 36.01608860670533 9.431918631194094 12.64723097757935 0 0 0
2003 668 2 0.5897 36.28942330332625 10.258868149944496 12.250149456959372 0 0 0
2056 686 3 -1.1794 32.19934657623604 13.048246811326452 10.370320365029166 0 0 0
2057 686 2 0.5897 32.595416974162696 12.333756887494529 9.871458046542413 0 0 0
2058 686 2 0.5897 32.06556438338781 12.684504790476996 11.24554917379298 0 0 0
2059 687 3 -1.1794 35.12310107544293 12.525175802983329 11.222646339033897 0 0 0
2060 687 2 0.5897 34.316326537208575 12.316020538366697 11.693390966602594 0 0 0
2061 687 2 0.5897 35.80487360155814 12.505196421257036 11.894226464334134 0 0 0
2062 688 3 -1.1794 38.28137489608102 11.118680340034656 10.557762935626199 0 0 0
2064 688 2 0.5897 37.802131495232764 11.417059171295843 9.784763678927135 0 0 0
2116 706 3 -1.1794 33.564373603073925 15.638890806680536 10.885632806053653 0 0 0
2117 706 2 0.5897 32.635883642407755 15.813405021892383 10.731738439140136 0 0 0
2118 706 2 0.5897 33.57499562897153 14.829220121653071 11.396075928779346 0 0 0
2119 707 3 -1.1794 36.95033140829718 15.00648027417241 12.134246199273447 0 0 0
2120 707 2 0.5897 36.24502536675698 15.434883844230864 12.619267279809142 0 0 0
2121 707 2 0.5897 36.527508427855835 14.667382699751533 11.345281287995386 0 0 0
2124 708 2 0.5897 38.67862351968728 15.27680495613688 13.02411834947514 0 0 0
2174 725 2 0.5897 34.08933806460719 17.07696909956538 11.744466063585534 0 0 0
2650 884 3 -1.1794 34.49365252391802 9.772602913143935 15.10943495085045 0 0 0
2651 884 2 0.5897 35.06753466731311 10.18125934208583 14.461444791418401 0 0 0
2653 885 3 -1.1794 38.834506977900006 8.876767638160883 13.480390407881071 0 0 0
2655 885 2 0.5897 38.87863851811286 8.6646948098648 14.412757904267453 0 0 0
2710 904 3 -1.1794 32.62926215969789 12.027770671107058 12.852140574172815 0 0 0
2711 904 2 0.5897 32.8049668986049 11.087337281875437 12.821392378063335 0 0 0
2712 904 2 0.5897 32.46713214332027 12.211491175997443 13.77744752955602 0 0 0
2713 905 3 -1.1794 37.07231890840522 12.031356233262814 13.376405198554922 0 0 0
2714 905 2 0.5897 37.96046449923285 12.103050810967954 13.026707361770843 0 0 0
2715 905 2 0.5897 37.144316991181284 12.34032376173806 14.279503555752791 0 0 0
2717 906 2 0.5897 40.368563825646774 10.856201896972427 13.261404054590274 0 0 0
2770 924 3 -1.1794 37.341501962982605 14.131347978829924 15.573176787370334 0 0 0
2771 924 2 0.5897 38.17004768504736 14.605709755632716 15.64191219103374 0 0 0
2772 924 2 0.5897 36.7961222551452 14.681189118597047 15.010622469016797 0 0 0
3302 1101 2 0.5897 33.27734324387651 9.855379695255666 17.4762392932017 0 0 0
3357 1119 2 0.5897 33.70127042954531 12.430829908125085 18.836343997843166 0 0 0
30051 0 1 0 33.99184168451362 15.40424726673908 14.414383105535274 0 0 0
30136 0 1 0 34.92168495282739 12.681222668477293 16.811827272688557 0 0 0
2122 708 3 -1.1794 39.39317459893885 15.85830752470235 13.283933044519433 0 0 0
30106 0 1 0 31.47413946422679 17.82922261075961 13.649540718499207 0 0 0
3304 1102 3 -1.1794 36.498960826217925 10.032013248130493 16.818931958604388 0 0 0
3361 1121 3 -1.1794 39.433373398875425 11.944777153088143 16.207097562257143 0 0 0
1490 497 2 0.5897 44.97932965060858 15.502052478791864 10.864714440191033 0 0 0
1361 454 2 0.5897 43.24339684727761 9.405344603615577 8.259168514192915 0 0 0
2654 885 2 0.5897 39.320390761566024 8.172732305866708 13.050876108846998 0 0 0
1357 453 3 -1.1794 40.43922773279215 8.859385865511845 10.403990439125902 0 0 0
2716 906 3 -1.1794 40.47746546059951 11.682324430688407 13.732456797284765 0 0 0
1360 454 3 -1.1794 42.459135474254076 9.715906006061433 7.806710030500989 0 0 0
1362 454 2 0.5897 41.81249052338286 9.02379891486147 7.944803781877064 0 0 0
1363 455 3 -1.1794 44.75208154783638 9.466491783159272 9.2782946191359 0 0 0
1365 455 2 0.5897 44.52532852207496 9.447493932830142 10.208054791541162 0 0 0
1425 475 2 0.5897 37.652406078264264 12.237667923844104 7.870805876730885 0 0 0
1426 476 3 -1.1794 41.11102999408611 12.341379229360014 8.149502532374942 0 0 0
1428 476 2 0.5897 40.97245501897708 11.395286771512179 8.193525709179868 0 0 0
1429 477 3 -1.1794 43.993675665584405 12.318444457065384 8.743044771584604 0 0 0
1431 477 2 0.5897 43.05951462683517 12.427827017797345 8.565254551654906 0 0 0
1488 496 2 0.5897 42.484933735285686 15.369725394369336 7.1942768205180405 0 0 0
1489 497 3 -1.1794 45.464653848454205 15.213085622891986 10.091932725396449 0 0 0
1491 497 2 0.5897 44.79187387431995 15.066170432150894 9.427090417691577 0 0 0
1557 519 2 0.5897 45.780217407317316 17.183967306257486 9.978275655395684 0 0 0
2005 669 3 -1.1794 41.87410922205515 9.593264335173835 12.436701850452769 0 0 0
2006 669 2 0.5897 42.76773413035539 9.282704322246563 12.582367946172202 0 0 0
2008 670 3 -1.1794 44.6463431368197 8.808810372327333 12.043742373832819 0 0 0
2010 670 2 0.5897 44.94382944386804 8.832271787969573 12.95323852795503 0 0 0
2063 688 2 0.5897 38.75925189071062 11.892112330830138 10.85720945753789 0 0 0
2065 689 3 -1.1794 44.57429661239167 12.064515176074444 12.6766677541575 0 0 0
2066 689 2 0.5897 44.24705955639696 11.171687662842354 12.567092128758555 0 0 0
2067 689 2 0.5897 44.85779694607381 12.32543612506443 11.800437438184714 0 0 0
2123 708 2 0.5897 40.167811482220145 15.2961437501565 13.295856260822575 0 0 0
2125 709 3 -1.1794 43.58880986396746 14.975575810164521 12.086759217484934 0 0 0
2126 709 2 0.5897 43.679884182453144 14.723267573613295 13.00560579524619 0 0 0
2127 709 2 0.5897 42.791632266286506 14.533670003456262 11.794425918753925 0 0 0
2656 886 3 -1.1794 44.71317678339518 9.892823167312207 14.64731669474352 0 0 0
2657 886 2 0.5897 45.57622814279128 10.251563392682245 14.44072630241926 0 0 0
2718 906 2 0.5897 39.8112624725365 11.656579600936553 14.419291872151618 0 0 0
2719 907 3 -1.1794 43.14071932052579 11.776703581257376 15.449940253713343 0 0 0
2720 907 2 0.5897 42.34843765108544 11.559686716484777 14.95858839719473 0 0 0
2721 907 2 0.5897 43.609189776809885 12.394889441488727 14.88903492421989 0 0 0
2773 925 3 -1.1794 41.40223632509721 14.567083977538257 14.601754662232162 0 0 0
2774 925 2 0.5897 42.13405466472344 14.011603828753174 14.870297969796987 0 0 0
2775 925 2 0.5897 40.87151243617179 14.663691446743226 15.3924703024512 0 0 0
2776 926 3 -1.1794 44.68008900189722 14.233202067271664 14.503075001532954 0 0 0
2777 926 2 0.5897 44.7230965854612 14.52210960835203 15.41462045128355 0 0 0
2778 926 2 0.5897 45.51564845666114 13.791451478261061 14.35165621935378 0 0 0
2832 944 2 0.5897 39.708508671212584 18.659216075619604 15.832742745236144 0 0 0
2835 945 2 0.5897 40.89274302828056 16.75684548380238 15.00012490878707 0 0 0
3362 1121 2 0.5897 39.906374309024955 12.580938161434444 16.74356855450689 0 0 0
3366 1122 2 0.5897 42.37773308756304 12.064861763139394 17.485417265742328 0 0 0
30077 0 1 0 40.728348930108936 13.634790309597252 11.271464639125204 0 0 0
1434 478 2 0.5897 45.50677329833367 11.767000362179838 9.537794490088634 0 0 0
2181 727 2 0.5897 39.58810187105714 17.72459385260296 13.164407085834862 0 0 0
2183 728 2 0.5897 43.03583598288447 16.9250496515146 11.450605405907028 0 0 0
30144 0 1 0 39.86901348972435 15.714444099958103 8.725355229114236 0 0 0
3369 1123 2 0.5897 44.568033887134135 12.831221192340985 17.893620703379465 0 0 0
1369 457 3 -1.1794 48.87650935570999 9.122113916112328 9.21924894003433 0 0 0
1371 457 2 0.5897 48.115310488434304 8.574969429678188 9.02575357950151 0 0 0
1433 478 2 0.5897 46.645083380109796 10.769008275757743 9.55033425522137 0 0 0
1559 520 2 0.5897 48.57095979928635 17.29931236040842 8.47727050686508 0 0 0
2662 888 3 -1.1794 50.60368375575986 8.304753294796022 14.578900930258863 0 0 0
1368 456 2 0.5897 47.21456299219434 8.220003275268768 10.44936544117193 0 0 0
1370 457 2 0.5897 49.403190517873455 8.59633608456414 9.821242244849035 0 0 0
1432 478 3 -1.1794 46.315799134223305 11.547327123248012 9.99980496470525 0 0 0
1437 479 2 0.5897 51.853568978780864 10.018371581006868 8.612904450778187 0 0 0
1438 480 3 -1.1794 54.30166589016273 10.983244914931173 10.472479818511408 0 0 0
1493 498 2 0.5897 47.923320390417814 14.119443053509574 8.479674758020533 0 0 0
1494 498 2 0.5897 46.4910285770445 13.630153832698918 8.511792764527511 0 0 0
1495 499 3 -1.1794 49.702311591465815 14.763543425211065 8.711817287202662 0 0 0
1497 499 2 0.5897 50.14647716269557 14.533279871757292 9.52786067107889 0 0 0
1499 500 2 0.5897 55.362923968482605 14.114135145121772 9.136231944242434 0 0 0
2011 671 3 -1.1794 48.86132396671608 7.88161958019547 12.199682512631114 0 0 0
2013 671 2 0.5897 48.51429634094166 8.753973323469822 12.386241256926924 0 0 0
2015 672 2 0.5897 52.97604358780627 8.230491879549174 9.686844387156633 0 0 0
2068 690 3 -1.1794 47.598551193790506 10.322708243042655 11.984272838625552 0 0 0
2069 690 2 0.5897 47.67843607706983 10.877760749703238 12.7600092615345 0 0 0
2070 690 2 0.5897 47.188185003763785 10.885517314924979 11.32770735838139 0 0 0
2071 691 3 -1.1794 51.76458480479114 9.490349201358585 12.54905005852486 0 0 0
2072 691 2 0.5897 51.930320288314135 10.323797165579558 12.989648094968393 0 0 0
2073 691 2 0.5897 51.44342039107905 8.912605529937327 13.241363198150976 0 0 0
2074 692 3 -1.1794 53.62866205211344 12.326765206457855 12.80923791859973 0 0 0
2075 692 2 0.5897 53.65428578562719 11.751231038738212 12.044818988908796 0 0 0
2076 692 2 0.5897 53.956417379053036 11.78602927004259 13.527856946426711 0 0 0
2128 710 3 -1.1794 47.629729049498856 13.829928933090775 10.952806012024151 0 0 0
2129 710 2 0.5897 46.91881611166269 14.399538272665458 10.658903208253713 0 0 0
2130 710 2 0.5897 47.36961370833511 12.954333904819666 10.666616053563319 0 0 0
2131 711 3 -1.1794 51.71064660685733 14.56080993703389 13.745750300950549 0 0 0
2132 711 2 0.5897 52.0437132701316 14.748387236071705 12.86818935822998 0 0 0
2133 711 2 0.5897 50.83758463216453 14.19709759749565 13.598414285694306 0 0 0
2134 712 3 -1.1794 52.655955248446425 14.731248677770358 11.096253725522534 0 0 0
2135 712 2 0.5897 53.350827103219196 14.107439730616214 10.885903266760806 0 0 0
2136 712 2 0.5897 53.031517902064465 15.587276427004854 10.890340501344804 0 0 0
2659 887 3 -1.1794 47.4178569644566 9.088223341243747 14.906352731795762 0 0 0
2661 887 2 0.5897 47.53259190078025 8.984189748398876 15.85093969278394 0 0 0
2664 888 2 0.5897 50.18378269061811 8.42972642780922 15.429956861287211 0 0 0
2667 889 2 0.5897 53.14387919443827 9.578164853798816 15.830444891795311 0 0 0
2722 908 3 -1.1794 48.09145834554724 11.801164224957713 14.379877949021404 0 0 0
2723 908 2 0.5897 49.034441027781845 11.89238014919725 14.51660590873409 0 0 0
2724 908 2 0.5897 47.921522932470474 10.86629014385421 14.495479372921919 0 0 0
2725 909 3 -1.1794 51.07721295638059 11.618327291897728 14.82100704490005 0 0 0
2726 909 2 0.5897 51.77663156635352 12.241885577987361 15.016505763214841 0 0 0
2727 909 2 0.5897 50.75121019773935 11.346603793690788 15.678982078611229 0 0 0
2728 910 3 -1.1794 54.33724509261611 11.055040948041738 15.478377625422453 0 0 0
2729 910 2 0.5897 54.95974577437428 10.328229399577191 15.456705888036282 0 0 0
2730 910 2 0.5897 54.692262500365175 11.655624022580943 16.133735925968715 0 0 0
2779 927 3 -1.1794 48.73488828770409 14.392648348399737 13.267023187652576 0 0 0
2780 927 2 0.5897 48.44105428961432 13.896931951242445 12.50272078914609 0 0 0
2781 927 2 0.5897 48.432072046615744 13.879989590866096 14.016499676356267 0 0 0
2782 928 3 -1.1794 53.45183761625273 14.097765074584279 15.86852485210249 0 0 0
2783 928 2 0.5897 52.96111134819287 13.705853126389274 16.59089950140487 0 0 0
2784 928 2 0.5897 52.852503350800895 14.060409951829659 15.12311501049228 0 0 0
2837 946 2 0.5897 47.80335748655427 16.126373995044915 14.103979647342769 0 0 0
2840 947 2 0.5897 51.09612907470643 16.226700076838195 13.622560744552034 0 0 0
3374 1125 2 0.5897 50.33053165749618 11.542008902888275 17.871893229598015 0 0 0
3483 1161 2 0.5897 51.03334138478034 15.764108109456021 16.04541477307856 0 0 0
30035 0 1 0 50.6570168407269 11.803539253755291 10.380877493545068 0 0 0
1439 480 2 0.5897 54.70890060909334 11.586836762248591 9.851134879988956 0 0 0
2186 729 2 0.5897 47.786747950174174 17.439438269354643 12.047646404931557 0 0 0
2842 948 3 -1.1794 54.72713921869018 16.500121731217362 16.637027173226947 0 0 0
3479 1160 2 0.5897 47.55876251292259 16.05038875109632 17.560355556220678 0 0 0
3372 1124 2 0.5897 47.63067882897182 11.38843963860558 16.297012046222658 0 0 0
3427 1143 3 -1.1794 47.140705568048375 14.187448818053424 15.908904079708778 0 0 0
3428 1143 2 0.5897 46.49961660793993 14.416551960715998 16.58176985593113 0 0 0
3430 1144 3 -1.1794 51.097216561298595 13.218819570607215 17.691486467943864 0 0 0
3432 1144 2 0.5897 50.76418945429037 14.108456865312766 17.80925833646014 0 0 0
3481 1161 3 -1.1794 50.36441917605645 15.887662127595457 16.718845268073704 0 0 0
1445 482 2 0.5897 59.72971522593 12.608167974097695 7.282256091291447 0 0 0
2020 674 3 -1.1794 61.24314967803717 7.9452970216302266 12.317763777331574 0 0 0
2668 890 3 -1.1794 61.09285844933374 9.024821228347038 15.154402577564234 0 0 0
1498 500 3 -1.1794 55.50716738110674 13.296647685626658 9.612822979002745 0 0 0
1375 459 3 -1.1794 56.601652816434246 8.685395333305165 9.614872474544695 0 0 0
1377 459 2 0.5897 57.2119468957775 9.30429975209788 9.213960931487229 0 0 0
1441 481 3 -1.1794 57.56317319498007 11.1441008747835 8.849633419588994 0 0 0
1443 481 2 0.5897 57.74003219032826 11.352394778410764 9.76700324726429 0 0 0
1444 482 3 -1.1794 59.5916029206479 12.759555276734826 8.217263327554088 0 0 0
1446 482 2 0.5897 58.864206723227724 12.18212340364974 8.448993274365455 0 0 0
1503 501 2 0.5897 58.57602714321551 14.344899684177891 8.644730329159406 0 0 0
1504 502 3 -1.1794 60.52772812557745 16.500408215994316 9.287311334232955 0 0 0
1506 502 2 0.5897 61.205942256985516 17.173817107847764 9.340017667730649 0 0 0
1565 522 2 0.5897 58.54122187855274 17.20222136974983 9.85874223452445 0 0 0
2017 673 3 -1.1794 58.47131086785962 8.815278255764268 11.731925527943769 0 0 0
2019 673 2 0.5897 57.69468838457822 9.371243421942518 11.795115703405113 0 0 0
2021 674 2 0.5897 61.12274722006601 8.084098259772416 13.257162461371408 0 0 0
2022 674 2 0.5897 60.81209213739733 7.109014575590903 12.141545823936287 0 0 0
2077 693 3 -1.1794 56.58520539907954 11.083224825791453 11.885754327277322 0 0 0
2078 693 2 0.5897 56.96998006049946 11.881639594132 12.247300030382608 0 0 0
2079 693 2 0.5897 55.71360262150317 11.348488133367544 11.592196120081955 0 0 0
2080 694 3 -1.1794 60.18025479536452 11.022222649773019 12.497550965953813 0 0 0
2081 694 2 0.5897 59.51148449667083 10.411228194058928 12.188254302958207 0 0 0
2082 694 2 0.5897 59.83556841349905 11.356241416793491 13.325714354269726 0 0 0
2085 695 2 0.5897 61.97712145182636 11.791507192598045 12.14406151195327 0 0 0
2137 713 3 -1.1794 57.65172483101545 13.513281043578118 11.761349627005503 0 0 0
2138 713 2 0.5897 58.57379027252899 13.769959010206414 11.74932954141214 0 0 0
2139 713 2 0.5897 57.3373843919387 13.787867792659203 12.622758329761812 0 0 0
2140 714 3 -1.1794 60.22659001049162 14.182578545194367 10.719496322212438 0 0 0
2141 714 2 0.5897 60.394453170051506 15.091741253497643 10.471548339672804 0 0 0
2142 714 2 0.5897 60.26231090042839 13.698346240036225 9.894586913821366 0 0 0
2145 715 2 0.5897 62.01081080727176 14.94331890247979 12.356123549904835 0 0 0
2670 890 2 0.5897 61.15309003769601 9.785010834498433 14.57585629886239 0 0 0
2731 911 3 -1.1794 56.20932588455331 13.327967172741719 14.12049890090879 0 0 0
2732 911 2 0.5897 56.29263264847537 12.703297753649066 14.840972189526411 0 0 0
2733 911 2 0.5897 55.28201523925077 13.300188054040868 13.884796875160953 0 0 0
2734 912 3 -1.1794 60.371826767479085 11.931760249578614 15.573213537143191 0 0 0
2735 912 2 0.5897 60.200270109614294 12.8652083133838 15.448815342071471 0 0 0
2736 912 2 0.5897 61.323837300126456 11.852594166237232 15.512879060299484 0 0 0
2785 929 3 -1.1794 57.62987134219611 15.010371598895595 15.835610424066479 0 0 0
2786 929 2 0.5897 57.012262676396034 14.549025683324215 15.268203031956187 0 0 0
2787 929 2 0.5897 57.30778386989315 14.848821813301909 16.72239842176061 0 0 0
2788 930 3 -1.1794 60.30980028935915 14.595870008568044 15.554958534008614 0 0 0
2789 930 2 0.5897 59.37619646006014 14.612065554721289 15.765558680963533 0 0 0
2790 930 2 0.5897 60.736273019494355 14.96979822999232 16.326016475017003 0 0 0
2847 949 2 0.5897 57.302021300524814 16.97458343845263 15.387917074542415 0 0 0
2849 950 2 0.5897 60.535173898784485 16.771659103231496 15.517492135824128 0 0 0
3383 1128 2 0.5897 60.20830483693128 12.256555340422533 17.80463430276175 0 0 0
30154 0 1 0 58.94585724457825 16.189235948567564 13.186657574165599 0 0 0
30209 0 1 0 55.200811409084245 8.122725548237865 12.72965187882349 0 0 0
30357 0 1 0 54.582029163805224 16.441558723192074 13.224934075508708 0 0 0
30379 0 1 0 57.17646991838689 8.930794401154978 15.654136494592958 0 0 0
2843 948 2 0.5897 54.321893449122506 15.759474283723712 16.18597273672597 0 0 0
3440 1147 2 0.5897 63.28721680842117 16.184627789273385 17.698030514525485 0 0 0
1447 483 3 -1.1794 64.77418136725285 12.585920169712326 9.671797731169567 0 0 0
1448 483 2 0.5897 65.36159622173571 11.94380831698895 9.273212887395013 0 0 0
1453 485 3 -1.1794 69.48529542643541 11.557147997142703 8.958764284569693 0 0 0
1509 503 2 0.5897 63.79004873997301 14.196037951463017 9.372747761211812 0 0 0
2024 675 2 0.5897 64.04930295338575 8.546797088565953 10.907787225171154 0 0 0
2030 677 2 0.5897 69.87382453482648 9.574080729414751 12.077532744093844 0 0 0
2675 892 2 0.5897 67.17430177661852 9.049066771347574 13.43311452037402 0 0 0
2678 893 2 0.5897 68.74444101618701 8.595145127811675 14.973784161503094 0 0 0
1382 461 2 0.5897 63.91514643099486 7.044795211094416 8.592159426505772 0 0 0
1381 461 3 -1.1794 64.41021703127714 7.416343050734962 9.322289404442152 0 0 0
1384 462 3 -1.1794 66.8381588463755 8.444246816842748 8.727462976588997 0 0 0
1385 462 2 0.5897 66.65407024315377 9.344605434048672 8.995226472845477 0 0 0
1387 463 3 -1.1794 69.70705287439837 8.411355292294289 8.451867749092168 0 0 0
1388 463 2 0.5897 68.78440471189596 8.653889096282542 8.530153811468919 0 0 0
1449 483 2 0.5897 64.34493598144086 12.109760389986443 10.382608700625658 0 0 0
1450 484 3 -1.1794 66.65945780878366 11.228993844766885 8.081120172830598 0 0 0
1452 484 2 0.5897 67.4395529442987 11.498320983527083 8.566039692926399 0 0 0
1455 485 2 0.5897 69.99703882798636 10.761957056803228 8.810367367223142 0 0 0
1507 503 3 -1.1794 63.50249258505007 15.108985928115658 9.381063147488659 0 0 0
1508 503 2 0.5897 62.9496610737578 15.179388878507702 10.159299866993477 0 0 0
1513 505 3 -1.1794 0.2783476735845832 14.088733183438029 8.201077665599508 1 0 0
1515 505 2 0.5897 69.72020114028584 14.350641688356964 8.534574649354926 0 0 0
2023 675 3 -1.1794 63.77266955399158 9.072162785050487 11.658584273114803 0 0 0
2025 675 2 0.5897 62.92429682092082 8.705887871239492 11.908259749663436 0 0 0
2026 676 3 -1.1794 65.90427620983886 7.230274169425766 12.165935803646686 0 0 0
2028 676 2 0.5897 64.95409185386195 7.150828236825959 12.250014184702563 0 0 0
2029 677 3 -1.1794 70.21812834393603 8.681062867148274 12.09185534849228 0 0 0
2031 677 2 0.5897 70.12405432790624 8.402165497270246 13.002678154055824 0 0 0
2083 695 3 -1.1794 62.89215772322524 11.789335782787704 11.863104738092852 0 0 0
2084 695 2 0.5897 63.21567164996311 10.921779474490728 12.105833585664424 0 0 0
2086 696 3 -1.1794 66.41075930418897 10.02870213772352 11.213802730147458 0 0 0
2087 696 2 0.5897 65.49180610185213 9.911653981209966 11.454751118340301 0 0 0
2088 696 2 0.5897 66.7556456204603 9.13857590980408 11.14337504167483 0 0 0
2089 697 3 -1.1794 68.95352233476537 11.249405181305667 11.742485484550487 0 0 0
2090 697 2 0.5897 68.0375616791162 11.000808256938548 11.866775358094928 0 0 0
2091 697 2 0.5897 68.97933330159731 11.642102009664802 10.869928711395803 0 0 0
2143 715 3 -1.1794 62.862222396908194 14.589886812695973 12.098413348077013 0 0 0
2144 715 2 0.5897 62.946088154608525 13.777702830441624 12.597968783919837 0 0 0
2146 716 3 -1.1794 65.29429764931814 13.23070507499185 13.258672176460776 0 0 0
2147 716 2 0.5897 65.83992616592909 13.985053900246617 13.03623338152818 0 0 0
2148 716 2 0.5897 64.70301773673528 13.133746361995911 12.512201165244651 0 0 0
2149 717 3 -1.1794 0.4063160419439065 14.539827804601687 12.427173989315797 1 0 0
2150 717 2 0.5897 0.6652303215379664 13.743990583016643 11.962590201923142 1 0 0
2151 717 2 0.5897 0.897338817478089 14.508901455791777 13.248253562780246 1 0 0
2671 891 3 -1.1794 64.15213439929339 8.786668476697601 15.074995885170251 0 0 0
2673 891 2 0.5897 63.85100876183675 8.495898529383803 15.935813984195951 0 0 0
2674 892 3 -1.1794 66.8517416038892 9.256533888552141 14.310123035134838 0 0 0
2676 892 2 0.5897 65.95076591183798 8.933383072831576 14.317123535511293 0 0 0
2679 893 2 0.5897 69.15635062982838 7.138928712874689 14.9330442468677 0 0 0
2737 913 3 -1.1794 63.198059901878985 11.46608021233415 15.660937919752076 0 0 0
2738 913 2 0.5897 63.3565473364604 10.525305263099195 15.583118742924063 0 0 0
2739 913 2 0.5897 63.97043509684344 11.87285744974958 15.268254066735539 0 0 0
2740 914 3 -1.1794 66.19406618942818 11.755309499988977 15.144214196612756 0 0 0
2741 914 2 0.5897 65.76296574924788 12.13572959652322 14.378927322118654 0 0 0
2742 914 2 0.5897 66.09656484643487 10.810033738157614 15.029417159825647 0 0 0
2743 915 3 -1.1794 68.25239296028205 13.150667624426367 14.462072156338262 0 0 0
2744 915 2 0.5897 69.0052249554118 12.640368544925689 14.163626150965426 0 0 0
2745 915 2 0.5897 67.64256857560449 12.49892609664492 14.807873756947748 0 0 0
2791 931 3 -1.1794 66.67726797011765 15.076816398131164 15.364319754123215 0 0 0
2792 931 2 0.5897 67.17069552282256 14.323526175408336 15.03979749240915 0 0 0
2793 931 2 0.5897 65.83837155755451 14.711279303772342 15.64515284469628 0 0 0
2794 932 3 -1.1794 69.28677193403784 15.30720902087208 16.736577939475147 0 0 0
2795 932 2 0.5897 69.48498513552377 14.571292035374531 17.31568913982949 0 0 0
2796 932 2 0.5897 68.36062695866919 15.19950932218973 16.520040464501303 0 0 0
3333 1111 2 0.5897 64.11120338692245 10.161012346222757 17.922266006320502 0 0 0
30193 0 1 0 68.09714237552897 14.861305242144628 10.198705126308226 0 0 0
30383 0 1 0 65.81074223734053 16.771707477423053 11.998377672633223 0 0 0
2208 736 2 0.5897 0.14114614284824856 16.71875023791247 12.327107812070112 1 0 0
2856 952 2 0.5897 68.04649293210355 18.488145981364234 16.12396589180915 0 0 0
2859 953 2 0.5897 0.4518415021673872 17.99493643587225 15.555132366132657 1 0 0
3497 1166 2 0.5897 66.4136916847873 19.026651463475893 17.01094231299282 0 0 0
1516 506 3 -1.1794 2.619709130168782 18.597686919020784 8.4675319092208 0 0 0
1518 506 2 0.5897 3.3127851675454436 18.02628824294992 8.798259077465469 0 0 0
1521 507 2 0.5897 6.094862422845148 16.99443630051324 8.53102322535622 0 0 0
1573 525 3 -1.1794 2.934357128249341 21.05410947166305 9.398824679653805 0 0 0
1575 525 2 0.5897 2.6079530607709547 20.24786123336729 8.99925578013314 0 0 0
1576 526 3 -1.1794 5.627060951397436 21.270395961139105 8.860920374850101 0 0 0
1578 526 2 0.5897 4.683657747045334 21.108473837387898 8.859073461818184 0 0 0
1626 542 2 0.5897 3.3704256619816046 23.77223350840427 9.470197097538712 0 0 0
1627 543 3 -1.1794 5.664162054113634 24.70119696297798 8.26730955782804 0 0 0
1629 543 2 0.5897 4.770621006125749 24.387847712755747 8.127207980583918 0 0 0
2209 737 3 -1.1794 1.1818819558599036 21.173684731550203 11.736981969176163 0 0 0
2210 737 2 0.5897 1.5857877756829926 20.8994934890322 10.91362798513762 0 0 0
2211 737 2 0.5897 1.8174577016429476 20.92851508490052 12.409415946368616 0 0 0
2212 738 3 -1.1794 4.676805428100149 21.12797556523943 12.271124057791079 0 0 0
2213 738 2 0.5897 4.926380309390212 20.21831963298886 12.108427078397757 0 0 0
2214 738 2 0.5897 4.844617124441565 21.25965152647238 13.204254853796934 0 0 0
2275 759 3 -1.1794 2.6305629477308066 23.73441290145853 12.028863526186878 0 0 0
2276 759 2 0.5897 3.5201858762620497 23.779395533802656 11.678463854258185 0 0 0
2277 759 2 0.5897 2.3332347137963265 22.849811916925773 11.816002078695748 0 0 0
2278 760 3 -1.1794 5.227473648514102 23.202383069854648 10.724489136654029 0 0 0
2279 760 2 0.5897 5.062330280604876 22.500795439616248 11.354357589746517 0 0 0
2280 760 2 0.5897 6.152167726308364 23.419119994931844 10.843643109885612 0 0 0
2797 933 3 -1.1794 3.3738430175619722 18.41858075240537 12.926406812895687 0 0 0
2798 933 2 0.5897 2.5009440961250204 18.518394015912104 13.306297462218026 0 0 0
2800 934 3 -1.1794 4.949587375291607 19.285214489402502 15.42939753364481 0 0 0
2801 934 2 0.5897 5.299203417586689 18.678071249060906 16.081607305251687 0 0 0
2860 954 3 -1.1794 1.9498916815166094 21.196331260589755 14.763568799099223 0 0 0
2861 954 2 0.5897 1.3841047706845067 21.96348170530549 14.850722055893177 0 0 0
2862 954 2 0.5897 1.3511118212936462 20.4506533107225 14.804289329868714 0 0 0
2863 955 3 -1.1794 4.4936247065721515 21.817316784113274 15.01680710787941 0 0 0
2864 955 2 0.5897 4.901617402340875 20.96170897269937 15.149882706050386 0 0 0
2865 955 2 0.5897 3.553127951800551 21.640321921986818 15.036059098429904 0 0 0
2917 973 3 -1.1794 0.7974912304804092 23.762894312802253 14.787513478489945 0 0 0
2918 973 2 0.5897 1.6922179336839513 23.99767578684983 15.033629573119704 0 0 0
2919 973 2 0.5897 0.4384369731363917 24.560441487989625 14.398632027370025 0 0 0
2920 974 3 -1.1794 3.6131909142640564 24.191067832238453 16.10420894680142 0 0 0
2921 974 2 0.5897 4.129340552356412 23.488270199889726 15.709374157851533 0 0 0
2922 974 2 0.5897 3.986411320903137 24.99503526466386 15.74285861211295 0 0 0
3449 1150 2 0.5897 6.724150319218124 18.4375669071029 18.03162939992523 0 0 0
3504 1168 2 0.5897 0.78025875778142 21.436880241814553 18.03954621477165 0 0 0
3557 1186 2 0.5897 1.924509235576469 24.533300390158466 18.540012271593646 0 0 0
30197 0 1 0 6.133024733457612 24.368942079785352 13.957292725824924 0 0 0
30304 0 1 0 5.9427460326380395 18.023177631895013 11.682351488464585 0 0 0
1524 508 2 0.5897 9.091975714904306 18.147115228504425 9.353644192507192 0 0 0
1579 527 3 -1.1794 8.177084806274873 19.6813867815715 9.058746263275738 0 0 0
2156 719 2 0.5897 15.215318440355535 18.35396188213472 12.023188676632378 0 0 0
30261 0 1 0 9.39884166416477 21.952625893866248 14.934871902138692 0 0 0
1522 508 3 -1.1794 9.66137385322039 17.535928456907232 9.821051555373414 0 0 0
1525 509 3 -1.1794 12.365694142015403 17.974524974273375 9.842592548846833 0 0 0
1526 509 2 0.5897 12.411233510100391 17.040440334722685 9.638525709780225 0 0 0
1530 510 2 0.5897 14.985826389523975 18.07138026532732 9.593940004076655 0 0 0
1580 527 2 0.5897 8.065725962867083 20.444354960492202 9.625941658732543 0 0 0
1581 527 2 0.5897 8.812066503049119 19.962676930266298 8.400030885307181 0 0 0
1584 528 2 0.5897 13.915016304514673 20.413997261071927 7.637146779234671 0 0 0
1585 529 3 -1.1794 14.553260322143188 21.352160454580986 9.514526238479588 0 0 0
1587 529 2 0.5897 14.713905110913311 21.78087893006341 10.355136285112621 0 0 0
1630 544 3 -1.1794 8.035252429850503 23.981161093548454 10.367839035393965 0 0 0
1632 544 2 0.5897 7.806373198646028 24.894737888224817 10.538793384754541 0 0 0
1633 545 3 -1.1794 11.100777421808838 24.57699442469614 9.7250792712447 0 0 0
1635 545 2 0.5897 11.006924584032925 25.529576135098853 9.728507458467202 0 0 0
1638 546 2 0.5897 16.269345963684916 23.972760696284816 8.675307433721654 0 0 0
2153 718 2 0.5897 9.0980727263476 17.745057800476847 13.285838828107016 0 0 0
2154 718 2 0.5897 9.42807898676132 17.861863592952783 11.812968469931105 0 0 0
2155 719 3 -1.1794 14.296382750059186 18.215358198766637 12.25248758804182 0 0 0
2157 719 2 0.5897 14.301685837989986 18.09346957985069 13.20188017090278 0 0 0
2215 739 3 -1.1794 7.817916181052038 20.83871372847807 11.693311768671322 0 0 0
2216 739 2 0.5897 7.479546440431013 21.55196689897614 12.234612241354649 0 0 0
2217 739 2 0.5897 8.670205938595766 20.630512546331268 12.076045244058504 0 0 0
2218 740 3 -1.1794 11.817925222952782 19.80483102222524 13.618127399723695 0 0 0
2219 740 2 0.5897 10.955690603251158 19.389373834993545 13.604741167079437 0 0 0
2220 740 2 0.5897 12.431963300482952 19.08860122092928 13.45625089068368 0 0 0
2221 741 3 -1.1794 13.82456277831171 22.428102370833734 13.018561094470803 0 0 0
2222 741 2 0.5897 14.387086176170351 22.05679282767587 13.698214276162494 0 0 0
2223 741 2 0.5897 13.149412497594483 21.76453612048579 12.87684700009144 0 0 0
2281 761 3 -1.1794 9.28277321581412 24.081387972824306 12.912031900963365 0 0 0
2282 761 2 0.5897 8.776836401934547 24.200443973030772 12.10823729698203 0 0 0
2283 761 2 0.5897 8.878556490314464 24.679284559021696 13.54080850652863 0 0 0
2284 762 3 -1.1794 11.8896554352626 24.440583689713414 12.730917079241848 0 0 0
2285 762 2 0.5897 12.407883525566065 24.00007550073812 12.057401067395555 0 0 0
2286 762 2 0.5897 10.99259868612097 24.14534033286721 12.574858932632292 0 0 0
2287 763 3 -1.1794 15.604271843037523 24.14458054312206 10.508348168531498 0 0 0
2289 763 2 0.5897 14.692404787551776 24.242972237551502 10.78229968486244 0 0 0
2803 935 3 -1.1794 7.843623051756982 18.19634894036693 14.76463928771602 0 0 0
2804 935 2 0.5897 7.047530724664024 18.726181251951555 14.806429910114772 0 0 0
2806 936 3 -1.1794 11.120659110081325 17.085145657483487 15.589220555797269 0 0 0
2807 936 2 0.5897 10.627927015396926 17.276134110539893 14.791116581398423 0 0 0
2866 956 3 -1.1794 12.756465845369437 21.006523083227886 16.15997817992586 0 0 0
2867 956 2 0.5897 12.570043687979402 20.48133199652522 15.381741405465242 0 0 0
2868 956 2 0.5897 12.661332879759199 20.395283420595746 16.89043498194428 0 0 0
2923 975 3 -1.1794 10.057823670486803 25.33292352221717 15.408793138581487 0 0 0
2924 975 2 0.5897 10.591230367836552 24.895171802622293 14.74540535837785 0 0 0
2925 975 2 0.5897 10.443458463597473 25.064020981917597 16.242585580681226 0 0 0
2926 976 3 -1.1794 12.446034124628873 23.500538761328425 15.475250929174313 0 0 0
2927 976 2 0.5897 12.689528653704942 23.553826221928198 14.551073750677716 0 0 0
2928 976 2 0.5897 12.683435726986149 22.610378044756825 15.735035866405264 0 0 0
3452 1151 2 0.5897 12.164131606762972 17.947514901023027 17.09517106048622 0 0 0
3455 1152 2 0.5897 14.253884830679363 18.69848009789254 17.77631105724211 0 0 0
3560 1187 2 0.5897 10.207155517503383 23.240365160814406 18.0629426450863 0 0 0
30292 0 1 0 11.260108458539289 21.075632698889784 10.605045539414887 0 0 0
2288 763 2 0.5897 15.978420257058277 23.527222896606858 11.136929994779083 0 0 0
2984 995 2 0.5897 14.209289322970948 25.262452774526725 15.707188311644044 0 0 0
3514 1172 3 -1.1794 15.262532888563003 20.63136419233676 15.432835566678733 0 0 0
3563 1188 2 0.5897 13.522248235337853 23.96499986046264 17.27680925006787 0 0 0
1531 511 3 -1.1794 17.587550561009934 15.814037506081183 8.4651163757716 0 0 0
1535 512 2 0.5897 19.68356199197754 18.1070239731508 9.434157997256783 0 0 0
2811 937 2 0.5897 17.04911395323091 18.273604675418035 12.932945391456478 0 0 0
1529 510 2 0.5897 16.246551006284022 18.908929543500197 9.625248996558065 0 0 0
1532 511 2 0.5897 18.057831666706175 15.633581974063448 9.279059355400571 0 0 0
1534 512 3 -1.1794 19.554570214228253 17.737104751714252 8.560801104033528 0 0 0
2158 720 3 -1.1794 17.605669926853714 18.797466768038355 11.237425415400386 0 0 0
2160 720 2 0.5897 18.268595199842785 19.281383285063846 11.729956348280503 0 0 0
2161 721 3 -1.1794 20.493103554429258 17.7789535449947 11.753411867515126 0 0 0
2162 721 2 0.5897 21.329720141860236 17.367598344281802 11.536404120787354 0 0 0
2163 721 2 0.5897 20.20864847942316 17.336868068794796 12.553335429894636 0 0 0
2166 722 2 0.5897 23.05644782900426 18.05297856825102 10.524989704131462 0 0 0
2224 742 3 -1.1794 18.928588321312528 21.043426797047637 12.803290696876907 0 0 0
2225 742 2 0.5897 19.434202698044892 21.208556274129 12.007478081498958 0 0 0
2226 742 2 0.5897 19.57575695404495 20.740780573837164 13.440322507562826 0 0 0
2227 743 3 -1.1794 21.242262814714916 20.931897347366405 10.983511380535338 0 0 0
2228 743 2 0.5897 21.73688055992659 20.24728068889755 10.533083010008735 0 0 0
2229 743 2 0.5897 21.91124634474892 21.48857321280801 11.382014650437705 0 0 0
2290 764 3 -1.1794 16.89165099206404 22.805788676484973 12.899304180345327 0 0 0
2291 764 2 0.5897 17.672624247059876 22.2551920305638 12.955476922288772 0 0 0
2292 764 2 0.5897 17.104980935655565 23.578897815782117 13.421820492332765 0 0 0
2293 765 3 -1.1794 21.694430912542174 23.31074299852 12.40805498135027 0 0 0
2294 765 2 0.5897 22.563673996401683 22.924373464060352 12.514669620140717 0 0 0
2295 765 2 0.5897 21.75916928618416 23.829722279296245 11.606368638972532 0 0 0
2351 784 2 0.5897 18.073765191469285 27.193699119915443 10.249020662539365 0 0 0
2809 937 3 -1.1794 16.945354236353065 17.88467086150084 13.801389653174793 0 0 0
2810 937 2 0.5897 17.185907810102872 18.58478345729919 14.408190725845587 0 0 0
2812 938 3 -1.1794 19.963539355741414 17.172152681077126 14.873985122745472 0 0 0
2813 938 2 0.5897 20.27318392765903 17.816982839499783 15.510024747305783 0 0 0
2814 938 2 0.5897 19.08522406810619 17.470561625370543 14.637878684884866 0 0 0
2869 957 3 -1.1794 17.884315990723625 19.90980127400302 15.340547521414186 0 0 0
2870 957 2 0.5897 17.09684502960752 20.433744647577974 15.487538149425005 0 0 0
2871 957 2 0.5897 18.408353334284183 20.037113718855487 16.131374587398355 0 0 0
3459 1153 2 0.5897 16.81599319248707 16.285236650448486 17.357085428581303 0 0 0
3521 1174 2 0.5897 21.593374492101162 20.785084608026672 17.18507172839101 0 0 0
30110 0 1 0 17.186767205713846 27.144924800539904 13.504223094052284 0 0 0
30143 0 1 0 19.731019565522146 23.73262648988311 15.069286956748089 0 0 0
30167 0 1 0 18.867403217519094 23.93604935599054 10.442782898846449 0 0 0
30219 0 1 0 16.302153889414676 24.19536973465995 15.820977148361099 0 0 0
30227 0 1 0 18.435482457587334 20.923359543944304 8.89607196469083 0 0 0
30395 0 1 0 21.551161941379593 20.28197822136006 14.351314793146534 0 0 0
1590 530 2 0.5897 23.63064386557269 22.156936732374405 9.21455772499895 0 0 0
2164 722 3 -1.1794 22.80335863545126 18.74309838619505 9.91187325960237 0 0 0
2816 939 2 0.5897 23.837574417646188 18.60936394169621 13.38816732822676 0 0 0
2931 977 2 0.5897 22.714055557760478 24.40008237371541 13.982586410273472 0 0 0
1695 565 2 0.5897 17.411931219693013 25.73237811610036 7.496772902086814 0 0 0
2354 785 2 0.5897 22.28642785005134 26.52943010984195 11.626245013040425 0 0 0
30266 0 1 0 19.84150559457954 27.280527676977393 16.09639021148107 0 0 0
3460 1154 3 -1.1794 19.804989641835526 19.001075530124975 17.155745446740394 0 0 0
2171 724 2 0.5897 29.99671298360281 19.72573641640784 13.75981177222784 0 0 0
2823 941 2 0.5897 28.814607554347223 18.035154941903013 15.494915772755434 0 0 0
1539 513 2 0.5897 22.339601746040028 17.733965402939337 8.408368778890825 0 0 0
1540 514 3 -1.1794 24.890957667674286 18.907616705635213 8.002369181219462 0 0 0
1542 514 2 0.5897 25.329418767616442 18.071481339581634 8.160045255867578 0 0 0
1588 530 3 -1.1794 24.345793260682044 21.588202604604113 9.499748298392296 0 0 0
1593 531 2 0.5897 26.13962657412749 20.250833743235965 7.684675894510543 0 0 0
1595 532 2 0.5897 30.66954598596323 20.947397110300905 8.333596528000513 0 0 0
1596 532 2 0.5897 31.76691206548814 21.97186243521448 8.528927110361899 0 0 0
1647 549 2 0.5897 26.374643754852563 24.553414647904017 9.80288003006514 0 0 0
1650 550 2 0.5897 29.894547269534964 24.433810862577154 9.962117016588294 0 0 0
2165 722 2 0.5897 23.558761222498138 18.83748766901796 9.331624003328132 0 0 0
2167 723 3 -1.1794 29.32532243870827 18.348087358689703 11.174351190261234 0 0 0
2169 723 2 0.5897 30.058684565713737 18.146909449393796 10.593025582932713 0 0 0
2170 724 3 -1.1794 29.625586172041334 20.41191951196004 13.205150267717018 0 0 0
2172 724 2 0.5897 29.41781824086317 19.969197733574575 12.382313902359728 0 0 0
2230 744 3 -1.1794 23.827639790085797 21.82466834275207 12.311636575250349 0 0 0
2231 744 2 0.5897 24.003787849522418 21.5819922750925 11.402620151332936 0 0 0
2232 744 2 0.5897 24.688133425532776 21.8253821342267 12.73089983880438 0 0 0
2233 745 3 -1.1794 31.34859758283372 22.635199213449553 12.262363192073854 0 0 0
2234 745 2 0.5897 30.736455944455702 21.899977485620855 12.23132356635045 0 0 0
2235 745 2 0.5897 32.20025520266835 22.247025919502544 12.061782576465939 0 0 0
2296 766 3 -1.1794 25.03917974288306 25.641490080130154 11.162438202744552 0 0 0
2297 766 2 0.5897 24.23456935883195 25.298740280252243 10.77339325722086 0 0 0
2298 766 2 0.5897 25.519667736348598 26.019663661697805 10.425995072514556 0 0 0
2299 767 3 -1.1794 28.144375974566337 25.56435699592109 11.997046497811134 0 0 0
2300 767 2 0.5897 27.382080376801547 25.460491963348673 12.566563656102323 0 0 0
2301 767 2 0.5897 27.980685027298566 26.379844763677156 11.523319209125125 0 0 0
2302 768 3 -1.1794 31.191605219444792 25.010848748013117 11.222556041045285 0 0 0
2303 768 2 0.5897 31.309577341846975 24.100850297421243 11.49498446119462 0 0 0
2304 768 2 0.5897 30.642570430771812 25.396487739770993 11.905252282726853 0 0 0
2815 939 3 -1.1794 23.898449156275696 17.969843444265727 14.09777190226119 0 0 0
2817 939 2 0.5897 24.5912300615679 18.30689366336209 14.6658247604792 0 0 0
2818 940 3 -1.1794 26.17137013523822 19.6646446405559 15.460885865856797 0 0 0
2819 940 2 0.5897 27.126060422180142 19.70676613798256 15.51588774010422 0 0 0
2820 940 2 0.5897 25.86494981127668 20.210048372775102 16.18536749445272 0 0 0
2821 941 3 -1.1794 28.96785944225232 18.96146835331242 15.681165412900496 0 0 0
2822 941 2 0.5897 29.523259850457446 18.960821479032855 16.46075586863578 0 0 0
2872 958 3 -1.1794 24.649131109970334 22.304419130073047 15.41083233806247 0 0 0
2873 958 2 0.5897 24.65022930932966 23.10722152502683 14.889546457761636 0 0 0
2874 958 2 0.5897 25.243077402155972 22.489784226672043 16.138225003818697 0 0 0
2875 959 3 -1.1794 27.101695950607866 21.763132479049652 13.669414350819624 0 0 0
2876 959 2 0.5897 27.863283443299476 21.202097941113735 13.5229318524077 0 0 0
2877 959 2 0.5897 26.52746108176452 21.24567350396572 14.233970061046087 0 0 0
2878 960 3 -1.1794 30.39861389074865 21.82440402400146 15.739559366071258 0 0 0
2879 960 2 0.5897 29.977846829856855 21.760723630062408 14.882161120181365 0 0 0
2880 960 2 0.5897 31.217639603322993 21.338775259799284 15.641613487014025 0 0 0
2929 977 3 -1.1794 23.652370554287756 24.58928280880584 13.983415665800663 0 0 0
2930 977 2 0.5897 23.808194837477966 25.03428055952745 13.150392172065997 0 0 0
2932 978 3 -1.1794 26.632385800023684 24.716012517831917 14.103536550953946 0 0 0
2933 978 2 0.5897 25.7152929032227 24.51027588638925 13.922305612298539 0 0 0
2934 978 2 0.5897 27.066217307916535 23.863696485372913 14.143286749987265 0 0 0
2935 979 3 -1.1794 30.238362977015516 24.621569644503545 14.872299293812633 0 0 0
2936 979 2 0.5897 30.730930044310035 25.441949625724213 14.848098978644465 0 0 0
2937 979 2 0.5897 30.909388012151357 23.939188125866973 14.889988969005623 0 0 0
2994 998 2 0.5897 28.85330345689498 26.34065248023301 13.869257130815992 0 0 0
3525 1175 2 0.5897 25.840071143175532 21.907930587457432 18.63164500976596 0 0 0
3527 1176 2 0.5897 29.396203723998592 21.30830686947764 17.382478930049718 0 0 0
3573 1191 2 0.5897 24.248094342687022 24.43663195495166 16.691481265418634 0 0 0
3575 1192 2 0.5897 26.063122242213915 24.24781989818158 17.64559334753857 0 0 0
30082 0 1 0 28.67506940220507 21.84017164043881 10.453974622156236 0 0 0
30157 0 1 0 23.471813408605907 18.519975386993657 17.214147233483498 0 0 0
30166 0 1 0 26.25620361115515 19.40377803731533 11.09657128572889 0 0 0
3574 1192 3 -1.1794 26.636564032104555 23.666141162517253 17.14654838043915 0 0 0
1548 516 2 0.5897 34.05912516410228 19.891704525550974 8.105308191207708 0 0 0
1551 517 2 0.5897 36.51533988640558 17.50818306697882 9.644058573029941 0 0 0
1597 533 3 -1.1794 33.67278194440288 22.166314002955122 8.33699898737003 0 0 0
1598 533 2 0.5897 34.54570734221942 21.802359517365616 8.484546176154646 0 0 0
1602 534 2 0.5897 39.306420355727234 22.5750753781535 9.792915095723785 0 0 0
1651 551 3 -1.1794 36.34877956862349 21.00521715265584 9.09169668374456 0 0 0
1653 551 2 0.5897 37.23402770503517 21.359461958812926 9.175829108370403 0 0 0
1656 552 2 0.5897 38.39550603697065 24.40120709382391 8.608658039459367 0 0 0
2173 725 3 -1.1794 34.35843683948458 17.90277165648864 12.146793657460185 0 0 0
2175 725 2 0.5897 33.57462186473011 18.451334303322408 12.116059901841224 0 0 0
2176 726 3 -1.1794 37.066727967741286 17.889791600935265 11.391750735028205 0 0 0
2177 726 2 0.5897 36.25790862871796 18.103218328851217 11.857039746654227 0 0 0
2178 726 2 0.5897 37.129557151732484 16.936124741956558 11.444706921865487 0 0 0
2236 746 3 -1.1794 32.91140423396648 20.424148381219744 12.071522674294693 0 0 0
2237 746 2 0.5897 33.84429137055513 20.378633252330772 11.862043123334116 0 0 0
2238 746 2 0.5897 32.882502901700896 20.48399789198574 13.02641246926694 0 0 0
2239 747 3 -1.1794 35.76267936520782 20.681386656854677 11.813234269404315 0 0 0
2240 747 2 0.5897 35.72780479709118 21.606811357117095 11.571151213028264 0 0 0
2241 747 2 0.5897 36.69219227514995 20.456924035091614 11.770176478215662 0 0 0
2242 748 3 -1.1794 38.53156782145367 21.16248187327858 11.833575241973842 0 0 0
2244 748 2 0.5897 38.70622991622397 22.07676757019896 12.05674956206181 0 0 0
2305 769 3 -1.1794 33.71403150938806 25.228746658727648 12.412385126056753 0 0 0
2306 769 2 0.5897 33.35085279242085 25.25822608051266 13.297520083062196 0 0 0
2307 769 2 0.5897 32.94864369578195 25.167339841375803 11.84085869771174 0 0 0
2308 770 3 -1.1794 34.972678842801685 23.15293051732956 11.194229525323049 0 0 0
2309 770 2 0.5897 34.72961691628821 23.490795867073057 10.332255298618776 0 0 0
2310 770 2 0.5897 34.71198174790529 23.8426596133704 11.804592179182183 0 0 0
2313 771 2 0.5897 36.80186699563259 23.807112574011462 11.100558492924375 0 0 0
2824 942 3 -1.1794 34.88977367829434 18.62705540528594 14.822703731951892 0 0 0
2825 942 2 0.5897 34.86753086087658 18.190426680589624 15.67422702957231 0 0 0
2826 942 2 0.5897 34.619278111453625 17.952372081853138 14.199914769133434 0 0 0
2827 943 3 -1.1794 37.14628433551181 16.861246273648028 14.703321704739519 0 0 0
2828 943 2 0.5897 37.780305548195386 17.28164868462181 14.12236396131875 0 0 0
2829 943 2 0.5897 36.6289353606025 17.58452266288756 15.05751591119562 0 0 0
2831 944 2 0.5897 38.6363489188302 19.672102878923827 15.491526103285581 0 0 0
2881 961 3 -1.1794 33.51670585439404 21.127336680075594 14.894653153904274 0 0 0
2882 961 2 0.5897 34.39014724166287 20.73822786029136 14.938555501170722 0 0 0
2883 961 2 0.5897 33.67674576005407 22.066586605229194 14.802846437796264 0 0 0
2884 962 3 -1.1794 36.4723277861383 21.28333995333453 14.850294693731932 0 0 0
2885 962 2 0.5897 37.41520440889114 21.39857823337581 14.968346864887499 0 0 0
2886 962 2 0.5897 36.34911095263557 21.2704283319801 13.901146080471841 0 0 0
2887 963 3 -1.1794 39.46291060794218 21.201722454473845 14.875266688160922 0 0 0
2889 963 2 0.5897 39.836434513844104 21.311539853094335 14.000823007335919 0 0 0
2938 980 3 -1.1794 33.23024990923889 24.46541932810323 15.731823937291242 0 0 0
2939 980 2 0.5897 33.21734919113882 24.352577950310508 16.68226176120759 0 0 0
2940 980 2 0.5897 32.84196728738869 25.32831139307186 15.58730633208028 0 0 0
2941 981 3 -1.1794 35.748966009270546 23.228669625570486 16.82816404532036 0 0 0
2942 981 2 0.5897 36.090241362061626 22.664904980845684 16.133950004014853 0 0 0
2943 981 2 0.5897 35.12694553887871 23.80552857048415 16.38481725363579 0 0 0
3530 1177 2 0.5897 33.25636135579592 21.121676594096428 18.674055350467235 0 0 0
3537 1179 2 0.5897 38.96067714789975 20.473913749305964 17.514495154066374 0 0 0
3584 1195 2 0.5897 37.73015574366814 23.773910312635614 18.334813791374653 0 0 0
30076 0 1 0 31.830065245362 18.735288652775708 9.417210883869204 0 0 0
30120 0 1 0 36.86204802155694 25.2351080000768 13.989063645330958 0 0 0
2180 727 2 0.5897 38.60210344992999 18.55047103639418 12.365890652702737 0 0 0
2830 944 3 -1.1794 38.82048338325904 18.929356897118236 16.066551767179963 0 0 0
1556 519 2 0.5897 44.54720354163914 17.93862284313634 9.52875552731116 0 0 0
1607 536 2 0.5897 44.522949996657964 21.788471688490134 10.484296835882907 0 0 0
2179 727 3 -1.1794 39.18928497837652 18.593649371323256 13.120599049252242 0 0 0
2944 982 3 -1.1794 39.408058237014984 23.984171381825945 16.178581055216494 0 0 0
2945 982 2 0.5897 39.57525206821255 23.069627608863637 15.950791172439507 0 0 0
1552 518 3 -1.1794 42.59819751399125 18.720763699602056 8.845755177619031 0 0 0
1553 518 2 0.5897 42.32316566358065 19.60604449742005 8.607286704243933 0 0 0
1555 519 3 -1.1794 45.478404929579796 18.054194734192397 9.717803103506332 0 0 0
1601 534 2 0.5897 40.35662879796364 22.40020441237994 8.716635388052302 0 0 0
1603 535 3 -1.1794 42.02645440171796 21.735995448034856 7.815777610594764 0 0 0
1605 535 2 0.5897 42.82570555532051 21.876563756248295 8.323390510294697 0 0 0
1606 536 3 -1.1794 44.303516276546794 21.78482264053594 9.552595337470168 0 0 0
1608 536 2 0.5897 44.92811461501489 22.392491288765978 9.156555547367267 0 0 0
1659 553 2 0.5897 44.03957284155391 24.72988228484315 8.737053272175007 0 0 0
1716 572 2 0.5897 44.170590819567664 26.822339533031705 7.893354790177383 0 0 0
2182 728 3 -1.1794 42.66792767991009 17.780847960936153 11.670796636735796 0 0 0
2184 728 2 0.5897 42.43541740832173 18.16662450812508 10.826197590900843 0 0 0
2243 748 2 0.5897 39.393358401953634 20.745899037782053 11.836433011050051 0 0 0
2245 749 3 -1.1794 41.35262474762827 20.931421941933333 11.32719596598005 0 0 0
2246 749 2 0.5897 41.952466193844735 20.98375803620453 10.583097132490671 0 0 0
2247 749 2 0.5897 41.924100109112786 20.853453778727864 12.0911128500454 0 0 0
2248 750 3 -1.1794 43.5962418039198 21.264353700288993 13.386129588195855 0 0 0
2249 750 2 0.5897 43.89198807810113 21.460228993643987 14.275173384415236 0 0 0
2250 750 2 0.5897 44.04861141245422 20.452772032564393 13.156069371404547 0 0 0
2311 771 3 -1.1794 37.747096351216705 23.891401805415892 10.975382490240799 0 0 0
2312 771 2 0.5897 37.86369971252562 24.769142335397405 10.61178010610171 0 0 0
2314 772 3 -1.1794 40.77247597922596 23.1368773848563 13.329648953733344 0 0 0
2315 772 2 0.5897 41.23698335781137 23.968769203927774 13.421419748897332 0 0 0
2316 772 2 0.5897 41.23586695390432 22.679389662845576 12.62807580256894 0 0 0
2317 773 3 -1.1794 44.303099962324815 23.704869137596223 11.94439290905217 0 0 0
2318 773 2 0.5897 43.66861793210073 23.105274714212676 12.337013665909828 0 0 0
2319 773 2 0.5897 43.83027094392676 24.532802627094032 11.859595716233175 0 0 0
2376 792 2 0.5897 45.15257566823781 26.220826343238944 12.848874353968549 0 0 0
2833 945 3 -1.1794 41.109593162543185 17.68693119947169 15.064540000179674 0 0 0
2834 945 2 0.5897 41.393146447545334 17.92886375731989 14.182894840123868 0 0 0
2888 963 2 0.5897 40.21446210898461 21.004231416658374 15.434193722116655 0 0 0
2890 964 3 -1.1794 41.524424225967785 20.394804474688833 16.502474695831566 0 0 0
2891 964 2 0.5897 42.45751591107593 20.406143348392114 16.28930261936658 0 0 0
2892 964 2 0.5897 41.399631635208955 19.580901613734145 16.990552502163332 0 0 0
2893 965 3 -1.1794 44.488201816865796 21.372661698496923 15.94057912542332 0 0 0
2894 965 2 0.5897 44.41631968373897 21.63192282116591 16.85919116997997 0 0 0
2895 965 2 0.5897 45.247306888521905 20.7901662380429 15.914309948621959 0 0 0
2946 982 2 0.5897 39.01618200684852 24.360050126919802 15.390304485104222 0 0 0
2947 983 3 -1.1794 42.03052430067979 25.207120997695345 14.384880624630673 0 0 0
2948 983 2 0.5897 42.87857295091378 24.951764676079964 14.747975551967006 0 0 0
2949 983 2 0.5897 41.399221387804005 24.981691703246696 15.06815906908885 0 0 0
2950 984 3 -1.1794 44.58384077124612 24.22412645730586 14.839435855899032 0 0 0
2951 984 2 0.5897 44.627057974959754 24.085004898587172 13.893386270412917 0 0 0
2952 984 2 0.5897 45.06050642012061 23.482878349951406 15.213030837764714 0 0 0
3540 1180 2 0.5897 41.669166468751406 21.249311907183632 18.319124191355787 0 0 0
30194 0 1 0 42.27644791033364 24.28154973763899 17.262606259704025 0 0 0
30232 0 1 0 44.64594641678829 17.499613892894278 14.708621369384996 0 0 0
30243 0 1 0 39.02327951454142 19.179789601867544 8.492557229050735 0 0 0
30308 0 1 0 41.203165081739506 24.33874840836795 10.34233420672931 0 0 0
1609 537 3 -1.1794 48.30347135616723 20.739404599467893 8.336563579106128 0 0 0
1613 538 2 0.5897 50.94984904865596 21.691110451825274 10.146223566440627 0 0 0
1616 539 2 0.5897 54.702637196828796 21.293485305939313 9.88692847482558 0 0 0
30178 0 1 0 47.18736319301804 23.643985870902874 9.855021605630848 0 0 0
1558 520 3 -1.1794 48.558756408284076 18.16799703056838 8.879103661894517 0 0 0
1560 520 2 0.5897 47.92668259635231 18.092865139317762 9.593995766655725 0 0 0
1563 521 2 0.5897 55.08906532262807 18.424558301513965 9.146234510001149 0 0 0
1610 537 2 0.5897 47.423129281176536 20.811680037143297 8.705353327629428 0 0 0
1611 537 2 0.5897 48.5436782661704 19.822041123029642 8.466858373106213 0 0 0
1612 538 3 -1.1794 50.1331633373094 22.184774191709764 10.220735315692336 0 0 0
1614 538 2 0.5897 49.619754328789035 21.915725689749333 9.45898918889046 0 0 0
1662 554 2 0.5897 50.102422987494656 23.87704910625888 8.659508553571705 0 0 0
2185 729 3 -1.1794 47.65546403028116 16.8872850756274 11.276852658016756 0 0 0
2187 729 2 0.5897 47.8894638240446 16.006588513246996 11.569853856480028 0 0 0
2188 730 3 -1.1794 51.72795976411347 18.506799721773568 11.563098442716107 0 0 0
2189 730 2 0.5897 51.45234999009221 18.044748199392306 12.354792339611489 0 0 0
2190 730 2 0.5897 51.069186611488945 18.275176131034794 10.908424087856716 0 0 0
2191 731 3 -1.1794 54.195224895990975 17.772261289127215 10.584280545166783 0 0 0
2192 731 2 0.5897 53.486451373375985 18.32463164418142 10.914069140430724 0 0 0
2193 731 2 0.5897 54.910132544725535 17.90163440122002 11.207499550784053 0 0 0
2251 751 3 -1.1794 45.739143147951495 19.92305135350072 11.524235446015858 0 0 0
2252 751 2 0.5897 45.411530970279905 19.11939076295048 11.120463616054707 0 0 0
2253 751 2 0.5897 46.69188262270006 19.8362185483709 11.492956820249582 0 0 0
2254 752 3 -1.1794 49.093631882521386 20.40092679298632 12.03835286303264 0 0 0
2255 752 2 0.5897 49.91981283870353 20.252733875533515 12.498457047352549 0 0 0
2256 752 2 0.5897 49.256936859896086 21.17108274493204 11.493904392236738 0 0 0
2257 753 3 -1.1794 52.70221436444814 20.963078068699204 10.44818229251633 0 0 0
2258 753 2 0.5897 52.025193425874534 20.3047899188025 10.604806207528124 0 0 0
2259 753 2 0.5897 52.468595498599505 21.689731750209827 11.025789470595129 0 0 0
2320 774 3 -1.1794 50.03856045675759 24.81294842169388 11.578698652194896 0 0 0
2321 774 2 0.5897 49.40414591737926 24.131831777983365 11.801924379938283 0 0 0
2322 774 2 0.5897 50.38754738999801 25.101533442322943 12.42200106667157 0 0 0
2836 946 3 -1.1794 48.05024139103162 17.01122205165409 14.372911652563664 0 0 0
2838 946 2 0.5897 48.06411055681746 16.976265543153055 15.32937251571104 0 0 0
2839 947 3 -1.1794 50.73593346297872 17.106391915631463 13.734963446446368 0 0 0
2841 947 2 0.5897 49.88727139708178 16.96636784523947 14.154961423672864 0 0 0
2844 948 2 0.5897 55.03480582702885 17.07079768202358 15.932824185138449 0 0 0
2896 966 3 -1.1794 46.85554814873661 19.78752094777647 15.36681160273846 0 0 0
2897 966 2 0.5897 47.672288915104325 19.353071902202494 15.121008695348156 0 0 0
2898 966 2 0.5897 46.3078239628118 19.729504612411784 14.583955107440774 0 0 0
2899 967 3 -1.1794 51.86300536839559 22.369702066075295 12.71394602159371 0 0 0
2900 967 2 0.5897 52.68706944107441 22.229852042727618 13.180413228118724 0 0 0
2901 967 2 0.5897 51.65218096652134 23.290275538073807 12.869924753402646 0 0 0
2902 968 3 -1.1794 55.48480348911698 22.10516045928354 17.005605189086985 0 0 0
2903 968 2 0.5897 55.236183157465554 21.2169386875982 16.749715331335995 0 0 0
2953 985 3 -1.1794 47.221043168744856 25.77689631840885 16.009359339512574 0 0 0
2954 985 2 0.5897 47.45526952204848 26.129327686779213 15.15077769798141 0 0 0
2955 985 2 0.5897 46.31818554494729 25.4758778608165 15.907043789611182 0 0 0
2956 986 3 -1.1794 51.520025383972374 25.017680861035977 13.98193706019694 0 0 0
2957 986 2 0.5897 52.26957684066795 25.56412709832644 13.745713954795464 0 0 0
2958 986 2 0.5897 51.76148388088322 24.629676960019218 14.822997493324971 0 0 0
3545 1182 2 0.5897 47.28354368389206 19.86982775530251 18.055997266503105 0 0 0
3593 1198 2 0.5897 48.674669302305034 25.11336418006037 17.58269018020625 0 0 0
30171 0 1 0 53.08550883974411 24.615872374148033 10.099542981375743 0 0 0
30174 0 1 0 51.47771463297234 18.965385744347866 16.72593142076827 0 0 0
30195 0 1 0 53.64487144461603 19.96591825402414 14.187498606386288 0 0 0
30241 0 1 0 49.69992851840404 22.429436164511124 15.91775296113682 0 0 0
30332 0 1 0 47.11101642384635 22.64485315662165 13.399478026077398 0 0 0
2377 793 3 -1.1794 47.07841406537546 26.084088757920963 13.222916388980634 0 0 0
2378 793 2 0.5897 47.234367869316884 25.148843178877083 13.091668956415473 0 0 0
3482 1161 2 0.5897 49.542815498325666 15.654412317219606 16.286649240513107 0 0 0
3595 1199 3 -1.1794 50.77849039514765 25.865184824516522 16.827128456013796 0 0 0
3598 1200 3 -1.1794 55.03014156711674 24.843659255596133 17.174396180971325 0 0 0
3599 1200 2 0.5897 55.08060464695725 23.998334257004135 16.72817974125964 0 0 0
1564 522 3 -1.1794 58.08929937532499 17.960577432045973 10.228734504598863 0 0 0
2198 733 2 0.5897 60.40858951004787 18.905774822212717 11.726992582759628 0 0 0
1561 521 3 -1.1794 55.814929591678 18.904973668402665 8.748044110449323 0 0 0
1615 539 3 -1.1794 55.59031622386318 21.631103789691217 9.767462290408991 0 0 0
1617 539 2 0.5897 56.04959015941168 20.936782531051183 9.29500295146831 0 0 0
2904 968 2 0.5897 56.22322989107658 22.32115542115293 16.436128638550144 0 0 0
1566 522 2 0.5897 57.24778520890001 17.984268424374907 9.773185622242057 0 0 0
1670 557 2 0.5897 61.2917313826105 24.038708162599054 7.905410997655619 0 0 0
2194 732 3 -1.1794 56.83856873071501 18.751651718550725 12.772900864958926 0 0 0
2195 732 2 0.5897 57.017009897498326 18.372093521608228 13.633323213370877 0 0 0
2196 732 2 0.5897 57.68253952281801 18.73097712739542 12.321771015215855 0 0 0
2197 733 3 -1.1794 59.72473152415649 19.57153872531127 11.653995963426073 0 0 0
2199 733 2 0.5897 59.12036649424896 19.22388214569021 10.9981687412642 0 0 0
2260 754 3 -1.1794 56.9726461333327 21.243523288825305 12.098748847562426 0 0 0
2261 754 2 0.5897 56.448188089894046 21.238251877379415 11.298032236375612 0 0 0
2262 754 2 0.5897 56.90087255120279 20.351539024421164 12.438519169226288 0 0 0
2263 755 3 -1.1794 59.27456687399246 22.56927784599104 11.567347441549071 0 0 0
2264 755 2 0.5897 59.90452938454523 22.06933940193191 11.04827126682655 0 0 0
2265 755 2 0.5897 58.52301225737648 21.984011497731956 11.661479149021284 0 0 0
2323 775 3 -1.1794 58.20577383144448 24.592487170158744 13.208062056559 0 0 0
2324 775 2 0.5897 58.53380493556234 23.842070981040813 12.712579658177537 0 0 0
2325 775 2 0.5897 57.70966698058111 25.103824233225968 12.56880937256887 0 0 0
2326 776 3 -1.1794 61.61652914655708 25.058545702567823 10.148729076102848 0 0 0
2327 776 2 0.5897 60.95727943797349 25.747457476340575 10.232534733581907 0 0 0
2328 776 2 0.5897 61.11000873419733 24.251489402933984 10.057468451872605 0 0 0
2845 949 3 -1.1794 56.7393607515402 17.74655250783001 15.44881472241486 0 0 0
2846 949 2 0.5897 56.73609046958788 17.96828461117811 16.379973175563606 0 0 0
2848 950 3 -1.1794 60.943768059106986 17.63099187093151 15.413425615773258 0 0 0
2850 950 2 0.5897 60.21154078125891 18.227704263673466 15.25847644130262 0 0 0
2852 951 2 0.5897 62.54608723923821 18.358882237871338 14.423407664190291 0 0 0
2905 969 3 -1.1794 56.91242341567345 21.111527923385495 14.874733566424789 0 0 0
2906 969 2 0.5897 57.662555928235676 20.518392598145255 14.916247881363992 0 0 0
2907 969 2 0.5897 56.743723474263085 21.219956253349494 13.93877622843699 0 0 0
2908 970 3 -1.1794 59.23551759553278 20.697709571742273 16.878125091008243 0 0 0
2909 970 2 0.5897 58.52075312052652 20.914031694253367 17.476914466575387 0 0 0
2910 970 2 0.5897 59.99997957177437 21.13994891453663 17.24725128688232 0 0 0
2959 987 3 -1.1794 57.57042367482863 23.72498346793458 15.681915947061444 0 0 0
2960 987 2 0.5897 57.54036480004847 22.908229754847685 15.183677417561695 0 0 0
2961 987 2 0.5897 57.55120150190509 24.412837427625576 15.016544401175986 0 0 0
2962 988 3 -1.1794 59.84221192587958 25.184532965319033 17.380625861782192 0 0 0
2963 988 2 0.5897 59.74553030709993 25.125199773100586 16.430171213690976 0 0 0
2964 988 2 0.5897 59.02279775814387 24.831906914487092 17.727680717527875 0 0 0
3020 1007 2 0.5897 55.6320898102974 26.13735028220191 16.058985368321103 0 0 0
3023 1008 2 0.5897 59.47479610249465 25.771166795264254 13.39207932562374 0 0 0
30019 0 1 0 60.76862876589026 22.149718064302956 14.228715242980957 0 0 0
30073 0 1 0 54.68415197370337 23.367985483833326 13.787537486617987 0 0 0
30275 0 1 0 57.33432542301948 24.472825419777898 9.842907150753351 0 0 0
2387 796 2 0.5897 57.945353345207444 27.68485514902449 12.780811560922666 0 0 0
1618 540 3 -1.1794 66.51061113199884 22.16260339445099 8.786688882350381 0 0 0
1569 523 2 0.5897 64.5654912422415 17.557858687963293 7.912696100497956 0 0 0
2204 735 2 0.5897 66.35564424148632 18.542466488767655 9.025749249645514 0 0 0
1567 523 3 -1.1794 65.20420845083814 17.076863726348513 8.438924025560885 0 0 0
1570 524 3 -1.1794 0.02719155426318358 18.25597777291161 9.362414484265331 1 0 0
1571 524 2 0.5897 69.83459477721023 19.003859146275854 9.02439992584191 0 0 0
1619 540 2 0.5897 66.69628356965379 22.35742922530353 9.70527513406401 0 0 0
1620 540 2 0.5897 66.37689132277087 21.215046420926715 8.764613212842281 0 0 0
1621 541 3 -1.1794 69.24536397185939 21.82501808810944 8.403847420691035 0 0 0
1623 541 2 0.5897 68.30358435335548 21.66220306745772 8.45652567474857 0 0 0
1674 558 2 0.5897 63.75852909857979 24.235818972491384 8.012687335374425 0 0 0
1675 559 3 -1.1794 65.98348168164569 25.15262733900434 8.636829979059302 0 0 0
1677 559 2 0.5897 66.27582755546086 25.328207037939286 9.53122247124928 0 0 0
2200 734 3 -1.1794 61.95743710437505 17.57606778211018 11.739040780496394 0 0 0
2201 734 2 0.5897 62.1400023363058 17.121666552597794 12.561489075021651 0 0 0
2202 734 2 0.5897 62.75450359418205 18.07421658516517 11.558029369426084 0 0 0
2203 735 3 -1.1794 66.42062632973887 19.317587296334423 9.583600289933177 0 0 0
2205 735 2 0.5897 66.11891770500574 19.02123342720777 10.442307695679109 0 0 0
2206 736 3 -1.1794 0.1375387296223039 17.663956437242657 12.176096526794046 1 0 0
2207 736 2 0.5897 0.08117323038600882 17.754803078301027 11.224885750552396 1 0 0
2266 756 3 -1.1794 64.296760977369 19.69834447170449 11.720304982744887 0 0 0
2267 756 2 0.5897 64.8183312249638 20.16142638098033 12.37585958084437 0 0 0
2268 756 2 0.5897 64.4295566662953 20.195392128849335 10.913124345660941 0 0 0
2269 757 3 -1.1794 66.38719928574999 22.194150935445652 12.169632875303627 0 0 0
2270 757 2 0.5897 67.30524453497786 22.120566123643265 11.908845570301242 0 0 0
2271 757 2 0.5897 66.35447399529589 21.8071274718869 13.044489199959676 0 0 0
2272 758 3 -1.1794 69.02706700147293 21.846940001638803 11.167189435090325 0 0 0
2273 758 2 0.5897 69.71358383188718 21.392660391987217 11.655611016392344 0 0 0
2274 758 2 0.5897 69.40119380488551 21.981908151091496 10.296532568539105 0 0 0
2329 777 3 -1.1794 63.17074326921468 25.59916930093512 12.720430254399757 0 0 0
2330 777 2 0.5897 62.538209898269464 25.257709036121128 12.088340246679891 0 0 0
2331 777 2 0.5897 63.142827477509336 24.977412833871064 13.447665441033951 0 0 0
2332 778 3 -1.1794 66.46501410033284 25.171500560152342 11.551427111000605 0 0 0
2333 778 2 0.5897 65.84286127542813 25.624339904767105 12.120719995170822 0 0 0
2334 778 2 0.5897 66.20307188136759 24.251787944362253 11.593231112157076 0 0 0
2335 779 3 -1.1794 70.24912058509356 24.068377027125198 12.205728703902045 0 0 0
2336 779 2 0.5897 0.896558879141553 23.933282328205646 12.224255409489725 1 0 0
2337 779 2 0.5897 69.89538149021463 23.24263203425971 11.875202535568619 0 0 0
2851 951 3 -1.1794 63.47865944353954 18.208279521263115 14.268939974415202 0 0 0
2853 951 2 0.5897 63.66933124965051 18.689498038083453 13.463766164356837 0 0 0
2854 952 3 -1.1794 67.24917261214824 18.08483484717782 15.780669675238425 0 0 0
2855 952 2 0.5897 67.32146621121711 17.162694458417132 16.026965686146877 0 0 0
2857 953 3 -1.1794 1.0388905716004215 17.81000380780568 14.822053285855588 1 0 0
2858 953 2 0.5897 0.46845556117887777 17.80395527882375 14.053418069396292 1 0 0
2911 971 3 -1.1794 63.54326954884364 21.310930011776005 15.275944643789916 0 0 0
2912 971 2 0.5897 64.02431698161881 20.483484149761917 15.28852866634698 0 0 0
2913 971 2 0.5897 62.825440619075124 21.180653848898 15.895607520624043 0 0 0
2914 972 3 -1.1794 66.10408300480566 20.862148982065033 14.551638320943928 0 0 0
2915 972 2 0.5897 66.71657385621884 20.160809218667247 14.77347023437739 0 0 0
2916 972 2 0.5897 66.39706553783932 21.61016822625323 15.072080756002267 0 0 0
2965 989 3 -1.1794 63.309685689130205 23.992112001790737 14.90932857322767 0 0 0
2966 989 2 0.5897 63.39455647487338 23.041369557815912 14.83777813366098 0 0 0
2967 989 2 0.5897 63.07696769706929 24.144021206364524 15.825296862962366 0 0 0
2968 990 3 -1.1794 68.0395690026109 23.95112789437846 13.828853080843487 0 0 0
2969 990 2 0.5897 68.91327177309054 24.01409384736196 13.442962252480593 0 0 0
2970 990 2 0.5897 67.49714974066036 24.527023977115523 13.290005220520822 0 0 0
3027 1009 2 0.5897 64.89733393348844 27.851491278805504 12.341277719751144 0 0 0
3494 1165 2 0.5897 63.45432957468099 18.12262858194765 16.029576365645717 0 0 0
3611 1204 2 0.5897 68.45402307403137 24.13778123726878 15.799683023370854 0 0 0
30180 0 1 0 66.27448638071317 26.496900467617284 15.824092061525572 0 0 0
30199 0 1 0 63.33726582726422 22.281319058431258 10.331736391049146 0 0 0
30382 0 1 0 69.10825852455477 20.644016788885594 14.296789123612298 0 0 0
2399 800 2 0.5897 69.46936354575227 25.57729014200874 11.705031879889527 0 0 0
3029 1010 2 0.5897 1.1140015054649492 26.971543114117825 14.903516726618388 1 0 0
30305 0 1 0 65.46737432101699 22.631796400152602 17.672669230917958 0 0 0
1798 600 3 -1.1794 5.9276085402198895 33.66881962724232 9.128854496250533 0 0 0
2972 991 2 0.5897 2.257030571329604 27.31689673322122 16.462869304654138 0 0 0
1678 560 3 -1.1794 2.081946256307539 26.318144147584253 9.421819127273158 0 0 0
1679 560 2 0.5897 1.1603304575093845 26.495698627605535 9.609785710384825 0 0 0
1683 561 2 0.5897 4.288928992717969 27.695797660584343 9.640524594762086 0 0 0
1732 578 3 -1.1794 2.6607156461806505 29.85485585739693 8.89149274583183 0 0 0
1733 578 2 0.5897 2.2320846404830372 29.259533007125977 8.276595363595181 0 0 0
1735 579 3 -1.1794 5.840084901725131 30.867209151146863 9.215320002507493 0 0 0
1736 579 2 0.5897 5.60816173808523 30.2900260059386 9.942852434849069 0 0 0
1797 599 2 0.5897 2.7986949618579353 32.59628004805258 9.489759600083554 0 0 0
1799 600 2 0.5897 5.24782696398264 34.19873827515434 8.712543530477221 0 0 0
1800 600 2 0.5897 5.549995766589033 32.790710695796115 9.179498412984218 0 0 0
2338 780 3 -1.1794 3.5484869718626406 26.74300778544262 12.026681235484471 0 0 0
2339 780 2 0.5897 3.1888865256021632 26.193151035847542 11.330565303773525 0 0 0
2340 780 2 0.5897 4.0490663262827375 26.139016358569705 12.575175943101302 0 0 0
2341 781 3 -1.1794 5.0581297139802395 29.135530961934705 11.536910368568464 0 0 0
2342 781 2 0.5897 5.996056692755082 29.063780925881822 11.359775704801182 0 0 0
2343 781 2 0.5897 4.82773235501421 28.303725057547698 11.950730939054823 0 0 0
2401 801 3 -1.1794 1.905889101101287 29.047867027302974 11.70398368473638 0 0 0
2402 801 2 0.5897 2.3606893863749754 29.417145611565928 10.947001348220105 0 0 0
2403 801 2 0.5897 2.2468332552426116 28.15646648517266 11.777435313082464 0 0 0
2449 817 3 -1.1794 3.763519329854699 32.28846751072712 11.099624841686056 0 0 0
2450 817 2 0.5897 3.6567491133246253 32.69255393933743 11.960755635686194 0 0 0
2451 817 2 0.5897 4.190747053591159 31.450866970390013 11.278881030780326 0 0 0
2971 991 3 -1.1794 2.8250172280865886 27.333397988076133 15.692576839425668 0 0 0
2973 991 2 0.5897 2.7631894906797183 28.231767504254066 15.368013408582383 0 0 0
2974 992 3 -1.1794 5.341539848138528 27.009872737400517 15.499835901046728 0 0 0
2975 992 2 0.5897 5.664036429288238 27.09568531750204 16.39697805242499 0 0 0
2976 992 2 0.5897 4.3936745942770274 27.120762344380683 15.57390645063599 0 0 0
3031 1011 3 -1.1794 3.0455175993473182 29.645893611282695 14.345161692494516 0 0 0
3032 1011 2 0.5897 3.9451122619656602 29.868886026239913 14.105917931662242 0 0 0
3033 1011 2 0.5897 2.6702173763271824 29.27362435131823 13.547165579405464 0 0 0
3034 1012 3 -1.1794 5.731940873770881 29.759592649755465 14.2004418203345 0 0 0
3035 1012 2 0.5897 5.680883442570694 29.450952507006704 13.295805702917614 0 0 0
3036 1012 2 0.5897 5.789678832993908 28.960243011301312 14.723833544733537 0 0 0
3094 1032 3 -1.1794 3.0123096136388465 32.4446694405524 14.167374152190236 0 0 0
3095 1032 2 0.5897 2.931851140741205 31.492371966857796 14.113637090686973 0 0 0
3096 1032 2 0.5897 2.4406570965030414 32.69319954659121 14.893788470700969 0 0 0
3097 1033 3 -1.1794 5.6176133848024135 32.41361546849426 15.533768181597567 0 0 0
3098 1033 2 0.5897 6.284947200914333 31.77602773441451 15.280038359951124 0 0 0
3099 1033 2 0.5897 4.8336340118033005 32.143676391626 15.055499358922853 0 0 0
3680 1227 2 0.5897 3.7772190102871686 29.653055039841412 18.168949724023598 0 0 0
30072 0 1 0 0.43588149823690225 34.010476590752056 10.87410951553121 0 0 0
30142 0 1 0 3.3758912772062977 35.141599452594846 12.190287490260852 0 0 0
30268 0 1 0 70.10747695227711 33.238455295525185 14.735040723105605 -1 0 0
30364 0 1 0 6.7869638297918415 32.69412522957176 12.392143778550478 0 0 0
2447 816 2 0.5897 0.58900410939232 28.62437063997056 10.426141707124183 1 0 0
15759 5253 2 0.5897 2.800522679343134 34.61684326457101 8.789308594817616 0 0 0
1805 602 2 0.5897 12.433500481495479 33.63156065342749 8.50111365699028 0 0 0
1808 603 2 0.5897 13.86230972687968 32.39771323230928 9.35265531098607 0 0 0
2978 993 2 0.5897 7.907046893690437 27.31441667121339 14.639503735464432 0 0 0
1686 562 2 0.5897 8.02710899151208 26.7466658125085 8.339494445016923 0 0 0
1688 563 2 0.5897 11.773151268757534 27.588147350943295 10.061460719574876 0 0 0
1689 563 2 0.5897 12.404006683901565 27.091446782350733 8.778026077941554 0 0 0
1690 564 3 -1.1794 13.70394169893641 26.44819080329856 7.4825002135648475 0 0 0
1739 580 2 0.5897 7.554241816136144 29.999939492189498 8.457360159470198 0 0 0
1740 580 2 0.5897 8.761998854922494 29.740873187519902 7.582088151621893 0 0 0
1742 581 2 0.5897 11.913706844263627 29.969919049559795 8.846977071300424 0 0 0
1744 582 3 -1.1794 13.910126212297557 29.628767356218916 7.9391496890270234 0 0 0
1746 582 2 0.5897 13.788785234579509 28.937875307939173 7.287861797536426 0 0 0
1801 601 3 -1.1794 8.70335775979593 32.5414216423773 9.469801561563656 0 0 0
1802 601 2 0.5897 7.763049233065568 32.704960427919794 9.542648971548664 0 0 0
1804 602 3 -1.1794 11.684853040015387 34.10733820561429 8.86082973762446 0 0 0
1806 602 2 0.5897 11.53372101097242 33.70551776116256 9.716359173314803 0 0 0
1807 603 3 -1.1794 13.997190298804307 32.45727313443351 8.406879198567152 0 0 0
1809 603 2 0.5897 13.787793629676706 31.582678493059454 8.07905362321423 0 0 0
2344 782 3 -1.1794 7.739748816810957 26.68404124361995 11.268999180394784 0 0 0
2345 782 2 0.5897 7.774521323336541 26.888422918619224 12.203477611521404 0 0 0
2346 782 2 0.5897 7.69665956995135 27.537671264198668 10.838080596736583 0 0 0
2347 783 3 -1.1794 12.338062834589579 27.828839427828193 11.825855435162097 0 0 0
2348 783 2 0.5897 13.108024296342373 28.338770434555016 12.07757153312693 0 0 0
2349 783 2 0.5897 12.30885965804187 27.110500018268798 12.457810664258163 0 0 0
2404 802 3 -1.1794 7.756157648869208 29.309026073703837 11.162780114754439 0 0 0
2405 802 2 0.5897 7.976527479987045 29.88253748006419 10.428781825311244 0 0 0
2406 802 2 0.5897 8.512990970531398 29.36434789063641 11.746196496230118 0 0 0
2407 803 3 -1.1794 10.416576421245775 29.925953802431447 11.335514047596144 0 0 0
2408 803 2 0.5897 11.142566163159495 29.305013859383685 11.395551781416845 0 0 0
2409 803 2 0.5897 10.758047810239457 30.73248329607894 11.721699415068452 0 0 0
2410 804 3 -1.1794 14.502413423209477 29.214884882775653 12.734616094316431 0 0 0
2411 804 2 0.5897 14.154012194162854 30.098312988316252 12.614604343738508 0 0 0
2452 818 3 -1.1794 10.464267260203053 32.63721441328875 11.580271334007742 0 0 0
2453 818 2 0.5897 10.121123106622843 33.09025269236963 12.35049236852003 0 0 0
2454 818 2 0.5897 9.7789259383987 32.734934745238604 10.919217905626379 0 0 0
2455 819 3 -1.1794 13.025153139403065 31.49081789907585 11.016889758730878 0 0 0
2456 819 2 0.5897 12.5875137214333 31.099682360129663 10.260770238314686 0 0 0
2457 819 2 0.5897 12.312199261975938 31.831620612790285 11.557058499019044 0 0 0
2458 820 3 -1.1794 15.953586948981627 34.75167106150998 11.35200222757219 0 0 0
2459 820 2 0.5897 16.57204248438056 34.054260946251105 11.569632613902762 0 0 0
2460 820 2 0.5897 15.725555537980288 35.142112556977594 12.195677478576695 0 0 0
2977 993 3 -1.1794 8.202428465910142 27.543910410668555 13.758416451925944 0 0 0
2979 993 2 0.5897 8.686574598419476 28.361654711370473 13.873001980687226 0 0 0
2980 994 3 -1.1794 11.346524736185456 27.984090717896457 14.931562909639144 0 0 0
2981 994 2 0.5897 12.273759645907866 27.759906796290846 15.010358667173437 0 0 0
2982 994 2 0.5897 10.908721037658388 27.145887110071232 14.78332436458578 0 0 0
2983 995 3 -1.1794 13.897282907024694 26.148351011465525 15.891763249002752 0 0 0
2985 995 2 0.5897 14.364076090190519 26.406458327215912 16.686569272668425 0 0 0
3037 1013 3 -1.1794 9.3096078816111 30.059158892859752 13.859110935620427 0 0 0
3038 1013 2 0.5897 10.262510228576781 30.017750237218202 13.939696516176642 0 0 0
3039 1013 2 0.5897 9.096014791203457 30.980339189115416 14.007559136807519 0 0 0
3040 1014 3 -1.1794 12.375874267813916 30.63692215943108 15.057976097453917 0 0 0
3041 1014 2 0.5897 11.93820617251088 29.87357623789978 15.434781344195825 0 0 0
3042 1014 2 0.5897 13.04650110109439 30.870215382211633 15.699899739368062 0 0 0
3043 1015 3 -1.1794 14.855874914280406 28.499525465265386 15.369779802729713 0 0 0
3044 1015 2 0.5897 14.376690376887499 28.963846658388924 16.05608866017506 0 0 0
3045 1015 2 0.5897 14.5239031983381 27.602640121985484 15.410069872965439 0 0 0
3100 1034 3 -1.1794 8.438632620761469 32.407831328604374 15.377141918373406 0 0 0
3101 1034 2 0.5897 8.073234910929296 33.24653089187766 15.65874265249807 0 0 0
3102 1034 2 0.5897 8.27737477588951 31.816754220567315 16.112571347665625 0 0 0
3103 1035 3 -1.1794 10.808436033767682 33.68528248985616 16.46464787376159 0 0 0
3104 1035 2 0.5897 10.155191944701517 33.185632404731095 15.974900138724227 0 0 0
3105 1035 2 0.5897 11.221856710632744 33.041130580965586 17.039437683235533 0 0 0
3106 1036 3 -1.1794 14.505717897148527 32.652895862697775 16.572533892510254 0 0 0
3107 1036 2 0.5897 14.263507925556953 33.18554553523693 15.815004649174385 0 0 0
3108 1036 2 0.5897 15.322843846615587 33.03998901128636 16.88669286832537 0 0 0
3686 1229 2 0.5897 12.378607275043578 28.774517999382237 17.751179777372247 0 0 0
2412 804 2 0.5897 14.688465140588225 29.155529840964014 13.671683374124797 0 0 0
3619 1207 3 -1.1794 8.117430604278507 26.9196243903681 16.523362550347784 0 0 0
3620 1207 2 0.5897 7.762911502810838 26.652126794725262 17.37129724186882 0 0 0
3684 1228 2 0.5897 8.125575125174697 29.818000278880373 15.382253898613111 0 0 0
3685 1229 3 -1.1794 12.960916410590158 29.453933053430504 17.411262334511502 0 0 0
15765 5255 2 0.5897 8.89827354551335 34.724809051821 9.57831250314091 0 0 0
1696 566 3 -1.1794 20.706061595929178 25.73511965441884 8.364592155607749 0 0 0
1698 566 2 0.5897 21.05887273200261 25.845469790761367 9.247529843508685 0 0 0
1749 583 2 0.5897 17.138191561713697 30.697368652960332 8.583239220892688 0 0 0
1810 604 3 -1.1794 18.088311202659778 32.59620265618444 9.152206834561673 0 0 0
1811 604 2 0.5897 18.563011454452443 32.3670363989511 9.951190549367428 0 0 0
2350 784 3 -1.1794 18.865936084709116 27.03151257566297 10.76126363118292 0 0 0
2352 784 2 0.5897 18.58894996199919 27.136892623819346 11.671431389998686 0 0 0
2353 785 3 -1.1794 21.680706506724793 26.283744145621387 10.926979550091696 0 0 0
2355 785 2 0.5897 20.81177359793225 26.446662645687 11.293919708516775 0 0 0
2413 805 3 -1.1794 17.933794681245395 29.538612420118458 11.074152199851229 0 0 0
2414 805 2 0.5897 17.29114153027321 29.540626224757073 10.364768970852593 0 0 0
2415 805 2 0.5897 18.639947381842532 28.975786330872168 10.756652108319994 0 0 0
2461 821 3 -1.1794 19.353597695036505 31.767384867524257 11.663950303056053 0 0 0
2462 821 2 0.5897 19.060261610847334 32.480617432134785 12.230947999135338 0 0 0
2463 821 2 0.5897 18.624100175212696 31.14766080118302 11.660957546372504 0 0 0
2464 822 3 -1.1794 21.67643591382499 33.58717618792898 11.939175305942973 0 0 0
2465 822 2 0.5897 20.845207471766745 33.27182700629292 11.584427542610175 0 0 0
2466 822 2 0.5897 21.679230493215282 34.524814513126785 11.746670820581048 0 0 0
2986 996 3 -1.1794 23.547058650690275 27.457726581607414 15.44860530129196 0 0 0
2987 996 2 0.5897 23.70493848423393 27.794136640466746 16.33072436818666 0 0 0
2988 996 2 0.5897 23.830566907127043 26.544233999418417 15.485825596992065 0 0 0
3046 1016 3 -1.1794 18.19691648831351 29.955404061041282 15.888862312135382 0 0 0
3047 1016 2 0.5897 17.533658181590763 29.519611009225972 16.424030251215065 0 0 0
3048 1016 2 0.5897 17.964470430511764 29.73009072278727 14.98806566623282 0 0 0
3049 1017 3 -1.1794 21.893345650698965 30.849378494759627 15.927909409586368 0 0 0
3050 1017 2 0.5897 22.7462515408728 30.724807416959166 16.344160885238857 0 0 0
3051 1017 2 0.5897 21.30420826420865 31.07021508906782 16.649283242538164 0 0 0
3109 1037 3 -1.1794 19.47355070622646 32.74028075412937 16.74668123826633 0 0 0
3110 1037 2 0.5897 20.162374797626875 32.92654457937172 16.10866876335021 0 0 0
3111 1037 2 0.5897 19.2615364527045 31.817165512028875 16.608333111386113 0 0 0
3112 1038 3 -1.1794 21.592614259513482 33.18518746707851 14.814225162241712 0 0 0
3113 1038 2 0.5897 21.35005331935403 33.394672136482825 13.912275714282538 0 0 0
3114 1038 2 0.5897 21.572444403575876 32.2289544753352 14.852244940349598 0 0 0
3629 1210 2 0.5897 18.27769708023642 26.56456933791424 19.336476938938244 0 0 0
30091 0 1 0 15.397900832430421 27.499727110086912 10.258738589152811 0 0 0
30137 0 1 0 16.590377131657778 31.92037939755293 13.282437991396112 0 0 0
30151 0 1 0 21.344688847760388 30.812719295176596 8.971854159103957 0 0 0
30244 0 1 0 23.925537000371843 28.50811553799007 9.24699204912 0 0 0
30344 0 1 0 20.812552501598926 28.98762618169583 13.032605826288902 0 0 0
2418 806 2 0.5897 23.11757587369449 31.248561715171412 11.853070633627151 0 0 0
2468 823 2 0.5897 23.40435052759698 33.351813152128585 11.25854178349935 0 0 0
3691 1231 3 -1.1794 20.526729578592345 30.548769331086543 18.33513496774201 0 0 0
15771 5257 2 0.5897 18.044669557982335 34.69579056399034 9.876405396864946 0 0 0
14388 4796 2 0.5897 41.286746693161895 32.711800191295055 0.4250132185141376 0 0 1
17138 5713 2 0.5897 18.703888254408614 34.20754937871932 15.98031785103939 0 0 0
2990 997 2 0.5897 25.80765531074877 28.36060942663377 14.938441219865556 0 0 0
1699 567 3 -1.1794 27.05903301735569 26.823107674499795 9.513379284906183 0 0 0
1701 567 2 0.5897 27.688124918254083 26.179828376056328 9.186780245912013 0 0 0
1704 568 2 0.5897 29.868576813286023 25.898627183066647 8.333841091839716 0 0 0
1752 584 2 0.5897 24.383720447315216 32.41599459669406 9.52968895467362 0 0 0
1753 585 3 -1.1794 29.31427942042461 29.326639677445428 8.71547750378157 0 0 0
1755 585 2 0.5897 28.442780260662467 29.363767125000013 8.321343448995957 0 0 0
1813 605 3 -1.1794 26.643161991472464 33.14430866897986 8.147039790669284 0 0 0
1815 605 2 0.5897 26.6381888296117 33.21143525094187 7.192209232318036 0 0 0
1818 606 2 0.5897 29.3162405442015 32.85312581615497 9.833486967951194 0 0 0
2356 786 3 -1.1794 23.721984191696425 27.705996821379227 12.572665854113879 0 0 0
2357 786 2 0.5897 24.671612655058023 27.59772751970867 12.52056123733522 0 0 0
2358 786 2 0.5897 23.535752798883475 27.742763405646638 13.510855024785236 0 0 0
2359 787 3 -1.1794 28.455816282887707 28.32699791953089 11.961744248457869 0 0 0
2360 787 2 0.5897 28.761030315808007 28.14171010816005 12.84985783594887 0 0 0
2361 787 2 0.5897 29.25368951617601 28.518516415206363 11.468844087027982 0 0 0
2416 806 3 -1.1794 23.724560086061032 30.569745635028877 12.14804668915316 0 0 0
2417 806 2 0.5897 23.23284906427655 29.753262866850385 12.059682131386236 0 0 0
2467 823 3 -1.1794 24.330093925200032 33.10904778543268 11.27580078354604 0 0 0
2469 823 2 0.5897 24.35866459653499 32.30906387257763 11.800626187686568 0 0 0
2470 824 3 -1.1794 29.357346431814133 33.993770927655234 11.655592044441052 0 0 0
2471 824 2 0.5897 30.274023113360126 33.92707521032758 11.388220845211597 0 0 0
2472 824 2 0.5897 29.303297490513078 33.47572926013346 12.458675452229489 0 0 0
2989 997 3 -1.1794 26.3257441414497 27.690797233646556 15.384723017544681 0 0 0
2991 997 2 0.5897 25.925825185524957 26.862322667400772 15.120286760827108 0 0 0
2992 998 3 -1.1794 29.222487605797877 27.13468248109788 14.255844898680587 0 0 0
2993 998 2 0.5897 29.499464964676218 26.8683710279039 15.132539053410028 0 0 0
3052 1018 3 -1.1794 25.200741689097683 29.839346545859318 14.18471426087262 0 0 0
3053 1018 2 0.5897 24.574605880558963 29.909950210409974 14.905270204159656 0 0 0
3054 1018 2 0.5897 24.68025940753635 30.000897884217704 13.397801832391373 0 0 0
3055 1019 3 -1.1794 27.991283647589945 29.99600478181476 13.961606965216664 0 0 0
3056 1019 2 0.5897 27.77407319133926 29.07424501550551 14.100930595320243 0 0 0
3057 1019 2 0.5897 27.67327570434068 30.186774950649262 13.079161484435835 0 0 0
3058 1020 3 -1.1794 30.00181361651369 30.495531469435768 15.51310055003508 0 0 0
3059 1020 2 0.5897 29.279675203379107 30.1260469943995 15.004934639191424 0 0 0
3060 1020 2 0.5897 29.908720873963848 30.104454938618826 16.381793786296814 0 0 0
3115 1039 3 -1.1794 24.287108899232752 32.73353952563661 15.784857288134672 0 0 0
3116 1039 2 0.5897 24.180212329315403 33.109118917257746 16.658782309780282 0 0 0
3117 1039 2 0.5897 23.43969203421385 32.33315191154773 15.590419055122064 0 0 0
3118 1040 3 -1.1794 26.98147119789686 33.572106794322956 15.597274966955128 0 0 0
3119 1040 2 0.5897 26.22753677320421 33.08756143404982 15.261072671631597 0 0 0
3120 1040 2 0.5897 27.70858895719662 33.304968258422356 15.03498551264002 0 0 0
3121 1041 3 -1.1794 29.173528025275754 32.76856235816383 14.062495747730718 0 0 0
3122 1041 2 0.5897 29.538433824475252 33.44715728043755 14.63046061441244 0 0 0
3123 1041 2 0.5897 29.608735910697273 31.96283052765026 14.341104537355005 0 0 0
3639 1213 2 0.5897 27.287659414597766 27.71005425378758 16.850274432750123 0 0 0
3744 1248 2 0.5897 26.552944875645338 33.17523548116061 17.385768397614115 0 0 0
30066 0 1 0 26.728429312535127 31.00112583664306 10.89724109437171 0 0 0
30126 0 1 0 31.443319285590118 30.622655283154472 11.917496775348933 0 0 0
3695 1232 2 0.5897 24.798531430654187 30.657097908649604 16.98351379690022 0 0 0
14371 4791 3 -1.1794 25.349304089828905 31.93923020144866 0.8873172100455019 0 0 1
1705 569 3 -1.1794 32.45610174340357 27.37595305443121 9.61829897107873 0 0 0
1706 569 2 0.5897 32.50846814416946 27.33110873656113 10.573013397628301 0 0 0
1710 570 2 0.5897 37.964812974391286 27.789168641169493 10.252317006521395 0 0 0
1758 586 2 0.5897 31.813691721928702 29.92994475279758 8.450917583503426 0 0 0
1759 587 3 -1.1794 35.011432970937136 28.442261691900775 8.57804970981307 0 0 0
1760 587 2 0.5897 35.185392657315035 27.993249549485384 7.750791168424222 0 0 0
1761 587 2 0.5897 35.86792550526801 28.760859176682022 8.862913425491461 0 0 0
1763 588 2 0.5897 38.79990496816514 30.86402965298663 8.425250122794235 0 0 0
1821 607 2 0.5897 32.71264871290919 33.21898581755499 9.633956021196157 0 0 0
1822 608 3 -1.1794 35.434834848354136 34.1167869931239 7.8890297762865345 0 0 0
1823 608 2 0.5897 35.404791793120715 34.92008759130922 8.408681093109255 0 0 0
1826 609 2 0.5897 39.34102684048925 34.52730922386248 8.824544787948316 0 0 0
2362 788 3 -1.1794 33.36323985106545 27.674800682702895 12.13677475687133 0 0 0
2363 788 2 0.5897 33.65086444234869 26.78897462111589 12.357717886953834 0 0 0
2364 788 2 0.5897 34.16670570830851 28.195063359102072 12.137003340319986 0 0 0
2365 789 3 -1.1794 36.06658555504773 26.978992402909928 11.531948427298747 0 0 0
2366 789 2 0.5897 36.03316729093046 27.412024838667094 12.38494194614095 0 0 0
2367 789 2 0.5897 35.555120237532606 27.545992577610654 10.954760557326322 0 0 0
2368 790 3 -1.1794 39.02616301399252 27.862373684347222 12.00699615694975 0 0 0
2370 790 2 0.5897 38.9182398545132 27.427781609577423 12.852994777019955 0 0 0
2419 807 3 -1.1794 35.16513633378135 29.60791072122657 12.894445364811606 0 0 0
2420 807 2 0.5897 34.390070522733225 29.827342104849997 13.411508883415355 0 0 0
2421 807 2 0.5897 35.668360250987185 30.421397076456547 12.859268694500832 0 0 0
2424 808 2 0.5897 39.01063688442804 29.477403617424947 12.51396518926055 0 0 0
2473 825 3 -1.1794 32.1947107226816 33.601335579689305 11.316935045995915 0 0 0
2474 825 2 0.5897 32.61529988255446 32.91923981425078 11.840462828926569 0 0 0
2475 825 2 0.5897 32.798621254816574 34.342788758564645 11.359012278583474 0 0 0
2476 826 3 -1.1794 35.03442204882195 33.8215061391733 12.12087977595503 0 0 0
2477 826 2 0.5897 34.59900873076401 34.44667012497093 12.700377286039156 0 0 0
2478 826 2 0.5897 35.42339214447441 34.36219883523139 11.433431766508034 0 0 0
2481 827 2 0.5897 38.09050785227845 33.024375197237276 13.50258148236664 0 0 0
2995 999 3 -1.1794 32.25532178621092 26.815024224280894 14.813243711242151 0 0 0
2996 999 2 0.5897 33.03812802375469 27.322466757648552 15.027597033314327 0 0 0
2997 999 2 0.5897 31.754526702751164 27.382446146995434 14.227181868034046 0 0 0
2998 1000 3 -1.1794 34.90273396341579 27.732856591373913 15.48299571645906 0 0 0
2999 1000 2 0.5897 35.31745267417088 28.315501462516412 14.846784081919628 0 0 0
3000 1000 2 0.5897 35.47492846549596 26.966171313222638 15.51491973229951 0 0 0
3003 1001 2 0.5897 38.915478956954345 27.443824652632134 15.584767235829226 0 0 0
3061 1021 3 -1.1794 32.69856318521271 29.995058895001176 15.089234280231928 0 0 0
3062 1021 2 0.5897 31.80488217245707 30.11862525173396 15.409073010696273 0 0 0
3063 1021 2 0.5897 33.23517612347456 29.966658911900687 15.88136548119191 0 0 0
3064 1022 3 -1.1794 37.85039540509322 29.635317585548485 15.42838731369348 0 0 0
3124 1042 3 -1.1794 32.89077985368395 32.73026614291937 14.76428172720518 0 0 0
3125 1042 2 0.5897 32.26083289493747 33.094214926003445 15.38632653013837 0 0 0
3126 1042 2 0.5897 32.69037003762196 31.794610189115442 14.739472381834098 0 0 0
3127 1043 3 -1.1794 36.96468945412849 31.52862563899 13.42530688585363 0 0 0
3128 1043 2 0.5897 37.74208250220466 31.269346002054863 12.930669803158214 0 0 0
3129 1043 2 0.5897 36.86275648660016 30.845233167812506 14.087738680846082 0 0 0
3132 1044 2 0.5897 39.903744738157194 33.27869920545155 15.138547635537984 0 0 0
3747 1249 2 0.5897 30.320323207326872 33.69270735899007 17.051640935114175 0 0 0
3752 1251 2 0.5897 38.443571664484544 32.947239248896544 17.12601853859356 0 0 0
30331 0 1 0 36.605341591245455 31.856064371793277 9.873558545374769 0 0 0
1708 570 3 -1.1794 37.87652708066203 28.04514235873141 9.334213325503523 0 0 0
3066 1022 2 0.5897 37.963966783200036 28.830855161821752 14.922251369351272 0 0 0
3708 1236 2 0.5897 36.799434042532916 30.227247406008363 17.350604596940478 0 0 0
31212 0 1 0 35.941836507550896 33.86213248959849 15.423098261186613 0 0 0
1765 589 3 -1.1794 41.71646755078892 29.94035886569169 8.644162172735841 0 0 0
3005 1002 2 0.5897 42.236209734857766 27.031360523111562 14.401181376762944 0 0 0
2422 808 3 -1.1794 39.151476530795954 30.38872669053644 12.7706479666915 0 0 0
2479 827 3 -1.1794 38.8481523250459 33.5193572240556 13.190814542617979 0 0 0
3001 1001 3 -1.1794 39.18747307189206 27.529784769681182 14.671059509022447 0 0 0
3065 1022 2 0.5897 38.42413241567164 30.270993717165283 15.000633273029564 0 0 0
3130 1044 3 -1.1794 39.93505171840196 33.77403688774554 15.957017108012106 0 0 0
1715 572 2 0.5897 44.07849447501406 28.276634875510677 8.303768640072233 0 0 0
1767 589 2 0.5897 40.82371177188599 29.7844029350064 8.33610702781442 0 0 0
1768 590 3 -1.1794 44.86356574170862 30.086602577721536 9.215253775236086 0 0 0
1769 590 2 0.5897 44.76463642335194 30.795678936402492 9.850592546885254 0 0 0
1827 609 2 0.5897 37.907422867708775 34.97719023138965 8.639393371364172 0 0 0
1829 610 2 0.5897 44.18382784724222 32.724513206106586 9.057243242809351 0 0 0
2369 790 2 0.5897 39.8619724318707 27.535464317483605 11.674153250733958 0 0 0
2371 791 3 -1.1794 41.60527367954459 27.34872998660483 11.408435121107376 0 0 0
2372 791 2 0.5897 41.6372656891003 27.385293077989523 10.452468580559685 0 0 0
2373 791 2 0.5897 42.40210330360092 26.88047097252747 11.657488742078433 0 0 0
2374 792 3 -1.1794 44.253401919471756 26.542612472351014 12.784283175872195 0 0 0
2375 792 2 0.5897 44.34458189477089 27.45857621851475 12.521741089242756 0 0 0
2423 808 2 0.5897 40.0849865218203 30.53861108224464 12.621230952344575 0 0 0
2425 809 3 -1.1794 41.89630516818232 30.281511691915135 11.667359601449059 0 0 0
2426 809 2 0.5897 41.96327154069723 29.991227606636542 10.757699147605615 0 0 0
2427 809 2 0.5897 42.41223480330779 29.644225739017003 12.161236397128617 0 0 0
2428 810 3 -1.1794 44.42174269940617 29.29937767633425 12.260601239566792 0 0 0
2429 810 2 0.5897 45.3024515186874 29.05737053173965 11.974215832568806 0 0 0
2430 810 2 0.5897 44.562547269453944 29.96939512374077 12.929541775962372 0 0 0
2480 827 2 0.5897 38.57070019464542 33.876863955141125 12.347345113314574 0 0 0
2482 828 3 -1.1794 41.454938394100466 33.442890341010305 12.792377059879172 0 0 0
2483 828 2 0.5897 41.69736744698072 32.524160754255206 12.676636264667112 0 0 0
2484 828 2 0.5897 40.523557798654366 33.41949717677755 13.011954678209827 0 0 0
2485 829 3 -1.1794 43.15890611364855 32.59656973316221 10.524236559450397 0 0 0
2486 829 2 0.5897 43.27082017637951 33.3565271887634 11.095351383959178 0 0 0
2487 829 2 0.5897 42.501176253140045 32.05931435018848 10.965802340557257 0 0 0
3002 1001 2 0.5897 40.03419814533374 27.974178674181353 14.713511192987687 0 0 0
3004 1002 3 -1.1794 42.03635270137224 27.866642331831013 14.82378589584967 0 0 0
3006 1002 2 0.5897 42.50153970925803 27.83011454401906 15.659548551756531 0 0 0
3007 1003 3 -1.1794 44.908952343862445 27.289610935087712 15.558368595028789 0 0 0
3008 1003 2 0.5897 44.76124855194439 26.754510431067104 14.778571752192619 0 0 0
3009 1003 2 0.5897 44.9393186392403 26.66033811342453 16.27901160513223 0 0 0
3067 1023 3 -1.1794 41.73717331514932 30.58598422029847 15.41222057240332 0 0 0
3068 1023 2 0.5897 41.39211166621414 29.904350858708693 14.835557602759456 0 0 0
3069 1023 2 0.5897 42.64922320314376 30.33603157956029 15.56027650065716 0 0 0
3070 1024 3 -1.1794 44.4155891139224 30.057529885778457 15.430625662028278 0 0 0
3071 1024 2 0.5897 44.795078805119104 29.21409222753688 15.677269673125355 0 0 0
3072 1024 2 0.5897 45.13114832624572 30.68382457605999 15.540003937774733 0 0 0
3131 1044 2 0.5897 40.868933732469614 33.87093992447302 16.143314609486342 0 0 0
3653 1218 2 0.5897 44.530288782368316 26.390751364005965 18.742700758110782 0 0 0
30402 0 1 0 44.427684724375354 33.15820947965946 14.211503736414222 0 0 0
3713 1238 2 0.5897 43.15091221279561 29.536164446570247 17.462730350082868 0 0 0
14322 4774 2 0.5897 39.92075531418277 29.430806009498703 1.7202616041162455 0 0 1
15788 5263 2 0.5897 44.1839816749871 34.7583990311097 8.337000696513323 0 0 0
16464 5488 2 0.5897 41.46700898147161 33.93852536507892 9.513452061272954 0 0 0
1717 573 3 -1.1794 46.39759014201781 28.213237716942547 10.538082187656176 0 0 0
1721 574 2 0.5897 52.0367731190675 26.91008627099845 9.41625772020286 0 0 0
1777 593 3 -1.1794 54.31336444109407 30.319017458075077 8.829024280569682 0 0 0
1839 613 2 0.5897 52.05083325507133 33.78350010699514 8.948057409095302 0 0 0
1719 573 2 0.5897 46.469256323231065 28.981451413490465 9.971563410455767 0 0 0
1720 574 3 -1.1794 51.26694433293513 27.115984503320746 8.885973444137402 0 0 0
1722 574 2 0.5897 50.5240043116081 26.94346431822445 9.464341024755159 0 0 0
1723 575 3 -1.1794 54.42943039447539 27.512878945970566 9.540788978928346 0 0 0
1724 575 2 0.5897 54.59428965415895 28.289224335898332 9.005680191157097 0 0 0
1771 591 3 -1.1794 48.21360500155989 30.39998652555541 8.990950135901663 0 0 0
1772 591 2 0.5897 49.05485846695905 30.04579766996035 8.70272212380965 0 0 0
1776 592 2 0.5897 51.099294508256236 28.686219607993966 8.03582811355385 0 0 0
1779 593 2 0.5897 54.503470403483846 30.53461095692658 9.742047234476676 0 0 0
1831 611 3 -1.1794 47.692762769667866 33.757216300118074 7.990941137993876 0 0 0
1832 611 2 0.5897 47.80009712170645 34.65825463619322 8.295640768726042 0 0 0
1836 612 2 0.5897 50.46009798373212 32.78804418575148 6.258917253048278 0 0 0
1837 613 3 -1.1794 52.91835677096779 33.420782752695466 9.127141244892398 0 0 0
1838 613 2 0.5897 52.84078144658639 32.492723066040305 8.905964493863808 0 0 0
2379 793 2 0.5897 47.79315203929054 26.51470795351993 12.75392853313238 0 0 0
2380 794 3 -1.1794 51.81745938776421 27.562151449371697 12.447710075265539 0 0 0
2381 794 2 0.5897 52.63577759609607 27.112542639171792 12.65851661767024 0 0 0
2382 794 2 0.5897 51.3404556535067 26.944843751390778 11.893065822249957 0 0 0
2383 795 3 -1.1794 54.63364570072195 26.771184154354366 12.482841011576914 0 0 0
2384 795 2 0.5897 55.56132349524181 26.705449461032902 12.709390315515497 0 0 0
2385 795 2 0.5897 54.62843316751163 27.119457430587435 11.591263225471284 0 0 0
2431 811 3 -1.1794 48.98289005833877 27.62747382836841 11.21418130806655 0 0 0
2432 811 2 0.5897 49.361938722390605 28.268696367777434 11.815336489566153 0 0 0
2433 811 2 0.5897 48.19459622031106 28.052272152621565 10.875991839823495 0 0 0
2434 812 3 -1.1794 52.36442906333509 29.931874092910142 11.136506219912121 0 0 0
2435 812 2 0.5897 51.95339882317556 29.715513335362516 10.299562904225787 0 0 0
2436 812 2 0.5897 52.25274364250999 29.144578021182234 11.669351891673607 0 0 0
2437 813 3 -1.1794 55.17374975858715 30.09512842426587 11.52386693629402 0 0 0
2438 813 2 0.5897 54.778163461916975 30.78256329750705 12.059755586567624 0 0 0
2439 813 2 0.5897 54.435952368236 29.550932279553432 11.248662664169261 0 0 0
2488 830 3 -1.1794 46.32511782218835 34.14485031618873 11.479605291684063 0 0 0
2489 830 2 0.5897 46.29871887660586 33.950486348343176 10.54271838816826 0 0 0
2490 830 2 0.5897 45.40589223454786 34.17110625832509 11.745249984940815 0 0 0
2491 831 3 -1.1794 52.76411425194971 34.29931302075516 12.358894940308774 0 0 0
2492 831 2 0.5897 52.01321990339075 34.45791056409069 12.930940675957135 0 0 0
2493 831 2 0.5897 53.525548849805354 34.38895935696438 12.93196857513219 0 0 0
2494 832 3 -1.1794 54.684524430238305 32.368576153765694 12.783010258503513 0 0 0
2495 832 2 0.5897 55.5561764826299 32.71990411974264 12.601285748251456 0 0 0
2496 832 2 0.5897 54.10868204575583 32.82679064606045 12.170901134186835 0 0 0
3010 1004 3 -1.1794 47.362240102582994 28.943814845832982 14.236728273336562 0 0 0
3011 1004 2 0.5897 46.918704442452736 28.10310930664018 14.12394122757013 0 0 0
3012 1004 2 0.5897 48.28629939529112 28.71587078125514 14.33865132057355 0 0 0
3013 1005 3 -1.1794 49.88583912972697 27.532973580918128 14.693920583524422 0 0 0
3014 1005 2 0.5897 49.63056838910676 27.170707446936582 15.542349936807975 0 0 0
3015 1005 2 0.5897 50.61629409011041 26.984109233037742 14.408585801862573 0 0 0
3016 1006 3 -1.1794 52.99339460235405 27.174517555135946 15.031896929091785 0 0 0
3017 1006 2 0.5897 53.865146412056745 26.869983026560504 14.779823663739673 0 0 0
3018 1006 2 0.5897 52.66944061043095 26.503838112515282 15.633124042518046 0 0 0
3073 1025 3 -1.1794 46.70553409295143 31.483939003515047 15.579879019134413 0 0 0
3074 1025 2 0.5897 47.1431802946897 30.637397902674262 15.490070247285104 0 0 0
3075 1025 2 0.5897 46.91494644101962 31.769205578259676 16.4692615142211 0 0 0
3076 1026 3 -1.1794 53.65021281334169 29.63712470696785 14.177400730649518 0 0 0
3077 1026 2 0.5897 52.928163396962674 29.031268659239583 14.344178945068473 0 0 0
3078 1026 2 0.5897 53.22317685510129 30.469773297447155 13.975985125509432 0 0 0
3133 1045 3 -1.1794 48.80104136826833 33.34459548432562 14.767827053699143 0 0 0
3134 1045 2 0.5897 49.14837869325207 33.20056322135184 13.887575408130347 0 0 0
3135 1045 2 0.5897 48.2948592850995 32.55482477381112 14.95828621116047 0 0 0
3136 1046 3 -1.1794 51.07223627665658 34.21131591436071 16.02877832092841 0 0 0
3137 1046 2 0.5897 50.78529682328914 34.541846122994244 16.880040479459673 0 0 0
3138 1046 2 0.5897 50.27858813524939 33.854565026387 15.629926155842707 0 0 0
3139 1047 3 -1.1794 53.66847045677588 34.147957841889095 15.168416395314077 0 0 0
3140 1047 2 0.5897 54.1472652792946 33.328373737190745 15.044847662825614 0 0 0
3141 1047 2 0.5897 52.903392603629115 33.902829722858435 15.688801242930618 0 0 0
3767 1256 2 0.5897 55.88495109567439 33.266043602753015 18.375169808974544 0 0 0
30017 0 1 0 52.70413854497407 31.22878193179242 16.897121369655803 0 0 0
30116 0 1 0 50.21357140872824 32.843489225754325 10.714957297602867 0 0 0
30206 0 1 0 50.25741517123457 30.757940042546313 13.890551764972267 0 0 0
30233 0 1 0 47.04152073691178 31.09484584748654 11.855743188486253 0 0 0
30015 0 1 0 49.66088532506321 29.939385946697442 17.7841627094816 0 0 0
30187 0 1 0 63.716608156248775 31.0100550462875 28.143571501327198 0 0 0
1844 615 2 0.5897 60.440976847167335 33.05876063785225 10.669733833306513 0 0 0
1728 576 2 0.5897 58.23850837996815 26.34280466472281 8.397031615413269 0 0 0
1781 594 2 0.5897 57.418305266766644 29.137726655067386 8.258078483283683 0 0 0
1782 594 2 0.5897 57.087119380658365 30.551159411789556 7.828638911758526 0 0 0
1784 595 2 0.5897 59.58665390984843 29.138529702595942 8.743368268668911 0 0 0
1785 595 2 0.5897 60.88202275041329 29.676064194337176 8.173306146938815 0 0 0
1840 614 3 -1.1794 56.18128135903168 32.82846653514961 10.141071014871383 0 0 0
1841 614 2 0.5897 56.8931601169697 32.729185786969715 10.77321339008647 0 0 0
1843 615 3 -1.1794 60.37765773870453 32.13703430168225 10.419448207299997 0 0 0
1845 615 2 0.5897 60.175232547819974 31.68004700744832 11.23579258149015 0 0 0
2386 796 3 -1.1794 57.52549348253594 27.574840137988136 11.927672355649156 0 0 0
2388 796 2 0.5897 57.13084464401212 28.427061840735302 11.742736849318007 0 0 0
2389 797 3 -1.1794 60.047229114634135 27.345275138194634 10.091406076091047 0 0 0
2390 797 2 0.5897 59.40388439914714 27.007372834092642 10.714431512844847 0 0 0
2391 797 2 0.5897 60.700627049934305 27.784646346040244 10.635699954410464 0 0 0
2440 814 3 -1.1794 57.33971509358577 30.327776893352677 13.281034936699989 0 0 0
2441 814 2 0.5897 58.03271683832078 30.062092444102078 12.676557278869847 0 0 0
2442 814 2 0.5897 56.53360336725763 30.25107034743506 12.770609569649153 0 0 0
2443 815 3 -1.1794 59.99061734117563 29.831922560260768 12.06209464519135 0 0 0
2444 815 2 0.5897 60.78840773737293 29.72724090871672 11.543631794106908 0 0 0
2445 815 2 0.5897 60.274171428857855 29.703935694876336 12.967328268460024 0 0 0
2497 833 3 -1.1794 57.650125443548305 33.02782425297032 12.545391244123893 0 0 0
2498 833 2 0.5897 57.76181441736275 33.59061228840052 13.311567702827567 0 0 0
2499 833 2 0.5897 57.585480687887866 32.1430572761402 12.904891181718265 0 0 0
2502 834 2 0.5897 62.65898022064694 32.633300065032124 12.200520940545257 0 0 0
3019 1007 3 -1.1794 55.653832930143345 26.778521967511743 15.34859146884863 0 0 0
3021 1007 2 0.5897 56.583080275041105 26.976635211913088 15.232476986905898 0 0 0
3022 1008 3 -1.1794 60.10467284330064 26.44921354260058 13.14766085574292 0 0 0
3024 1008 2 0.5897 59.80728729025064 27.23164075862372 13.6119893321582 0 0 0
3079 1027 3 -1.1794 58.24157860074967 28.05740516147393 14.732846290729672 0 0 0
3080 1027 2 0.5897 57.93745354563006 28.87809439185548 14.345278285896649 0 0 0
3081 1027 2 0.5897 58.46594550855904 28.286552521386884 15.634723690298024 0 0 0
3082 1028 3 -1.1794 60.229559504160285 30.407154958097518 14.763801348565952 0 0 0
3083 1028 2 0.5897 60.27454835879953 31.351539221382744 14.91328603933915 0 0 0
3084 1028 2 0.5897 59.95152851610496 30.04405369913986 15.604686571861963 0 0 0
3087 1029 2 0.5897 63.123293250660005 29.360660505513756 15.63735342952175 0 0 0
3142 1048 3 -1.1794 58.50027401565044 34.444968781941874 14.939325212649509 0 0 0
3143 1048 2 0.5897 57.97439746052053 34.128874318187684 15.674015513500265 0 0 0
14312 4771 2 0.5897 29.582159334006647 30.680429807714383 0.8140592755211907 0 0 1
3145 1049 3 -1.1794 60.72288740931777 33.02236841858396 16.10577095767206 0 0 0
3146 1049 2 0.5897 60.13413383738282 33.549263572045156 15.565417175462839 0 0 0
3147 1049 2 0.5897 61.49261969225885 32.88121180183379 15.554573246004347 0 0 0
3150 1050 2 0.5897 63.15956063483348 33.15059495314168 14.238874822845327 0 0 0
3770 1257 2 0.5897 58.87495906715786 33.4594295141258 18.64035822022202 0 0 0
30359 0 1 0 61.8182519377564 27.52861959474753 15.444492683804752 0 0 0
30392 0 1 0 56.13027529881385 32.131083428678245 16.060932894129163 0 0 0
1788 596 2 0.5897 63.206843410608855 30.680876349228125 9.516148049275799 0 0 0
3725 1242 2 0.5897 61.037480681437785 31.007921677352464 16.90361143026094 0 0 0
1786 596 3 -1.1794 62.37288066308884 30.55478104911974 9.063557692558957 0 0 0
1846 616 3 -1.1794 62.74449072145444 33.46798590629659 7.716947361506487 0 0 0
2397 799 2 0.5897 67.297532873279 27.359315292429446 11.587234667733995 0 0 0
1731 577 2 0.5897 62.85419501151141 26.561424495315062 8.86109418612337 0 0 0
3026 1009 2 0.5897 63.86135272806332 27.074856472283493 13.12580085370407 0 0 0
1729 577 3 -1.1794 63.598885991521755 27.162327648166308 8.836947103708646 0 0 0
1787 596 2 0.5897 61.749803975468325 31.09005186354691 9.554978312541937 0 0 0
1789 597 3 -1.1794 66.64584979291693 28.875719311243476 8.79597260533736 0 0 0
1791 597 2 0.5897 65.84081743980666 28.80640651262665 8.282796593654883 0 0 0
1793 598 2 0.5897 69.23160080040921 29.848162835668084 9.092170015472115 0 0 0
1794 598 2 0.5897 67.84640173513458 30.087644439829475 8.530238768738023 0 0 0
1848 616 2 0.5897 62.437440814243125 32.61092502635159 8.012580215737744 0 0 0
1851 617 2 0.5897 68.1180434610069 33.10655901953152 9.261430181897932 0 0 0
2392 798 3 -1.1794 62.39559581192127 28.52572311284911 11.248861672005953 0 0 0
2393 798 2 0.5897 62.81990515446811 28.33455274819537 10.412412091770278 0 0 0
2394 798 2 0.5897 63.011672995663645 28.20752879611442 11.908736544726382 0 0 0
2395 799 3 -1.1794 66.64071267265606 28.02974313558254 11.39923346690406 0 0 0
2396 799 2 0.5897 66.68838927279839 28.153253702099583 10.451234870937446 0 0 0
2398 800 3 -1.1794 69.33831593162634 26.492280502755165 11.953730068189182 0 0 0
2400 800 2 0.5897 69.90390226395564 26.61721230002743 12.715790291337864 0 0 0
2446 816 3 -1.1794 70.19933026158236 28.093725865558675 10.027396285983718 0 0 0
2448 816 2 0.5897 69.86905879703377 27.55168707053484 10.743878388153343 0 0 0
2500 834 3 -1.1794 63.16598650823364 33.399138683817526 11.930951833420256 0 0 0
2501 834 2 0.5897 62.51296340157212 34.08807701138053 11.80783959539317 0 0 0
2503 835 3 -1.1794 64.9066358949567 34.037245461645675 14.106858003322733 0 0 0
2504 835 2 0.5897 64.37592157599953 34.82078487257094 14.250519595247736 0 0 0
2505 835 2 0.5897 64.80867454632266 33.84884674826093 13.173509508759523 0 0 0
2506 836 3 -1.1794 67.58046670972888 33.88733575016758 11.006500454091405 0 0 0
2507 836 2 0.5897 67.92371135659248 33.20423468119997 11.582510456898747 0 0 0
2508 836 2 0.5897 66.89634800794946 34.31453051795583 11.521980389519216 0 0 0
3025 1009 3 -1.1794 64.29353068410673 27.927713244165012 13.080090061090901 0 0 0
3028 1010 3 -1.1794 0.3564452910702769 26.60250625957106 14.449476068627366 1 0 0
3030 1010 2 0.5897 69.92813015242855 26.72624288609861 15.058145132399932 0 0 0
3085 1029 3 -1.1794 63.742008546704376 30.016431175634608 15.31581321703198 0 0 0
3086 1029 2 0.5897 64.26410633432877 29.553019724989735 14.660911679226945 0 0 0
3088 1030 3 -1.1794 66.49802325046453 29.749556671084026 16.03123902337637 0 0 0
3089 1030 2 0.5897 66.43203526016569 29.180451858802453 15.264429426995411 0 0 0
3090 1030 2 0.5897 67.36644228464338 29.568208760859186 16.390671963082283 0 0 0
3091 1031 3 -1.1794 0.4217508030975822 30.028854001730235 15.827912149969762 1 0 0
3092 1031 2 0.5897 0.1109899034069093 29.60045416431674 15.030332716138272 1 0 0
3093 1031 2 0.5897 70.07123859151847 29.800624998333117 16.491974177961666 0 0 0
3148 1050 3 -1.1794 62.531577366965905 32.43592872611486 14.344335121270044 0 0 0
3149 1050 2 0.5897 62.98866692945771 31.792824085950716 14.886292743874835 0 0 0
3151 1051 3 -1.1794 66.60556672591376 32.53724266182967 15.701212242210378 0 0 0
3152 1051 2 0.5897 66.42055852397422 31.60087253182307 15.62899257436078 0 0 0
3153 1051 2 0.5897 66.13428797249159 32.93226097047319 14.967665961456767 0 0 0
3675 1225 2 0.5897 68.96927166779666 25.76271379921315 17.240621821291942 0 0 0
3732 1244 2 0.5897 68.19029595362908 29.5209362292314 18.02998249198552 0 0 0
30040 0 1 0 65.03819602821063 30.97250106792709 12.020358141641513 0 0 0
30222 0 1 0 65.54849773779007 32.52262181422864 8.453858337305775 0 0 0
30341 0 1 0 69.03240995610291 30.507039892890266 12.779870755921506 0 0 0
3728 1243 2 0.5897 65.00995597815535 29.662035013534215 17.169567098145166 0 0 0
3215 1072 2 0.5897 4.189899214938023 4.260521379372346 19.03506833423556 0 0 0
3154 1052 3 -1.1794 5.387934278396282 3.351187233453099 18.512387591347093 0 0 0
3155 1052 2 0.5897 5.037454938392212 2.4989450966374838 18.253390945404284 0 0 0
3156 1052 2 0.5897 5.7218755113731135 3.213989539623152 19.398892545639512 0 0 0
3214 1072 3 -1.1794 3.3578386274677214 4.722815065563659 18.934125425157273 0 0 0
3216 1072 2 0.5897 2.7241052458437762 4.182001142519037 19.405435224196143 0 0 0
3219 1073 2 0.5897 4.476720257102196 5.89134783500278 17.33145328504574 0 0 0
3279 1093 2 0.5897 3.1984818668671364 10.107227083777577 16.962472999115278 0 0 0
3778 1260 3 -1.1794 2.726983924897567 1.9316666450209414 20.49668731603307 0 0 0
3779 1260 2 0.5897 3.130813864824436 1.0851267353132692 20.305576409633392 0 0 0
3780 1260 2 0.5897 2.8312025401595418 2.0393119337734915 21.442088095895205 0 0 0
3781 1261 3 -1.1794 6.257007014672457 2.861646593603027 21.097392192032192 0 0 0
3782 1261 2 0.5897 5.80293731811788 2.2232764227534023 21.647425238571966 0 0 0
3783 1261 2 0.5897 7.131163885426861 2.492180051731332 20.9725940170936 0 0 0
3820 1274 3 -1.1794 2.7121472757811773 5.086836170225484 21.884915729128224 0 0 0
3821 1274 2 0.5897 2.977174008742883 5.575617142376398 21.105758489553153 0 0 0
3822 1274 2 0.5897 3.071678246846318 4.209763562293318 21.751828414069703 0 0 0
4384 1462 3 -1.1794 2.653040612552401 2.3751553269134167 23.390892582417273 0 0 0
4385 1462 2 0.5897 2.0559147487074556 1.6276757308341137 23.360099627978343 0 0 0
4386 1462 2 0.5897 2.0958827113846104 3.134586408951254 23.220390308302743 0 0 0
4387 1463 3 -1.1794 6.193592717922012 1.4288329776371897 24.07437603360931 0 0 0
4388 1463 2 0.5897 6.867613408575089 0.7728813968015159 23.896456569122712 0 0 0
4389 1463 2 0.5897 5.971847349648609 1.3010056465080169 24.99672133473712 0 0 0
4441 1481 3 -1.1794 5.156697145014333 3.953678313474331 23.77267143807395 0 0 0
4442 1481 2 0.5897 5.761208427027646 4.040259353714845 23.035581671389608 0 0 0
4443 1481 2 0.5897 5.075108084800611 3.0093974858275296 23.90649177163704 0 0 0
4495 1499 3 -1.1794 4.74908404621615 7.011758704081003 23.24193329839508 0 0 0
30041 0 1 0 1.869343326682694 7.323233796933721 19.947309002209934 0 0 0
30212 0 1 0 6.141029559637905 6.619030532002801 20.402801355348554 0 0 0
3785 1262 2 0.5897 9.440126695910546 0.5837620689605604 23.178320306664578 0 0 0
4492 1498 3 -1.1794 2.399813488379776 7.86649548360522 24.175573367786882 0 0 0
4494 1498 2 0.5897 3.138578302269519 7.709160700765944 23.58760672901224 0 0 0
4496 1499 2 0.5897 4.365991022728104 6.155268976557334 23.052466141577067 0 0 0
5069 1690 2 0.5897 3.233820403269988 6.563944805097519 25.579328344552877 0 0 0
3227 1076 2 0.5897 14.60957840429755 3.9230562575808636 19.865309168469587 0 0 0
3159 1053 2 0.5897 8.227370525538504 3.3282966887335332 15.363397809698426 0 0 0
3160 1054 3 -1.1794 12.717870290544885 1.8231449405776077 17.475627965516114 0 0 0
3161 1054 2 0.5897 11.774783887792719 1.7002461287226334 17.367391082849206 0 0 0
3162 1054 2 0.5897 13.075119568163128 0.9352868002422999 17.493322852453197 0 0 0
3163 1055 3 -1.1794 15.879881047949544 2.2703970013119275 17.41040034341205 0 0 0
3165 1055 2 0.5897 15.052226108091926 2.498356191296577 17.833783859427786 0 0 0
3222 1074 2 0.5897 7.901111885159701 5.685553956182394 18.20318667602124 0 0 0
3225 1075 2 0.5897 12.79383458910801 4.488181752393817 17.49858282785338 0 0 0
3226 1076 3 -1.1794 14.585800543493407 4.124596794407702 18.929869283806486 0 0 0
3228 1076 2 0.5897 15.297572496996136 4.751557480482746 18.801286012269195 0 0 0
3284 1095 2 0.5897 7.508867600204644 8.578058825134503 18.561773861728618 0 0 0
3784 1262 3 -1.1794 9.10940857268569 1.1172798669749686 22.455675230894524 0 0 0
3786 1262 2 0.5897 9.703078225961375 0.9307146610138145 21.728363830872333 0 0 0
3787 1263 3 -1.1794 14.259345657800166 3.0840344858110353 22.391737063649295 0 0 0
3788 1263 2 0.5897 14.653355733397099 2.4782353243634634 21.76404652914491 0 0 0
3789 1263 2 0.5897 14.680909889457388 3.9242691452164755 22.21139702287022 0 0 0
3823 1275 3 -1.1794 9.940488344582214 7.828453912080923 22.444209611729004 0 0 0
3824 1275 2 0.5897 10.376455336071153 8.426345469972041 23.05140897464576 0 0 0
3825 1275 2 0.5897 9.195471268797014 7.485961209889464 22.938052300117707 0 0 0
3826 1276 3 -1.1794 12.952274093726253 5.771296095199226 22.456424513621513 0 0 0
3827 1276 2 0.5897 12.547731000259292 5.104263392025498 21.90176844819559 0 0 0
3828 1276 2 0.5897 12.497172430272938 5.694396349820762 23.2949955897338 0 0 0
3829 1277 3 -1.1794 15.845145575809369 5.1982884718158955 21.4012886024376 0 0 0
3830 1277 2 0.5897 16.69428895375978 5.630736233890195 21.491711962505615 0 0 0
3831 1277 2 0.5897 15.226446755712184 5.913203859973125 21.251823358839356 0 0 0
3878 1293 2 0.5897 9.337361175544508 9.689042502174031 21.196477390103848 0 0 0
3881 1294 2 0.5897 13.12442226055667 8.34224317543334 21.142496833263607 0 0 0
4390 1464 3 -1.1794 10.419112260147292 2.8628774368763974 24.07081196381572 0 0 0
4391 1464 2 0.5897 9.991611757152093 2.342062615439383 23.390938111404083 0 0 0
4392 1464 2 0.5897 10.72551488864255 3.6470259714395907 23.61533397679778 0 0 0
4393 1465 3 -1.1794 13.489072415708712 3.148782492508272 24.953790359281953 0 0 0
4394 1465 2 0.5897 13.768155471428388 3.05248779717784 24.043256803613104 0 0 0
4395 1465 2 0.5897 12.60729208996744 2.7769768227999365 24.97512750134982 0 0 0
4444 1482 3 -1.1794 8.335091032970203 6.347626680294457 24.558858043343747 0 0 0
4445 1482 2 0.5897 9.184255324515455 5.908223395862841 24.604437500360685 0 0 0
4446 1482 2 0.5897 7.738560467133566 5.7665506588165325 25.030803787094545 0 0 0
4447 1483 3 -1.1794 11.10842630345882 5.5088838109930025 24.64850515819914 0 0 0
4448 1483 2 0.5897 11.207647155494708 5.644239404333686 25.590877852409108 0 0 0
4449 1483 2 0.5897 11.10971899349176 6.3914051762864 24.277847615416675 0 0 0
4450 1484 3 -1.1794 15.232344610058899 6.1805549715393155 24.520293366322385 0 0 0
4451 1484 2 0.5897 14.636934196286115 5.705862445217936 23.940305928297295 0 0 0
4452 1484 2 0.5897 14.735983233688824 6.951563730687282 24.794889390740366 0 0 0
5135 1712 2 0.5897 9.32871027498 9.927254605547551 26.023410408627665 0 0 0
30020 0 1 0 9.090075590452122 4.304169648248985 21.33472962906354 0 0 0
30122 0 1 0 11.291209969975897 6.368973157689089 19.301449126664277 0 0 0
30135 0 1 0 15.646239498165878 7.878117524925592 18.132136156359437 0 0 0
30173 0 1 0 9.875044821301499 0.850605888942387 19.15065632911255 0 0 0
4498 1500 3 -1.1794 12.19902041929378 8.32833953553904 24.247234072528595 0 0 0
4502 1501 2 0.5897 15.45294150788633 8.753781047060185 21.333504404527762 0 0 0
3166 1056 3 -1.1794 18.430219511501726 3.0655389286666623 19.228400411889677 0 0 0
3168 1056 2 0.5897 19.085555151657555 2.534459230876218 19.680861471623405 0 0 0
3169 1057 3 -1.1794 21.22948213764792 1.6305799677972135 18.734189966014906 0 0 0
3170 1057 2 0.5897 21.029406686438225 2.562957349561894 18.65127969018717 0 0 0
3171 1057 2 0.5897 21.571700733491564 1.5366912706748572 19.62317979678719 0 0 0
3229 1077 3 -1.1794 17.073658774944565 5.071334252633117 17.77708336309437 0 0 0
3231 1077 2 0.5897 17.620017478491278 4.359382684912358 18.11002392899046 0 0 0
3232 1078 3 -1.1794 21.276593667906333 4.197084056911675 18.91816202457561 0 0 0
3233 1078 2 0.5897 20.3351231890876 4.275553886243769 18.76419065453297 0 0 0
3234 1078 2 0.5897 21.351482435134233 4.000367153995541 19.851931801630826 0 0 0
3290 1097 2 0.5897 18.0042396428256 11.554525531504733 17.102273706609054 0 0 0
3294 1098 2 0.5897 21.971651122111105 9.516376255143426 19.51758461239188 0 0 0
3832 1278 3 -1.1794 20.890464386932546 3.0926263169773756 21.575630617926283 0 0 0
3833 1278 2 0.5897 21.373639238030723 2.369422597308213 21.975318494627217 0 0 0
3834 1278 2 0.5897 20.855582595077195 3.763695080516754 22.25730700740732 0 0 0
3885 1295 2 0.5897 22.351392144358194 7.474588478972108 22.529101664829792 0 0 0
4396 1466 3 -1.1794 18.096070219837088 2.782174227842088 23.669543289006317 0 0 0
4397 1466 2 0.5897 17.86779257769515 3.1376581201780422 24.528468247501436 0 0 0
4398 1466 2 0.5897 17.426808029027406 2.119566301903367 23.498460646586878 0 0 0
4399 1467 3 -1.1794 20.716915812822638 2.966757149823438 24.957430481753317 0 0 0
4400 1467 2 0.5897 21.383704105316045 2.3383203873440688 25.234367039387724 0 0 0
4401 1467 2 0.5897 19.972997207504882 2.426027173742009 24.69204832243173 0 0 0
4453 1485 3 -1.1794 18.126916807893114 5.574400642099749 23.491167105287953 0 0 0
4454 1485 2 0.5897 18.10396816503854 4.638636885489234 23.29103999793392 0 0 0
4455 1485 2 0.5897 17.269835854887532 5.758720617348736 23.87544543996468 0 0 0
4456 1486 3 -1.1794 20.825454168360945 5.274196505146974 23.396900028795493 0 0 0
4457 1486 2 0.5897 20.819580889605437 4.687739597591067 24.15338237157711 0 0 0
4458 1486 2 0.5897 19.908837911964113 5.523766982240077 23.27959785868868 0 0 0
4506 1502 2 0.5897 18.19854647027982 7.954007281168757 25.26026204874435 0 0 0
4509 1503 2 0.5897 21.2022941224977 7.800732445563434 24.255035443071 0 0 0
30074 0 1 0 18.669776181618992 6.321458298330655 20.46210096052214 0 0 0
3791 1264 2 0.5897 22.883322300941327 0.5109585539609881 20.70216699912881 0 0 0
4461 1487 2 0.5897 23.368807452525246 6.5780643399024195 24.60396599066217 0 0 0
3883 1295 3 -1.1794 21.627873215630725 7.693287265147166 21.941800179737047 0 0 0
4507 1503 3 -1.1794 20.840294144136102 8.30305274170254 24.98500980942744 0 0 0
5144 1715 2 0.5897 18.34593286008361 8.709214673224478 27.392778541988804 0 0 0
3173 1058 2 0.5897 23.822950590292717 2.2620966509159985 18.002656201498535 0 0 0
3172 1058 3 -1.1794 23.455430492649626 2.9400625752273832 17.43562629349671 0 0 0
3174 1058 2 0.5897 22.844016030703607 3.416890782662181 17.996909796320196 0 0 0
3175 1059 3 -1.1794 25.944626102010975 1.4688585112090082 18.407972187736235 0 0 0
3177 1059 2 0.5897 26.75468171915589 1.5754720517279126 17.909297602403637 0 0 0
3180 1060 2 0.5897 30.761894698604383 0.9220205014339663 15.380679459108272 0 0 0
3236 1079 2 0.5897 24.63021527898973 4.766768766807021 17.244286761584302 0 0 0
3239 1080 2 0.5897 31.611353316561118 3.1153736292643632 17.465328651888708 0 0 0
3240 1080 2 0.5897 30.948999699412674 3.901007029268762 18.57706716241309 0 0 0
3790 1264 3 -1.1794 23.160830789746164 1.3895155081918655 20.961701695680823 0 0 0
3792 1264 2 0.5897 23.981692316137014 1.2520373151066488 21.434478493957307 0 0 0
3793 1265 3 -1.1794 25.621280196731227 1.5538745851432183 21.747708779566803 0 0 0
3794 1265 2 0.5897 25.399153750135174 1.884034489692042 20.87714171993939 0 0 0
3795 1265 2 0.5897 26.147537311411792 2.2498675833266537 22.141255576583486 0 0 0
3835 1279 3 -1.1794 27.292848059278644 4.90493285531477 21.699664534612282 0 0 0
3836 1279 2 0.5897 26.39173827615275 4.818839373078637 21.38850403713135 0 0 0
3837 1279 2 0.5897 27.364707717277156 4.2641595686633895 22.407108963665763 0 0 0
3838 1280 3 -1.1794 30.144742760099568 4.692829644737221 21.312002545991504 0 0 0
3839 1280 2 0.5897 29.26507129949866 4.694958842047099 20.934635874398367 0 0 0
3840 1280 2 0.5897 30.046872373348542 5.142320898467612 22.151414256229643 0 0 0
3890 1297 2 0.5897 28.488481481503445 7.833362911043485 22.326934233862325 0 0 0
3894 1298 2 0.5897 30.59328209824963 7.999561509903859 21.767655760461928 0 0 0
4402 1468 3 -1.1794 22.750680753715987 0.9935088999362477 25.162143608927742 0 0 0
4403 1468 2 0.5897 23.166264689734746 1.4418329333343938 24.425578932964658 0 0 0
4404 1468 2 0.5897 23.4519401831558 0.8870844691371557 25.80490442514567 0 0 0
4405 1469 3 -1.1794 27.516919365976932 3.3072753286958303 24.363715953182645 0 0 0
4406 1469 2 0.5897 27.478974347333786 2.351339304217907 24.33244334527207 0 0 0
4407 1469 2 0.5897 27.219541318650013 3.5305293980382513 25.24573385561731 0 0 0
4408 1470 3 -1.1794 30.15045444353166 2.2961099071635185 23.794479186241713 0 0 0
4409 1470 2 0.5897 30.320483014384507 2.7035155661603794 24.643798051797745 0 0 0
4410 1470 2 0.5897 29.444024498354853 2.8186262185120925 23.414788270994205 0 0 0
4459 1487 3 -1.1794 23.79363508566797 7.047472262808123 23.886046078774555 0 0 0
4460 1487 2 0.5897 24.730147022241585 6.917249422253657 24.035105917340307 0 0 0
4462 1488 3 -1.1794 26.207018034986454 6.247444781795001 24.827940552191194 0 0 0
4463 1488 2 0.5897 26.90084490032999 6.8605934164068 24.58527850202719 0 0 0
4464 1488 2 0.5897 26.594278150124126 5.707153090201555 25.516668124231952 0 0 0
4465 1489 3 -1.1794 29.68796608502524 5.700797480121345 23.995662799023773 0 0 0
4466 1489 2 0.5897 29.682416294397655 5.51219879494631 24.934082280245942 0 0 0
4467 1489 2 0.5897 28.8063369224785 6.0244524792318295 23.810705707420624 0 0 0
4512 1504 2 0.5897 22.327138637335402 9.271697112301238 24.995332428894976 0 0 0
4515 1505 2 0.5897 25.867301453226734 9.10561577923072 26.135077157555905 0 0 0
30032 0 1 0 23.990567051619305 5.209239494918945 20.606745640547363 0 0 0
30239 0 1 0 24.129008806309074 3.6712868078464624 23.66177621552529 0 0 0
30330 0 1 0 29.179415260825316 1.5527029859505477 20.278857265260942 0 0 0
3889 1297 3 -1.1794 27.735375390518758 7.516718397858283 22.825731962803 0 0 0
5085 1695 2 0.5897 22.774347194690673 6.18796170134354 27.129484284771962 0 0 0
3186 1062 2 0.5897 34.74959066609444 3.6531367535879675 18.153443894627216 0 0 0
3242 1081 2 0.5897 33.75265679307366 5.810138567443456 17.215235762725182 0 0 0
30207 0 1 0 32.68182960327754 4.887572019435076 23.529883651007918 0 0 0
3181 1061 3 -1.1794 32.970400738893446 1.7628245074696665 18.735365068470756 0 0 0
3183 1061 2 0.5897 32.892507292988746 2.518010837854828 19.31833921493956 0 0 0
3184 1062 3 -1.1794 35.34555085844657 4.132470146285559 18.72903284867215 0 0 0
3185 1062 2 0.5897 35.65548674915023 3.476534284719446 19.35346838053305 0 0 0
3189 1063 2 0.5897 39.36565584275961 2.7710636996637867 19.981666065379134 0 0 0
3241 1081 3 -1.1794 33.78321313071744 6.417746302901951 17.9542289574865 0 0 0
3243 1081 2 0.5897 34.67596678329039 6.34136837103396 18.290962837463987 0 0 0
3244 1082 3 -1.1794 36.926294103789296 6.360096737477862 17.921546358904727 0 0 0
3245 1082 2 0.5897 36.87891123304459 5.41848211835247 17.756171579415515 0 0 0
3246 1082 2 0.5897 37.81831824738693 6.5036529708200534 18.237641445725504 0 0 0
3249 1083 2 0.5897 39.576661170314594 6.506694548037006 19.508927148040936 0 0 0
3305 1102 2 0.5897 35.79427849469095 9.949827552373877 16.176358861774695 0 0 0
3796 1266 3 -1.1794 35.70511699107517 1.954449299366974 20.710321244815184 0 0 0
3797 1266 2 0.5897 35.298629991639785 1.087968067315868 20.724844499497955 0 0 0
3798 1266 2 0.5897 35.63840923728744 2.2659856592869345 21.61294350988244 0 0 0
3841 1281 3 -1.1794 32.63142516636286 4.366389070410568 20.24203901388795 0 0 0
3842 1281 2 0.5897 32.6300008004296 5.055212202953154 19.577394137837338 0 0 0
3843 1281 2 0.5897 31.824129236035013 4.508233104144128 20.736394944083326 0 0 0
3844 1282 3 -1.1794 35.128570213585135 5.968005204580466 20.503016511346633 0 0 0
3845 1282 2 0.5897 35.25396303543417 5.199821483015752 19.94587892973036 0 0 0
3846 1282 2 0.5897 34.23746773845887 5.876857701107297 20.840448356915328 0 0 0
3897 1299 2 0.5897 32.94121931095035 9.739797284374749 20.863159754042837 0 0 0
3900 1300 2 0.5897 36.568520972694515 7.3569740415147225 20.222795345599927 0 0 0
4411 1471 3 -1.1794 32.121971827565325 0.494228079245268 22.6911983557462 0 0 0
4412 1471 2 0.5897 31.31829251563018 0.9660658176102562 22.909602121170245 0 0 0
4413 1471 2 0.5897 32.820233296301474 1.0101149104126963 23.09434018875284 0 0 0
4414 1472 3 -1.1794 34.51339768350044 2.5893963813200456 23.89520768821097 0 0 0
4415 1472 2 0.5897 34.95560216273996 3.422356654044155 23.73130242979113 0 0 0
4416 1472 2 0.5897 34.5834330468259 2.4626171291828087 24.84138624641683 0 0 0
4419 1473 2 0.5897 38.25999615755384 1.5473912345978316 22.22739207452241 0 0 0
4468 1490 3 -1.1794 36.04365896829422 4.7490571560898465 22.925856391574325 0 0 0
4469 1490 2 0.5897 35.68255544224369 4.993142335302508 22.0736476971466 0 0 0
4470 1490 2 0.5897 36.13928614435184 5.5792255615929705 23.39266201480233 0 0 0
30125 0 1 0 34.67929006607409 8.381971400070618 22.96329071067708 0 0 0
30250 0 1 0 39.01059455188989 4.115639338984366 25.448061576067882 0 0 0
30403 0 1 0 36.6497858725212 6.834434702738491 25.602046853729146 0 0 0
14394 4798 2 0.5897 48.94891606051141 33.407861511893884 1.03061607177617 0 0 1
3247 1083 3 -1.1794 39.701669473930295 6.624436858730835 18.567257617374505 0 0 0
3303 1101 2 0.5897 33.415672828967345 8.482289451814397 18.09864037233759 0 0 0
3901 1301 3 -1.1794 38.676903262194855 8.800959623499304 22.498134368194187 0 0 0
3903 1301 2 0.5897 38.12610661329551 8.755665247683302 21.7165956349781 0 0 0
3248 1083 2 0.5897 40.5152367308852 6.158980390923777 18.373116501386235 0 0 0
30293 0 1 0 44.874193820272325 1.8540230456034088 16.883922581052197 0 0 0
4417 1473 3 -1.1794 39.13419489045562 1.1959805412711966 22.05852256448382 0 0 0
5099 1700 2 0.5897 39.863407846120445 8.091354333085176 26.365478213876838 0 0 0
30117 0 1 0 38.99113377679808 5.319830187441301 22.303973121118535 0 0 0
3187 1063 3 -1.1794 38.900729865422186 3.47480086749947 19.52908496416583 0 0 0
3190 1064 3 -1.1794 42.23005566076986 2.602405113058565 18.68177970853959 0 0 0
3192 1064 2 0.5897 41.978793060525355 2.3295961106394762 19.56420509927996 0 0 0
3251 1084 2 0.5897 42.054418268513054 4.335138480563618 17.82001931063139 0 0 0
3252 1084 2 0.5897 42.8335515654454 5.546045677160826 17.352526183360155 0 0 0
3253 1085 3 -1.1794 44.51711813283306 6.371364838328919 17.610398629440905 0 0 0
3255 1085 2 0.5897 44.745932750980316 6.416624868339629 18.538745824971 0 0 0
3314 1105 2 0.5897 44.74357651499724 8.378085249875767 17.327145896669137 0 0 0
3799 1267 3 -1.1794 41.638030920844635 2.37950170817063 21.302986918341524 0 0 0
3800 1267 2 0.5897 41.90018599995545 1.4778239376910989 21.117288342002144 0 0 0
3801 1267 2 0.5897 40.78989323409986 2.297852050774852 21.739138427596096 0 0 0
3847 1283 3 -1.1794 42.76458914885894 5.04932545884618 20.49414568040808 0 0 0
3848 1283 2 0.5897 42.99228869866793 4.120920194699072 20.543627488985997 0 0 0
3849 1283 2 0.5897 42.44193680526048 5.1700241262530975 19.601083780651688 0 0 0
3850 1284 3 -1.1794 45.15535275253874 6.317859531328677 20.311255432575457 0 0 0
3851 1284 2 0.5897 45.931172129480366 5.757810145755605 20.33733731682814 0 0 0
3852 1284 2 0.5897 44.418760762867066 5.711113361501181 20.385570660834848 0 0 0
3902 1301 2 0.5897 38.9942219434578 7.906186192152153 22.62028557759182 0 0 0
3906 1302 2 0.5897 43.14639244412399 7.44052984088005 19.556379221042707 0 0 0
4418 1473 2 0.5897 39.431076144034975 0.8721576645174922 22.9089534011138 0 0 0
4420 1474 3 -1.1794 41.22481897090923 1.0144944521221477 24.218897301632023 0 0 0
4421 1474 2 0.5897 41.93556489764824 1.6160127858337945 23.996978827566167 0 0 0
4422 1474 2 0.5897 41.61362590250335 0.40444560499507126 24.8457162564341 0 0 0
4423 1475 3 -1.1794 44.99067333818584 2.9277363747561993 24.5403290322737 0 0 0
4424 1475 2 0.5897 45.42385932969317 2.1361253904647635 24.22105863607086 0 0 0
4425 1475 2 0.5897 44.20046270580834 3.001337938449986 24.005182388038268 0 0 0
4471 1491 3 -1.1794 42.09730552843987 3.916912787290611 23.69303389840604 0 0 0
4472 1491 2 0.5897 42.290389691079184 4.458907565784564 22.92805552469965 0 0 0
4473 1491 2 0.5897 41.15732592604376 3.745792944607049 23.634828758304646 0 0 0
30007 0 1 0 44.93087504038993 2.9649505143505372 20.396383446568652 0 0 0
30107 0 1 0 45.31247350003796 5.956452761508007 23.74104634240818 0 0 0
30133 0 1 0 41.74083165645448 7.33969783315791 22.88058119122253 0 0 0
3909 1303 2 0.5897 45.3526751245074 8.186638315482663 20.471115813247508 0 0 0
5042 1681 2 0.5897 41.51662539694123 2.3317084050269616 25.784563515988857 0 0 0
3193 1065 3 -1.1794 47.69045107118511 3.0329669945541724 18.272164359047803 0 0 0
3194 1065 2 0.5897 47.58694025966242 2.09492838502904 18.432167366764354 0 0 0
3197 1066 2 0.5897 49.525968307791004 2.877940310347561 16.861293579058888 0 0 0
3199 1067 3 -1.1794 52.71899265383803 1.050189932024945 18.12545380421034 0 0 0
3200 1067 2 0.5897 52.45010513581414 1.5528433572551776 18.89439482101601 0 0 0
3256 1086 3 -1.1794 48.62084098353662 5.964466452710568 18.02122137213071 0 0 0
3257 1086 2 0.5897 48.07610489983645 5.563386886178125 18.698443949996136 0 0 0
3258 1086 2 0.5897 48.64993768403967 5.31360869416559 17.31995850049094 0 0 0
3259 1087 3 -1.1794 51.39870447965093 5.075652450451721 16.91949519148043 0 0 0
3260 1087 2 0.5897 51.310990213467115 4.142515722014862 16.725086721076963 0 0 0
3261 1087 2 0.5897 50.53408128971371 5.337123840773778 17.23618302048961 0 0 0
3262 1088 3 -1.1794 53.89790560320845 5.71707367124393 17.35673094749812 0 0 0
3264 1088 2 0.5897 53.06263300355625 5.297272928800466 17.562445935728555 0 0 0
3317 1106 2 0.5897 48.18851694968869 7.598284244406141 17.463207081400373 0 0 0
3320 1107 2 0.5897 54.38581301017712 9.039286494554355 17.360141060303054 0 0 0
3802 1268 3 -1.1794 48.9959455333883 1.043192508158092 21.44326291369298 0 0 0
3803 1268 2 0.5897 48.330112633930646 0.6559220236895491 20.875002874533678 0 0 0
3804 1268 2 0.5897 48.5344664304975 1.735645098912225 21.91631519546518 0 0 0
3805 1269 3 -1.1794 54.105036258674616 1.8945195668331045 22.0234453648307 0 0 0
3806 1269 2 0.5897 54.00684012141154 1.420154796669255 21.197874352822453 0 0 0
3807 1269 2 0.5897 54.203022706106225 1.2087890599246374 22.684054745395017 0 0 0
3853 1285 3 -1.1794 47.30567852689348 4.75509163738365 20.51474401802343 0 0 0
3854 1285 2 0.5897 47.56544954468674 3.9300707150165035 20.104753848421876 0 0 0
3855 1285 2 0.5897 47.99377535426409 4.931329438153741 21.156379187035366 0 0 0
3856 1286 3 -1.1794 53.919755264931105 6.501549277041965 21.21826938307515 0 0 0
3857 1286 2 0.5897 54.40284931755157 6.321209252526671 20.41183939902712 0 0 0
3858 1286 2 0.5897 53.870705422207415 5.655345012675302 21.6629759790757 0 0 0
3912 1304 2 0.5897 50.963355561505196 7.312897523094837 20.794078576833325 0 0 0
3915 1305 2 0.5897 52.66907770766019 8.89764819143001 20.400986922980508 0 0 0
4426 1476 3 -1.1794 47.59817931136711 2.7239814099800808 23.52971487309857 0 0 0
4427 1476 2 0.5897 46.89746635471716 3.3750418665746476 23.49292890232695 0 0 0
4428 1476 2 0.5897 47.48576815669058 2.2981842124156637 24.379592234074664 0 0 0
4429 1477 3 -1.1794 50.0142402820582 3.52694791689588 24.119261696102633 0 0 0
4430 1477 2 0.5897 50.157287205330434 2.792066507322877 23.52284038435264 0 0 0
4431 1477 2 0.5897 49.062157974753475 3.602045468942071 24.183537265503052 0 0 0
4432 1478 3 -1.1794 52.74498852333269 3.41360014969253 23.972598087302963 0 0 0
4433 1478 2 0.5897 53.048545045545495 3.1100279019251613 23.11706900634763 0 0 0
4434 1478 2 0.5897 51.81093039582154 3.204695167072737 23.983812296794703 0 0 0
4474 1492 3 -1.1794 48.78860335174129 6.0442016917444095 22.58598328135573 0 0 0
4475 1492 2 0.5897 48.99203737772221 5.413615602528658 23.27678554640966 0 0 0
4476 1492 2 0.5897 48.041376815426716 6.537763647875112 22.924038049880206 0 0 0
4477 1493 3 -1.1794 54.32134492117718 5.418393134785741 24.766137224063513 0 0 0
4478 1493 2 0.5897 53.74622801582757 4.667384966813077 24.61964814974013 0 0 0
4479 1493 2 0.5897 53.96559533594467 6.106403762310801 24.20371792924716 0 0 0
5051 1684 2 0.5897 49.88978164049504 2.7233399568390824 25.831631177743798 0 0 0
5112 1704 2 0.5897 50.99168540926804 7.214500867038965 26.15128924916349 0 0 0
5114 1705 2 0.5897 54.586282104827376 6.706103284233397 27.399305463681973 0 0 0
30045 0 1 0 51.17698943709087 4.306593575591074 20.73892864624224 0 0 0
4528 1510 3 -1.1794 47.41455966339008 8.49556635725106 23.909237056547433 0 0 0
4530 1510 2 0.5897 47.4657950875087 8.921046304977702 24.765142053917845 0 0 0
4531 1511 3 -1.1794 52.83226239785026 7.54524794233481 23.767906970762315 0 0 0
5047 1683 3 -1.1794 47.569825692267344 1.0437245570605136 25.853487321445186 0 0 0
5048 1683 2 0.5897 47.44433579608843 0.1229377624828781 26.082911791781186 0 0 0
5054 1685 2 0.5897 54.39265641377345 2.236093345384982 24.450082583523375 0 0 0
5107 1703 3 -1.1794 48.178022486712884 5.450470130555043 25.79237378228018 0 0 0
5108 1703 2 0.5897 49.11294859678267 5.472990047910604 25.5883209763256 0 0 0
5110 1704 3 -1.1794 50.51290950380019 6.645935577763429 25.54818149191614 0 0 0
3204 1068 2 0.5897 62.10273223155065 1.7825984511828277 16.856775518004994 0 0 0
3268 1090 3 -1.1794 59.363026176109706 7.115156035694692 17.77711103654089 0 0 0
3269 1090 2 0.5897 60.19377833339979 6.6623700664405385 17.63196458222422 0 0 0
3270 1090 2 0.5897 58.69675340290223 6.49496519839229 17.481011457915724 0 0 0
3326 1109 2 0.5897 59.92070127333263 9.029793097495812 17.98999520969691 0 0 0
3808 1270 3 -1.1794 57.33163298313289 1.868693037151652 22.273430189328444 0 0 0
3809 1270 2 0.5897 57.3151233115316 1.4554164645063286 23.136657332819247 0 0 0
3810 1270 2 0.5897 56.47528486378547 2.2885234189795676 22.191937712521856 0 0 0
3811 1271 3 -1.1794 59.99231651778372 1.1049407364008632 21.312364502399532 0 0 0
3812 1271 2 0.5897 59.14646816303666 1.3266942309326473 21.70171943515708 0 0 0
3813 1271 2 0.5897 60.54489519369495 1.86626468288112 21.489209261792798 0 0 0
3859 1287 3 -1.1794 59.74252291394881 7.897170653663099 20.5938701407635 0 0 0
3860 1287 2 0.5897 59.54103966373891 7.397936522423468 19.802414428133115 0 0 0
3861 1287 2 0.5897 59.83170920311318 7.234873764937597 21.279173389447603 0 0 0
3918 1306 2 0.5897 56.243806210891776 9.367138334670901 21.61661886814786 0 0 0
3920 1307 2 0.5897 59.847536935320775 9.672361353848443 20.857600435527207 0 0 0
4435 1479 3 -1.1794 60.217835299657665 1.664662475900422 24.53539813239323 0 0 0
4436 1479 2 0.5897 60.28248032768155 0.7882146522154733 24.15606779601962 0 0 0
4437 1479 2 0.5897 60.946698213378234 1.7127844118752134 25.154005079225445 0 0 0
4480 1494 3 -1.1794 57.78202057671345 5.2233983897149745 22.491932809668626 0 0 0
4481 1494 2 0.5897 58.20445186539724 5.849095464725138 23.080393884503515 0 0 0
4482 1494 2 0.5897 56.85538671446669 5.462471658735298 22.51255650545 0 0 0
4536 1512 2 0.5897 55.52188871720375 8.844329200654363 25.201335492156826 0 0 0
4539 1513 2 0.5897 60.709516921081324 9.791039567588019 23.2617430502604 0 0 0
5057 1686 2 0.5897 58.694829880803844 1.566650031335971 25.55572620614806 0 0 0
30096 0 1 0 60.66884598206322 6.214269351630076 24.019909686097318 0 0 0
30097 0 1 0 59.12480316287699 3.2210984501581748 18.72030608545126 0 0 0
30098 0 1 0 55.606257076878244 3.093085263547816 18.92067748912998 0 0 0
30205 0 1 0 56.567019601971076 7.083622216361411 19.509842060324583 0 0 0
30345 0 1 0 62.25522692977085 3.4914663337231295 21.594720777915178 0 0 0
3271 1091 3 -1.1794 61.98944430835203 6.436372525182144 17.78091368880225 0 0 0
30014 0 1 0 63.90000916581428 3.931371693088198 25.306879114047398 0 0 0
30398 0 1 0 57.85813730464097 9.897082407935436 25.82662721989959 0 0 0
3206 1069 2 0.5897 62.90381220340641 3.620564842135708 18.734669464256573 0 0 0
3330 1110 2 0.5897 62.50890095344259 8.489573183925529 18.357387653251276 0 0 0
3863 1288 2 0.5897 63.71851606754149 6.090518812538646 20.747712040891294 0 0 0
4485 1495 2 0.5897 64.10540476825146 6.85849959031096 23.233506839506674 0 0 0
3205 1069 3 -1.1794 63.39036558996611 3.01875320441653 18.17135758188899 0 0 0
3207 1069 2 0.5897 63.76571178096269 2.376582889496218 18.773822328319763 0 0 0
3208 1070 3 -1.1794 66.55886260918984 3.3634029505283327 17.495011098376587 0 0 0
3210 1070 2 0.5897 65.61605372536488 3.248212194432594 17.61364401678902 0 0 0
3211 1071 3 -1.1794 69.14116940619617 3.788631537824364 18.463405505967774 0 0 0
3212 1071 2 0.5897 68.30296714974746 3.4541488560283558 18.144391597535208 0 0 0
3273 1091 2 0.5897 62.526797348985106 6.2482458422083536 18.550388541370413 0 0 0
3274 1092 3 -1.1794 68.95304893049479 6.342933934579339 18.40753241531425 0 0 0
3276 1092 2 0.5897 69.0459572309567 5.391488696538036 18.45602974938788 0 0 0
3814 1272 3 -1.1794 64.17078705767868 0.8922440675375981 20.73534362479125 0 0 0
3815 1272 2 0.5897 64.50656252591635 1.1841701341672086 21.58284919937049 0 0 0
3816 1272 2 0.5897 63.57496316286337 0.173853732026506 20.947807493413865 0 0 0
3817 1273 3 -1.1794 67.00579645592943 0.8080278573425693 19.540291281638464 0 0 0
30003 10001 2 0.5897 63.735680150923066 0.6681560018449909 0.11249579578603068 0 1 1
3819 1273 2 0.5897 66.10133614844939 1.082510949107829 19.691429093233356 0 0 0
3862 1288 3 -1.1794 63.84346322840341 6.001971399893787 19.80284206952811 0 0 0
3864 1288 2 0.5897 64.78693050432233 5.880937433238823 19.695827465266635 0 0 0
3865 1289 3 -1.1794 66.83229264978792 5.636183851666399 20.04040849601316 0 0 0
3866 1289 2 0.5897 67.31612998499659 5.340316414043645 20.811508689578368 0 0 0
3867 1289 2 0.5897 67.5014924621443 6.005902781818051 19.46446354427718 0 0 0
3868 1290 3 -1.1794 69.8749423034265 4.93495675571919 21.879295468075558 0 0 0
3869 1290 2 0.5897 69.28998135633523 5.659515514847537 22.100805787880585 0 0 0
3870 1290 2 0.5897 0.3328144967228732 5.354326014062388 21.471875713599324 1 0 0
3923 1308 2 0.5897 67.09416513495962 8.237033169487962 20.20792951384314 0 0 0
3926 1309 2 0.5897 69.37709321723541 7.719057459755759 19.688524781836737 0 0 0
4438 1480 3 -1.1794 64.34574176664125 1.0271977146376141 23.544324575553794 0 0 0
4439 1480 2 0.5897 64.32883101357174 1.5705651725233263 24.332168234053203 0 0 0
4440 1480 2 0.5897 63.8491417559512 0.244205068624191 23.782111899407784 0 0 0
4483 1495 3 -1.1794 64.64787494909856 6.741456016145732 22.453596927724977 0 0 0
4484 1495 2 0.5897 65.36161377515711 7.370138059421821 22.561152847379 0 0 0
4486 1496 3 -1.1794 66.95576901800692 5.419318137980024 23.727289012532673 0 0 0
4487 1496 2 0.5897 66.27521747946085 5.787976139991116 23.164107958018445 0 0 0
4488 1496 2 0.5897 66.56810806894191 5.417551782096575 24.60247401803848 0 0 0
4489 1497 3 -1.1794 69.954909347877 6.553709920518404 24.673644144155173 0 0 0
4490 1497 2 0.5897 69.38166852725824 5.85083858555611 24.367704452986885 0 0 0
4491 1497 2 0.5897 70.28434669058535 6.244542007222644 25.517515285366407 0 0 0
4548 1516 2 0.5897 69.57224379980913 8.167143045027492 23.939882800242778 0 0 0
30235 0 1 0 67.69733475903428 1.5036829740174504 22.875186325629272 0 0 0
30350 0 1 0 65.96864762500059 7.044127734331405 17.165447536926884 0 0 0
4540 1514 3 -1.1794 63.82733280947875 8.191759123859844 24.817820955202354 0 0 0
3389 1130 2 0.5897 1.1682510089128348 13.810938407000206 17.27401321306753 0 0 0
3393 1131 2 0.5897 5.609599086758444 15.345322646251116 19.718785533677202 0 0 0
3280 1094 3 -1.1794 5.977349803341224 9.551028682557737 18.44987474587752 0 0 0
3872 1291 2 0.5897 2.5399347872958056 9.61471855237885 22.033817810201274 0 0 0
3876 1292 2 0.5897 5.190193899226387 9.498181257777025 20.778685539880946 0 0 0
3277 1093 3 -1.1794 3.2581755578885208 9.945169447499003 17.903964435895357 0 0 0
3278 1093 2 0.5897 2.3514660454617027 9.970050186658133 18.209726433964327 0 0 0
3281 1094 2 0.5897 5.034008201864283 9.508150812666319 18.29335451216243 0 0 0
3334 1112 3 -1.1794 1.7603932632989634 11.164520507610494 19.933453432120512 0 0 0
3335 1112 2 0.5897 1.297175665411919 11.887175911764688 19.50986115685052 0 0 0
3336 1112 2 0.5897 2.501189601897318 10.982557583241736 19.35523108820908 0 0 0
3337 1113 3 -1.1794 4.061540024544463 13.223883451699132 18.004174859623618 0 0 0
3339 1113 2 0.5897 4.657304912964435 12.624956623379498 18.454266306281554 0 0 0
3388 1130 3 -1.1794 0.9688315997889085 13.561738068674847 18.176433726183593 0 0 0
3390 1130 2 0.5897 1.7455294507073034 13.818425132847825 18.67350895699872 0 0 0
3391 1131 3 -1.1794 5.9869594718680315 15.185776788329346 18.853698363291254 0 0 0
3392 1131 2 0.5897 5.32676884240113 14.665130598801674 18.39619729574032 0 0 0
3871 1291 3 -1.1794 1.594770011316423 9.753828747997309 22.09334472559846 0 0 0
3873 1291 2 0.5897 1.421831883385114 10.484292748608958 21.49942051674367 0 0 0
3874 1292 3 -1.1794 4.442011012893582 9.355819063660768 21.35850209674226 0 0 0
3875 1292 2 0.5897 4.5683088851359175 8.470704152880039 21.700338681585915 0 0 0
3928 1310 3 -1.1794 6.283947108050865 12.462447381366397 19.699965182663806 0 0 0
3929 1310 2 0.5897 7.086947859294832 12.404563731919168 20.21772082832433 0 0 0
3930 1310 2 0.5897 6.396702627709953 13.251264284749373 19.16960123103506 0 0 0
3988 1330 3 -1.1794 2.6435733826210535 14.656039144048965 20.63819098971018 0 0 0
3989 1330 2 0.5897 3.3391396273171097 14.640413215850499 21.295591958206106 0 0 0
3990 1330 2 0.5897 1.85295687006085 14.412071399509056 21.11947736235552 0 0 0
3991 1331 3 -1.1794 5.03721796025382 15.604957061685038 21.464829464220763 0 0 0
3992 1331 2 0.5897 5.396780930227618 16.081527798834003 22.21304490982807 0 0 0
3993 1331 2 0.5897 4.5287403780908795 16.259118716666993 20.985501982656587 0 0 0
4493 1498 2 0.5897 1.7566995541427317 7.1989281281112145 23.93684795494549 0 0 0
4497 1499 2 0.5897 5.144040721083883 6.91170126689695 24.108091279192948 0 0 0
4549 1517 3 -1.1794 3.862118359075335 12.53997417201478 22.14167038701332 0 0 0
4550 1517 2 0.5897 4.537666080958173 12.132480249302233 21.599622517717915 0 0 0
4551 1517 2 0.5897 3.036491401884903 12.230106258438273 21.769442194769713 0 0 0
4552 1518 3 -1.1794 6.571761223730643 13.722712321899616 23.78440113631435 0 0 0
4553 1518 2 0.5897 6.025794744871342 13.90685747236155 23.020043163398554 0 0 0
4554 1518 2 0.5897 5.97566463057894 13.800002699740913 24.529335919052887 0 0 0
4606 1536 3 -1.1794 3.266894958807485 14.811982105943258 23.621540911144454 0 0 0
4607 1536 2 0.5897 3.59381765134953 13.953376218806694 23.352932372070633 0 0 0
4608 1536 2 0.5897 3.7034242886878865 14.984781233005117 24.45569574015057 0 0 0
4677 1559 2 0.5897 6.008043291776937 17.113366844060984 24.559711736876793 0 0 0
30124 0 1 0 1.2299471479870105 11.540049269616212 25.444994324212573 0 0 0
30260 0 1 0 4.471742119982836 10.657075800192388 26.21155946372393 0 0 0
30366 0 1 0 7.4792911901987695 9.509839601498014 23.584707669266596 0 0 0
4673 1558 2 0.5897 2.452979849711867 16.721228982783796 22.653008219067964 0 0 0
4675 1559 3 -1.1794 6.056993793916294 17.08231200350837 23.6042687174297 0 0 0
5294 1765 2 0.5897 2.838385199184867 18.668699094280313 24.656004703576137 0 0 0
30294 0 1 0 8.719367104752852 11.824552899532282 17.592259267296875 0 0 0
3286 1096 3 -1.1794 11.851162586101985 9.778070619929963 17.24810631389732 0 0 0
4500 1500 2 0.5897 12.413365426930074 8.23471593078434 23.319051918530448 0 0 0
3283 1095 3 -1.1794 8.270156970678258 8.072508267250184 18.84653503708116 0 0 0
3285 1095 2 0.5897 8.76358484864726 8.674783070572634 19.40333442355827 0 0 0
3287 1096 2 0.5897 11.557961268350317 9.202723896755 17.95467458344554 0 0 0
3340 1114 3 -1.1794 11.871982411137312 12.432869920253198 17.44738978042058 0 0 0
3341 1114 2 0.5897 11.828880696889115 11.49603662841849 17.2557717010969 0 0 0
3342 1114 2 0.5897 11.448543415300424 12.522939843393647 18.30109845607383 0 0 0
3343 1115 3 -1.1794 14.666667591173816 12.641248615255922 17.766147301394497 0 0 0
3345 1115 2 0.5897 13.792525564351033 12.427768509158133 17.439753758662683 0 0 0
3394 1132 3 -1.1794 9.227246645808473 15.258871485364711 18.341934881775174 0 0 0
3396 1132 2 0.5897 8.43874821227128 15.291172140217736 18.883652758209067 0 0 0
3397 1133 3 -1.1794 12.162892300921419 15.612141000784966 17.912624450357505 0 0 0
3399 1133 2 0.5897 11.439101096797035 15.10370093178801 18.278473352319793 0 0 0
3400 1134 3 -1.1794 15.287355056521285 15.12274504153879 17.874866736006 0 0 0
3402 1134 2 0.5897 14.40834118682885 15.192363189372747 18.247317660398835 0 0 0
3877 1293 3 -1.1794 9.26636963406815 10.227856990599703 20.40852378856788 0 0 0
3879 1293 2 0.5897 10.004762071409036 10.834322081569976 20.46517312723184 0 0 0
3880 1294 3 -1.1794 12.370953579127734 8.851792195100135 21.440618537183962 0 0 0
3882 1294 2 0.5897 11.62739129702064 8.255765870987327 21.350619970927937 0 0 0
3931 1311 3 -1.1794 8.442577606976744 13.363710742473218 21.281909283165554 0 0 0
3932 1311 2 0.5897 9.386558258136533 13.26041387545499 21.402168113530923 0 0 0
3933 1311 2 0.5897 8.34288178627018 14.238057938221976 20.90533196825035 0 0 0
3934 1312 3 -1.1794 11.71170746079721 11.90776365399649 20.374365252254968 0 0 0
3935 1312 2 0.5897 12.349577971765818 11.204839836529326 20.4978662668374 0 0 0
3936 1312 2 0.5897 11.956257159279481 12.570047700228683 21.020745276392887 0 0 0
3937 1313 3 -1.1794 14.164295748023632 10.540306053769301 19.655104251681408 0 0 0
3939 1313 2 0.5897 14.261177499493234 10.561026392445626 18.70304518621774 0 0 0
3994 1332 3 -1.1794 8.922694308590872 15.986204496698603 21.378933951624827 0 0 0
3995 1332 2 0.5897 9.872800844637913 15.976734033972395 21.26300351914139 0 0 0
3996 1332 2 0.5897 8.796297364371888 15.953743290407878 22.327197428349205 0 0 0
3997 1333 3 -1.1794 11.526591674250358 15.014338140379182 20.92334755115989 0 0 0
3998 1333 2 0.5897 12.013341538511892 15.75107230251119 20.553849900417593 0 0 0
3999 1333 2 0.5897 11.599452638372727 15.129571511247216 21.870788982879127 0 0 0
4044 1348 2 0.5897 10.922378602839414 17.156294278027577 18.909881604153 0 0 0
4499 1500 2 0.5897 13.017480922252767 8.611010699935585 24.65521833866051 0 0 0
4501 1501 3 -1.1794 15.15564514240783 8.372912611683924 22.159812963134872 0 0 0
4503 1501 2 0.5897 15.826469391610786 8.623854208983827 22.794835858161132 0 0 0
4555 1519 3 -1.1794 9.118077295925703 11.973564097206898 25.328545135198567 0 0 0
4556 1519 2 0.5897 8.492684411502424 11.839082632138044 24.616484279615744 0 0 0
4557 1519 2 0.5897 8.914147694688005 12.845980787534929 25.66549358988907 0 0 0
4558 1520 3 -1.1794 11.896680941640223 12.2413127353606 25.670111821218732 0 0 0
4559 1520 2 0.5897 11.039182834583892 12.108905501379553 25.265886742808064 0 0 0
4560 1520 2 0.5897 11.71041138091576 12.328593324723505 26.60494747586062 0 0 0
4609 1537 3 -1.1794 8.844812568197074 15.237851312037607 24.034486955220043 0 0 0
4610 1537 2 0.5897 8.280098030865743 14.470450618413116 23.942688475518306 0 0 0
4611 1537 2 0.5897 8.815917340924365 15.446768914905576 24.968162359629982 0 0 0
4612 1538 3 -1.1794 11.613640345743718 14.69077414057804 23.82049239472221 0 0 0
4613 1538 2 0.5897 11.900165302511331 13.90324270085387 24.28301755776398 0 0 0
4614 1538 2 0.5897 10.783152219872338 14.923981307116726 24.235385011160773 0 0 0
4615 1539 3 -1.1794 15.50843292918645 14.86871632356467 24.79597351012871 0 0 0
4616 1539 2 0.5897 16.132967855721507 15.473975089924446 25.195784235081227 0 0 0
4617 1539 2 0.5897 14.992431905428418 14.536409185833007 25.53051175635451 0 0 0
4679 1560 2 0.5897 12.868355557040154 16.218147342702167 24.04098340112536 0 0 0
5255 1752 2 0.5897 13.142678601287377 15.7787823902526 26.281556678252443 0 0 0
30030 0 1 0 13.75595824805269 12.374457443676526 22.669260772942298 0 0 0
30127 0 1 0 14.947877682794788 15.302669227666874 21.243461055248336 0 0 0
3344 1115 2 0.5897 14.611775278403137 12.497598840020794 18.710913621452335 0 0 0
3456 1152 2 0.5897 15.45738008084285 17.79087801609551 17.6357662284604 0 0 0
4683 1561 2 0.5897 15.89705971244323 18.089512552331428 22.637762896993422 0 0 0
3293 1098 2 0.5897 22.40547923632271 8.395520246972467 20.43811165147133 0 0 0
3407 1136 2 0.5897 20.332235210050676 16.476305822931906 18.698649029276112 0 0 0
3938 1313 2 0.5897 14.94637828588356 10.982298278620647 19.985591780945402 0 0 0
3289 1097 3 -1.1794 17.203734824627446 11.22258859073709 17.508773996619933 0 0 0
3291 1097 2 0.5897 16.55679464557386 11.912976901161166 17.363638364156984 0 0 0
3292 1098 3 -1.1794 22.654814770853275 8.856677805706456 19.637239003100813 0 0 0
3401 1134 2 0.5897 15.442835157765058 14.181146166614361 17.801047134613288 0 0 0
3403 1135 3 -1.1794 18.26093555048535 14.074968871507746 17.841313944184826 0 0 0
3405 1135 2 0.5897 18.62554976147896 14.214336619824278 18.715307657129884 0 0 0
3406 1136 3 -1.1794 19.522032814004188 16.29172798340352 19.173764486305934 0 0 0
3408 1136 2 0.5897 18.828561063743305 16.431185755529267 18.52887664928612 0 0 0
3411 1137 2 0.5897 23.62588990860939 15.263348119188027 18.612371074499382 0 0 0
3884 1295 2 0.5897 21.088436916349853 6.902842784864193 21.920870403129303 0 0 0
3940 1314 3 -1.1794 16.25489424961091 11.143459909949717 21.243524848422666 0 0 0
3941 1314 2 0.5897 16.50956904962811 11.277969529038817 22.156366512191724 0 0 0
3942 1314 2 0.5897 16.79407915202607 11.761749191693436 20.75034173064644 0 0 0
3943 1315 3 -1.1794 21.9686368038599 11.972587117159184 22.608911320996405 0 0 0
3944 1315 2 0.5897 21.500406583549008 11.782810084577138 23.421916314914018 0 0 0
3945 1315 2 0.5897 21.55332796944621 12.766693482340989 22.272538599737675 0 0 0
4000 1334 3 -1.1794 17.79689109167082 13.828763297518504 20.632951368167955 0 0 0
4001 1334 2 0.5897 17.710289561561527 13.715826565015288 21.579512090533893 0 0 0
4002 1334 2 0.5897 17.082051485858823 14.419331531140147 20.39532812478336 0 0 0
4003 1335 3 -1.1794 20.831404840069922 14.27202729692921 21.567991554330494 0 0 0
4004 1335 2 0.5897 20.071028110153883 14.010991419042197 21.048453511516566 0 0 0
4005 1335 2 0.5897 20.48189766975306 14.887440384497786 22.212462965704862 0 0 0
4007 1336 2 0.5897 22.700936880324406 14.615233992303972 20.771952025852368 0 0 0
4504 1502 3 -1.1794 17.899198176294274 8.80008922994862 25.59307955310279 0 0 0
4505 1502 2 0.5897 17.74543115305886 9.325941714284625 24.808180295849084 0 0 0
4508 1503 2 0.5897 20.46026736244693 9.080644440743482 24.57615394479989 0 0 0
4561 1521 3 -1.1794 16.561711217849037 10.824476578074938 24.33431908566839 0 0 0
4562 1521 2 0.5897 15.64377398937666 10.67344527442015 24.559734584890663 0 0 0
4563 1521 2 0.5897 16.81291537209257 11.590014278470848 24.851117138984208 0 0 0
4564 1522 3 -1.1794 19.953186338927313 11.307659290078577 25.00082530311673 0 0 0
4565 1522 2 0.5897 19.517155127922777 11.155445685182215 25.839240579552797 0 0 0
4566 1522 2 0.5897 19.245389599729258 11.295535245117014 24.35653588826171 0 0 0
4618 1540 3 -1.1794 17.56643530358675 13.855377595173218 23.407095886727166 0 0 0
4619 1540 2 0.5897 18.33225263216054 13.944229855187114 23.974423624174037 0 0 0
4620 1540 2 0.5897 16.884975944632693 14.368124328817329 23.841763267458813 0 0 0
4621 1541 3 -1.1794 20.487190616946332 14.534051405784401 24.902699269860086 0 0 0
4622 1541 2 0.5897 20.329231576147833 13.593610995479361 24.819918881658374 0 0 0
4623 1541 2 0.5897 20.77721083201184 14.64995856983423 25.807511657917527 0 0 0
4688 1563 2 0.5897 20.400460663849838 16.634985498153238 24.492949439674568 0 0 0
4692 1564 2 0.5897 22.087321546257513 18.32578750799864 23.701484972716955 0 0 0
30314 0 1 0 19.5659641189361 11.330173963089152 19.937918108561025 0 0 0
30333 0 1 0 23.48812716899797 16.074017778204635 23.50641811930462 0 0 0
30401 0 1 0 18.80680737081454 9.386083674254968 22.55980393051728 0 0 0
3297 1099 2 0.5897 24.09806346276402 8.229850016234229 17.970864606149753 0 0 0
3462 1154 2 0.5897 19.69466727964409 19.90688451157659 17.444830137163613 0 0 0
4048 1350 3 -1.1794 18.843803890877467 16.81016743593689 21.669779391909763 0 0 0
4049 1350 2 0.5897 18.365298008627448 17.546825708782645 21.289518287131386 0 0 0
4050 1350 2 0.5897 19.484414651031607 16.569054339492055 21.000664928096526 0 0 0
4684 1562 3 -1.1794 17.919885793060903 16.58983069888832 24.414251779653505 0 0 0
3353 1118 2 0.5897 30.264971011864695 11.194237185973666 18.10930340648635 0 0 0
3413 1138 2 0.5897 31.503039032703878 15.906749703336958 18.896155572238698 0 0 0
30149 0 1 0 29.098866076552785 9.12099001805703 25.354799437465015 0 0 0
30390 0 1 0 26.232852304170933 8.273318518911342 19.855063981005706 0 0 0
3948 1316 2 0.5897 23.458250174370306 11.926863419196913 20.91119583250204 0 0 0
4626 1542 2 0.5897 24.483299336124848 13.48672748876326 25.26551304203028 0 0 0
3295 1099 3 -1.1794 24.263083615176164 8.775184807477805 17.20170260172939 0 0 0
3346 1116 3 -1.1794 25.373763575778412 11.122575015102994 18.338873861285037 0 0 0
3347 1116 2 0.5897 24.987011986069504 10.247540175606185 18.307744909945068 0 0 0
3348 1116 2 0.5897 25.07566064920665 11.487209007309962 19.17218557563698 0 0 0
3349 1117 3 -1.1794 28.186010733801524 10.700367543685783 18.089858054111996 0 0 0
3351 1117 2 0.5897 28.064556245683715 9.915414774091193 18.62402048338952 0 0 0
3354 1118 2 0.5897 31.736282885743933 11.491215482584824 18.306636730765582 0 0 0
3409 1137 3 -1.1794 23.952774384352168 15.421876980499324 17.726793936810317 0 0 0
3410 1137 2 0.5897 24.73750083602256 14.877881442838664 17.65967407194321 0 0 0
3414 1138 2 0.5897 30.41762626698415 16.865414410828098 18.454865813094784 0 0 0
3464 1155 2 0.5897 25.292508555443675 17.467498710549826 19.852817099170924 0 0 0
3886 1296 3 -1.1794 24.392020001869437 9.355577118078058 22.61086509734518 0 0 0
3887 1296 2 0.5897 24.22849016490351 8.430315359354015 22.42816399690006 0 0 0
3888 1296 2 0.5897 24.018055125227015 9.498252311182402 23.48036295725132 0 0 0
3891 1297 2 0.5897 27.430256769810125 6.750819767609139 22.33938564306326 0 0 0
3892 1298 3 -1.1794 29.87797635523727 8.299833008255261 21.20693698648397 0 0 0
3893 1298 2 0.5897 30.262668183366806 9.002236903707745 20.682653543704333 0 0 0
3946 1316 3 -1.1794 24.401857919745076 11.766397481766466 20.920483679461068 0 0 0
3947 1316 2 0.5897 24.524682430035682 11.096005014195471 21.592584731772583 0 0 0
3949 1317 3 -1.1794 27.490024035914235 11.614715972529455 22.18557804073657 0 0 0
3950 1317 2 0.5897 26.922551814346775 10.848497826178615 22.101223268105493 0 0 0
3951 1317 2 0.5897 26.961862133786067 12.34193647751759 21.856294534915083 0 0 0
3952 1318 3 -1.1794 30.408325205375654 11.365916753720901 22.595605165446912 0 0 0
3953 1318 2 0.5897 30.915385465879705 10.702212265794564 22.128038045390344 0 0 0
3954 1318 2 0.5897 29.49805489927701 11.087521954863318 22.494925874058996 0 0 0
4006 1336 3 -1.1794 23.523297870141906 14.904321505077473 20.376499245680755 0 0 0
4008 1336 2 0.5897 24.15633416214656 14.228053694301725 20.617660754236645 0 0 0
4009 1337 3 -1.1794 31.748497462525158 14.340782270067598 22.215111395075503 0 0 0
4010 1337 2 0.5897 31.93534036109517 13.479348834421897 22.588279536954232 0 0 0
4011 1337 2 0.5897 30.92081979364105 14.602619662443173 22.618377175446522 0 0 0
4056 1352 2 0.5897 30.848348817552868 17.870897868536385 20.905101766143474 0 0 0
4510 1504 3 -1.1794 22.787808568400866 10.107726770523318 24.924129342749918 0 0 0
4511 1504 2 0.5897 23.05352449205852 10.312435230350626 25.82063466958994 0 0 0
4513 1505 3 -1.1794 25.84325789671874 9.6746248625868 25.365737971457666 0 0 0
4514 1505 2 0.5897 25.498717117214852 9.118751824423054 24.66678978085637 0 0 0
4567 1523 3 -1.1794 24.249242767659425 12.325085295179695 23.94778504637999 0 0 0
4568 1523 2 0.5897 24.054774570443087 11.595960962969652 24.536675266236337 0 0 0
4569 1523 2 0.5897 23.523433888125606 12.329718296853569 23.32375629256206 0 0 0
4570 1524 3 -1.1794 28.11280645401072 12.330606209058821 24.900043312524964 0 0 0
4571 1524 2 0.5897 27.734189230643036 12.011990584303655 24.080675104413775 0 0 0
4572 1524 2 0.5897 27.7834739340196 11.728040634684286 25.566891011095997 0 0 0
4624 1542 3 -1.1794 25.14139956036654 14.00860281873264 25.724623020981294 0 0 0
4625 1542 2 0.5897 25.8065372115573 13.374465136738369 25.99237879002161 0 0 0
4627 1543 3 -1.1794 26.381033914808732 14.271409911272494 22.674127052035264 0 0 0
4628 1543 2 0.5897 25.792844468704853 13.866019553799765 23.311248428451606 0 0 0
4629 1543 2 0.5897 26.849906008054045 14.940836856240306 23.172382238759763 0 0 0
4630 1544 3 -1.1794 29.065856785712747 14.52682041129066 23.49605897080891 0 0 0
4631 1544 2 0.5897 28.931878627513484 13.583490473832436 23.40435046409693 0 0 0
4632 1544 2 0.5897 28.49684298882058 14.780502131650131 24.222764568079054 0 0 0
4694 1565 2 0.5897 26.36340987151537 16.919410823848313 24.528828755260317 0 0 0
4697 1566 2 0.5897 30.09243367774075 17.059114876974377 23.582518176326566 0 0 0
30129 0 1 0 28.893501656052717 16.751397263665385 21.152225102892174 0 0 0
30202 0 1 0 26.536680292242306 14.214283405914932 19.435505954030692 0 0 0
30315 0 1 0 29.723212968650177 13.077233150168516 19.8941383203661 0 0 0
4053 1351 2 0.5897 26.057551105213637 18.412002497724636 22.102863486865168 0 0 0
4693 1565 3 -1.1794 26.923832780977904 16.215494476098193 24.855416940721124 0 0 0
4696 1566 3 -1.1794 30.860874649128277 17.462960211467557 23.985803269343403 0 0 0
5312 1771 2 0.5897 27.461211463749834 17.636635610838955 25.975970262675965 0 0 0
30290 0 1 0 33.31397954299212 17.915664907746613 17.58814681423217 0 0 0
4516 1506 3 -1.1794 32.47365898975353 10.576205868601011 24.196822564169086 0 0 0
4523 1508 2 0.5897 39.21394328327593 9.759922860032342 24.02459371096612 0 0 0
3301 1101 3 -1.1794 33.56287125480107 9.411551314072133 18.27481409690629 0 0 0
3306 1102 2 0.5897 36.53802628580102 9.174872025177848 17.24321323865549 0 0 0
3309 1103 2 0.5897 39.57986021275743 7.149384125576624 16.602044391269946 0 0 0
3355 1119 3 -1.1794 32.818976320039646 12.55558612918708 19.18594940128918 0 0 0
3356 1119 2 0.5897 32.69714703326883 13.504939927530053 19.19678718887527 0 0 0
3358 1120 3 -1.1794 37.269665511374896 12.987811973746995 18.935965666305773 0 0 0
3359 1120 2 0.5897 36.8982690624025 12.139436656533057 18.69398212412142 0 0 0
3360 1120 2 0.5897 36.744721804976415 13.626133761292477 18.453045996693433 0 0 0
3363 1121 2 0.5897 38.51564782626731 12.207972073985218 16.275945670530284 0 0 0
3415 1139 3 -1.1794 36.08474429738663 15.483777170385853 18.079074612714017 0 0 0
3416 1139 2 0.5897 35.98419892661524 16.429867922233548 17.974025667998465 0 0 0
3417 1139 2 0.5897 36.58546898956064 15.208902978042737 17.310991557405938 0 0 0
3418 1140 3 -1.1794 39.22842453454876 15.852709315031484 16.347252140294042 0 0 0
3420 1140 2 0.5897 38.70930377402035 16.53383381791838 15.91968258737828 0 0 0
3473 1158 2 0.5897 37.70380937562582 17.802315387066784 18.18919963213327 0 0 0
3895 1299 3 -1.1794 32.03037595883506 10.011257826047387 20.749561787768744 0 0 0
3896 1299 2 0.5897 31.916400375741087 10.078333888668414 19.801542235327933 0 0 0
3898 1300 3 -1.1794 37.01806326146996 8.19172122328843 20.354483106567614 0 0 0
3899 1300 2 0.5897 36.373089056380365 8.85359016374614 20.105144625632743 0 0 0
3955 1319 3 -1.1794 33.640556463201435 12.03554032313041 22.207849694530537 0 0 0
3956 1319 2 0.5897 33.05276932166543 11.89168524807367 21.466200456894168 0 0 0
3957 1319 2 0.5897 33.18909595304172 11.638112292135444 22.95247452838399 0 0 0
3958 1320 3 -1.1794 35.72640021639513 11.187933215501149 20.597863299969664 0 0 0
3959 1320 2 0.5897 36.2558093415993 11.985261559940794 20.582838593272466 0 0 0
3960 1320 2 0.5897 34.954189635834524 11.422259274705901 21.112659554562825 0 0 0
3963 1321 2 0.5897 38.70058707892389 11.847461973150171 21.290343063382753 0 0 0
4012 1338 3 -1.1794 32.83928990729438 15.284720376168524 19.951098772063425 0 0 0
4013 1338 2 0.5897 33.77029612312842 15.098162680029143 20.07215149779382 0 0 0
4014 1338 2 0.5897 32.407610971526935 14.831856344527582 20.675529071419554 0 0 0
4015 1339 3 -1.1794 39.39457803788981 14.798283075494899 20.257173245802953 0 0 0
4017 1339 2 0.5897 38.79027565143697 14.46766233085496 19.592537221677528 0 0 0
4059 1353 2 0.5897 34.37667625232898 16.751955629877074 20.801707123711424 0 0 0
4061 1354 2 0.5897 35.202852011168325 18.38557169921046 20.677946751167184 0 0 0
4517 1506 2 0.5897 31.579096198040876 10.798373035960855 23.938692132554284 0 0 0
4518 1506 2 0.5897 32.375097881112325 9.824900009956412 24.781679484162666 0 0 0
4519 1507 3 -1.1794 36.98425681676547 10.640889927230052 23.570997194376304 0 0 0
4520 1507 2 0.5897 37.0959023924784 9.70812133163851 23.387394503630677 0 0 0
4521 1507 2 0.5897 36.23473569141884 10.902699340833063 23.036295750443912 0 0 0
4573 1525 3 -1.1794 31.7370006392541 13.355485002733626 24.941330676160476 0 0 0
4574 1525 2 0.5897 31.01641717447438 12.842732089629115 24.5751674443359 0 0 0
4575 1525 2 0.5897 32.047173785911475 12.83728008446071 25.68395350519298 0 0 0
4577 1526 2 0.5897 38.75906239292469 14.273845785777752 24.43562054648643 0 0 0
4633 1545 3 -1.1794 33.2489046698897 16.26677911889592 23.890602114361247 0 0 0
4634 1545 2 0.5897 33.19371961536644 15.314821511038502 23.974042182811683 0 0 0
4635 1545 2 0.5897 33.4555272288965 16.41522804890427 22.96783560921275 0 0 0
4636 1546 3 -1.1794 35.75968137811568 17.030278311175046 25.06701373413918 0 0 0
4637 1546 2 0.5897 36.454817804608204 16.5671055936041 24.599586167210916 0 0 0
4638 1546 2 0.5897 34.95739733795345 16.569070793668132 24.82235063506661 0 0 0
4639 1547 3 -1.1794 38.34237848900531 16.107040436967786 24.6752187373409 0 0 0
4641 1547 2 0.5897 38.17654233320897 15.728598736983544 25.53864870864514 0 0 0
4704 1568 2 0.5897 35.678647166608016 18.243555090226444 22.969834277439276 0 0 0
30023 0 1 0 36.115210040232945 15.134958946924511 21.347705961433974 0 0 0
30054 0 1 0 35.45300501055464 13.670267360023956 24.671851452773097 0 0 0
30128 0 1 0 39.30680461707068 10.08656712866507 18.96100196446028 0 0 0
30376 0 1 0 31.748662353941647 16.077965794295395 26.646789746552535 0 0 0
3422 1141 2 0.5897 41.652457677863076 14.189444663968237 18.43983137707621 0 0 0
3476 1159 2 0.5897 41.078067650126386 17.842083737760294 16.76340830351269 0 0 0
3313 1105 3 -1.1794 45.162634272633326 9.105244443459094 17.787431264177233 0 0 0
4522 1508 3 -1.1794 39.2855649712481 9.700535264230687 24.977261323011604 0 0 0
3310 1104 3 -1.1794 41.7112994927585 9.129327216728582 16.778805661380247 0 0 0
3312 1104 2 0.5897 41.77816891919367 8.765572730480551 17.661666974692043 0 0 0
3315 1105 2 0.5897 44.657969485704584 9.87614581925805 17.52809385962233 0 0 0
3364 1122 3 -1.1794 41.69744969132924 12.253801090883034 18.13175193038189 0 0 0
3365 1122 2 0.5897 42.048972411451366 11.91657337811436 18.955730784442533 0 0 0
3367 1123 3 -1.1794 44.848231056672404 12.018181571400667 18.313963387145343 0 0 0
3368 1123 2 0.5897 45.72379201098536 11.85586252724698 17.96285512681265 0 0 0
3419 1140 2 0.5897 39.687428666955114 16.30827464776758 17.05294841024035 0 0 0
3421 1141 3 -1.1794 41.853764280643325 14.974706109823163 17.930839942956883 0 0 0
3423 1141 2 0.5897 41.57474227063694 15.70055028895121 18.488987715908646 0 0 0
3424 1142 3 -1.1794 44.52864927421869 14.48845524191522 17.20095746874635 0 0 0
3425 1142 2 0.5897 44.824672599967755 14.654890125933845 18.09588846619334 0 0 0
3426 1142 2 0.5897 43.65334542894312 14.873897417895616 17.162120510922986 0 0 0
3904 1302 3 -1.1794 42.52249045871201 8.099987476766772 19.25291070840215 0 0 0
3905 1302 2 0.5897 42.78353850542037 8.902872469951284 19.70397814606458 0 0 0
3907 1303 3 -1.1794 44.955036524747705 9.05578938340523 20.52299847986701 0 0 0
3908 1303 2 0.5897 44.91732734153654 9.357024961119325 19.615217118773618 0 0 0
3961 1321 3 -1.1794 38.56931627404944 12.575617835153897 21.897622985086326 0 0 0
3962 1321 2 0.5897 38.89612702379342 13.342440870340903 21.427081223353124 0 0 0
3964 1322 3 -1.1794 41.77866197242368 10.51179863609893 20.823254113976713 0 0 0
3965 1322 2 0.5897 40.92418174329405 10.095025062336717 20.934585750653348 0 0 0
3966 1322 2 0.5897 42.10611248687029 10.629816451960668 21.714926808211903 0 0 0
3967 1323 3 -1.1794 46.56527816166309 11.833138755920787 20.723909796205337 0 0 0
3968 1323 2 0.5897 46.24989664853439 10.939231756625981 20.590882700030313 0 0 0
3969 1323 2 0.5897 46.390594052244175 12.014314622776967 21.647431340827342 0 0 0
4016 1339 2 0.5897 39.02079482513114 15.637784977079374 20.525044240026247 0 0 0
4018 1340 3 -1.1794 41.52341582241387 16.45395397768665 20.45575614682844 0 0 0
4019 1340 2 0.5897 40.903300399151355 15.728248815467795 20.526764559285503 0 0 0
4020 1340 2 0.5897 42.34670300246039 16.041432881168213 20.19449928927408 0 0 0
4021 1341 3 -1.1794 45.83445426372245 14.565362906937006 19.893845932372635 0 0 0
4022 1341 2 0.5897 45.69979099475113 13.617688053529458 19.89051482018172 0 0 0
4023 1341 2 0.5897 46.00856416069366 14.77979943028165 20.81032513979943 0 0 0
4067 1356 2 0.5897 41.341110082553875 18.36852017394309 20.894344675643275 0 0 0
4070 1357 2 0.5897 46.0415098462489 17.32739169540061 22.06040468649022 0 0 0
4524 1508 2 0.5897 38.75730199814009 10.429044806081627 25.30351851713302 0 0 0
4525 1509 3 -1.1794 44.75338698949805 9.828609430140602 23.051447879456394 0 0 0
4526 1509 2 0.5897 44.573880931038225 9.664582118066374 22.12564857978598 0 0 0
4527 1509 2 0.5897 43.89476646218358 9.790472494902332 23.47281224070749 0 0 0
4576 1526 3 -1.1794 39.078120348293744 13.382000094457746 24.57362464303405 0 0 0
4578 1526 2 0.5897 38.854047676740464 12.919322146219066 23.766188949140318 0 0 0
4579 1527 3 -1.1794 41.96608390892163 11.296285457445983 23.62410657685217 0 0 0
4580 1527 2 0.5897 42.233803580289326 10.941563205721458 24.47188634670767 0 0 0
4581 1527 2 0.5897 41.079981048359016 11.627003613521255 23.771344296191792 0 0 0
4582 1528 3 -1.1794 46.070833587519815 12.211530973059093 23.36321160296111 0 0 0
4583 1528 2 0.5897 45.53345365917289 11.425962679574521 23.26154095878251 0 0 0
4584 1528 2 0.5897 45.663235291574175 12.689280606702484 24.0856038462635 0 0 0
4640 1547 2 0.5897 39.22802397902565 16.465018525095637 24.736173714467395 0 0 0
4642 1548 3 -1.1794 41.474037041625735 15.872209319347263 24.685092723738858 0 0 0
4643 1548 2 0.5897 42.41776437639468 16.027348671644017 24.64582053932635 0 0 0
4644 1548 2 0.5897 41.37479197071599 14.94288640190296 24.47835342430857 0 0 0
4645 1549 3 -1.1794 44.118867523037586 16.37222553243858 24.961186245116856 0 0 0
4646 1549 2 0.5897 44.749541946872704 16.30184328215935 24.244578636752717 0 0 0
4647 1549 2 0.5897 44.64618839172593 16.280906228138214 25.754801400642517 0 0 0
30011 0 1 0 43.319935235116695 13.753242934971249 21.97796188889587 0 0 0
30183 0 1 0 42.33657505269134 17.891421844639872 26.814292486135155 0 0 0
30215 0 1 0 43.934128326802494 12.810122785463019 25.920415761263175 0 0 0
4069 1357 3 -1.1794 45.40306252336118 16.84231492256538 22.583202170136257 0 0 0
5164 1722 3 -1.1794 43.03088726643407 9.82407236729328 26.05084866431886 0 0 0
4532 1511 2 0.5897 52.24735012782476 7.653018821926947 23.017909864540954 0 0 0
30286 0 1 0 47.76500639146309 8.105185308775384 20.30994019343855 0 0 0
3316 1106 3 -1.1794 47.98809714272722 8.522760974961082 17.31689121121996 0 0 0
3318 1106 2 0.5897 47.15819020751727 8.663453268060296 17.772624443030395 0 0 0
3319 1107 3 -1.1794 54.98409359509577 9.618141983671967 17.832601060675014 0 0 0
3321 1107 2 0.5897 54.55382953468766 9.773405764718868 18.673432507388846 0 0 0
3370 1124 3 -1.1794 47.455480451700495 11.735196270835218 17.171825048589152 0 0 0
3371 1124 2 0.5897 48.192740658207576 11.432576251442425 17.702014518043857 0 0 0
3373 1125 3 -1.1794 49.992561906044706 10.771483788686222 17.415492359923842 0 0 0
3375 1125 2 0.5897 49.86304406573629 10.121232613961816 18.10587643760504 0 0 0
3376 1126 3 -1.1794 53.7881676950712 12.782096869136854 18.531049720113426 0 0 0
3377 1126 2 0.5897 53.72882882879011 11.866332140871068 18.258863088028004 0 0 0
3429 1143 2 0.5897 47.34974347932744 13.269040905936125 16.079378570579486 0 0 0
3431 1144 2 0.5897 51.66498472711967 13.072971705254016 18.4481889046506 0 0 0
3485 1162 2 0.5897 55.579523916159474 16.332297234231067 18.059611690193552 0 0 0
3910 1304 3 -1.1794 51.00830529670765 7.8303086337107155 21.598129130123912 0 0 0
3911 1304 2 0.5897 50.36476845404225 7.4259492335920845 22.18001073762155 0 0 0
3913 1305 3 -1.1794 53.34480867760415 9.509137952907011 20.10824229452109 0 0 0
3914 1305 2 0.5897 52.92898815022717 10.369671667074039 20.161220750205096 0 0 0
3970 1324 3 -1.1794 49.14841632717235 10.901053908525626 21.290893801296097 0 0 0
3971 1324 2 0.5897 49.325536253701515 11.397807220056897 22.089703922059133 0 0 0
3972 1324 2 0.5897 48.36262523568629 11.307138247194233 20.925024907979907 0 0 0
3973 1325 3 -1.1794 51.567469411753756 11.8091839962098 20.023129309764684 0 0 0
3974 1325 2 0.5897 50.73292086912026 11.35026626948842 20.118811284258534 0 0 0
3975 1325 2 0.5897 51.55035881322661 12.482636211529892 20.703130146910333 0 0 0
4024 1342 3 -1.1794 52.01064427523432 13.762239867941737 22.15294030559751 0 0 0
4025 1342 2 0.5897 52.83009482355593 13.934929339444656 21.689354579691884 0 0 0
4026 1342 2 0.5897 51.803130133668766 14.588466338396168 22.589425244778372 0 0 0
4027 1343 3 -1.1794 54.612777014777805 14.571139950458758 21.303735672702988 0 0 0
4028 1343 2 0.5897 55.132739052009796 13.805156687727271 21.060547230184174 0 0 0
4029 1343 2 0.5897 54.734700746096664 14.653516691232785 22.24955869601101 0 0 0
4529 1510 2 0.5897 46.68446462783392 8.930222255685887 23.468479813937506 0 0 0
4533 1511 2 0.5897 53.208079349639036 8.41468147779954 23.906034266706236 0 0 0
4585 1529 3 -1.1794 48.90651185606797 12.75941717545164 23.28526752674652 0 0 0
4586 1529 2 0.5897 48.212637333743544 12.901160382140459 22.64131172212394 0 0 0
4587 1529 2 0.5897 48.45368586147681 12.410944481175516 24.05321776134712 0 0 0
4588 1530 3 -1.1794 52.16019182214437 13.202037988678962 25.500227104727898 0 0 0
4589 1530 2 0.5897 52.37686995871601 12.65088409244773 24.748221465889273 0 0 0
4590 1530 2 0.5897 51.30924261904339 13.582126604060853 25.281938557733753 0 0 0
4648 1550 3 -1.1794 48.24731680175012 15.036593087482531 24.428623802999656 0 0 0
4649 1550 2 0.5897 48.64651130179173 14.209828896811345 24.15781715910706 0 0 0
4650 1550 2 0.5897 48.3874788376447 15.62509222305353 23.686831994222956 0 0 0
4651 1551 3 -1.1794 51.246644533292795 15.680721775806726 23.8253686876576 0 0 0
4652 1551 2 0.5897 52.14541597559706 15.415688395419389 24.020814571585873 0 0 0
4653 1551 2 0.5897 50.82983726852794 15.766302118589596 24.682794662714176 0 0 0
4654 1552 3 -1.1794 54.02146314846655 15.105781655456045 23.91785020378155 0 0 0
4655 1552 2 0.5897 54.13351683958237 14.167393384585456 24.069847575193844 0 0 0
4656 1552 2 0.5897 54.33058415750292 15.518145325539345 24.72446772132814 0 0 0
30067 0 1 0 50.57876690323358 10.06397837228878 23.910934749861628 0 0 0
30257 0 1 0 49.14258078079635 14.61237471004428 20.23328625502581 0 0 0
30370 0 1 0 52.13482672987175 16.370169506083666 19.396646071111437 0 0 0
4072 1358 3 -1.1794 47.14390798650732 17.901782185334785 20.81322802060793 0 0 0
4073 1358 2 0.5897 47.98957218190058 17.497227850988263 21.006668472394793 0 0 0
4079 1360 2 0.5897 55.31060485985395 17.55989956232899 21.441018689080718 0 0 0
4718 1573 2 0.5897 49.99403369489252 18.125891065292137 24.706780943040254 0 0 0
3323 1108 2 0.5897 58.35713111612742 10.05302247580165 18.700227578428304 0 0 0
3380 1127 2 0.5897 57.94379619491163 12.10356574448201 16.38869955518204 0 0 0
3437 1146 2 0.5897 60.08628012404356 14.661057209300047 18.493452283250644 0 0 0
3488 1163 2 0.5897 58.12769806968509 18.026093812594624 17.725880411241544 0 0 0
3322 1108 3 -1.1794 57.51315675555015 10.367292199323318 19.02453123498405 0 0 0
3324 1108 2 0.5897 56.87025011483777 9.993774700293745 18.421714952627116 0 0 0
3325 1109 3 -1.1794 60.058331775599854 9.969711228189892 18.107661310196878 0 0 0
3327 1109 2 0.5897 60.36685487683885 10.056015685902091 19.00965770439374 0 0 0
3378 1126 2 0.5897 54.638233051932346 12.84857708605197 18.966022198364268 0 0 0
3379 1127 3 -1.1794 56.98881202235521 12.084805807347339 16.45103027159466 0 0 0
3381 1127 2 0.5897 56.811000590521196 12.00515332772133 17.388191139740123 0 0 0
3382 1128 3 -1.1794 60.20972720954459 12.756182656192479 18.621091760362997 0 0 0
3384 1128 2 0.5897 60.97711909625539 12.437398201147108 19.096189843873525 0 0 0
3433 1145 3 -1.1794 57.62663592861214 14.391496921390528 18.59846967325911 0 0 0
3434 1145 2 0.5897 57.18154611158023 15.237074177957261 18.65438013394299 0 0 0
3435 1145 2 0.5897 58.49739835791468 14.554195519982427 18.961145149893273 0 0 0
3436 1146 3 -1.1794 60.24076956286671 15.605623423619651 18.48082475136774 0 0 0
3438 1146 2 0.5897 61.175790165815194 15.693417795589312 18.29572907552067 0 0 0
3916 1306 3 -1.1794 55.44965905495553 9.695123608862083 22.03850449158563 0 0 0
3917 1306 2 0.5897 54.809816973099416 9.758384878684328 21.32939773754355 0 0 0
3919 1307 3 -1.1794 60.017683287392046 10.609163412447257 20.956016920736488 0 0 0
3921 1307 2 0.5897 59.227364950130024 11.033065479049329 20.621448748788787 0 0 0
3976 1326 3 -1.1794 55.91090883275985 12.502596042456773 19.923242518560116 0 0 0
3977 1326 2 0.5897 56.64708977645265 13.110104801331131 19.85110591210348 0 0 0
3978 1326 2 0.5897 56.31638400243495 11.635818291057522 19.946018715538507 0 0 0
3981 1327 2 0.5897 62.547213198763366 12.813484357805224 20.93275958908456 0 0 0
4030 1344 3 -1.1794 62.02644218196529 15.796092034323404 21.316291595588787 0 0 0
4031 1344 2 0.5897 62.30208628189492 15.00911400166093 20.846272397785008 0 0 0
4032 1344 2 0.5897 61.10463383927743 15.904785625587234 21.082439760022584 0 0 0
4534 1512 3 -1.1794 54.777048948503584 9.156485329045905 24.687522377910852 0 0 0
4535 1512 2 0.5897 55.12331309950963 9.259583916027387 23.801122138472515 0 0 0
4537 1513 3 -1.1794 61.47275167847745 9.894445539666469 23.830083595223847 0 0 0
4538 1513 2 0.5897 61.20577750495105 10.551110362068954 24.473317169273706 0 0 0
4591 1531 3 -1.1794 54.100321965137695 12.102498584989913 23.369867053857707 0 0 0
4592 1531 2 0.5897 54.578666108224596 12.015247901381871 22.54536378925268 0 0 0
4593 1531 2 0.5897 54.75854517935961 11.945804463518899 24.046935163764385 0 0 0
4594 1532 3 -1.1794 61.344088033880126 13.070028017610952 22.537093370138955 0 0 0
4595 1532 2 0.5897 61.04786894283171 12.537447759400001 23.27522909903047 0 0 0
4596 1532 2 0.5897 60.86137965553082 13.891896632378197 22.62516363880065 0 0 0
4657 1553 3 -1.1794 57.092793790707674 14.97038747514733 24.172592273781003 0 0 0
4658 1553 2 0.5897 56.8233778592402 14.052881759360321 24.129812065254406 0 0 0
4659 1553 2 0.5897 57.94305095607349 14.991563944417033 23.733449680137753 0 0 0
4660 1554 3 -1.1794 59.57662311775756 15.026052803591835 23.274871237455415 0 0 0
4661 1554 2 0.5897 59.72175352230244 15.9243779352263 23.57182381913948 0 0 0
4662 1554 2 0.5897 59.74997050049201 14.487177764627907 24.046749602970067 0 0 0
4724 1575 2 0.5897 56.47301349724792 16.63960138655554 24.43243805747293 0 0 0
4727 1576 2 0.5897 60.579271427987614 17.285415158441577 25.36263415464546 0 0 0
5283 1761 2 0.5897 60.107063262074576 14.781234141140082 26.868279512856997 0 0 0
30050 0 1 0 57.773009701318145 11.989548906818202 23.0329897515877 0 0 0
3484 1162 3 -1.1794 56.04750564358856 16.396009642989437 18.892177237306225 0 0 0
4085 1362 2 0.5897 60.40375591571787 17.95632461328983 20.728572659285884 0 0 0
4726 1576 3 -1.1794 60.10538470946137 17.511825547702895 24.562383418282863 0 0 0
5177 1726 2 0.5897 53.80598181049678 10.327726376452052 26.094706740551047 0 0 0
5236 1746 3 -1.1794 60.73200967212474 12.163496575804999 25.130871888144295 0 0 0
5238 1746 2 0.5897 61.55807953224585 12.442006094856671 25.52618542601482 0 0 0
3387 1129 2 0.5897 67.15928033047167 12.26006091817582 17.304467356707093 0 0 0
3332 1111 2 0.5897 64.45395538593012 11.345084856748997 17.043410227949007 0 0 0
4543 1515 3 -1.1794 66.515449773242 9.115369746020827 23.8660278492757 0 0 0
4546 1516 3 -1.1794 69.50846430536123 9.046907028459557 23.568156991180196 0 0 0
30039 0 1 0 63.302202194112176 10.063810589670569 20.87745220148873 0 0 0
3328 1110 3 -1.1794 62.64986219750681 9.157847679121689 17.686738084831454 0 0 0
3329 1110 2 0.5897 61.786732997578525 9.549459283220157 17.553017978166828 0 0 0
3331 1111 3 -1.1794 64.79878305702996 10.805576819314696 17.75492723759842 0 0 0
3385 1129 3 -1.1794 67.67533602710738 12.669574284125913 17.998886087036514 0 0 0
3386 1129 2 0.5897 68.25414152504737 11.973568602960336 18.30999999022761 0 0 0
3439 1147 3 -1.1794 62.64546235447044 15.487758620211823 17.834983008645747 0 0 0
3441 1147 2 0.5897 63.16751815748079 14.6869415989858 17.883781219252374 0 0 0
3442 1148 3 -1.1794 64.78436532238005 14.021514662420538 17.566319179854904 0 0 0
3443 1148 2 0.5897 65.29415999582527 14.616019823583676 18.11668706162227 0 0 0
3444 1148 2 0.5897 64.50506807352582 13.324768640674884 18.16026368372217 0 0 0
3445 1149 3 -1.1794 67.89850350407694 15.426591709134005 19.470461411198222 0 0 0
3446 1149 2 0.5897 67.54693093515942 14.728399756513253 18.91805200182316 0 0 0
3447 1149 2 0.5897 68.67683138898708 15.732255112797667 19.004621132552302 0 0 0
3495 1165 2 0.5897 64.35362744173986 18.446526913961925 17.203564401841682 0 0 0
3922 1308 3 -1.1794 66.24132148673527 8.650510209034389 20.074040069133797 0 0 0
3924 1308 2 0.5897 65.620616131069 7.9219402973085336 20.06210507202549 0 0 0
3925 1309 3 -1.1794 69.12493755685165 7.999879010563542 20.56817797042588 0 0 0
3927 1309 2 0.5897 69.94459097462405 8.281813480267408 20.974272812110925 0 0 0
3979 1327 3 -1.1794 62.98488797646126 13.117703936394248 20.137698025720095 0 0 0
3980 1327 2 0.5897 63.84874558563724 12.706456079040196 20.166958245930307 0 0 0
3982 1328 3 -1.1794 65.4268621481265 12.283711901915419 19.78592074827054 0 0 0
3983 1328 2 0.5897 66.36980355151289 12.428052933188036 19.706808211921267 0 0 0
3984 1328 2 0.5897 65.21745830598992 11.672916756500456 19.07930122936108 0 0 0
3985 1329 3 -1.1794 68.75375273137412 10.809010827750527 20.53465816722776 0 0 0
3986 1329 2 0.5897 68.5941459127338 9.887222581445823 20.332017440856216 0 0 0
3987 1329 2 0.5897 69.06245155057253 10.80558546530356 21.44070770768599 0 0 0
4033 1345 3 -1.1794 70.22039080281486 14.311467032593008 20.78991242526351 0 0 0
4034 1345 2 0.5897 69.46173849683382 14.853899616539834 20.574399091936886 0 0 0
4035 1345 2 0.5897 0.08821567900834325 13.80656032135401 19.994214075352 1 0 0
4089 1363 2 0.5897 62.4526431310917 17.921732662459622 19.16525578440422 0 0 0
4091 1364 2 0.5897 64.88470564954143 18.120417570564896 19.985093527298957 0 0 0
4541 1514 2 0.5897 64.63323272151749 8.670791621004437 24.62472772882685 0 0 0
4542 1514 2 0.5897 63.14390615642509 8.674653789303603 24.35309141716225 0 0 0
4544 1515 2 0.5897 67.42987383877409 8.963656198291668 23.62718797615137 0 0 0
4545 1515 2 0.5897 66.53696343083725 9.27331296478154 24.809862240585538 0 0 0
4547 1516 2 0.5897 70.25136519838705 9.108153290468357 22.96767460145979 0 0 0
4597 1533 3 -1.1794 63.69468650737267 11.686027941706403 24.33657538431972 0 0 0
4598 1533 2 0.5897 63.08578212818783 11.556908932338173 23.609392422373354 0 0 0
4599 1533 2 0.5897 64.53395365068718 11.365006278119997 24.006715754900732 0 0 0
4600 1534 3 -1.1794 66.23815600077783 12.063106614692355 23.061785489406798 0 0 0
4601 1534 2 0.5897 66.13843637647331 12.53033485120919 22.2323367489027 0 0 0
4602 1534 2 0.5897 66.89119312441946 11.387397840293964 22.879598371895675 0 0 0
4603 1535 3 -1.1794 69.16006907105371 12.155546177996976 22.925579537442886 0 0 0
4604 1535 2 0.5897 68.6664522083573 12.861084984840314 22.507502202882716 0 0 0
4605 1535 2 0.5897 69.92354926871981 12.589658087267365 23.30620631631323 0 0 0
4663 1555 3 -1.1794 62.8559496719172 14.638316764886339 24.289289869035578 0 0 0
4664 1555 2 0.5897 62.37469535494237 14.098715736763436 23.66202860976407 0 0 0
4665 1555 2 0.5897 63.72920758858302 14.247663770559628 24.321577721298976 0 0 0
4666 1556 3 -1.1794 65.7320830070488 14.249323683609557 24.734884866920112 0 0 0
4667 1556 2 0.5897 65.72450808824642 13.371103049343672 24.354222014358882 0 0 0
4668 1556 2 0.5897 66.4794947738377 14.68294105245769 24.323081209168368 0 0 0
4669 1557 3 -1.1794 0.6161908220249288 14.25934002488476 23.50195427830702 1 0 0
4670 1557 2 0.5897 0.18739064185097973 14.512895278158016 22.684597263341313 1 0 0
4671 1557 2 0.5897 1.5265907261843985 14.53309297132365 23.3903111012886 1 0 0
4731 1577 2 0.5897 62.6523579361753 17.081171570856206 24.274422103801804 0 0 0
4736 1579 2 0.5897 0.7213195935849598 17.935985385658253 24.197124745531433 1 0 0
5243 1748 2 0.5897 66.2957983608728 10.70541558716924 27.02595267927198 0 0 0
30211 0 1 0 64.91439039998424 15.456524597050537 21.04006878211624 0 0 0
30346 0 1 0 68.84563827806481 13.202241127486154 25.94472114236454 0 0 0
30329 0 1 0 67.68373105034301 16.31926216088395 23.04247867764947 0 0 0
3507 1169 2 0.5897 5.193023033183256 19.84207205798506 18.143954618605477 0 0 0
30248 0 1 0 6.761377595221081 23.647639173637113 17.171461440333267 0 0 0
4038 1346 2 0.5897 4.309189075298779 18.354432178819273 21.431684300559322 0 0 0
3448 1150 3 -1.1794 6.069526594049647 18.077996516039615 17.432957095976082 0 0 0
3450 1150 2 0.5897 5.793406900857181 17.25851284066772 17.84336677407816 0 0 0
3502 1168 3 -1.1794 0.6766793127326661 20.498344552457617 17.882533878227463 0 0 0
3503 1168 2 0.5897 1.114060758341503 20.08114657470422 18.624743873694705 0 0 0
3505 1169 3 -1.1794 4.568686954652437 20.5661109367047 18.09700329215669 0 0 0
3506 1169 2 0.5897 4.2949984886731505 20.587916504566333 17.1800240773596 0 0 0
3556 1186 3 -1.1794 2.117532956284326 23.596037964376347 18.56265720401367 0 0 0
3558 1186 2 0.5897 2.551076212154699 23.420056078869205 17.727610860294558 0 0 0
4036 1346 3 -1.1794 4.75386280773129 18.494649392083282 20.595721084913965 0 0 0
4037 1346 2 0.5897 5.656502564858581 18.7036444075838 20.836125161312182 0 0 0
4093 1365 3 -1.1794 2.606239083923799 19.881223774193305 20.05492669401304 0 0 0
4094 1365 2 0.5897 3.2770467967109917 20.164965980286247 19.43384927832142 0 0 0
4095 1365 2 0.5897 3.0681052009973313 19.29794046699406 20.657165938735776 0 0 0
4096 1366 3 -1.1794 5.800630663461102 21.52922480134331 20.705122691983192 0 0 0
4097 1366 2 0.5897 5.24202838781785 21.029636142357738 20.10963419617618 0 0 0
4098 1366 2 0.5897 5.2456911413491865 21.703362579152092 21.465354123824007 0 0 0
4153 1385 3 -1.1794 2.35575103758023 22.76692680543244 21.16404906166589 0 0 0
4154 1385 2 0.5897 2.741051255868903 21.89118556598435 21.134845412343918 0 0 0
4155 1385 2 0.5897 2.088505523563153 22.941747672188374 20.261690881959304 0 0 0
4156 1386 3 -1.1794 5.120779711048981 24.538168782700783 19.856181792061694 0 0 0
4157 1386 2 0.5897 5.895336012773715 24.105228437474107 20.21514861117377 0 0 0
4158 1386 2 0.5897 4.635508055447303 23.838295717708654 19.41923694094575 0 0 0
4211 1404 2 0.5897 5.090708393020115 26.229844504675853 20.90440259172702 0 0 0
4672 1558 3 -1.1794 2.7115643295920053 17.288887675887967 21.926971487018555 0 0 0
4674 1558 2 0.5897 1.962198797466019 17.273459052199804 21.33161879930542 0 0 0
4676 1559 2 0.5897 6.148553381005098 17.997390612891717 23.338788149040564 0 0 0
4738 1580 3 -1.1794 4.488518293537416 22.384971109003068 23.017665644101246 0 0 0
4739 1580 2 0.5897 5.088835047510991 22.81761308889411 23.62484970540154 0 0 0
4740 1580 2 0.5897 3.618160465653138 22.558215342021313 23.376406489243156 0 0 0
4795 1599 3 -1.1794 3.8353825439366687 25.201876687440407 22.92953387372638 0 0 0
4796 1599 2 0.5897 3.801310320962936 24.51275858450158 22.26606783394798 0 0 0
4797 1599 2 0.5897 3.139195862722653 24.975802896025236 23.54633687711789 0 0 0
4798 1600 3 -1.1794 5.367368147267218 24.59108531622535 25.19386216244226 0 0 0
4799 1600 2 0.5897 4.724197056926391 24.530848971386767 24.487509115116783 0 0 0
4800 1600 2 0.5897 6.141043301275882 24.97562776363427 24.781811244469647 0 0 0
30048 0 1 0 1.858580951895401 20.849955141009342 23.540119480663236 0 0 0
30056 0 1 0 5.275848258134157 19.978553320205506 24.967262530760248 0 0 0
3618 1206 2 0.5897 5.11798840518669 26.028132279646517 18.469612112813238 0 0 0
5297 1766 2 0.5897 7.254751428378472 16.186331113624114 27.00176364428791 0 0 0
3626 1209 2 0.5897 16.130785880504792 25.939827904095786 18.33774345301655 0 0 0
3451 1151 3 -1.1794 12.55925599534761 18.574609218685023 17.700861688731067 0 0 0
3453 1151 2 0.5897 12.036472291126609 18.49928974278487 18.49914474941994 0 0 0
3454 1152 3 -1.1794 15.177826115444013 18.6997638069505 17.52618585821923 0 0 0
3508 1170 3 -1.1794 10.560040684937507 21.425060630962708 17.931587382984997 0 0 0
3509 1170 2 0.5897 10.200818668179426 21.26740235703382 17.058469210020263 0 0 0
3510 1170 2 0.5897 10.122180124092601 20.783279557652506 18.490717929942278 0 0 0
3511 1171 3 -1.1794 13.144358475607696 21.353747450112355 19.21042187339841 0 0 0
3512 1171 2 0.5897 12.751460595228318 21.80895342852836 19.955170366342074 0 0 0
3513 1171 2 0.5897 12.401094805733596 20.973275265359316 18.74241354202766 0 0 0
3515 1172 2 0.5897 14.492481038690707 21.152152866630317 15.660937801353771 0 0 0
3516 1172 2 0.5897 15.078041002121662 19.76188375175747 15.788079166723806 0 0 0
3559 1187 3 -1.1794 9.847942176586784 24.127605045649116 18.064863450159596 0 0 0
3561 1187 2 0.5897 9.162916639557352 24.107725433985 18.73312678041422 0 0 0
3562 1188 3 -1.1794 13.700800342733073 23.880251026468674 18.21338171521458 0 0 0
3564 1188 2 0.5897 13.371351355629061 23.011316641499917 18.442833748293765 0 0 0
3621 1207 2 0.5897 8.540558286527796 26.132248879134234 16.180966021198252 0 0 0
3624 1208 2 0.5897 12.28561144534802 26.609823248610258 17.35408427456451 0 0 0
4039 1347 3 -1.1794 7.968290823557202 18.338281494667726 19.534722176473544 0 0 0
4040 1347 2 0.5897 7.928457943077102 17.757698547937867 20.294700425733755 0 0 0
4041 1347 2 0.5897 8.3282895389106 19.156688835176688 19.876542947171856 0 0 0
4042 1348 3 -1.1794 10.691671519002254 17.916519297703413 19.443795405224584 0 0 0
4043 1348 2 0.5897 9.735652067709601 17.951302773914314 19.41141589092899 0 0 0
4099 1367 3 -1.1794 8.846820307141078 20.76490004166008 20.768770984160046 0 0 0
4100 1367 2 0.5897 9.426504150620094 21.143271897586935 21.429855944947334 0 0 0
4101 1367 2 0.5897 8.360935842610756 21.512089056616826 20.419690944692398 0 0 0
4102 1368 3 -1.1794 16.147539034645494 21.05846228525873 18.900214268183174 0 0 0
4103 1368 2 0.5897 15.893615214965095 21.976492669687318 18.99494900746688 0 0 0
4104 1368 2 0.5897 15.330794966787424 20.60352428346533 18.69480541996041 0 0 0
4159 1387 3 -1.1794 8.222844245159562 24.77417928588266 20.81591933725385 0 0 0
4160 1387 2 0.5897 8.227008765693064 25.676840136538736 20.497457802781565 0 0 0
4161 1387 2 0.5897 9.123195099572223 24.61560986837793 21.099566405045394 0 0 0
4162 1388 3 -1.1794 11.259656352055028 24.418324995096388 20.82990262829126 0 0 0
4163 1388 2 0.5897 11.645553347116815 25.28494656198361 20.957501852322135 0 0 0
4164 1388 2 0.5897 11.002739137401537 24.40340238076282 19.907947503724355 0 0 0
4165 1389 3 -1.1794 16.27591609644027 24.208897232557586 19.40990058649343 0 0 0
4167 1389 2 0.5897 15.343986273142402 23.99802151452805 19.352712080227814 0 0 0
4678 1560 3 -1.1794 13.148037280916592 16.85346982570467 24.70005510794558 0 0 0
4680 1560 2 0.5897 13.784198892208789 17.406047069397175 24.24597449091166 0 0 0
4681 1561 3 -1.1794 15.708165221021892 18.025638971377305 23.573963189414098 0 0 0
4682 1561 2 0.5897 16.51848038943045 17.693250777920685 23.96015044597329 0 0 0
4741 1581 3 -1.1794 6.966364348705416 19.396995213512568 22.265836329790417 0 0 0
4742 1581 2 0.5897 7.882111381187044 19.318794772049507 22.533276276272808 0 0 0
4743 1581 2 0.5897 6.975739120032695 20.049539941521914 21.565600657294205 0 0 0
4744 1582 3 -1.1794 12.912935211799217 19.839787264110267 24.971717280067676 0 0 0
4745 1582 2 0.5897 12.476263012203988 19.001194926616623 24.822344629218446 0 0 0
4746 1582 2 0.5897 12.87355729107426 19.965341470513728 25.91983018578241 0 0 0
4747 1583 3 -1.1794 15.622233883484942 20.774259166434856 25.136087977368042 0 0 0
4749 1583 2 0.5897 14.695687764449582 20.55156221436679 25.226358138778494 0 0 0
4801 1601 3 -1.1794 7.092578363151257 26.173650473779 23.05432095599283 0 0 0
4802 1601 2 0.5897 6.629468511339158 26.566269223527872 22.314313245670277 0 0 0
4803 1601 2 0.5897 7.569498041049392 25.435627465432834 22.674714147733727 0 0 0
5351 1784 2 0.5897 8.370369952469781 20.3776459032489 25.71405513846582 0 0 0
30004 0 1 0 12.889130377310625 24.884272635426022 25.037139091373746 0 0 0
30026 0 1 0 9.9655692445733 22.96724642556364 23.385602531439392 0 0 0
30090 0 1 0 13.324196095297008 18.88080437097508 20.89006746712941 0 0 0
30150 0 1 0 14.055560210454486 26.253419778961145 21.489785545630838 0 0 0
30237 0 1 0 13.781904893436876 22.24491575199641 22.295914157917572 0 0 0
30387 0 1 0 10.458883904880773 18.024950318070772 23.104007748678693 0 0 0
30355 0 1 0 9.776116450113538 26.803161795028895 25.06130454725775 0 0 0
5357 1786 2 0.5897 15.81454023128044 22.114438123419266 26.31586017481355 0 0 0
30092 0 1 0 15.131728706016004 18.47807994490703 27.338661173534156 0 0 0
4045 1349 3 -1.1794 17.00302805121965 18.23771741345779 20.031967576691166 0 0 0
4046 1349 2 0.5897 17.5311704058918 17.943323483226703 19.289923293122282 0 0 0
4047 1349 2 0.5897 16.962803607680545 19.189186907648423 19.935429755099193 0 0 0
4748 1583 2 0.5897 15.948883185394708 20.174769952129097 24.465159918562897 0 0 0
30070 0 1 0 16.481448204744275 23.9288914172004 23.867925034535965 0 0 0
3457 1153 3 -1.1794 17.528099854981832 16.810177865539433 16.991609523182454 0 0 0
3458 1153 2 0.5897 18.129328638089994 16.168685462679036 16.61313687574923 0 0 0
3461 1154 2 0.5897 18.940772273987992 18.60573512890246 17.27005276416996 0 0 0
3517 1173 3 -1.1794 18.305312939818357 21.90044055849526 17.57010137342759 0 0 0
3518 1173 2 0.5897 17.582666688438792 21.350740068416446 17.873157214953174 0 0 0
3519 1173 2 0.5897 17.93300236821212 22.411645613516363 16.851571357538553 0 0 0
3520 1174 3 -1.1794 22.23201688365777 21.49591932525995 17.240582770416964 0 0 0
3522 1174 2 0.5897 22.941871784332747 21.22685152118053 16.657539004817462 0 0 0
3565 1189 3 -1.1794 18.705841379209737 24.82697363579204 18.556539844695383 0 0 0
3566 1189 2 0.5897 19.46713933828874 24.410165443875275 18.152894464653574 0 0 0
3567 1189 2 0.5897 18.117561775177748 24.101346431314614 18.76540514611414 0 0 0
3568 1190 3 -1.1794 21.38977169893775 23.84362504411755 18.161847139784545 0 0 0
3569 1190 2 0.5897 21.683625858731276 22.968242907901892 17.909681420198226 0 0 0
3570 1190 2 0.5897 21.338354637059282 23.813582156165722 19.11719280038314 0 0 0
4105 1369 3 -1.1794 18.276043153984293 22.307957125410017 21.200174832202116 0 0 0
4106 1369 2 0.5897 18.53971856108674 23.22400012015407 21.113158054183355 0 0 0
4107 1369 2 0.5897 17.980971608492933 22.058921072099437 20.324306620398715 0 0 0
4108 1370 3 -1.1794 20.70698785838873 22.58716064090928 22.611223667855423 0 0 0
4109 1370 2 0.5897 20.56302520098146 23.529275777531193 22.522191503828598 0 0 0
4110 1370 2 0.5897 19.931589823774896 22.187598149077274 22.217090706647177 0 0 0
4166 1389 2 0.5897 16.38037256725177 24.6015755910567 20.276575122296087 0 0 0
4168 1390 3 -1.1794 17.665455738598624 25.728909653519796 21.38614101900258 0 0 0
4169 1390 2 0.5897 17.410995464271984 25.751088106507154 22.308632125021944 0 0 0
4170 1390 2 0.5897 18.53564574821042 25.330160588277398 21.386744420166373 0 0 0
4171 1391 3 -1.1794 19.915680341544817 24.569198324571435 20.851852514293153 0 0 0
4172 1391 2 0.5897 20.522585305484867 25.309286323403953 20.838891723582893 0 0 0
4173 1391 2 0.5897 19.424368754668073 24.647385018413683 20.034092349549802 0 0 0
4685 1562 2 0.5897 18.39922738988916 16.702090290711656 23.593360672812924 0 0 0
4686 1562 2 0.5897 18.46192085516821 17.02776317216257 25.070487331438972 0 0 0
4687 1563 3 -1.1794 20.724195966307075 17.510255611983006 24.705857631747154 0 0 0
4689 1563 2 0.5897 20.90417532328318 17.47759088440389 25.64541811862756 0 0 0
4750 1584 3 -1.1794 19.099646007049486 23.027639193406664 25.54114458533842 0 0 0
4751 1584 2 0.5897 18.550897370883575 22.978809774812568 24.758378727806488 0 0 0
4752 1584 2 0.5897 19.708628669407954 22.294373794406923 25.453433127942517 0 0 0
4753 1585 3 -1.1794 21.10241461723335 21.303600490771117 24.904604419166567 0 0 0
4754 1585 2 0.5897 20.92625867790911 21.81072333762587 24.112122881063513 0 0 0
4755 1585 2 0.5897 21.081094353978365 20.39136638214154 24.61545746133676 0 0 0
4758 1586 2 0.5897 23.80939671792111 21.005466571253645 24.79726939112297 0 0 0
4804 1602 3 -1.1794 20.663308804197335 25.05561712484601 24.14048568935581 0 0 0
4805 1602 2 0.5897 21.583360719728585 25.245662495542486 24.32384051940304 0 0 0
4806 1602 2 0.5897 20.428607092474607 24.37476936236864 24.77103617167549 0 0 0
4808 1603 2 0.5897 24.534929331443266 26.149773299139348 24.227076078416047 0 0 0
30064 0 1 0 22.750307389908873 18.333163251981137 20.517711605391526 0 0 0
30242 0 1 0 20.315024186603225 20.46260404440339 19.755667504456518 0 0 0
30386 0 1 0 18.49288476004917 19.95163534816777 23.244208738485575 0 0 0
3572 1191 2 0.5897 23.27161264239763 24.324609356945594 17.84292759204732 0 0 0
4113 1371 2 0.5897 21.480728530135448 22.452098377373197 21.069626644989505 0 0 0
4857 1619 2 0.5897 19.348173648753022 26.184597798993238 24.1896503531108 0 0 0
5310 1770 2 0.5897 21.08723645398911 18.883783500203496 27.27517081207015 0 0 0
3463 1155 3 -1.1794 26.00609089740224 18.006914376356626 20.193496832213768 0 0 0
3465 1155 2 0.5897 26.660734717509197 18.007807879024373 19.495161465814903 0 0 0
3466 1156 3 -1.1794 30.350367710671257 19.226016215253672 17.897758486155084 0 0 0
3467 1156 2 0.5897 29.938081515692524 19.56206139488929 18.693576513335472 0 0 0
3468 1156 2 0.5897 30.86698062154096 19.960620005929396 17.5665483984673 0 0 0
3523 1175 3 -1.1794 25.794636275844066 21.106360995650125 18.11044121884523 0 0 0
3524 1175 2 0.5897 26.6391070281653 20.678964960382235 18.25338754843447 0 0 0
3526 1176 3 -1.1794 28.50346490462481 21.228098687429714 17.71836080643046 0 0 0
3528 1176 2 0.5897 28.009057117561472 21.899736896194963 17.248579242390736 0 0 0
3571 1191 3 -1.1794 24.109126431376325 24.716896805422 17.59611992371138 0 0 0
3576 1192 2 0.5897 27.512180168484225 23.83669713922999 17.493592735041062 0 0 0
3577 1193 3 -1.1794 29.393363186762514 23.98947357998401 17.72292940679067 0 0 0
3578 1193 2 0.5897 30.312811927246152 23.920831255385337 17.980094890769884 0 0 0
3579 1193 2 0.5897 29.41135461879008 23.991558311476712 16.765900802962733 0 0 0
3635 1212 2 0.5897 24.82882574025108 26.51191624980954 18.470745538701834 0 0 0
4051 1351 3 -1.1794 26.075670430204458 18.389854851283193 23.059636142002876 0 0 0
4052 1351 2 0.5897 26.659693608135978 19.107356127913956 23.30527854113165 0 0 0
4054 1352 3 -1.1794 31.624267277518527 18.378962494379763 20.668347272217876 0 0 0
4055 1352 2 0.5897 31.30726249552404 19.278745693230317 20.590049506163886 0 0 0
4111 1371 3 -1.1794 22.20257001522797 22.655045585775074 20.474655531591875 0 0 0
4112 1371 2 0.5897 22.37519259908403 21.832098824322173 20.017281381599876 0 0 0
4114 1372 3 -1.1794 30.02096505507442 20.73432774833632 20.282609273342377 0 0 0
4115 1372 2 0.5897 30.460882088173626 21.45956374658049 19.839058169956605 0 0 0
4116 1372 2 0.5897 29.08812632688199 20.931137309315467 20.197110742161904 0 0 0
4174 1392 3 -1.1794 23.112940122534642 24.885515057441356 21.662790522506583 0 0 0
4175 1392 2 0.5897 23.03040251618288 23.95306824347858 21.4628862345412 0 0 0
4176 1392 2 0.5897 23.519552495734242 24.910180561141186 22.528982883539584 0 0 0
4177 1393 3 -1.1794 28.03775201541424 22.510619835657646 21.70707161285031 0 0 0
4178 1393 2 0.5897 27.334261000195344 22.872008914238723 22.24626579459614 0 0 0
4179 1393 2 0.5897 28.830938768990407 22.64523352395382 22.22569048347226 0 0 0
4235 1412 2 0.5897 30.055646098609515 27.335024142101705 21.916274006259588 0 0 0
4690 1564 3 -1.1794 22.77767885584014 18.984445012070363 23.625275008350616 0 0 0
4691 1564 2 0.5897 23.58074054685892 18.477599860297232 23.505149002752823 0 0 0
4695 1565 2 0.5897 26.32237058582074 15.61388096233208 25.29420694309979 0 0 0
4698 1566 2 0.5897 31.521252028720923 16.770063357183485 23.990957157678313 0 0 0
4756 1586 3 -1.1794 24.336219707481764 21.76357926592338 25.050156282104574 0 0 0
4757 1586 2 0.5897 23.700167095858273 22.468947651261196 25.169001086470075 0 0 0
4759 1587 3 -1.1794 26.462470811867128 23.45654454449759 24.07618994773038 0 0 0
4760 1587 2 0.5897 26.817063959951412 23.748795531805175 24.915882818872515 0 0 0
4761 1587 2 0.5897 26.00217146470618 22.64249002690982 24.28032603631133 0 0 0
4807 1603 3 -1.1794 24.39038238502092 25.28944958015278 23.83314422386147 0 0 0
4809 1603 2 0.5897 25.198025515041518 24.80650266138755 24.008383842423058 0 0 0
4810 1604 3 -1.1794 30.405075278164713 26.612813818280003 23.347112862455052 0 0 0
4811 1604 2 0.5897 30.295432484101514 27.065524017040833 24.1833328106231 0 0 0
4812 1604 2 0.5897 31.353040047369305 26.541110600716912 23.235518480332008 0 0 0
30277 0 1 0 24.940567871825763 21.500203954616406 21.850015637027504 0 0 0
30280 0 1 0 28.508365317190787 20.42263213996784 23.636808446438945 0 0 0
30306 0 1 0 30.968097480808428 22.939446574604844 23.16833548373633 0 0 0
30318 0 1 0 26.53945286696902 25.17245819830815 20.201186346975177 0 0 0
4230 1410 2 0.5897 23.462299064750376 26.671147667466265 21.634766771524973 0 0 0
5366 1789 2 0.5897 24.2896089128785 22.09335592472744 26.73778013955765 0 0 0
3581 1194 2 0.5897 32.12472087157012 22.669498200543035 18.222329534252147 0 0 0
4700 1567 2 0.5897 34.09281183204071 19.135768838861615 25.067011191607474 0 0 0
3469 1157 3 -1.1794 36.391827712980685 18.240065831595288 17.269782106240207 0 0 0
3470 1157 2 0.5897 36.16027429553688 19.08275966780007 17.660270872484276 0 0 0
3471 1157 2 0.5897 37.16388156842527 18.427073849532828 16.735747747425926 0 0 0
3529 1177 3 -1.1794 32.82418162966714 21.189553930853368 17.822676669370008 0 0 0
3531 1177 2 0.5897 33.53086233729875 21.08407913633295 17.185723918461004 0 0 0
3532 1178 3 -1.1794 35.53294347677121 21.07395371514853 18.497578747884326 0 0 0
3533 1178 2 0.5897 35.1576163048004 21.94263214378419 18.64165682509921 0 0 0
3534 1178 2 0.5897 36.45279111736789 21.241018915392907 18.29214910504864 0 0 0
3535 1179 3 -1.1794 38.51758061125151 21.084307473509973 18.103831480134073 0 0 0
3580 1194 3 -1.1794 31.872674684157708 23.57120338754258 18.421407372011902 0 0 0
3582 1194 2 0.5897 32.39074293904079 23.800429190127655 19.19295905824711 0 0 0
3583 1195 3 -1.1794 37.591393883062466 24.26606400652999 19.143987464214288 0 0 0
4057 1353 3 -1.1794 34.05577367669395 17.384964751461112 21.444009530633018 0 0 0
4058 1353 2 0.5897 33.21816333813949 17.683079585249335 21.0893712299812 0 0 0
4060 1354 3 -1.1794 35.988671660692695 18.74605294717986 20.26712795208051 0 0 0
4062 1354 2 0.5897 35.69213332512652 19.555424416191453 19.850938575022003 0 0 0
4064 1355 2 0.5897 37.56450719524352 17.937038803696527 21.130600372509207 0 0 0
4117 1373 3 -1.1794 33.22841868690419 21.57103091140342 20.826321081042526 0 0 0
4118 1373 2 0.5897 33.98681333591584 22.15499450360688 20.833817860848647 0 0 0
4119 1373 2 0.5897 33.200793814783744 21.202200768073173 21.709176353879165 0 0 0
4120 1374 3 -1.1794 37.77010948481126 20.822855891057685 22.534647676669977 0 0 0
4180 1394 3 -1.1794 33.42025574654338 24.28787075897514 21.020003933452728 0 0 0
4181 1394 2 0.5897 34.258227647694696 23.927051536350596 20.730444877715104 0 0 0
4182 1394 2 0.5897 33.36668910992707 24.05606558275898 21.94716538325552 0 0 0
4183 1395 3 -1.1794 35.63003974780259 22.959225859631758 20.544318743798815 0 0 0
4184 1395 2 0.5897 36.092039416572 22.328794964062308 21.096899017329132 0 0 0
4185 1395 2 0.5897 36.31689630269196 23.53995615569951 20.2168859152045 0 0 0
4239 1413 2 0.5897 32.68182250543538 25.95587798761482 20.857211710746732 0 0 0
4699 1567 3 -1.1794 33.1848088905482 18.91797208025772 25.27754921354849 0 0 0
4701 1567 2 0.5897 32.98770909062314 18.15699915942027 24.73137687980788 0 0 0
4702 1568 3 -1.1794 35.614384704386964 19.183249740323618 23.140349322066122 0 0 0
4703 1568 2 0.5897 36.06025594806804 19.592740693920756 22.398898963910124 0 0 0
4705 1569 3 -1.1794 38.93184495253542 18.918915466652706 24.203612618507993 0 0 0
4706 1569 2 0.5897 38.466851528037004 18.39615153763155 23.55036675758056 0 0 0
4762 1588 3 -1.1794 34.11825650092759 21.2150539606968 23.56833906211086 0 0 0
4763 1588 2 0.5897 34.63460666563969 20.435307593837482 23.36435417918405 0 0 0
4764 1588 2 0.5897 33.640502835405144 20.984826540507374 24.365194453933345 0 0 0
4765 1589 3 -1.1794 36.94655040894919 22.772028191101764 24.2565071424982 0 0 0
4766 1589 2 0.5897 37.23127558366229 22.04271324681439 23.705813120960272 0 0 0
4767 1589 2 0.5897 36.34182014912995 22.376770060627358 24.88444429534799 0 0 0
4813 1605 3 -1.1794 33.90186309381239 23.813578144647728 23.60556702026439 0 0 0
4814 1605 2 0.5897 34.22349408080012 22.916716528781958 23.513785725408695 0 0 0
4815 1605 2 0.5897 33.109908995448066 23.731331273953234 24.13686348332231 0 0 0
4817 1606 2 0.5897 38.65327284426619 24.19661514464688 24.146838476794546 0 0 0
5321 1774 2 0.5897 36.412615215137194 18.361412031479258 26.098508293437632 0 0 0
5432 1811 2 0.5897 35.070126064706926 24.28373175192086 26.292000942432377 0 0 0
4063 1355 3 -1.1794 38.19009090246985 17.768907465073532 21.835305387138924 0 0 0
4122 1374 2 0.5897 37.9945189895666 20.40262120125447 23.364874530190665 0 0 0
4865 1622 2 0.5897 33.92245992669818 25.729873595278782 23.313177043277957 0 0 0
5435 1812 2 0.5897 37.175981226205614 24.725904997483838 25.302993057053065 0 0 0
3542 1181 2 0.5897 44.72512084733847 20.903758006483365 18.482875718836713 0 0 0
4709 1570 2 0.5897 41.48609338757204 17.47870303374047 23.695285449915563 0 0 0
4121 1374 2 0.5897 38.54713731002213 21.33300026221981 22.30614622264638 0 0 0
4707 1569 2 0.5897 38.63344104301142 18.57278255228935 25.04467044197805 0 0 0
3472 1158 3 -1.1794 38.45497670635243 17.929100702427984 18.768772330470146 0 0 0
3474 1158 2 0.5897 38.20638771173219 18.666638335838947 19.325973744823745 0 0 0
3475 1159 3 -1.1794 41.09229604458135 18.022352921477992 17.703373990455333 0 0 0
3477 1159 2 0.5897 40.1693379782684 18.07030725124987 17.952537803449285 0 0 0
3536 1179 2 0.5897 39.19315225810306 21.347777217635436 18.728666702243128 0 0 0
3538 1180 3 -1.1794 41.11125525220873 21.325220157719617 19.09320717326928 0 0 0
3539 1180 2 0.5897 41.03765732059514 20.43026783512789 19.424681446820227 0 0 0
3541 1181 3 -1.1794 43.89799928349747 21.381991885127697 18.541147090851414 0 0 0
3543 1181 2 0.5897 43.82740827053839 21.62785296038241 19.46353587366913 0 0 0
3585 1195 2 0.5897 38.413958249345555 24.735252908595967 19.283565427554283 0 0 0
3586 1196 3 -1.1794 40.17304359898635 25.469023966045157 19.482201322710598 0 0 0
3587 1196 2 0.5897 40.298456014721964 24.947350574390107 20.27489356476582 0 0 0
3588 1196 2 0.5897 40.53225199408917 24.92762783485407 18.779284799683715 0 0 0
3589 1197 3 -1.1794 45.79838438349055 23.57791991429283 17.758681269786873 0 0 0
3590 1197 2 0.5897 45.20827731597128 24.30620341701051 17.952610726218186 0 0 0
3591 1197 2 0.5897 46.64840276629434 23.861655052413866 18.095125599009442 0 0 0
3650 1217 2 0.5897 39.21805089249335 26.843542862189278 17.981044654175513 0 0 0
4065 1355 2 0.5897 39.00776755785095 18.16107708786895 21.52897254059649 0 0 0
4066 1356 3 -1.1794 40.69924600828649 19.078519657604957 20.906267191110462 0 0 0
4068 1356 2 0.5897 40.522920745015846 19.227058180369443 21.83528632475412 0 0 0
4071 1357 2 0.5897 44.6062079842903 16.845991731316246 22.052881215526025 0 0 0
4123 1375 3 -1.1794 40.14839604489861 22.0816569994732 21.432491376242297 0 0 0
4124 1375 2 0.5897 40.68767925312 21.632711972960404 20.78145114762795 0 0 0
4125 1375 2 0.5897 40.37084128116912 21.65819654340892 22.26160594083096 0 0 0
4126 1376 3 -1.1794 46.41231695187596 23.674948828307404 20.740236398636995 0 0 0
4127 1376 2 0.5897 46.19230250392219 23.34315987857337 21.610720105459187 0 0 0
4128 1376 2 0.5897 46.61485469695823 22.89151411244046 20.228923954300956 0 0 0
4186 1396 3 -1.1794 41.50013099662894 24.22518507905822 22.182351892196326 0 0 0
4187 1396 2 0.5897 41.15957055901398 23.464827040977518 21.711070743637926 0 0 0
4188 1396 2 0.5897 40.85455390015585 24.39057538122765 22.869452962004363 0 0 0
4189 1397 3 -1.1794 43.527405941682375 24.47101169684669 20.463582347992247 0 0 0
4190 1397 2 0.5897 44.40802843264154 24.102246045364417 20.532489148765208 0 0 0
4191 1397 2 0.5897 43.094318016646646 24.211685347895433 21.276857939978477 0 0 0
4708 1570 3 -1.1794 41.45794072641202 18.426081656454446 23.561446933393245 0 0 0
4710 1570 2 0.5897 40.694570603038876 18.7163972380895 24.0606610508881 0 0 0
4711 1571 3 -1.1794 44.92152789661557 18.907153945137054 24.77870393935239 0 0 0
4712 1571 2 0.5897 45.813519628858344 18.71450216735545 24.489795819596775 0 0 0
4713 1571 2 0.5897 44.49591543770658 18.05134470338846 24.830436882294258 0 0 0
4768 1590 3 -1.1794 41.51092075086338 21.171539565122906 23.521590762756453 0 0 0
4769 1590 2 0.5897 41.395109202519514 20.22137420002452 23.52385696765774 0 0 0
4770 1590 2 0.5897 42.32413011619457 21.31533925509348 24.005578251496548 0 0 0
4816 1606 3 -1.1794 39.11484865996567 24.13834570908261 23.310306834221436 0 0 0
4818 1606 2 0.5897 38.43930123885605 24.299911655195253 22.65169948628322 0 0 0
4819 1607 3 -1.1794 45.148064785750584 22.977146224307685 23.141790511912937 0 0 0
4820 1607 2 0.5897 45.93349217026539 23.514892290670723 23.242609155043972 0 0 0
4821 1607 2 0.5897 44.504056658900836 23.381616309592815 23.723072741938203 0 0 0
4874 1625 2 0.5897 44.51916435770425 26.17300686375618 24.072780771679742 0 0 0
30153 0 1 0 44.245176867223584 17.89666183419759 19.044648493760626 0 0 0
30343 0 1 0 44.020253590117086 20.513556426849014 21.58318583714862 0 0 0
4244 1415 2 0.5897 37.41091595222676 26.532005397817926 21.4616438160572 0 0 0
4250 1417 2 0.5897 44.511691430757914 26.313009462376556 21.121245127161416 0 0 0
4872 1624 2 0.5897 40.06429596233938 26.520774082873775 23.70570492399477 0 0 0
5377 1793 3 -1.1794 43.34829942447045 20.868088097675383 26.2056565888085 0 0 0
5378 1793 2 0.5897 43.35439769659958 19.95796795062528 25.90921844528226 0 0 0
5437 1813 3 -1.1794 43.41147965071638 24.35959481189738 24.56005841257466 0 0 0
5438 1813 2 0.5897 42.834438888879305 23.72716105935942 24.131942116261165 0 0 0
30078 0 1 0 49.945504685811656 19.276498885253044 19.829524402766587 0 0 0
3659 1220 2 0.5897 51.20005617249519 27.32979181198208 20.020695172075772 0 0 0
3662 1221 2 0.5897 53.945713528629625 25.54161385400607 18.49279887299665 0 0 0
4076 1359 2 0.5897 52.415957307553626 18.00521060968621 21.79647312523226 0 0 0
3478 1160 3 -1.1794 47.40434486904363 16.99500415387592 17.56977724586422 0 0 0
3480 1160 2 0.5897 47.45849555960453 17.237821545918692 18.49408201445758 0 0 0
3486 1162 2 0.5897 55.39345482689868 16.168831111397964 19.553114943058937 0 0 0
3544 1182 3 -1.1794 46.693465003364885 20.566481180941807 18.34359378043787 0 0 0
3546 1182 2 0.5897 47.176246579000285 21.375336374471637 18.17357335209441 0 0 0
3592 1198 3 -1.1794 48.561774383961136 24.625595872935005 18.398514163940117 0 0 0
3594 1198 2 0.5897 48.999114117889064 25.16088889577844 19.06065207490363 0 0 0
3596 1199 2 0.5897 51.126552167639346 26.169934932867935 17.66510860349815 0 0 0
3597 1199 2 0.5897 50.42485992540665 24.995983854015027 17.01598553412392 0 0 0
4074 1358 2 0.5897 47.23514184037553 18.805179109347286 21.116187238312577 0 0 0
4075 1359 3 -1.1794 51.50274900881835 17.99483938405065 22.08313604736868 0 0 0
4077 1359 2 0.5897 51.42128484096489 17.19065951226126 22.595865234007498 0 0 0
4078 1360 3 -1.1794 54.4621408775937 17.743876757004426 21.844122657747157 0 0 0
4080 1360 2 0.5897 54.421142330706964 18.699010497774932 21.891770864401803 0 0 0
4129 1377 3 -1.1794 47.287304887809654 20.480128993793354 21.924692450969058 0 0 0
4130 1377 2 0.5897 48.2260311271368 20.435734729983846 22.106499423110186 0 0 0
4131 1377 2 0.5897 46.89895932459643 20.79138858897866 22.74233354107744 0 0 0
4132 1378 3 -1.1794 52.2160258229662 20.72315250006205 22.09161986630751 0 0 0
4133 1378 2 0.5897 51.64857693102946 21.41596682466282 22.429616069780657 0 0 0
4134 1378 2 0.5897 51.6545990173344 19.948665285824298 22.056943229400336 0 0 0
4135 1379 3 -1.1794 54.81736622567663 20.274413059105214 22.77222380279758 0 0 0
4136 1379 2 0.5897 53.88616849770955 20.32083289887226 22.555550140452766 0 0 0
4192 1398 3 -1.1794 47.67562959158281 26.195033063460322 20.675719265771747 0 0 0
4193 1398 2 0.5897 47.35028804194659 25.578089920146187 20.020155282820934 0 0 0
4194 1398 2 0.5897 46.90182255246142 26.432523852792876 21.18665230763062 0 0 0
4195 1399 3 -1.1794 52.24225342491046 24.94186973951719 21.502625967091006 0 0 0
4196 1399 2 0.5897 51.47341352534629 24.42328386429672 21.739661517010497 0 0 0
4197 1399 2 0.5897 52.931813530363385 24.630520462344048 22.088972049928106 0 0 0
4714 1572 3 -1.1794 47.744996230729704 18.205546125385037 24.62529271970922 0 0 0
4715 1572 2 0.5897 48.18511060622729 19.01215338913977 24.893464030881606 0 0 0
4716 1572 2 0.5897 47.82645314324066 17.624789862902873 25.381810725729775 0 0 0
4717 1573 3 -1.1794 50.601608320401766 18.592497508814994 25.280682309006277 0 0 0
4719 1573 2 0.5897 51.427048642384015 18.1155050080234 25.19489479843547 0 0 0
4720 1574 3 -1.1794 53.304782105108636 17.51399744154898 24.82533719629108 0 0 0
4721 1574 2 0.5897 53.86525801863773 17.38082770267175 24.060899508600613 0 0 0
4722 1574 2 0.5897 53.86283596151348 17.969549641484576 25.45563862270264 0 0 0
4771 1591 3 -1.1794 46.68737039466906 21.298248811521095 25.185997382100208 0 0 0
4772 1591 2 0.5897 46.02765659211352 20.72122008195468 25.57076660679617 0 0 0
4773 1591 2 0.5897 46.185856944011086 22.03002113630896 24.82651882218586 0 0 0
4774 1592 3 -1.1794 49.762112277247624 21.01564135696338 24.061344119397056 0 0 0
4775 1592 2 0.5897 50.21867778539076 20.243544509183245 24.39547882020084 0 0 0
4776 1592 2 0.5897 50.19703091831368 21.75452504291855 24.486935953695664 0 0 0
4778 1593 2 0.5897 55.259147535150625 18.753993212626167 25.38067925910219 0 0 0
4779 1593 2 0.5897 54.71802150767059 20.017247711858086 24.745647464653988 0 0 0
4822 1608 3 -1.1794 47.433279647723346 24.096126217163782 24.523219118164082 0 0 0
4823 1608 2 0.5897 47.26988124896683 23.34209271785072 25.089758214946755 0 0 0
4824 1608 2 0.5897 46.70651248991308 24.692776198839752 24.702245558549222 0 0 0
4825 1609 3 -1.1794 50.639590238275325 24.237544936970547 24.03279881700434 0 0 0
4826 1609 2 0.5897 50.516196898409724 25.114789761501612 23.67024209823594 0 0 0
4827 1609 2 0.5897 49.75769579174488 23.867342319639096 24.07079917162072 0 0 0
4828 1610 3 -1.1794 53.854555563838616 24.12398148243567 23.52736331850389 0 0 0
4829 1610 2 0.5897 53.223290999315374 23.503183844080702 23.891159213530496 0 0 0
5381 1794 2 0.5897 48.2533021781432 20.636733729584485 26.348632342736046 0 0 0
30111 0 1 0 49.2701115003959 22.754956737654467 21.02301417385346 0 0 0
30123 0 1 0 54.29180653949439 19.56612301889473 19.26582770453407 0 0 0
30132 0 1 0 51.85924342540051 22.393974387114177 18.69896975668041 0 0 0
30288 0 1 0 52.491272084771786 21.898121311786422 25.93709948296129 0 0 0
4881 1627 2 0.5897 53.61155489366262 25.94376700136135 24.06433293824316 0 0 0
3492 1164 2 0.5897 60.59900550877766 17.923403277556286 17.464205544463624 0 0 0
3600 1200 2 0.5897 55.64843512695738 24.768637018288267 17.901249672392854 0 0 0
4137 1379 2 0.5897 55.23164148310509 20.90951004439104 22.188049556669576 0 0 0
4777 1593 3 -1.1794 55.03619755851263 19.664045920778058 25.57645679830354 0 0 0
30369 0 1 0 54.78947768801916 22.811451000737385 20.6526848616594 0 0 0
3487 1163 3 -1.1794 57.33690641353057 18.53232637608896 17.91191525786526 0 0 0
3489 1163 2 0.5897 56.77567485589376 17.929961483006693 18.400185190547862 0 0 0
3490 1164 3 -1.1794 60.10779088947122 18.432192760144446 18.109242819105717 0 0 0
3491 1164 2 0.5897 59.92490333639366 19.263123313031905 17.67067944214245 0 0 0
3547 1183 3 -1.1794 57.591599520158105 21.21740500973302 19.15070613554877 0 0 0
3548 1183 2 0.5897 57.153886538211175 20.369312781926645 19.077371000032354 0 0 0
3549 1183 2 0.5897 57.614438714097645 21.395173112074822 20.09097649225665 0 0 0
3601 1201 3 -1.1794 57.10500884501409 24.08155836894745 19.134297911931966 0 0 0
3602 1201 2 0.5897 57.963416001779464 23.925087640583847 19.52785341455518 0 0 0
3603 1201 2 0.5897 56.90628417572844 23.272768413456077 18.662493922135866 0 0 0
3665 1222 2 0.5897 60.34785544694298 27.942536588379962 19.01640600042246 0 0 0
4081 1361 3 -1.1794 57.26176085783815 18.136573662531966 21.60261495318984 0 0 0
4082 1361 2 0.5897 58.14674773965347 17.843067877699713 21.38608682862531 0 0 0
4083 1361 2 0.5897 57.05077682095752 17.681598320210643 22.417915438841856 0 0 0
4084 1362 3 -1.1794 59.67526400480508 17.33559131734312 20.743445628469495 0 0 0
4086 1362 2 0.5897 59.521488296223 17.123931634746477 19.82269270622558 0 0 0
4138 1380 3 -1.1794 57.668723299656946 20.93460895129282 21.737562030911068 0 0 0
4139 1380 2 0.5897 57.53560073967742 21.208705918917456 22.64496542487088 0 0 0
4140 1380 2 0.5897 57.6721787778426 19.97810315001343 21.77384076202992 0 0 0
4141 1381 3 -1.1794 60.432602916930946 21.183622239137698 19.71430477506499 0 0 0
4142 1381 2 0.5897 60.33517547930866 22.132116588292163 19.630053226585705 0 0 0
4143 1381 2 0.5897 59.53858007746547 20.845215934100885 19.664941542825595 0 0 0
4198 1400 3 -1.1794 59.570863617416016 24.317596032272032 20.05987131863934 0 0 0
4199 1400 2 0.5897 60.2041866443254 24.727329495220637 19.470590445439864 0 0 0
4200 1400 2 0.5897 59.91248287778551 24.490600944430263 20.93713889832295 0 0 0
4723 1575 3 -1.1794 56.48368754863731 17.596491607404488 24.410554365456022 0 0 0
4725 1575 2 0.5897 57.38766070771071 17.831267001696716 24.620184138831018 0 0 0
4728 1576 2 0.5897 60.47949685727797 18.35003144204185 24.29093841509397 0 0 0
4780 1594 3 -1.1794 57.7762761109722 20.072536185931085 24.212067189563335 0 0 0
4781 1594 2 0.5897 57.01302440012174 19.588657990900188 23.8965661858961 0 0 0
4782 1594 2 0.5897 57.710209363279816 20.02948709316638 25.166013943879587 0 0 0
4783 1595 3 -1.1794 59.61450138765497 22.259851815653658 24.22469710880718 0 0 0
4784 1595 2 0.5897 59.123289758254785 21.50528927868133 23.89976890948747 0 0 0
4785 1595 2 0.5897 59.23952230894644 22.436892460208334 25.087412980465096 0 0 0
4830 1610 2 0.5897 54.69341220989006 23.664726872061543 23.56782827989561 0 0 0
4831 1611 3 -1.1794 55.928621315878615 22.440104776224533 24.692141668683494 0 0 0
4832 1611 2 0.5897 55.804529548658785 23.1115037262918 25.363003894497737 0 0 0
4833 1611 2 0.5897 56.16285764040623 21.65180302300516 25.181983785711118 0 0 0
4834 1612 3 -1.1794 60.38449936182426 24.39699074182225 22.80837756103223 0 0 0
4835 1612 2 0.5897 61.312491180032744 24.19474352937148 22.927368477769182 0 0 0
4836 1612 2 0.5897 59.9280728501092 23.76595696451564 23.364887062266096 0 0 0
30146 0 1 0 57.052919438247066 24.997108118296218 22.547981328188914 0 0 0
3552 1184 2 0.5897 61.94104114669773 20.603495422905002 18.29233481354865 0 0 0
30374 0 1 0 61.240486711074816 19.86459873662172 22.426143967937637 0 0 0
3500 1167 2 0.5897 69.80122345454959 19.311876674308813 17.155691506422304 0 0 0
3551 1184 2 0.5897 62.43582344756358 19.43480387515333 17.466958662679154 0 0 0
3554 1185 2 0.5897 67.58011520855264 20.67079298824569 19.119482947047374 0 0 0
3605 1202 2 0.5897 61.61880265397836 25.169555439439208 17.454611952991716 0 0 0
3608 1203 2 0.5897 66.15451004514851 24.38009278535296 20.033853215822074 0 0 0
3493 1165 3 -1.1794 63.60681784821553 17.904560924646677 16.94904591303194 0 0 0
3496 1166 3 -1.1794 65.74912766355908 19.62751874104937 17.34790888053432 0 0 0
3498 1166 2 0.5897 65.83829666124977 19.5748021895915 18.299487375042386 0 0 0
3499 1167 3 -1.1794 69.17350789969818 18.613756202927526 17.34232705936753 0 0 0
3501 1167 2 0.5897 68.55806056853447 19.00400290195161 17.962942690759455 0 0 0
3550 1184 3 -1.1794 62.00711174720896 20.287278874663954 17.391294410184944 0 0 0
3553 1185 3 -1.1794 67.92781113722458 19.79700258045325 19.29789052009361 0 0 0
3555 1185 2 0.5897 67.2874160156634 19.399790339265746 19.888102090788195 0 0 0
3604 1202 3 -1.1794 62.57419446987665 25.117905508219945 17.42647642029205 0 0 0
3606 1202 2 0.5897 62.79055458949008 24.369506905873074 17.982642023525994 0 0 0
3607 1203 3 -1.1794 66.47966111210553 25.174841434270476 19.610907160661753 0 0 0
3609 1203 2 0.5897 66.86822436258024 25.68361718249326 20.32252315983245 0 0 0
3610 1204 3 -1.1794 69.13437183001703 24.11143759615253 16.47248562462626 0 0 0
3612 1204 2 0.5897 69.91043716622455 23.78594960221447 16.0164028509888 0 0 0
4087 1363 3 -1.1794 62.985114323938355 18.038330541233016 19.952091828222898 0 0 0
4088 1363 2 0.5897 62.75645313535144 17.2941925024391 20.50905165421161 0 0 0
4090 1364 3 -1.1794 65.51909059387525 18.652799965735618 20.46504662107419 0 0 0
4092 1364 2 0.5897 64.99767895418577 19.112086027405507 21.123390745156936 0 0 0
4144 1382 3 -1.1794 63.21953343492756 21.302856255772557 19.834617008456302 0 0 0
4145 1382 2 0.5897 63.56469278220171 20.96111850496597 20.659427378496673 0 0 0
4146 1382 2 0.5897 62.26875063903701 21.252240487785794 19.93301361786467 0 0 0
4147 1383 3 -1.1794 64.77472951445102 20.70738328844545 22.155763763736736 0 0 0
4148 1383 2 0.5897 65.31395053959235 21.236329131383744 21.56781133034768 0 0 0
4149 1383 2 0.5897 64.74898743235005 21.206661412199587 22.97202958855629 0 0 0
4150 1384 3 -1.1794 70.05732069428869 20.23840980377955 21.096662735862928 0 0 0
4151 1384 2 0.5897 0.7002405067069584 20.115575955395794 20.986910438706776 1 0 0
4152 1384 2 0.5897 69.70105839311437 20.16482593125468 20.211285152837142 0 0 0
4201 1401 3 -1.1794 63.001739262589595 24.11541599355961 19.835668158730737 0 0 0
4202 1401 2 0.5897 63.31014925835645 23.211917547787685 19.90500058837239 0 0 0
4203 1401 2 0.5897 62.98815251673069 24.43427957290798 20.738094442327743 0 0 0
4204 1402 3 -1.1794 65.71649673296596 23.645289083446233 22.026785850069356 0 0 0
4205 1402 2 0.5897 65.00524648204765 23.849992093847668 22.63378817169061 0 0 0
4206 1402 2 0.5897 66.49784973122121 23.603159563469227 22.578096022486964 0 0 0
4729 1577 3 -1.1794 63.294793866446035 17.520872995199444 24.83135124902813 0 0 0
4730 1577 2 0.5897 63.594890335783965 16.840888327947827 25.434504588953416 0 0 0
4732 1578 3 -1.1794 65.65593158617857 19.34637233372235 25.505677868823206 0 0 0
4733 1578 2 0.5897 65.50261761498011 20.1011682750582 26.074017535609578 0 0 0
4734 1578 2 0.5897 64.7913087319913 19.128570550534054 25.15750803944108 0 0 0
4735 1579 3 -1.1794 0.037500852005041885 17.80636534085949 23.539992486231696 1 0 0
4737 1579 2 0.5897 69.67629818249942 18.466410303301174 23.74827964197313 0 0 0
4786 1596 3 -1.1794 63.416020075740605 21.891699361517876 24.514846019471968 0 0 0
4787 1596 2 0.5897 63.680601976160084 22.333592292717004 25.321666376584787 0 0 0
4788 1596 2 0.5897 63.18746218043049 22.602438622376727 23.915810659986196 0 0 0
4789 1597 3 -1.1794 67.0006322928957 22.38302032498231 24.351954860501202 0 0 0
4790 1597 2 0.5897 66.30712265330902 21.742593280975935 24.510477964597413 0 0 0
4791 1597 2 0.5897 66.87705140123391 23.044126603465315 25.033055618783596 0 0 0
4792 1598 3 -1.1794 69.05126431581583 20.588706624665164 24.223564223636703 0 0 0
4793 1598 2 0.5897 68.22632272954372 21.06772416282083 24.302598791058116 0 0 0
4794 1598 2 0.5897 69.12001202464796 20.3813075696552 23.29163525376577 0 0 0
4837 1613 3 -1.1794 63.155120732240704 24.389316248886857 23.26441145779418 0 0 0
4838 1613 2 0.5897 62.97841088618005 25.243876270715468 22.871050793117956 0 0 0
4839 1613 2 0.5897 63.041194699374486 24.529627424602307 24.204393072359775 0 0 0
4840 1614 3 -1.1794 69.73767865592981 23.769068324201296 23.758073695808047 0 0 0
4841 1614 2 0.5897 0.25941570228349187 23.43476774463976 23.398597540929735 1 0 0
4842 1614 2 0.5897 69.4194115047332 23.06557605206501 24.323790992576594 0 0 0
4895 1632 2 0.5897 0.06082861405060669 24.629248246787274 21.727215742852692 1 0 0
30083 0 1 0 69.52202931615746 23.406423575912253 19.677273706724186 0 0 0
5339 1780 2 0.5897 66.58418577578432 18.02828651393793 26.009050172359455 0 0 0
5394 1798 2 0.5897 61.9413145879144 20.71404526459112 25.07458699822882 0 0 0
5458 1820 3 -1.1794 64.95784035514441 23.37796537164825 26.298530998897967 0 0 0
3614 1205 2 0.5897 0.7200363935624474 26.182949195565374 18.143801143522964 0 0 0
30238 0 1 0 3.0098355847428966 32.6067415328994 17.862656066923268 0 0 0
4844 1615 2 0.5897 5.215002791998862 27.70801170747508 24.58789394148869 0 0 0
3613 1205 3 -1.1794 1.6123910006829325 26.404770095536154 18.409754834832682 0 0 0
3615 1205 2 0.5897 1.5023183439560532 26.945061593051918 19.19218788049975 0 0 0
3616 1206 3 -1.1794 5.647443924097688 26.728690446669013 18.088656879221517 0 0 0
3617 1206 2 0.5897 5.295535006294602 27.531581971226757 18.473049275787606 0 0 0
3676 1226 3 -1.1794 2.0101164428289935 29.545860882825398 19.08106210273389 0 0 0
3677 1226 2 0.5897 2.6674634067961756 28.879121818737236 19.280022404303292 0 0 0
3678 1226 2 0.5897 1.435405004640241 29.552194325660423 19.846502077177234 0 0 0
3679 1227 3 -1.1794 4.710562999826888 29.485893532071643 18.037960859932618 0 0 0
3681 1227 2 0.5897 4.829404487161636 29.519039662986835 17.08874574555998 0 0 0
3733 1245 3 -1.1794 7.014405010579234 33.05750581691247 18.310035468182292 0 0 0
3734 1245 2 0.5897 6.724888648317679 32.651023691412185 19.126848846984878 0 0 0
3735 1245 2 0.5897 6.365605663159008 32.78275964340489 17.662111838490354 0 0 0
4207 1403 3 -1.1794 2.813352106239337 27.84689180758978 21.02429007044847 0 0 0
4208 1403 2 0.5897 3.7666184107785563 27.781772683925976 21.08151458708033 0 0 0
4209 1403 2 0.5897 2.513897425957734 27.788121822003454 21.931540688605693 0 0 0
4210 1404 3 -1.1794 5.394557941518205 27.05457459874197 21.283516603914467 0 0 0
4212 1404 2 0.5897 5.215050086272862 26.968842810366368 22.219817155378433 0 0 0
4276 1426 3 -1.1794 4.355740908864368 30.862435584381718 21.229340619958997 0 0 0
4277 1426 2 0.5897 5.211696919861753 30.471666661898773 21.40504298708799 0 0 0
4278 1426 2 0.5897 3.7275480755668613 30.178201729048578 21.460487221705684 0 0 0
4330 1444 3 -1.1794 2.704834371315035 33.68870185557314 21.16304682857285 0 0 0
4331 1444 2 0.5897 3.6465951655266546 33.698813679041216 20.992122433615016 0 0 0
4332 1444 2 0.5897 2.381179557537583 32.929110290535576 20.678794775815337 0 0 0
4333 1445 3 -1.1794 5.521418931030299 33.32052171006612 21.26099526218288 0 0 0
4334 1445 2 0.5897 6.471164608864393 33.30526258494475 21.37924127807315 0 0 0
4335 1445 2 0.5897 5.245867620066653 32.41685345595453 21.414901057209537 0 0 0
4843 1615 3 -1.1794 4.526847165393223 27.71185138718465 23.922566994108905 0 0 0
4845 1615 2 0.5897 4.2426664567849235 26.79956276447702 23.865966811088544 0 0 0
4897 1633 3 -1.1794 2.5295060865400747 30.262971818386564 24.020726421909988 0 0 0
4898 1633 2 0.5897 2.023817200935654 29.462131325963504 24.159165639673976 0 0 0
4899 1633 2 0.5897 3.2309614774493713 30.219216087877545 24.670555909587016 0 0 0
4954 1652 3 -1.1794 1.780201135132038 32.71148820990002 23.49189446791399 0 0 0
4955 1652 2 0.5897 2.1163757512027153 31.84736181972495 23.729598847375943 0 0 0
4956 1652 2 0.5897 1.933856556623011 32.77785063386228 22.549441443048874 0 0 0
14228 4743 2 0.5897 5.493737779844473 27.939231022387002 0.11671802447203174 0 0 1
3738 1246 2 0.5897 12.788729257417465 32.37514091400135 17.922996716750827 0 0 0
4218 1406 2 0.5897 11.66466927239574 27.910037025007036 21.053396860887187 0 0 0
4847 1616 2 0.5897 8.49356177888391 27.81266681767719 22.92230913379669 0 0 0
3622 1208 3 -1.1794 11.647687779464137 27.11545313758398 17.857695238963547 0 0 0
3623 1208 2 0.5897 10.931015309636187 27.276796684443227 17.244033159817256 0 0 0
3625 1209 3 -1.1794 15.775958490392597 26.634195322839037 17.78260075554828 0 0 0
3627 1209 2 0.5897 15.813997097656566 27.42017831315517 18.327592457764684 0 0 0
3682 1228 3 -1.1794 7.72912509576771 29.663754443447292 16.239731377636858 0 0 0
3683 1228 2 0.5897 7.935520651197536 28.750510387651673 16.438776269876428 0 0 0
3687 1229 2 0.5897 12.7459693122771 30.232934473604143 17.924279922981082 0 0 0
3736 1246 3 -1.1794 11.923713343174082 32.065779390551555 18.191835081152803 0 0 0
3737 1246 2 0.5897 11.706652269794132 32.596322516029964 18.95841110546362 0 0 0
3739 1247 3 -1.1794 16.827644450374727 33.14845143112461 18.654789888969113 0 0 0
3740 1247 2 0.5897 15.912850233511545 32.937156091743795 18.841169052255523 0 0 0
4213 1405 3 -1.1794 8.05919008942081 27.286967257083898 19.733849861104492 0 0 0
4214 1405 2 0.5897 8.304216374284291 27.772637360887934 20.521453176785904 0 0 0
4215 1405 2 0.5897 7.121730605784726 27.122345316952472 19.835345712309707 0 0 0
4216 1406 3 -1.1794 11.189800895810864 27.177077554719524 20.661603507830442 0 0 0
4217 1406 2 0.5897 11.344563358859409 27.26608212242923 19.72119971979948 0 0 0
4219 1407 3 -1.1794 15.081018974412542 28.694158886849156 19.762650550401588 0 0 0
4220 1407 2 0.5897 14.492183130473776 28.081371438590246 20.203100025968688 0 0 0
4279 1427 3 -1.1794 7.04882862497059 30.655460514162453 22.090739855923832 0 0 0
4280 1427 2 0.5897 7.518792969561921 29.95711148219902 21.635027214417924 0 0 0
4281 1427 2 0.5897 7.523172958403253 30.765888207059554 22.91477571519459 0 0 0
4282 1428 3 -1.1794 11.50557004474957 30.205074909530094 21.110386637415523 0 0 0
4283 1428 2 0.5897 12.091873213655981 30.345669428514828 20.366939501122175 0 0 0
4284 1428 2 0.5897 12.078294877546 29.89713923944024 21.812806906575556 0 0 0
4285 1429 3 -1.1794 13.945017440970528 30.98029507449841 19.72522027737981 0 0 0
4286 1429 2 0.5897 14.43403545539023 30.166567477752302 19.602989681853582 0 0 0
4287 1429 2 0.5897 13.843943537299348 31.059370686780195 20.673778343756084 0 0 0
4336 1446 3 -1.1794 8.215062059723545 33.03247549410431 21.643091715679617 0 0 0
4337 1446 2 0.5897 7.8780856568918995 32.147157498852884 21.780533905914005 0 0 0
4338 1446 2 0.5897 7.9606684485117345 33.51124429856782 22.43194901999301 0 0 0
4339 1447 3 -1.1794 11.114965321469702 33.16570322448773 21.022814144957866 0 0 0
4340 1447 2 0.5897 11.329118702832428 32.30903122711611 21.392250745210095 0 0 0
4341 1447 2 0.5897 10.18478686393425 33.107252260244294 20.804677808195148 0 0 0
4846 1616 3 -1.1794 8.828955666981164 28.444517319677306 22.28629966305701 0 0 0
4848 1616 2 0.5897 9.679607385297643 28.09258274423847 22.024067121877042 0 0 0
4849 1617 3 -1.1794 12.11316346497079 28.641882337312165 23.51951250790534 0 0 0
4850 1617 2 0.5897 11.75284445218463 29.00222595349772 24.329792460117474 0 0 0
4851 1617 2 0.5897 12.964633340365843 28.285608532631905 23.773086001448 0 0 0
4852 1618 3 -1.1794 15.596164875800278 28.03390057026299 24.23139077029967 0 0 0
4853 1618 2 0.5897 16.549495773898034 28.004179402180238 24.31206844357105 0 0 0
4854 1618 2 0.5897 15.274158392375233 27.789635057692372 25.099076952781378 0 0 0
4900 1634 3 -1.1794 8.739822136885811 30.77014200117628 24.27722986056244 0 0 0
4901 1634 2 0.5897 9.454957748029456 30.45563108836243 23.72415156654229 0 0 0
4902 1634 2 0.5897 9.174474337088144 31.254607560995428 24.979086523540794 0 0 0
4903 1635 3 -1.1794 15.079420152053132 30.176807881665454 22.528618303296838 0 0 0
4905 1635 2 0.5897 15.575026533712968 29.62834143142329 23.13672319910767 0 0 0
4957 1653 3 -1.1794 7.7121337973313615 34.19471349032404 23.956758117129404 0 0 0
4958 1653 2 0.5897 6.989277062814061 33.571551688017976 24.03010060067786 0 0 0
4959 1653 2 0.5897 7.30978456384656 35.04869314644469 24.115076072830796 0 0 0
30016 0 1 0 11.91748446358987 31.754501500086935 23.94284563058174 0 0 0
30118 0 1 0 8.964439618810616 30.587988237497793 19.217953729197603 0 0 0
4904 1635 2 0.5897 15.673667503352258 30.89630454063183 22.315482780493518 0 0 0
30201 0 1 0 15.122041536832667 33.37427999925373 21.356037152491282 0 0 0
5536 1846 3 -1.1794 11.98430965027229 29.685429603884632 26.241197193173555 0 0 0
5579 1860 2 0.5897 15.675696299145098 31.742960955896304 24.233894820671065 0 0 0
17813 5938 2 0.5897 8.676448665433085 33.86002728119507 18.756970435488398 0 0 0
21864 7288 2 0.5897 68.70215904337842 0.26264751329810265 32.64674390161025 0 1 0
3741 1247 2 0.5897 17.268588935707296 32.299421882744966 18.62399905249824 0 0 0
3632 1211 2 0.5897 22.86508917234394 28.082500194477273 18.761704870445186 0 0 0
3628 1210 3 -1.1794 18.307386012623887 27.520954432884153 19.3625225904866 0 0 0
3630 1210 2 0.5897 18.67429329845617 27.72633825559704 20.222422549675237 0 0 0
3631 1211 3 -1.1794 21.926701768830135 28.112441048781395 18.575253288755558 0 0 0
3633 1211 2 0.5897 21.80274801002502 27.481922547645826 17.865807667747568 0 0 0
3688 1230 3 -1.1794 17.889302736833596 30.227640576921214 18.734422699925283 0 0 0
3689 1230 2 0.5897 17.795468457847328 29.281269601538472 18.84309173600921 0 0 0
3690 1230 2 0.5897 18.42165272270309 30.50327789781452 19.480652810836066 0 0 0
3692 1231 2 0.5897 20.897595066336276 29.667307391878257 18.29371687661467 0 0 0
3693 1231 2 0.5897 19.607071217057534 30.43368016191293 18.09593873822059 0 0 0
4221 1407 2 0.5897 15.690075072099395 28.974732260644675 20.44570356590035 0 0 0
4222 1408 3 -1.1794 17.576703122855314 28.634944755938832 22.031881975125117 0 0 0
4223 1408 2 0.5897 17.180093470125666 27.790616850552336 21.817306704811802 0 0 0
4224 1408 2 0.5897 18.508630190371257 28.515805200451403 21.848716446463268 0 0 0
4225 1409 3 -1.1794 20.808680047899358 27.128616765204995 20.793244427545197 0 0 0
4226 1409 2 0.5897 21.20478362550151 27.248786469211016 19.930172602561083 0 0 0
4227 1409 2 0.5897 21.532925779248757 27.245571299614713 21.408078946305935 0 0 0
4288 1430 3 -1.1794 17.592713603750653 31.45835856389406 21.680441920400902 0 0 0
4289 1430 2 0.5897 18.423929117416442 31.599677866094257 22.133587162291054 0 0 0
4290 1430 2 0.5897 17.496502446143126 30.506600778544705 21.64680639341478 0 0 0
4291 1431 3 -1.1794 20.048725126749936 29.64312102960938 20.817156851614545 0 0 0
4292 1431 2 0.5897 20.50364917716878 28.80156805855865 20.8497811871217 0 0 0
4293 1431 2 0.5897 20.21812454370209 29.97345757666846 19.93487949893644 0 0 0
4342 1448 3 -1.1794 18.728761772042123 34.12638811153918 20.422325713931873 0 0 0
4343 1448 2 0.5897 18.218355638831554 33.42144381254566 20.023866273475367 0 0 0
4344 1448 2 0.5897 18.493476485712453 34.09840432266385 21.34973505830784 0 0 0
4345 1449 3 -1.1794 20.8590003739707 33.037460525592984 19.200097656781388 0 0 0
4346 1449 2 0.5897 20.88699023725129 32.15807530549534 18.823096342453123 0 0 0
4347 1449 2 0.5897 20.08011186614294 33.03536669314471 19.75647869150923 0 0 0
4350 1450 2 0.5897 23.055161802464117 33.114905153598336 18.478546617929496 0 0 0
4855 1619 3 -1.1794 18.58650156519324 26.68837593566609 24.4765208434831 0 0 0
4856 1619 2 0.5897 18.874800682386756 27.12328622937847 25.278997316072953 0 0 0
4960 1654 3 -1.1794 18.43460623475441 34.15963734813229 23.030660427865428 0 0 0
4961 1654 2 0.5897 18.689037708738237 33.237012014503385 23.046761480717095 0 0 0
4962 1654 2 0.5897 19.26380012380796 34.637562740224304 23.046678736212222 0 0 0
4963 1655 3 -1.1794 19.967539943895915 31.88176326930839 22.875337666287955 0 0 0
4964 1655 2 0.5897 20.44472799312295 31.827229501260902 23.70331635583748 0 0 0
4965 1655 2 0.5897 20.33007286743067 31.174140803307914 22.34235275331495 0 0 0
30170 0 1 0 18.540656652355988 29.95997134887205 24.977863413189393 0 0 0
4907 1636 2 0.5897 22.339682119641736 29.406566692396893 24.158981782799085 0 0 0
5480 1827 2 0.5897 20.16159585746534 26.208114523017237 27.471094007100323 0 0 0
30888 0 1 0 20.848033076695916 33.65465752339439 25.330513642826286 0 0 0
14314 4772 3 -1.1794 32.666273334181575 29.20919399836711 0.5172208494600045 0 0 1
3634 1212 3 -1.1794 24.582095693916283 27.43676774117403 18.468238041077512 0 0 0
3636 1212 2 0.5897 25.32738108007306 27.88288411806412 18.066039693274146 0 0 0
3637 1213 3 -1.1794 27.306146619086952 27.919332661688717 17.78413321752041 0 0 0
3638 1213 2 0.5897 28.18941767662162 27.681351723260033 18.065964823658963 0 0 0
3640 1214 3 -1.1794 29.797895718348254 26.83146900196745 18.538900705010796 0 0 0
3641 1214 2 0.5897 29.889683490896665 25.91498535842831 18.278391643422168 0 0 0
[truncated: 5,004,599 more chars]
