# Supplementary material for: Molecular Dynamics Study of Clathrate-like Ordering of Water in Supersaturated Methane Solution at Low Pressure
Source: Molecules. 2023 Mar 26;28(7):2960. doi: 10.3390/molecules28072960 (PMC10095827; doi:10.3390/molecules28072960)
Supplement: Supplementary file 1 [file molecules-28-02960-s001.zip › Simulation_data_Ffles_A_B/box_eq_b_0.2.dat]

LAMMPS data file via write_data, version 30 Nov 2020, timestep = 200

30351 atoms
5 atom types
20002 bonds
1 bond types
10001 angles
1 angle types

0 70.3 xlo xhi
0 70.3 ylo yhi
0 70.3 zlo zhi

Masses

1 16.11
2 1.00794
3 15.9994
4 35.452999
5 22.989771

PairIJ Coeffs # lj/cut/tip4p/long

1 1 0.294237 3.73 13
1 2 0 0 13
1 3 0.249137 3.43688 13
1 4 0.0735672 4.18658 13
1 5 0.321857 2.8759 13
2 2 0 0 13
2 3 0 0 13
2 4 0 0 13
2 5 0 0 13
3 3 0.21095 3.1668 13
3 4 0.0148214 4.23867 13
3 5 0.189715 2.60838 13
4 4 0.0183938 4.69906 13
4 5 0.344068 3.00512 13
5 5 0.35207 2.21737 13

Bond Coeffs # harmonic

1 450 0.9572

Angle Coeffs # harmonic

1 55 104.52

Atoms # full

1 1 3 -1.1794 1.0378685467524689 1.0644196282305958 1.0856162805331397 0 0 0
2 1 2 0.5897 1.7457079223644136 0.44453974556455644 0.9097071113719687 0 0 0
3 1 2 0.5897 1.4150554187409277 1.6902479347218966 1.7039205559618404 0 0 0
4 2 3 -1.1794 3.8695045085270907 3.572094203347717 4.203222064921173 0 0 0
5 2 2 0.5897 3.4206395230624986 4.256704377026667 4.699267367667075 0 0 0
6 2 2 0.5897 3.7728637373164693 2.7848877226648177 4.739131108029096 0 0 0
7 3 3 -1.1794 5.670543022741699 3.797251749055405 1.973996923738022 0 0 0
8 3 2 0.5897 6.529658295445823 3.5052976233388695 2.27881744070364 0 0 0
9 3 2 0.5897 5.096334229834359 3.6854048757525364 2.731629655323024 0 0 0
58 20 3 -1.1794 3.055429659140413 6.496603794083928 2.346186704982144 0 0 0
59 20 2 0.5897 2.4440086086458526 6.84557233624107 2.994736675563265 0 0 0
60 20 2 0.5897 3.752854934107113 6.0958995799878934 2.865095018616375 0 0 0
61 21 3 -1.1794 6.345332764054881 6.651351079153639 2.707304785148801 0 0 0
62 21 2 0.5897 7.055640638318864 6.0251645367664945 2.8472492386297725 0 0 0
63 21 2 0.5897 5.87179266855887 6.311369969133872 1.948091866384174 0 0 0
610 204 3 -1.1794 5.4547807315599055 3.234930108622769 6.507043428863459 0 0 0
611 204 2 0.5897 6.346696709397618 2.9521755047237845 6.30513158845432 0 0 0
612 204 2 0.5897 5.257295863610756 3.897283056944067 5.844834924379868 0 0 0
664 222 3 -1.1794 3.127343367456434 5.91479974240938 6.398555277990069 0 0 0
665 222 2 0.5897 3.54937305739825 6.722793947329824 6.106546012366575 0 0 0
666 222 2 0.5897 2.209035648287799 6.154865250682597 6.522296516213821 0 0 0
731 244 2 0.5897 5.893311272751381 9.015381859584567 4.501866880367822 0 0 0
1262 421 2 0.5897 2.87436662529704 3.6401623359030393 7.5803876959022976 0 0 0
1265 422 2 0.5897 5.836309924875464 3.7718015856216702 9.06781775183597 0 0 0
1313 438 2 0.5897 1.0013552634110636 5.883159155764491 9.181227317339788 0 0 0
1316 439 2 0.5897 4.619503529339432 6.39802645219029 8.595594850067712 0 0 0
117 39 2 0.5897 3.2739852697677514 10.88695827863318 3.445638050333211 0 0 0
727 243 3 -1.1794 3.974305700862956 8.515763032215666 6.257902818635505 0 0 0
10 4 3 -1.1794 8.562968109654513 3.108135444652555 3.0102922888407737 0 0 0
11 4 2 0.5897 8.758290105144496 4.010497416220669 2.7576582331569726 0 0 0
12 4 2 0.5897 8.36829791834624 2.6645644549890233 2.184713647385259 0 0 0
64 22 3 -1.1794 9.121885695972077 5.709440209342731 2.3453019135318582 0 0 0
65 22 2 0.5897 10.072814568847093 5.81848932596149 2.3367371049530226 0 0 0
66 22 2 0.5897 8.777934218178558 6.590820190685078 2.2000485480701517 0 0 0
67 23 3 -1.1794 12.119298633317769 6.307820677107592 2.895863546237695 0 0 0
68 23 2 0.5897 12.879224923984363 5.9759668771564955 2.4177239839151357 0 0 0
69 23 2 0.5897 12.371021675990516 6.248604326286491 3.8174715013003353 0 0 0
70 24 3 -1.1794 14.994426004175885 6.338213670936075 2.4129954805336955 0 0 0
71 24 2 0.5897 15.381904284992048 5.754852645837929 3.0655160688959375 0 0 0
72 24 2 0.5897 15.268347202498326 7.215000143826705 2.6821504401812306 0 0 0
119 40 2 0.5897 8.63128860471708 9.193355651524817 3.2625820726556833 0 0 0
123 41 2 0.5897 11.981120381016767 8.197137655471243 2.7757663057414614 0 0 0
613 205 3 -1.1794 8.160683514013954 2.274437980046679 5.738973065232092 0 0 0
614 205 2 0.5897 8.041184836973555 2.5827947279201364 4.840714641979558 0 0 0
615 205 2 0.5897 8.45887744159078 1.3697920971191542 5.644487718010394 0 0 0
616 206 3 -1.1794 11.876855960711998 3.1136792161295697 4.934237050495367 0 0 0
617 206 2 0.5897 11.045210216419083 3.315312753791262 4.5053535165778955 0 0 0
618 206 2 0.5897 11.627178963312208 2.6783577891071952 5.749337251440274 0 0 0
667 223 3 -1.1794 9.214745221954965 6.997397230756558 5.793180765583459 0 0 0
668 223 2 0.5897 8.542528464735756 6.932989940383246 6.471567077516857 0 0 0
669 223 2 0.5897 8.864102723268571 6.492857782736157 5.059204654858901 0 0 0
670 224 3 -1.1794 12.558090886724772 5.657951175334067 5.781278772198094 0 0 0
671 224 2 0.5897 12.449471156969972 4.738990862994069 5.536441003030592 0 0 0
672 224 2 0.5897 11.707163198993722 5.913639248675998 6.1373360359469675 0 0 0
673 225 3 -1.1794 15.499230401594376 5.08858908290351 4.785713086231594 0 0 0
674 225 2 0.5897 16.076698818407245 5.848322535843127 4.8603207159848685 0 0 0
675 225 2 0.5897 14.618469848120037 5.460368341016347 4.738039344747195 0 0 0
1270 424 3 -1.1794 11.571428033338337 3.4110915704069513 8.76501738102715 0 0 0
1323 441 2 0.5897 14.260992150998467 6.537234209645052 9.983060729333669 0 0 0
1364 455 2 0.5897 7.582643928428504 8.968026183459754 9.150234874621276 0 0 0
1268 423 2 0.5897 8.254335360064688 1.9303613026854776 8.91387859142517 0 0 0
1275 425 2 0.5897 14.682108287192314 3.3343626100279233 7.864951665895853 0 0 0
1318 440 3 -1.1794 8.305828378324525 4.993916309744891 7.964789431499441 0 0 0
13 5 3 -1.1794 17.95862208455399 3.5297714618710363 2.566829549438865 0 0 0
14 5 2 0.5897 18.758740406423367 3.0411333669320286 2.759898141588913 0 0 0
15 5 2 0.5897 17.254659230002787 2.988192065294446 2.92370494267082 0 0 0
16 6 3 -1.1794 20.759242335608263 3.4914603371082 1.7481085243477106 0 0 0
17 6 2 0.5897 21.521077304110992 3.068057078846667 2.143796416476719 0 0 0
18 6 2 0.5897 20.79310452136982 4.393235997455902 2.0673036342897535 0 0 0
73 25 3 -1.1794 17.9437770884756 6.143738425221232 3.4086444227653945 0 0 0
74 25 2 0.5897 18.867555333151586 6.1996654984173105 3.6530575115374826 0 0 0
75 25 2 0.5897 17.82954640057733 5.242615021079163 3.1067183543465906 0 0 0
76 26 3 -1.1794 21.221084296302593 5.972767331573175 2.6865921497578262 0 0 0
77 26 2 0.5897 21.761933216722202 6.161008878387992 3.4535865522014926 0 0 0
78 26 2 0.5897 20.631111992697768 6.723485649802196 2.6188652000646786 0 0 0
619 207 3 -1.1794 17.05522439622449 2.4573522119087565 6.0795348581418684 0 0 0
620 207 2 0.5897 17.66061189731146 1.7387629466615364 6.262202837018043 0 0 0
621 207 2 0.5897 16.66021439596876 2.6598246218718327 6.927593577780224 0 0 0
622 208 3 -1.1794 20.356219301512365 3.25035129750905 5.9032211225313205 0 0 0
623 208 2 0.5897 20.23877335274197 2.9413169119812723 6.801517683462613 0 0 0
624 208 2 0.5897 20.18227448670428 2.481485305297945 5.3602481830910165 0 0 0
627 209 2 0.5897 22.751351404644396 3.491760762166666 6.329632596579991 0 0 0
676 226 3 -1.1794 18.315011930656397 5.371591659748746 6.39904463624471 0 0 0
677 226 2 0.5897 18.913365551173417 4.628285545534708 6.474542510802903 0 0 0
678 226 2 0.5897 17.611319736562795 5.056554143693998 5.831770087428754 0 0 0
679 227 3 -1.1794 22.121038245231485 6.204677659654779 5.3183508901232885 0 0 0
680 227 2 0.5897 21.309101483790975 6.10852699454907 5.816091478612315 0 0 0
681 227 2 0.5897 22.76004518692243 6.516115127382045 5.9593727282521 0 0 0
740 247 2 0.5897 19.170395020316256 9.13208582918149 5.134851758137369 0 0 0
743 248 2 0.5897 21.594702268240443 9.866995658261894 5.573915537574113 0 0 0
1276 426 3 -1.1794 20.95757253762616 2.6147832628548557 8.963156555255987 0 0 0
1376 459 2 0.5897 21.07071765265126 9.456809594373754 7.54424740104288 0 0 0
30036 0 1 0 15.912931116883435 8.862778256736792 7.442901874202698 0 0 0
19 7 3 -1.1794 27.834017940983586 1.6806822542851725 2.6894009596565036 0 0 0
20 7 2 0.5897 26.94780306172404 1.998297493081661 2.8625363459356263 0 0 0
21 7 2 0.5897 28.176209154638727 2.275827977039738 2.0223634507145145 0 0 0
79 27 3 -1.1794 30.815268314815917 5.22282306102513 2.4772313017647716 0 0 0
80 27 2 0.5897 29.881342588764255 5.307991706850945 2.6689617055938673 0 0 0
81 27 2 0.5897 31.14053106783271 4.60928278943727 3.1360222094459087 0 0 0
128 43 2 0.5897 27.05552048986239 9.404175669597173 1.589687039321581 0 0 0
132 44 2 0.5897 29.05336612776196 9.228978851283152 2.8931163580128634 0 0 0
625 209 3 -1.1794 23.69195680434487 3.4553270245165106 6.503314871745771 0 0 0
626 209 2 0.5897 24.06956383488738 4.1125982904647564 5.9188159808788825 0 0 0
628 210 3 -1.1794 27.307137714273676 2.6905922086344223 5.276481429962242 0 0 0
629 210 2 0.5897 27.769485209998496 2.2800896326200997 4.545759210253981 0 0 0
630 210 2 0.5897 26.960693262424797 1.9566467522517408 5.783957854113453 0 0 0
631 211 3 -1.1794 30.050016324171228 4.076048911626321 5.893919788947342 0 0 0
632 211 2 0.5897 30.793505836294457 3.6068603936396406 5.5153469566002595 0 0 0
633 211 2 0.5897 29.348410495488984 3.4258379829895875 5.928656742587841 0 0 0
682 228 3 -1.1794 24.925566300271978 6.324414680964231 6.771666501403152 0 0 0
683 228 2 0.5897 25.741251654332405 5.905838714916667 6.49655948803796 0 0 0
684 228 2 0.5897 24.98812167434521 6.368004240320801 7.725825115126348 0 0 0
685 229 3 -1.1794 27.473003167784793 5.65017808446845 6.16380685968737 0 0 0
686 229 2 0.5897 27.434815059024146 5.477089484171424 7.104451592290671 0 0 0
687 229 2 0.5897 27.591125785078763 4.787747911203922 5.765695866679027 0 0 0
688 230 3 -1.1794 30.160923856743583 6.702721776211692 6.594036560000587 0 0 0
689 230 2 0.5897 30.578310142546812 6.038073333448563 6.046074100759794 0 0 0
690 230 2 0.5897 29.223540026578124 6.589048510800672 6.4371232142007395 0 0 0
746 249 2 0.5897 24.679286002258337 9.367117973109298 5.151128813287862 0 0 0
750 250 2 0.5897 27.29002042733496 7.357419081030552 4.755255071720229 0 0 0
753 251 2 0.5897 30.00977344717976 8.930050875463667 6.443836768281291 0 0 0
1280 427 2 0.5897 25.22171641656244 2.009887034891679 9.09163212676292 0 0 0
1328 443 2 0.5897 22.529818993148126 4.733066155272706 7.964980037462612 0 0 0
1332 444 2 0.5897 26.73460609465285 4.552604959687267 9.161484865356872 0 0 0
1334 445 2 0.5897 30.523398018287136 7.076819953670313 8.3209188720254 0 0 0
1382 461 2 0.5897 26.652357419997752 7.395188519889624 8.331532243650534 0 0 0
30055 0 1 0 24.8674290887832 4.290792759817667 3.0472207899106953 0 0 0
30088 0 1 0 23.9236710910398 8.56713612131341 2.487449959511717 0 0 0
1327 443 3 -1.1794 22.4708227291016 5.548002732422825 8.463607796111164 0 0 0
22 8 3 -1.1794 32.157356165094605 3.287129025697221 3.8046492693125944 0 0 0
23 8 2 0.5897 32.744014462536526 3.5070013341402633 3.0809644201820334 0 0 0
24 8 2 0.5897 32.727045039160814 2.8893988353289344 4.463055033289996 0 0 0
25 9 3 -1.1794 36.10810096993105 3.1366918675919306 2.9696366810089225 0 0 0
26 9 2 0.5897 36.85608894086655 2.794548823219159 2.480061623309549 0 0 0
27 9 2 0.5897 36.36669896310703 3.0593562230365237 3.88799202970739 0 0 0
28 10 3 -1.1794 38.140041251486146 1.8537150230012711 1.0392723188231825 0 0 0
30 10 2 0.5897 37.59622944872404 1.1646085935993762 0.6576539539032763 0 0 0
82 28 3 -1.1794 33.25493572609443 7.352985731883206 2.3468537450686586 0 0 0
83 28 2 0.5897 33.030673531099964 6.4252195578162565 2.274821884015169 0 0 0
84 28 2 0.5897 33.36082204278457 7.502042160670406 3.2864293759792242 0 0 0
85 29 3 -1.1794 35.80332750096861 5.864896603782209 2.5290065590715765 0 0 0
86 29 2 0.5897 35.925157083199785 4.915497406627813 2.5233483997342327 0 0 0
87 29 2 0.5897 35.16695159746196 6.029340713675267 1.8331504756832206 0 0 0
89 30 2 0.5897 37.73856444485721 5.901730202222421 3.3490690106260486 0 0 0
134 45 2 0.5897 32.465781210052725 8.904789055108639 1.4312620136113843 0 0 0
138 46 2 0.5897 36.05641793220552 8.468396404112482 2.7094727716070053 0 0 0
141 47 2 0.5897 39.228793652846655 7.7985801058985 3.117635150104366 0 0 0
634 212 3 -1.1794 33.46115815071004 2.0632268540039997 5.921546819789137 0 0 0
635 212 2 0.5897 34.293204287336266 2.5125229564688305 5.773007153586334 0 0 0
636 212 2 0.5897 33.42461236808798 1.9329028168625264 6.869129792205228 0 0 0
637 213 3 -1.1794 36.19294464136763 3.222298298386485 5.827555432585779 0 0 0
638 213 2 0.5897 36.88322609405411 3.42061464090467 6.460338356394102 0 0 0
639 213 2 0.5897 35.517689871055474 3.8797089807851606 5.995109277871545 0 0 0
691 231 3 -1.1794 33.469412724980025 6.618363797276997 5.097334177731285 0 0 0
692 231 2 0.5897 33.2938509377969 7.558763220261472 5.129875130552561 0 0 0
693 231 2 0.5897 32.945755134277206 6.251675907299035 5.809762827268444 0 0 0
694 232 3 -1.1794 35.90900872954997 6.557473731155691 6.5930843585008185 0 0 0
695 232 2 0.5897 36.84461677503268 6.557227344026293 6.390922253998212 0 0 0
696 232 2 0.5897 35.483180590562576 6.7529557110417 5.75840514627935 0 0 0
697 233 3 -1.1794 38.75523730842124 6.675597474326397 6.284254538790854 0 0 0
755 252 2 0.5897 33.214874227960266 8.927982845195746 6.51839111786666 0 0 0
759 253 2 0.5897 36.48898597211351 8.914600607571979 6.505144587532687 0 0 0
1337 446 2 0.5897 34.63727116949694 5.74876057548376 8.30767916047095 0 0 0
698 233 2 0.5897 38.58165309182191 6.2408451599386074 7.11917380633685 0 0 0
699 233 2 0.5897 38.69727389652294 7.61000780666331 6.48362699298667 0 0 0
1340 447 2 0.5897 38.62355171932494 4.499858511082691 8.938270326149349 0 0 0
1388 463 2 0.5897 33.89061511974963 7.827483501567137 8.742926567749898 0 0 0
1285 429 3 -1.1794 38.73309174818635 2.750431190267102 9.09687706842743 0 0 0
1339 447 3 -1.1794 38.33239658460363 5.403274606077393 8.814578289501615 0 0 0
1387 463 3 -1.1794 33.22119556897192 7.781012889545119 8.060321720377802 0 0 0
29 10 2 0.5897 39.00907984962019 1.4595834896292768 1.1145330771395876 0 0 0
31 11 3 -1.1794 41.47754934534043 1.2896510379382162 1.1765643233276917 0 0 0
32 11 2 0.5897 41.713833725634636 1.8359881975479246 0.42695295994010946 0 0 0
33 11 2 0.5897 41.92937592210261 0.4602714010334481 1.0209558075257386 0 0 0
34 12 3 -1.1794 46.100180624905185 1.3360721232827293 1.273706435034329 0 0 0
35 12 2 0.5897 45.6146613564119 2.1438102930117955 1.10618986865307 0 0 0
36 12 2 0.5897 46.619311534988505 1.1993652219957613 0.4812129101615501 0 0 0
88 30 3 -1.1794 38.65045407324277 6.078402262791053 3.5803188233065537 0 0 0
90 30 2 0.5897 38.618483993171516 6.338691401191912 4.500895130779469 0 0 0
91 31 3 -1.1794 41.115292127429825 6.893767614697761 2.068905784902027 0 0 0
92 31 2 0.5897 40.43695528318197 6.24810678649493 2.2669284401080203 0 0 0
93 31 2 0.5897 41.53176526670673 7.070697998601718 2.9123970466960682 0 0 0
94 32 3 -1.1794 44.460210455922464 7.042435337446105 1.6057328557524055 0 0 0
95 32 2 0.5897 43.98160387708852 6.879021534918365 2.4184218567439153 0 0 0
96 32 2 0.5897 45.381288843659036 6.938670869722983 1.8446456737663868 0 0 0
143 48 2 0.5897 41.989849661668835 8.596699917854586 1.5099817204115298 0 0 0
640 214 3 -1.1794 43.11367663151895 0.5530511735777498 7.449368392180191 0 0 0
641 214 2 0.5897 42.62200277969022 0.2135249122557599 6.701564520751493 0 0 0
642 214 2 0.5897 42.45923956782848 0.6554406922522981 8.140353520381284 0 0 0
643 215 3 -1.1794 45.8408076268208 1.7153569535077435 7.088232858238083 0 0 0
644 215 2 0.5897 46.57647015023632 1.3274841961822423 6.614326571322356 0 0 0
645 215 2 0.5897 45.13995162694352 1.067511527045953 7.015230603896429 0 0 0
700 234 3 -1.1794 42.71344685012722 7.363473285618731 4.331723916617694 0 0 0
701 234 2 0.5897 42.60453455573031 6.892349970642826 5.157806398149474 0 0 0
702 234 2 0.5897 42.26789805950865 8.199054629502841 4.471443700493721 0 0 0
1286 429 2 0.5897 39.44769933517623 2.157127999268575 9.328305543098168 0 0 0
1290 430 2 0.5897 42.16883515586976 2.290606770513191 9.703042387390973 0 0 0
1292 431 2 0.5897 45.12066732178358 2.223942583892157 8.962641955161134 0 0 0
1397 466 2 0.5897 44.13093462381591 9.052883204066932 9.083448493823838 0 0 0
30043 0 1 0 39.510495540310906 1.8537357238501226 5.315273825765307 0 0 0
30056 0 1 0 41.61992125385204 4.994334623605919 8.349945370760587 0 0 0
30063 0 1 0 43.83304756385909 3.8141780827435525 3.505506264296503 0 0 0
30065 0 1 0 45.68589049451912 6.060974811826503 7.087006028026345 0 0 0
37 13 3 -1.1794 47.943755705540994 3.769524971133034 3.4848942073123963 0 0 0
38 13 2 0.5897 48.47808246749416 2.989156278179772 3.33741366178723 0 0 0
39 13 2 0.5897 48.18726475293137 4.064818669632321 4.36224057221309 0 0 0
40 14 3 -1.1794 50.83631658779342 1.720468065866184 3.5009299210422022 0 0 0
41 14 2 0.5897 51.64350855721052 2.1003097072067236 3.8479061803345913 0 0 0
42 14 2 0.5897 51.08240285320398 0.8339186128609398 3.2369164952603344 0 0 0
43 15 3 -1.1794 53.60432225754819 1.5195544893391002 3.9171268731388764 0 0 0
44 15 2 0.5897 54.3226539712332 0.9301761909252964 3.687203500526366 0 0 0
45 15 2 0.5897 54.02507332029626 2.237720068200051 4.389819894887459 0 0 0
97 33 3 -1.1794 46.95703742964147 6.042482477810982 2.1048242890261433 0 0 0
98 33 2 0.5897 47.872942315587416 6.133373404088307 2.3676708953006504 0 0 0
99 33 2 0.5897 46.691793930364746 5.1899674254184305 2.4499266130497195 0 0 0
100 34 3 -1.1794 54.40255689228859 6.367048273819444 3.3395196959560978 0 0 0
101 34 2 0.5897 53.93704643569893 7.137281501511201 3.6655145630227124 0 0 0
102 34 2 0.5897 54.039834141439634 5.637154179207325 3.8414352288954206 0 0 0
149 50 2 0.5897 48.73530294181238 8.429197802826724 1.7042925504277753 0 0 0
646 216 3 -1.1794 49.493443753573004 2.817556672875045 6.41070948648575 0 0 0
647 216 2 0.5897 50.065089894244394 2.0542600067014156 6.32806083385634 0 0 0
648 216 2 0.5897 48.75318097926767 2.6264770553263794 5.834748538541155 0 0 0
649 217 3 -1.1794 53.463373864491004 2.689807351602929 7.498664676916858 0 0 0
650 217 2 0.5897 54.13438287862524 2.053992368805897 7.250233467920089 0 0 0
651 217 2 0.5897 53.57787420777918 3.4128877090781455 6.8819991473818485 0 0 0
703 235 3 -1.1794 48.96236533601391 6.364255147772077 6.471617297450236 0 0 0
704 235 2 0.5897 49.23912323814428 5.465619982955555 6.2924751571407445 0 0 0
705 235 2 0.5897 48.84120309807536 6.3933740289679175 7.42067163371404 0 0 0
706 236 3 -1.1794 51.28349868375292 5.940175858444055 3.92158976879697 0 0 0
707 236 2 0.5897 51.38623791475231 5.281521713248709 3.234675481832406 0 0 0
708 236 2 0.5897 51.32007977593039 6.777275244710868 3.458817293941189 0 0 0
709 237 3 -1.1794 53.582975211879386 5.088822833944263 5.656955375420752 0 0 0
711 237 2 0.5897 52.659656569053155 5.340968650730573 5.645253684474813 0 0 0
767 256 2 0.5897 48.21311543169376 8.195388831528788 5.587256086446184 0 0 0
770 257 2 0.5897 50.57894818628861 8.026005801492886 5.297996332599513 0 0 0
773 258 2 0.5897 54.66594185815985 8.531406582306191 5.507279076934799 0 0 0
1295 432 2 0.5897 48.188492725926174 3.1418495864315945 8.324879589634145 0 0 0
1298 433 2 0.5897 51.94621643519512 2.941078476459761 9.190235141026976 0 0 0
1345 449 3 -1.1794 48.25376573131025 6.455092035500593 9.443531104501089 0 0 0
30042 0 1 0 51.90675803967147 6.217168491056806 1.008258988681903 0 0 0
772 258 3 -1.1794 54.29895271182051 9.095797008888848 4.8268277469917775 0 0 0
46 16 3 -1.1794 57.94531366932062 1.3516935393216032 2.457207577183081 0 0 0
47 16 2 0.5897 57.94335278303935 1.1910618273742883 3.4008311577429335 0 0 0
48 16 2 0.5897 57.377853473584786 2.1139450873412686 2.3423455351654874 0 0 0
49 17 3 -1.1794 60.767878988172484 2.3182555188399165 3.2251241842657867 0 0 0
50 17 2 0.5897 60.25065977814276 2.318459077285892 2.419695160465781 0 0 0
51 17 2 0.5897 61.487480824208106 1.7124013486101672 3.048075966026877 0 0 0
103 35 3 -1.1794 56.66264615336088 7.8542894159359795 1.603030341581004 0 0 0
104 35 2 0.5897 57.565303422339625 7.5868189037443825 1.7759455615354005 0 0 0
105 35 2 0.5897 56.12802749771709 7.1929951538412285 2.0424674978309216 0 0 0
652 218 3 -1.1794 56.0766283261984 1.6096217026676516 5.632671705120047 0 0 0
653 218 2 0.5897 56.636437278559974 0.8501531590561677 5.794083258056164 0 0 0
654 218 2 0.5897 56.43206555527573 2.2944754998806416 6.19912705387772 0 0 0
655 219 3 -1.1794 61.16735890191534 1.375432590565725 6.821788509307025 0 0 0
656 219 2 0.5897 61.687339570893656 0.5722143193617644 6.795475508256583 0 0 0
657 219 2 0.5897 61.54989349508092 1.9313085359568443 6.142891520782143 0 0 0
710 237 2 0.5897 54.0348348929271 5.849382041204419 6.022476228263943 0 0 0
712 238 3 -1.1794 55.408833002890745 7.093318551002253 6.472298177818831 0 0 0
713 238 2 0.5897 56.24553903487102 7.114749677234664 6.007867921861552 0 0 0
714 238 2 0.5897 55.59951588026329 6.632240907610661 7.289169813910939 0 0 0
715 239 3 -1.1794 61.219109000773145 6.52672937543794 7.114386289053762 0 0 0
716 239 2 0.5897 61.27273729703869 6.840610783327537 8.017068222927108 0 0 0
717 239 2 0.5897 60.781271296916934 5.67814533835097 7.180987831753189 0 0 0
720 240 2 0.5897 62.95289725030145 5.605493189443281 6.554806917224949 0 0 0
1300 434 3 -1.1794 57.27820488911522 2.6453239090334164 8.239846916618918 0 0 0
1304 435 2 0.5897 60.37857633951285 2.8289194946015934 7.321639426237681 0 0 0
1408 470 3 -1.1794 60.0386859616986 9.413193477346752 8.962179382000407 0 0 0
30066 0 1 0 58.30637356277926 5.195394061581101 5.1721470114717585 0 0 0
30076 0 1 0 55.56515216136871 3.3365714235796355 1.0421859727635367 0 0 0
1348 450 3 -1.1794 56.79663848134061 5.4934480519046005 8.548064315605712 0 0 0
52 18 3 -1.1794 65.88851253841344 2.829266810147087 2.7637721055593434 0 0 0
53 18 2 0.5897 65.33741052493409 3.3931808116565363 3.3064680553442347 0 0 0
54 18 2 0.5897 65.49161365877457 1.9614975210088526 2.839135498940607 0 0 0
55 19 3 -1.1794 69.13492992085114 2.2777266460063994 3.1717604732452394 0 0 0
56 19 2 0.5897 68.39284867125625 2.501063528836921 2.6099177291421913 0 0 0
57 19 2 0.5897 69.20010469980119 1.3244014314569732 3.115584224634948 0 0 0
106 36 3 -1.1794 62.606878587364164 6.723998588598355 3.5365368057229323 0 0 0
107 36 2 0.5897 63.07830343236471 6.730647123213642 4.369571359234657 0 0 0
108 36 2 0.5897 62.19801054857519 5.859328366949008 3.4990638737612305 0 0 0
109 37 3 -1.1794 66.74978190558222 5.192671449984152 1.4248592879712887 0 0 0
110 37 2 0.5897 66.56793806089483 4.33411803153302 1.807025777688548 0 0 0
111 37 2 0.5897 66.85892773108516 5.772592687403351 2.178524201643432 0 0 0
112 38 3 -1.1794 69.39532813856309 6.211181193868993 2.716656831166867 0 0 0
113 38 2 0.5897 69.2015533909968 5.839949728881167 1.855919025173179 0 0 0
114 38 2 0.5897 69.27891430828393 5.481083233230313 3.324634199858087 0 0 0
158 53 2 0.5897 62.7227626546356 8.583038015541337 2.5538983265424444 0 0 0
161 54 2 0.5897 69.88917475751312 8.113031365643351 2.775276543563494 0 0 0
658 220 3 -1.1794 63.61276463378055 2.4945944614173245 5.729098817623796 0 0 0
659 220 2 0.5897 64.54104554196819 2.643466899124393 5.90899693636948 0 0 0
660 220 2 0.5897 63.33256484559774 3.2755349005079863 5.251760885634385 0 0 0
661 221 3 -1.1794 69.16748321391974 3.4990275957658947 5.723607436153091 0 0 0
662 221 2 0.5897 69.25594449840126 2.7964167307318366 5.079601208301249 0 0 0
663 221 2 0.5897 68.32776848360876 3.909494384700763 5.51714187934116 0 0 0
718 240 3 -1.1794 63.83768675907851 5.766469294426751 6.226985206233573 0 0 0
719 240 2 0.5897 64.2377237042968 6.334901612815142 6.885078912879381 0 0 0
721 241 3 -1.1794 66.64112355016586 4.377806937079439 5.383353957154448 0 0 0
722 241 2 0.5897 66.40137631997102 5.278167600546938 5.602676517611122 0 0 0
723 241 2 0.5897 66.35261698149405 3.862370159907822 6.136561304179272 0 0 0
724 242 3 -1.1794 0.009470457159409307 6.051988906862277 6.241870289090814 1 0 0
725 242 2 0.5897 70.1986234328241 6.5421985877926625 5.427229956404955 0 0 0
726 242 2 0.5897 69.895161928901 5.206137455136005 6.071237811262722 0 0 0
783 261 2 0.5897 61.23839528012468 8.947345257696492 4.524913341152415 0 0 0
786 262 2 0.5897 65.79165491839562 8.015411750692113 3.0648577803709194 0 0 0
788 263 2 0.5897 67.80489706116735 9.671707158967966 6.209742661079294 0 0 0
1310 437 2 0.5897 69.76193430355033 2.9726399143100037 8.953605430355658 0 0 0
1352 451 2 0.5897 62.071959898630126 5.298851121856927 10.975030765196895 0 0 0
1355 452 2 0.5897 65.40449749854548 4.774168963947709 8.67408547943364 0 0 0
1359 453 2 0.5897 69.2922532211071 6.116166307008602 7.890765184247419 0 0 0
784 262 3 -1.1794 66.67413595945368 7.679858715599006 3.2225384483814743 0 0 0
1306 436 3 -1.1794 66.17745029421614 3.266980767211923 8.158681600899957 0 0 0
1307 436 2 0.5897 67.09174711241411 3.0231870972201103 8.303103828612358 0 0 0
1354 452 3 -1.1794 65.23934868880387 5.531451757077444 9.235761685660147 0 0 0
115 39 3 -1.1794 2.9985743719917957 9.979009557555248 3.5721642163635074 0 0 0
116 39 2 0.5897 3.1128445586846225 9.571687952089823 2.7135239872194883 0 0 0
163 55 3 -1.1794 6.590963619923716 11.886801497024459 2.7759949344891233 0 0 0
164 55 2 0.5897 6.721971899443671 12.729399718259693 2.3411420672556074 0 0 0
165 55 2 0.5897 6.327286283710111 12.115194719489837 3.667366318137347 0 0 0
211 71 3 -1.1794 5.468609773216713 15.811021495575744 2.876855208488157 0 0 0
212 71 2 0.5897 5.704511085793165 16.582906214955347 3.391419616120681 0 0 0
213 71 2 0.5897 6.2860356558802275 15.54375653818645 2.4565975158045794 0 0 0
257 86 2 0.5897 2.950321542720545 17.302446599595388 3.1723000885942465 0 0 0
728 243 2 0.5897 3.4653670931050957 9.221270416336218 5.858561772384889 0 0 0
729 243 2 0.5897 3.6884336193529217 8.5009501170434 7.171298422899574 0 0 0
730 244 3 -1.1794 6.3175348047218165 9.398052899394527 5.269869962597488 0 0 0
732 244 2 0.5897 5.67470746168873 9.300983487482798 5.97242410980026 0 0 0
790 264 3 -1.1794 2.4636394535907304 11.715236673258639 6.095364414529437 0 0 0
791 264 2 0.5897 2.329463539144021 12.621184655582347 5.816999958871877 0 0 0
792 264 2 0.5897 1.583454860107527 11.340168366783757 6.124185984346178 0 0 0
793 265 3 -1.1794 5.190102086284161 12.071412199534208 5.73825798331658 0 0 0
794 265 2 0.5897 5.277298347697598 11.132335816370995 5.57465980380132 0 0 0
795 265 2 0.5897 4.2532180921756835 12.244966446713763 5.646826652039743 0 0 0
844 282 3 -1.1794 2.468755799991258 14.60842419963901 5.47353621576947 0 0 0
845 282 2 0.5897 2.9679246534668433 14.665231480300678 6.288296993404587 0 0 0
846 282 2 0.5897 2.888082076177169 15.241307251250177 4.890564329284209 0 0 0
847 283 3 -1.1794 6.529691546066825 14.406906020433329 6.866376908935504 0 0 0
848 283 2 0.5897 6.300409225053367 13.669002380602965 6.301434182997135 0 0 0
849 283 2 0.5897 6.137311222017057 14.19222228762239 7.712651755447108 0 0 0
908 303 2 0.5897 5.86381151286368 16.967114765727562 7.103367361574715 0 0 0
1477 493 3 -1.1794 3.7474072950564126 14.811007867081143 7.980378496708324 0 0 0
1481 494 2 0.5897 6.217654343421857 12.780375455177724 10.100924610082352 0 0 0
1360 454 3 -1.1794 3.641475112417556 8.189655766579948 9.027118388284668 0 0 0
733 245 3 -1.1794 9.239476376576201 9.927513919829995 5.218286119187573 0 0 0
738 246 2 0.5897 14.453544017181073 9.237284284097456 4.828928617577633 0 0 0
118 40 3 -1.1794 8.431318804061842 8.752436530900964 2.4368495615380548 0 0 0
120 40 2 0.5897 7.497343016863783 8.911208291123362 2.3000570836826917 0 0 0
121 41 3 -1.1794 12.025940714704165 9.149610219132175 2.6919766967914884 0 0 0
122 41 2 0.5897 11.1159723234487 9.439340556617605 2.7571351550675884 0 0 0
166 56 3 -1.1794 9.468929020954128 12.197492601837311 3.134238509146425 0 0 0
167 56 2 0.5897 9.888528404131826 11.813803124343243 3.9042715142294684 0 0 0
168 56 2 0.5897 8.531305171032297 12.086013814223492 3.2912936738930125 0 0 0
169 57 3 -1.1794 15.213862761325581 12.943737794289111 2.8040073788167184 0 0 0
170 57 2 0.5897 15.963953446043819 12.533815001043871 2.373240651532456 0 0 0
171 57 2 0.5897 14.820434280687577 12.240837753264225 3.3210928626177916 0 0 0
214 72 3 -1.1794 8.081001996402446 14.972261510964596 2.522753145921051 0 0 0
215 72 2 0.5897 8.627040402622029 15.54914657863412 1.9886392524196563 0 0 0
216 72 2 0.5897 8.674948166346521 14.279516477585464 2.8118273985781572 0 0 0
217 73 3 -1.1794 11.58063089201808 14.952069039733967 3.0033411065719444 0 0 0
218 73 2 0.5897 11.640020893773908 15.034880430619172 3.955101589776307 0 0 0
219 73 2 0.5897 11.16873447522183 14.099688026592148 2.861849530604211 0 0 0
220 74 3 -1.1794 15.103544479784102 15.46706518442877 2.2307994331651915 0 0 0
221 74 2 0.5897 15.231591466620353 14.519201954384064 2.268086523354478 0 0 0
734 245 2 0.5897 9.243311937665002 8.992405240169326 5.422711978834349 0 0 0
735 245 2 0.5897 8.315026366080398 10.174603607855897 5.242189482707022 0 0 0
736 246 3 -1.1794 14.679761704681596 9.006709170981788 3.9278776582589496 0 0 0
737 246 2 0.5897 14.020539129160458 9.450104436575238 3.393968924775462 0 0 0
796 266 3 -1.1794 12.11472554600308 13.04238199080498 5.9188393287816785 0 0 0
797 266 2 0.5897 12.989841997081232 13.40287969930135 5.775855378452173 0 0 0
798 266 2 0.5897 12.031504514294257 12.984707947433549 6.870668944872098 0 0 0
799 267 3 -1.1794 14.970906689221298 11.974351865889519 5.7806285017744905 0 0 0
801 267 2 0.5897 14.931683787989721 11.7330883455167 6.706093815536891 0 0 0
850 284 3 -1.1794 8.53664201795423 15.756051672876213 5.384625330657985 0 0 0
851 284 2 0.5897 8.23910565938324 15.867137479615012 4.481649988457308 0 0 0
852 284 2 0.5897 7.76333659222149 15.445607003693668 5.855641799818776 0 0 0
853 285 3 -1.1794 11.49477026635166 15.748043261830178 5.661445081920463 0 0 0
854 285 2 0.5897 11.657732236431864 14.909693324104415 6.09370094550605 0 0 0
855 285 2 0.5897 10.555416572132714 15.895902263663721 5.7709196155824 0 0 0
856 286 3 -1.1794 15.358675912853329 15.191828321034764 5.332441879893273 0 0 0
857 286 2 0.5897 15.64149077858278 15.485246498381445 4.466328132985717 0 0 0
858 286 2 0.5897 15.249012441292235 14.245318556711924 5.241205165652264 0 0 0
1368 456 2 0.5897 11.852574182581451 9.343564931279571 5.0026745196147475 0 0 0
1421 474 2 0.5897 8.298117718770172 11.502527470093701 8.947707743645804 0 0 0
1424 475 2 0.5897 13.064088339869489 12.953728630839676 8.683525677457462 0 0 0
1426 476 3 -1.1794 14.878759284134789 12.167303970378235 8.501069740429964 0 0 0
1484 495 2 0.5897 9.728501361777894 15.207509732267688 9.225129926693766 0 0 0
911 304 2 0.5897 8.385921962129036 17.734305506891573 5.828557584193178 0 0 0
914 305 2 0.5897 15.437493176083024 17.57982814184432 5.627696232134637 0 0 0
1541 514 2 0.5897 10.385210176907927 17.967926694744733 8.610928791754548 0 0 0
30084 0 1 0 11.749791278953689 17.995279813903533 0.9431447915052131 0 0 0
1366 456 3 -1.1794 12.400206296740654 9.592936232928572 5.7470835654847 0 0 0
1363 455 3 -1.1794 8.258972233923949 9.624593373471278 8.983708424136791 0 0 0
1423 475 3 -1.1794 12.10698436939273 12.95514685627661 8.670053365645398 0 0 0
126 42 2 0.5897 19.75145608142584 8.792353383046493 2.6540679190511725 0 0 0
222 74 2 0.5897 14.167582576533606 15.58923224001465 2.389803531295467 0 0 0
124 42 3 -1.1794 20.227200780009817 8.430260021454274 1.9065473700981157 0 0 0
125 42 2 0.5897 20.952932135050013 9.038481366440696 1.7665043257783275 0 0 0
172 58 3 -1.1794 17.791100928787433 11.644567823966243 2.5981141498525533 0 0 0
173 58 2 0.5897 17.65369342080741 10.773168777027205 2.9696168377613046 0 0 0
174 58 2 0.5897 17.9157822662452 12.212640322166571 3.3583642717789344 0 0 0
175 59 3 -1.1794 21.039101903697006 11.28276802532684 3.3061128808491556 0 0 0
176 59 2 0.5897 20.82751112588419 11.496391313204768 4.21486278842075 0 0 0
177 59 2 0.5897 20.226262389186566 11.442505036446757 2.8265215727234563 0 0 0
223 75 3 -1.1794 19.976305256846786 15.653620053757605 3.2249786846426427 0 0 0
224 75 2 0.5897 19.883276184024886 15.886276320788477 2.3011562952063556 0 0 0
225 75 2 0.5897 20.904224166245033 15.44192931689038 3.3268831830362533 0 0 0
275 92 2 0.5897 20.610523794290216 17.439926393861683 3.5630610895676194 0 0 0
739 247 3 -1.1794 18.51968772218274 9.231081739386179 4.439861559224135 0 0 0
741 247 2 0.5897 18.12686884052557 8.362491577953419 4.35339628613059 0 0 0
742 248 3 -1.1794 20.9553715324319 10.453116710598641 5.97882365814839 0 0 0
744 248 2 0.5897 21.480262251679253 11.165717946133865 6.3434075233009635 0 0 0
800 267 2 0.5897 15.90075354989152 12.125843409831987 5.611314261883405 0 0 0
802 268 3 -1.1794 17.806149559159003 12.58571886780693 5.419977044645707 0 0 0
803 268 2 0.5897 17.604730353548963 12.911369736565671 6.297253524557376 0 0 0
804 268 2 0.5897 18.030035973626358 11.664414166803924 5.551524571949671 0 0 0
859 287 3 -1.1794 18.640131021065606 15.578709419387105 6.490354914490184 0 0 0
860 287 2 0.5897 19.241065293533257 15.02435853453174 5.9925545749773415 0 0 0
861 287 2 0.5897 17.840174773031507 15.597633748506869 5.965051212467978 0 0 0
917 306 2 0.5897 19.659581183819363 18.46905776295966 6.315206653178474 0 0 0
1374 458 2 0.5897 18.230719566455882 9.189360511484042 10.043242117457233 0 0 0
1429 477 3 -1.1794 18.00372218580994 12.031940976676918 8.419023554598112 0 0 0
1487 496 2 0.5897 17.671803096219616 15.342737711983178 8.036748477465043 0 0 0
180 60 2 0.5897 23.66583073034094 12.562091966399093 2.0910959228011996 0 0 0
127 43 3 -1.1794 27.326241794494873 9.92173177848225 2.3480253383723615 0 0 0
129 43 2 0.5897 26.89394565465136 9.501958689691449 3.091761439870205 0 0 0
130 44 3 -1.1794 29.81161303689246 8.690850959507129 3.1205217761450164 0 0 0
131 44 2 0.5897 30.451047192875752 8.874091024212168 2.4322053979556832 0 0 0
178 60 3 -1.1794 24.14064683504553 13.294511729610818 2.4839606615734695 0 0 0
179 60 2 0.5897 24.973271521058756 12.916550839890006 2.767005008022723 0 0 0
181 61 3 -1.1794 26.359340728234006 12.21769468629357 3.7419229381634067 0 0 0
182 61 2 0.5897 26.45701240955418 11.488377825209566 3.1297221603923893 0 0 0
183 61 2 0.5897 26.897205186755695 12.91677631578357 3.3701452231641458 0 0 0
226 76 3 -1.1794 22.84369185492268 15.482340193397816 3.421985587597444 0 0 0
227 76 2 0.5897 23.33093827801208 16.283509055941654 3.229760328002041 0 0 0
228 76 2 0.5897 23.351847914210857 14.786528297330133 3.005026557665759 0 0 0
285 95 2 0.5897 30.08036094870202 17.824080429732504 2.6786187179818017 0 0 0
745 249 3 -1.1794 23.914786842625826 9.444870015235011 5.721854471132281 0 0 0
747 249 2 0.5897 23.905514540954893 8.62941007254016 6.223023647166373 0 0 0
748 250 3 -1.1794 27.06435842156446 8.28128885141101 4.863759507715699 0 0 0
749 250 2 0.5897 27.807051283586524 8.655700262211477 5.3375266824557 0 0 0
751 251 3 -1.1794 29.859009574242975 9.639864893666513 5.819604232866791 0 0 0
752 251 2 0.5897 29.957546949290805 9.229053464291349 4.960675799471218 0 0 0
805 269 3 -1.1794 23.64806777851244 12.241239393554144 6.1282210130726344 0 0 0
806 269 2 0.5897 23.649579692422858 11.334755646388162 5.820784303005066 0 0 0
807 269 2 0.5897 24.02779688235107 12.740504254030187 5.405191045496663 0 0 0
808 270 3 -1.1794 29.810466417482118 12.707730040913919 5.831631186196862 0 0 0
809 270 2 0.5897 29.182121980926382 13.050313059151424 5.195980305538716 0 0 0
810 270 2 0.5897 29.745882849799642 11.756711590550257 5.744308884710772 0 0 0
862 288 3 -1.1794 28.96267316714771 15.644344235724585 5.991697397664236 0 0 0
863 288 2 0.5897 29.04308430998541 14.725407880785468 6.247278711266734 0 0 0
864 288 2 0.5897 28.259786956544442 15.986455287007793 6.5440947270481615 0 0 0
1380 460 2 0.5897 23.03372598522813 8.963888824061344 8.86861504529294 0 0 0
1437 479 2 0.5897 27.01257699521684 10.292745158066344 8.238230052170303 0 0 0
1440 480 2 0.5897 29.519273949314755 12.659021832519828 8.802178540545041 0 0 0
1489 497 3 -1.1794 24.791289324893278 15.32154504794152 9.556380423070141 0 0 0
1493 498 2 0.5897 27.879657194308955 15.071261947799016 8.72282648540054 0 0 0
1554 518 2 0.5897 24.27763713168759 17.55362665723697 9.420944389539715 0 0 0
1556 519 2 0.5897 27.164518156617657 17.725078310134236 8.743515181514471 0 0 0
30057 0 1 0 29.238884562612625 14.174071068030655 1.762092285983871 0 0 0
923 308 2 0.5897 26.465493397894008 16.263467243120264 5.730119926409365 0 0 0
1433 478 2 0.5897 24.24908382329098 12.572028963975212 8.149879362921684 0 0 0
133 45 3 -1.1794 31.844506486227708 9.53641680924418 1.0689126861315177 0 0 0
135 45 2 0.5897 31.861637236414794 10.269741606240963 1.6838714407391622 0 0 0
136 46 3 -1.1794 36.45342689554949 8.93925830911879 3.442210603118618 0 0 0
137 46 2 0.5897 37.395775877868104 8.827000480209918 3.3172713796741355 0 0 0
139 47 3 -1.1794 39.32428879454789 8.750248928367103 3.155562324526077 0 0 0
184 62 3 -1.1794 32.427598170344275 11.711067800533634 2.822306680242683 0 0 0
185 62 2 0.5897 33.328244644810404 11.675920725241024 2.5000774180814815 0 0 0
186 62 2 0.5897 32.50452270228423 12.053431220916677 3.712868880382739 0 0 0
187 63 3 -1.1794 35.046454161031285 12.200391973493108 2.2012570612839113 0 0 0
188 63 2 0.5897 35.527385209593916 12.93753900206828 2.5774901942294144 0 0 0
189 63 2 0.5897 35.66275465329928 11.468830451756997 2.2362210204484674 0 0 0
229 77 3 -1.1794 36.6236502957308 14.26759369288632 3.2865084948114864 0 0 0
230 77 2 0.5897 37.339672609551045 14.657253009239938 2.7848002794140783 0 0 0
231 77 2 0.5897 36.803899310332376 14.51468626818367 4.193529647024502 0 0 0
232 78 3 -1.1794 38.38799443446272 15.632299979797217 1.7397289187817626 0 0 0
234 78 2 0.5897 38.33672096737165 16.266376182564468 1.024501554756634 0 0 0
21102 7034 2 0.5897 20.62736158906589 34.49288663755056 33.30966669758689 0 0 0
293 98 2 0.5897 38.82177537403091 17.569232181410655 3.7089237060334854 0 0 0
754 252 3 -1.1794 32.979742146099404 9.127824565122694 5.612296277590759 0 0 0
756 252 2 0.5897 32.080153758522684 9.450863676243872 5.663464387287792 0 0 0
757 253 3 -1.1794 36.95813928419821 9.539178608463155 5.951946259828217 0 0 0
758 253 2 0.5897 36.64435610103337 9.357959300173475 5.065982835493883 0 0 0
811 271 3 -1.1794 33.435065065996525 11.942103178051806 5.362744628973245 0 0 0
812 271 2 0.5897 33.33232079408884 10.992031789717931 5.3076108999213085 0 0 0
813 271 2 0.5897 33.135369519346014 12.165159322026009 6.244027997580553 0 0 0
814 272 3 -1.1794 36.04393606814634 12.172309170306239 6.300287836032642 0 0 0
815 272 2 0.5897 35.23866433176273 12.231582789463468 5.786228414106818 0 0 0
816 272 2 0.5897 36.344051313726105 11.272295594927495 6.173247814823312 0 0 0
819 273 2 0.5897 39.713006186282996 12.446043039130616 6.550223383814021 0 0 0
865 289 3 -1.1794 32.330606422514784 14.93511766283887 5.403714306374554 0 0 0
866 289 2 0.5897 32.11929644147208 14.516278731302199 4.569356007254741 0 0 0
867 289 2 0.5897 31.84427489006765 14.430361842513209 6.0555848544623645 0 0 0
868 290 3 -1.1794 35.379909287516405 15.40114841283271 6.338319505453855 0 0 0
869 290 2 0.5897 34.50041065371268 15.381945166944002 5.961032831191462 0 0 0
870 290 2 0.5897 35.43360837953264 14.602146362637212 6.8626707341635 0 0 0
873 291 2 0.5897 38.909975822921005 14.144552486116524 6.153099436032033 0 0 0
932 311 2 0.5897 36.13629999313689 17.407537010615986 6.401933454274529 0 0 0
1392 464 2 0.5897 35.46514755320087 9.424577400619333 8.803880392531239 0 0 0
1442 481 2 0.5897 33.15251221924656 11.94389346736111 8.630924380208304 0 0 0
1445 482 2 0.5897 35.42348261392911 12.032762979789323 8.38282557711772 0 0 0
1447 483 3 -1.1794 39.27136950965952 11.625931751337117 8.441408221058845 0 0 0
1496 499 2 0.5897 32.64821373853228 14.480007011531391 8.788980636172374 0 0 0
30032 0 1 0 38.615835297119006 12.15959397772238 1.7064605245590512 0 0 0
871 291 3 -1.1794 38.57411380512408 14.856539123277324 6.697621350654867 0 0 0
288 96 2 0.5897 31.413782963574633 16.518996669598554 0.9327666788551542 0 0 0
1441 481 3 -1.1794 32.55751293116043 12.437020337854936 8.066093811234719 0 0 0
1495 499 3 -1.1794 32.277582531344926 15.321775277484004 9.054104079205633 0 0 0
763 255 3 -1.1794 44.866955614812774 9.648457812159116 5.848659831095717 0 0 0
140 47 2 0.5897 39.688128195702845 8.989097397917785 2.303034321758865 0 0 0
142 48 3 -1.1794 42.22645436718758 9.509589164255004 1.3460179610071354 0 0 0
144 48 2 0.5897 43.06897271079464 9.62192309256894 1.786218324877229 0 0 0
145 49 3 -1.1794 44.49442683193104 9.574239507113779 3.119835446812265 0 0 0
146 49 2 0.5897 44.60076568837161 8.767012915713421 2.6165366655785176 0 0 0
147 49 2 0.5897 44.34741369249511 9.27915538193004 4.018470499350482 0 0 0
190 64 3 -1.1794 42.42274550719485 12.695596741475331 2.8958280526555 0 0 0
191 64 2 0.5897 42.12859691964639 13.605289628175548 2.8492713360548954 0 0 0
192 64 2 0.5897 41.78926342623275 12.211147775503946 2.366450011987257 0 0 0
193 65 3 -1.1794 45.11816312815161 12.618800173289975 2.722065138314359 0 0 0
194 65 2 0.5897 45.506401977793466 11.747615171922138 2.8029286786866057 0 0 0
195 65 2 0.5897 44.1738568797291 12.462460211225665 2.730719656431147 0 0 0
233 78 2 0.5897 39.299929616849504 15.341436029444557 1.7376707113807033 0 0 0
235 79 3 -1.1794 41.05532858703418 15.44202281493979 3.007352945771682 0 0 0
236 79 2 0.5897 41.67235457073161 15.970393747757448 2.5010579101550556 0 0 0
237 79 2 0.5897 41.419186741623406 15.430636854250624 3.8926267986360554 0 0 0
760 254 3 -1.1794 42.05686390695744 10.045797376576326 4.877970842063738 0 0 0
761 254 2 0.5897 42.93620007670969 10.419360880770853 4.936709108456963 0 0 0
762 254 2 0.5897 41.51599047543098 10.757769452759911 4.536234794440137 0 0 0
764 255 2 0.5897 45.69380903665977 9.204622842760433 5.660097984700952 0 0 0
765 255 2 0.5897 44.62637190813654 9.345811029700146 6.724305894288451 0 0 0
817 273 3 -1.1794 39.79798596977764 12.436139058858707 5.596853975239055 0 0 0
818 273 2 0.5897 39.485568384890946 11.569459214387772 5.337059135111742 0 0 0
820 274 3 -1.1794 42.66007745421944 12.918511671068094 6.805501877006866 0 0 0
821 274 2 0.5897 42.23974193005185 13.658603819535319 6.367536392098567 0 0 0
822 274 2 0.5897 42.288591363408884 12.145545843891952 6.38035046124947 0 0 0
823 275 3 -1.1794 45.39967601889608 13.317806829923764 5.185015099922619 0 0 0
824 275 2 0.5897 45.325925662976644 13.143936555628194 4.246632549808575 0 0 0
825 275 2 0.5897 44.5296763961503 13.124172849346238 5.534068630249342 0 0 0
872 291 2 0.5897 38.858474554811174 15.654361118437976 6.25169491645191 0 0 0
874 292 3 -1.1794 41.54980571068839 15.591104312776169 6.081612775658922 0 0 0
875 292 2 0.5897 41.38614378568654 15.372837129942521 6.999112529054045 0 0 0
876 292 2 0.5897 40.91748538383385 16.28164470072579 5.88272420049454 0 0 0
877 293 3 -1.1794 46.1109728183645 15.687417912718422 6.64065583916477 0 0 0
878 293 2 0.5897 46.86857223119566 15.607107735431903 7.220160734582523 0 0 0
879 293 2 0.5897 46.09203632951178 14.86293488957938 6.154752002267801 0 0 0
939 313 2 0.5897 44.80087770074655 16.80029604452642 6.213987214184839 0 0 0
1395 465 2 0.5897 39.06680191491884 9.01456877391046 10.189794577565268 0 0 0
1396 466 3 -1.1794 44.87983641358757 9.50940902431111 8.700091057455367 0 0 0
1451 484 2 0.5897 42.656816130337866 11.552762806438162 9.306562778330713 0 0 0
1502 501 2 0.5897 38.643603379727864 14.493741408193289 8.380901203929447 0 0 0
1504 502 3 -1.1794 41.57178778185728 14.790637359144387 8.773127973091862 0 0 0
1508 503 2 0.5897 44.60058703679384 15.580109172129083 8.102230795608383 0 0 0
1568 523 2 0.5897 38.97644413207473 16.669605097021734 9.478879409648929 0 0 0
1453 485 3 -1.1794 44.84603085955872 12.465924628844148 9.101407518630385 0 0 0
148 50 3 -1.1794 48.71995498281907 8.251526516716185 2.6447331059260337 0 0 0
150 50 2 0.5897 48.29795017325191 9.020737640843008 3.0274317124636774 0 0 0
151 51 3 -1.1794 51.33968632773048 9.456659890539838 2.5445518700461642 0 0 0
152 51 2 0.5897 51.69289717252276 9.39926435854236 3.432346785339291 0 0 0
153 51 2 0.5897 50.49351128940959 9.011908023725287 2.593702800552881 0 0 0
196 66 3 -1.1794 50.477602516939314 12.308468631270287 2.6199664116290746 0 0 0
197 66 2 0.5897 51.30116248336746 11.824801851887074 2.5563473930131617 0 0 0
198 66 2 0.5897 50.01308110734918 11.896620486643918 3.348549019367915 0 0 0
238 80 3 -1.1794 47.88137796103412 15.516549167534539 2.9637089049383696 0 0 0
239 80 2 0.5897 47.93856489516022 15.14125940020188 2.0850060269931294 0 0 0
240 80 2 0.5897 46.97325181970048 15.370226807451616 3.22852615203304 0 0 0
241 81 3 -1.1794 51.08186091979331 15.04112120770169 2.9592325993671125 0 0 0
242 81 2 0.5897 50.55006778199425 15.79311014576931 3.219885861569544 0 0 0
243 81 2 0.5897 50.44828042217104 14.397513172918815 2.6420943586427854 0 0 0
244 82 3 -1.1794 53.74581969940205 15.877060860230475 1.9345841910800154 0 0 0
245 82 2 0.5897 53.056197077850584 15.480377289032699 2.466838835648353 0 0 0
309 103 2 0.5897 53.475521182755784 17.494300268387896 2.905413913788441 0 0 0
766 256 3 -1.1794 47.46631901454874 8.773959786033611 5.7414720683994265 0 0 0
768 256 2 0.5897 47.54256102822694 9.023967828855186 6.66229493985466 0 0 0
769 257 3 -1.1794 51.10050761460106 8.774330214675214 5.5882002277993985 0 0 0
771 257 2 0.5897 51.9068287715771 8.38714592838744 5.929031958340896 0 0 0
774 258 2 0.5897 54.15761986884236 9.936263098813624 5.262572480445984 0 0 0
826 276 3 -1.1794 47.632373012926024 11.735985573393043 5.741993471334655 0 0 0
827 276 2 0.5897 47.3382610497452 10.825169778288227 5.729968024080577 0 0 0
828 276 2 0.5897 46.841190984119244 12.245968743711712 5.568265223105792 0 0 0
829 277 3 -1.1794 51.35004336283791 11.565009990921478 6.355821346551193 0 0 0
830 277 2 0.5897 50.97183550152725 10.694053289091237 6.234885117073979 0 0 0
831 277 2 0.5897 51.14569592633731 11.791516965678376 7.26310807419835 0 0 0
832 278 3 -1.1794 53.84657946491039 10.598858973570495 6.936525528439534 0 0 0
833 278 2 0.5897 54.499026600139516 11.233642223713344 7.232488861409565 0 0 0
834 278 2 0.5897 53.03586021256482 11.102906813024275 6.866498788634892 0 0 0
880 294 3 -1.1794 49.110594163196836 14.411851133820042 6.004442346780843 0 0 0
881 294 2 0.5897 49.991768175030984 14.779919179236082 6.069938171990753 0 0 0
882 294 2 0.5897 49.106415117239735 13.946596111311848 5.167930912670041 0 0 0
883 295 3 -1.1794 51.47802440693374 15.521556853060643 5.609256903551804 0 0 0
884 295 2 0.5897 51.007541292545525 16.348930441165482 5.507622110304298 0 0 0
885 295 2 0.5897 51.57713587793981 15.190614146766235 4.7165723634532455 0 0 0
886 296 3 -1.1794 54.28229756956503 16.13024770679589 6.00164833577379 0 0 0
887 296 2 0.5897 54.78608265416295 15.783654168696689 5.265234450230613 0 0 0
888 296 2 0.5897 53.40106869569191 15.778114783979547 5.8764640855887045 0 0 0
941 314 2 0.5897 47.435022752111685 16.705358243941355 5.461705794057995 0 0 0
948 316 2 0.5897 54.73439807425722 17.950937676846987 6.219811253537736 0 0 0
1404 468 2 0.5897 54.275890652183705 9.039270147331097 8.973352659800161 0 0 0
1457 486 2 0.5897 47.89321210195146 12.177010508158387 7.4538818875412405 0 0 0
1461 487 2 0.5897 51.18738491180043 12.129395552149907 10.04694642059281 0 0 0
1511 504 2 0.5897 46.61737785638358 15.489937380856388 9.535337482230442 0 0 0
1514 505 2 0.5897 53.8456672163253 16.027605123633798 7.99811189279254 0 0 0
30081 0 1 0 53.747088744105085 12.478877825059957 3.556100942426209 0 0 0
246 82 2 0.5897 54.55902828701287 15.641908730524285 2.381381504481654 0 0 0
302 101 2 0.5897 48.06475149378196 17.316784278570072 3.0262242264309656 0 0 0
1399 467 3 -1.1794 47.4798286155196 9.229765722900385 8.394676779913064 0 0 0
154 52 3 -1.1794 56.07656407603283 10.25624831436594 2.9431650696980864 0 0 0
780 260 2 0.5897 58.854405891758574 7.66814127281237 6.602752778465472 0 0 0
155 52 2 0.5897 56.250372502406975 9.398109639566092 2.5563560472162563 0 0 0
156 52 2 0.5897 55.299905381336956 10.1218258700839 3.486270507420634 0 0 0
159 53 2 0.5897 62.12971726568107 9.38013586537103 1.4116081488609826 0 0 0
199 67 3 -1.1794 57.94314314500243 12.518277581289412 3.2879745590272593 0 0 0
200 67 2 0.5897 58.823533284533816 12.224637688031192 3.0536238700189555 0 0 0
201 67 2 0.5897 57.3668909153094 11.818901368459668 2.979690704016343 0 0 0
202 68 3 -1.1794 60.99711079797211 11.563329880602819 3.342499346511587 0 0 0
203 68 2 0.5897 61.48675455107226 12.057569555699065 3.999924856756511 0 0 0
204 68 2 0.5897 61.62401760952041 10.921701992790783 3.0085325351141843 0 0 0
247 83 3 -1.1794 56.2970423201139 14.69911236536449 2.932239247977897 0 0 0
248 83 2 0.5897 56.62752907469729 14.755477958330673 3.8288067510223796 0 0 0
249 83 2 0.5897 56.80685304379407 13.994520472257243 2.5323958407386975 0 0 0
315 105 2 0.5897 59.99777038188672 17.308159454516087 2.582132113725688 0 0 0
775 259 3 -1.1794 57.063474040869544 11.351743585861195 6.108201773314866 0 0 0
776 259 2 0.5897 57.40429608070233 10.59916941027294 5.624772080406479 0 0 0
777 259 2 0.5897 57.84166495590042 11.853438550326098 6.351003577808809 0 0 0
778 260 3 -1.1794 58.96780056244829 8.601713849432384 6.424382594570383 0 0 0
779 260 2 0.5897 59.90976941028382 8.749457294497926 6.5086363963001155 0 0 0
889 297 3 -1.1794 57.307727887839505 14.072217182129386 5.502721794634283 0 0 0
890 297 2 0.5897 58.19474446446236 14.395015081425358 5.6615766142094035 0 0 0
891 297 2 0.5897 57.43263704594202 13.192371855628489 5.14705104473715 0 0 0
892 298 3 -1.1794 59.97432444593985 14.855529514301445 5.571662751228582 0 0 0
893 298 2 0.5897 60.909901332216265 14.744111102754978 5.4028049839524295 0 0 0
894 298 2 0.5897 59.82642090141774 15.797776189736146 5.490865557770078 0 0 0
1406 469 2 0.5897 57.19051000438599 9.03184033543523 7.964309613480166 0 0 0
1467 489 2 0.5897 56.412828872468914 10.74630699752699 9.77244015037638 0 0 0
1468 490 3 -1.1794 58.4693939452663 12.523725667565948 8.253240860726745 0 0 0
1517 506 2 0.5897 56.77669899013549 15.404721924269081 7.156283764244314 0 0 0
1520 507 2 0.5897 59.31183301606128 14.965303769919965 9.059340569345611 0 0 0
897 299 2 0.5897 63.0098239749874 16.257685398654452 5.505131146409918 0 0 0
157 53 3 -1.1794 62.68487165459903 9.466157190439183 2.186614986095174 0 0 0
160 54 3 -1.1794 69.8139442535767 9.038332166188871 3.008493517890484 0 0 0
162 54 2 0.5897 68.88079219818698 9.168082123912532 3.177678874313696 0 0 0
205 69 3 -1.1794 65.89380230066898 12.148155787114693 1.8455214563829463 0 0 0
206 69 2 0.5897 66.77822399021112 11.917281437342098 2.129645896415573 0 0 0
207 69 2 0.5897 65.78801668292223 11.703136484565855 1.0046896952745406 0 0 0
208 70 3 -1.1794 68.66898422515858 11.640243566616514 2.0306076891964935 0 0 0
209 70 2 0.5897 68.9469390687525 12.272543947421958 2.6933061819594144 0 0 0
210 70 2 0.5897 69.23892263217151 10.883414575777698 2.167036035181904 0 0 0
250 84 3 -1.1794 63.20140839102093 14.691422927198929 2.6946875637667254 0 0 0
251 84 2 0.5897 63.23001293036673 13.75862129949488 2.481861502622085 0 0 0
252 84 2 0.5897 63.981392636565246 15.05686251464592 2.2771816410092454 0 0 0
253 85 3 -1.1794 66.19147388048536 16.01329097315901 3.257336891240718 0 0 0
254 85 2 0.5897 66.54985076651043 16.814259693454613 3.6397597199302902 0 0 0
255 85 2 0.5897 66.38095074787738 15.333135001197386 3.9036485535012244 0 0 0
317 106 2 0.5897 61.589115993119094 15.759590151202174 1.8798411481109454 0 0 0
320 107 2 0.5897 67.35017424721829 16.834037624362608 2.1279388552626815 0 0 0
781 261 3 -1.1794 61.82934870804189 9.26027712850489 5.20980700252162 0 0 0
782 261 2 0.5897 62.47742830369581 9.789077438921256 4.744410204673159 0 0 0
785 262 2 0.5897 66.84889724459605 7.886343943481581 4.140717905228456 0 0 0
787 263 3 -1.1794 68.17247605643801 8.851532387250913 5.88045463390945 0 0 0
789 263 2 0.5897 68.91419865619922 8.671905787291273 6.458220810789516 0 0 0
835 279 3 -1.1794 62.98074051212728 12.299855485394382 5.317231871930198 0 0 0
836 279 2 0.5897 63.264852709374814 13.210359158574876 5.236641743399122 0 0 0
837 279 2 0.5897 62.599145345178464 12.244176786343758 6.193311664479095 0 0 0
838 280 3 -1.1794 66.41154459809147 13.52635178320628 4.798752260540713 0 0 0
839 280 2 0.5897 65.71806864921398 13.213219759975924 4.218002195350618 0 0 0
840 280 2 0.5897 65.96009713416937 14.082983505725286 5.433250555424312 0 0 0
841 281 3 -1.1794 69.02685734446973 12.237473718956382 5.41791126396401 0 0 0
842 281 2 0.5897 69.11624235505425 13.077784656701418 5.867488785357683 0 0 0
843 281 2 0.5897 68.10334268864985 12.195078277339645 5.169808144230236 0 0 0
895 299 3 -1.1794 63.6621020238547 15.60658162765738 5.246616085818358 0 0 0
896 299 2 0.5897 63.384435982819504 15.321212877418304 4.3761566436770085 0 0 0
898 300 3 -1.1794 66.20251828755866 16.169984675269543 6.182143397397256 0 0 0
899 300 2 0.5897 65.29239482971482 16.128479067596146 5.888571768075854 0 0 0
900 300 2 0.5897 66.18774288031081 15.796306333083274 7.063266592141792 0 0 0
901 301 3 -1.1794 70.08102341581423 14.948646756612375 6.651608589148887 0 0 0
902 301 2 0.5897 69.59254621337548 15.739782475502432 6.424174764364893 0 0 0
903 301 2 0.5897 0.69506706297216 15.231245243973893 6.681506447536705 1 0 0
956 319 2 0.5897 66.73321038230826 17.704720181346268 6.615664819096386 0 0 0
1417 473 3 -1.1794 68.86853996495694 9.024219373497504 9.233731488935224 0 0 0
1472 491 2 0.5897 62.75041647968534 10.851013277626537 8.462854347100144 0 0 0
1475 492 2 0.5897 67.96861453754651 14.154203239209975 9.67180339365362 0 0 0
1523 508 2 0.5897 62.70108666680346 13.704676965102479 9.270080834562265 0 0 0
1525 509 3 -1.1794 65.4654285797885 15.371765022040783 8.521887991446249 0 0 0
1530 510 2 0.5897 69.73757631556829 15.138494785626063 8.566433076668888 0 0 0
30008 0 1 0 65.63892726516187 10.413645682670774 6.979973966173392 0 0 0
261 87 2 0.5897 6.541534769327275 18.084868185510373 1.7460565458913335 0 0 0
256 86 3 -1.1794 3.3750737550648537 18.12934162610656 3.400470589084755 0 0 0
258 86 2 0.5897 3.050993245306551 18.33142597265028 4.278176110677503 0 0 0
259 87 3 -1.1794 6.083405937725137 18.620316445153804 2.393856315727392 0 0 0
260 87 2 0.5897 5.24159315520236 18.181366499186957 2.5159490773604007 0 0 0
322 108 3 -1.1794 2.6532986953035067 21.0048354381443 2.920664162540542 0 0 0
323 108 2 0.5897 2.369962471735273 20.09240041517374 2.9791000135439423 0 0 0
324 108 2 0.5897 3.5334213529606515 20.9593693497208 2.547103739450564 0 0 0
325 109 3 -1.1794 6.024977351941216 21.31303042671831 3.1700812116882724 0 0 0
326 109 2 0.5897 6.227433692273031 20.400348256435002 2.9645237362299994 0 0 0
327 109 2 0.5897 6.18640196492904 21.388720552419894 4.110530292184792 0 0 0
382 128 3 -1.1794 3.1844977595765656 24.460684729477382 2.396255324001411 0 0 0
383 128 2 0.5897 4.115375571495849 24.24586920055996 2.455845190546184 0 0 0
384 128 2 0.5897 2.7788780624871783 23.970776820740266 3.111583448215548 0 0 0
385 129 3 -1.1794 5.962412635911079 24.257863782261317 3.4422804564119014 0 0 0
386 129 2 0.5897 6.291255704308486 23.487410023943077 2.979144340379208 0 0 0
387 129 2 0.5897 5.870685767041409 23.970747950064585 4.35078534743599 0 0 0
904 302 3 -1.1794 3.023789586708627 18.21334228414747 6.155482927478573 0 0 0
905 302 2 0.5897 3.903556387137436 17.839043363594442 6.109202582032988 0 0 0
906 302 2 0.5897 2.856579714913442 18.31823945285399 7.092109392955614 0 0 0
907 303 3 -1.1794 5.647447186580786 17.413078851728862 6.284505712698096 0 0 0
909 303 2 0.5897 6.405489373508637 17.969924361891195 6.106947104917211 0 0 0
958 320 3 -1.1794 2.6766726710528945 21.623559107671422 5.755150594169513 0 0 0
959 320 2 0.5897 2.562919885261226 21.451209968118846 4.820491373065233 0 0 0
960 320 2 0.5897 1.8950083733829453 21.252504311175418 6.1644797607139905 0 0 0
961 321 3 -1.1794 6.0692071777738965 20.866877557853083 6.14864251638191 0 0 0
962 321 2 0.5897 6.845848356548247 20.310009851437083 6.094247676614396 0 0 0
963 321 2 0.5897 5.395789717453187 20.303031161442973 6.529192156097843 0 0 0
1021 341 3 -1.1794 3.0282143109221566 24.44209492924558 5.412829358548517 0 0 0
1022 341 2 0.5897 3.9273466279282654 24.6259294120989 5.6848534670493445 0 0 0
1023 341 2 0.5897 2.841811333949486 23.574223212116515 5.770996601600173 0 0 0
1024 342 3 -1.1794 5.745062121792536 23.560867352846305 6.1212609753893386 0 0 0
1025 342 2 0.5897 5.616984272076241 22.614412597681465 6.1849088973078254 0 0 0
1026 342 2 0.5897 6.6876518258692945 23.683600658403567 6.233923392939836 0 0 0
1531 511 3 -1.1794 2.863080449965918 17.494695925596506 9.02337487037949 0 0 0
1535 512 2 0.5897 6.529915054650196 18.199628044867783 9.002301247132523 0 0 0
1602 534 2 0.5897 4.245848987248662 21.456805224925386 8.184834641646518 0 0 0
263 88 2 0.5897 9.395328403667463 18.372870029241305 2.526487341116486 0 0 0
266 89 2 0.5897 12.612574963999949 17.59986004515905 4.987613396767159 0 0 0
262 88 3 -1.1794 9.371937217473167 17.508399717136626 2.93682288046661 0 0 0
264 88 2 0.5897 10.232276910562211 17.413376042911644 3.345501178202238 0 0 0
265 89 3 -1.1794 12.14023911104572 18.29748606595648 4.53324820927837 0 0 0
267 89 2 0.5897 12.276403986589814 19.073242123823558 5.077210386427098 0 0 0
268 90 3 -1.1794 14.604846611897935 18.919723638132353 2.5980695074441233 0 0 0
269 90 2 0.5897 13.948737589643759 19.24519040993905 1.9817709940092507 0 0 0
270 90 2 0.5897 14.095587192544283 18.58519801146121 3.336296464150191 0 0 0
328 110 3 -1.1794 8.395624902631813 21.712220524829725 2.093747541544646 0 0 0
329 110 2 0.5897 7.466775682477917 21.583851099553918 2.2860859931618958 0 0 0
330 110 2 0.5897 8.529896184668528 21.27235232992736 1.2542723784188803 0 0 0
331 111 3 -1.1794 11.773265936073466 20.579535955252407 2.5758073825596237 0 0 0
332 111 2 0.5897 10.909682274343973 20.980423512065016 2.477094224188776 0 0 0
333 111 2 0.5897 11.674167086861566 19.97393117274111 3.310418885537479 0 0 0
334 112 3 -1.1794 16.710359029862644 21.99959288075239 2.859915630791742 0 0 0
335 112 2 0.5897 16.512762509297076 21.172265867592994 2.4209196879629507 0 0 0
388 130 3 -1.1794 9.60092066153653 23.885717626109134 3.6180091651983646 0 0 0
389 130 2 0.5897 9.027503744650158 23.290757084718578 3.134844977511942 0 0 0
390 130 2 0.5897 9.391101816540747 24.753787871534094 3.2735332777275983 0 0 0
391 131 3 -1.1794 12.196704056805515 23.447005828515735 2.533983877170303 0 0 0
392 131 2 0.5897 11.253497128929508 23.60190454280834 2.5849647416155133 0 0 0
393 131 2 0.5897 12.296705254614347 22.51276085391076 2.716789467170549 0 0 0
394 132 3 -1.1794 14.753221679589899 24.31052345666884 2.169422741699803 0 0 0
395 132 2 0.5897 15.252048200396175 23.71254428759232 2.726041794980344 0 0 0
396 132 2 0.5897 13.894462018882246 23.896871575158368 2.081932170484096 0 0 0
452 151 2 0.5897 14.533602763487066 25.92134660074281 2.7433927326206966 0 0 0
910 304 3 -1.1794 8.312133159747193 18.63080300254279 6.155786855475641 0 0 0
912 304 2 0.5897 8.30596269230693 18.53877163831 7.108532240130764 0 0 0
913 305 3 -1.1794 14.879196326342134 18.27783333885845 5.970222109983513 0 0 0
915 305 2 0.5897 14.775340038033772 18.068376341636803 6.898431762133269 0 0 0
964 322 3 -1.1794 9.015205259998384 21.0793628182756 5.348070387081723 0 0 0
965 322 2 0.5897 9.896467351981094 21.32060123654424 5.633400095480251 0 0 0
966 322 2 0.5897 8.977451812552502 20.129769636948765 5.462441975779045 0 0 0
967 323 3 -1.1794 12.370914152771194 20.5596072832234 6.0911324106738665 0 0 0
968 323 2 0.5897 13.24285517688207 20.789613984075995 5.770119940985645 0 0 0
969 323 2 0.5897 12.506555793696862 20.329540725959752 7.010319066398185 0 0 0
970 324 3 -1.1794 14.68160809213343 21.224122128740344 4.845816586603097 0 0 0
971 324 2 0.5897 14.68066981693887 20.315718613873315 5.147536764382222 0 0 0
972 324 2 0.5897 14.949675011419044 21.731242349382807 5.612107087165714 0 0 0
1027 343 3 -1.1794 8.421164266607944 23.541162269961283 6.345421145602772 0 0 0
1028 343 2 0.5897 8.856341739650603 23.974120035367772 5.61098264757827 0 0 0
1029 343 2 0.5897 8.399249912960808 22.616230119597148 6.09995833751403 0 0 0
1030 344 3 -1.1794 11.837554351640803 23.163853895637402 5.781950806996436 0 0 0
1031 344 2 0.5897 11.638274263864288 23.456010844511106 4.892476951531482 0 0 0
1032 344 2 0.5897 12.3367281515616 22.355830805047944 5.662971247178899 0 0 0
1033 345 3 -1.1794 15.250879869350696 24.2801826836233 5.762772567138843 0 0 0
1034 345 2 0.5897 14.652325086654063 24.783251458116105 5.2106079054300904 0 0 0
1035 345 2 0.5897 15.09605783137195 24.610620979743963 6.647686694835945 0 0 0
1539 513 2 0.5897 8.81308383831221 18.124944350045894 9.51694216264351 0 0 0
1545 515 2 0.5897 15.912824722231923 18.492631869790582 8.982248866997992 0 0 0
1604 535 2 0.5897 9.548431141577744 21.204473671056697 8.251607481448595 0 0 0
1610 537 2 0.5897 16.058187556723716 21.399467321805428 8.715073707554591 0 0 0
1658 553 2 0.5897 12.093802092352233 23.29954949927571 7.579959140738783 0 0 0
1660 554 3 -1.1794 14.597666401664803 24.480294281408106 8.495567119455474 0 0 0
1703 568 2 0.5897 7.3136923699797185 25.77288626958351 8.349042957471871 0 0 0
1706 569 2 0.5897 13.901732322424799 26.305959555463122 7.465071795373135 0 0 0
1606 536 3 -1.1794 12.861627223286597 20.189626669546588 8.851991155090987 0 0 0
1656 552 2 0.5897 10.044978282474792 23.777383988966193 9.141384507531193 0 0 0
1550 517 2 0.5897 20.526701139469342 16.694257786245483 8.21716629736195 0 0 0
336 112 2 0.5897 16.31644101133164 21.910831899907123 3.7277756847137575 0 0 0
271 91 3 -1.1794 18.29738657357751 18.237151509746866 3.0129221675230466 0 0 0
272 91 2 0.5897 18.31687222596128 19.034774136837623 3.5417417507176543 0 0 0
273 91 2 0.5897 17.599445458271788 17.709148504224277 3.4006372011330677 0 0 0
274 92 3 -1.1794 21.027839420272823 18.296033207603095 3.6587710518238654 0 0 0
276 92 2 0.5897 20.759280608639983 18.782410327882864 2.879319292596016 0 0 0
278 93 2 0.5897 22.996969027493005 17.971761045871983 3.1228702890374285 0 0 0
337 113 3 -1.1794 20.780282043204092 21.482367393158977 2.7055589935307185 0 0 0
338 113 2 0.5897 21.724895910851888 21.60919056837731 2.616945697765806 0 0 0
339 113 2 0.5897 20.587838205182702 21.735307135590023 3.6084537438265887 0 0 0
397 133 3 -1.1794 18.598073842709308 23.889115419670013 2.8869464707629615 0 0 0
398 133 2 0.5897 17.859246386777237 23.283431918960062 2.9462167020147785 0 0 0
399 133 2 0.5897 19.19577452558742 23.478172506329077 2.2623573121355633 0 0 0
916 306 3 -1.1794 19.166803608129015 18.99649007662738 5.686543990331581 0 0 0
918 306 2 0.5897 19.72723793680326 19.03167432587625 4.911362193205211 0 0 0
973 325 3 -1.1794 20.341571066135494 21.3675963111351 5.503776693873943 0 0 0
974 325 2 0.5897 20.093691027254465 20.47047426359549 5.7272905461623855 0 0 0
975 325 2 0.5897 20.489853236826857 21.793089590945005 6.3482881327679985 0 0 0
1036 346 3 -1.1794 18.282637796635754 23.448727425736156 6.382464865113748 0 0 0
1037 346 2 0.5897 18.257561683716165 22.644151174429357 5.864527234521947 0 0 0
1038 346 2 0.5897 17.373903962849578 23.748675994357455 6.404035449402346 0 0 0
1039 347 3 -1.1794 21.07020239561225 24.831780383720965 6.885661351409347 0 0 0
1040 347 2 0.5897 21.43508631627732 23.98022551047954 7.126382077815285 0 0 0
1041 347 2 0.5897 20.241440164176705 24.624385096081546 6.4539518356157055 0 0 0
1548 516 2 0.5897 17.886922714330552 17.20122723878608 8.948488090632452 0 0 0
1612 538 3 -1.1794 18.040822181348823 20.569868458098764 9.224319587631019 0 0 0
1613 538 2 0.5897 18.296776701154617 19.65956916614214 9.372892163875745 0 0 0
1615 539 3 -1.1794 20.593707384680986 22.321070350327343 8.264815966275233 0 0 0
1616 539 2 0.5897 19.88787045525425 21.719755593484138 8.502399947225092 0 0 0
342 114 2 0.5897 24.06279183481694 22.04061291005147 3.846819478481169 0 0 0
277 93 3 -1.1794 23.911387113166555 17.962007184850208 2.840069647050662 0 0 0
279 93 2 0.5897 24.240952021937574 18.832494909947776 3.063385324925014 0 0 0
280 94 3 -1.1794 26.74885192989938 18.47198199384159 2.0021705459002774 0 0 0
281 94 2 0.5897 27.61405857088608 18.308436647366452 2.3775391315730277 0 0 0
282 94 2 0.5897 26.218779791103874 17.727887600513505 2.287789550202499 0 0 0
283 95 3 -1.1794 29.33270649095032 18.374826490120515 2.910831765477783 0 0 0
284 95 2 0.5897 29.505219251043 18.6459543037166 3.812474693091306 0 0 0
340 114 3 -1.1794 23.967951523863157 21.51350790680983 3.0534737945759436 0 0 0
341 114 2 0.5897 24.866149746696003 21.319692916887288 2.7853179380968824 0 0 0
343 115 3 -1.1794 26.68266647052905 21.237566755443815 2.905767315434326 0 0 0
344 115 2 0.5897 26.85845286678396 20.424915009627984 2.4315014449539323 0 0 0
345 115 2 0.5897 26.47374808329862 20.955365197604504 3.7962431947118445 0 0 0
346 116 3 -1.1794 30.364452249815074 21.83416626108127 2.7625225635002186 0 0 0
347 116 2 0.5897 30.03676195421276 20.98269026651481 2.4729720856028377 0 0 0
348 116 2 0.5897 29.965309128524446 21.965077285582485 3.622626576565879 0 0 0
400 134 3 -1.1794 23.619966853124943 24.221747833491154 2.6691634549578453 0 0 0
401 134 2 0.5897 23.933168136608135 23.318284038312083 2.6256933897755106 0 0 0
402 134 2 0.5897 23.676641373526596 24.451024568938784 3.596768983603236 0 0 0
403 135 3 -1.1794 27.01868581814515 23.975166447165034 2.976218265773412 0 0 0
404 135 2 0.5897 27.202621354809423 23.04483167388893 3.1061276428985987 0 0 0
405 135 2 0.5897 26.085067434801257 24.06423304574724 3.1676726431704307 0 0 0
406 136 3 -1.1794 29.679553117105783 24.421079610601023 1.4480893100623982 0 0 0
407 136 2 0.5897 30.126506269314685 23.736440699763794 1.94581903584353 0 0 0
408 136 2 0.5897 28.749240926674165 24.214344554046505 1.537599932203616 0 0 0
919 307 3 -1.1794 23.805664123730633 18.60289019970664 6.301026828857106 0 0 0
920 307 2 0.5897 24.452244730820947 17.98159044619771 5.966134970469315 0 0 0
921 307 2 0.5897 23.8361370957115 18.492117687546635 7.251307485017964 0 0 0
922 308 3 -1.1794 26.275899023717827 17.200296911816547 5.781461724656094 0 0 0
924 308 2 0.5897 26.625035987880185 17.469599238667566 6.6310566077524316 0 0 0
925 309 3 -1.1794 29.955255110700303 18.349177450986474 5.590906702328541 0 0 0
926 309 2 0.5897 30.909047359154666 18.32503077420546 5.667907092834642 0 0 0
927 309 2 0.5897 29.694600341392693 17.429160553312308 5.54778240491807 0 0 0
976 326 3 -1.1794 23.032798203397498 21.273423352525842 6.163870284115138 0 0 0
977 326 2 0.5897 23.250939608562405 20.34522841036463 6.0796075039937625 0 0 0
978 326 2 0.5897 22.142447778226522 21.342935635315072 5.8193779459560835 0 0 0
979 327 3 -1.1794 25.913507129416317 20.4156759507226 5.377409096881304 0 0 0
980 327 2 0.5897 25.694404529232617 19.491629304013962 5.497259303267264 0 0 0
981 327 2 0.5897 25.107649316681968 20.883702032120212 5.5959887195865825 0 0 0
982 328 3 -1.1794 28.60474485145996 21.04635239669573 6.185725041608712 0 0 0
983 328 2 0.5897 29.09032135621827 20.2298013388863 6.068711894283759 0 0 0
984 328 2 0.5897 27.687040281022988 20.79783256143204 6.074870064282456 0 0 0
1042 348 3 -1.1794 24.80573671818015 23.255823133983608 5.139193940430505 0 0 0
1043 348 2 0.5897 25.413554902876793 23.719223176136573 5.715430520544898 0 0 0
1044 348 2 0.5897 24.012689281152785 23.14752478092327 5.664149709055049 0 0 0
1045 349 3 -1.1794 26.258689809333095 24.69964757430438 6.915935054483136 0 0 0
1046 349 2 0.5897 26.618225869356266 25.531369849816755 6.607384497681641 0 0 0
1047 349 2 0.5897 26.982307150789126 24.2848856776896 7.385598021441496 0 0 0
1559 520 2 0.5897 30.907016979395895 16.2225845903988 8.497712019640874 0 0 0
1622 541 2 0.5897 29.348311135832493 21.46241270883787 7.756052394837027 0 0 0
1666 556 3 -1.1794 29.073098748029786 24.351299302706675 8.246945248831452 0 0 0
1103 368 2 0.5897 23.22699733489947 26.93393445764716 6.457965147581076 0 0 0
1552 518 3 -1.1794 23.688397322482743 18.299824432498674 9.3104127898665 0 0 0
1555 519 3 -1.1794 26.81385247592083 18.33639630444762 8.095783938141714 0 0 0
1619 540 2 0.5897 24.54581092012812 21.30728252538774 8.61362837326223 0 0 0
1620 540 2 0.5897 25.50174682588379 21.388172740833333 9.784754772197704 0 0 0
1667 556 2 0.5897 29.607888297956176 23.57552836235393 8.415502554559374 0 0 0
936 312 2 0.5897 39.69312093925719 17.668186480934995 7.631125302073408 0 0 0
286 96 3 -1.1794 31.59901676033902 17.31656365005333 1.4285563735326576 0 0 0
287 96 2 0.5897 32.538213703092765 17.27459820862923 1.6085010794104844 0 0 0
289 97 3 -1.1794 37.543965580224494 18.308182903996403 0.8763917764489392 0 0 0
291 97 2 0.5897 36.640051204814206 18.37472144869871 0.5685876911758849 0 0 0
294 98 2 0.5897 38.425881081172264 18.23258966995972 2.4069563152160547 0 0 0
349 117 3 -1.1794 33.89794276380963 20.96143699942078 2.802608855415255 0 0 0
350 117 2 0.5897 33.11911042254462 21.40222730262333 2.4629678185330364 0 0 0
351 117 2 0.5897 33.75947568719992 20.92488220166056 3.749035219092809 0 0 0
352 118 3 -1.1794 36.06747216380318 21.71204151183971 1.577854087122069 0 0 0
353 118 2 0.5897 35.28727156994842 21.491568020525815 2.0866863753514826 0 0 0
354 118 2 0.5897 36.506667248936466 22.388745666910143 2.093034100083315 0 0 0
356 119 2 0.5897 38.025581970562946 21.403215049650523 1.8723367156454065 0 0 0
409 137 3 -1.1794 37.03595320755899 23.60120204868317 3.0017589387400156 0 0 0
410 137 2 0.5897 37.01737811362336 24.542915348899143 2.8312810029451856 0 0 0
411 137 2 0.5897 37.73894189826006 23.48690519065233 3.6412700603799775 0 0 0
413 138 2 0.5897 41.07324092184944 23.898601787143143 3.8292263941898614 0 0 0
928 310 3 -1.1794 32.5518666361519 18.05044043542157 5.795541883198839 0 0 0
929 310 2 0.5897 32.3847047526302 17.151245131237317 5.513165894046876 0 0 0
930 310 2 0.5897 32.80130514740693 17.970421729405338 6.716198757186792 0 0 0
931 311 3 -1.1794 36.76447039944335 17.883253303324455 6.945374375139626 0 0 0
933 311 2 0.5897 37.10075612179839 18.57414365784215 6.37457316756003 0 0 0
985 329 3 -1.1794 33.293534328286746 20.97529280605232 5.724902553617091 0 0 0
986 329 2 0.5897 34.17183077778881 21.03083041800828 6.101390666719874 0 0 0
987 329 2 0.5897 33.08312390686959 20.04168674771902 5.743329997364224 0 0 0
988 330 3 -1.1794 36.38174736499956 21.61396553717595 5.814598235501496 0 0 0
989 330 2 0.5897 36.77422008621668 20.750164080935065 5.687933192726601 0 0 0
990 330 2 0.5897 36.59738386972301 21.845402199460143 6.718019391521277 0 0 0
991 331 3 -1.1794 39.28939219439102 20.193508720843997 6.098710264227459 0 0 0
993 331 2 0.5897 39.59274255499095 20.51075646700917 6.949336294641069 0 0 0
1048 350 3 -1.1794 32.97131449968708 23.75279730846527 6.210702908012489 0 0 0
1049 350 2 0.5897 33.76548237705587 24.035931532506645 5.757530910098234 0 0 0
1050 350 2 0.5897 32.82230556024799 22.860194124133788 5.898792446290371 0 0 0
1051 351 3 -1.1794 35.51399833395486 24.619175579814986 5.983046856147582 0 0 0
1052 351 2 0.5897 35.66705136486006 25.337923385011212 5.369689050490873 0 0 0
1053 351 2 0.5897 35.84578858760631 23.84331068260607 5.531183426153344 0 0 0
1056 352 2 0.5897 37.787587020036874 23.07805253640021 5.618073488890413 0 0 0
1562 521 2 0.5897 33.19708097373325 18.976215202569303 8.801086582807724 0 0 0
1566 522 2 0.5897 36.80738441039908 17.566039457046205 9.181619425102543 0 0 0
1628 543 2 0.5897 37.81489508863973 22.207896591033116 8.716827536710941 0 0 0
1670 557 2 0.5897 32.43898416959177 23.661227498143777 7.866582148354315 0 0 0
1673 558 2 0.5897 35.49367410053492 24.861861191542648 7.920065509110862 0 0 0
30015 0 1 0 35.38946515402409 17.705003381409583 3.060216414704048 0 0 0
30075 0 1 0 33.07953609800159 25.45454918520585 2.7870754424993818 0 0 0
1054 352 3 -1.1794 38.500514466486614 23.437948626570343 5.090398103627208 0 0 0
1567 523 3 -1.1794 39.496758115491204 17.43141407863821 9.734129189897423 0 0 0
1627 543 3 -1.1794 36.872984134722955 22.253136029963187 8.552538918457198 0 0 0
1630 544 3 -1.1794 39.50686737413966 21.959170772480537 9.016852770330004 0 0 0
296 99 2 0.5897 41.94116004646855 18.519057961994367 3.6809450972519437 0 0 0
934 312 3 -1.1794 40.02518322925635 17.76309737852746 6.738400137475445 0 0 0
292 98 3 -1.1794 38.84430005407041 18.40874857705947 3.249645676153546 0 0 0
295 99 3 -1.1794 41.73160867597378 18.851962780409856 2.8083085769506604 0 0 0
297 99 2 0.5897 40.78140930431191 18.967178535830232 2.8171967121063686 0 0 0
298 100 3 -1.1794 45.0667334457738 17.36690198199819 2.999251161670173 0 0 0
299 100 2 0.5897 44.73945790925497 17.39501237044971 2.1001785277250606 0 0 0
300 100 2 0.5897 46.01956752539142 17.367808663160964 2.9079363795607582 0 0 0
355 119 3 -1.1794 38.86141998542882 21.02778404341095 2.149209633428713 0 0 0
357 119 2 0.5897 38.62294543208842 20.21873448401391 2.6017593248661406 0 0 0
358 120 3 -1.1794 42.812452436494326 21.722719151416474 2.3058487198694726 0 0 0
359 120 2 0.5897 42.844746946532354 20.780473559811572 2.471264653623844 0 0 0
360 120 2 0.5897 41.90809644001531 21.96950182123825 2.499421949699491 0 0 0
412 138 3 -1.1794 40.5712086067985 23.45032475112206 3.148606591008164 0 0 0
414 138 2 0.5897 39.77851858128346 23.150284482799908 3.593409888495731 0 0 0
415 139 3 -1.1794 44.82686042317404 23.277326657447382 1.6782916942414217 0 0 0
416 139 2 0.5897 45.72198068134034 22.966033247679476 1.8127830612787696 0 0 0
417 139 2 0.5897 44.27745475938656 22.51598354387666 1.864679083604503 0 0 0
935 312 2 0.5897 39.79446503751239 18.658372920847285 6.490443521946548 0 0 0
937 313 3 -1.1794 44.337257897350476 17.59944494270532 5.963688465500257 0 0 0
938 313 2 0.5897 44.571982196520416 17.735564958033184 5.045751874890424 0 0 0
992 331 2 0.5897 39.90401659639766 20.57020786437166 5.468975072202541 0 0 0
994 332 3 -1.1794 45.136912438216626 20.487280396700957 6.426539330023632 0 0 0
995 332 2 0.5897 46.04580591000149 20.347395472925093 6.160875545454064 0 0 0
996 332 2 0.5897 44.78005636446255 19.605679487815816 6.5345474177999145 0 0 0
1055 352 2 0.5897 38.82565956990302 24.179863730269844 5.600373310663382 0 0 0
1057 353 3 -1.1794 42.94289182436036 23.81828153550335 4.844317217353035 0 0 0
1058 353 2 0.5897 43.31272605386767 23.320347094854633 4.115266087188859 0 0 0
1059 353 2 0.5897 43.629873433253664 23.81395815249795 5.510852214909809 0 0 0
1060 354 3 -1.1794 45.039634561705284 23.071380972469022 6.796524567261437 0 0 0
1061 354 2 0.5897 45.13703081269794 22.130837875626693 6.647782004136294 0 0 0
1062 354 2 0.5897 45.03633127134807 23.164620126641463 7.749166786891506 0 0 0
1571 524 2 0.5897 41.00953763896111 18.358241620020507 9.227297874556625 0 0 0
1574 525 2 0.5897 45.3914991859487 17.836131335252478 7.981295738591659 0 0 0
1631 544 2 0.5897 40.41569281167242 21.844989600597195 8.738949338941206 0 0 0
1634 545 2 0.5897 42.69973866022238 21.290179000871678 7.127975764146309 0 0 0
1676 559 2 0.5897 42.07151067975917 22.915265878220183 9.046175922535188 0 0 0
1679 560 2 0.5897 43.57329791639861 24.164903027802502 9.408366931710477 0 0 0
1633 545 3 -1.1794 42.09080621184984 21.214412948779906 7.862613244845452 0 0 0
306 102 2 0.5897 50.500148769044 18.33653483532999 3.425534110461054 0 0 0
1580 527 2 0.5897 51.82191459813821 18.4976573122418 9.884253621081601 0 0 0
301 101 3 -1.1794 47.89689409876472 18.15845309926681 2.6023742050687884 0 0 0
303 101 2 0.5897 47.62107302439788 18.73514860202754 3.3148184954966866 0 0 0
304 102 3 -1.1794 50.4558211654963 18.239823706850995 2.474264599083221 0 0 0
305 102 2 0.5897 49.52214527435045 18.14487220119365 2.2859423106764463 0 0 0
307 103 3 -1.1794 53.54155166523441 18.41741935464717 3.149796889760233 0 0 0
308 103 2 0.5897 53.04859523536047 18.88078971872134 2.4726609074990034 0 0 0
361 121 3 -1.1794 47.667828494575154 21.414008877461335 2.787065051145412 0 0 0
362 121 2 0.5897 47.62282117843396 22.181131663802336 2.216338278869909 0 0 0
363 121 2 0.5897 48.51159671016347 21.011335200220117 2.581782546047041 0 0 0
364 122 3 -1.1794 50.967640965062344 20.98463514848221 2.743244853750129 0 0 0
365 122 2 0.5897 51.105118742110236 20.04446596828715 2.6274281564228006 0 0 0
366 122 2 0.5897 51.698709776733395 21.39299276885385 2.2795494355344124 0 0 0
367 123 3 -1.1794 53.73065633804781 21.71857677241306 2.051425517410259 0 0 0
368 123 2 0.5897 54.011223235890256 22.614232399060903 1.8635042017249106 0 0 0
369 123 2 0.5897 54.0239579811544 21.55841794927116 2.948395343828962 0 0 0
418 140 3 -1.1794 47.56238417439972 24.188337842551682 2.676650459361386 0 0 0
419 140 2 0.5897 46.98117735384631 24.88942510091025 2.3818503430852784 0 0 0
420 140 2 0.5897 47.39103271917588 24.113365055529187 3.615399949300873 0 0 0
421 141 3 -1.1794 50.26614230990685 23.62130061314793 2.6382550858113722 0 0 0
422 141 2 0.5897 50.54869688356133 22.706866141881164 2.6525813078458724 0 0 0
423 141 2 0.5897 49.34733764815044 23.584441409879474 2.3724131015615972 0 0 0
424 142 3 -1.1794 54.73465242697109 24.26366661836629 2.5075447052734203 0 0 0
426 142 2 0.5897 54.560446121859634 24.228186706869202 3.4480897575005316 0 0 0
479 160 2 0.5897 50.99542518412456 26.602670210453493 1.3222892523746397 0 0 0
940 314 3 -1.1794 47.71192434590711 17.616499854632206 5.364864105417116 0 0 0
942 314 2 0.5897 48.07024900356414 17.850717291535464 6.221005064814762 0 0 0
943 315 3 -1.1794 50.42034335889738 17.912535605727957 5.169730093625675 0 0 0
944 315 2 0.5897 50.62972370538167 18.820365668079468 5.389357350486731 0 0 0
945 315 2 0.5897 49.4769533312336 17.91626275004944 5.00776470942796 0 0 0
946 316 3 -1.1794 54.94591019130753 18.652737252191482 6.835418747726151 0 0 0
947 316 2 0.5897 55.81397139178325 18.42587932884236 7.168940552724176 0 0 0
997 333 3 -1.1794 47.84480293871447 20.902966827832035 5.6030961393703524 0 0 0
998 333 2 0.5897 47.63347195168977 21.485368285262272 4.873452099247725 0 0 0
999 333 2 0.5897 48.794527033736884 20.973685807259073 5.699301816292772 0 0 0
1000 334 3 -1.1794 50.86961448073717 20.675337675214905 5.54450372473438 0 0 0
1001 334 2 0.5897 51.14401206750545 20.78663053997255 4.634255561499175 0 0 0
1002 334 2 0.5897 50.98994468433092 21.539228656370195 5.938768692683327 0 0 0
1003 335 3 -1.1794 54.20007599616015 21.365189238212317 5.1062043381766475 0 0 0
1004 335 2 0.5897 55.12142915697785 21.606593275627652 5.010998401180594 0 0 0
1005 335 2 0.5897 54.21569124902906 20.55485165736262 5.61545931432487 0 0 0
1063 355 3 -1.1794 47.45282122169769 24.286933063455855 5.649286534094887 0 0 0
1064 355 2 0.5897 46.757145209843344 23.81506811811259 6.107119756366097 0 0 0
1065 355 2 0.5897 48.26067698299393 23.987125620421 6.066079869399973 0 0 0
1066 356 3 -1.1794 50.84962589713411 23.53075618927566 5.922464607470964 0 0 0
1067 356 2 0.5897 51.05238070876576 23.688810383683755 5.000433624722191 0 0 0
1068 356 2 0.5897 51.10255776455692 24.34039941271607 6.366013908381458 0 0 0
1069 357 3 -1.1794 54.40912180882235 24.159231400916862 6.252107635829825 0 0 0
1070 357 2 0.5897 53.65245251706312 24.5772337562474 6.663151400548576 0 0 0
1071 357 2 0.5897 54.243892348410604 23.22082790678122 6.343376993102483 0 0 0
1577 526 2 0.5897 49.47287044593683 18.125156052297264 8.297823604802513 0 0 0
1583 528 2 0.5897 54.308097504341 18.71309789384056 8.722135555489368 0 0 0
1640 547 2 0.5897 51.50998239389568 20.23208925517 9.36020740677418 0 0 0
1682 561 2 0.5897 47.76695863059065 22.678140955880266 9.09159947942086 0 0 0
1687 563 3 -1.1794 53.9399296528447 24.22654565303433 9.86086644263903 0 0 0
1131 377 2 0.5897 49.932422007999605 26.492375955719453 4.889001301419578 0 0 0
1579 527 3 -1.1794 50.88578212470339 18.6072849960605 10.051197497106894 0 0 0
1637 546 2 0.5897 47.72339027233887 20.95901057614017 7.562390377890322 0 0 0
310 104 3 -1.1794 56.39873539938568 19.133385247936648 3.306550650902371 0 0 0
311 104 2 0.5897 56.72353532403636 18.524246149311665 2.6434621195206542 0 0 0
312 104 2 0.5897 55.56001290932663 18.763403774824063 3.5820325698007855 0 0 0
313 105 3 -1.1794 59.36789178581892 17.944514716130794 2.920564766245993 0 0 0
314 105 2 0.5897 59.43545638125113 17.866287937609567 3.8721671405055833 0 0 0
370 124 3 -1.1794 57.152532056589244 21.57285192431401 2.7036146539743844 0 0 0
371 124 2 0.5897 56.94336313808593 20.702354971113458 3.042310859809622 0 0 0
372 124 2 0.5897 56.31582654316524 22.037777283827857 2.70357797620754 0 0 0
373 125 3 -1.1794 61.37584143168231 20.08445773449848 2.261543351335708 0 0 0
374 125 2 0.5897 60.668801364230355 19.44017222391423 2.226603139902763 0 0 0
375 125 2 0.5897 61.02850574639247 20.79276853219259 2.803655101899108 0 0 0
425 142 2 0.5897 54.24934208512594 25.03018684460923 2.202335259647169 0 0 0
427 143 3 -1.1794 59.853263301944224 22.272137553601503 2.7024472176476935 0 0 0
428 143 2 0.5897 60.121714031582435 21.868698114355574 1.8769760539796945 0 0 0
429 143 2 0.5897 58.91019194703397 22.115514080261537 2.7505841320577438 0 0 0
949 317 3 -1.1794 59.52530432742019 17.69284918093749 6.092048912789213 0 0 0
950 317 2 0.5897 60.479997055113415 17.75859041231404 6.070329523895667 0 0 0
951 317 2 0.5897 59.309646456366835 17.637958124698887 7.0230217626988285 0 0 0
1006 336 3 -1.1794 56.64312651416292 21.526867845045203 6.2516662298689925 0 0 0
1007 336 2 0.5897 57.34083480484281 20.92944544356411 5.982366425732276 0 0 0
1008 336 2 0.5897 56.586586773173906 21.41745710713981 7.2009108998572415 0 0 0
1009 337 3 -1.1794 59.22007207055533 20.51066079441715 5.71479902527339 0 0 0
1010 337 2 0.5897 59.17648307222071 19.554465220681085 5.719467677857678 0 0 0
1011 337 2 0.5897 59.52696999642675 20.741191170693167 6.591669140167462 0 0 0
1072 358 3 -1.1794 57.31191675269108 24.22183649143332 6.259755534419702 0 0 0
1073 358 2 0.5897 57.120431534935236 23.349968590271732 5.914195828621114 0 0 0
1074 358 2 0.5897 56.47087083159746 24.67837665122154 6.238690962213466 0 0 0
1075 359 3 -1.1794 59.8515275418896 24.04455627891615 5.519398559638426 0 0 0
1076 359 2 0.5897 59.757924229229644 23.48460434593823 4.7487338807807395 0 0 0
1077 359 2 0.5897 58.96146208054547 24.135259807828287 5.859675103100979 0 0 0
1079 360 2 0.5897 61.839715028721955 23.921770101086146 5.374258018565312 0 0 0
1586 529 2 0.5897 56.833293056800585 17.484151081406555 9.279422926663907 0 0 0
1589 530 2 0.5897 60.643631580236814 17.361278091517395 8.896984290430318 0 0 0
1691 564 2 0.5897 59.42295771100951 24.147504309686635 8.825837013653548 0 0 0
1745 582 2 0.5897 59.82253129872494 26.5715741867569 9.319640461862747 0 0 0
431 144 2 0.5897 63.169821585911315 24.207131409001537 2.9950585874938 0 0 0
952 318 3 -1.1794 62.18082285317578 17.752129557531223 6.272936007364345 0 0 0
1014 338 2 0.5897 61.64487455033636 21.55481878832238 6.1502660760724766 0 0 0
1644 548 2 0.5897 57.04919709378979 20.059526411914202 9.13660457706137 0 0 0
1645 549 3 -1.1794 59.877891632755706 20.931833246837623 8.198109045145513 0 0 0
316 106 3 -1.1794 61.41477048319046 16.463422597701896 1.254976634485454 0 0 0
318 106 2 0.5897 62.24734363202117 16.592769017766873 0.800748086210713 0 0 0
319 107 3 -1.1794 67.79461273711924 17.656003951478525 1.9203859020846208 0 0 0
321 107 2 0.5897 68.50864815272399 17.401778853434287 1.3357877414424806 0 0 0
376 126 3 -1.1794 66.23956686143033 22.091146954121946 1.969476615512086 0 0 0
377 126 2 0.5897 65.73444079071892 21.854777727709465 1.1915247067350976 0 0 0
378 126 2 0.5897 65.58599059461817 22.40827826183323 2.5927723541611174 0 0 0
379 127 3 -1.1794 69.32050231718569 20.476106710614683 3.9109441109783742 0 0 0
380 127 2 0.5897 68.45160756262722 20.075300485350553 3.8862826569959066 0 0 0
381 127 2 0.5897 69.41624561935232 20.786275908382343 4.8114217805753645 0 0 0
430 144 3 -1.1794 63.64656119965973 24.40540637842163 2.189057065218944 0 0 0
432 144 2 0.5897 63.67712811705883 25.361592796561773 2.157350745449554 0 0 0
433 145 3 -1.1794 66.13346812883898 25.283146726699393 3.067293646256754 0 0 0
434 145 2 0.5897 65.57609079945813 24.711284806400307 2.5395283740097057 0 0 0
435 145 2 0.5897 65.92440995136505 25.05309647911135 3.972613529127965 0 0 0
436 146 3 -1.1794 68.79454100738627 23.326175352191495 2.9120020305609553 0 0 0
437 146 2 0.5897 68.03137030039693 23.45345392520968 2.348439786684077 0 0 0
438 146 2 0.5897 69.06010925288659 22.419997187827125 2.7553281530345433 0 0 0
495 165 2 0.5897 68.9077361976277 27.081783807004246 2.9605303532436547 0 0 0
953 318 2 0.5897 62.442210901697756 17.642188792366635 7.187168310871309 0 0 0
954 318 2 0.5897 62.336812494047315 18.678339259469862 6.088451572337499 0 0 0
955 319 3 -1.1794 67.1169886666634 18.55272506021177 6.838899631494714 0 0 0
957 319 2 0.5897 66.5794080681037 19.190510606519073 6.369359153946143 0 0 0
1012 338 3 -1.1794 62.4140487476698 21.056455858798223 5.874154978952367 0 0 0
1013 338 2 0.5897 62.803814926990704 21.58352366356456 5.176650051734811 0 0 0
1015 339 3 -1.1794 66.47534625354642 21.235294018219918 5.572508503822742 0 0 0
1016 339 2 0.5897 67.21328078154062 21.834555249642108 5.684621690404359 0 0 0
1017 339 2 0.5897 65.98249660853597 21.305914593699416 6.39003173321617 0 0 0
1018 340 3 -1.1794 70.1225693070503 20.892780516107308 6.779611432790991 0 0 0
1019 340 2 0.5897 69.39883778789536 20.306800161637934 7.001129579078742 0 0 0
1020 340 2 0.5897 70.04876820153149 21.612760780456217 7.406039928508552 0 0 0
1078 360 3 -1.1794 62.76827916405241 24.054408358955843 5.183448177479634 0 0 0
1080 360 2 0.5897 63.21842428930343 23.788340524613783 5.985201829249402 0 0 0
1081 361 3 -1.1794 66.2638647642251 24.66987501248244 5.875273831004621 0 0 0
1082 361 2 0.5897 67.18026265650815 24.94429192744669 5.8414721841086 0 0 0
1083 361 2 0.5897 66.1003945106259 24.492776196755308 6.801635773000389 0 0 0
1084 362 3 -1.1794 69.29860060971085 24.743824459459095 5.202390643647864 0 0 0
1085 362 2 0.5897 69.10918498793693 24.3106172731611 4.370113610031919 0 0 0
1086 362 2 0.5897 70.24642810907581 24.659900300633616 5.306369163008028 0 0 0
1598 533 2 0.5897 68.5743455844459 18.581829243729835 8.06331602509694 0 0 0
1649 550 2 0.5897 63.11991435958522 20.874025042942446 7.535061910606383 0 0 0
1696 566 3 -1.1794 65.4718696971586 23.907320559086376 8.493362284946596 0 0 0
1701 567 2 0.5897 69.45751358418052 23.66385792105981 7.633786608122441 0 0 0
30072 0 1 0 64.24186913064646 18.971961214579753 3.1341657706339014 0 0 0
1146 382 2 0.5897 65.81691856863385 27.088755562356425 6.306457361733267 0 0 0
1591 531 3 -1.1794 63.11373907256499 17.803564442223042 8.915435818826484 0 0 0
1651 551 3 -1.1794 65.8486056725771 20.996873338254666 8.371621401423354 0 0 0
1694 565 2 0.5897 62.64286239227512 23.239282202134465 9.767691630857165 0 0 0
439 147 3 -1.1794 3.343896667588462 27.130793072327336 2.6542017368315998 0 0 0
440 147 2 0.5897 3.4108906315228107 26.246370476384083 2.2942847415778282 0 0 0
441 147 2 0.5897 3.398138011885635 27.008905395886785 3.6020588340513053 0 0 0
442 148 3 -1.1794 6.094872147377042 27.9487928134821 2.6712509967328084 0 0 0
443 148 2 0.5897 6.729758853011704 27.24450150180931 2.540389220319608 0 0 0
444 148 2 0.5897 5.245306286663151 27.507856339820353 2.678016759684701 0 0 0
496 166 3 -1.1794 2.75888504894739 30.035572150527866 3.2009922378505746 0 0 0
497 166 2 0.5897 2.686683230868946 29.14562984936374 2.8559975609507675 0 0 0
498 166 2 0.5897 2.525007133231913 29.954234425232606 4.125609450783155 0 0 0
499 167 3 -1.1794 5.477822957838147 30.361550088680687 1.797264824694744 0 0 0
500 167 2 0.5897 5.689824280835304 29.442208037088825 1.9588121857042016 0 0 0
501 167 2 0.5897 4.654235380473511 30.503503690950897 2.2639386568790987 0 0 0
553 185 3 -1.1794 6.047061345420181 32.95607548449198 2.6346064505358084 0 0 0
554 185 2 0.5897 5.784200439035243 32.88805037569887 3.5524886197791172 0 0 0
555 185 2 0.5897 5.542064515174925 32.27570137692538 2.1892963112983734 0 0 0
1087 363 3 -1.1794 3.0520895998698414 27.312236782294814 5.370953669911469 0 0 0
1088 363 2 0.5897 3.9276153080602216 27.579563961638527 5.650638314206854 0 0 0
1089 363 2 0.5897 3.014077421263594 26.375472933012883 5.56398483937559 0 0 0
1090 364 3 -1.1794 5.831096530121455 26.98390783889716 5.874581181662537 0 0 0
1091 364 2 0.5897 6.464927116970743 26.843149715726142 6.57791546197078 0 0 0
1092 364 2 0.5897 6.2898237098347725 26.71111820519317 5.079982522482039 0 0 0
1150 384 3 -1.1794 1.8408345716776309 29.942169977048067 5.771474277731343 0 0 0
1151 384 2 0.5897 1.5466929114974874 29.03153822604687 5.74996002174522 0 0 0
1152 384 2 0.5897 2.1780808922268533 30.064529483437042 6.658900510371647 0 0 0
1153 385 3 -1.1794 5.1317197591354695 30.16898019423632 5.314240609634374 0 0 0
1154 385 2 0.5897 5.578011609724249 29.452698416207628 4.862582329834952 0 0 0
1155 385 2 0.5897 4.811829934395683 29.777771184759697 6.1271722915220455 0 0 0
1204 402 3 -1.1794 2.4824686567364 33.053809151728444 5.593118689543493 0 0 0
1205 402 2 0.5897 2.2136707244127423 32.165072144625135 5.36046821501 0 0 0
1206 402 2 0.5897 3.149625101370639 33.28013497326777 4.945113410597718 0 0 0
1207 403 3 -1.1794 5.495041452884838 33.111719896084175 5.543322074547215 0 0 0
1208 403 2 0.5897 5.593703266713744 32.20639202761042 5.838075866578122 0 0 0
1209 403 2 0.5897 6.044984895538088 33.61960559486773 6.139850447325268 0 0 0
1756 586 3 -1.1794 2.5038370812362545 29.646279571758125 8.6443578926748 0 0 0
1760 587 2 0.5897 5.830394912989846 30.604219500707362 8.41120500038416 0 0 0
1820 607 2 0.5897 3.2503817154398673 32.97034807008814 7.243761134306882 0 0 0
1823 608 2 0.5897 5.3284786957756145 33.75879926614651 8.435343454129821 0 0 0
449 150 2 0.5897 12.505873940427861 27.423126297347164 2.2569895250811953 0 0 0
445 149 3 -1.1794 8.79984301163992 26.533643794937323 2.8067714566571946 0 0 0
446 149 2 0.5897 9.301707879972994 27.133541695535058 2.2549689777287267 0 0 0
447 149 2 0.5897 8.948483776714152 26.847000116571117 3.698929583106103 0 0 0
448 150 3 -1.1794 11.851083595263923 28.033338721996355 2.5962859913191996 0 0 0
450 150 2 0.5897 11.88513488354212 27.918294950133575 3.5459370560064416 0 0 0
451 151 3 -1.1794 14.401554900271607 26.7923876981328 3.117668725686285 0 0 0
453 151 2 0.5897 15.236312854672569 27.240819279714945 2.9823182535733297 0 0 0
502 168 3 -1.1794 8.377035839987661 30.374875948107388 2.4772541744964767 0 0 0
503 168 2 0.5897 7.590072834693408 30.895090999474593 2.315088845866178 0 0 0
504 168 2 0.5897 8.368199915161123 29.706386438668464 1.7922172559290093 0 0 0
505 169 3 -1.1794 11.009038109997302 30.86069854807561 3.0616426745075653 0 0 0
506 169 2 0.5897 10.1503767244627 30.576107758745223 2.748688267945675 0 0 0
507 169 2 0.5897 11.522909912229524 30.055120243594075 3.118309118530786 0 0 0
508 170 3 -1.1794 15.970215442049867 30.088656041786173 2.3465133457135714 0 0 0
509 170 2 0.5897 16.87878995649953 30.001449754899426 2.0582067961736037 0 0 0
510 170 2 0.5897 15.473005441859144 29.53599137455381 1.743541237583178 0 0 0
556 186 3 -1.1794 8.84886457007198 33.453357009751805 2.3760566918507897 0 0 0
557 186 2 0.5897 9.289700629917494 32.89259132057302 3.014364761995832 0 0 0
558 186 2 0.5897 7.925504254958194 33.20915918353305 2.4393449294644753 0 0 0
559 187 3 -1.1794 12.13036086763736 33.27482595027439 2.7087635833632304 0 0 0
560 187 2 0.5897 11.743841782103033 32.40282196511583 2.6284909645841803 0 0 0
561 187 2 0.5897 11.699892418621191 33.79175303847174 2.027797817601326 0 0 0
562 188 3 -1.1794 14.474646904220991 32.469326668494745 3.3784372506109674 0 0 0
563 188 2 0.5897 13.59385435930217 32.771188957052885 3.1563672592644783 0 0 0
564 188 2 0.5897 14.62315572306602 31.71863906445004 2.8034199202497008 0 0 0
1093 365 3 -1.1794 9.152865435219466 27.396576118988214 5.723624121044985 0 0 0
1094 365 2 0.5897 9.430859728986585 28.278072486788083 5.474798622927414 0 0 0
1095 365 2 0.5897 8.400636034340998 27.535619459955434 6.298992578190729 0 0 0
1096 366 3 -1.1794 11.875235126610717 27.09976169769012 5.218696748421786 0 0 0
1097 366 2 0.5897 12.324320806116729 27.23790060141711 6.052646213743727 0 0 0
1098 366 2 0.5897 10.944434097964963 27.12138803382175 5.440900598547242 0 0 0
1156 386 3 -1.1794 10.1777294245256 29.898048925425734 5.787490155319525 0 0 0
1157 386 2 0.5897 9.360126218403531 30.274878723176872 6.112693766143587 0 0 0
1158 386 2 0.5897 10.60977249392978 30.619904936514015 5.330878151100382 0 0 0
1159 387 3 -1.1794 15.794088922338794 30.172728448535526 6.28739183286659 0 0 0
1160 387 2 0.5897 15.3778149916217 30.95764597158245 5.931228338512484 0 0 0
1161 387 2 0.5897 15.435936135256833 29.45383878527649 5.766665384011175 0 0 0
1210 404 3 -1.1794 10.821952524568038 32.828309432828846 5.556164486706981 0 0 0
1211 404 2 0.5897 11.389470261387803 33.0905025425904 6.281016690361329 0 0 0
1212 404 2 0.5897 11.371737173171688 32.915063577401604 4.777420337615478 0 0 0
1213 405 3 -1.1794 15.687268523249163 33.16512143916683 5.82578910673678 0 0 0
1214 405 2 0.5897 15.165790600636134 33.841867884855546 6.257422030292325 0 0 0
1215 405 2 0.5897 15.209024333089417 32.97136753744535 5.019578647101629 0 0 0
1766 589 2 0.5897 12.976077406344247 30.10624863016977 7.606397047463078 0 0 0
1827 609 2 0.5897 9.40288639748827 34.406764007791786 8.889397506636595 0 0 0
1829 610 2 0.5897 12.691912932546154 33.023001841600305 7.665216685376718 0 0 0
1702 568 3 -1.1794 7.350961941321857 26.688587451939924 8.07275749072309 0 0 0
1705 569 3 -1.1794 13.555557815597531 27.162894659092434 7.71418476563727 0 0 0
1762 588 3 -1.1794 8.038067029025122 31.689693231915484 6.646099975565673 0 0 0
1763 588 2 0.5897 7.825584487224891 32.25628560507741 7.387757634166679 0 0 0
454 152 3 -1.1794 18.499909648890796 27.38873662224968 3.835645580133926 0 0 0
455 152 2 0.5897 19.254156102380236 27.521840311577797 4.409775714407256 0 0 0
456 152 2 0.5897 18.44139053623327 26.43889849239544 3.732617595520947 0 0 0
511 171 3 -1.1794 18.70233339272222 29.7369560073145 2.40652137747525 0 0 0
512 171 2 0.5897 19.591545298721705 30.089574484654776 2.3719632681960605 0 0 0
513 171 2 0.5897 18.795509212906836 28.894037644369394 2.8504130325153403 0 0 0
514 172 3 -1.1794 21.753932355557335 30.641848204299052 2.3263487752600223 0 0 0
515 172 2 0.5897 21.817462314477424 31.596528322358534 2.2983953084958504 0 0 0
516 172 2 0.5897 22.02126230413251 30.40947560133859 3.2156008277727075 0 0 0
565 189 3 -1.1794 20.101592906775842 33.008526598028105 2.2737304818512207 0 0 0
566 189 2 0.5897 19.495528768041083 33.174058436739976 2.995892381845264 0 0 0
567 189 2 0.5897 20.870461784216783 33.540455226079295 2.4789719521735476 0 0 0
1099 367 3 -1.1794 20.87450552791129 27.60931164216911 5.198159129279399 0 0 0
1100 367 2 0.5897 21.756317605784798 27.906282050546807 4.9735520816555505 0 0 0
1101 367 2 0.5897 21.006281857369657 26.754248872032043 5.6077137850468235 0 0 0
1162 388 3 -1.1794 18.39324802508328 29.680424463724826 5.732002311410662 0 0 0
1163 388 2 0.5897 18.243665352185232 29.154722381409588 4.946194589425608 0 0 0
1164 388 2 0.5897 17.525203412691724 30.003695439735196 5.97330325410319 0 0 0
1165 389 3 -1.1794 20.766773539587025 30.547427760807143 4.913516333824253 0 0 0
1166 389 2 0.5897 20.26562938411308 29.81210570891836 5.266202236578947 0 0 0
1167 389 2 0.5897 20.149120566207184 31.00857657820379 4.34599693698382 0 0 0
1170 390 2 0.5897 22.25942496441427 30.839385607121052 6.023378288973627 0 0 0
1216 406 3 -1.1794 18.858991789521145 33.12109956068189 4.903364137327003 0 0 0
1217 406 2 0.5897 17.913605043221068 33.23272017753104 5.0034472476403336 0 0 0
1218 406 2 0.5897 19.213427459368006 33.280741680017556 5.778076262875785 0 0 0
1709 570 2 0.5897 19.24354671972738 27.45710988545206 9.453676525985959 0 0 0
1713 571 2 0.5897 21.545729842981917 26.323173556963106 9.093116029920505 0 0 0
1769 590 2 0.5897 17.564329816475237 30.48461178943633 8.985838383501656 0 0 0
1772 591 2 0.5897 20.37704705975723 29.87737608077283 7.6767580655055365 0 0 0
1832 611 2 0.5897 18.910783384752794 33.04876269963858 8.740911391773029 0 0 0
1835 612 2 0.5897 21.88981550536281 33.40612428185206 8.783011805340447 0 0 0
569 190 2 0.5897 23.264271830873565 33.185745255439286 3.72898040179603 0 0 0
457 153 3 -1.1794 24.07879705333048 27.448550914654795 2.995405182995616 0 0 0
458 153 2 0.5897 23.858727830974136 26.608915439078647 2.5919035450640324 0 0 0
459 153 2 0.5897 23.837381900206193 27.34317695001249 3.9156479804198727 0 0 0
460 154 3 -1.1794 27.45871400622017 26.997265181858893 1.4614976022382904 0 0 0
461 154 2 0.5897 28.05944630073996 27.26473334900666 2.1570641458707147 0 0 0
462 154 2 0.5897 26.70013387497852 26.640515095367803 1.923576833170127 0 0 0
463 155 3 -1.1794 29.603429083030502 27.160693423628192 3.0113421786455983 0 0 0
464 155 2 0.5897 29.62751213502273 26.926042121206272 3.9390226340277854 0 0 0
465 155 2 0.5897 29.896762532655647 26.371243956981274 2.5564165503390734 0 0 0
517 173 3 -1.1794 24.52696299959794 30.207914858229145 3.7007773794986756 0 0 0
518 173 2 0.5897 24.616110466524937 29.317317670362982 3.3614846650983083 0 0 0
519 173 2 0.5897 24.41843338432177 30.752118969720467 2.920844816542494 0 0 0
520 174 3 -1.1794 27.22477075845264 29.446551727318436 3.4372312808393226 0 0 0
521 174 2 0.5897 27.598759092865894 29.925392675706135 2.6975856071753133 0 0 0
522 174 2 0.5897 26.336633959769898 29.793072926411007 3.523071530296763 0 0 0
523 175 3 -1.1794 29.793192300916655 29.76806072439174 2.3375958204847382 0 0 0
524 175 2 0.5897 29.73343343409643 28.896121177410134 2.727957189845077 0 0 0
525 175 2 0.5897 30.273499626923886 29.632892008934764 1.5207322777583658 0 0 0
568 190 3 -1.1794 23.053167729943375 32.947151426170755 2.8263510207560705 0 0 0
570 190 2 0.5897 23.881340541480547 33.03598251238162 2.3546835092991474 0 0 0
571 191 3 -1.1794 26.15628706307959 33.331269697628166 3.290711621483325 0 0 0
572 191 2 0.5897 26.268052256534784 32.899553158770075 4.137683524342619 0 0 0
573 191 2 0.5897 25.932663093628605 34.23576908375431 3.5100400526977036 0 0 0
574 192 3 -1.1794 29.655242694725178 32.57119790790822 2.884555946701874 0 0 0
575 192 2 0.5897 29.564848616991846 31.719118557799654 2.457915331582873 0 0 0
576 192 2 0.5897 29.272672334087545 32.44650551614529 3.7530741380445654 0 0 0
1102 368 3 -1.1794 23.570812592950233 27.15333739023223 5.592006155176634 0 0 0
1104 368 2 0.5897 24.519864855872513 27.186870302176292 5.712034941267276 0 0 0
1105 369 3 -1.1794 26.404923332665412 27.615660218797363 5.753887744304584 0 0 0
1106 369 2 0.5897 26.850589244030168 28.14055091994745 6.418796210163582 0 0 0
1107 369 2 0.5897 26.54361968981408 28.094995761807223 4.93704435252347 0 0 0
1108 370 3 -1.1794 29.82842589305425 27.4049520071036 5.803311522963027 0 0 0
1109 370 2 0.5897 30.63381782950162 27.29553358958074 6.308883966924598 0 0 0
1110 370 2 0.5897 29.306918734307384 26.629890985176882 6.011978942405397 0 0 0
1168 390 3 -1.1794 23.151468602589734 30.825881332855488 6.370231387057947 0 0 0
1169 390 2 0.5897 23.697250852146436 30.59116394198243 5.619724174143657 0 0 0
1171 391 3 -1.1794 28.61656191930815 30.050018650547912 5.828739023324105 0 0 0
1172 391 2 0.5897 28.58425103527357 29.814430501515158 4.901546289875104 0 0 0
1173 391 2 0.5897 28.96547426279752 29.27118516021984 6.262225285142098 0 0 0
1219 407 3 -1.1794 23.56506437968105 33.484365681644285 5.483088522342929 0 0 0
1220 407 2 0.5897 24.488519812286764 33.34983488137865 5.696077461238458 0 0 0
1221 407 2 0.5897 23.103313315449494 32.809012606751736 5.979995909444036 0 0 0
1222 408 3 -1.1794 26.56428268020697 33.237273340641124 6.102933818059565 0 0 0
1223 408 2 0.5897 27.493271563721084 33.25757433506189 5.873151947210509 0 0 0
1224 408 2 0.5897 26.516914805694825 32.65281292999833 6.859501041303048 0 0 0
1225 409 3 -1.1794 29.41283961391422 32.84242401318636 5.869975204798309 0 0 0
1226 409 2 0.5897 30.36064402392284 32.9563843091855 5.940052753707199 0 0 0
1227 409 2 0.5897 29.237150703881657 32.01377142062138 6.315731423735916 0 0 0
1715 572 2 0.5897 23.47452374160817 27.44777352148603 9.43014756255092 0 0 0
1718 573 2 0.5897 25.797762177867213 27.082851100253546 9.139691840244485 0 0 0
1721 574 2 0.5897 30.88682229748861 26.842333461937685 8.83549222303732 0 0 0
1776 592 2 0.5897 23.662736112047575 30.193830682118474 8.2485614797295 0 0 0
1777 593 3 -1.1794 27.099395763973167 30.582531889495836 8.382183104413608 0 0 0
1838 613 2 0.5897 24.552345923865634 33.1074041987845 8.799448045966598 0 0 0
1841 614 2 0.5897 27.046671297897035 32.24300476598652 9.31042604128522 0 0 0
1844 615 2 0.5897 30.258599168172687 33.70769370812135 9.896478065702722 0 0 0
30060 0 1 0 26.83521912723687 30.478524921765317 0.48320479639903213 0 0 0
1714 572 3 -1.1794 23.16386957245889 27.211707101099385 8.556077551742893 0 0 0
1781 594 2 0.5897 29.553319628205756 28.685140586497823 8.677538397719355 0 0 0
1843 615 3 -1.1794 29.86694281962071 33.84684306266123 9.034228222772432 0 0 0
466 156 3 -1.1794 39.24189603751582 26.11330230395525 2.139259973674497 0 0 0
468 156 2 0.5897 40.06266065774836 26.487406411937844 2.459609418960876 0 0 0
526 176 3 -1.1794 34.0108347655354 30.487586146268345 2.2042240352256117 0 0 0
527 176 2 0.5897 33.269809381462245 30.543892632553987 1.6009469588538934 0 0 0
528 176 2 0.5897 33.63194102474043 30.15972909833821 3.019810586984031 0 0 0
577 193 3 -1.1794 32.38521757324002 33.20501576320088 2.5954125192584785 0 0 0
578 193 2 0.5897 31.44203849413681 33.14981659835356 2.7490292068170934 0 0 0
579 193 2 0.5897 32.73088024850817 32.375143512071595 2.9241390479160954 0 0 0
580 194 3 -1.1794 35.83339954821173 31.965344239744276 3.5259233760824045 0 0 0
581 194 2 0.5897 35.06634474584725 31.593173685716817 3.090781297068012 0 0 0
582 194 2 0.5897 35.74323072444583 32.910506837823014 3.404396435942644 0 0 0
583 195 3 -1.1794 38.21823459217903 32.86129396409329 1.5967810666936428 0 0 0
584 195 2 0.5897 38.05168489372746 31.95912652089387 1.3236749442705265 0 0 0
1111 371 3 -1.1794 32.56941235645516 27.16211031165115 6.488246206807832 0 0 0
1112 371 2 0.5897 32.38164040902951 26.235990289561254 6.335685849035658 0 0 0
1113 371 2 0.5897 32.8779769794374 27.198447045040577 7.393618440853522 0 0 0
1114 372 3 -1.1794 36.09442261905638 26.80266857733635 4.1398984916347406 0 0 0
1115 372 2 0.5897 35.90545934955994 27.604731246467193 4.626952359173039 0 0 0
1116 372 2 0.5897 36.91870927688252 26.984538245116113 3.688559672167399 0 0 0
1118 373 2 0.5897 38.849833655537374 26.454167991207612 7.197004301350851 0 0 0
1174 392 3 -1.1794 33.25896504431747 29.63832068004113 5.302227128622196 0 0 0
1175 392 2 0.5897 32.75495230117601 30.364054327663233 5.670348381858078 0 0 0
1176 392 2 0.5897 32.78273336942417 28.8535184142083 5.573373318823139 0 0 0
1177 393 3 -1.1794 35.69890998417146 28.845190643646447 5.987911857747422 0 0 0
1178 393 2 0.5897 36.05054411870321 29.695972095958712 6.2501252229274105 0 0 0
1179 393 2 0.5897 34.80400799306272 29.032406809361802 5.704484796319689 0 0 0
1228 410 3 -1.1794 31.934081417002126 31.68845718893308 6.571733190952194 0 0 0
1229 410 2 0.5897 31.18379947002658 31.210505529192123 6.925104459939922 0 0 0
1230 410 2 0.5897 32.480345647231644 31.87593141348796 7.33506895712244 0 0 0
1231 411 3 -1.1794 36.00445497329942 31.827370838040938 6.262631234988933 0 0 0
1232 411 2 0.5897 35.15015523391066 32.00908650722826 5.870989460824207 0 0 0
1233 411 2 0.5897 36.62196281480795 31.897219070479938 5.534594705096482 0 0 0
1724 575 2 0.5897 32.74228743509209 25.39348244586714 9.348421688280444 0 0 0
1783 595 3 -1.1794 32.11359150899862 30.546584645050668 9.65957468719032 0 0 0
1787 596 2 0.5897 34.79974863329847 28.546947502478574 8.275475809797426 0 0 0
1847 616 2 0.5897 34.93341649796134 32.94855315730211 7.86700249087652 0 0 0
14120 4707 2 0.5897 23.83423000946599 28.890859047164298 0.052840567461392 0 0 1
1119 373 2 0.5897 38.67405883852293 26.924037494516202 5.7686412735630475 0 0 0
1726 576 3 -1.1794 38.477609974707974 26.35986104139979 9.182187168755812 0 0 0
30006 0 1 0 38.85727940869893 29.383249663205824 3.5536224369367257 0 0 0
467 156 2 0.5897 39.50986713163958 25.351893340800412 1.6247895815514912 0 0 0
469 157 3 -1.1794 41.58427424914172 27.803225912002905 2.241835612101941 0 0 0
470 157 2 0.5897 42.41094704529013 27.353947281251457 2.0657866485313443 0 0 0
471 157 2 0.5897 41.578392419049635 27.93204365127562 3.19030993537417 0 0 0
472 158 3 -1.1794 44.19062850656838 26.298231365076724 2.0482066984038076 0 0 0
473 158 2 0.5897 43.996282054607825 25.36420170896473 1.9704284821736324 0 0 0
474 158 2 0.5897 44.795838901370516 26.356682861905142 2.787487093315403 0 0 0
529 177 3 -1.1794 42.63138541875532 30.765461418074096 2.0305540451859194 0 0 0
530 177 2 0.5897 43.4015797309563 30.5874870505233 2.5703299261994417 0 0 0
531 177 2 0.5897 42.189367690562925 29.919640545620553 1.9568007959459823 0 0 0
532 178 3 -1.1794 44.81917935726533 29.17064753632576 3.1238949391160253 0 0 0
533 178 2 0.5897 44.739171730711575 28.31876350508429 2.694798806278549 0 0 0
534 178 2 0.5897 45.741231573314764 29.405865711802285 3.0203418579731443 0 0 0
585 195 2 0.5897 39.04300328199155 32.81720736944719 2.080563448846512 0 0 0
586 196 3 -1.1794 41.01672763068816 33.32976200388258 2.2842241239952776 0 0 0
587 196 2 0.5897 41.46546181240731 32.55159763785215 1.9535747466260454 0 0 0
588 196 2 0.5897 41.66851815169502 33.76852228642353 2.8309326241873776 0 0 0
589 197 3 -1.1794 45.01201911056217 33.416173428863026 2.195751752394537 0 0 0
590 197 2 0.5897 45.21663924921167 32.63966841361008 1.674788893612442 0 0 0
591 197 2 0.5897 44.78438547248904 33.07244651386536 3.0596192611919224 0 0 0
1117 373 3 -1.1794 39.16653595723346 26.30386541905751 6.30630731611122 0 0 0
1120 374 3 -1.1794 41.872656618913155 26.523371898643973 5.476364003383256 0 0 0
1121 374 2 0.5897 42.51821353829177 25.83507078114854 5.315958850585997 0 0 0
1122 374 2 0.5897 41.06572497974906 26.052016057240117 5.683528187775154 0 0 0
1123 375 3 -1.1794 45.16333812389809 26.281163725143095 4.728161130741985 0 0 0
1124 375 2 0.5897 46.05877550255703 26.48809561429585 4.995748756333118 0 0 0
1125 375 2 0.5897 44.61473744750016 26.649332919243374 5.420779638595407 0 0 0
1180 394 3 -1.1794 42.61206614738708 29.34771511869965 6.393812505575784 0 0 0
1181 394 2 0.5897 42.412590015244405 28.42952043003132 6.211165378271093 0 0 0
1182 394 2 0.5897 43.5558443078203 29.42108744222754 6.251925015780037 0 0 0
1183 395 3 -1.1794 45.24967989748563 30.010130222132613 5.766471661373011 0 0 0
1184 395 2 0.5897 46.154209974548486 29.74982150643705 5.940530020576905 0 0 0
1185 395 2 0.5897 45.092962207763485 29.7425156753916 4.860902517841079 0 0 0
1234 412 3 -1.1794 42.7008935178185 34.38550055250697 4.586199855215796 0 0 0
1235 412 2 0.5897 43.62986634791485 34.15519467548427 4.600372017792454 0 0 0
14163 4721 2 0.5897 6.160252568432818 33.12764312843546 0.17857503447232004 0 0 1
1237 413 3 -1.1794 45.45174827377744 33.00056568595232 4.878651724683451 0 0 0
1238 413 2 0.5897 46.21707985332166 33.574738031799136 4.907382949954817 0 0 0
1239 413 2 0.5897 45.73452380307989 32.201326961321215 5.323047212395864 0 0 0
1730 577 2 0.5897 44.292600906844406 27.133518626212673 8.767745859537664 0 0 0
1791 597 2 0.5897 39.81242797583668 27.711903617445106 9.70244873991587 0 0 0
1793 598 2 0.5897 41.886538673306404 30.378670221712216 7.709736264144366 0 0 0
1797 599 2 0.5897 43.40680268907136 30.579630303899265 9.153547748794649 0 0 0
1853 618 2 0.5897 42.28852743569506 33.53632767221317 8.00144927059378 0 0 0
30011 0 1 0 39.80878098953658 32.749271856974005 4.9354926069449405 0 0 0
30038 0 1 0 47.60350047561577 34.88581280846101 7.500362775535019 0 0 0
475 159 3 -1.1794 48.54450183101867 27.335010777068884 1.769328300123372 0 0 0
476 159 2 0.5897 49.18948137180657 27.33870472193285 2.4765904680103876 0 0 0
477 159 2 0.5897 49.06665042390926 27.376307427158302 0.9681498785022661 0 0 0
478 160 3 -1.1794 51.298181474300726 27.39950675090814 0.8868331769630978 0 0 0
480 160 2 0.5897 51.384676540528794 28.04051807384683 1.592421747502243 0 0 0
481 161 3 -1.1794 53.788230317793776 27.051576892637968 2.12720424387149 0 0 0
482 161 2 0.5897 53.31089737795225 27.366090875262504 2.8949717839939724 0 0 0
483 161 2 0.5897 53.18042312124739 27.177489500301007 1.3985418651409809 0 0 0
535 179 3 -1.1794 47.49500062737008 29.671164398562745 2.848524004822028 0 0 0
536 179 2 0.5897 47.81506668935194 28.844202885727125 2.4880744615038664 0 0 0
537 179 2 0.5897 47.91779197477072 29.739456979151033 3.7045704306973137 0 0 0
538 180 3 -1.1794 50.50075934799334 29.77559019665916 2.4755693446912734 0 0 0
539 180 2 0.5897 50.81456652066416 29.500117818232447 3.336889028552093 0 0 0
540 180 2 0.5897 49.594778040443416 30.045764225687186 2.6253546625217266 0 0 0
541 181 3 -1.1794 54.14029768153192 30.26593864854625 3.152421586344833 0 0 0
542 181 2 0.5897 53.51561149025016 30.485737885977976 2.461272434825147 0 0 0
592 198 3 -1.1794 48.03159940108251 32.89503815279828 3.287198780057151 0 0 0
593 198 2 0.5897 47.43247056112831 32.16565012128864 3.4461621792510497 0 0 0
594 198 2 0.5897 47.6898728652113 33.31912800834261 2.5000505425402513 0 0 0
595 199 3 -1.1794 51.74265849655444 33.184708550462545 3.5963337702382145 0 0 0
596 199 2 0.5897 51.618516877917486 34.12941724992063 3.50497503716363 0 0 0
597 199 2 0.5897 51.586172047427645 32.836113531452355 2.7187089118167393 0 0 0
598 200 3 -1.1794 54.14709454046912 32.90792451222826 1.9743777488186096 0 0 0
599 200 2 0.5897 53.73373168708215 32.48866167880379 2.729083981584845 0 0 0
600 200 2 0.5897 54.09355628127724 33.84515997630892 2.1613401004117434 0 0 0
1126 376 3 -1.1794 47.95635828459489 27.327194553560744 6.148462040922765 0 0 0
1127 376 2 0.5897 47.87228451797168 26.38002926359302 6.258194007969244 0 0 0
1128 376 2 0.5897 47.65251991627043 27.69293844586008 6.979212398722245 0 0 0
1129 377 3 -1.1794 50.555444209875624 27.008030150463046 4.376970182438088 0 0 0
1130 377 2 0.5897 51.30688356622208 27.123172546623668 4.958617101032043 0 0 0
1132 378 3 -1.1794 53.31074877092479 27.92627847450516 4.688192385758827 0 0 0
1133 378 2 0.5897 54.23564997492719 27.80298429033064 4.474679515746126 0 0 0
1134 378 2 0.5897 53.14652618622546 28.853649873011303 4.517177478443594 0 0 0
1186 396 3 -1.1794 48.22775816684596 30.45985490233104 5.31157649009633 0 0 0
1187 396 2 0.5897 48.66005974843433 31.29744253975755 5.478295651942635 0 0 0
1188 396 2 0.5897 48.20403977333229 30.02788082885581 6.165431223825192 0 0 0
1189 397 3 -1.1794 51.51311302049262 30.089600006096102 5.263792150327436 0 0 0
1190 397 2 0.5897 51.406898645874314 29.564173230220515 6.0568102322333255 0 0 0
1191 397 2 0.5897 51.60834130934009 30.987416713161632 5.581737845156813 0 0 0
1192 398 3 -1.1794 55.137470628490995 30.308048548558745 5.921307264899499 0 0 0
1193 398 2 0.5897 55.827768818088785 30.959922331080374 6.0428817063510545 0 0 0
1194 398 2 0.5897 54.84936800141543 30.429467249002265 5.016605238616125 0 0 0
1240 414 3 -1.1794 49.71086495929375 32.92287071540406 5.5746319316619894 0 0 0
1241 414 2 0.5897 49.86728873229569 33.00368989161103 4.633764726032495 0 0 0
1242 414 2 0.5897 49.62338163646394 33.825231392996095 5.881752738059347 0 0 0
1243 415 3 -1.1794 52.37785918394084 32.47818607059397 6.487266252988962 0 0 0
1244 415 2 0.5897 52.766376612163505 32.41020144426805 5.615105986595541 0 0 0
1245 415 2 0.5897 51.55381048618203 32.94461900918239 6.3472097251449355 0 0 0
1736 579 2 0.5897 52.43821487172573 26.260074421535524 7.893641927724885 0 0 0
1799 600 2 0.5897 47.766934001973915 29.986377118353438 8.464602292921397 0 0 0
1802 601 2 0.5897 51.66586523911857 30.356129312870355 8.315525158340852 0 0 0
1805 602 2 0.5897 53.774753100192825 30.316989042918895 7.414820623074817 0 0 0
1862 621 2 0.5897 50.547271473792144 34.00827512785922 8.230587727584139 0 0 0
1866 622 2 0.5897 53.69448339748308 33.34483359978275 7.556110891423195 0 0 0
1732 578 3 -1.1794 46.48802662687674 26.13837809562494 8.77086606938119 0 0 0
1735 579 3 -1.1794 51.99545293553547 25.507284894880083 7.501849032318726 0 0 0
1801 601 3 -1.1794 50.80305068357653 30.17889393316257 7.940866370962667 0 0 0
1740 580 2 0.5897 55.10837245321371 27.072431638147986 8.592747147538152 0 0 0
484 162 3 -1.1794 56.85678434709806 27.16097509567392 2.3595005362446306 0 0 0
485 162 2 0.5897 55.94371774678188 26.964334602257633 2.15004002286028 0 0 0
486 162 2 0.5897 56.91402093378271 27.052242417808284 3.3087795023050846 0 0 0
487 163 3 -1.1794 60.45537579062983 26.72972193841216 3.303342152541908 0 0 0
488 163 2 0.5897 60.38116369699933 25.780701352227354 3.2029257066218157 0 0 0
489 163 2 0.5897 61.01188443186912 27.005331975605525 2.574940381023621 0 0 0
543 181 2 0.5897 54.98687462136569 30.22745724610706 2.707384012848032 0 0 0
544 182 3 -1.1794 56.726731825753234 29.990873065827504 2.817190698196107 0 0 0
545 182 2 0.5897 56.75467997453946 29.056413554592883 2.6116727023691246 0 0 0
546 182 2 0.5897 57.27540509870816 30.08177044305931 3.5962458533601662 0 0 0
601 201 3 -1.1794 56.731197951330316 32.9206375304556 2.9048618709683356 0 0 0
602 201 2 0.5897 55.91871382825419 32.73010895825642 2.436032672613715 0 0 0
603 201 2 0.5897 56.648326746401516 32.445377075040106 3.731597331036401 0 0 0
604 202 3 -1.1794 59.79001189342462 33.12764331883873 3.74897885488161 0 0 0
605 202 2 0.5897 60.68200950649091 33.06045938731375 3.408303656213811 0 0 0
606 202 2 0.5897 59.231139428784395 33.04480543971361 2.976300735526406 0 0 0
1135 379 3 -1.1794 57.295106190840414 27.080641000987193 5.309728973693921 0 0 0
1136 379 2 0.5897 58.209567124339685 27.299161974701704 5.489289284281405 0 0 0
1137 379 2 0.5897 57.13372804055445 26.28633976696184 5.818918131476847 0 0 0
1138 380 3 -1.1794 60.4481447311863 27.799337887514 6.05083711370688 0 0 0
1139 380 2 0.5897 60.83120501156081 27.00655836304688 6.426332785186108 0 0 0
1140 380 2 0.5897 60.66527645561142 27.75300365888909 5.119741212020267 0 0 0
1143 381 2 0.5897 63.29842705634894 26.208536076927665 5.156909383291179 0 0 0
1246 416 3 -1.1794 56.801635949207764 32.365063821840046 5.794085318415631 0 0 0
1247 416 2 0.5897 57.699386669611826 32.46557807498766 6.110587225413046 0 0 0
1248 416 2 0.5897 56.33829860315351 33.12773365867059 6.140329895844474 0 0 0
1249 417 3 -1.1794 59.58368588604995 33.17698518581997 6.416344003965107 0 0 0
1250 417 2 0.5897 59.47533691335496 34.127528221712325 6.385355323972849 0 0 0
1251 417 2 0.5897 59.758047430128386 32.92562303366183 5.50934524381057 0 0 0
1254 418 2 0.5897 62.30244802922572 33.294711056646925 5.735683813617231 0 0 0
1742 581 2 0.5897 58.109413529544 27.761018715354933 8.862669612505213 0 0 0
1808 603 2 0.5897 57.259574077581114 29.90155800171686 7.9887547362082 0 0 0
1811 604 2 0.5897 60.427800138326795 29.29402057017608 8.74896980683556 0 0 0
1868 623 2 0.5897 58.3743276467757 32.52493857212861 9.0615304035902 0 0 0
1871 624 2 0.5897 60.88070075246171 31.804673896854364 8.942507752950053 0 0 0
1807 603 3 -1.1794 56.59220629711109 30.202886300519097 8.605239464154463 0 0 0
491 164 2 0.5897 63.060721505657256 28.327588566876518 1.876202562507602 0 0 0
490 164 3 -1.1794 62.88905475697403 27.62093261333212 1.2537873143578413 0 0 0
492 164 2 0.5897 62.8417343180979 28.056806302217264 0.4029015407767676 0 0 0
493 165 3 -1.1794 68.145282972968 27.591095916650815 3.235299659359717 0 0 0
494 165 2 0.5897 67.39393210522664 27.073678753576694 2.9455005919039245 0 0 0
547 183 3 -1.1794 62.60642443434948 30.19494611281555 2.683655363353397 0 0 0
548 183 2 0.5897 62.86677740023111 31.101824617949656 2.5223502380523555 0 0 0
549 183 2 0.5897 62.746701051891975 30.06827513531109 3.6220101548574184 0 0 0
550 184 3 -1.1794 70.089913114126 29.836828347913364 3.3702012114652207 0 0 0
551 184 2 0.5897 69.23575929684712 29.4833187808646 3.1218396101122785 0 0 0
552 184 2 0.5897 0.4210243803901797 29.29248741536066 2.8994323331684075 1 0 0
607 203 3 -1.1794 62.531745030271765 33.32222768018607 2.725392455337702 0 0 0
608 203 2 0.5897 63.102614965769135 33.76558494030191 2.0978784339604415 0 0 0
609 203 2 0.5897 62.816013667933596 33.647209370572874 3.5796822132966657 0 0 0
1141 381 3 -1.1794 63.40853341534648 27.141892920101814 5.338439531800317 0 0 0
1142 381 2 0.5897 63.347675173529325 27.209869509945655 6.291281607936511 0 0 0
1144 382 3 -1.1794 65.92652570133276 27.873154336637626 6.84398569845366 0 0 0
1145 382 2 0.5897 66.80595037006897 28.187213428476092 6.6337202280677054 0 0 0
1147 383 3 -1.1794 68.61342965132924 27.603082563542927 6.134575515040497 0 0 0
1148 383 2 0.5897 68.59837372828012 26.81832645958405 6.682447032978245 0 0 0
1149 383 2 0.5897 68.41962234346725 27.284146902663426 5.253127209358249 0 0 0
1195 399 3 -1.1794 62.96752363792268 29.88533536341101 5.518160841155401 0 0 0
1196 399 2 0.5897 62.81867104419639 28.9439504043683 5.429443697094637 0 0 0
1197 399 2 0.5897 62.31385515154505 30.172633711831462 6.15566304976314 0 0 0
1198 400 3 -1.1794 65.73234352062107 30.683814312874045 6.011039428976293 0 0 0
1199 400 2 0.5897 64.8583710141481 30.310938369599597 6.126660899688737 0 0 0
1200 400 2 0.5897 66.15329279652218 30.113709953919845 5.367599726432446 0 0 0
1201 401 3 -1.1794 69.21787504911048 30.235780585908845 6.047023452094461 0 0 0
1202 401 2 0.5897 69.58225280793904 30.321615269967822 5.166062041479526 0 0 0
1203 401 2 0.5897 68.9865412710499 29.3099775993091 6.121892543442957 0 0 0
1252 418 3 -1.1794 62.50391814167388 34.17320747920326 5.413370288920775 0 0 0
1253 418 2 0.5897 63.403475332600266 34.333110088006094 5.698783622335007 0 0 0
1255 419 3 -1.1794 65.18065009583027 33.30489274221268 5.9994101326776414 0 0 0
1256 419 2 0.5897 65.5339368549336 32.42638621989726 5.859244500605118 0 0 0
1257 419 2 0.5897 65.10022974345613 33.38235800889432 6.950074909286269 0 0 0
1258 420 3 -1.1794 69.83098454087094 33.217966249631566 6.580702099420209 0 0 0
1259 420 2 0.5897 69.88319879311878 33.52141658515927 5.674378667306136 0 0 0
1260 420 2 0.5897 69.74243906392961 32.26743696869025 6.510807610433523 0 0 0
1747 583 3 -1.1794 63.095275747647435 27.26340753379523 8.270649158389539 0 0 0
1748 583 2 0.5897 63.2169645000744 28.202521573544733 8.410250408522382 0 0 0
1752 584 2 0.5897 65.49022163002364 27.238042476635922 8.76527116966899 0 0 0
1755 585 2 0.5897 67.19189706845005 25.635849486304036 8.789349942061508 0 0 0
1814 605 2 0.5897 66.04093584993387 29.965667840421336 8.166324324589327 0 0 0
1873 625 3 -1.1794 63.53593756465895 32.742633164951265 8.57269012344328 0 0 0
1876 626 3 -1.1794 66.44437040178329 33.9891598499731 8.684604564888337 0 0 0
1880 627 2 0.5897 69.58252888983606 33.642004968148896 8.532957195052596 0 0 0
14027 4676 2 0.5897 40.77326867460089 23.862418117766914 1.3698351059266884 0 0 1
1261 421 3 -1.1794 2.751675008079493 3.4158603787702684 8.502812328632215 0 0 0
1263 421 2 0.5897 3.634799781979866 3.4264255229476728 8.871880135082211 0 0 0
1264 422 3 -1.1794 5.810317884853435 2.831258885599275 9.243704856575139 0 0 0
1266 422 2 0.5897 5.677961726256267 2.4300558724073733 8.384780862080126 0 0 0
1312 438 3 -1.1794 1.9538862464644795 5.842130478838139 9.096179895841496 0 0 0
1314 438 2 0.5897 2.1229778590647026 4.9865297744557475 8.701734479534974 0 0 0
1315 439 3 -1.1794 5.198448099385164 5.700502224145041 8.903028335520233 0 0 0
1317 439 2 0.5897 5.977220705248263 5.774428423145024 8.351412581581773 0 0 0
1362 454 2 0.5897 2.9077059953435365 7.588899481945253 9.157147359586123 0 0 0
1882 628 3 -1.1794 5.772956799018656 2.8197010233643773 12.261526262450925 0 0 0
1883 628 2 0.5897 5.249772333082908 2.4298176825904267 11.561168604413904 0 0 0
1884 628 2 0.5897 6.534256489993977 2.244919934439317 12.340789668823062 0 0 0
1939 647 3 -1.1794 2.7140723101321442 5.722139591361863 11.831371119999327 0 0 0
1940 647 2 0.5897 3.665348021262325 5.638201616289012 11.896636956322403 0 0 0
1941 647 2 0.5897 2.550475447974634 5.882124754362033 10.901924623293548 0 0 0
1942 648 3 -1.1794 5.42189820809623 5.713367293558899 11.741896878731145 0 0 0
1943 648 2 0.5897 5.400518325919631 5.823619741505141 10.791308267379748 0 0 0
1944 648 2 0.5897 5.68930498808668 4.8035349241212435 11.87201362111027 0 0 0
2004 668 2 0.5897 6.384238129097765 8.51314552228863 12.665268724910838 0 0 0
2527 843 3 -1.1794 3.137344930627808 2.4110123292486256 14.801278571288178 0 0 0
2528 843 2 0.5897 3.6372204374818753 2.2545928758534877 14.000098679057906 0 0 0
2529 843 2 0.5897 3.795309779117471 2.421865236617057 15.496401641344207 0 0 0
2530 844 3 -1.1794 6.3657091095248095 4.486200983910249 14.72586107758478 0 0 0
2531 844 2 0.5897 6.2483469641461 3.9007401910680817 13.97773423823184 0 0 0
2532 844 2 0.5897 5.900763312096028 4.0552987761850385 15.443064424732741 0 0 0
2578 860 3 -1.1794 2.494851777827132 5.083002467619824 14.446227195779116 0 0 0
2579 860 2 0.5897 2.5703147898639327 5.041774694781107 13.492896842846875 0 0 0
2580 860 2 0.5897 2.477496950612407 4.167583123549804 14.725402272655561 0 0 0
2581 861 3 -1.1794 7.058835659373578 7.040489830473287 15.20319666747002 0 0 0
2582 861 2 0.5897 6.63340820382991 6.342515392277067 14.705125996949905 0 0 0
2583 861 2 0.5897 7.006466600468522 6.751436985695174 16.114205712288665 0 0 0
2630 877 2 0.5897 5.723606991580394 8.709080051508689 14.961026530462386 0 0 0
3177 1059 2 0.5897 3.4872856706910422 5.229903301531181 17.11791968771559 0 0 0
2000 667 2 0.5897 2.80323890838037 7.940589412586514 12.203102617681317 0 0 0
1272 424 2 0.5897 10.64101634775998 3.398004388014807 8.540530000142331 0 0 0
1273 425 3 -1.1794 15.418765461728862 3.911490909976523 8.066175042971764 0 0 0
1319 440 2 0.5897 8.314258234927934 4.313766937906297 8.638256775441233 0 0 0
1267 423 3 -1.1794 8.649344108894176 2.4875455456413422 9.58450952309739 0 0 0
1269 423 2 0.5897 8.524337203605638 2.0049440271112977 10.401639207507184 0 0 0
1271 424 2 0.5897 11.681086829133696 4.205585589159003 9.287497808805064 0 0 0
1320 440 2 0.5897 8.718517702980781 5.750040408365143 8.382156468877211 0 0 0
1321 441 3 -1.1794 14.791440056595471 5.838747987188456 10.366432196057332 0 0 0
1322 441 2 0.5897 14.951698861221455 5.233968414520374 9.642007743751716 0 0 0
1885 629 3 -1.1794 8.325850371835065 1.760590643288125 12.900064633376955 0 0 0
1886 629 2 0.5897 8.295895393839027 0.8431299328147926 12.628770629551592 0 0 0
1887 629 2 0.5897 8.625581176829476 1.732504033734759 13.808692856311048 0 0 0
1888 630 3 -1.1794 12.121048769385029 3.7503754497423194 11.674666003568062 0 0 0
1889 630 2 0.5897 13.044789240904347 3.697074347318878 11.919808496149804 0 0 0
1890 630 2 0.5897 11.894471323654358 2.8623882656056847 11.39830881325757 0 0 0
1891 631 3 -1.1794 14.967012794001887 3.1345810423875107 12.811612411833863 0 0 0
1892 631 2 0.5897 15.906717850497683 3.0161624793770616 12.673185373246465 0 0 0
1893 631 2 0.5897 14.728849254250953 2.4516187591904894 13.438567173990004 0 0 0
1945 649 3 -1.1794 8.382576009476645 6.394267135746372 12.254370899220246 0 0 0
1946 649 2 0.5897 8.985406997136337 5.686235483621917 12.481346326818313 0 0 0
1947 649 2 0.5897 7.514905351769937 5.991738347133565 12.291114476482074 0 0 0
1948 650 3 -1.1794 12.91648802870998 5.832653141189402 13.674192247750659 0 0 0
1949 650 2 0.5897 13.726309066395334 6.205863848325915 13.326145907951384 0 0 0
1950 650 2 0.5897 12.580443946442204 5.284802242890831 12.96485029301122 0 0 0
1951 651 3 -1.1794 15.633329102021829 5.936658494950812 12.837375949201629 0 0 0
1952 651 2 0.5897 15.372826793272884 5.888805856927784 11.917550068507023 0 0 0
1953 651 2 0.5897 15.299854018673841 5.126849994546412 13.223685716314417 0 0 0
2006 669 2 0.5897 9.193132676085241 8.019867705710821 12.192346087502857 0 0 0
2009 670 2 0.5897 11.659539934520646 10.604946758178524 13.121626813571991 0 0 0
2012 671 2 0.5897 16.37364100831583 8.522770452889905 12.905277696890721 0 0 0
2533 845 3 -1.1794 8.902615177572196 3.1006566738031345 15.383568997977271 0 0 0
2534 845 2 0.5897 8.960627268753177 3.252748939091353 16.32682661502472 0 0 0
2535 845 2 0.5897 8.223738105141129 3.7054520982433887 15.084269182622903 0 0 0
2536 846 3 -1.1794 12.21772333402799 3.369807913593132 15.644190283280496 0 0 0
2537 846 2 0.5897 11.685504162432654 2.691860917447433 15.227822396873052 0 0 0
2538 846 2 0.5897 12.18030493607584 4.1100328250335965 15.038469069773361 0 0 0
2584 862 3 -1.1794 11.33889372388341 7.027252058045192 16.20677189777407 0 0 0
2585 862 2 0.5897 10.625117938992439 7.31913711099128 15.639709877480271 0 0 0
2586 862 2 0.5897 11.913391074124055 6.5240595390533995 15.629725374284488 0 0 0
2633 878 2 0.5897 8.077300801934854 8.561291799490474 15.193379825209293 0 0 0
2637 879 2 0.5897 11.866366489691176 8.422017790202636 15.713278270351791 0 0 0
2639 880 2 0.5897 15.137786549697136 8.859271348583349 16.33530087018066 0 0 0
3122 1041 2 0.5897 12.42186172065541 3.110368409320014 17.346737337870934 0 0 0
3126 1042 2 0.5897 15.26054812185188 1.68413123253504 17.774057341958144 0 0 0
30009 0 1 0 11.288737243360327 7.763259919431978 8.748579707109819 0 0 0
30014 0 1 0 13.51882248263774 0.6929969643531868 9.664427704260028 0 0 0
1277 426 2 0.5897 21.580862690175785 2.538762639851081 9.685626016056307 0 0 0
1324 442 3 -1.1794 18.291290140614315 4.5567937807675225 9.038030363637827 0 0 0
1274 425 2 0.5897 15.399823633020635 4.574369703750289 7.375910769158718 0 0 0
1278 426 2 0.5897 20.280670538541436 3.2066103242834108 9.291449876781275 0 0 0
1325 442 2 0.5897 17.484867540289383 4.047191713390742 9.116896651155718 0 0 0
1326 442 2 0.5897 18.255816029499403 4.927220906646099 8.156125099320658 0 0 0
1894 632 3 -1.1794 17.8264909301962 2.4747974466774583 12.514902822644764 0 0 0
1895 632 2 0.5897 18.14506339223518 3.296273950225848 12.140845182947528 0 0 0
1896 632 2 0.5897 18.34633995453841 2.3554833633336365 13.30973168200236 0 0 0
1897 633 3 -1.1794 21.06218845945491 3.5260075567562827 11.991337463099065 0 0 0
1898 633 2 0.5897 21.98971326411777 3.534767563700036 11.755005457499397 0 0 0
1899 633 2 0.5897 20.994247664686565 2.8563163902541704 12.671873631577416 0 0 0
1954 652 3 -1.1794 18.83130533214332 5.439780543324751 11.950441597026574 0 0 0
1955 652 2 0.5897 18.0392339376682 5.713362305242949 12.413051272615037 0 0 0
1956 652 2 0.5897 18.55813372095543 5.353634998283128 11.037102613660897 0 0 0
1957 653 3 -1.1794 20.866273166831153 7.28489487947492 11.204786989441216 0 0 0
1958 653 2 0.5897 20.445698301196952 7.064940580587378 10.373542323789962 0 0 0
1959 653 2 0.5897 20.497055000771244 6.663553444039698 11.832358520871377 0 0 0
2015 672 2 0.5897 19.84953029163678 8.659178593883382 11.909429558787325 0 0 0
2539 847 3 -1.1794 19.20310705786283 2.0631561503939895 14.563116816571139 0 0 0
2540 847 2 0.5897 19.225092589313835 1.2673782370243085 15.094610486916872 0 0 0
2541 847 2 0.5897 19.959306104171198 2.570132403933756 14.858698323805585 0 0 0
2587 863 3 -1.1794 20.51125544616848 6.493462467706639 15.100376504985629 0 0 0
2588 863 2 0.5897 20.897621370131883 5.756398399933901 15.57333463646514 0 0 0
2589 863 2 0.5897 21.129431183200833 7.212614564150336 15.230416581091276 0 0 0
3188 1063 2 0.5897 17.741256535120876 6.593954065011492 15.976748736574722 0 0 0
30024 0 1 0 23.461001199945986 4.697838386528548 13.838190295237233 0 0 0
2641 881 3 -1.1794 17.754225434981354 8.969158110377778 14.831898383525404 0 0 0
3132 1044 2 0.5897 21.844295781972153 3.401842361613765 18.971626277404525 0 0 0
1385 462 2 0.5897 29.9572561958419 8.579036051118667 9.19064497715554 0 0 0
1379 460 2 0.5897 24.029351577582638 8.13869391567931 9.65581147235914 0 0 0
1962 654 2 0.5897 23.6691300077859 6.362902940973381 11.562229664182743 0 0 0
1279 427 3 -1.1794 25.72021896507094 2.6575614234620755 8.593390961247534 0 0 0
1281 427 2 0.5897 25.15824179824593 2.8719720844053165 7.8487830549541835 0 0 0
1329 443 2 0.5897 22.044102951417006 5.297620935236511 9.283028856782176 0 0 0
1330 444 3 -1.1794 27.066416457580612 5.42470019741802 8.94798071567102 0 0 0
1331 444 2 0.5897 27.7050885523637 5.613429359759016 9.635520709558609 0 0 0
1333 445 3 -1.1794 31.055258792697256 7.029135859023032 9.115327024947993 0 0 0
1335 445 2 0.5897 30.507788760066084 6.556983408025117 9.742687202991762 0 0 0
1900 634 3 -1.1794 23.997346875057097 2.824467370339423 10.918167233358648 0 0 0
1901 634 2 0.5897 24.276869506414243 1.9376204604354843 11.145326846444322 0 0 0
1902 634 2 0.5897 24.748819155131184 3.2035869181451115 10.462327687792039 0 0 0
1903 635 3 -1.1794 28.489460272382296 2.806898045712367 11.960318559486897 0 0 0
1904 635 2 0.5897 28.459704540912263 1.957919370735825 11.519204234790424 0 0 0
1905 635 2 0.5897 29.42061716723326 3.0255181633460038 11.997507576240475 0 0 0
1960 654 3 -1.1794 24.427854822618883 6.40294912835531 10.980023121479158 0 0 0
1961 654 2 0.5897 25.14252895364394 6.022511181826727 11.490650429892305 0 0 0
1963 655 3 -1.1794 26.677132984794074 4.899270638625781 12.059248374317308 0 0 0
1964 655 2 0.5897 27.11347129736978 4.060914424600534 11.907592259384938 0 0 0
1965 655 2 0.5897 27.203120925928708 5.3245172435495665 12.736546495587893 0 0 0
1966 656 3 -1.1794 30.06978986633298 5.6142480055803645 11.610425313894659 0 0 0
1967 656 2 0.5897 30.932589686023327 5.227737325286969 11.46069210042858 0 0 0
1968 656 2 0.5897 29.967583402247154 5.61173132400604 12.56214970269478 0 0 0
2542 848 3 -1.1794 25.319697661567023 1.4437355876948221 15.264004270995207 0 0 0
2543 848 2 0.5897 25.625917547619345 0.537703951790196 15.224413953030052 0 0 0
2544 848 2 0.5897 25.308374917805107 1.6526342784933814 16.198062474942844 0 0 0
2545 849 3 -1.1794 27.988227064459085 3.0326094469327507 14.891409388301769 0 0 0
2546 849 2 0.5897 27.399773169040152 2.9872907277078853 14.137818134508082 0 0 0
2547 849 2 0.5897 27.50764700902605 2.600494739791363 15.597491149026773 0 0 0
2548 850 3 -1.1794 30.649766610905345 2.769426991447144 15.347638865211929 0 0 0
2549 850 2 0.5897 30.541083943871765 1.818570076512874 15.364695603561142 0 0 0
2550 850 2 0.5897 29.759869407918025 3.111173990884674 15.260899917977872 0 0 0
2590 864 3 -1.1794 28.051848719055705 6.0352310909858575 14.058468325805014 0 0 0
2591 864 2 0.5897 28.161454055354415 5.541455372893863 14.871121328192348 0 0 0
2592 864 2 0.5897 28.437542492396894 6.891414853638757 14.244000749148896 0 0 0
2647 883 3 -1.1794 29.659096716411874 8.365209838171417 14.766352355018643 0 0 0
3134 1045 2 0.5897 24.8987892706267 3.724804077449015 17.831491092749342 0 0 0
3138 1046 2 0.5897 27.15244559569169 2.7835570854723155 18.343417045408124 0 0 0
3191 1064 2 0.5897 24.953648880376942 5.822667003696082 17.158314238795512 0 0 0
3242 1081 2 0.5897 24.20635223342352 9.326145490826763 16.435701582939974 0 0 0
1386 462 2 0.5897 28.726037528172064 9.103091301587046 8.482575354886649 0 0 0
2022 674 2 0.5897 26.184151141422003 8.09630419294144 11.236536684904642 0 0 0
3248 1083 2 0.5897 31.64394699448929 7.237614264023784 17.932394627130588 0 0 0
1283 428 2 0.5897 36.05267990832388 1.2502834907856684 9.529775756023437 0 0 0
1282 428 3 -1.1794 36.09038081956021 2.1982779266835184 9.656724962583416 0 0 0
1284 428 2 0.5897 36.10920614722039 2.312607760776075 10.606886005308356 0 0 0
1287 429 2 0.5897 37.93922308131458 2.2822740013205793 9.355399579906003 0 0 0
1336 446 3 -1.1794 34.701388533091034 5.6284575802164705 9.255121842662836 0 0 0
1338 446 2 0.5897 35.5817284772763 5.279110387414712 9.39364489920875 0 0 0
1391 464 2 0.5897 36.510284892131224 8.379328810394115 8.47671185946815 0 0 0
1906 636 3 -1.1794 33.707929663358 2.6656410743556433 12.235546080691641 0 0 0
1907 636 2 0.5897 33.47987852265271 1.8411754027418212 11.806033205636204 0 0 0
1908 636 2 0.5897 33.23304808190728 2.6428153616868384 13.066328051962644 0 0 0
1911 637 2 0.5897 38.45470267565587 3.5366746181932807 12.018303419593195 0 0 0
1969 657 3 -1.1794 32.59769192048527 4.9200697359939065 10.931393956823428 0 0 0
1970 657 2 0.5897 33.23040515092122 5.361867989313573 10.365073124592463 0 0 0
1971 657 2 0.5897 33.02755223034265 4.101310068281587 11.178545814045187 0 0 0
1972 658 3 -1.1794 39.0683627303692 5.825047648643025 11.555808978865144 0 0 0
1974 658 2 0.5897 38.87018155578452 6.141704372289426 12.437106029232226 0 0 0
2025 675 2 0.5897 33.45404528463056 6.109223542146791 12.538517090983989 0 0 0
2551 851 3 -1.1794 33.28100272060561 2.869472386113241 14.996678239620229 0 0 0
2552 851 2 0.5897 33.61109597618367 2.790425725753759 15.891676145903432 0 0 0
2553 851 2 0.5897 32.332828696147665 2.95373919702388 15.097160391212089 0 0 0
2554 852 3 -1.1794 39.022896444003116 3.5108895540832914 15.147957030021644 0 0 0
2556 852 2 0.5897 38.68376037638505 4.357433680730943 14.857127459255322 0 0 0
2593 865 3 -1.1794 35.73079185499039 6.200171016169536 15.1173522450543 0 0 0
2594 865 2 0.5897 35.117378277220666 6.478793099940639 14.437407423850754 0 0 0
2595 865 2 0.5897 35.52500876583105 5.276678578352698 15.262423308813288 0 0 0
2598 866 2 0.5897 37.35296925614053 6.65252330535075 14.327297474549459 0 0 0
3143 1048 2 0.5897 32.63857059156421 2.9846795513441715 17.967497024969116 0 0 0
3197 1066 2 0.5897 31.802148488525795 4.842773626429881 17.53169848035065 0 0 0
3254 1085 2 0.5897 36.009807591062895 8.389242016311728 17.58248627544263 0 0 0
1341 447 2 0.5897 38.13257995099201 5.714051181960117 9.697597592611615 0 0 0
2023 675 3 -1.1794 33.97154356768852 6.762188352516421 13.009754486767727 0 0 0
2028 676 2 0.5897 36.08098144417775 8.14585203135833 12.61132494159428 0 0 0
1343 448 2 0.5897 41.604229656120225 8.486709374272047 9.381113818019333 0 0 0
1288 430 3 -1.1794 41.50741433333791 1.60899084310842 9.822012324539607 0 0 0
1289 430 2 0.5897 41.96044720566611 0.9162794253955914 10.302786710708217 0 0 0
1291 431 3 -1.1794 45.08529704158891 2.9795405784626676 9.549201718815855 0 0 0
1293 431 2 0.5897 45.985291594721815 3.3043232603879216 9.576724451342916 0 0 0
1342 448 3 -1.1794 42.38487059660477 8.585900359498002 9.926083834663087 0 0 0
1344 448 2 0.5897 42.44034647404843 7.7662432284429395 10.417324194863747 0 0 0
1909 637 3 -1.1794 38.6781916174189 2.62301735897207 12.195828366537167 0 0 0
1910 637 2 0.5897 38.937384948697925 2.6140228964603476 13.117224276039321 0 0 0
1912 638 3 -1.1794 41.36517869700126 3.482377033051945 12.13346714559893 0 0 0
1913 638 2 0.5897 41.90462634042766 2.9319544302031217 12.70114916093108 0 0 0
1914 638 2 0.5897 40.512822856958024 3.047126936425086 12.116757508111458 0 0 0
1915 639 3 -1.1794 45.4717952217399 2.451494557688418 13.058324476687021 0 0 0
1916 639 2 0.5897 44.89714074264493 2.342182295354088 13.815988311580792 0 0 0
1917 639 2 0.5897 44.88049637205394 2.4443651502698893 12.305632102255267 0 0 0
1973 658 2 0.5897 40.02281259932381 5.865122113598802 11.495385036799155 0 0 0
1975 659 3 -1.1794 41.73382035395324 6.419814002909074 11.812544194354889 0 0 0
1976 659 2 0.5897 41.883246976088756 6.626173944884633 12.735213965403787 0 0 0
1977 659 2 0.5897 42.0516403862361 5.522442516545423 11.71280695640413 0 0 0
2030 677 2 0.5897 41.303476410438755 8.859600814853183 11.854034396961287 0 0 0
2033 678 2 0.5897 44.56599416207524 9.601667673276157 11.377601948827659 0 0 0
2555 852 2 0.5897 39.969073471219794 3.6406766569981532 15.212267634378986 0 0 0
2557 853 3 -1.1794 42.43757757035016 1.9217898440653907 15.341833662097795 0 0 0
2558 853 2 0.5897 42.61096399807915 0.9834030808402177 15.416661019006593 0 0 0
2559 853 2 0.5897 42.635674421251174 2.272433435432962 16.210188366521052 0 0 0
2596 866 3 -1.1794 38.303297143819066 6.5502209268876515 14.275887609493878 0 0 0
2597 866 2 0.5897 38.623281213717206 6.849561127467536 15.126908931396368 0 0 0
2599 867 3 -1.1794 44.8757403640721 6.33410607961292 16.018032697255343 0 0 0
2600 867 2 0.5897 44.69133083533068 5.401753197242215 16.131799176991958 0 0 0
2601 867 2 0.5897 45.762948228457375 6.446644369129116 16.359249156181313 0 0 0
2657 886 2 0.5897 39.42432587934592 9.392392734339266 13.77944589365112 0 0 0
2660 887 2 0.5897 41.060610582230304 8.026333021428444 14.805095416581047 0 0 0
2664 888 2 0.5897 44.535159586592414 7.9562471248310755 14.529023196767936 0 0 0
3149 1050 2 0.5897 38.792785200081525 3.1952748856903286 17.05830747652222 0 0 0
30047 0 1 0 45.19848171445254 6.231831376712927 11.467098764560129 0 0 0
2659 887 3 -1.1794 41.56776478528305 7.258698775439544 15.069220644551821 0 0 0
1400 467 2 0.5897 47.7600201998617 8.338726129182854 8.603894396211436 0 0 0
1294 432 3 -1.1794 47.75934038665827 3.6550868517902306 9.009458055360827 0 0 0
1296 432 2 0.5897 48.110386875031466 3.304393928873635 9.828000631247441 0 0 0
1297 433 3 -1.1794 52.12963081538515 3.082407932295649 10.119007010342555 0 0 0
1299 433 2 0.5897 51.267739475637654 3.198485777033933 10.518883351781291 0 0 0
1346 449 2 0.5897 48.81586698560714 5.846267578613228 9.922704874373624 0 0 0
1347 449 2 0.5897 47.43561419242765 5.975338339080131 9.314315230440545 0 0 0
1918 640 3 -1.1794 50.67858473565427 2.386761029291637 12.576474576474245 0 0 0
1919 640 2 0.5897 51.071171757533854 2.2130074358760647 13.43199667854268 0 0 0
1920 640 2 0.5897 50.65512695058986 1.532526935799865 12.145237668720355 0 0 0
1921 641 3 -1.1794 54.415760080726294 2.5274990039659024 11.630252180075264 0 0 0
1922 641 2 0.5897 53.632905906352754 2.7355279207069514 11.120257076241066 0 0 0
1923 641 2 0.5897 54.344914315025036 1.589387086255505 11.806769854751733 0 0 0
1978 660 3 -1.1794 49.371774707668195 5.154964043010828 11.815000386015926 0 0 0
1979 660 2 0.5897 48.60092841183457 5.354698717524852 12.346163093818229 0 0 0
1980 660 2 0.5897 49.791168526235204 4.422556689099994 12.266575080648515 0 0 0
1981 661 3 -1.1794 51.73431860752489 6.8458100468228675 12.179604522708976 0 0 0
1982 661 2 0.5897 50.928538457863056 6.351272876013467 12.02999440180356 0 0 0
1983 661 2 0.5897 52.01579815681558 6.586279195912021 13.056898655363911 0 0 0
1984 662 3 -1.1794 54.54633780873436 5.74978149954471 11.272269446700749 0 0 0
1985 662 2 0.5897 53.9567980818079 4.9995540738293816 11.195892588525151 0 0 0
1986 662 2 0.5897 54.027209222620506 6.494752716813443 10.969358223811312 0 0 0
2036 679 2 0.5897 50.51275108184811 8.757020940513963 10.957958808966534 0 0 0
2560 854 3 -1.1794 47.55618081473559 3.3500030036069894 14.966150983631719 0 0 0
2561 854 2 0.5897 47.716835844262604 2.825690254657126 14.181601434328947 0 0 0
2562 854 2 0.5897 47.015280273709976 2.789677579654297 15.522651832436942 0 0 0
2563 855 3 -1.1794 51.724600163508086 2.637978426855559 15.050222243592343 0 0 0
2564 855 2 0.5897 52.14905270179965 1.7866915227362885 15.156910933129808 0 0 0
2565 855 2 0.5897 51.207814471668 2.750146852700455 15.848083441628415 0 0 0
2566 856 3 -1.1794 54.29888378830719 3.814232962690772 14.07092013016622 0 0 0
2567 856 2 0.5897 54.27548792048863 3.352236731451783 13.232919471969387 0 0 0
2568 856 2 0.5897 53.61784454261745 3.3937247743366923 14.595886561593016 0 0 0
2602 868 3 -1.1794 47.54667818074236 5.844446621714949 13.780695122249462 0 0 0
2603 868 2 0.5897 46.59750522476115 5.966386638614417 13.801504649068015 0 0 0
2604 868 2 0.5897 47.696501278021216 5.041618785124535 14.279946799819095 0 0 0
2605 869 3 -1.1794 52.35403286249616 7.002307289140247 15.046033044906261 0 0 0
2606 869 2 0.5897 53.282583314053184 6.772549449023584 15.010865761475676 0 0 0
2607 869 2 0.5897 51.93516273116364 6.246318151511287 15.457444437742472 0 0 0
2608 870 3 -1.1794 55.12124203083694 6.304487873236034 14.110942848847937 0 0 0
2609 870 2 0.5897 55.491059601273726 6.677336781730774 13.310661339153432 0 0 0
2610 870 2 0.5897 54.991360997138514 5.3784345741860236 13.906521646882878 0 0 0
2667 889 2 0.5897 47.53023735528577 7.292681380042218 15.213097564530955 0 0 0
3158 1053 2 0.5897 49.49750858972458 1.9054553813484882 17.293442906613766 0 0 0
30034 0 1 0 51.6174221817544 6.517044373437888 8.349854488608102 0 0 0
2040 680 2 0.5897 53.46234580512835 8.560491241790228 12.614336166512471 0 0 0
3269 1090 2 0.5897 51.196922181995625 8.030346094581832 16.750765561729576 0 0 0
1349 450 2 0.5897 56.821212012891436 4.539704951944357 8.470594782748083 0 0 0
1301 434 2 0.5897 58.224501995660475 2.7888776757351503 8.251939075565915 0 0 0
1302 434 2 0.5897 57.07640239978827 2.302064551611367 9.11029531781767 0 0 0
1303 435 3 -1.1794 60.12949136101269 3.692577501104033 7.650703825397645 0 0 0
1305 435 2 0.5897 60.511652684792224 3.7347854238116835 8.527289787231206 0 0 0
1350 450 2 0.5897 56.999980296013156 5.664854932781112 9.46757698713438 0 0 0
1407 469 2 0.5897 58.09630233200869 8.95441506846702 9.174863292491784 0 0 0
1924 642 3 -1.1794 57.237705412136414 2.9306119421173515 11.69550007004109 0 0 0
1925 642 2 0.5897 56.318778979402445 2.7055129813542544 11.550116161576202 0 0 0
1926 642 2 0.5897 57.239887512640635 3.88347979598765 11.786438360767763 0 0 0
1927 643 3 -1.1794 59.994483831168004 3.5878913422680054 11.94805641151321 0 0 0
1928 643 2 0.5897 60.44667768192854 2.8554133272677475 11.529453380537781 0 0 0
1929 643 2 0.5897 59.09328373120916 3.526100463675954 11.631429275471435 0 0 0
1987 663 3 -1.1794 57.13843748341604 5.66496282605158 11.23760261433803 0 0 0
1988 663 2 0.5897 57.5425186429288 6.363351238291896 11.752581958638249 0 0 0
1989 663 2 0.5897 56.22220842614066 5.9287079934695015 11.152780930262084 0 0 0
1990 664 3 -1.1794 60.27284891411278 6.789657352553133 12.291272715401234 0 0 0
1991 664 2 0.5897 60.45984232429693 5.940206150626811 11.891650777063285 0 0 0
1992 664 2 0.5897 59.94613670449115 6.576900206678482 13.165472330276794 0 0 0
2043 681 2 0.5897 57.52909133025356 8.662726774374052 11.83060072200811 0 0 0
2045 682 2 0.5897 60.73146570308529 9.892873511340252 12.443579454303922 0 0 0
2569 857 3 -1.1794 60.044725747143815 2.796630817627499 14.615289247790187 0 0 0
2570 857 2 0.5897 59.86951095303372 3.3078028729182627 13.825203438943323 0 0 0
2571 857 2 0.5897 59.504032759232274 2.012689884558777 14.518747906260106 0 0 0
2611 871 3 -1.1794 57.0009220174839 5.3770474462304945 16.15452779732852 0 0 0
2612 871 2 0.5897 56.26491807795177 4.98119452978004 15.687805005220373 0 0 0
2613 871 2 0.5897 56.928043473510805 5.040044616049255 17.04747315044345 0 0 0
2614 872 3 -1.1794 59.22607264941954 6.137231717063187 14.82151927995816 0 0 0
2615 872 2 0.5897 59.51573047198201 6.899619756627181 15.322613388200642 0 0 0
2616 872 2 0.5897 58.43818576665662 5.837303371317025 15.274853609757884 0 0 0
2618 873 2 0.5897 61.645850174348006 5.657374303582131 15.107691459143554 0 0 0
2673 891 2 0.5897 56.85668002226488 7.7649098466375 16.053844067403002 0 0 0
2674 892 3 -1.1794 60.592718787951576 8.514586450048615 15.036074980401828 0 0 0
3165 1055 2 0.5897 59.93072491135616 2.810634368593571 17.419896943018554 0 0 0
1413 471 2 0.5897 62.8002072515317 8.495558855859507 7.370727390019978 0 0 0
1416 472 2 0.5897 64.56899408122374 7.1047560890528345 9.936935170002373 0 0 0
1308 436 2 0.5897 65.68604711432243 2.739222106033315 8.788145882489847 0 0 0
1309 437 3 -1.1794 69.02035552275616 3.2570060203258566 9.48786022454751 0 0 0
1311 437 2 0.5897 69.29781984057176 3.0945480706231887 10.389443601363569 0 0 0
1351 451 3 -1.1794 62.21769772286282 5.466503173563236 10.0439640434725 0 0 0
1353 451 2 0.5897 63.170055076402136 5.480382506096196 9.948810641505794 0 0 0
1356 452 2 0.5897 65.99288108225876 5.561903340425049 9.825247413192644 0 0 0
1357 453 3 -1.1794 69.05130891205563 6.0831940418917 8.816556982048056 0 0 0
1358 453 2 0.5897 69.01924456934556 5.149087533630168 9.023072468534751 0 0 0
1418 473 2 0.5897 68.8893308720279 8.06883527192654 9.288873978425158 0 0 0
1930 644 3 -1.1794 63.22860289432303 1.9788039000956634 12.159830652348067 0 0 0
1931 644 2 0.5897 62.83010068496919 1.2322080695268318 11.712590604212979 0 0 0
1932 644 2 0.5897 63.093658138472804 1.8009331049180068 13.09062783589102 0 0 0
1933 645 3 -1.1794 65.15120525190036 1.75592043762874 9.940547424708708 0 0 0
1934 645 2 0.5897 64.25902169014775 1.916684751108944 10.247786763415379 0 0 0
1935 645 2 0.5897 65.67256700360046 1.6912280770637758 10.740690677585341 0 0 0
1936 646 3 -1.1794 70.03117733813195 2.4437477411081483 12.043583023702933 0 0 0
1937 646 2 0.5897 69.84305554150617 2.2868507352952268 12.968907142586968 0 0 0
1938 646 2 0.5897 70.07483815933554 1.5696218664791184 11.655989316571658 0 0 0
1993 665 3 -1.1794 66.32099149873746 5.774408530917242 12.251331622597512 0 0 0
1994 665 2 0.5897 66.21858909238982 6.096848920789335 13.14675206163415 0 0 0
1995 665 2 0.5897 67.23965600778118 5.940615178646932 12.039996287804719 0 0 0
1996 666 3 -1.1794 68.93701186099437 6.601677397749987 11.854521774748353 0 0 0
1997 666 2 0.5897 69.28368169106858 6.429570152900059 10.979061398547394 0 0 0
1998 666 2 0.5897 69.56750844336541 6.192289837578575 12.447065291616106 0 0 0
2048 683 2 0.5897 63.191745176096084 8.86323677285337 11.797188146441927 0 0 0
2051 684 2 0.5897 66.02617437672372 7.9112811807297385 12.672157102251791 0 0 0
2055 685 2 0.5897 69.59187130985256 8.992270416744743 11.654330173716522 0 0 0
2572 858 3 -1.1794 63.55688550738637 2.9568286161331154 14.793131014865168 0 0 0
2573 858 2 0.5897 62.68357449450091 2.7557185973117253 15.129453854975829 0 0 0
2574 858 2 0.5897 63.57972727213686 3.912322780664534 14.740775783696929 0 0 0
2575 859 3 -1.1794 69.93051420103934 2.0118790637575046 14.764929111627989 0 0 0
2576 859 2 0.5897 69.56961818334263 2.1744511619080162 15.636454701227487 0 0 0
2577 859 2 0.5897 0.5548856505194023 1.817907494137732 14.92031272349974 1 0 0
2617 873 3 -1.1794 62.4715210332279 5.918553612992328 15.515471656616945 0 0 0
2619 873 2 0.5897 62.393495165692585 5.626670724891985 16.423738188713088 0 0 0
2620 874 3 -1.1794 65.85461812017599 7.2004681570642415 14.852569060589392 0 0 0
2621 874 2 0.5897 65.22789318201862 7.598041628934659 15.45703862295797 0 0 0
2622 874 2 0.5897 66.6557699189941 7.711642706397857 14.966978519062183 0 0 0
2623 875 3 -1.1794 0.0876947700853699 6.4460013561753176 14.796200240479727 1 0 0
2624 875 2 0.5897 0.9915168609967226 6.227777411918345 14.568792396975761 1 0 0
2625 875 2 0.5897 70.21812010493525 5.957146401606318 15.60149321816332 0 0 0
2678 893 2 0.5897 63.20755581269101 8.788756527874062 16.098677760175402 0 0 0
2684 895 2 0.5897 69.25147369519692 7.767849079254882 14.775563220611517 0 0 0
3167 1056 2 0.5897 64.00072813843374 3.676644063232858 18.417335545414364 0 0 0
3173 1058 2 0.5897 69.52743377060548 0.9345232056301679 17.80600521190586 0 0 0
3218 1073 2 0.5897 65.74439756283913 6.0137152467899355 16.308010489750426 0 0 0
30078 0 1 0 66.71094729963447 2.0364629327800703 14.48300826643229 0 0 0
1414 472 3 -1.1794 64.54411003044214 8.01879132962683 10.220048490804778 0 0 0
3220 1074 3 -1.1794 69.38833022099601 5.7237333630920695 17.090288170699672 0 0 0
2627 876 2 0.5897 3.5719685720468415 9.897628811499471 14.57109445472116 0 0 0
1361 454 2 0.5897 3.580354305167375 8.804856231093856 9.757888076920192 0 0 0
1478 493 2 0.5897 2.988777492659686 15.163477998648368 8.445649863097831 0 0 0
1479 493 2 0.5897 4.046498096565345 14.083324179545745 8.525587770811548 0 0 0
1480 494 3 -1.1794 5.799055241286161 13.55890533124018 9.733640861375504 0 0 0
1482 494 2 0.5897 5.647753362820215 14.12846189844355 10.487925324840454 0 0 0
1999 667 3 -1.1794 2.6221077654858265 8.880165928406212 12.227979551246237 0 0 0
2001 667 2 0.5897 2.7294503144507494 9.120984965914936 13.148152218228581 0 0 0
2002 668 3 -1.1794 6.128238109287537 9.2020471318454 12.051990714200109 0 0 0
2003 668 2 0.5897 5.171973211316958 9.215762321192107 12.091999697855949 0 0 0
2056 686 3 -1.1794 6.077202757984661 12.177490888491834 12.447191045217664 0 0 0
2057 686 2 0.5897 5.174677621391622 12.237177164751516 12.760428336961287 0 0 0
2058 686 2 0.5897 6.315723886814349 11.259478093397492 12.576002477123495 0 0 0
2116 706 3 -1.1794 2.9136910904687854 15.716758724418943 11.935207451285487 0 0 0
2117 706 2 0.5897 2.1682040880948983 15.193182049574975 11.641357574736586 0 0 0
2118 706 2 0.5897 3.030853964776854 15.473309287789181 12.853486884634197 0 0 0
2119 707 3 -1.1794 6.496061843568072 14.90884824513093 12.238344574934956 0 0 0
2120 707 2 0.5897 6.464838847450851 13.980584737577221 12.469825919032381 0 0 0
2121 707 2 0.5897 6.106565285641691 15.356688322611943 12.989319456989435 0 0 0
2626 876 3 -1.1794 2.6458731535484845 10.135688512779494 14.527428089214164 0 0 0
2628 876 2 0.5897 2.385851150230645 10.256616725885173 15.440662223483523 0 0 0
2629 877 3 -1.1794 5.253753003120917 9.534762963617846 15.078146235882894 0 0 0
2631 877 2 0.5897 5.7098646650440275 9.970394484675905 15.79815965657162 0 0 0
2743 915 3 -1.1794 2.945677136284169 14.778883880735364 14.821955598696203 0 0 0
2744 915 2 0.5897 2.33649101667593 14.040642532965874 14.81083193968221 0 0 0
2745 915 2 0.5897 2.7515852936555825 15.237897905333634 15.639186692894029 0 0 0
3287 1096 2 0.5897 3.0732338266894104 11.74790337646411 17.836189109686803 0 0 0
3344 1115 2 0.5897 2.7691810375298944 14.356101028155434 17.95666522182719 0 0 0
3290 1097 2 0.5897 7.075412041055244 12.342374310604443 17.042833663000742 0 0 0
1370 457 2 0.5897 13.047862151081727 9.541997835030779 9.709708756762536 0 0 0
1369 457 3 -1.1794 13.295105259430406 10.427549681190937 9.975980212174639 0 0 0
1365 455 2 0.5897 8.832582289463566 9.57758276832855 9.74855689665622 0 0 0
1367 456 2 0.5897 12.352509281075308 10.548657722344293 5.770600984795208 0 0 0
1371 457 2 0.5897 13.05297790360058 10.476489158052589 10.900756710426997 0 0 0
1420 474 3 -1.1794 8.699665807929602 12.369412073466476 9.006894280013368 0 0 0
1422 474 2 0.5897 9.44206148817923 12.331690120198427 8.403854103222342 0 0 0
1425 475 2 0.5897 11.856692936292466 12.311179553697226 9.332541735510851 0 0 0
1428 476 2 0.5897 14.38662764273212 11.450608057127862 8.901550638370558 0 0 0
1483 495 3 -1.1794 8.986445898272821 15.409311626319212 9.795096231741566 0 0 0
1485 495 2 0.5897 8.756573383655624 14.570913503117954 10.195694655177606 0 0 0
2005 669 3 -1.1794 9.480625133574394 8.909799660182061 11.98838277123006 0 0 0
2007 669 2 0.5897 8.909563564739464 9.472311963102642 12.511546237401655 0 0 0
2008 670 3 -1.1794 11.89629122961632 9.787703176300587 12.68311407922286 0 0 0
2010 670 2 0.5897 11.062335255190948 9.425788634999396 12.383502366637277 0 0 0
2011 671 3 -1.1794 15.63715118491166 9.11958331229102 12.772501049251122 0 0 0
2013 671 2 0.5897 15.267350431423965 9.242640649171506 13.646764821902472 0 0 0
2059 687 3 -1.1794 12.03293708506115 13.278845695086835 11.552839158287647 0 0 0
2060 687 2 0.5897 11.96427599904117 13.363964739464432 12.50377148797705 0 0 0
2061 687 2 0.5897 11.864033520931724 14.160341882944746 11.220171084284937 0 0 0
2062 688 3 -1.1794 15.313405216455122 12.121508765604558 12.175290175224541 0 0 0
2063 688 2 0.5897 15.543889183305037 11.192476049408004 12.178053198895434 0 0 0
2064 688 2 0.5897 14.783465878802438 12.239643450070531 12.963605634046282 0 0 0
2122 708 3 -1.1794 9.164155334482988 14.086909049851155 12.51165384875449 0 0 0
2123 708 2 0.5897 9.252638395491669 13.296439043558493 11.979150646461896 0 0 0
2124 708 2 0.5897 8.329155792005219 14.467499075393789 12.239331609421537 0 0 0
2125 709 3 -1.1794 14.263103307207125 14.700688648647375 11.110866225686202 0 0 0
2126 709 2 0.5897 13.89877735911572 13.815664613137859 11.126067978730632 0 0 0
2127 709 2 0.5897 14.665170024323865 14.779875445899227 10.245820799195714 0 0 0
2186 729 2 0.5897 15.42876249111891 17.498935292764894 11.169430667702903 0 0 0
2632 878 3 -1.1794 8.66380846574279 9.3145958456618 15.262470859968676 0 0 0
2634 878 2 0.5897 8.983131952018688 9.288193951190598 16.164450530253493 0 0 0
2635 879 3 -1.1794 12.292920872967827 9.16142243867021 15.280191763752606 0 0 0
2636 879 2 0.5897 12.242143247134157 8.954768395236842 14.346946069427585 0 0 0
2638 880 3 -1.1794 14.965252535900138 9.378120380003475 15.54964225139886 0 0 0
2640 880 2 0.5897 14.043505599838435 9.213432316872781 15.350915631594376 0 0 0
2686 896 3 -1.1794 8.401906629873164 12.028612316096407 15.04706782861466 0 0 0
2687 896 2 0.5897 8.166097926391723 11.125879967303174 15.260844020708213 0 0 0
2688 896 2 0.5897 9.346176794804986 11.999916189117233 14.892917847388382 0 0 0
2689 897 3 -1.1794 11.274845166414364 11.725136988735574 14.427070451127637 0 0 0
2690 897 2 0.5897 12.024415422924097 12.2196272865619 14.758515147874993 0 0 0
2691 897 2 0.5897 11.409770784962266 10.836118685656926 14.755206552872373 0 0 0
2692 898 3 -1.1794 14.206503584233946 12.245447757020333 14.703130762103699 0 0 0
2694 898 2 0.5897 14.289087958719671 12.473746671137457 15.629030619396913 0 0 0
2746 916 3 -1.1794 8.25062843055041 15.448512468554695 15.193994944090425 0 0 0
2747 916 2 0.5897 8.701764264638562 14.690183738598966 14.82298811752886 0 0 0
2748 916 2 0.5897 7.848650097187286 15.119042802451572 15.997795129359256 0 0 0
2749 917 3 -1.1794 14.895105349733512 15.645539427301877 14.013376734626902 0 0 0
2750 917 2 0.5897 14.754115259380912 15.589880645259294 13.068254271453998 0 0 0
2751 917 2 0.5897 15.384169117297226 14.851796013972175 14.230217549258867 0 0 0
2789 930 2 0.5897 12.44280632259086 17.89575542059993 14.197081220972006 0 0 0
3356 1119 2 0.5897 15.84765251453747 14.267199963936944 17.80819389436396 0 0 0
1538 513 2 0.5897 8.46218381011253 16.82971468490851 8.816125558832422 0 0 0
3233 1078 2 0.5897 12.804807645829898 9.134056966519212 18.588713515132458 0 0 0
3295 1099 3 -1.1794 14.709744805838904 12.572200458164776 17.53466652796333 0 0 0
3350 1117 2 0.5897 9.131137911999172 15.990782654922791 18.336735292772442 0 0 0
3419 1140 2 0.5897 14.094734238004518 16.280564910223543 17.020561961544523 0 0 0
2644 882 3 -1.1794 21.709263888978363 9.200116976189957 14.773849191729157 0 0 0
2693 898 2 0.5897 14.06535147119084 11.298714643056423 14.701056379393005 0 0 0
1372 458 3 -1.1794 18.913516235322355 9.856575765798242 9.97364072649574 0 0 0
1373 458 2 0.5897 19.06430826682362 10.140600486268628 10.87520833371685 0 0 0
1375 459 3 -1.1794 21.110106420416304 8.883247532773764 8.309562742833528 0 0 0
1377 459 2 0.5897 20.56865131523659 9.321520826213543 8.966049666304535 0 0 0
1427 476 2 0.5897 15.580496510457433 12.35438834248247 9.124604733879433 0 0 0
1430 477 2 0.5897 18.209576679660216 12.70380990468069 9.068983286518643 0 0 0
1431 477 2 0.5897 18.22812261769868 11.206229860546992 8.848065750477021 0 0 0
1486 496 3 -1.1794 17.324935548875317 15.161473089240753 8.91027941771325 0 0 0
1488 496 2 0.5897 16.804218602545756 14.365720998464294 8.801359721565515 0 0 0
2014 672 3 -1.1794 19.648072128472613 9.264835626234834 12.62274998900906 0 0 0
2016 672 2 0.5897 20.44821167235603 9.292361519617222 13.147393614789284 0 0 0
2065 689 3 -1.1794 18.23123067258597 12.959239806439532 11.313297766165698 0 0 0
2066 689 2 0.5897 18.450213008264587 13.822553858844024 11.663964435544571 0 0 0
2067 689 2 0.5897 17.277355410228544 12.90973139132614 11.375771827684336 0 0 0
2068 690 3 -1.1794 21.06594697964939 12.167484382499232 12.996395430149105 0 0 0
2069 690 2 0.5897 20.501517289328774 11.44052545240974 12.73337166670566 0 0 0
2070 690 2 0.5897 20.48610385727344 12.928959052086824 13.009455892748798 0 0 0
2128 710 3 -1.1794 20.597061525887618 14.938168633443508 12.176043935512821 0 0 0
2129 710 2 0.5897 20.864802749769467 15.102158423362972 13.08028599426722 0 0 0
2130 710 2 0.5897 20.66436386308316 15.791349546930874 11.74734420991105 0 0 0
2642 881 2 0.5897 17.118672611665477 9.681043276627769 14.90621263202757 0 0 0
2643 881 2 0.5897 18.270685471228585 9.188507629394282 14.05640679209661 0 0 0
2645 882 2 0.5897 22.406089861778547 9.538583392624348 14.211614255084456 0 0 0
2646 882 2 0.5897 21.506508875540717 9.923718102410579 15.366743678664166 0 0 0
2695 899 3 -1.1794 20.14312447408476 11.408186653088203 15.597315094614912 0 0 0
2696 899 2 0.5897 20.538087143741976 11.650629243259594 14.759783553757083 0 0 0
2697 899 2 0.5897 19.617643834265586 10.632991954259898 15.399388581187047 0 0 0
2752 918 3 -1.1794 21.415853848582618 15.262859596135463 14.522553024767191 0 0 0
2753 918 2 0.5897 20.76958289345889 15.126967942903491 15.215445086880907 0 0 0
2754 918 2 0.5897 21.976680238464436 15.965188633709355 14.851855492572419 0 0 0
3302 1101 2 0.5897 21.11059980272692 12.47824704885092 16.907192631670444 0 0 0
3359 1120 2 0.5897 17.706203805034576 15.904411364084801 18.63669209215238 0 0 0
1490 497 2 0.5897 24.706911195725347 14.376649035782213 9.428774570812518 0 0 0
2073 691 2 0.5897 22.791603151734577 12.280995725516469 11.905659625616828 0 0 0
2133 711 2 0.5897 22.58424414003867 15.749718003330603 12.31217702481067 0 0 0
2794 932 3 -1.1794 18.106288252796997 17.00228529819247 14.8223229436077 0 0 0
3422 1141 2 0.5897 18.915600438080656 17.856380248124875 16.419077116017277 0 0 0
1378 460 3 -1.1794 23.959083046603464 8.921742373016995 9.109799290933175 0 0 0
2021 674 2 0.5897 25.195773596593913 9.177705084135955 10.854990713564693 0 0 0
2648 883 2 0.5897 29.065126808746665 9.112229878403161 14.692911919126791 0 0 0
1381 461 3 -1.1794 26.805410308497613 8.334229643914396 8.22661064250595 0 0 0
1383 461 2 0.5897 25.934078054897615 8.70536288815675 8.087784673965036 0 0 0
1384 462 3 -1.1794 29.484331233084472 9.387401769216009 8.992859803395586 0 0 0
1432 478 3 -1.1794 24.544031033312095 12.43909371725418 9.05074906158812 0 0 0
1434 478 2 0.5897 25.402460624172594 12.02469680358215 8.96354033443591 0 0 0
1435 479 3 -1.1794 26.98139447358316 11.21130338356007 8.505644649664372 0 0 0
1436 479 2 0.5897 27.311764150276932 11.211060369244743 9.404025701424645 0 0 0
1438 480 3 -1.1794 30.156904885531613 12.051297138982099 9.176783742225371 0 0 0
1439 480 2 0.5897 29.790998964589352 11.183603653617611 9.005161255709915 0 0 0
1491 497 2 0.5897 24.45929941305261 15.474841052508497 10.440978387587759 0 0 0
1492 498 3 -1.1794 27.229550085690164 15.379378159605755 8.091433608596976 0 0 0
1494 498 2 0.5897 26.443632062049396 15.538107303227653 8.614280939883956 0 0 0
2017 673 3 -1.1794 23.51058951597021 9.695190600571687 12.727354744870373 0 0 0
2018 673 2 0.5897 23.559660741597142 10.563888362232136 12.328372380513695 0 0 0
2019 673 2 0.5897 24.410075120203405 9.368750497789874 12.702986610536989 0 0 0
2020 674 3 -1.1794 25.999844692472475 9.02841933539291 11.352399986765791 0 0 0
2071 691 3 -1.1794 23.733161412002367 12.196724916116562 11.755333705174323 0 0 0
2072 691 2 0.5897 23.828624754766082 12.23502337255019 10.80367676904812 0 0 0
2074 692 3 -1.1794 26.809279960632 11.567646495760512 11.514861552389098 0 0 0
2075 692 2 0.5897 26.068108943425173 12.168319436536839 11.436827870432232 0 0 0
2076 692 2 0.5897 26.40905499280506 10.701955728716385 11.596284033102894 0 0 0
2077 693 3 -1.1794 29.377390848084566 13.289698732634609 12.561134296917432 0 0 0
2078 693 2 0.5897 30.19194482187008 13.056564665448347 12.115733029137019 0 0 0
2079 693 2 0.5897 28.72272136707131 13.32048909092256 11.86350177736929 0 0 0
2131 711 3 -1.1794 23.509196195998445 15.642763584576015 12.090239202179658 0 0 0
2132 711 2 0.5897 23.75448041117648 14.804322635365052 12.481499143615405 0 0 0
2134 712 3 -1.1794 26.408989847999198 15.10190121843353 12.260328554535086 0 0 0
2135 712 2 0.5897 26.663660971418324 14.398750942913505 12.857785332223807 0 0 0
2136 712 2 0.5897 27.09005832410429 15.103782221376303 11.58774126143227 0 0 0
2137 713 3 -1.1794 28.96623586048641 15.41383895048287 10.547091050431224 0 0 0
2138 713 2 0.5897 29.021409698645204 15.884471516147132 11.378771765929784 0 0 0
2139 713 2 0.5897 29.36002209978454 16.008201247321114 9.90842256637092 0 0 0
2649 883 2 0.5897 30.44104367594925 8.631920492870629 14.282971974433682 0 0 0
2698 900 3 -1.1794 24.155065773461725 12.107168100304516 14.81900985458285 0 0 0
2699 900 2 0.5897 23.6967526832762 12.535157482800779 14.095818306002435 0 0 0
2700 900 2 0.5897 24.995477672120295 12.562131052639462 14.87330172060026 0 0 0
2701 901 3 -1.1794 26.680818268288355 13.746610970447962 14.549941369835729 0 0 0
2702 901 2 0.5897 27.288926304548934 14.106170564412844 15.195816267093265 0 0 0
2703 901 2 0.5897 27.135306899214132 12.984716847195745 14.19051150856362 0 0 0
2704 902 3 -1.1794 29.524530515407815 11.17213094366313 14.762120347325629 0 0 0
2705 902 2 0.5897 29.316298872304348 11.76024574296685 14.036178017266879 0 0 0
2706 902 2 0.5897 30.381129597918488 11.466689580733565 15.071482386621419 0 0 0
2755 919 3 -1.1794 28.989798210455703 13.773457301590993 16.63594303972461 0 0 0
2756 919 2 0.5897 28.604466709152145 14.317309111386933 17.322949447040397 0 0 0
2757 919 2 0.5897 28.78705430315285 12.875609906349917 16.898614417407856 0 0 0
3246 1082 2 0.5897 27.304993210525133 8.030946843101171 17.914469147743638 0 0 0
3371 1124 2 0.5897 30.42757472042106 15.185898382764476 17.861768219459364 0 0 0
30020 0 1 0 26.171088615849833 9.023371307042847 14.822565025033656 0 0 0
30087 0 1 0 30.965645305250387 16.177021170404235 13.892558487231332 0 0 0
3369 1123 2 0.5897 26.904602614248425 15.999922339910995 18.416211789817023 0 0 0
2654 885 2 0.5897 36.733326734653716 10.002880583691615 14.072956807596093 0 0 0
1389 463 2 0.5897 32.45865789161177 7.401907301862619 8.497411053642594 0 0 0
1390 464 3 -1.1794 35.78907945108674 8.56645553846246 9.077609388093357 0 0 0
1393 465 3 -1.1794 39.27362102359731 8.60749358218569 9.34851724296974 0 0 0
1394 465 2 0.5897 39.32453497647831 7.671232518404693 9.541013771360252 0 0 0
1443 481 2 0.5897 31.747398663558034 12.504266551637995 8.571488912642234 0 0 0
1444 482 3 -1.1794 35.06178656380927 11.408231486246814 9.011609161290439 0 0 0
1446 482 2 0.5897 35.74649431407885 11.310002301983893 9.673242743342003 0 0 0
1448 483 2 0.5897 39.08459672552267 10.708475888892082 8.242353767687723 0 0 0
1497 499 2 0.5897 32.594227899599275 15.452583592289148 9.947891946805937 0 0 0
1498 500 3 -1.1794 35.99585219410288 14.344371327951604 8.873361140267816 0 0 0
1499 500 2 0.5897 36.265480967410646 15.228169582709203 8.623494539437123 0 0 0
1500 500 2 0.5897 36.78026240473963 13.810037762449205 8.749182611013815 0 0 0
1501 501 3 -1.1794 38.7799579335223 14.471329616240363 9.328074272274062 0 0 0
1563 521 2 0.5897 32.78197821247684 17.5413240834085 8.554769623810548 0 0 0
2024 675 2 0.5897 33.338039084641125 7.433887874516928 13.262189851453531 0 0 0
2026 676 3 -1.1794 36.622828114925966 8.528442722091695 11.921210462303106 0 0 0
2027 676 2 0.5897 36.20977369803054 8.2435268091459 11.106078398998635 0 0 0
2080 694 3 -1.1794 33.76349589436321 14.35103432908254 13.510527539928356 0 0 0
2081 694 2 0.5897 34.461939369532516 14.145566316177298 14.13197035076351 0 0 0
2082 694 2 0.5897 33.008033719257746 13.855036673156558 13.825956384164682 0 0 0
2083 695 3 -1.1794 36.730739341019245 11.20838703804391 11.30617918791497 0 0 0
2084 695 2 0.5897 36.22561286343191 11.664260196067552 11.979423928092706 0 0 0
2085 695 2 0.5897 36.608511104394005 10.279490591463386 11.502248415732769 0 0 0
2088 696 2 0.5897 38.26329177831886 11.541068693443123 11.702820433663943 0 0 0
2140 714 3 -1.1794 33.56971258560509 16.170526784116834 11.43819915867384 0 0 0
2141 714 2 0.5897 33.75486252981094 15.67871389069928 12.238244669125852 0 0 0
2142 714 2 0.5897 34.431089629299876 16.430243282231853 11.111382771905703 0 0 0
2143 715 3 -1.1794 36.350499487232454 14.558828670298002 11.672852277398231 0 0 0
2144 715 2 0.5897 36.33591522912947 14.57368457897658 10.715879082958718 0 0 0
2145 715 2 0.5897 35.71027896017048 13.888726123056502 11.912250247732743 0 0 0
2146 716 3 -1.1794 39.49089329305659 14.1094490253309 12.35311137173414 0 0 0
2148 716 2 0.5897 38.547368966797166 14.246809964608312 12.26869894802787 0 0 0
2650 884 3 -1.1794 33.215440317767126 9.49561172962745 14.85454002965907 0 0 0
2651 884 2 0.5897 34.160989863591425 9.517717026307526 14.707301849011323 0 0 0
2652 884 2 0.5897 33.11695527746046 9.107524692662443 15.72397688181956 0 0 0
2653 885 3 -1.1794 35.968431164059 9.95513611054146 14.646443685029915 0 0 0
2655 885 2 0.5897 36.33054871397913 9.980925732152164 15.532129084670938 0 0 0
2656 886 3 -1.1794 38.84200694962033 9.207691048427302 14.516345913832609 0 0 0
2658 886 2 0.5897 38.41400806285678 8.38381865882959 14.283361016188698 0 0 0
2707 903 3 -1.1794 32.07983708992317 12.33745118009355 14.879429024188122 0 0 0
2708 903 2 0.5897 32.394108429150435 11.434393737889595 14.92362334775827 0 0 0
2709 903 2 0.5897 32.318836918309934 12.71639644076157 15.725308946084303 0 0 0
2710 904 3 -1.1794 36.34118824420702 12.944466540094393 14.159218235029742 0 0 0
2711 904 2 0.5897 36.07669141260649 12.028567471868794 14.245249435963714 0 0 0
2712 904 2 0.5897 37.29267766808471 12.930215414832158 14.262642525299393 0 0 0
2715 905 2 0.5897 38.81981667171535 12.248061798270568 16.044162763484753 0 0 0
2758 920 3 -1.1794 34.20530128351427 15.897819972102075 15.990442012221523 0 0 0
2759 920 2 0.5897 34.89331187619575 15.396624489468238 16.428250596106853 0 0 0
2760 920 2 0.5897 34.37060785286863 16.805578398564293 16.245157061441322 0 0 0
2762 921 2 0.5897 39.97790223550735 14.887616667927588 14.06466635571432 0 0 0
2801 934 2 0.5897 33.278203257334916 18.09765900841357 14.749382477608066 0 0 0
30040 0 1 0 32.48350939408537 10.635218597042591 11.8735173611589 0 0 0
2713 905 3 -1.1794 38.703846173672765 12.05593047891142 15.113642670038413 0 0 0
1564 522 3 -1.1794 36.027345822431144 17.266565839972255 9.648617435696043 0 0 0
2198 733 2 0.5897 36.702306908895004 15.880197580685694 13.184331618199373 0 0 0
3252 1084 2 0.5897 33.17966489587591 10.629848230564555 17.173932603732453 0 0 0
3314 1105 2 0.5897 36.39320169950849 10.912419462453244 17.83234716956048 0 0 0
1503 501 2 0.5897 39.47218420116882 13.82264501452301 9.455600459426298 0 0 0
2086 696 3 -1.1794 39.13213647018516 11.535294971921974 12.104451434961671 0 0 0
1398 466 2 0.5897 44.97362638117044 10.302207465617538 9.228206286467078 0 0 0
1449 483 2 0.5897 40.14978247047304 11.61501464169734 8.821544678971229 0 0 0
1450 484 3 -1.1794 41.97483949196717 11.754352476215768 9.947266520265945 0 0 0
1452 484 2 0.5897 42.438361969660484 12.191382035955012 10.661678799125788 0 0 0
1454 485 2 0.5897 45.69746410802961 12.520496704881175 8.667454696017373 0 0 0
1455 485 2 0.5897 44.38069303127765 13.252443702465111 8.816661600911113 0 0 0
1505 502 2 0.5897 41.48165653275421 15.367051520261194 9.53197966630478 0 0 0
1506 502 2 0.5897 42.035058052009056 14.023071252180534 9.108470672520818 0 0 0
1507 503 3 -1.1794 44.4137020901847 15.243220792447893 8.978479649803884 0 0 0
1509 503 2 0.5897 43.46780736965671 15.349370350140282 9.079709320929528 0 0 0
1572 524 2 0.5897 42.40284158598701 17.77390829852666 9.322972221041942 0 0 0
1575 525 2 0.5897 46.784249003182886 18.17936597159232 8.465375667336136 0 0 0
2029 677 3 -1.1794 40.91153951065777 9.379216727143495 12.555900907150379 0 0 0
2031 677 2 0.5897 40.41845200611481 10.062589094290379 12.101918933081075 0 0 0
2032 678 3 -1.1794 45.43239663835575 9.564630951319772 11.782826196911415 0 0 0
2034 678 2 0.5897 45.26486870148968 9.282878556161705 12.682148830865737 0 0 0
2087 696 2 0.5897 39.35021782451891 12.460386169430757 12.2179339382316 0 0 0
2089 697 3 -1.1794 42.32491039493662 12.913646635059 12.320325557045138 0 0 0
2090 697 2 0.5897 42.87824105689962 12.433160552278414 12.936110894550668 0 0 0
2091 697 2 0.5897 41.438198914933004 12.60127562182065 12.500321920091686 0 0 0
2092 698 3 -1.1794 45.95370201750729 12.20418968548712 11.672043608412253 0 0 0
2093 698 2 0.5897 45.690065043113606 11.304873552449388 11.866870978394282 0 0 0
2094 698 2 0.5897 45.48730150478989 12.421490704214671 10.864898980775074 0 0 0
2147 716 2 0.5897 39.88054177049656 14.743876183205279 11.751523498314128 0 0 0
2149 717 3 -1.1794 42.07558541708744 15.882299490907796 11.343969254156171 0 0 0
2150 717 2 0.5897 42.154061686348285 15.360198488674733 12.142394469521122 0 0 0
2151 717 2 0.5897 42.1782077642554 16.78740975778904 11.638036135559085 0 0 0
2152 718 3 -1.1794 45.50053979944763 15.670097756686147 11.452436699499202 0 0 0
2153 718 2 0.5897 44.96366663023309 14.883767328527611 11.55083818518212 0 0 0
2154 718 2 0.5897 45.22951807843182 16.04225598857406 10.613224109085866 0 0 0
2661 887 2 0.5897 42.24723333629479 7.606981701259868 15.646501592816927 0 0 0
2662 888 3 -1.1794 44.87072582778941 8.827878057018104 14.31953158697809 0 0 0
2663 888 2 0.5897 45.64352640439429 8.927526380164256 14.875483263926382 0 0 0
2714 905 2 0.5897 38.632633385979766 11.102267883164583 15.072559929294725 0 0 0
2716 906 3 -1.1794 41.38803832597898 11.138712370405988 15.11801426867563 0 0 0
2717 906 2 0.5897 41.94374826498942 11.859242683700783 14.82093824942922 0 0 0
2718 906 2 0.5897 40.4944249572075 11.463222892394526 15.006748059523975 0 0 0
2719 907 3 -1.1794 44.34672565287582 12.150829631487003 13.99778051568705 0 0 0
2720 907 2 0.5897 44.4044963028096 11.19700095467061 14.053508448168268 0 0 0
2721 907 2 0.5897 45.08982026194556 12.404692165878709 13.450425893014744 0 0 0
2761 921 3 -1.1794 39.906078164549584 15.51203991212533 14.786586781389671 0 0 0
2763 921 2 0.5897 39.3707967086255 15.062401360656729 15.440445532741673 0 0 0
2764 922 3 -1.1794 44.34965671518235 15.501411382193934 14.002244373974248 0 0 0
2765 922 2 0.5897 44.23894960866818 14.570624555816554 13.808308539791348 0 0 0
2766 922 2 0.5897 44.72350713416493 15.870463410084335 13.202076364943272 0 0 0
2814 938 2 0.5897 45.27344079090063 16.374497926504098 15.406451797352268 0 0 0
3320 1107 2 0.5897 42.68206826149015 12.536854093027356 17.52733501396335 0 0 0
3381 1127 2 0.5897 41.09373445894815 15.521631126411156 18.31660724063643 0 0 0
30027 0 1 0 46.60396792911379 13.408427365515225 17.86849351994377 0 0 0
2201 734 2 0.5897 40.16176168146172 18.552720867866114 12.725757236727315 0 0 0
2807 936 2 0.5897 38.98910260852579 17.112369037913776 15.273986532924807 0 0 0
1403 468 2 0.5897 55.5560155911818 8.291273600055897 9.279416607079543 0 0 0
2038 680 3 -1.1794 54.18552460554535 9.168495442445417 12.46079622006897 0 0 0
2668 890 3 -1.1794 50.70326773022153 9.483661256770905 14.253806614103082 0 0 0
1401 467 2 0.5897 46.524851198756366 9.201012972014782 8.453182618101245 0 0 0
1402 468 3 -1.1794 54.645850377692064 8.381183524756166 9.561810936601809 0 0 0
1456 486 3 -1.1794 47.50669006901955 12.194627920645642 8.329394393243625 0 0 0
1458 486 2 0.5897 47.486345277765764 11.27707141174605 8.601254573047465 0 0 0
1459 487 3 -1.1794 51.352517652295035 11.801175649682817 9.163072196106354 0 0 0
1460 487 2 0.5897 51.18820996856596 10.86002448973971 9.221968144372076 0 0 0
1462 488 3 -1.1794 53.93402241844422 12.968681382561678 9.396023692402027 0 0 0
1463 488 2 0.5897 53.817850216480544 13.851767600835243 9.045460323208278 0 0 0
1464 488 2 0.5897 53.08466860661509 12.546145225084528 9.268375290879238 0 0 0
1510 504 3 -1.1794 47.48973098587865 15.486046658022895 9.141362246629084 0 0 0
1512 504 2 0.5897 47.634285095913484 14.574551486357787 8.88737007791801 0 0 0
1513 505 3 -1.1794 54.15941998141548 16.076753775641947 8.901093134002414 0 0 0
1515 505 2 0.5897 54.047975312817705 16.995838472707323 9.144188146483883 0 0 0
1578 526 2 0.5897 48.73919267265387 16.805962112375756 8.41332216393407 0 0 0
2035 679 3 -1.1794 50.854576092083654 9.64928943337362 11.014913249604202 0 0 0
2037 679 2 0.5897 50.31110630315733 10.072516559906537 11.679556719644852 0 0 0
2039 680 2 0.5897 54.41803963147554 9.037611251414921 11.541536416446812 0 0 0
2095 699 3 -1.1794 48.91801009989258 12.022005007200066 11.46828859693778 0 0 0
2096 699 2 0.5897 49.17559664166019 12.722244559289303 10.868667579715177 0 0 0
2097 699 2 0.5897 48.07783820173846 11.712889212764066 11.129480403236938 0 0 0
2098 700 3 -1.1794 51.809036629533914 12.139542330360358 12.32958595270384 0 0 0
2099 700 2 0.5897 50.87100845171463 12.132881979464994 12.520087550057184 0 0 0
2100 700 2 0.5897 52.037244792517654 11.217010338989745 12.2151822493595 0 0 0
2155 719 3 -1.1794 50.60563545743651 16.166892384814275 11.520467422221378 0 0 0
2156 719 2 0.5897 50.69464755204059 15.470495210805922 12.17111298205762 0 0 0
2157 719 2 0.5897 51.20240107537463 15.914697419950896 10.81583974386779 0 0 0
2158 720 3 -1.1794 54.19276741309939 15.555304988686089 12.842754481832245 0 0 0
2159 720 2 0.5897 54.05210348868881 15.248258181120127 11.947116417502668 0 0 0
2160 720 2 0.5897 54.25875464279145 14.754751215520981 13.363322947715416 0 0 0
2210 737 2 0.5897 54.286293914707535 17.136986043743388 12.418900026200939 0 0 0
2665 889 3 -1.1794 47.50946677097463 8.21942148546315 15.451747622119628 0 0 0
2666 889 2 0.5897 48.192540461587804 8.620910377642515 14.914672927845926 0 0 0
2669 890 2 0.5897 51.050531456462984 8.639978074446736 13.964257953635087 0 0 0
2670 890 2 0.5897 50.68596367447403 9.421065882077334 15.20880096085729 0 0 0
2722 908 3 -1.1794 48.22268324558891 11.85292129497467 14.024457524044628 0 0 0
2723 908 2 0.5897 49.11833913078761 11.634560665836482 14.282044887773932 0 0 0
2724 908 2 0.5897 48.28519952285091 12.061902539772317 13.09244322504342 0 0 0
2725 909 3 -1.1794 50.81167618208522 12.467143120702033 15.402358145303786 0 0 0
2726 909 2 0.5897 50.836509998127966 11.956754330581445 16.21175173223343 0 0 0
2727 909 2 0.5897 51.70555104791858 12.42242009652074 15.06291891768644 0 0 0
2728 910 3 -1.1794 53.529184990413285 13.165527777645586 14.15889781986693 0 0 0
2729 910 2 0.5897 53.108135315576945 12.839779169758385 13.363387417050971 0 0 0
2730 910 2 0.5897 54.32659128029615 12.642253245189947 14.239882558018131 0 0 0
2767 923 3 -1.1794 48.75925402298674 15.616547695845407 13.463556946745783 0 0 0
2768 923 2 0.5897 48.31181624486346 14.770363703074782 13.465469662377016 0 0 0
2769 923 2 0.5897 49.63096774662347 15.427868131002963 13.811045763563984 0 0 0
2770 924 3 -1.1794 51.344291656471114 15.34165487416399 14.177513971250352 0 0 0
2771 924 2 0.5897 51.31775094037213 15.61118089255575 15.095600426695198 0 0 0
2772 924 2 0.5897 51.99489037281799 14.640009073862409 14.152095559328206 0 0 0
2816 939 2 0.5897 48.43752122652899 17.443166030515975 13.864384346455532 0 0 0
2820 940 2 0.5897 51.297792666728334 17.33226923963607 14.689148107222927 0 0 0
3323 1108 2 0.5897 48.194894190184215 12.635783120393137 20.884136084244425 0 0 0
3390 1130 2 0.5897 54.28573751777944 15.670710486368499 17.98922841426464 0 0 0
3385 1129 3 -1.1794 50.205536117721245 15.003333113425018 16.872509121632337 0 0 0
2676 892 2 0.5897 60.427253661270754 8.805401450029585 14.139258377705819 0 0 0
1405 469 3 -1.1794 57.19048913920193 9.125314777288441 8.91693449302888 0 0 0
1409 470 2 0.5897 60.97794381339776 9.345757144450635 8.790482380200352 0 0 0
1410 470 2 0.5897 59.72475314344109 10.058894884345158 8.329133312584881 0 0 0
1465 489 3 -1.1794 56.35027566385621 11.658916162336272 10.054334108965739 0 0 0
1466 489 2 0.5897 55.5237672881785 11.96843867286409 9.683776698750776 0 0 0
1469 490 2 0.5897 59.18972996057073 12.402438086059215 8.871817403011285 0 0 0
1470 490 2 0.5897 57.703481906408015 12.168279372347039 8.704094432749722 0 0 0
1516 506 3 -1.1794 56.72677613905336 16.117893651269213 7.792778448179443 0 0 0
1518 506 2 0.5897 55.806444756496646 16.14172643669139 8.054797113658855 0 0 0
1519 507 3 -1.1794 60.20295692833739 15.05396450162601 8.721304848961852 0 0 0
1521 507 2 0.5897 60.093475610351476 15.131989525946803 7.77359362098796 0 0 0
2041 681 3 -1.1794 57.14279354582364 8.186840029272442 12.565813255444212 0 0 0
2042 681 2 0.5897 56.41015996118909 8.734519498559129 12.847819085430418 0 0 0
2044 682 3 -1.1794 59.84058629012332 9.544813989478689 12.481260421955238 0 0 0
2046 682 2 0.5897 59.94436703313257 8.603857579849391 12.339619753621706 0 0 0
2101 701 3 -1.1794 57.18299119601758 12.989390063973508 12.478767335776698 0 0 0
2102 701 2 0.5897 56.966286907575885 12.391104742633303 11.763697042918754 0 0 0
2103 701 2 0.5897 56.5604993073711 12.770174137190812 13.17207824757355 0 0 0
2104 702 3 -1.1794 59.8287767943241 12.509814288989338 11.88755331581953 0 0 0
2105 702 2 0.5897 59.6720493308738 11.569424541407013 11.801909736598464 0 0 0
2106 702 2 0.5897 58.99600244419112 12.864534932622217 12.198828096998318 0 0 0
2109 703 2 0.5897 61.86262995614178 12.606474382730962 11.766017374996743 0 0 0
2161 721 3 -1.1794 57.06214634171238 15.185319469224225 10.829398685091434 0 0 0
2162 721 2 0.5897 56.584526344369706 14.771199367527771 10.110639184459801 0 0 0
2163 721 2 0.5897 57.11690954646936 14.507561940406127 11.503104177326762 0 0 0
2213 738 2 0.5897 57.08581292219515 17.12527881770443 12.280442719982943 0 0 0
2671 891 3 -1.1794 56.94522730335645 8.636622263869581 15.668475374352434 0 0 0
2672 891 2 0.5897 57.45339036680158 8.495396940629904 14.869690164690036 0 0 0
2675 892 2 0.5897 61.54680017955984 8.502903082036978 15.112401011734612 0 0 0
2731 911 3 -1.1794 55.508314382202684 11.194617412761659 14.100913715582472 0 0 0
2732 911 2 0.5897 55.92790794755597 10.767799664707455 14.847907705941358 0 0 0
2733 911 2 0.5897 54.763295496094145 10.631759126096638 13.890271915055825 0 0 0
2734 912 3 -1.1794 59.42598480715257 11.697963475033081 15.289833487067078 0 0 0
2735 912 2 0.5897 59.69082080109345 11.655496091197692 14.370980997425502 0 0 0
2736 912 2 0.5897 59.413955845748774 10.785421592866529 15.57854479419896 0 0 0
2773 925 3 -1.1794 59.770101498329275 16.289828169909637 15.292492960916151 0 0 0
2774 925 2 0.5897 59.553844994278975 15.626740773028976 14.636916901242705 0 0 0
2775 925 2 0.5897 60.441348191249006 16.82982583811364 14.8752847986259 0 0 0
2822 941 2 0.5897 57.86842721713251 18.52421840022387 13.796641094790159 0 0 0
3333 1111 2 0.5897 59.768429362349394 11.977001453639081 18.65946409566754 0 0 0
30058 0 1 0 56.365208688832965 15.378218534258748 15.335735006245063 0 0 0
1524 508 2 0.5897 62.042319147576315 15.034791557998041 8.972230034663253 0 0 0
1527 509 2 0.5897 64.5193763585924 15.48361673383332 8.615198551024774 0 0 0
2681 894 2 0.5897 67.22852457415804 11.054010555677795 15.645622744277329 0 0 0
1411 471 3 -1.1794 62.65831841893168 8.884813456497012 8.233618123730368 0 0 0
1412 471 2 0.5897 63.3879767939595 8.564861298944889 8.764148288464108 0 0 0
1415 472 2 0.5897 65.22404505328774 8.080825662164555 10.890922704546293 0 0 0
1419 473 2 0.5897 68.15813465367177 9.28308204233316 9.820712034529908 0 0 0
1471 491 3 -1.1794 62.47097499551555 11.708270970524843 8.784185930873694 0 0 0
1473 491 2 0.5897 62.500768308611036 11.628574584936354 9.73759723200426 0 0 0
1474 492 3 -1.1794 67.28795022302761 13.536843728294492 9.93975014737606 0 0 0
1476 492 2 0.5897 67.7410054000167 12.910008843744887 10.50371025110274 0 0 0
1522 508 3 -1.1794 62.87829563622209 14.644344942541673 9.227035618867655 0 0 0
1526 509 2 0.5897 65.73482076471232 14.9264061881232 9.325203192316854 0 0 0
1528 510 3 -1.1794 69.5613689776911 15.506865668281705 9.432161457511052 0 0 0
1529 510 2 0.5897 69.41747081369131 16.439433445410696 9.271405438736883 0 0 0
1592 531 2 0.5897 63.87451002162043 17.752985738874575 9.494143140477943 0 0 0
1596 532 2 0.5897 66.50524980586447 17.817074491419024 10.190996738257594 0 0 0
2047 683 3 -1.1794 62.87959037823488 9.496630898105572 12.44341069141459 0 0 0
2049 683 2 0.5897 63.078511174776224 9.094609985493399 13.289012479463915 0 0 0
2050 684 3 -1.1794 66.08874243181096 8.840474561469616 12.450984673152734 0 0 0
2052 684 2 0.5897 66.37820718250721 9.260938421750117 13.260708485021022 0 0 0
2053 685 3 -1.1794 69.90764206940804 9.427989482991844 12.445954738301525 0 0 0
2054 685 2 0.5897 0.5498726738787795 9.259514386073594 12.453021433767912 1 0 0
2107 703 3 -1.1794 62.8150764614232 12.699994928074945 11.74780145298614 0 0 0
2108 703 2 0.5897 63.12254236208172 12.167904906982486 12.481679299663032 0 0 0
2110 704 3 -1.1794 66.33217078010007 11.59058347242509 12.61619689524328 0 0 0
2111 704 2 0.5897 67.21168259157508 11.584680661613687 12.238497237388444 0 0 0
2112 704 2 0.5897 65.87830045364892 10.870243936361124 12.178766845112659 0 0 0
2113 705 3 -1.1794 68.90640218007454 11.85560060358349 11.625496358391068 0 0 0
2114 705 2 0.5897 69.48679292405629 11.113100403090419 11.793042931939572 0 0 0
2115 705 2 0.5897 69.3925697360717 12.616619824215851 11.9428644800079 0 0 0
2164 722 3 -1.1794 63.22790753903717 15.876632964707708 11.62480996458253 0 0 0
2165 722 2 0.5897 63.141834637955334 15.649710775505678 10.698889019838214 0 0 0
2166 722 2 0.5897 63.050726931551374 15.058925740327728 12.089776310035008 0 0 0
2167 723 3 -1.1794 66.04177655637946 15.358723169740177 11.674058452372506 0 0 0
2168 723 2 0.5897 66.41117618360747 14.531724586159886 11.364462564373483 0 0 0
2169 723 2 0.5897 65.12683740782113 15.155148329849652 11.868161176432023 0 0 0
2170 724 3 -1.1794 70.157796266068 14.217465309890223 12.155249527185447 0 0 0
2171 724 2 0.5897 69.40711776672607 14.614670858678382 12.59677024911491 0 0 0
2172 724 2 0.5897 70.13921194516591 14.58584286399318 11.271968296884475 0 0 0
2222 741 2 0.5897 68.6402117587531 17.205182902633016 12.84682389222037 0 0 0
2677 893 3 -1.1794 63.321506856196876 8.87543524876728 15.152245700093633 0 0 0
2679 893 2 0.5897 63.14395922542741 9.79873138730109 14.97271126981403 0 0 0
2680 894 3 -1.1794 66.52443986887454 10.412302762558417 15.738932159023893 0 0 0
2682 894 2 0.5897 66.15094400024378 10.589658291899575 16.60222676168142 0 0 0
2683 895 3 -1.1794 68.56586127736196 8.434078952501821 14.727550374855388 0 0 0
2685 895 2 0.5897 68.91852482720591 9.099198645216694 14.136385757589718 0 0 0
2737 913 3 -1.1794 63.746531229879956 11.580796447290997 14.560350639958799 0 0 0
2738 913 2 0.5897 63.99893157836777 12.503812658592953 14.536536499068184 0 0 0
2739 913 2 0.5897 64.42862926940957 11.132500660837577 14.060346059618988 0 0 0
2740 914 3 -1.1794 68.5803026306094 11.976039632780555 15.374541420846583 0 0 0
2741 914 2 0.5897 68.8519610807864 12.12460152560988 14.468802568532459 0 0 0
2742 914 2 0.5897 69.21211345163013 11.341969322605964 15.713661079246567 0 0 0
2776 926 3 -1.1794 62.951940812864684 15.044954761789484 14.73546433982037 0 0 0
2777 926 2 0.5897 62.59936860717437 15.191886865229595 15.613152528390556 0 0 0
2778 926 2 0.5897 63.8992557044646 14.993906927404193 14.862824318973086 0 0 0
2779 927 3 -1.1794 65.8169285429345 13.52603041750642 14.745227583522983 0 0 0
2780 927 2 0.5897 65.93946899939422 12.880425556449929 14.049231448818771 0 0 0
2781 927 2 0.5897 66.20387745821168 13.11941972814427 15.520579143977056 0 0 0
2825 942 2 0.5897 63.299013886738926 18.05985416939902 15.005195291981966 0 0 0
3285 1095 2 0.5897 68.61313517226291 8.940903116744662 16.414222617336307 0 0 0
3341 1114 2 0.5897 0.14279393749124805 12.186319951275756 17.10910633200301 1 0 0
3401 1134 2 0.5897 66.81106042240611 15.553122472021375 17.79753528215833 0 0 0
30074 0 1 0 68.97521312259488 16.151338338840283 14.996398225025107 0 0 0
2220 740 2 0.5897 65.79693210637376 17.192089675393 12.642811837097776 0 0 0
1532 511 2 0.5897 2.7838192676026163 18.198286196772088 9.667510122842964 0 0 0
1533 511 2 0.5897 3.750199665960637 17.586393005836552 8.675749807378388 0 0 0
1534 512 3 -1.1794 5.590215817921095 18.320861898765518 9.138315161207785 0 0 0
1536 512 2 0.5897 5.4495864563256555 19.26006355119511 9.018500557442131 0 0 0
1600 534 3 -1.1794 4.233345087298288 20.87818264285179 8.947245955046691 0 0 0
1601 534 2 0.5897 3.588762489281092 21.270815663595183 9.535959763869316 0 0 0
2173 725 3 -1.1794 2.6818174736743248 18.57930582810578 11.529255715481176 0 0 0
2174 725 2 0.5897 3.602353711847554 18.392151787080834 11.713152291435735 0 0 0
2175 725 2 0.5897 2.296917288127816 17.724322414371922 11.336676337250827 0 0 0
2176 726 3 -1.1794 5.371984311092554 17.629634015288026 11.996344176790444 0 0 0
2177 726 2 0.5897 5.425122050893671 17.062774553081436 11.22687754336436 0 0 0
2178 726 2 0.5897 5.864521147254773 18.413090547227903 11.751730433171039 0 0 0
2224 742 3 -1.1794 3.077306659374675 21.40203133097877 12.214686236339642 0 0 0
2225 742 2 0.5897 2.7345692188704938 20.581427401009186 11.860606785677883 0 0 0
2226 742 2 0.5897 3.0571564939170877 21.280782575648438 13.1639619566486 0 0 0
2227 743 3 -1.1794 6.506640545499999 20.337137000640375 11.734927092099898 0 0 0
2228 743 2 0.5897 5.790736077669032 20.61610154113502 11.164058138913106 0 0 0
2229 743 2 0.5897 6.10909596445984 20.270038422435192 12.603079642521223 0 0 0
2287 763 3 -1.1794 2.8016775147364994 24.245279508074923 11.65165784313624 0 0 0
2288 763 2 0.5897 3.752824895893963 24.347780923370607 11.683974341303381 0 0 0
2289 763 2 0.5897 2.662433951968065 23.46587094982596 11.113730878983757 0 0 0
2290 764 3 -1.1794 5.9844578128819155 23.54837115236404 11.345363560368565 0 0 0
2291 764 2 0.5897 6.887638033781794 23.84040529690933 11.468709571089041 0 0 0
2292 764 2 0.5897 5.8225367628388165 22.95333608804977 12.077447604028396 0 0 0
2355 785 2 0.5897 4.606096843661976 26.636768446184185 9.889966522353994 0 0 0
2782 928 3 -1.1794 5.698866112404157 17.4552252015237 15.007434264744044 0 0 0
2783 928 2 0.5897 6.5775126099512535 17.40241402625874 14.631371252023666 0 0 0
2784 928 2 0.5897 5.1228084891570145 17.58517584943607 14.25410694623943 0 0 0
2833 945 3 -1.1794 3.3411894663212167 21.067643655104845 15.235593728070839 0 0 0
2834 945 2 0.5897 2.4463570360985787 20.96979447604533 14.91012087504774 0 0 0
2835 945 2 0.5897 3.383599209557788 20.49073075441388 15.99822342974081 0 0 0
2836 946 3 -1.1794 5.798450408056892 21.31709284662007 14.403845043810518 0 0 0
2837 946 2 0.5897 5.033183577746204 21.041226503957468 14.908321287982002 0 0 0
2838 946 2 0.5897 5.79754048215074 22.272050732035513 14.469316555619551 0 0 0
2893 965 3 -1.1794 2.480669316204029 24.338418733703172 14.497813483529258 0 0 0
2894 965 2 0.5897 3.2991094566148718 23.842224524217286 14.511201694275595 0 0 0
2895 965 2 0.5897 2.222174129187058 24.350136871395087 13.576252138938825 0 0 0
2896 966 3 -1.1794 5.586738986035457 23.893077115260784 14.917894673035542 0 0 0
2897 966 2 0.5897 5.783649648843796 24.7854023344459 14.632916701903662 0 0 0
2898 966 2 0.5897 5.741989250874608 23.903014960136122 15.862368256811209 0 0 0
2951 984 2 0.5897 2.849305903004273 26.038372379269433 15.068666979168908 0 0 0
3407 1136 2 0.5897 1.8685481471447472 17.724593675589738 18.319944714963395 0 0 0
3410 1137 2 0.5897 5.907456034276558 17.680503460746603 16.767988444205194 0 0 0
3518 1173 2 0.5897 5.815246663756072 22.46904902927998 17.82565666210448 0 0 0
2352 784 2 0.5897 2.2916934026712665 26.154450266284936 12.32284170432876 0 0 0
2786 929 2 0.5897 8.816619076584786 18.23420269842274 13.228795854281046 0 0 0
1537 513 3 -1.1794 8.424717007366372 17.780572398954227 8.712696666512587 0 0 0
1540 514 3 -1.1794 11.236618796617384 17.890362258727347 9.041415042062736 0 0 0
1542 514 2 0.5897 11.790282460166376 18.531333128329475 8.595495990318627 0 0 0
1543 515 3 -1.1794 15.09058154786434 18.011790615264466 8.887699015624877 0 0 0
1544 515 2 0.5897 14.410998240654504 18.68206701441447 8.959308083064382 0 0 0
1603 535 3 -1.1794 9.294521390226825 20.737319337703653 9.047552523831104 0 0 0
1605 535 2 0.5897 8.394676635897875 21.018101661860822 9.21390190762744 0 0 0
1607 536 2 0.5897 13.66837302118227 20.687760820213853 8.98335848408542 0 0 0
1608 536 2 0.5897 12.258194909223953 20.531818635292957 9.511541336481773 0 0 0
1609 537 3 -1.1794 15.122165573520126 21.59968029291747 8.718104072721252 0 0 0
1611 537 2 0.5897 14.917503322450486 21.776316110793374 9.636333372931475 0 0 0
1654 552 3 -1.1794 9.101914915405176 23.93668228363711 9.179948145434397 0 0 0
1655 552 2 0.5897 8.870222294034106 24.221112708379977 8.295838847119395 0 0 0
1657 553 3 -1.1794 12.04022155814363 23.380286796277506 8.532242748302895 0 0 0
1659 553 2 0.5897 12.831440886361785 23.860020845772517 8.77731330585476 0 0 0
1662 554 2 0.5897 14.760018257730371 23.54625235735879 8.36350914711227 0 0 0
2179 727 3 -1.1794 9.064852915546076 17.783654388114336 11.56031026550454 0 0 0
2180 727 2 0.5897 8.598710237308172 16.978812800066986 11.33409488612087 0 0 0
2181 727 2 0.5897 9.896927378867305 17.48418942585781 11.926650460868368 0 0 0
2182 728 3 -1.1794 12.31695717474078 17.639578123420158 11.651989762798204 0 0 0
2183 728 2 0.5897 12.317310064844458 18.59559923054704 11.69947883825188 0 0 0
2184 728 2 0.5897 11.845814279779287 17.43964969490258 10.843110655454302 0 0 0
2185 729 3 -1.1794 16.268441305326103 17.49662076167516 11.628959006865635 0 0 0
2187 729 2 0.5897 16.91509174345049 17.31739865774747 10.94634985272535 0 0 0
2230 744 3 -1.1794 9.065195371318906 20.98695500845869 12.431945137635852 0 0 0
2231 744 2 0.5897 9.539352736282368 20.60148929243998 11.695180062603399 0 0 0
2232 744 2 0.5897 8.144257431271532 20.802039623122905 12.247795363358856 0 0 0
2233 745 3 -1.1794 11.467578642640332 21.416885135427915 11.376773247069911 0 0 0
2234 745 2 0.5897 11.218817364498591 21.48268652911303 12.298738894588674 0 0 0
2235 745 2 0.5897 11.319883219562296 22.294808371986793 11.02510653773943 0 0 0
2236 746 3 -1.1794 14.247405408651726 21.610202562352313 11.459712852488037 0 0 0
2237 746 2 0.5897 13.325415701235285 21.364809023408238 11.382585809174243 0 0 0
2238 746 2 0.5897 14.412252487949686 21.630670048738295 12.402388856250711 0 0 0
2293 765 3 -1.1794 8.699127157508137 23.522038670805387 11.761900087659715 0 0 0
2294 765 2 0.5897 8.811632819840227 23.317172007668223 10.833673174983174 0 0 0
2295 765 2 0.5897 8.936750965031038 22.713909846124533 12.216539122892556 0 0 0
2296 766 3 -1.1794 12.362071771943931 24.158331254637808 11.673926350328658 0 0 0
2297 766 2 0.5897 11.765069825075539 24.656834186741182 12.231883281394062 0 0 0
2298 766 2 0.5897 12.859883588907483 23.61246389842503 12.28256759601937 0 0 0
2299 767 3 -1.1794 15.20665788663478 24.603877801925588 11.03201783210812 0 0 0
2301 767 2 0.5897 14.522333503846061 23.96106832677797 11.21837261159914 0 0 0
2363 788 2 0.5897 14.673150241557222 26.830960406434283 11.24994907097739 0 0 0
2785 929 3 -1.1794 8.910942895514971 18.221169376680074 14.181247709463772 0 0 0
2787 929 2 0.5897 8.913147117339307 17.291583238329608 14.40949305469092 0 0 0
2788 930 3 -1.1794 12.191499993780441 18.517531169505165 14.880068671858858 0 0 0
2790 930 2 0.5897 11.271529744575838 18.32097105691704 15.056847478959348 0 0 0
2791 931 3 -1.1794 15.296961422442916 18.08612551241321 15.62522149362304 0 0 0
2792 931 2 0.5897 14.676898111542377 18.090894133388076 16.354420012135854 0 0 0
2839 947 3 -1.1794 7.882952763904325 20.209158079243522 15.964809151733935 0 0 0
2840 947 2 0.5897 8.224026413876434 19.633665659276637 15.280184745421508 0 0 0
2841 947 2 0.5897 7.049552673532551 20.52729509356841 15.617726711071175 0 0 0
2842 948 3 -1.1794 12.841810299559251 21.093013568685485 14.049265671546136 0 0 0
2843 948 2 0.5897 13.733387090078269 21.231076484437132 14.369048765737306 0 0 0
2844 948 2 0.5897 12.633180492388272 20.19338225150619 14.300997449230536 0 0 0
2845 949 3 -1.1794 15.872920597196359 20.49376967151104 14.339008715574812 0 0 0
2846 949 2 0.5897 15.861726996918152 19.684996340921327 14.850860404540002 0 0 0
2847 949 2 0.5897 15.790384153331832 21.190817583439355 14.989810940077586 0 0 0
2899 967 3 -1.1794 8.519781281548497 22.914302645322984 15.221247590450083 0 0 0
2900 967 2 0.5897 8.63957331059838 22.07431717570912 15.664312965812345 0 0 0
2901 967 2 0.5897 7.584347292503011 22.948881535255993 15.021250351083896 0 0 0
2902 968 3 -1.1794 11.326682958055791 23.350346238030898 14.858013643862785 0 0 0
2903 968 2 0.5897 11.928430996998546 22.612857471782654 14.959216499616828 0 0 0
2904 968 2 0.5897 10.455202163825186 22.95886924864539 14.917170271857911 0 0 0
2905 969 3 -1.1794 15.225331201544408 23.39242103954924 14.45599287236888 0 0 0
2906 969 2 0.5897 16.173842689696052 23.512005124224622 14.503510299526786 0 0 0
2907 969 2 0.5897 14.92049698289744 23.533156458130538 15.352374968372702 0 0 0
3521 1174 2 0.5897 8.968731463107472 23.682968570110365 17.249609608792806 0 0 0
3525 1175 2 0.5897 11.944763746492626 23.861116893509454 16.567016389965847 0 0 0
2793 931 2 0.5897 15.073767766951779 17.300799063555935 15.125542637708563 0 0 0
2957 986 2 0.5897 8.59686228555063 25.55805701577734 16.241118449799842 0 0 0
3472 1158 3 -1.1794 10.75074882696187 21.367925523119133 17.25761268952394 0 0 0
3475 1159 3 -1.1794 14.459083476292387 21.10637176239349 16.898531505481266 0 0 0
3476 1159 2 0.5897 14.734226965271958 21.249416643789644 17.804106483547976 0 0 0
3527 1176 2 0.5897 15.2505297409644 25.230622327967183 18.760016965403914 0 0 0
1546 516 3 -1.1794 17.99634955006285 17.938176180609155 9.54945715614394 0 0 0
1547 516 2 0.5897 18.94433502635816 18.03975946102168 9.634518285337679 0 0 0
1549 517 3 -1.1794 20.78382603592607 17.56181065158154 8.529368812245634 0 0 0
1551 517 2 0.5897 21.740024874236774 17.55891460800346 8.485697246102326 0 0 0
1614 538 2 0.5897 17.76226503227812 20.88427699609378 10.084427072759631 0 0 0
1617 539 2 0.5897 20.38666577471597 23.13060579834413 8.73173970409818 0 0 0
1661 554 2 0.5897 14.922655140043263 24.65792862096686 9.378210771911434 0 0 0
1665 555 2 0.5897 24.846960487568833 23.94624695454041 7.744016455011646 0 0 0
2188 730 3 -1.1794 20.694190541669236 18.012690938940658 11.800576505260276 0 0 0
2189 730 2 0.5897 20.499813117252877 18.82232707919492 12.272740219992318 0 0 0
2190 730 2 0.5897 21.21065384615232 18.293496678770886 11.045165879232778 0 0 0
2239 747 3 -1.1794 17.444558253387854 20.18385218574696 12.13360424983133 0 0 0
2240 747 2 0.5897 17.136929478634535 20.301864644350676 13.032308394690526 0 0 0
2241 747 2 0.5897 17.10383846663868 19.32791735104479 11.873763552161364 0 0 0
2242 748 3 -1.1794 21.75811166215781 21.466954178113777 10.898607860694844 0 0 0
2243 748 2 0.5897 22.683521419856756 21.691810349473087 10.80223222114596 0 0 0
2244 748 2 0.5897 21.664422038294166 21.225939535393007 11.820218394623472 0 0 0
2300 767 2 0.5897 15.954811822908388 24.316493105418324 11.555379440561385 0 0 0
2302 768 3 -1.1794 17.806481964342524 23.276108773135007 11.70583237665313 0 0 0
2303 768 2 0.5897 17.874021328529807 23.116872835484024 12.647274833027756 0 0 0
2304 768 2 0.5897 18.595267573676075 22.877796613054315 11.337869862191068 0 0 0
2305 769 3 -1.1794 20.619694201847395 23.672916320279302 10.611985515006015 0 0 0
2306 769 2 0.5897 20.917860623479143 24.076585955301773 11.427079371508954 0 0 0
2307 769 2 0.5897 20.862477917208505 22.751013609009043 10.697912604179603 0 0 0
2795 932 2 0.5897 17.31949698689019 17.09637643459156 14.285351323044726 0 0 0
2796 932 2 0.5897 18.53206435601264 17.858337252777755 14.77625990669271 0 0 0
2848 950 3 -1.1794 21.40843551091313 20.977329723417782 13.60739770115817 0 0 0
2849 950 2 0.5897 22.170925103011324 20.50723269605204 13.944814740675245 0 0 0
2850 950 2 0.5897 21.43654119281437 21.827128855239668 14.047037455160838 0 0 0
2908 970 3 -1.1794 18.37783825979058 23.029501713551678 14.421507959200714 0 0 0
2909 970 2 0.5897 18.956436521661324 22.290755053277046 14.610476719600944 0 0 0
2910 970 2 0.5897 18.846405729275116 23.79345280318252 14.757744479402822 0 0 0
2911 971 3 -1.1794 21.215507966613686 23.056609040719238 15.303138391620815 0 0 0
2912 971 2 0.5897 22.059639712731574 23.406578220257117 15.01819025991468 0 0 0
2913 971 2 0.5897 20.988898507366667 23.57530062009004 16.075044515871674 0 0 0
3480 1160 2 0.5897 18.330859185205334 21.41865178065467 17.541192098412246 0 0 0
3482 1161 2 0.5897 21.265421275515877 19.71514851259393 17.624286020250953 0 0 0
2966 989 2 0.5897 19.694927180880505 26.33364753540716 15.259885310847487 0 0 0
1663 555 3 -1.1794 24.204841025298872 23.413413516586466 8.213062165387996 0 0 0
2852 951 2 0.5897 23.663115064022694 18.877947477381593 14.405384822503466 0 0 0
1553 518 2 0.5897 24.27090366675326 19.050547178939215 9.194937241894952 0 0 0
1557 519 2 0.5897 26.666672813599067 19.145948943143974 8.584859159189202 0 0 0
1558 520 3 -1.1794 30.257229182349032 16.914119585243615 8.372065780038344 0 0 0
1560 520 2 0.5897 30.04132839911991 16.874156716347763 7.440389150136367 0 0 0
1618 540 3 -1.1794 25.088772994359037 20.765603289296397 9.186347521190784 0 0 0
1621 541 3 -1.1794 29.91015529642131 21.350313145283575 8.52286146719258 0 0 0
1623 541 2 0.5897 29.34999369435891 20.922175198955586 9.170277896521881 0 0 0
1664 555 2 0.5897 23.694411979943446 24.04428164872833 8.720703101243886 0 0 0
1668 556 2 0.5897 29.568515917842902 25.07304942621221 8.63407667440419 0 0 0
2191 731 3 -1.1794 26.05816883409682 18.566978167509678 11.316731715087407 0 0 0
2192 731 2 0.5897 26.977226940941048 18.37984918356736 11.125561511570503 0 0 0
2193 731 2 0.5897 25.90409336599958 18.16462641976058 12.171486217947505 0 0 0
2194 732 3 -1.1794 28.635581086135478 18.45712936592704 10.56673321517736 0 0 0
2195 732 2 0.5897 29.31394279793458 18.100783405361668 9.99308288674305 0 0 0
2196 732 2 0.5897 29.0858873091317 19.123557177417677 11.085703425901782 0 0 0
2245 749 3 -1.1794 24.491113761594168 21.723701827797264 11.707118808690538 0 0 0
2246 749 2 0.5897 24.47576088660361 20.87117712678737 11.272149280167872 0 0 0
2247 749 2 0.5897 24.76355659892529 21.53056036513972 12.604171249670514 0 0 0
2248 750 3 -1.1794 27.04682522849198 21.01774596112231 12.888492337266273 0 0 0
2249 750 2 0.5897 26.768981321297627 20.353076620118713 12.258214788595772 0 0 0
2250 750 2 0.5897 26.83383067256768 21.850941616064834 12.46819380011896 0 0 0
2251 751 3 -1.1794 29.625461847269513 20.746501292205533 11.838443856521897 0 0 0
2252 751 2 0.5897 30.332689495736826 20.50027393238405 12.434626169373578 0 0 0
2253 751 2 0.5897 28.875240738363267 20.909108164741163 12.410248398834376 0 0 0
2308 770 3 -1.1794 23.01182605115543 25.011889842293414 12.648870839798189 0 0 0
2309 770 2 0.5897 23.48104830693352 25.193039228041314 13.463270604237096 0 0 0
2310 770 2 0.5897 23.524679983502402 24.324182189911596 12.224288454387 0 0 0
2311 771 3 -1.1794 27.222187179537713 24.150867311643122 12.503396954533464 0 0 0
2312 771 2 0.5897 27.00506969112462 25.08290081117586 12.523566816358832 0 0 0
2313 771 2 0.5897 28.174578162189118 24.128276153551894 12.410260784661894 0 0 0
2314 772 3 -1.1794 30.00253490001232 23.62004419568517 11.433388881650647 0 0 0
2315 772 2 0.5897 30.137865495605485 22.72450873898278 11.123657082114208 0 0 0
2316 772 2 0.5897 30.868556629378507 23.907379415476566 11.722658727308882 0 0 0
2797 933 3 -1.1794 23.635245362868332 16.95466379845333 14.628372089653533 0 0 0
2798 933 2 0.5897 24.109419018500805 16.25044412474691 15.070487030480956 0 0 0
2799 933 2 0.5897 23.50989374986204 16.63542156189321 13.734726764820277 0 0 0
2851 951 3 -1.1794 23.759035076232344 19.825308640190187 14.503043197753213 0 0 0
2853 951 2 0.5897 24.290448335358008 19.932663053963562 15.291907358338308 0 0 0
2854 952 3 -1.1794 27.473782116022342 21.360678603377735 15.738915233865166 0 0 0
2855 952 2 0.5897 27.14183557714156 21.196306921292365 14.856290482314613 0 0 0
2856 952 2 0.5897 26.703779093567732 21.286216755531203 16.302638114965287 0 0 0
2857 953 3 -1.1794 29.9293547789721 22.452453452788905 15.335891639557497 0 0 0
2858 953 2 0.5897 29.035922331292358 22.25587116744558 15.617610238889325 0 0 0
2859 953 2 0.5897 30.44647474625336 21.706566747068635 15.63998301815848 0 0 0
2914 972 3 -1.1794 24.12417196885513 24.50103926812902 15.303375490645182 0 0 0
2915 972 2 0.5897 25.05143219470252 24.3441778038853 15.125009064921867 0 0 0
2916 972 2 0.5897 23.990040077169756 24.16494327006199 16.18953550985566 0 0 0
2917 973 3 -1.1794 26.645498162459013 23.877179258893907 15.16817524207413 0 0 0
2918 973 2 0.5897 27.104939263990236 23.98087089018317 14.334872578744154 0 0 0
2919 973 2 0.5897 27.02652812085153 23.08931704296741 15.555887806697053 0 0 0
2972 991 2 0.5897 24.364604137928247 26.383483689051918 15.231666619752946 0 0 0
3486 1162 2 0.5897 26.114727654705725 22.445240798221317 18.30393102068532 0 0 0
3537 1179 2 0.5897 27.282762254858913 24.87328501456919 18.0591986494068 0 0 0
3539 1180 2 0.5897 29.56241300155619 23.937560395187617 16.783347578921887 0 0 0
30039 0 1 0 27.29367781503976 17.448115789528753 14.518309179807872 0 0 0
1624 542 3 -1.1794 32.63112800495325 20.497967225134687 8.554551636548887 0 0 0
1561 521 3 -1.1794 33.486109650123794 18.166056637670913 8.381161328715137 0 0 0
1565 522 2 0.5897 35.30037851361715 17.4819249385311 9.06434825688688 0 0 0
1569 523 2 0.5897 39.430432735474454 17.458434793590822 10.688646679479264 0 0 0
1625 542 2 0.5897 32.86162405881134 21.261727463047016 8.025615159464683 0 0 0
1626 542 2 0.5897 31.698112050232265 20.606393949090144 8.738828093343097 0 0 0
1629 543 2 0.5897 36.54672997079281 22.880601034954736 9.19757991076352 0 0 0
1632 544 2 0.5897 39.430749883142404 21.431028933778357 9.81152515379218 0 0 0
1669 557 3 -1.1794 32.16363348651208 23.513705562122464 8.771375274757263 0 0 0
1671 557 2 0.5897 32.798755986161304 22.88606002795295 9.116211885609758 0 0 0
1672 558 3 -1.1794 35.46154168495874 24.900828169881553 8.875932424228006 0 0 0
1674 558 2 0.5897 35.00104838739156 25.717829751942688 9.067468018468947 0 0 0
1727 576 2 0.5897 38.68327653883999 25.42536246692586 9.207592626592877 0 0 0
2197 733 3 -1.1794 36.45455822780423 16.726041914048036 13.557695529662272 0 0 0
2199 733 2 0.5897 35.540903893160156 16.844616045496743 13.298064663788203 0 0 0
2202 734 2 0.5897 38.79828473882417 18.154094767640053 13.249133412461973 0 0 0
2254 752 3 -1.1794 32.13203379478683 20.360831907911084 13.562837325957751 0 0 0
2255 752 2 0.5897 31.91398192379604 21.225862999006548 13.909833815166659 0 0 0
2256 752 2 0.5897 33.021532366016 20.45608718059248 13.222322187092972 0 0 0
2257 753 3 -1.1794 37.93768240391055 21.825314832766175 14.073077231423817 0 0 0
2258 753 2 0.5897 38.891604141939375 21.751496953985807 14.044508211930408 0 0 0
2259 753 2 0.5897 37.65922058001649 21.11503775181339 14.65117521382227 0 0 0
2260 754 3 -1.1794 39.38372201288426 21.023555632811533 11.640178614676168 0 0 0
2262 754 2 0.5897 38.61381003855796 21.5328231902067 11.89338655936942 0 0 0
2317 773 3 -1.1794 32.82657459144032 24.421485124264397 12.390471110428194 0 0 0
2318 773 2 0.5897 32.95742369678831 24.816144028973866 13.252650812678748 0 0 0
2319 773 2 0.5897 33.60844965362703 23.887525685427185 12.24979152739412 0 0 0
2320 774 3 -1.1794 35.58419394349263 23.54277322568828 11.79328931480441 0 0 0
2321 774 2 0.5897 35.53377933613515 24.495287481521963 11.713244630464512 0 0 0
2322 774 2 0.5897 35.832131775868184 23.391372891233715 12.705340080112725 0 0 0
2800 934 3 -1.1794 33.67426456152038 18.901259471772267 15.086418595427949 0 0 0
2802 934 2 0.5897 33.062755260199644 19.593662971845582 14.835689275097383 0 0 0
2803 935 3 -1.1794 35.95518510134171 17.865145305322223 16.289127460985235 0 0 0
2804 935 2 0.5897 36.11856339269311 17.327006395662632 15.514565703670964 0 0 0
2805 935 2 0.5897 35.18455318066719 18.385377265780257 16.061713795902982 0 0 0
2806 936 3 -1.1794 38.800366804766334 18.05042046526183 15.248064727382104 0 0 0
2808 936 2 0.5897 37.901133061455575 18.12321969340257 15.567925409230444 0 0 0
2860 954 3 -1.1794 35.08744070203316 21.174252856363474 15.52266943288553 0 0 0
2861 954 2 0.5897 35.64118212212089 21.541285590768904 16.211791393965132 0 0 0
2862 954 2 0.5897 35.081481465025426 20.232810373357434 15.695533605276811 0 0 0
2865 955 2 0.5897 38.966447637289306 19.617888336828933 16.71576082628396 0 0 0
2920 974 3 -1.1794 33.012735526973835 24.833383995400865 15.181356339589948 0 0 0
2921 974 2 0.5897 32.116046604787705 24.5323606770486 15.034502222323653 0 0 0
2922 974 2 0.5897 32.929846998616625 25.777316858392027 15.316829317636978 0 0 0
2923 975 3 -1.1794 36.24849733118243 24.404704424661414 14.845297890346032 0 0 0
2924 975 2 0.5897 36.61538897117866 23.523169823532694 14.778073778751308 0 0 0
2925 975 2 0.5897 35.31153265531956 24.287274993158697 14.688648837578421 0 0 0
3545 1182 2 0.5897 37.709147501877894 23.88164507442044 17.948352897935486 0 0 0
30079 0 1 0 35.61407344482532 20.36460317020022 11.817876241408342 0 0 0
2864 955 2 0.5897 37.831283755062366 20.511210148770285 17.168832942546384 0 0 0
3543 1181 2 0.5897 32.893971994202914 24.041731321999652 16.859192389844054 0 0 0
3548 1183 2 0.5897 39.214922162274696 22.25673296505631 16.939272593081625 0 0 0
2200 734 3 -1.1794 39.27249653278805 18.34398674066336 12.4396294522229 0 0 0
1570 524 3 -1.1794 41.921720679797104 18.53442599448363 8.996832871975062 0 0 0
1573 525 3 -1.1794 45.85899929831941 18.357777607576324 8.633645881035706 0 0 0
1635 545 2 0.5897 42.27816861330437 20.35584039110922 8.242060350067797 0 0 0
1675 559 3 -1.1794 41.79361145891311 23.65005651856529 9.593064765106723 0 0 0
1677 559 2 0.5897 40.853967801221025 23.729560858082365 9.428807902518994 0 0 0
1678 560 3 -1.1794 44.52319415262153 24.065511993739403 9.344718724047656 0 0 0
1680 560 2 0.5897 44.8060191244704 23.883411555671746 10.240866940664569 0 0 0
2203 735 3 -1.1794 42.30504030666492 18.423363491846022 12.388757888421727 0 0 0
2204 735 2 0.5897 42.286223764839036 19.23864623274817 11.887567749181914 0 0 0
2205 735 2 0.5897 43.21633979061783 18.33409843932011 12.667677698128768 0 0 0
2206 736 3 -1.1794 44.85538849718329 18.24063800571923 13.1187121422976 0 0 0
2207 736 2 0.5897 45.36374185493235 17.862301238455338 12.401306781451519 0 0 0
2208 736 2 0.5897 45.29087508845409 17.928726022858243 13.911993441552681 0 0 0
2261 754 2 0.5897 39.116698262544794 20.111585181844614 11.755249640808929 0 0 0
2263 755 3 -1.1794 42.84816109449721 21.163162163690494 11.37737146997562 0 0 0
2264 755 2 0.5897 43.7937656348157 21.158830188039463 11.22889630611607 0 0 0
2265 755 2 0.5897 42.73024044293096 21.704803735102118 12.157724626028385 0 0 0
2266 756 3 -1.1794 45.617460985233976 20.71367487709492 12.154333304154488 0 0 0
2267 756 2 0.5897 46.530362167199705 20.771956562248313 11.872467323979913 0 0 0
2268 756 2 0.5897 45.568401452463185 19.890410738127006 12.64019627284938 0 0 0
2323 775 3 -1.1794 42.682857069768595 24.19804738359965 12.212038968931108 0 0 0
2324 775 2 0.5897 42.45181973414735 23.860002136026644 11.346833601427695 0 0 0
2325 775 2 0.5897 42.11301976661664 23.721660310543335 12.815837581430815 0 0 0
2326 776 3 -1.1794 45.55275347376249 23.711600713747853 12.296158028456945 0 0 0
2327 776 2 0.5897 45.47477842973029 22.758090939257666 12.327308033109171 0 0 0
2328 776 2 0.5897 44.84063934221344 24.028895232770694 12.851539026731935 0 0 0
2809 937 3 -1.1794 41.38093689592896 18.553262690933753 15.516402774719028 0 0 0
2810 937 2 0.5897 41.90045700462509 17.786743954992346 15.273957775631098 0 0 0
2811 937 2 0.5897 40.52378104340198 18.3974154748194 15.119884882323399 0 0 0
2812 938 3 -1.1794 45.91282133301763 17.032731808041298 15.6787644060617 0 0 0
2813 938 2 0.5897 46.073282804276644 16.843399914217546 16.603230001006036 0 0 0
2863 955 3 -1.1794 38.6016442532589 20.495363277173794 16.600919202091283 0 0 0
2866 956 3 -1.1794 42.05317274252246 21.09039238113752 14.193425695077048 0 0 0
2867 956 2 0.5897 41.69084931360978 20.28288722784538 13.82888648633895 0 0 0
2868 956 2 0.5897 42.7463041989331 20.79691370075411 14.784755687263331 0 0 0
2869 957 3 -1.1794 44.946215914207365 21.46195661694971 14.767321990981085 0 0 0
2870 957 2 0.5897 45.095890977558064 21.233383135929763 13.849943502517583 0 0 0
2871 957 2 0.5897 45.821112705880985 21.483845728528326 15.15501671006802 0 0 0
2926 976 3 -1.1794 42.060162090836066 23.731706028305336 14.977383428501636 0 0 0
2927 976 2 0.5897 42.04116649970582 22.775709796689775 14.933315410683436 0 0 0
2928 976 2 0.5897 42.98097323432682 23.959602660825915 14.849316908399004 0 0 0
2929 977 3 -1.1794 44.50286962527016 24.978265702089548 14.646307271313995 0 0 0
2930 977 2 0.5897 44.73932282339285 25.7099902139924 14.076306806313802 0 0 0
2931 977 2 0.5897 44.144885201719006 25.391891127274928 15.431796256200975 0 0 0
2984 995 2 0.5897 43.72847340951163 27.761807381875688 16.839734355850503 0 0 0
3440 1147 2 0.5897 41.911651847481174 18.628576823334768 17.152917287864643 0 0 0
3443 1148 2 0.5897 44.20812770728196 18.59213556588797 18.489002300400855 0 0 0
3500 1167 2 0.5897 44.896992144336835 21.760719383271887 16.868194789953037 0 0 0
3552 1184 2 0.5897 41.73180078825475 24.62131775766284 16.348924788438058 0 0 0
1685 562 2 0.5897 51.507108908442646 22.616583133942278 9.205516149922016 0 0 0
1584 528 2 0.5897 54.382687510016815 18.68300079481714 10.233899229153234 0 0 0
1576 526 3 -1.1794 48.682565724343426 17.67049994672725 8.006382071587248 0 0 0
1581 527 2 0.5897 50.61076213646991 17.77351783199144 10.432548733898546 0 0 0
1582 528 3 -1.1794 53.767350817900116 18.606323331190932 9.504712190173327 0 0 0
1636 546 3 -1.1794 47.58694614374799 20.94462847881507 8.50970678944022 0 0 0
1638 546 2 0.5897 46.87517923247367 20.31805048991943 8.640167336791654 0 0 0
1639 547 3 -1.1794 52.11674499447055 20.97238063729222 9.3538550440599 0 0 0
1641 547 2 0.5897 52.94933128965927 20.602797203557152 9.647862224281738 0 0 0
1681 561 3 -1.1794 48.16442824458036 23.489413059393705 8.775232336542366 0 0 0
1683 561 2 0.5897 48.16442770518502 24.069490365479748 9.536640819816343 0 0 0
1684 562 3 -1.1794 50.9937211875481 23.4071688628069 9.371766369245952 0 0 0
1686 562 2 0.5897 50.08678385690454 23.140326063222094 9.221795438413725 0 0 0
1688 563 2 0.5897 54.00507996257479 25.064203330060476 9.402262953426462 0 0 0
1689 563 2 0.5897 53.02394962273045 23.967920312622756 9.759252895537415 0 0 0
2209 737 3 -1.1794 54.15828450522424 18.06721984450175 12.233129961673727 0 0 0
2211 737 2 0.5897 53.641505385307894 18.390438231209128 12.971168472750923 0 0 0
2269 757 3 -1.1794 48.17311968405209 21.41397849062703 11.288731421665553 0 0 0
2270 757 2 0.5897 48.37426792004905 21.00914736718726 10.444999573907651 0 0 0
2271 757 2 0.5897 49.02342585859642 21.509856298941717 11.717705005656589 0 0 0
2329 777 3 -1.1794 48.12598581377035 24.52219261086416 11.348287253182587 0 0 0
2330 777 2 0.5897 47.26153819193878 24.209494184230046 11.615086342653624 0 0 0
2331 777 2 0.5897 48.72964827495394 23.841188741401147 11.6450287784355 0 0 0
2332 778 3 -1.1794 51.416360494781436 23.819493002248613 12.439102373691325 0 0 0
2333 778 2 0.5897 51.589343468675914 24.733718272286428 12.66382496326228 0 0 0
2334 778 2 0.5897 51.26534877907333 23.82912491408713 11.493938955581893 0 0 0
2335 779 3 -1.1794 54.2147388939907 23.23977119278403 12.419874644493373 0 0 0
2336 779 2 0.5897 54.618158501458524 23.773062677213904 11.734976474678085 0 0 0
2337 779 2 0.5897 53.27445565288708 23.307068020065145 12.25382824930822 0 0 0
2815 939 3 -1.1794 48.20277745232867 18.323712186322076 14.15724185193359 0 0 0
2817 939 2 0.5897 47.47020946756879 18.18932500808869 14.758503884898674 0 0 0
2818 940 3 -1.1794 51.16206674144034 18.009108374424958 15.352246629186682 0 0 0
2819 940 2 0.5897 50.214491109194675 18.143658980168397 15.367380905188394 0 0 0
2872 958 3 -1.1794 47.65477465151267 21.54240272864512 14.910051049714736 0 0 0
2873 958 2 0.5897 47.79183651185157 21.07741744647373 14.084681818831152 0 0 0
2874 958 2 0.5897 48.35598531044402 21.229074376528928 15.481331553903125 0 0 0
2875 959 3 -1.1794 50.74313413375008 20.962203132929947 15.319443633085196 0 0 0
2876 959 2 0.5897 50.60031940044509 20.09913135005794 14.930930213655044 0 0 0
2877 959 2 0.5897 50.803381955218455 20.795002117187686 16.259999173834327 0 0 0
2878 960 3 -1.1794 53.91706384719053 21.32633981653508 15.788752689467808 0 0 0
2879 960 2 0.5897 52.967864084865894 21.202896336012746 15.792444817630612 0 0 0
2880 960 2 0.5897 54.1785596737742 21.203803564159287 16.70135170192595 0 0 0
2932 978 3 -1.1794 48.39240396176369 24.170481948821084 15.928224292463366 0 0 0
2933 978 2 0.5897 48.16999408834425 23.397311101139724 15.409597971744716 0 0 0
2934 978 2 0.5897 48.72609240692062 24.800223397112404 15.289233248933018 0 0 0
2935 979 3 -1.1794 54.24122098732946 24.15453373892347 14.964423676313215 0 0 0
2936 979 2 0.5897 54.15032736233053 24.1400166293446 14.011659610876212 0 0 0
2937 979 2 0.5897 54.4685013899921 23.254410174796917 15.19756055601548 0 0 0
3447 1149 2 0.5897 46.84943023440393 18.261698001505913 18.66011813863101 0 0 0
3449 1150 2 0.5897 51.08590386618797 17.831969797937465 17.18190000478638 0 0 0
3555 1185 2 0.5897 48.10058208165068 24.086967381945946 17.589615703728704 0 0 0
1734 578 2 0.5897 46.12939695423853 25.251050139871886 8.754580125218478 0 0 0
2993 998 2 0.5897 53.82669483876889 26.31069410811006 15.046421639917844 0 0 0
1642 548 3 -1.1794 57.23384178805437 20.970639896023627 8.908546568296488 0 0 0
1585 529 3 -1.1794 56.80350565742821 18.429730930253303 9.425104880478198 0 0 0
1587 529 2 0.5897 57.0119682547886 18.536240249120503 10.353237904326553 0 0 0
1588 530 3 -1.1794 60.04579146576472 18.107564004200928 8.940304043445652 0 0 0
1590 530 2 0.5897 59.50791606202555 17.939576030034694 9.714062233209162 0 0 0
1643 548 2 0.5897 57.06192684741606 21.45911079785877 9.71357649976511 0 0 0
1646 549 2 0.5897 60.121817560976794 20.174802562763414 8.730684396978535 0 0 0
1647 549 2 0.5897 58.92310572636637 20.968063242766654 8.255581776669443 0 0 0
1690 564 3 -1.1794 60.018169206657845 24.77268348156541 9.239486600815564 0 0 0
1692 564 2 0.5897 60.06892390153199 24.488051715750974 10.151978019663982 0 0 0
2212 738 3 -1.1794 57.068035341821016 18.073087538789334 12.147875514893304 0 0 0
2214 738 2 0.5897 56.15859894273422 18.32155505440406 12.313466750165729 0 0 0
2272 758 3 -1.1794 57.113072282643635 21.681110028418257 11.353186866027663 0 0 0
2273 758 2 0.5897 57.876966872494584 21.30684074769163 11.79207173337634 0 0 0
2274 758 2 0.5897 56.378923018474914 21.474916588987263 11.931755891589827 0 0 0
2275 759 3 -1.1794 59.766174514697944 21.200398763255258 12.633920160372634 0 0 0
2276 759 2 0.5897 60.70371847965065 21.317728658301167 12.480696799934396 0 0 0
2277 759 2 0.5897 59.71635369594355 20.71949775708138 13.460046350741333 0 0 0
2338 780 3 -1.1794 57.02178536669495 24.5801271890617 11.769056398677987 0 0 0
2339 780 2 0.5897 56.86054653047749 23.697689639759176 11.435083703079977 0 0 0
2340 780 2 0.5897 56.868557273427015 24.511785507080138 12.711437089873431 0 0 0
2341 781 3 -1.1794 59.87382061865832 23.863211147209594 11.657626942818812 0 0 0
2342 781 2 0.5897 59.86167222440877 23.03351086890991 12.134786700102113 0 0 0
2343 781 2 0.5897 58.96485302862199 24.16278223209991 11.673965099292573 0 0 0
2821 941 3 -1.1794 57.71060194549502 18.95765343167754 14.635364896871101 0 0 0
2823 941 2 0.5897 56.76725063079203 18.874537319060735 14.774691115996633 0 0 0
2826 942 2 0.5897 62.757954740988815 16.663180825175694 14.785073570821222 0 0 0
2881 961 3 -1.1794 56.02505705473395 21.40010653862395 13.917994260589804 0 0 0
2882 961 2 0.5897 56.81088433725893 20.92419550507639 14.186724324075882 0 0 0
2883 961 2 0.5897 55.375323591948714 21.18843130131767 14.58827286652583 0 0 0
2884 962 3 -1.1794 61.347605946890276 20.32308541579532 15.163669613099952 0 0 0
2885 962 2 0.5897 61.820680614494925 19.84959510196534 15.847949462977846 0 0 0
2886 962 2 0.5897 60.775830410398726 20.925184227983 15.63988509566517 0 0 0
2938 980 3 -1.1794 56.94795486881299 23.94502194690437 14.365040770735565 0 0 0
2939 980 2 0.5897 56.745343197239166 23.032102441127865 14.160692382073384 0 0 0
2940 980 2 0.5897 56.21968070060473 24.23536228832891 14.914177443860753 0 0 0
2942 981 2 0.5897 63.094123280675554 22.7643380704356 14.418627160592896 0 0 0
3510 1170 2 0.5897 56.58838879388609 21.233028004418745 18.2506651658014 0 0 0
3557 1186 2 0.5897 57.72228919430288 24.3042160210039 18.295304886481013 0 0 0
1695 565 2 0.5897 61.93464277825898 24.444090672281337 9.185663392573156 0 0 0
2408 803 2 0.5897 60.92142873282522 25.87136697598677 12.393144710259682 0 0 0
2996 999 2 0.5897 57.8016408285628 25.976850507619385 15.167408009193071 0 0 0
1593 531 2 0.5897 62.67098406526061 18.612733659518 9.171258912860335 0 0 0
1652 551 2 0.5897 66.08752907826171 21.086779229695953 9.294152856238675 0 0 0
2217 739 2 0.5897 62.26848259267606 18.564074930205397 13.285478393592893 0 0 0
1594 532 3 -1.1794 65.80321536763577 18.42629177549204 9.962450144709528 0 0 0
1595 532 2 0.5897 66.21201195041115 19.04887940715299 9.361199957660125 0 0 0
1597 533 3 -1.1794 69.1561476854064 18.143597270705488 8.684356816358681 0 0 0
1599 533 2 0.5897 69.9360685791567 18.697709103669993 8.714605863136406 0 0 0
1648 550 3 -1.1794 63.17936134490568 20.67914832614067 8.470326908840269 0 0 0
1650 550 2 0.5897 62.35767264854272 21.006382333955706 8.836355142684098 0 0 0
1653 551 2 0.5897 64.94927131638158 20.669491411657173 8.387436150273189 0 0 0
1693 565 3 -1.1794 62.7700206121599 23.977007556793943 9.171181670823708 0 0 0
1697 566 2 0.5897 64.54852028617033 24.09011412319964 8.667270235535053 0 0 0
1698 566 2 0.5897 65.50128049826584 22.96696563227481 8.317012414727756 0 0 0
1699 567 3 -1.1794 69.44811525401356 23.06113668553585 8.377339387490112 0 0 0
1700 567 2 0.5897 69.0709348136002 23.570654327401808 9.09452760428 0 0 0
2215 739 3 -1.1794 62.01977355430925 18.767875612401312 12.383900768347537 0 0 0
2216 739 2 0.5897 62.20604657097004 17.965489240754 11.896344740666201 0 0 0
2218 740 3 -1.1794 65.92510960389191 18.070673884097793 13.000432514517044 0 0 0
2219 740 2 0.5897 65.80563016901888 18.65447588613818 12.251345091767451 0 0 0
2221 741 3 -1.1794 68.89340671311095 17.00314173786729 11.94610019478281 0 0 0
2223 741 2 0.5897 68.18823753285363 16.445184651023936 11.617996791521193 0 0 0
2278 760 3 -1.1794 62.93321187019945 21.517201079014995 11.38023405071079 0 0 0
2279 760 2 0.5897 63.851534177302824 21.313536395250907 11.557538895613032 0 0 0
2280 760 2 0.5897 62.4518027781314 20.7554242754796 11.702994212184691 0 0 0
2281 761 3 -1.1794 66.8978405737256 21.62923074381106 11.007259143904337 0 0 0
2282 761 2 0.5897 66.26006782395905 21.59533516209154 11.720231181291966 0 0 0
2283 761 2 0.5897 66.96027535838599 22.558192873445083 10.785079863745128 0 0 0
2284 762 3 -1.1794 69.45070631214469 20.074256005525406 11.690474818690685 0 0 0
2285 762 2 0.5897 68.81683622061323 19.35797560360119 11.65329165597884 0 0 0
2286 762 2 0.5897 69.05538001291656 20.77193818505599 11.167800331588118 0 0 0
2344 782 3 -1.1794 66.37532204194238 24.452146025977694 11.095186922595072 0 0 0
2345 782 2 0.5897 66.18704246981419 24.986379119336256 11.866794391500562 0 0 0
2346 782 2 0.5897 65.57906337660401 24.50499165809818 10.566593139128823 0 0 0
2347 783 3 -1.1794 68.98180713914235 24.175366406101762 11.057192899324802 0 0 0
2348 783 2 0.5897 68.05337999848862 24.37004180311743 10.929301087794506 0 0 0
2349 783 2 0.5897 69.10560632735515 24.208943687361053 12.005759106463252 0 0 0
2824 942 3 -1.1794 62.48168715624135 17.571649856405365 14.905871092484169 0 0 0
2827 943 3 -1.1794 64.73640234872539 19.281261613288887 15.146369018555578 0 0 0
2828 943 2 0.5897 65.17508195923736 18.59223551072949 14.647333362919612 0 0 0
2829 943 2 0.5897 64.97959648415382 19.110479361352898 16.056271842001202 0 0 0
2830 944 3 -1.1794 0.9402260311527073 19.99674581082327 13.840045779096616 1 0 0
2831 944 2 0.5897 1.6572602426635599 19.743642581624755 13.258640341316244 1 0 0
2832 944 2 0.5897 0.28328672767193536 20.379324306385264 13.258413455273745 1 0 0
2887 963 3 -1.1794 65.56747330002133 21.470460794732716 13.591898699395424 0 0 0
2888 963 2 0.5897 65.20389313371646 20.841102844503116 14.214754929815085 0 0 0
2889 963 2 0.5897 65.31017945558717 22.325474827724427 13.936837389687984 0 0 0
2890 964 3 -1.1794 68.7903951188089 20.766161513314472 15.182178258860253 0 0 0
2891 964 2 0.5897 69.59072572251182 20.50418459417908 14.727127850907213 0 0 0
2892 964 2 0.5897 68.35426726319578 21.364459460329662 14.575495732626539 0 0 0
2941 981 3 -1.1794 63.850266928833285 23.17637114865873 14.836607240024401 0 0 0
2943 981 2 0.5897 63.50237824113542 23.97978971424382 15.223549746973132 0 0 0
2944 982 3 -1.1794 65.88290324330407 25.167191770040553 13.996003947260842 0 0 0
2945 982 2 0.5897 66.6575106714965 24.619698580940664 14.124329560179326 0 0 0
2946 982 2 0.5897 65.16360304291302 24.656006838782528 14.366853372161549 0 0 0
2947 983 3 -1.1794 68.48068473982376 23.992242545468372 14.09184477165976 0 0 0
2948 983 2 0.5897 68.8612025660893 24.82162261560441 14.38092554749768 0 0 0
2949 983 2 0.5897 68.37984719101793 23.481550879910014 14.895124054456343 0 0 0
3461 1154 2 0.5897 64.50260884697911 18.829307573958893 18.183381913601558 0 0 0
30035 0 1 0 70.19310633185758 22.928948536410694 18.017954767151373 0 0 0
30067 0 1 0 63.74097234826194 26.568998586084046 11.87544563179596 0 0 0
3516 1172 2 0.5897 66.36781877557232 20.556217168659714 17.660168517607254 0 0 0
1757 586 2 0.5897 2.377179159653956 29.526487694973937 9.585548145610684 0 0 0
1758 586 2 0.5897 3.441237561682884 29.814176618685543 8.54780544048287 0 0 0
1759 587 3 -1.1794 5.466365607172409 29.744668341648225 8.623069232495471 0 0 0
1761 587 2 0.5897 5.401485646544932 29.740283119562864 9.578058087328674 0 0 0
1819 607 3 -1.1794 3.435166044462787 32.89829123166307 8.180187404083785 0 0 0
1821 607 2 0.5897 2.7988786569201793 32.25965038833103 8.50191379590887 0 0 0
1822 608 3 -1.1794 6.260390587159868 33.67658264556527 8.6378595649967 0 0 0
1824 608 2 0.5897 6.312885396168239 33.80907313088817 9.584391412726132 0 0 0
2350 784 3 -1.1794 2.779922171603935 26.971880714174542 12.421187607598998 0 0 0
2351 784 2 0.5897 3.5453877276803745 26.863617153151164 11.85676465942873 0 0 0
2353 785 3 -1.1794 5.0719881695496145 26.81799712437072 10.706258538363906 0 0 0
2354 785 2 0.5897 5.884735008596994 26.31740961983422 10.634941339257269 0 0 0
2410 804 3 -1.1794 2.5982100907395984 29.62413189309762 11.402252303924383 0 0 0
2411 804 2 0.5897 2.326003080511606 28.81065924150379 11.826984902585611 0 0 0
2412 804 2 0.5897 2.4351634848208694 30.302984115982376 12.057086311764552 0 0 0
2413 805 3 -1.1794 5.607767539957935 30.47651706821754 11.681653300078358 0 0 0
2414 805 2 0.5897 5.5508028795803135 31.422647458907274 11.815161666876671 0 0 0
2415 805 2 0.5897 4.714109435001025 30.16096621045048 11.815946699315727 0 0 0
2473 825 3 -1.1794 6.494493521925463 33.172776899371684 11.782518636079589 0 0 0
2474 825 2 0.5897 7.343403747296067 32.74188373650308 11.682948154313635 0 0 0
2475 825 2 0.5897 6.539071223068017 33.595536643040056 12.640142604309236 0 0 0
2950 984 3 -1.1794 3.0693475531281584 26.954604129612903 15.236990833203322 0 0 0
2952 984 2 0.5897 2.84019351280926 27.409265602655896 14.426433503632245 0 0 0
2953 985 3 -1.1794 5.71457348305157 26.607070351681216 13.781982439570973 0 0 0
2954 985 2 0.5897 4.781661847578324 26.798487043514076 13.878250814444915 0 0 0
2955 985 2 0.5897 6.124234390239553 27.021707390271658 14.54124897632352 0 0 0
3010 1004 3 -1.1794 1.4347912770229736 30.677355317181078 15.346653479503257 0 0 0
3011 1004 2 0.5897 2.1531813847669814 30.628976119146596 14.715934126777434 0 0 0
3012 1004 2 0.5897 1.8534927341520442 30.54819104686839 16.19767472608531 0 0 0
3013 1005 3 -1.1794 3.438269739183418 31.475647321045173 13.311501425717065 0 0 0
3014 1005 2 0.5897 4.384644224596018 31.448700241733082 13.452501019610423 0 0 0
3015 1005 2 0.5897 3.1447240012584077 32.24495862260573 13.79958199211415 0 0 0
3055 1019 3 -1.1794 2.3742536000444896 33.33698731479851 15.31529875111257 0 0 0
3056 1019 2 0.5897 2.5057413901633487 33.64056079793227 16.213511226521256 0 0 0
3057 1019 2 0.5897 1.6777752758684774 32.68379173168337 15.38227123730686 0 0 0
3058 1020 3 -1.1794 5.694653759765864 33.264201261805326 15.065576622936609 0 0 0
3059 1020 2 0.5897 5.540842447966976 34.208864891168616 15.051999304363985 0 0 0
3060 1020 2 0.5897 6.625722426212473 33.16973763352338 14.864531505905257 0 0 0
3569 1190 2 0.5897 2.641196623039938 27.68723956059873 16.941311142878583 0 0 0
3572 1191 2 0.5897 6.606939938398451 26.613266391084483 18.137460058247733 0 0 0
3626 1209 2 0.5897 5.131902525861538 32.36700421541096 17.632936844690413 0 0 0
3680 1227 2 0.5897 1.5398035118752411 34.39654409463844 18.449411745890593 0 0 0
30061 0 1 0 5.124402164684813 30.001306038307177 15.973044639185801 0 0 0
1704 568 2 0.5897 7.83997795310382 27.129223553405033 8.767692485924 0 0 0
1707 569 2 0.5897 13.056525587555104 26.996872685347277 8.513956676217706 0 0 0
1764 588 2 0.5897 8.545671279008017 32.24690368810428 6.056111686928581 0 0 0
1765 589 3 -1.1794 13.368495933778348 30.965741293323696 7.7597322032319465 0 0 0
1767 589 2 0.5897 14.001948580944845 30.818495101452566 8.46207697118262 0 0 0
1825 609 3 -1.1794 9.658210207211871 33.48876063319233 8.798229423332678 0 0 0
1826 609 2 0.5897 9.466263050892186 33.10037372767197 9.65177720041366 0 0 0
1828 610 3 -1.1794 12.30219793249519 33.896460680945005 7.627484670141753 0 0 0
1830 610 2 0.5897 11.427018029234194 33.785013263343764 7.998795049290611 0 0 0
2356 786 3 -1.1794 8.010518291310186 26.714453205666647 12.285087741633161 0 0 0
2357 786 2 0.5897 7.86469445905699 25.77387085181613 12.18373710615337 0 0 0
2358 786 2 0.5897 7.2497532002817975 27.023631326251305 12.776898860118612 0 0 0
2359 787 3 -1.1794 12.35145681173093 26.46803867903014 10.209959892850819 0 0 0
2360 787 2 0.5897 12.543216217044304 25.552406645269794 10.41263713550446 0 0 0
2361 787 2 0.5897 11.747029436283185 26.744782478567153 10.898663120287592 0 0 0
2362 788 3 -1.1794 15.056282579693422 27.516206191948886 11.797561682383284 0 0 0
2364 788 2 0.5897 15.217380387981578 28.24260155200927 11.195374340648103 0 0 0
2416 806 3 -1.1794 9.40139128203385 31.839967701181298 11.361630456683383 0 0 0
2417 806 2 0.5897 10.187560329909696 31.51884637714286 10.919983970087472 0 0 0
2418 806 2 0.5897 9.209824148508625 31.175750601670156 12.023710512885334 0 0 0
2419 807 3 -1.1794 11.607785225728547 29.636574064080175 11.967271264727488 0 0 0
2420 807 2 0.5897 11.929578125651787 29.337857458471948 11.116713261692468 0 0 0
2421 807 2 0.5897 11.894878657056031 28.962119081868828 12.58283363372635 0 0 0
2422 808 3 -1.1794 14.992616194087308 30.156168253321592 10.672485444680705 0 0 0
2423 808 2 0.5897 15.670320243473396 30.60205860035427 10.164417850232757 0 0 0
2424 808 2 0.5897 14.730048400649514 30.79508536817253 11.335112714951972 0 0 0
2476 826 3 -1.1794 12.978668528770772 33.32519415202691 11.074455523568707 0 0 0
2477 826 2 0.5897 12.909674011588306 33.437465901902755 10.126369677085142 0 0 0
2478 826 2 0.5897 12.386923025907386 33.98400434170906 11.437827843622225 0 0 0
2479 827 3 -1.1794 15.458889021890661 33.397601136449445 12.425999872863196 0 0 0
2480 827 2 0.5897 15.908148331848668 34.228385932817694 12.27045197826837 0 0 0
2481 827 2 0.5897 14.644625429712422 33.468139173712224 11.92777109310571 0 0 0
2956 986 3 -1.1794 8.059005209394186 26.296386565873547 15.955092080584077 0 0 0
2958 986 2 0.5897 8.094988945535093 26.91602114945601 16.683782626672507 0 0 0
2959 987 3 -1.1794 10.73662360142802 26.53112799317275 12.624129620596445 0 0 0
2960 987 2 0.5897 10.818850302413646 26.281491003480312 13.544538141011168 0 0 0
2961 987 2 0.5897 9.80251883015103 26.702483723457657 12.5044753737836 0 0 0
2963 988 2 0.5897 15.414800702602234 26.597422354446476 13.531648459348409 0 0 0
2964 988 2 0.5897 15.714107427393596 25.18791074866429 13.995962667035124 0 0 0
3016 1006 3 -1.1794 9.042454102638198 30.084670528692484 15.154520482650677 0 0 0
3017 1006 2 0.5897 9.994795289664655 30.00720727194447 15.211771420349177 0 0 0
3018 1006 2 0.5897 8.73782951508169 29.190560407720863 14.999592863397702 0 0 0
3019 1007 3 -1.1794 11.824219357467493 30.914584128170887 14.417195176205531 0 0 0
3020 1007 2 0.5897 11.918377115576295 30.786882574003698 13.473235620401717 0 0 0
3021 1007 2 0.5897 12.717760297848447 30.86339038384434 14.756601916680319 0 0 0
3022 1008 3 -1.1794 14.468088961530315 31.690207716263295 14.905951483260663 0 0 0
3023 1008 2 0.5897 14.48568162074691 32.530539020642806 14.447949629419748 0 0 0
3024 1008 2 0.5897 15.239773319357802 31.709182599137918 15.47196770591348 0 0 0
3061 1021 3 -1.1794 8.263922467987774 33.03058953497516 14.502353349814415 0 0 0
3062 1021 2 0.5897 8.546509341241034 33.14221755243928 15.410051095702455 0 0 0
3063 1021 2 0.5897 8.571007040442334 32.1566603798737 14.261151291485387 0 0 0
3064 1022 3 -1.1794 12.134601150024013 34.34167160576827 14.996376105425691 0 0 0
3065 1022 2 0.5897 12.418473256602388 33.65973247394655 14.387601155418563 0 0 0
3066 1022 2 0.5897 12.032193444075574 33.88870251485296 15.833372726824505 0 0 0
3067 1023 3 -1.1794 15.228182850656019 34.630443727237626 15.908138482648365 0 0 0
3068 1023 2 0.5897 15.331972002061523 34.34706590989442 16.81651967417901 0 0 0
3069 1023 2 0.5897 14.331902969738291 34.38323327937256 15.680540875578686 0 0 0
30007 0 1 0 13.835747217605006 27.713704799732543 15.830587791338091 0 0 0
30070 0 1 0 9.82618709220609 29.494530276094316 8.788801813773347 0 0 0
1771 591 3 -1.1794 20.81254050666375 30.375409149943255 8.36852381197716 0 0 0
2962 988 3 -1.1794 16.02105127694885 26.091323352436937 14.072533942444519 0 0 0
1708 570 3 -1.1794 18.37509366301795 27.541971255589623 9.847147834317271 0 0 0
1710 570 2 0.5897 18.293897801321936 26.776986152421152 10.416741126652127 0 0 0
1711 571 3 -1.1794 21.10078352085014 26.288122221822647 9.93989025971747 0 0 0
1712 571 2 0.5897 20.656271351664003 25.440398906503148 9.942509463370504 0 0 0
1768 590 3 -1.1794 16.770277797307187 30.995797935045243 8.829624162457458 0 0 0
1770 590 2 0.5897 16.355212181546953 30.57103006318974 8.078940097532751 0 0 0
1773 591 2 0.5897 20.366456782073023 30.109753029292055 9.172680011872712 0 0 0
1831 611 3 -1.1794 18.024705267996577 33.3519535975979 8.542988990964204 0 0 0
1833 611 2 0.5897 17.54945451933509 32.55889511536961 8.295141560974614 0 0 0
1834 612 3 -1.1794 20.98331233595874 33.10992864575621 8.86518159691505 0 0 0
1836 612 2 0.5897 21.00974124256104 32.185251478416475 8.619204208303978 0 0 0
2365 789 3 -1.1794 18.12231394522707 26.000658730611228 11.978989897993634 0 0 0
2366 789 2 0.5897 17.518241031159768 26.474717908124482 12.550475773020096 0 0 0
2367 789 2 0.5897 17.874798265082905 25.081330010901883 12.078000187106268 0 0 0
2368 790 3 -1.1794 20.588151931117437 27.54220298655432 12.131973172729554 0 0 0
2369 790 2 0.5897 19.71029847214017 27.184450392108 12.26470660766763 0 0 0
2370 790 2 0.5897 20.977552476113093 26.98024350243843 11.462047462034416 0 0 0
2425 809 3 -1.1794 18.956118778198448 30.297383794943887 10.34828437364472 0 0 0
2426 809 2 0.5897 18.839442353776466 29.362455726406914 10.517180191290178 0 0 0
2427 809 2 0.5897 18.70683335864478 30.72244342007766 11.168901510879051 0 0 0
2428 810 3 -1.1794 22.33135949702264 29.362293266829003 12.047263842347723 0 0 0
2429 810 2 0.5897 22.106956216933813 30.166968543959648 11.579960269492528 0 0 0
2430 810 2 0.5897 21.53372673528465 28.83426452869003 12.012630021294529 0 0 0
2433 811 2 0.5897 25.71539398833538 30.280148479623488 10.72139828416671 0 0 0
2482 828 3 -1.1794 18.058469073148334 32.74632899097378 11.608275018928857 0 0 0
2483 828 2 0.5897 17.723326485034736 32.728405946194194 10.71184311372988 0 0 0
2484 828 2 0.5897 17.276230060988045 32.699196646560964 12.157923083897348 0 0 0
2485 829 3 -1.1794 21.278865217425164 32.19949355327216 11.602728259754219 0 0 0
2486 829 2 0.5897 20.919260783569435 32.60458758761136 12.391914770599909 0 0 0
2487 829 2 0.5897 20.67339012414734 32.45252526148501 10.90587312354199 0 0 0
2489 830 2 0.5897 23.363577002623114 32.79193096348085 11.720620091740935 0 0 0
2965 989 3 -1.1794 19.193429317057117 25.59424097160075 15.603410416277477 0 0 0
2967 989 2 0.5897 18.307128555923427 25.728796161460483 15.267855731489911 0 0 0
2968 990 3 -1.1794 21.53397048334966 27.75877143733061 14.671426940072626 0 0 0
2969 990 2 0.5897 21.955592395961403 28.613640311179225 14.583871349905555 0 0 0
2970 990 2 0.5897 21.21706292631531 27.55620484890322 13.791218007927178 0 0 0
3025 1009 3 -1.1794 18.117943201025515 31.826886845405358 16.31747460451141 0 0 0
3026 1009 2 0.5897 18.112745156710254 30.889276965813334 16.124880745231494 0 0 0
3027 1009 2 0.5897 17.985168546175966 31.878192548246396 17.264031655507708 0 0 0
3028 1010 3 -1.1794 22.281171356757703 30.56789597999855 14.47076474441424 0 0 0
3029 1010 2 0.5897 23.237983966697772 30.54436153146406 14.457078682941782 0 0 0
3030 1010 2 0.5897 22.02166664338678 30.288992217813377 13.59264091789947 0 0 0
3070 1024 3 -1.1794 18.184212034273884 33.504317308486414 14.41717044616319 0 0 0
3071 1024 2 0.5897 18.086637714062554 32.76706633848 15.019808089948858 0 0 0
3072 1024 2 0.5897 17.394912104414512 34.02920550272488 14.550323787761089 0 0 0
3073 1025 3 -1.1794 21.082826501210924 33.35024477212037 14.727037119083965 0 0 0
3074 1025 2 0.5897 21.456233878631352 32.469045817806446 14.710075430386674 0 0 0
3075 1025 2 0.5897 20.155320973667553 33.214175469135945 14.920558870138109 0 0 0
3584 1195 2 0.5897 18.288674372117455 26.41519225726381 17.993147944680516 0 0 0
3587 1196 2 0.5897 21.464106266624253 25.976224933519926 18.220852540697635 0 0 0
3639 1213 2 0.5897 16.899641639617883 30.23214377729002 18.428051840201796 0 0 0
3641 1214 2 0.5897 18.540061707637413 32.091074421649 19.79879456150397 0 0 0
30029 0 1 0 17.560699880296838 29.683079333733133 13.699912244852875 0 0 0
1780 594 3 -1.1794 29.642248688063535 29.63712870233577 8.722725213801304 0 0 0
1716 572 2 0.5897 22.862590272919597 28.03753668698705 8.177306177101709 0 0 0
1717 573 3 -1.1794 26.369828432364447 27.825049638701138 8.944466031773645 0 0 0
1719 573 2 0.5897 27.150132936005207 27.673383856193094 9.477714790630014 0 0 0
1720 574 3 -1.1794 29.965273092053845 26.87896024047834 9.091690147093647 0 0 0
1722 574 2 0.5897 29.96874839633473 26.683651698012362 10.028746383075438 0 0 0
1774 592 3 -1.1794 23.75641371039751 30.381052819311044 9.182587453114708 0 0 0
1775 592 2 0.5897 22.86384001110274 30.341208137579777 9.526035450702166 0 0 0
1778 593 2 0.5897 28.032099122427038 30.38119901906501 8.306271150266152 0 0 0
1779 593 2 0.5897 26.684924805351667 29.737571355468827 8.556791972356134 0 0 0
1782 594 2 0.5897 29.526358267424037 29.84525064534924 9.64981000495496 0 0 0
1837 613 3 -1.1794 23.75525548101103 33.61506688312767 8.951623031758013 0 0 0
1839 613 2 0.5897 23.786096718661188 33.83703598137027 9.882219822555053 0 0 0
1840 614 3 -1.1794 26.824496591295983 33.15630669986393 9.491395014202912 0 0 0
1842 614 2 0.5897 26.759794774585856 33.20308280554873 10.44525955445206 0 0 0
1845 615 2 0.5897 28.923960890312788 33.783568599208344 9.185929931203164 0 0 0
2371 791 3 -1.1794 24.062424261851678 27.409855848036006 11.095181964701833 0 0 0
2372 791 2 0.5897 23.6230829231731 26.590920592027746 11.3244327767181 0 0 0
2373 791 2 0.5897 23.486282226468415 28.094569828047185 11.434974509285805 0 0 0
2374 792 3 -1.1794 26.348888491288264 26.839593433148465 12.346051225563315 0 0 0
2375 792 2 0.5897 26.100844263497144 26.902435471174797 13.268415988330846 0 0 0
2376 792 2 0.5897 25.581392658667575 27.155332206800676 11.869092277046194 0 0 0
2377 793 3 -1.1794 30.688304103584716 26.75031932026184 11.708881670559302 0 0 0
2378 793 2 0.5897 31.55284479634862 27.145136348624234 11.595209744629885 0 0 0
2379 793 2 0.5897 30.40459647786055 27.039430048038952 12.576151872235805 0 0 0
2431 811 3 -1.1794 26.148695275339055 30.339119432218435 11.572869814951126 0 0 0
2432 811 2 0.5897 26.45040129515149 31.245954345840747 11.626317464753095 0 0 0
2434 812 3 -1.1794 29.665081788463706 30.05314009266591 11.898452476232531 0 0 0
2435 812 2 0.5897 29.481374315149836 29.116090566911872 11.964946689100904 0 0 0
2436 812 2 0.5897 30.35725968082793 30.20819507799665 12.54116521855336 0 0 0
2488 830 3 -1.1794 23.749698972573157 33.66778539237804 11.716022703225137 0 0 0
2490 830 2 0.5897 23.00014685101926 34.2601938767181 11.657245388800126 0 0 0
2491 831 3 -1.1794 27.30621029507973 32.85122630277708 11.965655879228768 0 0 0
2492 831 2 0.5897 28.261010011761723 32.78396448192784 11.97375658179728 0 0 0
2493 831 2 0.5897 27.12973582847862 33.77966627476124 12.11760596442617 0 0 0
2494 832 3 -1.1794 30.392002924715918 33.047754559627116 12.199409209664116 0 0 0
2495 832 2 0.5897 30.77342371730692 32.19741171655417 11.981081341420726 0 0 0
2496 832 2 0.5897 30.168253439265968 32.97923013017149 13.127564321973509 0 0 0
2971 991 3 -1.1794 24.356841378457734 27.33047169259707 15.09243735665821 0 0 0
2973 991 2 0.5897 23.430108652640524 27.552057699256775 15.001345808325413 0 0 0
2974 992 3 -1.1794 29.820358680967235 27.3621481813072 14.41429332286718 0 0 0
2975 992 2 0.5897 30.61222989826652 27.74107123238304 14.795854961881448 0 0 0
2976 992 2 0.5897 29.12146896862125 27.96779341359738 14.661232077716015 0 0 0
3031 1011 3 -1.1794 24.94819112838772 30.002134327703306 13.965184617933572 0 0 0
3032 1011 2 0.5897 25.21360257939871 29.182067772872617 14.381453199188295 0 0 0
3033 1011 2 0.5897 25.249838372056093 29.920618387617893 13.06042062500772 0 0 0
3034 1012 3 -1.1794 27.722090501565784 30.255138069292048 15.016752203745986 0 0 0
3035 1012 2 0.5897 28.420024844792504 30.905898824466757 15.091788596568934 0 0 0
3036 1012 2 0.5897 27.385959743779413 30.365199770527944 14.127294806761435 0 0 0
3076 1026 3 -1.1794 26.945982538408032 33.470933852373285 15.114126079970378 0 0 0
3077 1026 2 0.5897 26.582432350432615 32.586179645397614 15.149808776664393 0 0 0
3078 1026 2 0.5897 26.483505703583184 33.948383684983455 15.802884551510278 0 0 0
3079 1027 3 -1.1794 29.449595753323 32.53062447147624 14.5827417764276 0 0 0
3080 1027 2 0.5897 28.71969739419158 33.13812709262985 14.462648097157048 0 0 0
3081 1027 2 0.5897 29.87904971397223 32.82710049031525 15.385177762398088 0 0 0
3590 1197 2 0.5897 24.246138145232756 27.804660094906993 16.922523492128793 0 0 0
3647 1216 2 0.5897 29.906057642358103 29.295321496093575 18.004663778454788 0 0 0
3697 1233 3 -1.1794 30.39845701635555 32.76311386965692 17.468429397514857 0 0 0
1784 595 2 0.5897 31.348646275869616 30.160532606788543 9.232895956652076 0 0 0
1849 617 3 -1.1794 39.1960931205511 34.57465516948043 10.070213405723537 0 0 0
30064 0 1 0 38.335192328008674 30.700066903985757 8.312442391777308 0 0 0
2979 993 2 0.5897 32.81438184478894 27.820947312326968 16.282706086583634 0 0 0
1723 575 3 -1.1794 32.90289187723332 26.33244913656423 9.254713638772346 0 0 0
1725 575 2 0.5897 32.937936291547494 26.66076685639791 10.153162936566785 0 0 0
1785 595 2 0.5897 32.8453012430927 29.99284360339322 9.387168851094659 0 0 0
1786 596 3 -1.1794 34.186555744676035 28.964553506661133 8.880315724967112 0 0 0
1788 596 2 0.5897 34.704765278264894 29.13699624550131 9.666416422882323 0 0 0
1790 597 2 0.5897 41.26807527724455 27.84102579378269 10.097814605308663 0 0 0
1846 616 3 -1.1794 34.73218131757676 32.40584556235384 8.62937038434421 0 0 0
1848 616 2 0.5897 35.12326530268343 31.55555926387894 8.428625582017425 0 0 0
16970 5657 2 0.5897 2.0724981499133786 35.068767935186536 14.488735219265356 0 0 0
2380 794 3 -1.1794 33.37282071251342 28.05409310674954 11.613361682993371 0 0 0
2381 794 2 0.5897 33.768446491166024 28.893406364279418 11.848448917845342 0 0 0
2382 794 2 0.5897 34.06636873532102 27.411571373607277 11.762993955231103 0 0 0
2383 795 3 -1.1794 35.80788258342725 26.515578666971557 12.308298853332607 0 0 0
2384 795 2 0.5897 36.696237778361244 26.761286187672535 12.050062997669242 0 0 0
2385 795 2 0.5897 35.70459739832645 26.87859599942907 13.187948136311809 0 0 0
2386 796 3 -1.1794 38.61701293153157 26.88658759493771 12.034382245238818 0 0 0
2387 796 2 0.5897 38.573728999512504 26.538525521511264 12.92500624579122 0 0 0
2437 813 3 -1.1794 35.77073558986028 29.70723489422412 11.909226105196785 0 0 0
2438 813 2 0.5897 36.24229170692438 30.482851026058555 11.605439515667758 0 0 0
2439 813 2 0.5897 35.933696852469765 29.68128173797846 12.85209520816038 0 0 0
2440 814 3 -1.1794 39.441496893339526 29.65583464421425 11.91173795178506 0 0 0
2441 814 2 0.5897 39.44568097318329 30.59786004132645 12.081455181880315 0 0 0
2497 833 3 -1.1794 32.55650463481242 30.955033394238676 12.51360773260343 0 0 0
2498 833 2 0.5897 33.0142768811705 31.04495573602079 11.677790614605687 0 0 0
2499 833 2 0.5897 32.65560049985541 31.80895651970967 12.9345917588839 0 0 0
2500 834 3 -1.1794 35.896952013357506 32.43322902470977 11.943628487312667 0 0 0
2501 834 2 0.5897 36.66865424157375 32.76280680019176 12.404156353075171 0 0 0
2502 834 2 0.5897 36.06497101670168 32.63041800999224 11.022152700108492 0 0 0
2504 835 2 0.5897 39.36720472171921 32.977906362227316 12.898010168120704 0 0 0
2977 993 3 -1.1794 32.73531991743789 28.00149914286378 15.346018931395802 0 0 0
2978 993 2 0.5897 33.57774057503851 28.386061877329972 15.10379799042767 0 0 0
2980 994 3 -1.1794 35.916469491017686 27.237560207875234 15.401518813898017 0 0 0
2981 994 2 0.5897 36.12794721716198 26.30529182720962 15.352675604220456 0 0 0
2982 994 2 0.5897 36.10451769369134 27.479105860877244 16.308450689264305 0 0 0
3082 1028 3 -1.1794 33.00583308560919 33.186697292276634 14.503206521598193 0 0 0
3083 1028 2 0.5897 32.42187870956637 32.930805482431886 15.217173221345135 0 0 0
3084 1028 2 0.5897 33.05527415408413 34.14069634141782 14.563820508393826 0 0 0
3085 1029 3 -1.1794 36.1809229115028 32.93376403006367 15.055594819690377 0 0 0
3086 1029 2 0.5897 35.41029375822917 32.72744001123123 14.52663952513334 0 0 0
3087 1029 2 0.5897 36.244010442091714 32.21093569164839 15.679910707373462 0 0 0
3088 1030 3 -1.1794 39.0315229902971 33.55170553987056 14.932872373865274 0 0 0
3090 1030 2 0.5897 38.293319991382525 33.06565425141527 14.56539275701129 0 0 0
3599 1200 2 0.5897 36.120530711329636 25.64547704900382 18.042334130803784 0 0 0
3650 1217 2 0.5897 32.827978542601485 30.556218422646996 18.926455620652376 0 0 0
3701 1234 2 0.5897 32.94136078026765 34.159391040164074 17.976921001919294 0 0 0
30211 0 1 0 33.51102861801321 34.419495280317385 10.869855733913028 0 0 0
17001 5667 2 0.5897 35.79465311642391 34.66796197255317 15.181150580953458 0 0 0
1850 617 2 0.5897 39.92123252648268 34.340974604112155 9.490732160468122 0 0 0
1855 619 3 -1.1794 44.45669118152231 33.87904311746781 9.157447721676705 0 0 0
1728 576 2 0.5897 37.72609657419798 26.456186063278285 9.76714949735365 0 0 0
1729 577 3 -1.1794 43.4786764795609 27.63036075264892 8.850853891910809 0 0 0
1731 577 2 0.5897 43.74736246818489 28.54581367429838 8.773486336421474 0 0 0
1789 597 3 -1.1794 40.555452083178594 28.314393993527098 9.668486426059062 0 0 0
1792 598 3 -1.1794 41.64837027696943 30.696672334423106 8.580587717125429 0 0 0
1794 598 2 0.5897 41.099885842483225 30.003322304405526 8.947551312946617 0 0 0
1795 599 3 -1.1794 44.29925950104404 30.514981464235557 9.493510407232941 0 0 0
1796 599 2 0.5897 44.83035478373669 31.009057415973146 8.868963835534935 0 0 0
1852 618 3 -1.1794 41.36815887119499 33.35858642932509 8.195257344820055 0 0 0
1854 618 2 0.5897 41.34200246273145 32.42366645054783 8.398904161366168 0 0 0
1856 619 2 0.5897 45.33033812848699 33.50129250470328 9.05607096367753 0 0 0
1857 619 2 0.5897 44.35272461638718 33.99318806861315 10.102113748122623 0 0 0
2388 796 2 0.5897 39.00837626770558 27.754356463431098 12.134605841201495 0 0 0
2389 797 3 -1.1794 42.55604202264316 26.773193740747235 11.518763410121231 0 0 0
2390 797 2 0.5897 42.26197025403343 25.88110437765822 11.702968519741328 0 0 0
2391 797 2 0.5897 42.93489330640765 26.72457900897815 10.641072988652136 0 0 0
2392 798 3 -1.1794 44.956165574528534 27.181201400031938 12.762684246074814 0 0 0
2393 798 2 0.5897 45.25681898743049 27.966616536029566 12.305560418810385 0 0 0
2394 798 2 0.5897 44.137339707548406 26.947662669288157 12.32540243491801 0 0 0
2442 814 2 0.5897 39.93772334819894 29.5561479121752 11.099300764868383 0 0 0
2443 815 3 -1.1794 42.0249297429692 29.354913859002497 13.112186669905299 0 0 0
2444 815 2 0.5897 41.10360532800806 29.602969592620216 13.188745142876027 0 0 0
2445 815 2 0.5897 42.00480815891531 28.43037304109582 12.865101702970755 0 0 0
2446 816 3 -1.1794 44.6553892577133 29.890212297018163 12.44130351975722 0 0 0
2447 816 2 0.5897 44.746470018018975 30.432233100695864 11.657626509889447 0 0 0
2448 816 2 0.5897 43.7686867967881 30.068496358247355 12.754681852732787 0 0 0
2503 835 3 -1.1794 39.18736940929907 32.41678338886297 12.1436677635785 0 0 0
2505 835 2 0.5897 39.19563757513068 33.012218553671936 11.394253958860054 0 0 0
2506 836 3 -1.1794 42.44513813358134 32.89001417388919 12.024906065135655 0 0 0
2507 836 2 0.5897 42.312729948108824 32.182103815921984 12.655432493684373 0 0 0
2508 836 2 0.5897 42.19969855559663 32.509342602297814 11.181650242483261 0 0 0
2983 995 3 -1.1794 44.19402807349545 27.722389296439193 16.00430758129208 0 0 0
2985 995 2 0.5897 45.043487512357096 27.33799093723161 16.220850795703644 0 0 0
3037 1013 3 -1.1794 45.238909447454084 29.97705726437462 15.296504051457536 0 0 0
3038 1013 2 0.5897 44.970320748114226 29.12342898184672 15.636224666475512 0 0 0
3039 1013 2 0.5897 44.92984602336854 29.982879208578893 14.390591638154826 0 0 0
3089 1030 2 0.5897 38.95664835542657 33.4231432813372 15.878439328922225 0 0 0
3091 1031 3 -1.1794 41.78048491337004 32.06568370764675 14.635981185037913 0 0 0
3092 1031 2 0.5897 41.2104061637287 32.83263192996381 14.580913481614795 0 0 0
3093 1031 2 0.5897 42.57568065477526 32.387718472755175 15.06046811859061 0 0 0
3094 1032 3 -1.1794 44.70178454808932 32.89091271615123 15.987016366609986 0 0 0
3095 1032 2 0.5897 45.04630137510189 32.004056473488035 15.882008716752225 0 0 0
3096 1032 2 0.5897 44.524127867425534 32.96994731184934 16.924259199452738 0 0 0
3603 1201 2 0.5897 41.5600209459369 27.407307910550237 17.4965521227321 0 0 0
3659 1220 2 0.5897 42.36891312303151 29.391619665775227 18.417573770396594 0 0 0
30085 0 1 0 45.75364556651334 32.7478039416429 12.160302846659446 0 0 0
1733 578 2 0.5897 47.15452269075001 26.11528335029944 9.457510462270113 0 0 0
1738 580 3 -1.1794 54.26016887854242 26.94925184892439 9.018904121336398 0 0 0
1798 600 3 -1.1794 47.26139279441529 29.26310080737033 8.093748661372576 0 0 0
1858 620 3 -1.1794 48.05242881280747 31.720786284360408 9.603459564117149 0 0 0
1737 579 2 0.5897 51.478433380911575 25.134548171460295 8.215985206091242 0 0 0
1739 580 2 0.5897 54.315983878505385 27.470596021801867 9.819726883057575 0 0 0
1800 600 2 0.5897 46.63845991849519 29.028252340903 8.781522381748447 0 0 0
1803 601 2 0.5897 50.543396464322235 31.005762378460194 7.53454152057639 0 0 0
1804 602 3 -1.1794 53.52317760543163 29.861341906942837 8.218143782002329 0 0 0
1806 602 2 0.5897 53.50594806500518 28.936001667502893 7.973848622405374 0 0 0
1859 620 2 0.5897 48.455403260840505 31.364192852745518 10.395093998844477 0 0 0
1860 620 2 0.5897 48.77231214500914 32.148041530941704 9.139289528861227 0 0 0
1861 621 3 -1.1794 50.30880625506459 33.30148477725965 8.830432396176151 0 0 0
1863 621 2 0.5897 50.86157617788237 33.44232660132221 9.599094160106793 0 0 0
1864 622 3 -1.1794 54.122464784140035 33.418750225261476 8.4091063168517 0 0 0
1865 622 2 0.5897 53.43804242622704 33.19826786848819 9.040917751829634 0 0 0
2395 799 3 -1.1794 48.60608790185375 26.742352230592974 13.066485031175123 0 0 0
2396 799 2 0.5897 48.1272641615271 26.785844574133073 13.894173377733871 0 0 0
2397 799 2 0.5897 48.352020890129694 25.901502282454018 12.686150368527011 0 0 0
2398 800 3 -1.1794 51.09240958769113 26.56284479318138 13.133092918027499 0 0 0
2399 800 2 0.5897 51.52246154579622 27.35496199333654 12.810855762029728 0 0 0
2400 800 2 0.5897 50.15683777430245 26.754965108563226 13.06964260471588 0 0 0
2401 801 3 -1.1794 54.59028027520521 27.34046187080094 11.952443573563457 0 0 0
2403 801 2 0.5897 54.15350576374408 27.32769010486974 12.804087138720922 0 0 0
2449 817 3 -1.1794 47.899359231538455 29.449126807200557 12.457099106811224 0 0 0
2450 817 2 0.5897 48.02174869295738 28.501556979400412 12.515101463031247 0 0 0
2451 817 2 0.5897 47.278532283005944 29.654159991797517 13.156217753418561 0 0 0
2452 818 3 -1.1794 52.25238112147859 29.87629205777378 12.763114207068117 0 0 0
2453 818 2 0.5897 53.19438477325803 30.002145867600593 12.8772317957251 0 0 0
2454 818 2 0.5897 52.080356706060776 30.154356448045192 11.863492915751552 0 0 0
2455 819 3 -1.1794 55.01092452503228 30.133947672561906 12.942683163232045 0 0 0
2456 819 2 0.5897 55.77111767873795 30.505784895168365 12.49538551182346 0 0 0
2457 819 2 0.5897 54.98182471687783 29.22316616578276 12.649660855613254 0 0 0
2509 837 3 -1.1794 49.75108759138913 31.485054008483154 12.195355215233102 0 0 0
2510 837 2 0.5897 49.32834448078706 32.078927249075626 12.815705284010768 0 0 0
2511 837 2 0.5897 49.25888481908478 30.667695322748877 12.272113065943516 0 0 0
2512 838 3 -1.1794 51.96643243654771 33.64832864217688 11.250995595010675 0 0 0
2513 838 2 0.5897 51.43047440348301 34.388590334425885 11.535590625238132 0 0 0
2514 838 2 0.5897 51.48291500443955 32.875617094282326 11.543160684882588 0 0 0
2986 996 3 -1.1794 46.60564759947177 26.829673958755006 16.73134212396209 0 0 0
2987 996 2 0.5897 47.11032783928083 26.03014273747645 16.880604325751182 0 0 0
2988 996 2 0.5897 47.22227561365528 27.539608035224038 16.91021379576712 0 0 0
2989 997 3 -1.1794 49.937298897779336 26.72574255624734 15.843322500821673 0 0 0
2990 997 2 0.5897 50.603323300057895 26.416578949055115 15.22927010561426 0 0 0
2991 997 2 0.5897 50.379791368015916 26.73632151497408 16.692038481963245 0 0 0
2992 998 3 -1.1794 53.620307082330704 27.061177882064197 14.48927710804153 0 0 0
2994 998 2 0.5897 53.865279034320764 27.823742823123258 15.013409686778374 0 0 0
3040 1014 3 -1.1794 50.55229668304178 29.351383329672736 14.956264339081308 0 0 0
3041 1014 2 0.5897 50.982404523657344 29.057724180985044 14.15314320112064 0 0 0
3042 1014 2 0.5897 50.13545890761187 28.56426356272435 15.306865683668601 0 0 0
3043 1015 3 -1.1794 53.650739810857715 29.184202375622768 16.087689758464283 0 0 0
3044 1015 2 0.5897 54.04913602330832 29.943138015688426 15.661626662936905 0 0 0
3045 1015 2 0.5897 52.70942303334996 29.353170429677128 16.047635491357948 0 0 0
3097 1033 3 -1.1794 48.65851486754926 33.21656874746207 14.11930577768822 0 0 0
3098 1033 2 0.5897 49.399109671551926 32.9784432216169 14.677022966629272 0 0 0
3099 1033 2 0.5897 47.95084796154078 33.41591779248917 14.732248874641904 0 0 0
3100 1034 3 -1.1794 51.237970390236555 32.60092810823746 15.225400710522432 0 0 0
3101 1034 2 0.5897 52.11212520039042 32.777929262877095 14.87790104670943 0 0 0
3102 1034 2 0.5897 51.09922851596971 31.66799571531317 15.062244811377596 0 0 0
3103 1035 3 -1.1794 54.0788202602145 32.25531667801835 15.342773295499015 0 0 0
3104 1035 2 0.5897 54.41148409080003 32.55954782658637 16.18717217029871 0 0 0
3662 1221 2 0.5897 49.66737221748289 29.398276227967997 18.080641398670267 0 0 0
3665 1222 2 0.5897 51.343390103432085 30.361898338088785 16.91115790431381 0 0 0
3668 1223 2 0.5897 53.867050446009976 29.805575859145435 18.259617627832903 0 0 0
30010 0 1 0 50.277210416788876 27.031836556838552 9.637692899367748 0 0 0
30013 0 1 0 48.248257202803444 32.99367369385755 18.248405183488735 0 0 0
1744 582 3 -1.1794 59.891175307837045 27.459524178415847 9.670445894934097 0 0 0
2402 801 2 0.5897 55.49621014531239 27.097667480819887 12.14368609154126 0 0 0
3105 1035 2 0.5897 54.8230280305153 32.34049753482662 14.746844709226767 0 0 0
1741 581 3 -1.1794 57.20184262566193 27.483509204554895 8.987311433192048 0 0 0
1743 581 2 0.5897 57.19727575949606 27.055128552789867 9.843291100084498 0 0 0
1746 582 2 0.5897 59.94051429463644 27.339728898837922 10.618837382716121 0 0 0
1749 583 2 0.5897 62.34871762254625 27.033314075374616 8.82376731073321 0 0 0
1809 603 2 0.5897 55.76346743252918 29.918884282577636 8.219536159741304 0 0 0
1810 604 3 -1.1794 60.85976532925106 30.146121866242865 8.808649149644074 0 0 0
1812 604 2 0.5897 61.59325715931598 30.001998007417907 9.406520652192935 0 0 0
1867 623 3 -1.1794 57.55250899269057 33.00355144090255 8.953015217210226 0 0 0
1869 623 2 0.5897 56.92209653760468 32.33838593956811 8.676668934824196 0 0 0
1870 624 3 -1.1794 60.71138688702598 32.742911070176454 9.027804769435145 0 0 0
1872 624 2 0.5897 60.56738687393305 33.04334239351389 8.130455256512908 0 0 0
2404 802 3 -1.1794 57.34552479488686 27.262395653650408 12.344366384437707 0 0 0
2405 802 2 0.5897 57.50325610970801 26.323791740294674 12.242501472038718 0 0 0
2406 802 2 0.5897 57.63261448568065 27.458595967587506 13.236172263901624 0 0 0
2407 803 3 -1.1794 60.363218865156846 26.64880331508882 12.40818611398785 0 0 0
2409 803 2 0.5897 60.42148784404739 26.968701549211623 13.30846486540694 0 0 0
2458 820 3 -1.1794 57.31576441287161 30.232878145342532 11.393038867980513 0 0 0
2459 820 2 0.5897 56.87404504312986 30.28816501278592 10.545655319070415 0 0 0
2460 820 2 0.5897 57.57906724345148 29.315584079879933 11.467026334346745 0 0 0
2461 821 3 -1.1794 59.709244842737654 30.73789884378338 12.863601944701713 0 0 0
2462 821 2 0.5897 60.0907117145862 29.862607033993772 12.931269291512228 0 0 0
2463 821 2 0.5897 58.94035568566584 30.622091869804844 12.305362835483509 0 0 0
2515 839 3 -1.1794 57.320961252739714 33.61878809165096 11.648623530797428 0 0 0
2516 839 2 0.5897 58.15817289185559 34.01634909713529 11.887900982917838 0 0 0
2517 839 2 0.5897 57.5224570951955 33.07498106356073 10.887108154329367 0 0 0
2518 840 3 -1.1794 60.15789796953965 33.3586773541622 11.949063506359913 0 0 0
2519 840 2 0.5897 60.78972293670271 33.26539307984519 11.236092786256876 0 0 0
2520 840 2 0.5897 60.248097718384585 32.552208920204684 12.456709345804635 0 0 0
2995 999 3 -1.1794 57.68659074306316 26.926467699663565 15.132443849157715 0 0 0
2997 999 2 0.5897 57.52525695460018 27.18226301956173 16.04061338794019 0 0 0
2998 1000 3 -1.1794 60.43352864022002 28.208499470866293 15.210434931791498 0 0 0
2999 1000 2 0.5897 60.46968699382948 29.032534583129873 15.696121151435484 0 0 0
3000 1000 2 0.5897 59.768271527825185 27.691299507814026 15.664494299343314 0 0 0
3046 1016 3 -1.1794 57.205978198995595 29.798399547521555 15.623977430651747 0 0 0
3047 1016 2 0.5897 57.12294428220406 29.8199802158154 16.57732542267566 0 0 0
3048 1016 2 0.5897 57.12832513173996 28.871690503621068 15.397234816217594 0 0 0
3049 1017 3 -1.1794 59.95390132190193 31.000898742098375 15.557278339571113 0 0 0
3050 1017 2 0.5897 60.17794155281621 31.095240219869122 14.631461452261718 0 0 0
3051 1017 2 0.5897 59.00005967092531 30.921317735965815 15.56646906091151 0 0 0
3106 1036 3 -1.1794 56.4428986716168 32.50180520320863 14.19769569104998 0 0 0
3107 1036 2 0.5897 56.47888451142503 31.546394492326392 14.151571156343435 0 0 0
3108 1036 2 0.5897 56.4519479927932 32.78669734336563 13.283919254405054 0 0 0
3722 1241 2 0.5897 58.42172497388747 33.433360230709894 17.903845661020004 0 0 0
3110 1037 2 0.5897 63.97445632300555 32.876961112620755 14.890005140835287 0 0 0
15642 5214 2 0.5897 57.034968984728486 34.4940481569388 8.535941463332977 0 0 0
17021 5674 2 0.5897 59.3488583852103 34.74318075023694 15.716149815003574 0 0 0
1816 606 3 -1.1794 69.29990480206605 30.63779006855316 9.117679133739708 0 0 0
1750 584 3 -1.1794 65.95493107841125 27.265786303362002 9.601636855286195 0 0 0
1751 584 2 0.5897 66.3613696529499 28.13217895983363 9.621726355586292 0 0 0
1753 585 3 -1.1794 68.05629663088384 25.75985426619748 8.397344159009382 0 0 0
1754 585 2 0.5897 68.53221184935566 26.297058701542245 9.030706505365396 0 0 0
1813 605 3 -1.1794 66.27815178488312 30.254990734403616 9.047376579678629 0 0 0
1815 605 2 0.5897 67.22511383375263 30.389254313290188 9.009053508940701 0 0 0
1817 606 2 0.5897 69.40800895060217 30.416696495996607 8.192658646272854 0 0 0
1818 606 2 0.5897 69.27063235498305 31.594404018059258 9.133949135852065 0 0 0
1874 625 2 0.5897 64.33639914361352 32.32501964724038 8.890639515817169 0 0 0
1875 625 2 0.5897 62.84647472405201 32.40763710846388 9.145970284518928 0 0 0
1877 626 2 0.5897 67.25302613481153 33.55346897811464 8.953829440607725 0 0 0
1878 626 2 0.5897 65.8852263993906 33.958309821400015 9.460902400058302 0 0 0
1879 627 3 -1.1794 69.14978876289184 33.344674540444196 9.333309642544226 0 0 0
1881 627 2 0.5897 69.64772044900936 33.75329184668945 10.041354321269592 0 0 0
2464 822 3 -1.1794 63.27416697378966 29.622958736599216 10.895920267172817 0 0 0
2465 822 2 0.5897 63.56787667068249 29.447665872680226 11.78992192017175 0 0 0
2466 822 2 0.5897 63.656460703782216 28.916817254068523 10.374913946402158 0 0 0
2467 823 3 -1.1794 66.25400696967137 29.791328130901537 11.903414811864538 0 0 0
2468 823 2 0.5897 65.67260069353304 29.75308395245205 11.143983401936387 0 0 0
2469 823 2 0.5897 65.70778644835094 29.51195558184539 12.63814446651712 0 0 0
2470 824 3 -1.1794 69.347182777764 30.383965693456453 11.86288142455496 0 0 0
2471 824 2 0.5897 69.60877201089563 30.355542215924054 10.942557435583764 0 0 0
2472 824 2 0.5897 68.93461399225161 29.534920207803218 12.021439340118084 0 0 0
2521 841 3 -1.1794 65.63200264144866 32.729189174093996 11.593420389800084 0 0 0
2522 841 2 0.5897 65.79904631394041 31.79772645825367 11.73731556650185 0 0 0
2523 841 2 0.5897 65.45669970769676 33.079302495763045 12.466873653002231 0 0 0
2524 842 3 -1.1794 68.66000736018805 33.255731084045046 12.421812722841741 0 0 0
2525 842 2 0.5897 69.17482399744286 32.47608984550805 12.213591664078294 0 0 0
2526 842 2 0.5897 67.93500199987155 33.2384855696237 11.797071174900092 0 0 0
3001 1001 3 -1.1794 62.74312116954729 25.85207210838123 15.537536275472766 0 0 0
3002 1001 2 0.5897 62.38967659424005 26.68310054806331 15.220202482214003 0 0 0
3003 1001 2 0.5897 63.52905071897897 26.0965130750648 16.026202803127592 0 0 0
3004 1002 3 -1.1794 66.42668406273484 27.26428465345944 15.822504703557515 0 0 0
3005 1002 2 0.5897 66.32205404872998 26.562617692806434 15.179894957094204 0 0 0
3006 1002 2 0.5897 66.65129320822665 26.81297000014756 16.636198475248207 0 0 0
3007 1003 3 -1.1794 69.35460219855024 26.97816997108765 14.813358772353178 0 0 0
3008 1003 2 0.5897 70.12195488417854 27.349964009584365 14.378420998878184 0 0 0
3009 1003 2 0.5897 68.8950098103215 27.734779537932884 15.177431650728314 0 0 0
3052 1018 3 -1.1794 64.90580990696164 29.296104979497915 14.210982929450106 0 0 0
3053 1018 2 0.5897 65.47976061146147 28.77911199623184 14.776254085615601 0 0 0
3054 1018 2 0.5897 64.67019648158147 30.05787123313544 14.740539251468292 0 0 0
3109 1037 3 -1.1794 63.17238702130597 33.39936560819916 14.893130061100807 0 0 0
3111 1037 2 0.5897 62.88198479391088 33.387772604368145 15.805139911797212 0 0 0
3112 1038 3 -1.1794 66.80966413729462 32.09579161886712 14.734582461207207 0 0 0
3113 1038 2 0.5897 67.10618850585004 32.651312818256876 15.455483872481786 0 0 0
3114 1038 2 0.5897 67.15700136589015 32.51710792930822 13.948400622116017 0 0 0
3674 1225 2 0.5897 66.86165801145013 30.3558682244326 17.385538004370677 0 0 0
3677 1226 2 0.5897 0.08358368207322299 29.936456893187902 15.79963394208312 1 0 0
3676 1226 3 -1.1794 69.4664052729392 29.716601032106254 15.962970983672518 0 0 0
21764 7255 2 0.5897 8.546104685298594 34.77002434335393 34.929857319686135 0 0 0
3115 1039 3 -1.1794 6.1070261481960335 2.0184826053934803 17.045865395863288 0 0 0
3116 1039 2 0.5897 6.785441729735512 2.4362389799906197 17.576397301730807 0 0 0
3117 1039 2 0.5897 5.776142364547372 1.308033320130972 17.59541927813963 0 0 0
3175 1059 3 -1.1794 3.9410008561923067 5.288053337840005 17.958748412505365 0 0 0
3176 1059 2 0.5897 4.656224719390353 5.90493112131671 17.80334964054571 0 0 0
3178 1060 3 -1.1794 6.855002619030365 6.553162381248698 17.97909822897983 0 0 0
3179 1060 2 0.5897 6.734519327986713 7.05735460421575 18.783775471613552 0 0 0
3180 1060 2 0.5897 7.008266803741014 5.656888735782695 18.278155200718892 0 0 0
3227 1076 2 0.5897 5.855028854743586 9.068222815629193 19.4681493670311 0 0 0
3733 1245 3 -1.1794 2.34842582406333 3.271979388862141 21.659542401177404 0 0 0
3734 1245 2 0.5897 1.8236663180386008 2.704797168142563 21.094596700692044 0 0 0
3735 1245 2 0.5897 1.9420370246666718 3.193316264686601 22.52261372270502 0 0 0
3736 1246 3 -1.1794 5.426155159119997 2.3821237976029237 21.841092452582703 0 0 0
3737 1246 2 0.5897 5.8875196484834 1.6743936661041838 21.39110003117232 0 0 0
3738 1246 2 0.5897 4.498945773187487 2.197434049528089 21.691410833615343 0 0 0
3790 1264 3 -1.1794 2.9658742093061203 5.915388047620088 20.61369696052626 0 0 0
3791 1264 2 0.5897 3.1210031752467895 5.65382247602199 19.7060897638067 0 0 0
3792 1264 2 0.5897 2.945459922825405 5.0916000792120855 21.100717334204848 0 0 0
3793 1265 3 -1.1794 5.9371931086277145 4.973257189238381 20.37312153966102 0 0 0
3794 1265 2 0.5897 6.099315344450296 4.236467075845911 20.962264175836086 0 0 0
3795 1265 2 0.5897 5.14677014733316 4.726965266517601 19.89270202400697 0 0 0
3854 1285 2 0.5897 1.7374594739956615 8.258776291506843 20.185540451571804 0 0 0
3857 1286 2 0.5897 6.09367192258483 6.9828737385542095 20.771544746269523 0 0 0
4354 1452 3 -1.1794 5.217880400810818 3.527628192094237 24.30621134674142 0 0 0
4355 1452 2 0.5897 5.042831803687734 2.897057342320092 23.607662172584337 0 0 0
4356 1452 2 0.5897 4.729577733899739 3.1937921849058992 25.058770931941588 0 0 0
4411 1471 3 -1.1794 4.1944887515849185 6.3978177766855255 24.21763303911541 0 0 0
4412 1471 2 0.5897 4.447936934783521 5.526729286116815 23.912343671534806 0 0 0
4413 1471 2 0.5897 3.7153933488366575 6.237214772804599 25.030594552614858 0 0 0
4414 1472 3 -1.1794 6.841436222786641 5.721426503509545 24.93009897513158 0 0 0
4415 1472 2 0.5897 6.081582317117523 6.292465289469045 24.817101042218166 0 0 0
4416 1472 2 0.5897 6.569966699320069 4.883685794969132 24.554963478532212 0 0 0
4472 1491 2 0.5897 3.298517504729055 8.06708267008278 23.585048510007105 0 0 0
30005 0 1 0 0.9987783812141786 8.675912684976973 26.940751141259046 0 0 0
3118 1040 3 -1.1794 8.182933317561174 3.90260410473535 17.968640998413655 0 0 0
3119 1040 2 0.5897 8.41727988677478 3.6518634845140037 18.862196233609797 0 0 0
3120 1040 2 0.5897 8.748804172924693 4.649349053518169 17.772697200289908 0 0 0
3121 1041 3 -1.1794 12.28051016985923 3.057572932723787 18.291969626441556 0 0 0
3123 1041 2 0.5897 13.064626093911233 2.6234366062141223 18.62800487142369 0 0 0
3124 1042 3 -1.1794 15.314787168530172 2.383231277183462 18.425631664492464 0 0 0
3125 1042 2 0.5897 15.135811400835143 3.184443678363964 17.933432954224774 0 0 0
3181 1061 3 -1.1794 10.538943957385719 5.4069825516184205 18.255471829161333 0 0 0
3182 1061 2 0.5897 10.862173122850036 5.618949261955673 17.37978661712399 0 0 0
3183 1061 2 0.5897 11.053223672524446 4.645386446036357 18.52327671789794 0 0 0
3184 1062 3 -1.1794 14.947933566117726 5.026930137570558 17.72500188607842 0 0 0
3185 1062 2 0.5897 15.534653169454712 5.416236443357588 17.07659383246671 0 0 0
3186 1062 2 0.5897 14.939826918912834 5.65380679506966 18.448321713923377 0 0 0
3230 1077 2 0.5897 8.725226652674975 8.208592785184788 18.200953875403908 0 0 0
3739 1247 3 -1.1794 8.985652603738682 3.6247808550791394 20.71448307811652 0 0 0
3740 1247 2 0.5897 9.709266813032947 3.4285335563720905 21.309547415651465 0 0 0
3741 1247 2 0.5897 8.90418415192454 4.578113200255163 20.741918073331288 0 0 0
3742 1248 3 -1.1794 11.525669742909395 1.8949695443969234 21.43483280099402 0 0 0
3743 1248 2 0.5897 10.807867548092018 1.6869970862252546 20.83671943041487 0 0 0
3744 1248 2 0.5897 12.134417965202418 2.412977660701736 20.908216029273138 0 0 0
3745 1249 3 -1.1794 14.256356468380641 3.185999864599932 21.09840471433266 0 0 0
3746 1249 2 0.5897 14.752891358457171 2.560695731400571 20.570503132158628 0 0 0
3747 1249 2 0.5897 14.52845765405653 3.0091883988367045 21.998921777932438 0 0 0
3796 1266 3 -1.1794 8.615173983225674 6.99994942743548 20.02068135490773 0 0 0
3797 1266 2 0.5897 9.302781440095476 6.627511192673339 19.46866910299776 0 0 0
3798 1266 2 0.5897 8.98759651015707 7.818559060784736 20.348417568929328 0 0 0
3799 1267 3 -1.1794 11.03654984091859 6.021539492145469 21.037586723809902 0 0 0
3800 1267 2 0.5897 11.142245525349766 6.927514345873698 21.32787992245768 0 0 0
3801 1267 2 0.5897 11.36604975485292 6.017501256898447 20.13889608633902 0 0 0
3802 1268 3 -1.1794 14.87041124165091 5.928069292332797 20.77716437988656 0 0 0
3803 1268 2 0.5897 14.565035945763043 5.0232928002843895 20.843173670145806 0 0 0
3860 1287 2 0.5897 8.193671419551265 10.313801882481627 20.266629840416456 0 0 0
3863 1288 2 0.5897 11.623089917810548 8.713349355131028 20.452690661049495 0 0 0
3867 1289 2 0.5897 15.264116325113369 8.482557271844993 19.164909952106896 0 0 0
4357 1453 3 -1.1794 8.936629441765088 3.6797085522429005 23.674086854068243 0 0 0
4358 1453 2 0.5897 8.417749465528159 2.8941212972478847 23.50132026362475 0 0 0
4359 1453 2 0.5897 8.872317909399175 3.8064230310931197 24.620681051632147 0 0 0
4360 1454 3 -1.1794 11.95395692762386 2.196079220978178 24.43006490294441 0 0 0
4361 1454 2 0.5897 11.710576666533152 2.049903624311383 23.51593618300351 0 0 0
4362 1454 2 0.5897 11.870054257078898 3.141703420244117 24.55248560624807 0 0 0
4363 1455 3 -1.1794 14.699052621972486 2.9246624217712966 24.05885885468754 0 0 0
4364 1455 2 0.5897 14.093229355005807 2.1903011804853025 23.959240762047322 0 0 0
4365 1455 2 0.5897 14.139064949202936 3.6699959506096835 24.275938706294454 0 0 0
4417 1473 3 -1.1794 9.320253711789872 6.580098296052566 24.01904577054735 0 0 0
4418 1473 2 0.5897 9.736828511089104 5.85872736132974 23.547536270053484 0 0 0
4419 1473 2 0.5897 8.50918182549732 6.20554115983788 24.36270433707667 0 0 0
4420 1474 3 -1.1794 13.384007567013457 5.810856961341498 23.85741135276186 0 0 0
4421 1474 2 0.5897 12.794256609644187 5.623437979069129 23.12713772018433 0 0 0
4422 1474 2 0.5897 14.015394522325218 6.4361436219109756 23.501604038096946 0 0 0
4476 1492 2 0.5897 8.592865463977752 8.573289955556717 23.74265173684531 0 0 0
4479 1493 2 0.5897 13.278688489978578 7.754683859464755 24.533298521059837 0 0 0
3804 1268 2 0.5897 15.797405967941941 5.886222307043726 21.012027434991076 0 0 0
3127 1043 3 -1.1794 18.37312686047846 4.0508351038956105 17.932493478087466 0 0 0
3128 1043 2 0.5897 19.098431927736897 3.4960531667891717 18.219515619630645 0 0 0
3129 1043 2 0.5897 17.666552910172364 3.437165217145276 17.731509951458236 0 0 0
3130 1044 3 -1.1794 21.048545603966772 2.8698557006219882 18.97350990276107 0 0 0
3131 1044 2 0.5897 20.56998046996127 3.156644385787955 19.751301053449374 0 0 0
3187 1063 3 -1.1794 17.18343725465546 6.444858101067228 16.740188199169573 0 0 0
3189 1063 2 0.5897 17.60554264545364 5.72487599806816 17.208893294110577 0 0 0
3236 1079 2 0.5897 17.980276302871516 8.617474985666416 17.078708810671365 0 0 0
3240 1080 2 0.5897 20.26976449466244 8.947620320409733 17.91520266989705 0 0 0
3748 1250 3 -1.1794 21.751176221278083 2.8101872287527834 21.822815698085574 0 0 0
3749 1250 2 0.5897 21.275513318187134 2.6243735118840505 22.63241320464945 0 0 0
3750 1250 2 0.5897 21.371612547833305 2.212300217788317 21.1788475625841 0 0 0
3805 1269 3 -1.1794 17.532430410504674 6.893970920205694 19.99891549249881 0 0 0
3806 1269 2 0.5897 17.540561182132503 7.3579700323526325 19.161735047736016 0 0 0
3807 1269 2 0.5897 17.72664362653124 5.984747144697634 19.7712644491349 0 0 0
3808 1270 3 -1.1794 19.29798690162824 4.877649644996803 21.286645235609907 0 0 0
3809 1270 2 0.5897 20.250924892065928 4.791019806975421 21.261414062766416 0 0 0
3810 1270 2 0.5897 19.142482741011793 5.822066381787731 21.27534445236135 0 0 0
3870 1290 2 0.5897 17.276699366339788 8.489817185035243 21.20727556878315 0 0 0
3872 1291 2 0.5897 21.31300440752527 9.138926677789348 19.838575679527878 0 0 0
4366 1456 3 -1.1794 20.881979616455833 3.2158481783160657 25.18824619479202 0 0 0
4367 1456 2 0.5897 20.07582591841989 3.3948560749787857 25.672296063266106 0 0 0
4368 1456 2 0.5897 20.98501750158615 2.265446677882039 25.236749298927613 0 0 0
4423 1475 3 -1.1794 19.253168077460735 7.368827837542286 22.786890187625858 0 0 0
4424 1475 2 0.5897 18.493756991730795 6.794235869709808 22.88369005830096 0 0 0
4425 1475 2 0.5897 20.002529914992095 6.815201627534671 23.006403837894393 0 0 0
4426 1476 3 -1.1794 21.213234393511502 5.476912133868666 23.58474731042513 0 0 0
4427 1476 2 0.5897 22.144574754452016 5.653621504434125 23.452038246465808 0 0 0
4428 1476 2 0.5897 21.193323330987578 4.681362010280364 24.116665042345584 0 0 0
4481 1494 2 0.5897 19.14338713914447 8.838534500484915 23.88744943692862 0 0 0
4485 1495 2 0.5897 20.647119871014436 9.84619853876495 24.24147606368694 0 0 0
30041 0 1 0 21.547316775600695 6.129074167328861 18.653677237340993 0 0 0
30048 0 1 0 16.916474154947938 5.656332511544827 24.499085517046964 0 0 0
3753 1251 2 0.5897 24.307167497794193 4.654972874555266 21.517290889203835 0 0 0
3133 1045 3 -1.1794 24.017267800496466 3.9766306069379542 18.106692365675325 0 0 0
3135 1045 2 0.5897 24.064457906979147 4.009871321246977 19.06215089685589 0 0 0
3136 1046 3 -1.1794 26.773429255613195 3.1044348543067315 17.525116501708755 0 0 0
3137 1046 2 0.5897 27.425078607182378 3.7161088423632203 17.182419730072215 0 0 0
3139 1047 3 -1.1794 30.447962796857123 3.4879353551246006 18.654484332404206 0 0 0
3140 1047 2 0.5897 29.902360738058103 3.745153302580133 19.39771355105063 0 0 0
3141 1047 2 0.5897 29.829479644745998 3.1416077054723512 18.011237560236907 0 0 0
3190 1064 3 -1.1794 25.371870804576925 6.680674836328374 17.086585475315434 0 0 0
3192 1064 2 0.5897 24.694536512455148 7.301079027883788 17.355935649962927 0 0 0
3193 1065 3 -1.1794 27.83632809283669 5.581602915957643 16.8461223553962 0 0 0
3194 1065 2 0.5897 26.997610836719744 6.041075291422704 16.80525300223189 0 0 0
3195 1065 2 0.5897 28.24867001137596 5.905561744161426 17.646907044307692 0 0 0
3751 1251 3 -1.1794 24.277730862333428 3.840308556567945 21.015606632218564 0 0 0
3752 1251 2 0.5897 23.672375902166696 3.2806728083795487 21.50200659513642 0 0 0
3754 1252 3 -1.1794 27.16777123572322 2.2538563294967555 20.325786339784756 0 0 0
3755 1252 2 0.5897 26.883729561027863 2.404595943406792 21.2273577118045 0 0 0
3756 1252 2 0.5897 26.36464401507614 2.3119621293903134 19.80825083892694 0 0 0
3757 1253 3 -1.1794 29.31512631448131 4.0416196660306305 21.14981634356719 0 0 0
3758 1253 2 0.5897 28.56982061017284 3.4581595807563446 21.00724639142307 0 0 0
3759 1253 2 0.5897 29.649480094162463 3.797355144458165 22.012819461520504 0 0 0
3811 1271 3 -1.1794 30.473510740544732 6.700796217158517 21.34531100221017 0 0 0
3812 1271 2 0.5897 31.42379903743505 6.686883039793214 21.23133508658425 0 0 0
3813 1271 2 0.5897 30.162693334577515 5.9347515087171345 20.862817185724055 0 0 0
3878 1293 2 0.5897 27.253347295885288 7.853222935684256 22.507781339130947 0 0 0
4369 1457 3 -1.1794 23.696438397562687 2.7848098793144667 24.171004359231077 0 0 0
4370 1457 2 0.5897 23.016116675261596 2.9132761420946744 24.831981354415625 0 0 0
4371 1457 2 0.5897 23.851587289874992 1.8402769816904976 24.166732348912504 0 0 0
4372 1458 3 -1.1794 26.747548175254174 2.758849431514017 23.675464981049704 0 0 0
4373 1458 2 0.5897 26.801432415738258 1.8256269609421278 23.881437337990516 0 0 0
4374 1458 2 0.5897 25.915111106085995 3.04065279983789 24.054762814986827 0 0 0
4375 1459 3 -1.1794 30.514683737372156 2.806508138032051 23.54687060527541 0 0 0
4376 1459 2 0.5897 31.41887475738672 2.498484251535535 23.48530958932826 0 0 0
4377 1459 2 0.5897 29.9843875094638 2.0370146264205578 23.339754883635383 0 0 0
4429 1477 3 -1.1794 24.185661213410082 5.61497212469914 23.63677943638616 0 0 0
4430 1477 2 0.5897 24.70842198809382 6.211759743143053 24.172314377657987 0 0 0
4431 1477 2 0.5897 23.98638543003995 4.881962691402136 24.219204045648166 0 0 0
4432 1478 3 -1.1794 27.153560660880363 6.4020822070259955 23.618438491481662 0 0 0
4433 1478 2 0.5897 26.93648133841546 5.5966434045888676 23.148996060852465 0 0 0
4434 1478 2 0.5897 28.000669000101126 6.22149032328891 24.02590305651026 0 0 0
4435 1479 3 -1.1794 29.77466162381901 5.807471911123577 24.283177009637242 0 0 0
4436 1479 2 0.5897 30.362646880730473 6.3905945994548565 23.803101212562897 0 0 0
4437 1479 2 0.5897 29.716132239296833 5.023260840480588 23.737449016564582 0 0 0
4488 1496 2 0.5897 23.227447804751336 9.373478994369922 24.558618997552443 0 0 0
30025 0 1 0 27.15590535464519 5.232268796315728 28.811238341272016 0 0 0
30049 0 1 0 26.49602709959831 5.830384567432038 20.085368050851052 0 0 0
3244 1082 3 -1.1794 27.410347547014407 8.547553654558183 18.713374384134458 0 0 0
3882 1294 2 0.5897 30.07645245097989 8.53759123067864 20.480004029386283 0 0 0
4998 1666 2 0.5897 30.170415694035164 2.8127490415338743 25.82110553590864 0 0 0
3142 1048 3 -1.1794 33.442071772188676 2.5392185265068186 17.698828930617303 0 0 0
3144 1048 2 0.5897 33.21724091446307 1.6089191402396243 17.713884731954426 0 0 0
3145 1049 3 -1.1794 36.02393687805378 3.992353057993656 17.385756660576597 0 0 0
3146 1049 2 0.5897 36.618924148262295 3.646950792456497 18.051277698404782 0 0 0
3147 1049 2 0.5897 35.30386475963063 3.3623354940666044 17.357371349387233 0 0 0
3150 1050 2 0.5897 38.458450476103174 2.418251588256662 18.31383558201922 0 0 0
3196 1066 3 -1.1794 32.14671435930938 5.712956658312901 17.732415624793294 0 0 0
3198 1066 2 0.5897 32.70396487680813 5.579433128613252 18.49914570657186 0 0 0
3201 1067 2 0.5897 37.9674755594443 6.487677873004492 17.278860581029573 0 0 0
3257 1086 2 0.5897 39.201691607255775 8.925617817219674 17.760452749039352 0 0 0
3760 1254 3 -1.1794 33.13943099793717 2.669661586174872 20.803839992917197 0 0 0
3761 1254 2 0.5897 33.23191712775984 1.8267869527924976 20.359722674481215 0 0 0
3762 1254 2 0.5897 33.317203042630865 2.476669491978539 21.724374239424066 0 0 0
3763 1255 3 -1.1794 36.58773876279108 2.4211130543580697 19.83435257140867 0 0 0
3764 1255 2 0.5897 36.030486157445274 3.1527183654305704 20.09978597223569 0 0 0
3765 1255 2 0.5897 36.08817400342103 1.6401608326157018 20.07264018992954 0 0 0
3766 1256 3 -1.1794 39.13727271296945 3.6461419532780033 21.066275586050896 0 0 0
3768 1256 2 0.5897 38.47459948676477 3.404643013761186 20.419147958220194 0 0 0
3814 1272 3 -1.1794 33.207157003845694 5.3632202531681505 20.805451890948234 0 0 0
3815 1272 2 0.5897 34.06476615986266 5.6618313699583025 20.50284708944103 0 0 0
3816 1272 2 0.5897 33.246862295545434 4.409379812436107 20.735856739232517 0 0 0
3817 1273 3 -1.1794 35.821720091687496 5.953930451893672 20.198590618902383 0 0 0
3818 1273 2 0.5897 35.74365004927008 6.8897969547149245 20.013413717060434 0 0 0
3819 1273 2 0.5897 35.837816703261474 5.898873199542877 21.154070212355748 0 0 0
3822 1274 2 0.5897 39.60252829292629 6.818699185986472 22.47032069343495 0 0 0
4378 1460 3 -1.1794 33.2925788461869 2.1114861625974046 23.709606734187666 0 0 0
4379 1460 2 0.5897 34.24666098957908 2.09463963193244 23.63427179632164 0 0 0
4380 1460 2 0.5897 33.1280890928244 2.2995631624510633 24.633620692146984 0 0 0
4381 1461 3 -1.1794 36.02755122338631 1.999542812221193 24.171565805171742 0 0 0
4382 1461 2 0.5897 36.49064189098817 1.9336743312579248 23.336436840048403 0 0 0
4383 1461 2 0.5897 36.36779950965157 2.799510771005947 24.572208685341007 0 0 0
4386 1462 2 0.5897 38.738985660042516 2.0211777682372207 23.425429030623935 0 0 0
4438 1480 3 -1.1794 33.046385659021915 6.238484324817415 23.59206082175265 0 0 0
4439 1480 2 0.5897 33.333890959631695 7.15008988471991 23.64253590821947 0 0 0
4440 1480 2 0.5897 32.97250900063043 6.061721054691095 22.654228743962236 0 0 0
4441 1481 3 -1.1794 35.86879791730055 6.0973536991374155 23.257750812621435 0 0 0
4442 1481 2 0.5897 36.404790309327645 5.652352473542198 23.914194212467564 0 0 0
4443 1481 2 0.5897 34.968391071543955 5.8673165385139905 23.48706039149019 0 0 0
5057 1686 2 0.5897 34.25164209736598 5.0098931775582 27.025239088617294 0 0 0
3199 1067 3 -1.1794 38.73874451388164 7.053849910107133 17.250134297849836 0 0 0
4495 1499 3 -1.1794 39.36866587405984 8.02128401790987 23.80849695007835 0 0 0
4496 1499 2 0.5897 39.66821685945853 8.330527655631586 24.663406083004386 0 0 0
5059 1687 3 -1.1794 36.90537782293002 4.396499907508563 25.736263312464185 0 0 0
3152 1051 2 0.5897 43.77042073002911 2.648077218875742 17.82779085390629 0 0 0
3155 1052 2 0.5897 46.61941363420744 2.5278234319773576 18.424080141239912 0 0 0
3200 1067 2 0.5897 39.47261932472661 6.469517930692105 17.440436091104264 0 0 0
3148 1050 3 -1.1794 39.073733797949025 3.062485180451225 17.96366231585031 0 0 0
3820 1274 3 -1.1794 39.64289690397847 6.486792179922055 21.573414104644932 0 0 0
4385 1462 2 0.5897 38.94327270813868 3.2502360407243387 22.56544195369833 0 0 0
3151 1051 3 -1.1794 42.86291473177939 2.952355286579113 17.83669258164498 0 0 0
3153 1051 2 0.5897 42.53277870520716 2.697475313221194 18.698247833530186 0 0 0
3154 1052 3 -1.1794 46.198724774649726 3.317567297238159 18.084142740509986 0 0 0
3156 1052 2 0.5897 46.92555789146674 3.8926807333335103 17.84499836336652 0 0 0
3202 1068 3 -1.1794 41.11905307904389 5.181511567132996 17.544005950933947 0 0 0
3203 1068 2 0.5897 41.52933160786442 5.362933349840689 16.698435349946063 0 0 0
3204 1068 2 0.5897 41.43164047848216 4.308097312951342 17.77994950509422 0 0 0
3260 1087 2 0.5897 41.38703392567502 7.243198375833766 18.363265921798252 0 0 0
3264 1088 2 0.5897 43.72323059094158 9.064522871002769 17.77465855267336 0 0 0
3767 1256 2 0.5897 39.97057084403242 3.4246741477300904 20.650585770609286 0 0 0
3769 1257 3 -1.1794 41.70389790277789 2.851052944315362 20.31340528384425 0 0 0
3770 1257 2 0.5897 41.64732997551251 2.5433352625855736 21.21802770975568 0 0 0
3771 1257 2 0.5897 41.91884418511192 3.780726305617026 20.38914985721773 0 0 0
3821 1274 2 0.5897 39.16137006817389 5.660009129663979 21.601578904091497 0 0 0
3823 1275 3 -1.1794 42.29943541598425 5.705160631798363 20.427485956486123 0 0 0
3824 1275 2 0.5897 41.41407934424545 5.913837077267304 20.725533849693633 0 0 0
3825 1275 2 0.5897 42.31155312746421 5.969584130034423 19.5076133442817 0 0 0
3826 1276 3 -1.1794 45.21126007902893 5.047308695893737 20.36994084719351 0 0 0
3827 1276 2 0.5897 45.043571671361086 4.522768037835593 19.58701713709137 0 0 0
3828 1276 2 0.5897 44.34152663029216 5.243100774120153 20.71845361359596 0 0 0
3894 1298 2 0.5897 42.78250226196522 7.493037287621935 21.524945562871412 0 0 0
4384 1462 3 -1.1794 38.88021333599635 2.9664723414489322 23.477436227392854 0 0 0
4387 1463 3 -1.1794 41.86972609526075 3.142719671442219 23.07490306252744 0 0 0
4388 1463 2 0.5897 41.026640718284554 2.831867398348839 23.40476703962868 0 0 0
4389 1463 2 0.5897 41.815419524123065 4.096273037955904 23.138305415927377 0 0 0
4390 1464 3 -1.1794 44.30630829318345 3.040535129085851 24.826921386876446 0 0 0
4391 1464 2 0.5897 44.812667463214716 2.2349507926947747 24.722683816102585 0 0 0
4392 1464 2 0.5897 43.53070883479534 2.908729255942151 24.28166593641147 0 0 0
4444 1482 3 -1.1794 41.90121701737725 5.931200346584853 23.942409545843283 0 0 0
4445 1482 2 0.5897 41.53219884008811 5.484544957269411 24.704352544153735 0 0 0
4446 1482 2 0.5897 42.83455568611763 6.010507779385087 24.139441194555076 0 0 0
4447 1483 3 -1.1794 44.773898795226685 5.698295356299126 24.67505006720608 0 0 0
4448 1483 2 0.5897 45.714313730583974 5.86518403506532 24.611806229595906 0 0 0
4449 1483 2 0.5897 44.69216321645721 4.748740021839687 24.5861928676454 0 0 0
4499 1500 2 0.5897 42.92854534682865 9.826137172164033 22.642250994865602 0 0 0
4502 1501 2 0.5897 44.76930769177584 7.647483449018832 24.30119503677206 0 0 0
3259 1087 3 -1.1794 42.140169945627676 7.817068092264477 18.503590752878104 0 0 0
3157 1053 3 -1.1794 50.16852625189714 2.5858526795129904 17.348460244625517 0 0 0
3159 1053 2 0.5897 50.69927879764414 2.3388003906673545 18.105757738605632 0 0 0
3205 1069 3 -1.1794 47.21764874054541 5.927967651639281 17.527232004324368 0 0 0
3206 1069 2 0.5897 48.11013151276248 5.583274164414323 17.49734466107613 0 0 0
3207 1069 2 0.5897 46.88502293443046 5.65892045764501 18.383506075600486 0 0 0
3208 1070 3 -1.1794 50.147765818396906 5.431543723894762 17.32114912033104 0 0 0
3209 1070 2 0.5897 49.98509278840835 4.494138100382352 17.216073624142012 0 0 0
3210 1070 2 0.5897 50.75943376891065 5.488165448036165 18.05523887590971 0 0 0
3211 1071 3 -1.1794 53.51227148466936 5.204955001273307 18.158867855384905 0 0 0
3212 1071 2 0.5897 53.53602213074726 6.107369055035082 18.47717138863595 0 0 0
3266 1089 2 0.5897 47.71692388498832 8.269607001811378 17.285374450464666 0 0 0
3772 1258 3 -1.1794 47.676525483463365 1.9540575205565172 20.798295813191743 0 0 0
3773 1258 2 0.5897 48.4906291568861 2.390843124776312 20.547925644866364 0 0 0
3774 1258 2 0.5897 47.50056454241869 2.2651027773007684 21.686282430585013 0 0 0
3775 1259 3 -1.1794 50.67650856371288 2.5882266526302926 20.499951546143716 0 0 0
3776 1259 2 0.5897 50.81775966911881 3.5349452452533296 20.50212829755436 0 0 0
3777 1259 2 0.5897 50.52966007014931 2.365379124992742 21.419193812628542 0 0 0
3778 1260 3 -1.1794 53.63841782337016 2.9642207640079734 21.049398234170777 0 0 0
3779 1260 2 0.5897 53.58108355972344 3.5778967060163778 20.317041463792318 0 0 0
3780 1260 2 0.5897 54.07544742425447 3.458406832737197 21.742952199564535 0 0 0
3829 1277 3 -1.1794 47.645130322368466 6.121130733537845 21.175620195499775 0 0 0
3830 1277 2 0.5897 46.802719737098656 5.741577504695994 20.925591294667917 0 0 0
3831 1277 2 0.5897 47.702340487619736 5.977144741426036 22.120197774419925 0 0 0
3832 1278 3 -1.1794 50.333672903757055 5.380358354684298 20.373266050368166 0 0 0
3833 1278 2 0.5897 50.702347668401224 6.219573585377771 20.648997569656217 0 0 0
3834 1278 2 0.5897 49.44754621696774 5.376996116252367 20.7352047702313 0 0 0
3835 1279 3 -1.1794 55.682303887907025 6.627703822172615 19.9694245426531 0 0 0
3836 1279 2 0.5897 56.14891355113752 7.455371194505993 19.85335550053196 0 0 0
3900 1300 2 0.5897 48.02830266215598 8.064564621544033 21.267124866403265 0 0 0
3903 1301 2 0.5897 51.13235646379268 9.92189932241292 22.715208695728865 0 0 0
3905 1302 2 0.5897 54.22215827348944 8.577470805917843 21.36408702876563 0 0 0
4393 1465 3 -1.1794 47.13007617092254 2.569323179377293 24.06517498525771 0 0 0
4394 1465 2 0.5897 46.38056850959034 3.1002830877308987 24.33452766684613 0 0 0
4395 1465 2 0.5897 47.29269988573589 1.988996099850941 24.808819547797075 0 0 0
4396 1466 3 -1.1794 50.66881852464289 3.0321375773596486 24.069398043913946 0 0 0
4397 1466 2 0.5897 49.72481447963658 2.9291062203580336 23.949092723334317 0 0 0
4398 1466 2 0.5897 50.78888679796088 3.9670466659642316 24.236016051568434 0 0 0
4399 1467 3 -1.1794 53.84616689875797 3.345729450612466 23.99537035986932 0 0 0
4400 1467 2 0.5897 54.295786884421766 2.759417137379763 23.386838062110552 0 0 0
4401 1467 2 0.5897 52.93092450688649 3.067076407935596 23.96510389187927 0 0 0
4450 1484 3 -1.1794 47.367018677793105 6.0961221978643065 23.869710996791984 0 0 0
4451 1484 2 0.5897 48.09935123009044 5.71145292613524 24.351323323629643 0 0 0
4452 1484 2 0.5897 47.431270320109505 7.03495810002032 24.04489750094662 0 0 0
4453 1485 3 -1.1794 49.89912890128697 5.553966339706791 24.93587178328325 0 0 0
4454 1485 2 0.5897 50.283737488827335 6.325805603154328 24.52045402964587 0 0 0
4455 1485 2 0.5897 49.83174527066202 5.788132525614066 25.861537262089733 0 0 0
4509 1503 2 0.5897 51.845378103784775 10.241269135709132 24.968626970206195 0 0 0
4511 1504 2 0.5897 54.5080541388671 9.822582461303869 24.964723714889974 0 0 0
30054 0 1 0 53.08308135270325 6.280000150574351 22.427781149493736 0 0 0
3271 1091 3 -1.1794 53.39602412282881 8.0437739007238 17.54827362606752 0 0 0
3162 1054 2 0.5897 57.10142428042438 3.1944827110953593 18.757974908962332 0 0 0
3272 1091 2 0.5897 53.749345648773485 8.676115590883823 18.174004582173584 0 0 0
3160 1054 3 -1.1794 57.01167666929983 4.132886217763036 18.59191454846858 0 0 0
3161 1054 2 0.5897 57.07532429915137 4.536911680472348 19.457330713433905 0 0 0
3163 1055 3 -1.1794 59.96200834646548 2.8320846155013846 18.376345056812234 0 0 0
3164 1055 2 0.5897 59.073394327228655 2.6054926774235483 18.65066739781476 0 0 0
3168 1056 2 0.5897 62.53111931977998 3.314438454811062 18.448183372906655 0 0 0
3213 1071 2 0.5897 54.41402287921385 4.895941516484932 18.245971940234018 0 0 0
3214 1072 3 -1.1794 60.478730685152755 5.59527909065327 17.804626123482535 0 0 0
3215 1072 2 0.5897 61.16729870361449 4.961037195212542 18.0042335297963 0 0 0
3216 1072 2 0.5897 60.11272067605256 5.297952116881162 16.971640493440088 0 0 0
3276 1092 2 0.5897 60.38475134406651 7.823928751876326 17.881059264989165 0 0 0
3781 1261 3 -1.1794 59.981661316474444 3.6442339760131 21.44002038916302 0 0 0
3782 1261 2 0.5897 60.05742515957356 4.48834077757302 20.995075898263327 0 0 0
3783 1261 2 0.5897 60.26560026188848 3.003131467819154 20.788408398423 0 0 0
3837 1279 2 0.5897 56.19297200274275 6.154370653218554 20.626238291219064 0 0 0
3838 1280 3 -1.1794 57.13309036826551 4.495895026661542 21.36567811354076 0 0 0
3839 1280 2 0.5897 57.86305217147167 3.889102490428219 21.488924451509277 0 0 0
3840 1280 2 0.5897 56.958871469169864 4.84261266631335 22.240701688030082 0 0 0
3841 1281 3 -1.1794 60.27758968231112 6.645846415765213 20.91406638086402 0 0 0
3842 1281 2 0.5897 61.21533101375669 6.518113635203571 20.770688625787052 0 0 0
3843 1281 2 0.5897 59.89643128484435 6.631455673441044 20.036146795746987 0 0 0
3912 1304 2 0.5897 60.10274515885631 8.504400687069552 20.81018279066582 0 0 0
4402 1468 3 -1.1794 56.72931038854426 2.5199043918059956 23.49839650369317 0 0 0
4403 1468 2 0.5897 56.55441557996947 2.169624666190652 24.371865174567212 0 0 0
4404 1468 2 0.5897 57.54031063300782 3.0185405151363747 23.597754222420402 0 0 0
4405 1469 3 -1.1794 59.203618366492094 3.6707466539719085 24.21084210189045 0 0 0
4406 1469 2 0.5897 59.75967637030194 3.4878210595604684 23.453497784613464 0 0 0
4407 1469 2 0.5897 59.71102283758373 3.3617030380162594 24.96135133130894 0 0 0
4456 1486 3 -1.1794 56.31767878195937 5.683507790211171 23.721178845291877 0 0 0
4457 1486 2 0.5897 56.65345359932874 6.030948967814697 24.547479544176117 0 0 0
4458 1486 2 0.5897 55.52186423188566 5.210928815698013 23.965269965443053 0 0 0
4459 1487 3 -1.1794 60.78022720493009 6.2695002649404925 23.82007779444745 0 0 0
4460 1487 2 0.5897 60.72769473569654 6.64394616604633 22.94072389223001 0 0 0
4461 1487 2 0.5897 60.10055197466815 5.595666601735042 23.834981755787158 0 0 0
4518 1506 2 0.5897 60.29442013540684 7.95023368653921 24.476365625084725 0 0 0
30052 0 1 0 62.33423632638965 2.109708339166261 24.308511866296804 0 0 0
4464 1488 2 0.5897 62.67996393552202 5.72835704537077 23.34861753134498 0 0 0
4515 1505 2 0.5897 57.3988427180971 7.809127249865928 23.27997323928098 0 0 0
3166 1056 3 -1.1794 63.128768297867 4.059088748843442 18.515587432835446 0 0 0
3169 1057 3 -1.1794 65.60790136334315 3.453662546304251 18.344062247695067 0 0 0
3170 1057 2 0.5897 66.1991621517118 2.8085301276704935 17.956187718102864 0 0 0
3171 1057 2 0.5897 65.76771620505512 3.3900743133519375 19.285682849518466 0 0 0
3172 1058 3 -1.1794 69.08775444370995 1.7800442210438372 17.716520887964023 0 0 0
3174 1058 2 0.5897 69.06449859452486 2.133738367882111 18.605672879600547 0 0 0
3217 1073 3 -1.1794 65.5662840056791 5.995842207484985 17.24832340043062 0 0 0
3219 1073 2 0.5897 65.57771490755394 5.06645892853876 17.47712094006466 0 0 0
3221 1074 2 0.5897 68.51519633658964 5.35865878358503 16.946796540450627 0 0 0
3222 1074 2 0.5897 69.24737551144919 6.6689752723902025 17.143976335861304 0 0 0
3278 1093 2 0.5897 62.98811891836659 10.348725537094142 18.340885310825303 0 0 0
3281 1094 2 0.5897 66.31826204815343 9.522416173769923 19.34816579835367 0 0 0
3784 1262 3 -1.1794 66.29776860549809 4.004978741381628 21.014043350973907 0 0 0
3785 1262 2 0.5897 67.09231484388069 3.4734323893487766 20.965190377493524 0 0 0
3786 1262 2 0.5897 65.8518364949256 3.698020541996696 21.803443752354546 0 0 0
3787 1263 3 -1.1794 68.67305245330094 2.6711049395455486 20.376852228844122 0 0 0
3788 1263 2 0.5897 68.81621278107441 1.8410355965866434 20.831518797304078 0 0 0
3789 1263 2 0.5897 69.2052220290258 3.3038410682016552 20.859213477433716 0 0 0
3844 1282 3 -1.1794 63.12640760036091 6.188902914128361 20.42144654873906 0 0 0
3845 1282 2 0.5897 63.32269215657665 7.036476929149658 20.02229380600565 0 0 0
3846 1282 2 0.5897 63.26864979491804 5.554214729227422 19.7191852482469 0 0 0
3847 1283 3 -1.1794 66.75057995294054 6.677872869447837 19.964109553493504 0 0 0
3848 1283 2 0.5897 66.72399830913984 6.818006396310596 19.017595746109528 0 0 0
3849 1283 2 0.5897 66.50782237898306 5.758945562279485 20.077574033063303 0 0 0
3850 1284 3 -1.1794 69.1292341160018 5.5547052798904675 21.38812346985789 0 0 0
3851 1284 2 0.5897 68.41332909699575 6.097366734748246 21.057622353502317 0 0 0
3852 1284 2 0.5897 69.82959825573396 5.663532477597591 20.744789644906096 0 0 0
3915 1305 2 0.5897 63.08494731898653 9.357602299516087 19.585230023043813 0 0 0
3917 1306 2 0.5897 66.06859980496351 7.824234346442473 21.322228754644172 0 0 0
4408 1470 3 -1.1794 65.6567657967123 2.9291453867959265 23.577586704865276 0 0 0
4409 1470 2 0.5897 65.9956888606672 2.048423924812932 23.737873577435685 0 0 0
4410 1470 2 0.5897 66.09240494346378 3.4765185864034622 24.230911353854463 0 0 0
4462 1488 3 -1.1794 63.53705812783196 6.139873686181602 23.237821567776184 0 0 0
4463 1488 2 0.5897 63.886110529449766 5.754692462943065 22.434061704110846 0 0 0
4465 1489 3 -1.1794 65.76163925179503 5.548694162802774 25.165590267296857 0 0 0
4466 1489 2 0.5897 64.92612039336153 5.91246985035627 24.872660511031018 0 0 0
4467 1489 2 0.5897 65.65492511965574 5.432343807820449 26.109680746709465 0 0 0
4468 1490 3 -1.1794 68.53985100762236 5.935534073806642 24.220804118599034 0 0 0
4469 1490 2 0.5897 68.92531099483499 5.813062603389437 23.353247940053304 0 0 0
4470 1490 2 0.5897 67.60023851502586 6.01587116986486 24.05677289291034 0 0 0
4521 1507 2 0.5897 62.99621496697024 8.177135402618697 23.367330976265563 0 0 0
4523 1508 2 0.5897 65.82956406348026 7.320541759791471 24.585927014106254 0 0 0
4527 1509 2 0.5897 68.46190622209176 8.722728688772667 23.779274878930675 0 0 0
5024 1675 2 0.5897 63.40419381787653 3.327048802134241 28.03335972696253 0 0 0
3224 1075 2 0.5897 4.103373520804009 9.558850563603817 17.69941120550819 0 0 0
3347 1116 2 0.5897 6.1944187356741365 14.802637803763426 16.71530250772314 0 0 0
3853 1285 3 -1.1794 1.797426585875032 9.213346763062578 20.22337073528089 0 0 0
3223 1075 3 -1.1794 3.2115099935380886 9.889120920935554 17.591087779142836 0 0 0
3225 1075 2 0.5897 2.730278033628037 9.529557991046875 18.336314149872305 0 0 0
3226 1076 3 -1.1794 5.859451533805861 9.30478457711602 18.540651802932768 0 0 0
3228 1076 2 0.5897 5.943659175449758 10.258264858846026 18.53656958009587 0 0 0
3286 1096 3 -1.1794 3.026653366923693 12.538552042719067 18.37371694950844 0 0 0
3288 1096 2 0.5897 3.4375971573220445 12.290319136914396 19.201809404090387 0 0 0
3289 1097 3 -1.1794 6.429260073443203 12.032556298572995 17.677445631634214 0 0 0
3291 1097 2 0.5897 5.640223274921888 12.538354137772071 17.48296985125601 0 0 0
3343 1115 3 -1.1794 3.1128751530702874 15.224814358793251 17.74823215138323 0 0 0
3345 1115 2 0.5897 3.2414835046850565 15.642672030877488 18.599752403801276 0 0 0
3346 1116 3 -1.1794 6.540257774756794 15.089265895067282 17.56056676796777 0 0 0
3348 1116 2 0.5897 6.160601969964559 15.957899511401907 17.693117379358455 0 0 0
3855 1285 2 0.5897 2.2381671959987974 9.39339775846255 21.053769106253867 0 0 0
3856 1286 3 -1.1794 5.993607189707775 7.901243283343168 21.02217488836591 0 0 0
3858 1286 2 0.5897 5.635674313274021 7.870249151150983 21.90939250041661 0 0 0
3919 1307 3 -1.1794 3.9628100142340372 12.574870086159144 21.127213353476385 0 0 0
3920 1307 2 0.5897 4.86145404554443 12.632073382762194 21.45186451226375 0 0 0
3921 1307 2 0.5897 3.485491252778535 12.119888375679698 21.82103611334027 0 0 0
3973 1325 3 -1.1794 1.9700702014547666 14.867623684697747 20.49575151611994 0 0 0
3974 1325 2 0.5897 2.6295145912228324 14.174901844147554 20.456990663714613 0 0 0
3975 1325 2 0.5897 1.3109813235560084 14.53763818456016 21.106442619669227 0 0 0
4471 1491 3 -1.1794 2.6560497565239305 8.686230305485452 23.238459842204477 0 0 0
4473 1491 2 0.5897 2.0075460880156832 8.137439607839415 22.797434408360196 0 0 0
4528 1510 3 -1.1794 3.269488456399177 11.522957361181017 23.679466780458494 0 0 0
4529 1510 2 0.5897 2.955952360811494 10.633101728318993 23.840973106619735 0 0 0
4530 1510 2 0.5897 2.642964434459895 12.084670197657719 24.135732735581037 0 0 0
4531 1511 3 -1.1794 6.202686590781668 10.91690486828469 21.97506402911467 0 0 0
4532 1511 2 0.5897 6.590645785254192 10.120372687959293 22.337356381915395 0 0 0
4533 1511 2 0.5897 5.261242935140395 10.744047116466051 21.96910019300385 0 0 0
4634 1545 2 0.5897 2.8580285764344313 18.97586405829504 23.7012351044945 0 0 0
30082 0 1 0 5.59271576276036 14.44971203879449 23.67733796947536 0 0 0
4032 1344 2 0.5897 2.8516613912950106 16.482058203425765 20.818824891108843 0 0 0
3232 1078 3 -1.1794 11.85978270755322 9.286238441694817 18.589420640418847 0 0 0
3865 1289 3 -1.1794 15.48334938476873 9.397848110623881 18.990521355053883 0 0 0
3229 1077 3 -1.1794 9.252266158131215 8.930839288461538 17.8591624033766 0 0 0
3231 1077 2 0.5897 10.132609876908464 8.565270611175213 17.772060544349856 0 0 0
3234 1078 2 0.5897 11.763240244128191 10.197494445497457 18.312791015856337 0 0 0
3292 1098 3 -1.1794 11.759881447193651 11.844351045324897 18.336408726525217 0 0 0
3293 1098 2 0.5897 11.548927462442478 12.730265871078828 18.041643794814334 0 0 0
3294 1098 2 0.5897 11.6902927976324 11.885823058996637 19.2901754126197 0 0 0
3296 1099 2 0.5897 15.232562515126057 11.770735811677175 17.558069660947666 0 0 0
3297 1099 2 0.5897 13.90619125455474 12.348349044101695 18.00416010760574 0 0 0
3349 1117 3 -1.1794 9.289723328811 15.04816538476316 18.38728793291906 0 0 0
3351 1117 2 0.5897 8.416934958905607 14.656130038745207 18.35934070263184 0 0 0
3352 1118 3 -1.1794 11.788711974452657 14.365777022520218 17.21263509521067 0 0 0
3353 1118 2 0.5897 10.881903974557103 14.655829448188264 17.311637773504174 0 0 0
3354 1118 2 0.5897 12.309114233456887 15.066863502881217 17.60492535526276 0 0 0
3355 1119 3 -1.1794 16.077907596182182 15.044427410581923 18.31724451248259 0 0 0
3357 1119 2 0.5897 15.528595838991643 14.990518249456327 19.099282140165364 0 0 0
3859 1287 3 -1.1794 8.814297439429538 9.962997975281562 20.905371737775422 0 0 0
3861 1287 2 0.5897 8.265125363871542 9.550297308973274 21.571946356994808 0 0 0
3862 1288 3 -1.1794 11.429944656107 8.892300294076621 21.372964036051034 0 0 0
3864 1288 2 0.5897 10.55416238626536 9.278500143198107 21.36367476306356 0 0 0
3866 1289 2 0.5897 15.828934013498735 9.724336770448362 19.821309105860774 0 0 0
3922 1308 3 -1.1794 8.77067147388971 12.505053457614489 22.129142037838715 0 0 0
3923 1308 2 0.5897 8.175726546917854 12.470764459910546 22.878206088915377 0 0 0
3924 1308 2 0.5897 8.84671144452294 11.595353662213995 21.841224811499984 0 0 0
3925 1309 3 -1.1794 12.233361413969934 11.607608111399848 21.013598179524877 0 0 0
3926 1309 2 0.5897 12.023877429846408 10.674001550677806 21.040560555173315 0 0 0
3927 1309 2 0.5897 11.826520388106802 11.967706708642881 21.801659865388824 0 0 0
3928 1310 3 -1.1794 15.118567252792744 11.960070067125494 21.298704252636043 0 0 0
3929 1310 2 0.5897 14.189837808671584 11.794321435219517 21.13677364963815 0 0 0
3930 1310 2 0.5897 15.263737098118744 11.656959295772124 22.19496439454906 0 0 0
3976 1326 3 -1.1794 12.247051413385678 14.821002259134191 20.375214614570254 0 0 0
3977 1326 2 0.5897 13.013756006730866 14.25199781182436 20.44325614621937 0 0 0
3978 1326 2 0.5897 11.511110253757687 14.219521959508539 20.261883764078203 0 0 0
3979 1327 3 -1.1794 15.384344771702148 14.789977435374938 21.143717490266614 0 0 0
3980 1327 2 0.5897 15.301438760833005 13.893635319082179 21.46918750690018 0 0 0
3981 1327 2 0.5897 15.342636606755553 15.335350809188217 21.92924940479645 0 0 0
4038 1346 2 0.5897 9.85683587992227 17.749545806772925 21.45397322301619 0 0 0
4474 1492 3 -1.1794 7.998446646091763 9.227558454302986 23.37545799443161 0 0 0
4475 1492 2 0.5897 8.267419999401335 10.05126905326648 23.78213487141496 0 0 0
4477 1493 3 -1.1794 13.692430202087746 8.612368332960065 24.630390770692237 0 0 0
4478 1493 2 0.5897 14.081987072642558 8.593326439774264 25.504526887694276 0 0 0
4534 1512 3 -1.1794 8.62670354747548 11.7606185986569 25.08067517808333 0 0 0
4535 1512 2 0.5897 8.551174495416001 10.91168520463755 25.51638116119558 0 0 0
4536 1512 2 0.5897 8.788077863150377 12.381479153196127 25.79111322866207 0 0 0
4537 1513 3 -1.1794 12.691873916730684 11.790659582991557 23.983054849999792 0 0 0
4538 1513 2 0.5897 12.164339533514292 12.256807238405518 24.631626795139812 0 0 0
4539 1513 2 0.5897 12.623568190358398 10.869788331902077 24.23516693050921 0 0 0
4540 1514 3 -1.1794 15.240464323354924 11.124236433331532 24.03672764731951 0 0 0
4541 1514 2 0.5897 15.220123459369326 10.187719290460533 23.839869243521044 0 0 0
4542 1514 2 0.5897 14.321065144011056 11.390530633080665 24.031790137052376 0 0 0
4585 1529 3 -1.1794 10.049470034814565 14.701318928497717 23.394762232456294 0 0 0
4586 1529 2 0.5897 9.31557698850999 15.310884476959986 23.472620013953758 0 0 0
4587 1529 2 0.5897 9.710984793934923 13.985668248635752 22.856706884551826 0 0 0
4588 1530 3 -1.1794 12.455396970386522 15.659850247164814 24.092813099379534 0 0 0
4589 1530 2 0.5897 13.105151429504222 14.992404917545713 23.872432744588696 0 0 0
4590 1530 2 0.5897 11.66179723109885 15.382611445812307 23.635025068807174 0 0 0
4591 1531 3 -1.1794 15.896000342005712 16.59428265453314 23.927818051069494 0 0 0
4593 1531 2 0.5897 15.401996671715208 16.130920528360775 24.604195998729455 0 0 0
4040 1347 2 0.5897 11.533061446660072 16.517943212093744 20.367983667854734 0 0 0
4643 1548 2 0.5897 12.237000722721483 17.520048136716298 24.064563484934432 0 0 0
3299 1100 2 0.5897 18.629159318510226 11.118208402964303 17.999314768785922 0 0 0
4592 1531 2 0.5897 16.785837208766612 16.249400584346787 24.00183270354315 0 0 0
3235 1079 3 -1.1794 18.13057298646483 8.962588933729245 17.958788298825997 0 0 0
3237 1079 2 0.5897 17.334568635670433 9.453276061699752 18.163325916324013 0 0 0
3238 1080 3 -1.1794 21.051527104183908 9.478423582059895 17.762469797568162 0 0 0
3239 1080 2 0.5897 20.80280735726688 10.35866204867926 18.044516522220466 0 0 0
3298 1100 3 -1.1794 18.39489793600992 11.975182451489388 18.355613874773972 0 0 0
3300 1100 2 0.5897 19.11760419024366 12.547715019710177 18.09844851879309 0 0 0
3301 1101 3 -1.1794 21.328207997529418 12.517314347204094 17.838510653950383 0 0 0
3303 1101 2 0.5897 22.282323021457792 12.591283022936707 17.859129441252552 0 0 0
3358 1120 3 -1.1794 18.50378971125585 16.20075466271152 19.07517690038008 0 0 0
3360 1120 2 0.5897 18.502155393884397 15.739383335582634 19.913845702608736 0 0 0
3361 1121 3 -1.1794 20.663635262302574 15.299118673070971 17.518257442176754 0 0 0
3362 1121 2 0.5897 20.88920718327966 14.537215353912302 18.051972986940378 0 0 0
3363 1121 2 0.5897 19.832547470026192 15.607531052063104 17.879376061306214 0 0 0
3868 1290 3 -1.1794 16.982883424806964 9.348900645442281 21.51039325646031 0 0 0
3869 1290 2 0.5897 17.149785277517054 9.340827971018243 22.452895216848944 0 0 0
3871 1291 3 -1.1794 21.533275726097035 9.5338327853484 20.68223518029013 0 0 0
3873 1291 2 0.5897 21.550087485221358 10.47516848100535 20.509503603581518 0 0 0
3931 1311 3 -1.1794 18.7266920479185 11.752215795103412 20.93713025641592 0 0 0
3932 1311 2 0.5897 18.566213191440884 10.895652193478163 21.333079818622878 0 0 0
3933 1311 2 0.5897 18.465855332446967 11.646364042875101 20.02225806534883 0 0 0
3934 1312 3 -1.1794 21.487892065967564 12.530297572475936 21.463525230826054 0 0 0
3935 1312 2 0.5897 21.79281152285542 13.437559032947062 21.475047278688777 0 0 0
3936 1312 2 0.5897 20.627197879687795 12.571663434097204 21.046719682197143 0 0 0
3982 1328 3 -1.1794 18.16821682495013 14.368856189867632 21.050651545647867 0 0 0
3983 1328 2 0.5897 18.27143073910163 13.425146113506976 20.92821788007383 0 0 0
3984 1328 2 0.5897 17.223618200785328 14.515426018653182 21.0008348531994 0 0 0
3985 1329 3 -1.1794 21.364997731049986 15.26884435630521 20.728254075061624 0 0 0
3986 1329 2 0.5897 20.931159392312363 15.98423092155516 20.26323883943177 0 0 0
3987 1329 2 0.5897 21.401948088443138 15.56196620304161 21.638719087788868 0 0 0
3990 1330 2 0.5897 23.17185589392223 15.19936910032876 20.936820167331454 0 0 0
4043 1348 2 0.5897 18.89150596298011 17.789251203576377 21.23194270815302 0 0 0
4480 1494 3 -1.1794 18.53889306650177 9.499719358578707 24.224574282190822 0 0 0
4482 1494 2 0.5897 18.21271107924037 9.13048962032561 25.04524861297534 0 0 0
4483 1495 3 -1.1794 21.31798464881324 9.257388267991809 23.89582452381721 0 0 0
4484 1495 2 0.5897 21.314172638948488 9.416952058910235 22.952025175513874 0 0 0
4543 1515 3 -1.1794 17.685405766921928 12.282466509312972 24.659872479138397 0 0 0
4544 1515 2 0.5897 18.29196229763954 11.544978615923126 24.593300233685046 0 0 0
4545 1515 2 0.5897 16.84254089916492 11.926063361852894 24.379181516973073 0 0 0
4546 1516 3 -1.1794 21.353527542365562 12.19431064657359 24.260413547683733 0 0 0
4547 1516 2 0.5897 21.60551638471621 12.010580742726681 23.355440226001047 0 0 0
4548 1516 2 0.5897 21.865062162721006 11.576016359416297 24.782214428478753 0 0 0
4594 1532 3 -1.1794 18.3890465576733 15.098391594869124 23.94329584213342 0 0 0
4595 1532 2 0.5897 18.479559664978687 14.896948104575568 23.01192072313914 0 0 0
4596 1532 2 0.5897 18.109634450403426 14.273834839073231 24.341123571036086 0 0 0
4597 1533 3 -1.1794 21.146613521033977 14.91537606225471 23.703789997755138 0 0 0
4598 1533 2 0.5897 21.303149598182035 13.971471451589924 23.73157885767077 0 0 0
4599 1533 2 0.5897 20.214979659658436 15.01008033340863 23.902085512441626 0 0 0
4601 1534 2 0.5897 23.276913212846736 15.094588450823995 23.985246884594606 0 0 0
3366 1122 2 0.5897 22.32406298556791 15.797594660478952 17.32007319075179 0 0 0
4650 1550 2 0.5897 17.53188808721636 18.212182439741248 24.82336433892289 0 0 0
3241 1081 3 -1.1794 23.907593297172212 9.047636298426513 17.301384875367248 0 0 0
3243 1081 2 0.5897 22.9527975192149 9.038300246306987 17.234226146890148 0 0 0
3245 1082 2 0.5897 26.68001838389047 8.279067624956257 19.270838465189215 0 0 0
3247 1083 3 -1.1794 31.09153493292768 8.000882277009612 18.10119771589891 0 0 0
3249 1083 2 0.5897 30.61009472357271 8.133988867601785 17.284662522720954 0 0 0
3304 1102 3 -1.1794 24.413518615939253 11.925632458488446 17.534171649247313 0 0 0
3305 1102 2 0.5897 23.917692637028345 11.154361963825025 17.80900014857839 0 0 0
3306 1102 2 0.5897 24.319916050882153 11.944264963542254 16.581740628991557 0 0 0
3307 1103 3 -1.1794 26.89773894944576 11.430056097497262 18.721947295425938 0 0 0
3308 1103 2 0.5897 27.100078916800484 10.496529912990857 18.78375242728478 0 0 0
3309 1103 2 0.5897 26.07376186487679 11.465367397240769 18.23609979964914 0 0 0
3364 1122 3 -1.1794 23.225418968831022 16.05125625696423 17.51868074366985 0 0 0
3365 1122 2 0.5897 23.564626075900843 15.333161607370235 18.053012083017652 0 0 0
3367 1123 3 -1.1794 27.40954182359163 15.187919208221123 18.37238859273578 0 0 0
3368 1123 2 0.5897 27.10724911208044 14.67653376291488 19.122945674641116 0 0 0
3370 1124 3 -1.1794 30.344127369430815 15.313042906787718 18.806809428771334 0 0 0
3372 1124 2 0.5897 29.40142308235102 15.285125700365551 18.97039897561812 0 0 0
3425 1142 2 0.5897 23.593767893825067 18.03522377540531 17.581846986140103 0 0 0
3874 1292 3 -1.1794 24.739075056311993 9.566540704856802 20.875108222950644 0 0 0
3875 1292 2 0.5897 25.66109131177283 9.81390344739711 20.945320804500316 0 0 0
3876 1292 2 0.5897 24.618288708340934 8.896986309947197 21.54841248212543 0 0 0
3877 1293 3 -1.1794 27.2322081614815 8.746224863724054 22.16378465048403 0 0 0
3879 1293 2 0.5897 27.980897381919473 8.792126836263819 21.569151222132344 0 0 0
3880 1294 3 -1.1794 29.87673178546704 9.472034937916536 20.42379324091627 0 0 0
3881 1294 2 0.5897 29.844801036137326 9.654550496626253 19.484697933672766 0 0 0
3937 1313 3 -1.1794 28.077606136384745 12.470826099433435 21.024661054123577 0 0 0
3938 1313 2 0.5897 27.556837197154838 11.925157223084684 20.435358242181593 0 0 0
3939 1313 2 0.5897 27.700070009271702 13.346110802812921 20.937623968725923 0 0 0
3940 1314 3 -1.1794 30.59644496176106 11.931998774702711 22.178758395478827 0 0 0
3941 1314 2 0.5897 30.670247814427732 11.024870366557144 21.88227426235331 0 0 0
3942 1314 2 0.5897 29.683417287971622 12.16565644195763 22.011377202155465 0 0 0
3988 1330 3 -1.1794 24.031053533925277 15.444531290485461 21.280195495415754 0 0 0
3989 1330 2 0.5897 24.02112865782178 15.14367141487975 22.188829994142438 0 0 0
3991 1331 3 -1.1794 26.915477522178648 15.0967916255958 21.32528457195456 0 0 0
3992 1331 2 0.5897 27.17596175726961 15.957224707632808 21.653967020894832 0 0 0
3993 1331 2 0.5897 25.962802375611542 15.083101890552898 21.417228852547655 0 0 0
3994 1332 3 -1.1794 30.009125385823513 16.37966296263973 21.64251180438465 0 0 0
3995 1332 2 0.5897 30.46879561336038 16.315297700992215 20.80537845426451 0 0 0
3996 1332 2 0.5897 30.192126314652366 17.267769803414517 21.94912071999235 0 0 0
4049 1350 2 0.5897 24.03891535949025 17.45942586619344 20.4918892999942 0 0 0
4052 1351 2 0.5897 26.9971215181367 18.103111434756205 22.093852532181685 0 0 0
4486 1496 3 -1.1794 24.17294094686148 9.228095605004508 24.52487394395567 0 0 0
4487 1496 2 0.5897 24.51511383050301 9.984077493225517 24.04775704615993 0 0 0
4549 1517 3 -1.1794 24.377239100992803 11.965264853011611 23.123363287652438 0 0 0
4550 1517 2 0.5897 25.269527877586334 12.29652099008649 23.22496098277351 0 0 0
4551 1517 2 0.5897 24.39854366220027 11.464526935437217 22.30786376139853 0 0 0
4552 1518 3 -1.1794 26.74174986801874 13.630613201547963 23.64611700319977 0 0 0
4553 1518 2 0.5897 27.37044253959705 12.909368644791865 23.674114834373363 0 0 0
4554 1518 2 0.5897 27.137694784592608 14.271316714945685 23.055389173593273 0 0 0
4600 1534 3 -1.1794 24.203705559221035 14.957606609467717 23.788971962651342 0 0 0
4602 1534 2 0.5897 24.493078466565354 14.313091882070776 24.434801275077678 0 0 0
4603 1535 3 -1.1794 30.467892352342805 13.750982045478871 24.258559203928403 0 0 0
4604 1535 2 0.5897 30.752111650753392 14.489505594403605 23.72001078142666 0 0 0
4605 1535 2 0.5897 30.524422844739806 12.993467855888863 23.676142295336216 0 0 0
4658 1553 2 0.5897 29.19930435296778 18.74591913952308 23.210968025261764 0 0 0
4654 1552 3 -1.1794 27.448818952458527 18.65519719575339 23.932635327750713 0 0 0
3250 1084 3 -1.1794 33.26712905697053 9.785768840356841 17.616777906534583 0 0 0
4492 1498 3 -1.1794 36.63463214118745 9.384892622771082 23.467227097713057 0 0 0
3251 1084 2 0.5897 32.38602135696165 9.589279007251365 17.935011395757762 0 0 0
3253 1085 3 -1.1794 36.596469585262874 8.994893272954007 17.129445389285486 0 0 0
3255 1085 2 0.5897 37.318610979368316 8.446000441199889 16.82373257681959 0 0 0
3256 1086 3 -1.1794 39.85538705904084 9.560056822211507 18.05439316832518 0 0 0
3310 1104 3 -1.1794 33.210046238504404 12.831730382265745 17.456102981294745 0 0 0
3311 1104 2 0.5897 32.78097434901055 12.583844131885725 18.275054428043987 0 0 0
3312 1104 2 0.5897 33.615468895748634 13.678178505162471 17.644224842097813 0 0 0
3313 1105 3 -1.1794 36.64860401216935 11.71119067145408 18.29382944011098 0 0 0
3315 1105 2 0.5897 36.580758391705984 11.484606238995951 19.22134666276722 0 0 0
3318 1106 2 0.5897 39.51583674624012 11.31685858792588 17.769282280165196 0 0 0
3373 1125 3 -1.1794 35.39154916055645 14.39433280251656 18.171392046555404 0 0 0
3374 1125 2 0.5897 35.93909923035504 14.815182403286697 18.834194642474973 0 0 0
3375 1125 2 0.5897 35.5928842681889 13.461898642364023 18.250537901311404 0 0 0
3376 1126 3 -1.1794 38.21601024809554 14.937014789695535 17.077258304843454 0 0 0
3378 1126 2 0.5897 37.38377817779894 14.643099150140387 16.706805696793232 0 0 0
3883 1295 3 -1.1794 33.31192646113426 10.539608176073969 21.560163190075915 0 0 0
3884 1295 2 0.5897 33.236682555568 10.521949308643181 22.514237822703198 0 0 0
3885 1295 2 0.5897 32.48553503722834 10.171518472856942 21.24740286790282 0 0 0
3886 1296 3 -1.1794 35.38740568513999 8.93282416133376 20.951999330875537 0 0 0
3887 1296 2 0.5897 35.705682387977795 8.800299414063753 21.844954423563767 0 0 0
3888 1296 2 0.5897 34.53947427907841 9.363393268398553 21.060876271320772 0 0 0
3891 1297 2 0.5897 37.95801349524604 10.054945893125833 21.61749811265063 0 0 0
3943 1315 3 -1.1794 32.251451153689075 12.758227949931545 20.053397525216496 0 0 0
3944 1315 2 0.5897 32.76677124277741 12.144912759442805 20.577346130095297 0 0 0
3945 1315 2 0.5897 31.478426071304636 12.93986677640451 20.587880139991455 0 0 0
3946 1316 3 -1.1794 36.11067853983976 11.563043916284716 20.887106079413602 0 0 0
3947 1316 2 0.5897 35.91949583586981 10.625286511879766 20.87001589986658 0 0 0
3948 1316 2 0.5897 36.102082173441765 11.79282567739107 21.816276818472783 0 0 0
3951 1317 2 0.5897 39.29205309465562 13.353222235465854 21.35683480859696 0 0 0
3997 1333 3 -1.1794 33.73588529682335 15.22330338899823 21.165647769249233 0 0 0
3998 1333 2 0.5897 33.61934211195223 14.376026284071367 20.735797275287062 0 0 0
3999 1333 2 0.5897 33.38743223762389 15.85930922193244 20.54090025147407 0 0 0
4000 1334 3 -1.1794 36.08272207310117 15.931791407000086 20.210470514915215 0 0 0
4001 1334 2 0.5897 35.777490178880385 16.77471587929903 19.87499554706857 0 0 0
4002 1334 2 0.5897 35.33924944891003 15.586838519408557 20.704927578648842 0 0 0
4003 1335 3 -1.1794 38.69800444516916 14.845006029593641 20.68217252351861 0 0 0
4005 1335 2 0.5897 37.859112220887646 15.090895925279732 20.292262317508346 0 0 0
4489 1497 3 -1.1794 32.40657535157605 9.224820578625629 24.067340488938704 0 0 0
4490 1497 2 0.5897 32.664843211279766 10.136638498770472 24.201939418475916 0 0 0
4491 1497 2 0.5897 31.67146378634051 9.092733606412196 24.66600202010228 0 0 0
4493 1498 2 0.5897 36.58891024106401 9.89280645147456 24.277267301700178 0 0 0
4494 1498 2 0.5897 37.48484906471803 8.946897586581079 23.506264978826884 0 0 0
4555 1519 3 -1.1794 33.469020634150766 12.644655284215304 23.304747179720206 0 0 0
4556 1519 2 0.5897 32.819455256496944 12.475122389424886 22.622431134246117 0 0 0
4557 1519 2 0.5897 32.95280261634271 12.778163369282902 24.099685244001567 0 0 0
4558 1520 3 -1.1794 36.11998708292824 12.407588831268866 23.685383265497006 0 0 0
4559 1520 2 0.5897 36.06986521948476 11.860273390194303 24.469070363549207 0 0 0
4560 1520 2 0.5897 35.24419410131871 12.784147454057296 23.59923187715605 0 0 0
4561 1521 3 -1.1794 38.74661731673354 11.741237092048001 24.336383509518097 0 0 0
4562 1521 2 0.5897 37.916607579911265 11.945668041461865 23.905658972234576 0 0 0
4606 1536 3 -1.1794 33.10592985192086 15.403766252880759 24.51656883789674 0 0 0
4607 1536 2 0.5897 32.30578575849284 15.136711696556063 24.96898806424786 0 0 0
4608 1536 2 0.5897 33.01611649491924 15.040498293699985 23.635545572203196 0 0 0
4661 1554 2 0.5897 33.29465744012429 17.351116894975295 24.50907284519758 0 0 0
5223 1741 2 0.5897 33.73988615092926 14.113148300329627 25.81329070787296 0 0 0
5225 1742 2 0.5897 36.50971065134313 16.08171000785458 26.547640476493847 0 0 0
3889 1297 3 -1.1794 38.83643938087967 9.942676049173121 21.254187105740826 0 0 0
4058 1353 2 0.5897 38.8611390953121 16.91212508547111 20.87133203013781 0 0 0
3258 1086 2 0.5897 40.592046354294325 9.02567515744469 18.35104316223652 0 0 0
3896 1299 2 0.5897 45.06239117840811 9.188656427978499 19.299807065372732 0 0 0
3950 1317 2 0.5897 39.543503547055856 11.860717597183008 21.323663355084395 0 0 0
3261 1087 2 0.5897 42.29927341706222 7.777952711735633 19.44666431951611 0 0 0
3262 1088 3 -1.1794 44.668593252459544 9.128117944548688 17.638726958387657 0 0 0
3263 1088 2 0.5897 44.86527817580348 8.445412521150415 16.99727526752031 0 0 0
3316 1106 3 -1.1794 39.30252742745912 12.24639524932543 17.68748024176676 0 0 0
3317 1106 2 0.5897 38.44732373878026 12.334311075801539 18.108347101816676 0 0 0
3319 1107 3 -1.1794 41.973424919617834 12.845371816106 18.09202333219366 0 0 0
3321 1107 2 0.5897 41.17510934356444 12.525590803621167 17.67170810977081 0 0 0
3377 1126 2 0.5897 38.012668106015425 15.777800510298878 17.487091122880862 0 0 0
3379 1127 3 -1.1794 40.987439055063895 16.20150950599287 18.981963010060504 0 0 0
3380 1127 2 0.5897 41.48905470132057 15.883281673021376 19.732525840203174 0 0 0
3382 1128 3 -1.1794 44.01991783067334 15.7901478980974 18.28565613499272 0 0 0
3383 1128 2 0.5897 44.19377330962149 16.706013707122118 18.502900871440175 0 0 0
3384 1128 2 0.5897 44.379454208778846 15.29628047663942 19.022583349664007 0 0 0
3890 1297 2 0.5897 38.84631907475016 9.044527931971063 20.92333388176293 0 0 0
3892 1298 3 -1.1794 42.816621475652184 8.352484025701067 21.104922657539692 0 0 0
3893 1298 2 0.5897 43.75036723368086 8.520907694935289 20.978487109580715 0 0 0
3895 1299 3 -1.1794 45.3819184487945 9.17745567548605 20.20203111734351 0 0 0
3897 1299 2 0.5897 46.296852171900596 8.90573995571546 20.12924010584596 0 0 0
3949 1317 3 -1.1794 39.87346078770147 12.675700012877407 21.702034117131404 0 0 0
3952 1318 3 -1.1794 42.52413858624999 12.265163453797044 20.49639971900041 0 0 0
3953 1318 2 0.5897 42.27968503391934 12.302484962134898 19.5716936161762 0 0 0
3954 1318 2 0.5897 41.698828786897245 12.379431443859437 20.967609240096998 0 0 0
3955 1319 3 -1.1794 45.43859417329125 11.83845107558604 21.075962413868652 0 0 0
3956 1319 2 0.5897 45.686011682689085 10.940366712814853 20.855824048433686 0 0 0
3957 1319 2 0.5897 44.502501433123605 11.88405479182642 20.881331055010946 0 0 0
4004 1335 2 0.5897 39.33431086984419 14.96336594718571 19.976951317899164 0 0 0
4006 1336 3 -1.1794 42.48580907034303 15.091209096374271 20.983902451656988 0 0 0
4007 1336 2 0.5897 42.74603994700066 14.335236763005392 20.45757806148584 0 0 0
4008 1336 2 0.5897 42.23947889128381 14.720336575080873 21.831254981877528 0 0 0
4009 1337 3 -1.1794 45.3516737807708 14.414700067631543 20.46036360184657 0 0 0
4010 1337 2 0.5897 46.244847065521476 14.75664601326478 20.499682640414324 0 0 0
4011 1337 2 0.5897 45.42239091924674 13.519946440092028 20.79299987208197 0 0 0
4061 1354 2 0.5897 43.06959027971325 17.070306160204588 20.76075758478297 0 0 0
4497 1499 2 0.5897 39.76792301973839 8.62454959416758 23.181682409238263 0 0 0
4498 1500 3 -1.1794 42.99846653885706 10.11054113661204 23.55354545156951 0 0 0
4500 1500 2 0.5897 42.48185816872785 9.47166130619176 24.04464628865421 0 0 0
4501 1501 3 -1.1794 45.08481221404189 8.537656438838924 24.457018718343743 0 0 0
4503 1501 2 0.5897 44.400083443979696 9.101411075782462 24.09707377868556 0 0 0
4563 1521 2 0.5897 39.41540274502101 11.982751172857173 23.695580245512776 0 0 0
4564 1522 3 -1.1794 45.57133602687158 11.50181653525357 23.87283274502727 0 0 0
4565 1522 2 0.5897 44.71508663809224 11.830265750194506 24.147040895119993 0 0 0
4566 1522 2 0.5897 45.412301560164856 11.101444011240595 23.018056694451147 0 0 0
4609 1537 3 -1.1794 42.26721621731303 14.919008185229107 23.699547093787693 0 0 0
4610 1537 2 0.5897 42.036037876051545 15.84744393441884 23.671327648313902 0 0 0
4611 1537 2 0.5897 43.13522789067797 14.899969270538733 24.10256752196032 0 0 0
4612 1538 3 -1.1794 45.03446923074089 15.204301133634642 24.302149125892285 0 0 0
4613 1538 2 0.5897 44.898779061779564 15.37677287616549 25.233853462077175 0 0 0
4614 1538 2 0.5897 45.91325131769423 14.828028846273362 24.25323114783679 0 0 0
4670 1557 2 0.5897 42.54557258952862 17.761562157838064 22.47964497945767 0 0 0
3265 1089 3 -1.1794 47.907641650360155 8.726663279534527 18.10449548555451 0 0 0
4504 1502 3 -1.1794 48.404638066659786 9.173793685081677 25.02904066226804 0 0 0
4506 1502 2 0.5897 48.916143516643196 9.608767969708188 25.711236557782033 0 0 0
3267 1089 2 0.5897 47.48567015964387 9.580269944578603 18.006886440552503 0 0 0
3268 1090 3 -1.1794 50.540399359608486 8.697194170824217 16.95207035924936 0 0 0
3270 1090 2 0.5897 49.90500941365348 8.247875998913159 17.509407649197673 0 0 0
3273 1091 2 0.5897 53.41181422206722 8.502734865837764 16.708430756157664 0 0 0
3322 1108 3 -1.1794 48.52188316084623 11.743371107983327 20.997755647969736 0 0 0
3324 1108 2 0.5897 47.73351756783884 11.201707805218893 21.03398061032003 0 0 0
3325 1109 3 -1.1794 50.45668405529534 11.67047140363561 18.822825750228063 0 0 0
3326 1109 2 0.5897 49.88930292312017 12.031584182671583 19.503933820417043 0 0 0
3327 1109 2 0.5897 50.09773002450755 10.800567572455007 18.647750638980725 0 0 0
3386 1129 2 0.5897 49.65594784321832 14.31271904507009 16.50205452703861 0 0 0
3387 1129 2 0.5897 50.27753751010348 14.780772738543568 17.800687295670087 0 0 0
3388 1130 3 -1.1794 53.74106279550906 15.672554024259124 17.202108490414716 0 0 0
3389 1130 2 0.5897 52.866712099551265 15.903450879744502 17.51584288485193 0 0 0
3446 1149 2 0.5897 48.046524345685235 18.241293243503957 19.586640543663567 0 0 0
3898 1300 3 -1.1794 48.098535203641426 9.016703135250166 21.19833680248225 0 0 0
3899 1300 2 0.5897 48.99432923470925 9.211771299173682 21.47353560357699 0 0 0
3901 1301 3 -1.1794 50.77572051910453 9.556102230534268 21.90574274312243 0 0 0
3902 1301 2 0.5897 50.829022936281966 10.27349319222113 21.27428349475183 0 0 0
3904 1302 3 -1.1794 53.645216196449034 9.186553391314481 20.903231487282053 0 0 0
3906 1302 2 0.5897 52.762362855081165 8.926263535247747 21.166006938602607 0 0 0
3958 1320 3 -1.1794 54.15276833956094 12.550408377293829 21.7821572409004 0 0 0
3959 1320 2 0.5897 54.048202869942166 11.647765709295964 22.083046798237273 0 0 0
3960 1320 2 0.5897 54.944738877081384 12.534032999571897 21.244805327051974 0 0 0
4012 1338 3 -1.1794 48.19741567751837 14.658630046791036 20.781382028045083 0 0 0
4013 1338 2 0.5897 49.07831931190783 14.88458146979892 20.482739843629734 0 0 0
4014 1338 2 0.5897 48.14948474376355 15.006014491734375 21.672033105290648 0 0 0
4015 1339 3 -1.1794 50.75062565885865 14.460940940376075 19.737531546089755 0 0 0
4016 1339 2 0.5897 51.34827453430711 14.942320925744601 20.309651235909385 0 0 0
4017 1339 2 0.5897 51.024374814496646 13.54732483009548 19.81876445687709 0 0 0
4018 1340 3 -1.1794 52.87984195268791 15.069425417707897 21.336301621458425 0 0 0
4019 1340 2 0.5897 53.407775011492035 14.27166836124249 21.30308820571565 0 0 0
4020 1340 2 0.5897 53.501226192018336 15.775919547994116 21.16029261193043 0 0 0
4070 1357 2 0.5897 53.12801206936775 17.992136814570905 21.69641950334077 0 0 0
4505 1502 2 0.5897 47.90025964173601 9.877908283475831 24.621540224658883 0 0 0
4507 1503 3 -1.1794 51.24535959420171 10.547741281988833 24.288712319513458 0 0 0
4508 1503 2 0.5897 51.379496649532285 11.495045446954364 24.259476701700542 0 0 0
4510 1504 3 -1.1794 54.68325999602976 10.625292109521801 24.473610838890014 0 0 0
4567 1523 3 -1.1794 48.136275577690945 12.18878996428353 23.500544398005232 0 0 0
4568 1523 2 0.5897 47.21070548687099 11.989884983653853 23.641924648333017 0 0 0
4569 1523 2 0.5897 48.29327669319756 11.961662604715217 22.58403184489554 0 0 0
4570 1524 3 -1.1794 52.617230220553566 13.129521085873774 24.45348762114169 0 0 0
4571 1524 2 0.5897 53.219377918682234 12.947788306325451 23.7319451899462 0 0 0
4572 1524 2 0.5897 53.02436734529285 12.717330219173915 25.21543951628836 0 0 0
4615 1539 3 -1.1794 47.58823982216972 14.936437045213685 23.625078633112096 0 0 0
4616 1539 2 0.5897 48.18369037659017 15.423398627291135 24.1947611916302 0 0 0
4617 1539 2 0.5897 47.86209955886294 14.023743740612886 23.715762001385784 0 0 0
4618 1540 3 -1.1794 50.54069547594146 15.632923659800108 23.07905246489811 0 0 0
4619 1540 2 0.5897 50.5710095460898 15.115636639011285 22.274237499968027 0 0 0
4620 1540 2 0.5897 51.45837383780497 15.744421300279594 23.327380243214748 0 0 0
4679 1560 2 0.5897 51.15003480822897 18.138634837741307 22.608190895084583 0 0 0
5183 1728 2 0.5897 50.20736494590475 12.234733243371153 26.349836788530002 0 0 0
30077 0 1 0 54.974364405614246 11.736647951787237 17.761399412396898 0 0 0
5180 1727 2 0.5897 47.11537665164625 12.525942263584126 26.75784406774386 0 0 0
5234 1745 2 0.5897 51.15741564574273 14.56347906651225 26.106321050364414 0 0 0
3329 1110 2 0.5897 58.74168946659743 11.685460869081085 17.208047149702153 0 0 0
3393 1131 2 0.5897 57.240522281586685 16.801198326513592 19.17906787132186 0 0 0
3909 1303 2 0.5897 57.140265271390454 8.582640124882495 21.121467400048736 0 0 0
4514 1505 2 0.5897 58.2875237458024 9.033231335555314 23.34088528268959 0 0 0
4512 1504 2 0.5897 55.36998494042802 10.381784173183119 23.852849701907186 0 0 0
3274 1092 3 -1.1794 59.64107724487228 8.14241361613923 18.39267213706798 0 0 0
3275 1092 2 0.5897 59.048088912108376 8.521348903662286 17.743823230497128 0 0 0
3328 1110 3 -1.1794 58.55695494373368 10.938689163074296 17.777641882127188 0 0 0
3330 1110 2 0.5897 57.61349614597763 10.983008648250513 17.933054949988414 0 0 0
3331 1111 3 -1.1794 60.28864280948301 12.673570339734761 19.05996676048022 0 0 0
3332 1111 2 0.5897 61.130792204442315 12.635081808480695 18.606606632265684 0 0 0
3391 1131 3 -1.1794 56.68475824128238 16.181130707028743 19.651164062648213 0 0 0
3392 1131 2 0.5897 57.086503844325506 15.327493271022975 19.489498054838556 0 0 0
3394 1132 3 -1.1794 58.856392779337156 15.167847142201724 18.03614771957396 0 0 0
3395 1132 2 0.5897 58.88260931381327 15.449327544793752 17.12164619535574 0 0 0
3396 1132 2 0.5897 59.70765258619413 14.756245969062839 18.185053935394244 0 0 0
3453 1151 2 0.5897 58.45054020639656 18.749100557567182 18.10503588157308 0 0 0
3455 1152 2 0.5897 60.17371784796291 17.762218963901514 16.77309653005785 0 0 0
3907 1303 3 -1.1794 57.085556540574046 8.758214612607821 20.182099462940407 0 0 0
3908 1303 2 0.5897 57.996888232994976 8.801238945035497 19.892522250393046 0 0 0
3910 1304 3 -1.1794 60.031849584141675 9.452883913703698 20.917815246691937 0 0 0
3911 1304 2 0.5897 59.85232990304196 9.781618172105453 20.036941706292588 0 0 0
3961 1321 3 -1.1794 56.95885231209057 11.726743634017385 20.635728109218643 0 0 0
3962 1321 2 0.5897 56.920284608038 10.786131534022566 20.462541134177265 0 0 0
3963 1321 2 0.5897 57.852299863054036 11.87750275665215 20.94436236711923 0 0 0
3964 1322 3 -1.1794 59.45230194240015 11.721659815007037 22.150320784814625 0 0 0
3965 1322 2 0.5897 59.540583177567775 10.791915960713746 21.940525205442995 0 0 0
3966 1322 2 0.5897 60.04581630968903 12.162309075503275 21.542208439116838 0 0 0
4073 1358 2 0.5897 57.19793081423102 17.516718096437216 21.325474646693394 0 0 0
4076 1359 2 0.5897 61.89726958219737 17.993622611147526 19.73120873021597 0 0 0
4513 1505 3 -1.1794 57.51374553477506 8.6807036399613 22.901312908288688 0 0 0
4516 1506 3 -1.1794 59.98410343080539 8.842942214824316 24.628045394536343 0 0 0
4517 1506 2 0.5897 60.70631598625229 9.400495463773407 24.338605945712775 0 0 0
4573 1525 3 -1.1794 57.51742207076687 12.606861978737397 23.981122585385254 0 0 0
4574 1525 2 0.5897 56.71865343976824 12.745140074906029 23.47212438599873 0 0 0
4575 1525 2 0.5897 58.16656443331713 12.324216012581983 23.336951065268796 0 0 0
4621 1541 3 -1.1794 60.28341785773143 13.89482497557518 23.995038551703082 0 0 0
4622 1541 2 0.5897 59.396446048350995 14.245232952346607 24.077057599627896 0 0 0
4623 1541 2 0.5897 60.23722462430513 13.027943048405472 24.398292486724298 0 0 0
4625 1542 2 0.5897 61.704701459152986 14.296485405050163 23.080177038145976 0 0 0
5132 1711 2 0.5897 58.00722918847701 9.223233999185139 27.86915954364091 0 0 0
5238 1746 2 0.5897 57.690392880855036 15.600690947823907 27.280766296232756 0 0 0
3283 1095 3 -1.1794 68.45139599809313 8.571380236141083 17.28228193542361 0 0 0
3277 1093 3 -1.1794 63.352631660563596 9.525814119607107 18.015034298778374 0 0 0
3279 1093 2 0.5897 64.29903803739636 9.668945781782291 18.007291318054232 0 0 0
3280 1094 3 -1.1794 65.97913078134376 9.162716634432453 18.528508643644294 0 0 0
3282 1094 2 0.5897 66.75813976876272 8.87676282126302 18.051425434446532 0 0 0
3284 1095 2 0.5897 69.04650988435293 9.048242767606077 17.86079157028796 0 0 0
3334 1112 3 -1.1794 63.058829446729824 12.31835399283923 18.59896593796884 0 0 0
3335 1112 2 0.5897 63.99883299077142 12.320071874503093 18.418349813336924 0 0 0
3336 1112 2 0.5897 62.99704332433975 12.406609848592199 19.55008377004725 0 0 0
3337 1113 3 -1.1794 65.97094086076254 12.700930966020522 17.729092053364763 0 0 0
3338 1113 2 0.5897 65.37261882886745 13.401094182425481 17.989886939714967 0 0 0
3339 1113 2 0.5897 66.50610221480038 12.5406481935967 18.50635882370547 0 0 0
3340 1114 3 -1.1794 70.29475763993182 11.303406988475597 17.447900892538588 0 0 0
3342 1114 2 0.5897 0.46148718439341774 11.285577268984543 18.28341119308705 1 0 0
3397 1133 3 -1.1794 63.061918084946356 15.454202074354765 17.682662266368816 0 0 0
3398 1133 2 0.5897 63.99745721550981 15.656645308901458 17.678952417869375 0 0 0
3399 1133 2 0.5897 62.96705542685933 14.770011709845493 18.3453209114354 0 0 0
3400 1134 3 -1.1794 65.86929120836542 15.604559448777938 17.96080406997527 0 0 0
3402 1134 2 0.5897 65.78806846696658 15.559448264023098 18.913484283696196 0 0 0
3403 1135 3 -1.1794 0.17374987040012446 14.186849649862705 18.42306332100648 1 0 0
3404 1135 2 0.5897 70.18139106760633 13.404910817194903 18.891388335399004 0 0 0
3405 1135 2 0.5897 0.86038939927375 14.556395226936223 18.978216176125187 1 0 0
3458 1153 2 0.5897 62.767595457824655 16.999587264538828 18.187282878030153 0 0 0
3462 1154 2 0.5897 65.8245630772436 18.13294989675826 18.427140089798776 0 0 0
3913 1305 3 -1.1794 62.95477066559517 9.005623324219918 20.465797705389637 0 0 0
3914 1305 2 0.5897 62.123925931380086 9.383058607502091 20.754712129313663 0 0 0
3916 1306 3 -1.1794 65.64518733323361 8.539175862713698 21.797425805293418 0 0 0
3918 1306 2 0.5897 64.80475451815927 8.657022217263055 21.3546884261068 0 0 0
3967 1323 3 -1.1794 65.42679312883632 11.192181052262253 20.61436070672547 0 0 0
3968 1323 2 0.5897 65.33236541107675 10.459664918159136 21.223241465804854 0 0 0
3969 1323 2 0.5897 65.64330042262579 11.94036093769246 21.1707633198989 0 0 0
3970 1324 3 -1.1794 70.01745401955766 12.31983204280951 21.194052100969138 0 0 0
3971 1324 2 0.5897 0.6723432559991166 12.253896351033092 21.185641536299034 1 0 0
3972 1324 2 0.5897 69.75191000955996 11.856771237263931 21.98859239804459 0 0 0
4021 1341 3 -1.1794 63.53840413480015 14.616867196215681 20.164849066924056 0 0 0
4022 1341 2 0.5897 64.05237173082209 15.424149770770333 20.145765005249185 0 0 0
4023 1341 2 0.5897 62.7511917995499 14.845189732340765 20.65921509582732 0 0 0
4024 1342 3 -1.1794 66.44439906753482 15.255805930920287 20.667514240361438 0 0 0
4025 1342 2 0.5897 66.1928440196596 14.496980781156141 21.193951547132997 0 0 0
4026 1342 2 0.5897 67.3868004491303 15.344729039136785 20.809653346237933 0 0 0
4027 1343 3 -1.1794 69.13223772328797 15.065752249699736 20.86162529780575 0 0 0
4028 1343 2 0.5897 69.54506517981511 15.252263659729598 20.018406227343004 0 0 0
4029 1343 2 0.5897 69.24248091109723 14.122235073818205 20.979329265680697 0 0 0
4519 1507 3 -1.1794 62.7422537145321 8.99751712528372 23.790071986723607 0 0 0
4520 1507 2 0.5897 62.56901275236794 9.597646242012678 23.064768780254543 0 0 0
4522 1508 3 -1.1794 66.03278831955387 8.232866948509812 24.379542691249256 0 0 0
4524 1508 2 0.5897 65.88816924410901 8.303418683607694 23.43596478339623 0 0 0
4525 1509 3 -1.1794 69.32945850607298 8.791382273709132 24.17786192489243 0 0 0
4526 1509 2 0.5897 69.31553697365055 8.156277560098058 24.893878796565566 0 0 0
4576 1526 3 -1.1794 62.56738003427296 11.663526240602772 23.034075497537902 0 0 0
4577 1526 2 0.5897 63.267592112808835 12.25071250695782 22.749211685130895 0 0 0
4578 1526 2 0.5897 62.33248398475926 11.976257335933251 23.90771958725329 0 0 0
4579 1527 3 -1.1794 66.3163148591405 11.781549384663274 25.469478298489726 0 0 0
4580 1527 2 0.5897 66.89559751785109 11.21847636803411 24.956046241729616 0 0 0
4581 1527 2 0.5897 65.51048467373901 11.273782132963275 25.564568210294993 0 0 0
4582 1528 3 -1.1794 68.96199361409947 11.404038379623229 23.775364558554692 0 0 0
4583 1528 2 0.5897 69.23204762632527 10.50433303920497 23.959301686239524 0 0 0
4584 1528 2 0.5897 69.18077594982559 11.887852549688048 24.571787346502347 0 0 0
4624 1542 3 -1.1794 62.58485875365872 14.672193498631046 23.060227253482136 0 0 0
4626 1542 2 0.5897 62.450172175002905 15.607306067700524 23.214030386831453 0 0 0
4627 1543 3 -1.1794 65.36913339118867 13.101972205859854 22.846614050498534 0 0 0
4628 1543 2 0.5897 66.05830404636457 12.910902886787394 23.482827941175707 0 0 0
4629 1543 2 0.5897 64.94702621449622 13.893533193332111 23.18051339002409 0 0 0
4630 1544 3 -1.1794 1.881138292785214 14.182646906864136 23.383593019877008 1 0 0
4631 1544 2 0.5897 1.1110932895524197 13.86974789796795 23.85831059493757 1 0 0
4632 1544 2 0.5897 2.194997920721223 14.925879938542908 23.898693284358263 1 0 0
5144 1715 2 0.5897 68.62311470431122 9.521306965262617 28.13173102070277 0 0 0
30019 0 1 0 67.4112362801889 15.315080204505492 24.515058180884978 0 0 0
5141 1714 2 0.5897 66.53472390540679 9.0737795285063 26.783210540375823 0 0 0
5138 1713 2 0.5897 63.03996194973296 8.826417934250024 25.607251671447052 0 0 0
3467 1156 2 0.5897 4.525038891495347 20.582256978581864 18.162052335573776 0 0 0
3406 1136 3 -1.1794 1.9685499643797357 18.48990670801158 18.8860959288755 0 0 0
3408 1136 2 0.5897 2.390701670100655 18.150945939286913 19.67547991331653 0 0 0
3409 1137 3 -1.1794 6.143415194839677 17.841129431334824 17.681637242380564 0 0 0
3411 1137 2 0.5897 7.035369283166257 18.186211119289695 17.642040087619417 0 0 0
3463 1155 3 -1.1794 2.605942915376584 21.26835041067595 18.687883239303776 0 0 0
3464 1155 2 0.5897 2.893449839440065 21.527634594693914 19.563293524554034 0 0 0
3465 1155 2 0.5897 2.3207726985061643 20.36013176636796 18.788133178320468 0 0 0
3466 1156 3 -1.1794 5.325651710573275 20.54899726692809 17.638463490872944 0 0 0
3468 1156 2 0.5897 5.371587837892839 19.644916701222876 17.32740053067092 0 0 0
3517 1173 3 -1.1794 5.744528697793757 23.420424713597104 17.90385846858878 0 0 0
3519 1173 2 0.5897 5.097277710377087 23.556899209190536 18.595720235395024 0 0 0
4030 1344 3 -1.1794 3.251993960725996 17.309506429489055 21.085838694547853 0 0 0
4031 1344 2 0.5897 4.193339514505678 17.136710687107723 21.07027508876864 0 0 0
4033 1345 3 -1.1794 5.9235628430404095 18.369512354523447 20.332273710250192 0 0 0
4034 1345 2 0.5897 6.114571122271323 18.07345208266761 19.442275277847155 0 0 0
4035 1345 2 0.5897 6.758240240044343 18.293859550422674 20.794682795637364 0 0 0
4081 1361 3 -1.1794 5.968251590121044 21.244866415655274 21.261641324223195 0 0 0
4082 1361 2 0.5897 6.128113041976874 21.05048668978184 22.18516342744053 0 0 0
4083 1361 2 0.5897 5.817656781325888 20.389643406401373 20.858966275143985 0 0 0
4138 1380 3 -1.1794 3.282793173909362 23.71707922375004 21.18810263338807 0 0 0
4139 1380 2 0.5897 2.933063479041459 24.359435658738324 20.570608384025054 0 0 0
4140 1380 2 0.5897 4.230736656204083 23.84635075663636 21.15770559948279 0 0 0
4141 1381 3 -1.1794 6.233887366005044 24.061545125513646 20.96150880898545 0 0 0
4142 1381 2 0.5897 6.15715755676987 23.111815273448673 21.05292012383899 0 0 0
4143 1381 2 0.5897 6.303183312645534 24.384299791771817 21.859984896517236 0 0 0
4199 1400 2 0.5897 2.425091063099271 26.841609168599337 19.918013114798214 0 0 0
4633 1545 3 -1.1794 3.196297883842363 18.1409195546889 24.024766620120158 0 0 0
4635 1545 2 0.5897 3.253254687914328 17.587144391880617 23.246101026009402 0 0 0
4636 1546 3 -1.1794 5.877754276914628 18.8398473411874 24.392694689820036 0 0 0
4637 1546 2 0.5897 6.07589805994632 19.768889694111852 24.275003120144653 0 0 0
4638 1546 2 0.5897 4.92151875821015 18.79719685935011 24.39795847761551 0 0 0
4696 1566 3 -1.1794 1.9937784698351348 20.587722298053617 23.628439764904062 0 0 0
4697 1566 2 0.5897 2.055830774802662 21.24701924909613 24.319604020274294 0 0 0
4698 1566 2 0.5897 1.412518224038438 20.978173015169425 22.97581677560115 0 0 0
4699 1567 3 -1.1794 6.4847680331021955 21.718502509368054 24.020388427901327 0 0 0
4700 1567 2 0.5897 5.947315057212687 21.848980466343733 24.801638133701886 0 0 0
4701 1567 2 0.5897 7.284345020938067 21.30474024872642 24.34551673743045 0 0 0
4750 1584 3 -1.1794 3.0637248136802957 24.224332742950796 24.261360726618637 0 0 0
4751 1584 2 0.5897 3.143091515965227 24.107170973793846 23.31467924150306 0 0 0
4752 1584 2 0.5897 3.7938332061647353 23.724879232488778 24.627037485414736 0 0 0
4753 1585 3 -1.1794 6.3272215250765935 25.23619748448999 23.385989351442024 0 0 0
4754 1585 2 0.5897 5.977795435820231 25.816693219618806 24.062123914770975 0 0 0
4755 1585 2 0.5897 6.125480029364047 24.354417682597347 23.69903345117413 0 0 0
4809 1603 2 0.5897 2.9264139886331346 26.120278073095996 24.602147051995843 0 0 0
5250 1750 2 0.5897 5.901926338336069 17.87425185536335 26.777616768402005 0 0 0
5372 1791 2 0.5897 5.640675944506529 22.89957145012926 26.498426455291366 0 0 0
3573 1191 2 0.5897 6.210980864919695 25.60690888318432 19.196872803782366 0 0 0
3416 1139 2 0.5897 12.147941819133216 17.956095773632715 17.844260644888223 0 0 0
4640 1547 2 0.5897 7.2680268948679165 17.59476897980376 24.329702445035824 0 0 0
3412 1138 3 -1.1794 9.030530613641021 18.05633526772474 18.773146138157625 0 0 0
3413 1138 2 0.5897 9.732095698785217 18.5185945577134 18.314501392944198 0 0 0
3414 1138 2 0.5897 9.4498708228298 17.700088142565928 19.55639189555792 0 0 0
3415 1139 3 -1.1794 11.65429549149933 18.740175831456884 18.084600925534218 0 0 0
3417 1139 2 0.5897 11.473064054230651 18.632836246318856 19.01833787369133 0 0 0
3418 1140 3 -1.1794 13.491487405937049 16.654149152802066 17.663026072848925 0 0 0
3420 1140 2 0.5897 14.058108828340027 17.093825068405586 18.29694817284389 0 0 0
3469 1157 3 -1.1794 8.052337397722026 21.379993193927454 18.47110229873688 0 0 0
3470 1157 2 0.5897 7.239538247273095 21.081275956167914 18.878971400045238 0 0 0
3471 1157 2 0.5897 8.147843656508822 20.828696241802522 17.694454683337494 0 0 0
3473 1158 2 0.5897 10.426921428148434 21.68249693167668 18.101657750731118 0 0 0
3474 1158 2 0.5897 10.931990276415558 20.439068367586664 17.401168229512308 0 0 0
3477 1159 2 0.5897 13.54064409533974 21.375458575311917 16.881410249422466 0 0 0
3520 1174 3 -1.1794 9.150426566580354 24.310891416840803 17.94884667659965 0 0 0
3522 1174 2 0.5897 8.587449069869168 24.034420482001227 18.671931797506186 0 0 0
3523 1175 3 -1.1794 11.91179431947584 24.397250005665214 17.359294877315403 0 0 0
3524 1175 2 0.5897 11.08082640358947 24.16343435847437 17.77288180295079 0 0 0
3526 1176 3 -1.1794 14.884078956641657 24.930631287286335 17.928181243664724 0 0 0
3528 1176 2 0.5897 13.945385584996691 24.846910710693116 18.095744237050074 0 0 0
4036 1346 3 -1.1794 8.91802874741145 17.896135246561172 21.569663559621617 0 0 0
4037 1346 2 0.5897 8.809935641784383 18.842838899649717 21.478560803087337 0 0 0
4039 1347 3 -1.1794 11.44362302620809 17.38709484733093 20.758890108112148 0 0 0
4041 1347 2 0.5897 12.071983632376522 17.391300948302256 21.480954325941003 0 0 0
4084 1362 3 -1.1794 9.096404552195647 20.56048227506421 21.028797737981193 0 0 0
4085 1362 2 0.5897 9.421335611296223 21.35632269714533 21.449855764184075 0 0 0
4086 1362 2 0.5897 8.587282336449855 20.874964961650235 20.281718392025113 0 0 0
4087 1363 3 -1.1794 16.316971497500756 21.674881552440244 23.325810169080533 0 0 0
4089 1363 2 0.5897 15.582357215449758 22.204694376798336 23.016178410564933 0 0 0
4144 1382 3 -1.1794 9.192347608781516 23.543032649661846 21.936201972730892 0 0 0
4145 1382 2 0.5897 8.639550171876673 23.757498020711278 22.6876350080362 0 0 0
4146 1382 2 0.5897 8.933123186204144 24.169911631487402 21.26088171689262 0 0 0
4147 1383 3 -1.1794 11.934598440573952 24.09431967589124 22.56107014124437 0 0 0
4148 1383 2 0.5897 11.022376808075519 24.02554110383654 22.27937397954348 0 0 0
4149 1383 2 0.5897 12.437177077588341 24.10473423532893 21.74649170073009 0 0 0
4150 1384 3 -1.1794 15.083252165038765 24.27787386416514 20.83185177101423 0 0 0
4151 1384 2 0.5897 15.785547410634086 23.96640511323148 20.260887167675214 0 0 0
4152 1384 2 0.5897 15.15333712248167 23.73454378469075 21.61678012561945 0 0 0
4209 1403 2 0.5897 11.657174220672221 25.87238260937065 21.63904896887778 0 0 0
4639 1547 3 -1.1794 7.957207579095958 17.074714777474195 23.916415276201565 0 0 0
4641 1547 2 0.5897 8.13429350282932 17.524317556683997 23.09013968267314 0 0 0
4642 1548 3 -1.1794 12.050837317122294 18.43362045585501 23.84785600344729 0 0 0
4644 1548 2 0.5897 11.739296827550232 18.816158599617626 24.668123701925015 0 0 0
4645 1549 3 -1.1794 14.828752428935186 18.88470125916798 22.914463802847123 0 0 0
4646 1549 2 0.5897 15.121949129844324 18.177135586608276 23.488588606289447 0 0 0
4647 1549 2 0.5897 13.884510184160186 18.93791138926067 23.062137254032237 0 0 0
4702 1568 3 -1.1794 8.819716510919227 21.302311900199612 25.313553221729002 0 0 0
4703 1568 2 0.5897 9.619681485094826 21.44462664106129 24.80755365723764 0 0 0
4704 1568 2 0.5897 9.127947598381589 21.044784537621236 26.182406524541573 0 0 0
4705 1569 3 -1.1794 11.258272842436607 21.96050464277683 24.05467024894322 0 0 0
4706 1569 2 0.5897 11.540213116056588 22.757782942737535 23.6062396523103 0 0 0
4707 1569 2 0.5897 11.749780387826851 21.258615821141976 23.62805068547805 0 0 0
4756 1586 3 -1.1794 8.660577534975546 25.283142468311475 24.384875902524346 0 0 0
4757 1586 2 0.5897 7.772389249013573 25.17118521105701 24.04602649636117 0 0 0
4758 1586 2 0.5897 8.560888953242275 25.879218498922132 25.12716090249442 0 0 0
4759 1587 3 -1.1794 14.546533996599821 23.76103619739738 23.519262616114222 0 0 0
4761 1587 2 0.5897 13.624441182717113 23.82557064674443 23.270641535025987 0 0 0
5318 1773 2 0.5897 11.614647526191856 21.38696440691847 25.903745534476688 0 0 0
30073 0 1 0 12.665448765248447 21.070388065986645 20.965489846395414 0 0 0
4652 1551 2 0.5897 20.7216793388781 16.818540390254952 23.49143935816825 0 0 0
4088 1363 2 0.5897 16.098079157282406 20.781995053233825 23.059217178892432 0 0 0
30086 0 1 0 15.03510682474167 18.75231305852047 19.607095234742204 0 0 0
3421 1141 3 -1.1794 19.22490016863965 18.53375839220443 17.020512153394943 0 0 0
3423 1141 2 0.5897 19.235053154871864 18.107386813983688 17.877446213147095 0 0 0
3478 1160 3 -1.1794 17.707590953996185 20.818993033804926 17.9512869760267 0 0 0
3479 1160 2 0.5897 18.01821476140788 19.946832943116128 17.708219436707946 0 0 0
3481 1161 3 -1.1794 22.046556903666634 19.910426361627554 18.141901303976972 0 0 0
3483 1161 2 0.5897 21.721502920232037 20.420446124837706 18.88382547485966 0 0 0
3529 1177 3 -1.1794 20.920359188013453 24.014199866049093 18.410405635079286 0 0 0
3530 1177 2 0.5897 21.75090752245745 23.546912250699993 18.32060204519197 0 0 0
3531 1177 2 0.5897 20.67661705906296 23.896130693565393 19.328491687359573 0 0 0
4042 1348 3 -1.1794 18.112674984728304 17.904032430004985 21.7764418114576 0 0 0
4044 1348 2 0.5897 17.698239117447862 18.697802168802973 21.438203402055727 0 0 0
4045 1349 3 -1.1794 20.915277062586203 17.92728228457188 19.788470810709093 0 0 0
4046 1349 2 0.5897 20.92433585266826 17.933469147905523 18.831333766719148 0 0 0
4047 1349 2 0.5897 21.818030701656927 18.12439997548332 20.03829141993636 0 0 0
4090 1364 3 -1.1794 17.964087033431152 20.66972281773254 20.846558041454244 0 0 0
4091 1364 2 0.5897 17.64550788981914 21.085547563157775 20.045415459643255 0 0 0
4092 1364 2 0.5897 17.5737723107745 21.18224065959932 21.55452114661035 0 0 0
4093 1365 3 -1.1794 20.7387832420669 21.456060136730546 20.659276527134363 0 0 0
4094 1365 2 0.5897 19.901163408338604 21.100263523667152 20.362570871581426 0 0 0
4095 1365 2 0.5897 20.50316383012363 22.230902539672837 21.16950717354477 0 0 0
4097 1366 2 0.5897 22.846030214298285 21.23120328367183 20.447661094094446 0 0 0
4153 1385 3 -1.1794 17.944102588543643 23.731438863190156 20.47206168922654 0 0 0
4154 1385 2 0.5897 18.011655042533 23.649551862606177 21.423356615500044 0 0 0
4155 1385 2 0.5897 18.628008456040828 24.358147295705983 20.235967458718797 0 0 0
4156 1386 3 -1.1794 20.926369944067513 24.055122194456597 21.272613597329492 0 0 0
4157 1386 2 0.5897 21.876681843544656 23.950972124459284 21.32050457594239 0 0 0
4158 1386 2 0.5897 20.661102469808647 24.25330169400013 22.17071757775062 0 0 0
4648 1550 3 -1.1794 18.159744731827054 18.729246366317682 24.318713227636195 0 0 0
4649 1550 2 0.5897 18.140380660946764 18.34261677871811 23.44328505054338 0 0 0
4651 1551 3 -1.1794 20.787989500129285 17.763808768462205 23.626725523028885 0 0 0
4653 1551 2 0.5897 19.88166268200275 18.07159759360504 23.61838424573333 0 0 0
4708 1570 3 -1.1794 18.7893626547807 21.712717068852943 24.738322071962518 0 0 0
4709 1570 2 0.5897 18.39034464575782 20.935110464549314 24.348009380981978 0 0 0
4710 1570 2 0.5897 18.359156322083113 21.802035760444415 25.588719910896756 0 0 0
4711 1571 3 -1.1794 21.447134632087266 20.582026231692943 24.348273864246757 0 0 0
4712 1571 2 0.5897 21.271265886803693 21.464036888768348 24.02061679745596 0 0 0
4713 1571 2 0.5897 20.744790302358396 20.045176329921052 23.98120945394795 0 0 0
4760 1587 2 0.5897 14.804344676467506 24.660619332983213 23.72054922668598 0 0 0
4762 1588 3 -1.1794 17.42181288888662 24.443502871261554 23.913562198328908 0 0 0
4763 1588 2 0.5897 18.36620245993291 24.338084825492682 24.028657432528014 0 0 0
4764 1588 2 0.5897 17.058378820683018 23.57973317175903 24.108624403368076 0 0 0
4765 1589 3 -1.1794 19.854811336875386 23.835476042690036 23.693568809820608 0 0 0
4766 1589 2 0.5897 20.49068871579051 24.115696210905238 24.351875961844392 0 0 0
4767 1589 2 0.5897 19.585717109519297 22.961551747470192 23.97654667852066 0 0 0
5325 1775 2 0.5897 17.044767832841394 20.168644194842305 27.466277522984214 0 0 0
5265 1755 2 0.5897 21.74790216338435 18.116482098044933 25.384386943579067 0 0 0
3488 1163 2 0.5897 29.882826345623197 19.77742005053911 17.471807840855114 0 0 0
3533 1178 2 0.5897 24.306308153416698 22.669311892967453 17.862591405381878 0 0 0
3428 1143 2 0.5897 26.6292994139942 18.12182279549098 19.229194507103816 0 0 0
3424 1142 3 -1.1794 24.211711069066258 18.765239127540863 17.5437041032291 0 0 0
3426 1142 2 0.5897 23.733674210534705 19.504222796278356 17.9200227394147 0 0 0
3427 1143 3 -1.1794 26.81807653537734 17.76383504290386 18.36176133291454 0 0 0
3429 1143 2 0.5897 26.00332312851092 17.878015009152968 17.872504468769254 0 0 0
3430 1144 3 -1.1794 29.521447372751144 17.828595982101856 17.477683204341897 0 0 0
3431 1144 2 0.5897 29.860488588157803 17.25320945125267 18.16340428956123 0 0 0
3432 1144 2 0.5897 28.57221023508082 17.710539945477365 17.51295597056956 0 0 0
3484 1162 3 -1.1794 25.758318942688017 21.59938366553512 18.032400415786455 0 0 0
3485 1162 2 0.5897 25.39988760374363 21.221091726817107 18.83530385541441 0 0 0
3487 1163 3 -1.1794 30.37408167809079 20.593519175365852 17.566046592064666 0 0 0
3489 1163 2 0.5897 29.99526421246724 21.013881529819294 18.33807257761163 0 0 0
3532 1178 3 -1.1794 23.75009954986304 23.427784504437778 18.040307316254136 0 0 0
3534 1178 2 0.5897 24.362306939919993 24.12336327428924 18.28031537326046 0 0 0
3535 1179 3 -1.1794 26.547808335408373 24.334759135643434 18.352565639623368 0 0 0
3536 1179 2 0.5897 26.665324779754094 24.263870358504455 19.299875636112386 0 0 0
3538 1180 3 -1.1794 29.74789589879289 24.585474202984326 17.4630798248332 0 0 0
3540 1180 2 0.5897 29.568047950118114 24.129155273200833 18.285065053778734 0 0 0
4048 1350 3 -1.1794 23.621369602885547 18.307850376061946 20.343350498088128 0 0 0
4050 1350 2 0.5897 23.914629831587426 18.570160740857926 19.47075437610025 0 0 0
4051 1351 3 -1.1794 26.747938333863083 18.342266707383896 21.201134715457112 0 0 0
4053 1351 2 0.5897 26.97999603546543 19.267950045539564 21.127026347508757 0 0 0
4096 1366 3 -1.1794 23.784152346504875 21.15170851021747 20.620402616602856 0 0 0
4098 1366 2 0.5897 23.916260624979376 20.221778432845362 20.804821978556927 0 0 0
4099 1367 3 -1.1794 27.30299435907453 21.235271164151925 21.05564360477387 0 0 0
4100 1367 2 0.5897 27.387870217747597 21.138812348876392 22.00418117591763 0 0 0
4101 1367 2 0.5897 28.201177226427905 21.187369873451345 20.728223558954763 0 0 0
4102 1368 3 -1.1794 30.0171592289791 21.731287922891177 20.295956851050253 0 0 0
4103 1368 2 0.5897 30.897091298113043 21.381525324721807 20.436018243900595 0 0 0
4104 1368 2 0.5897 30.112951870728562 22.67633621558303 20.41402022491528 0 0 0
4159 1387 3 -1.1794 23.779520510587197 24.062281766407807 21.256944476416976 0 0 0
4160 1387 2 0.5897 23.895692945786987 24.98484898774496 21.029775924146023 0 0 0
4161 1387 2 0.5897 24.40867765218553 23.598090333694433 20.704749406990075 0 0 0
4162 1388 3 -1.1794 27.003036529706026 23.770737569650077 21.000145258112322 0 0 0
4163 1388 2 0.5897 27.201897696976307 22.83461024526904 21.01889312127314 0 0 0
4164 1388 2 0.5897 27.127184166475956 24.060599266586344 21.903914570977598 0 0 0
4165 1389 3 -1.1794 30.470748551314085 24.351212243270194 20.321915744445732 0 0 0
4166 1389 2 0.5897 31.40508666872867 24.559143490973142 20.318975328626145 0 0 0
4167 1389 2 0.5897 30.245245130772776 24.272851609008256 21.248867539379155 0 0 0
4218 1406 2 0.5897 29.17049878772293 25.88985815489587 20.70371319075264 0 0 0
4655 1552 2 0.5897 27.002546323726968 18.335459188838758 24.71675279249197 0 0 0
4656 1552 2 0.5897 27.423860352961068 19.608585802239517 24.01423091654864 0 0 0
4657 1553 3 -1.1794 30.133246814016125 18.61789188456627 23.37707702292495 0 0 0
4659 1553 2 0.5897 30.165378012864863 18.109278106239532 24.187330959489127 0 0 0
4714 1572 3 -1.1794 24.225816792952443 21.46765773404354 23.4327997640201 0 0 0
4715 1572 2 0.5897 24.01339410121252 21.303996370253707 22.513929339388884 0 0 0
4716 1572 2 0.5897 23.640032435969477 20.889280486928914 23.921234027438675 0 0 0
4717 1573 3 -1.1794 26.950676725957127 21.284464477471577 23.88013797243866 0 0 0
4718 1573 2 0.5897 27.08947765944827 22.197435531325038 24.132030772149584 0 0 0
4719 1573 2 0.5897 26.00153139984526 21.202886344514532 23.78686427307966 0 0 0
4768 1590 3 -1.1794 24.163978038577135 24.23472704836748 23.996791209946352 0 0 0
4769 1590 2 0.5897 23.83190324040256 24.352364001650233 23.10678014011398 0 0 0
4770 1590 2 0.5897 24.228144107529165 23.285892114275327 24.105542303893667 0 0 0
4771 1591 3 -1.1794 26.847053427059087 24.832086759302204 23.680663700300837 0 0 0
4772 1591 2 0.5897 25.893693456718857 24.746490069353445 23.67755406151609 0 0 0
4773 1591 2 0.5897 27.00525143277271 25.76009763485205 23.507456101029486 0 0 0
4774 1592 3 -1.1794 29.61578113084063 24.24864350675772 23.011372397914972 0 0 0
4775 1592 2 0.5897 30.305151803204062 23.969461869361904 23.61391464200147 0 0 0
4776 1592 2 0.5897 28.90999355859645 24.556221132981662 23.580135571480778 0 0 0
5333 1778 2 0.5897 26.243311436008906 21.10894169963714 26.239413069958086 0 0 0
5336 1779 2 0.5897 31.329012251162744 20.876291500146586 25.637454786034187 0 0 0
30051 0 1 0 24.293139764197957 18.141777051132138 24.01137960636516 0 0 0
3491 1164 2 0.5897 33.15432976179178 21.46444808150582 18.168117213277487 0 0 0
3494 1165 2 0.5897 35.51625885547676 20.601377393384237 18.302691467223845 0 0 0
3433 1145 3 -1.1794 35.81379810745046 18.613473712375725 19.094966998811564 0 0 0
3434 1145 2 0.5897 35.76004654304556 18.177245371458028 18.244645386074584 0 0 0
3435 1145 2 0.5897 36.59032641942236 19.169457435632324 19.030803605276766 0 0 0
3436 1146 3 -1.1794 38.84721421548941 18.656064374678163 18.570575532145938 0 0 0
3437 1146 2 0.5897 38.81962627660244 18.418081275511565 19.49730921584072 0 0 0
3490 1164 3 -1.1794 33.09015756372195 20.602134268782905 18.57863925949398 0 0 0
3492 1164 2 0.5897 32.25247411767048 20.253123820503255 18.274156601241604 0 0 0
3493 1165 3 -1.1794 36.3525142119433 21.06057070409981 18.380473569595292 0 0 0
3495 1165 2 0.5897 36.40849566016074 21.30228249685626 19.304958864221117 0 0 0
3541 1181 3 -1.1794 32.610981366899374 23.851473900035593 17.75359235345964 0 0 0
3542 1181 2 0.5897 31.7332341582102 24.228660630243645 17.81294314895966 0 0 0
3544 1182 3 -1.1794 36.797549293440696 23.968411706821836 18.227085516980406 0 0 0
3546 1182 2 0.5897 36.438160150530614 23.084510758183665 18.15099261967118 0 0 0
3547 1183 3 -1.1794 39.094968950059766 23.201193793461094 16.840088840771312 0 0 0
4054 1352 3 -1.1794 32.96288936496061 18.11138075491269 20.69367542267625 0 0 0
4055 1352 2 0.5897 33.50499176451039 17.99672689585805 21.474195612282283 0 0 0
4056 1352 2 0.5897 33.255694404153125 18.94164286158535 20.31796046435407 0 0 0
4057 1353 3 -1.1794 38.58064228490724 17.764170670878244 21.205353385942242 0 0 0
4105 1369 3 -1.1794 32.672226200024824 21.373617525446054 21.249252682082382 0 0 0
4106 1369 2 0.5897 32.908540690272545 21.183067048950747 20.341464715844154 0 0 0
4107 1369 2 0.5897 33.16031183674474 20.731117189741546 21.764225745208456 0 0 0
4108 1370 3 -1.1794 36.315426821983884 21.356622126101225 21.192042499501564 0 0 0
4109 1370 2 0.5897 37.235286620347814 21.117584945229567 21.07824014410239 0 0 0
4110 1370 2 0.5897 35.90065934585802 20.561832531557073 21.5274662268039 0 0 0
4111 1371 3 -1.1794 38.86127366887841 20.61883234639459 20.765212069672614 0 0 0
4113 1371 2 0.5897 38.87258938755504 19.690312687529115 20.997495821274192 0 0 0
4168 1390 3 -1.1794 32.992537459458 25.225851559457865 20.978233250307184 0 0 0
4169 1390 2 0.5897 33.663221537854454 24.889743963333416 20.383719515987412 0 0 0
4170 1390 2 0.5897 33.07334906525477 24.683182145704464 21.762588171029478 0 0 0
4171 1391 3 -1.1794 36.35789716887035 24.282063038389417 21.87030631707533 0 0 0
4172 1391 2 0.5897 37.25656013703374 24.035103339270602 22.08858951224943 0 0 0
4173 1391 2 0.5897 36.00720628666446 23.52353290763412 21.403530835960467 0 0 0
4174 1392 3 -1.1794 39.0120640331221 24.354007230306653 20.970147151756592 0 0 0
4224 1408 2 0.5897 36.290536403440896 26.057028831145377 21.369349510015464 0 0 0
4660 1554 3 -1.1794 33.126325146321186 18.239034018114303 24.193636782649083 0 0 0
4662 1554 2 0.5897 32.39167507522369 18.14315949502234 23.587559709907595 0 0 0
4663 1555 3 -1.1794 35.44384502017432 18.29314196430852 22.12133675941054 0 0 0
4664 1555 2 0.5897 35.457547226543056 17.72854884457413 22.894174771032844 0 0 0
4665 1555 2 0.5897 35.944218550697805 17.811003511839978 21.46300488422569 0 0 0
4666 1556 3 -1.1794 39.52347358290522 19.17993577445077 23.440870953782234 0 0 0
4667 1556 2 0.5897 39.52726071402507 18.913447606627823 24.360219165807642 0 0 0
4720 1574 3 -1.1794 33.79902592662915 20.803350964574484 23.81312539499028 0 0 0
4721 1574 2 0.5897 33.910018771217835 21.007583889440834 24.741673329974052 0 0 0
4722 1574 2 0.5897 33.69515547502101 19.85215219324041 23.78736398898466 0 0 0
4723 1575 3 -1.1794 36.6580466053755 21.34147970420278 24.44764881873412 0 0 0
4724 1575 2 0.5897 37.02443673799173 20.474305630940144 24.274445183217814 0 0 0
4725 1575 2 0.5897 35.71504720648032 21.23250455511034 24.324729968320604 0 0 0
4777 1593 3 -1.1794 32.659923861193064 23.432265583644917 23.51832126424777 0 0 0
4778 1593 2 0.5897 33.040142538816994 22.652855122661666 23.113124194945595 0 0 0
4779 1593 2 0.5897 32.031764257153895 23.08993592474032 24.154291057743144 0 0 0
4780 1594 3 -1.1794 36.567715036394674 24.260781369648754 24.704346874156442 0 0 0
4781 1594 2 0.5897 36.42548668712732 24.46629899840506 23.78035210680435 0 0 0
4782 1594 2 0.5897 36.578511819943024 23.304252713326235 24.7385416034112 0 0 0
4783 1595 3 -1.1794 39.65713325237214 22.48648017248363 23.2859016066652 0 0 0
4175 1392 2 0.5897 38.90493461194742 24.0540256979082 20.067503279254403 0 0 0
4176 1392 2 0.5897 39.72739890905988 23.820838884356927 21.31693193246236 0 0 0
4784 1595 2 0.5897 40.47184758136289 22.04751348140732 23.530402398655312 0 0 0
4220 1407 2 0.5897 31.52835527429282 26.774665464993255 20.816300324081723 0 0 0
3438 1146 2 0.5897 39.56396327976741 19.287211325590565 18.506113004049748 0 0 0
4785 1595 2 0.5897 38.99981149685551 21.79066627657039 23.287432880187634 0 0 0
3439 1147 3 -1.1794 42.19669858677806 18.502095731758825 18.057893850330526 0 0 0
3441 1147 2 0.5897 41.79764627738746 17.67295167789455 18.32153926423698 0 0 0
3442 1148 3 -1.1794 45.11028263795232 18.886864351927553 18.364569308501636 0 0 0
3444 1148 2 0.5897 45.04303555309054 19.607789448952857 17.738488380809546 0 0 0
3496 1166 3 -1.1794 42.17680110673074 21.422240852372685 18.281890313955927 0 0 0
3497 1166 2 0.5897 41.857174504884334 20.520009165528613 18.274912617703617 0 0 0
3498 1166 2 0.5897 41.574932701116055 21.885563497609997 18.864400622414465 0 0 0
3499 1167 3 -1.1794 45.25513273162682 21.53380851472807 17.7263782052958 0 0 0
3501 1167 2 0.5897 45.046618574547445 22.28628410256331 18.28003359343798 0 0 0
3549 1183 2 0.5897 39.96281587995757 23.530024806261995 16.60568793240052 0 0 0
3550 1184 3 -1.1794 41.661815453393935 24.835651166138177 17.279190836489132 0 0 0
3551 1184 2 0.5897 42.30596194462644 24.26991950481124 17.70493115916502 0 0 0
4059 1353 2 0.5897 38.756716153051904 17.723248679652535 22.145329284583593 0 0 0
4060 1354 3 -1.1794 42.991950813024594 18.023122929551516 20.80919068179226 0 0 0
4062 1354 2 0.5897 42.46513294580561 18.260083430520247 20.045944518444955 0 0 0
4112 1371 2 0.5897 39.61962276248427 20.98858134594582 21.2173456318752 0 0 0
4114 1372 3 -1.1794 44.76693064435491 21.461447322216838 20.73222658371914 0 0 0
4115 1372 2 0.5897 45.68014426616582 21.175479967287796 20.709972935928175 0 0 0
4116 1372 2 0.5897 44.400012209145714 21.15762445288929 19.901989165692385 0 0 0
4177 1393 3 -1.1794 42.165690842212776 23.626654601950747 20.988334847441326 0 0 0
4178 1393 2 0.5897 41.98173521564739 24.559288239335768 20.876144635891563 0 0 0
4179 1393 2 0.5897 43.118964326370225 23.561507152222973 20.93126203426093 0 0 0
4180 1394 3 -1.1794 44.83872956823909 24.174996666117067 19.703597793715154 0 0 0
4181 1394 2 0.5897 45.18303645773208 23.364946800990403 20.079768184580754 0 0 0
4182 1394 2 0.5897 45.010995988788345 24.84091867337063 20.369258518303496 0 0 0
4668 1556 2 0.5897 40.44798321717639 19.29230767815273 23.21976783002054 0 0 0
4669 1557 3 -1.1794 42.406806966752704 17.82164487406583 23.424825336558953 0 0 0
4671 1557 2 0.5897 43.210483661780685 18.218600370469254 23.760622437018576 0 0 0
4672 1558 3 -1.1794 45.447958131842285 17.70016973570731 25.13937545338071 0 0 0
4673 1558 2 0.5897 46.32837102705047 17.818740778350794 24.782940502053744 0 0 0
4674 1558 2 0.5897 45.053004365616204 17.027554402091784 24.584549456935942 0 0 0
4726 1576 3 -1.1794 41.658593663278346 20.94537194814076 21.945375423406993 0 0 0
4727 1576 2 0.5897 42.25879618338703 20.287086825318045 21.59516192168168 0 0 0
4728 1576 2 0.5897 41.982425450701584 21.775547175512713 21.59584058451056 0 0 0
5345 1782 2 0.5897 43.381627506385904 20.191495021845938 26.827911452326365 0 0 0
30012 0 1 0 44.24536916845055 23.482486692250564 23.603074632521405 0 0 0
3608 1203 2 0.5897 53.86877723867013 25.2008783228546 16.425593875239038 0 0 0
3445 1149 3 -1.1794 47.80640099023628 18.240762556274348 18.66004889123973 0 0 0
3448 1150 3 -1.1794 50.81511600367642 17.63127300412515 18.077794260048705 0 0 0
3450 1150 2 0.5897 49.89274426181388 17.387291083276033 18.00075659187496 0 0 0
3502 1168 3 -1.1794 48.211989960074796 21.13464196036302 17.716711861543057 0 0 0
3503 1168 2 0.5897 47.775626782783775 20.36351185947301 18.078896679598103 0 0 0
3504 1168 2 0.5897 47.56705233472034 21.8369456878988 17.80071613358942 0 0 0
3505 1169 3 -1.1794 50.90624957410725 20.533092063554065 18.000723041564232 0 0 0
3506 1169 2 0.5897 49.95476071192668 20.500111458653397 18.09979344276081 0 0 0
3507 1169 2 0.5897 51.230095130957515 19.824033631617827 18.55623342462778 0 0 0
3553 1185 3 -1.1794 47.86140005625863 24.281529192433727 18.495799380621868 0 0 0
3554 1185 2 0.5897 46.905510323922286 24.33071186405205 18.486436133828253 0 0 0
4063 1355 3 -1.1794 48.619834028410615 18.190854932125198 21.082056362036454 0 0 0
4064 1355 2 0.5897 48.08000137828882 17.525893871682964 21.50941930950834 0 0 0
4065 1355 2 0.5897 48.31114595902407 19.020692162144368 21.44580818977147 0 0 0
4066 1356 3 -1.1794 51.27469791805891 18.462810919303404 20.7735860278744 0 0 0
4067 1356 2 0.5897 50.3408296236343 18.3789207541189 20.966156659533667 0 0 0
4068 1356 2 0.5897 51.36768891339059 18.122946313845915 19.883599389742592 0 0 0
4069 1357 3 -1.1794 54.01844632297602 18.264762871175314 21.91785575603057 0 0 0
4071 1357 2 0.5897 54.14165667219953 19.088326242483067 21.445843483080093 0 0 0
4117 1373 3 -1.1794 47.5300909940192 20.755324919507213 21.181729465184226 0 0 0
4118 1373 2 0.5897 47.22446059084622 20.960542092339267 22.065306933270534 0 0 0
4119 1373 2 0.5897 48.30587976548213 21.30327212957969 21.062827271334395 0 0 0
4120 1374 3 -1.1794 50.55606417123163 21.198661512201657 20.68283570941715 0 0 0
4121 1374 2 0.5897 50.91141097824382 20.3539554765478 20.95929908091348 0 0 0
4122 1374 2 0.5897 50.829146754470194 21.286609304102722 19.76964229798768 0 0 0
4123 1375 3 -1.1794 54.13286425359168 20.929045654562675 20.695952919498723 0 0 0
4124 1375 2 0.5897 53.798330678334814 21.743486549047315 21.071458697044502 0 0 0
4125 1375 2 0.5897 54.95999625558931 21.177137774826864 20.282994839410435 0 0 0
4183 1395 3 -1.1794 50.56824147987024 24.003141851908772 21.90091386308292 0 0 0
4184 1395 2 0.5897 50.537019605957305 23.27414453488237 21.281381729686867 0 0 0
4185 1395 2 0.5897 49.66802685733426 24.090468221719973 22.214313253469697 0 0 0
4236 1412 2 0.5897 47.97610137846346 26.22439653059385 19.367323080311525 0 0 0
4675 1559 3 -1.1794 47.99545305034494 18.555102511578212 24.15307099400127 0 0 0
4676 1559 2 0.5897 47.45509044349436 19.288064969650314 23.85810433219881 0 0 0
4677 1559 2 0.5897 48.294580200754346 18.813096765010403 25.024961254278114 0 0 0
4678 1560 3 -1.1794 50.8969584475072 18.42512812351504 23.485747797388075 0 0 0
4680 1560 2 0.5897 50.26912579795487 17.76596227031518 23.78165154736443 0 0 0
4681 1561 3 -1.1794 53.955658864877165 18.353059285319834 24.72534071116871 0 0 0
4683 1561 2 0.5897 53.21130773289363 18.036216038271814 24.213692600079536 0 0 0
4729 1577 3 -1.1794 46.52569826645929 21.231563724770556 23.815588921077207 0 0 0
4730 1577 2 0.5897 47.104622110296205 21.850930153167685 24.25995771355775 0 0 0
4731 1577 2 0.5897 45.82688404788561 21.775040468081748 23.45155196151011 0 0 0
4732 1578 3 -1.1794 50.36929513739757 20.894136222541164 24.404685301319205 0 0 0
4733 1578 2 0.5897 51.05981112288936 21.317630365126494 23.894713431463686 0 0 0
4734 1578 2 0.5897 50.395561256126285 19.977678489403687 24.129646749525094 0 0 0
4735 1579 3 -1.1794 54.35557194533552 21.376438549467576 24.265974437419366 0 0 0
4736 1579 2 0.5897 55.202508202026095 21.28832115268128 23.82874967978312 0 0 0
4737 1579 2 0.5897 54.530972901570195 21.144377872164938 25.17790287841559 0 0 0
4786 1596 3 -1.1794 47.81964420451909 23.587062101315684 25.023679240086363 0 0 0
4787 1596 2 0.5897 48.76124436348954 23.757040405683334 25.05066698498661 0 0 0
4788 1596 2 0.5897 47.524448741180834 23.728041891113058 25.923243826235417 0 0 0
4789 1597 3 -1.1794 54.16755385092303 23.958058570965555 23.91563477518871 0 0 0
4790 1597 2 0.5897 53.22539021199055 24.11917030507556 23.864633721238217 0 0 0
4791 1597 2 0.5897 54.24214785856164 23.015326325403304 24.06369969497394 0 0 0
4682 1561 2 0.5897 54.48154332985966 18.8520163430893 24.10026455633139 0 0 0
4238 1413 2 0.5897 51.31122756534272 26.073780853906744 21.39228864825882 0 0 0
3560 1187 2 0.5897 60.219323050568775 23.87697695338127 18.708591225198195 0 0 0
3611 1204 2 0.5897 56.46715268815909 26.525521567255883 17.880575034765123 0 0 0
3451 1151 3 -1.1794 57.590471949931505 18.818995417341096 18.51931743050064 0 0 0
3452 1151 2 0.5897 57.0109470809258 18.30446728216547 17.957495834285815 0 0 0
3454 1152 3 -1.1794 59.994854735457174 18.275718666145874 17.560851630768603 0 0 0
3456 1152 2 0.5897 60.06813864120285 17.647028611566785 18.278911952104217 0 0 0
3508 1170 3 -1.1794 56.02901491243501 21.548440418530472 17.54084351906092 0 0 0
3509 1170 2 0.5897 56.05633852544586 22.50201903709391 17.619414429105426 0 0 0
3512 1171 2 0.5897 63.7416433491646 21.217508009266524 18.07982487751175 0 0 0
3556 1186 3 -1.1794 56.774555518225874 24.33761488992742 18.165238879082477 0 0 0
3558 1186 2 0.5897 56.41294873065303 24.397943415180624 19.049451939743943 0 0 0
3559 1187 3 -1.1794 59.45764377714976 24.45529449411083 18.668281295427967 0 0 0
3561 1187 2 0.5897 59.04986861786594 24.3755493047391 19.530599082394733 0 0 0
3614 1205 2 0.5897 59.16121241351205 26.007029119766912 17.90806011066166 0 0 0
4072 1358 3 -1.1794 57.72192459038371 18.295915115482 21.139694300895652 0 0 0
4074 1358 2 0.5897 57.45232208488424 18.562472064513834 20.26077825912336 0 0 0
4075 1359 3 -1.1794 61.30739323347976 17.694678642325375 20.423242109892644 0 0 0
4077 1359 2 0.5897 61.74929428399685 17.937670312882002 21.23682075764512 0 0 0
4126 1376 3 -1.1794 57.16631274911095 21.561546031514524 20.85761273703766 0 0 0
4127 1376 2 0.5897 58.11516911853949 21.439681779224397 20.82517010966399 0 0 0
4128 1376 2 0.5897 56.830502638162045 20.737797435832245 21.211027037864323 0 0 0
4129 1377 3 -1.1794 59.64546903913264 20.57607197191903 20.815969549336735 0 0 0
4130 1377 2 0.5897 59.478367118891114 19.65811266944851 21.029651103117793 0 0 0
4131 1377 2 0.5897 60.58706677673701 20.6159359332953 20.648528254645736 0 0 0
4186 1396 3 -1.1794 57.77524968968344 24.25156916900794 20.7573665729174 0 0 0
4187 1396 2 0.5897 57.55439369049642 23.344656757202483 20.969414030091954 0 0 0
4188 1396 2 0.5897 57.21527959350306 24.77522865995656 21.330468510561683 0 0 0
4684 1562 3 -1.1794 60.03765602228921 18.509321209490214 23.00514598363788 0 0 0
4685 1562 2 0.5897 59.39177490137535 17.992901026789628 22.523088385284442 0 0 0
4686 1562 2 0.5897 59.59570608942104 18.74563331024595 23.820663441740514 0 0 0
4689 1563 2 0.5897 61.97106793034633 18.659748997542412 23.206703194403186 0 0 0
4738 1580 3 -1.1794 57.03511280712629 21.571901226105858 24.836162119255874 0 0 0
4739 1580 2 0.5897 57.89060490434083 21.512738298541528 24.410879889436373 0 0 0
4740 1580 2 0.5897 57.1789442155055 21.219926298793773 25.714603584420825 0 0 0
4741 1581 3 -1.1794 60.1810689499248 21.809989959971517 23.487927011674113 0 0 0
4742 1581 2 0.5897 60.20854015060606 21.20618639778124 22.745701413692334 0 0 0
4743 1581 2 0.5897 61.036367143554024 22.239672381911056 23.479529957897107 0 0 0
4792 1598 3 -1.1794 56.78733822712246 25.174068349399384 23.07084813918375 0 0 0
4793 1598 2 0.5897 57.581720415082785 24.785710360876735 23.43740880515688 0 0 0
4794 1598 2 0.5897 56.07558960697499 24.799668572749216 23.58995335643044 0 0 0
4795 1599 3 -1.1794 59.385944072170346 24.31172519563802 23.63943843157474 0 0 0
4796 1599 2 0.5897 60.24240442196469 24.732183662434913 23.716389095249475 0 0 0
4797 1599 2 0.5897 59.57688315373613 23.373868432547425 23.65350675144322 0 0 0
3459 1153 2 0.5897 62.00489962113288 18.27411028692957 17.89439842052689 0 0 0
3457 1153 3 -1.1794 62.78824041880414 17.94505886636722 18.335231891584648 0 0 0
3460 1154 3 -1.1794 65.41428644401596 18.8124605602752 17.89219137378797 0 0 0
3511 1171 3 -1.1794 63.26697998820309 21.065165354028064 17.262684726804494 0 0 0
3513 1171 2 0.5897 63.85541775142024 21.38699239914911 16.579749678906023 0 0 0
3514 1172 3 -1.1794 66.674485153554 21.39244998097744 17.309593628364187 0 0 0
3515 1172 2 0.5897 67.39788483425018 21.15812644715222 16.72820064745141 0 0 0
3562 1188 3 -1.1794 61.963189589213535 23.53711232955685 17.669247495740013 0 0 0
3563 1188 2 0.5897 62.21800358992552 22.821670931657387 17.086628089494962 0 0 0
3564 1188 2 0.5897 61.664735340098964 24.230840778952548 17.08111687818748 0 0 0
3565 1189 3 -1.1794 65.99859229726708 24.170658677220132 17.25750246816163 0 0 0
3566 1189 2 0.5897 66.15781565396945 23.279148974963928 17.56748743018067 0 0 0
3567 1189 2 0.5897 66.42468068763591 24.73019749166466 17.906807814624397 0 0 0
4078 1360 3 -1.1794 65.16373369745519 18.59816217177036 21.798676454991774 0 0 0
4079 1360 2 0.5897 64.36005077729658 19.101193474375535 21.930149610239496 0 0 0
4080 1360 2 0.5897 65.47957810716613 18.414864221073874 22.683479493028866 0 0 0
4132 1378 3 -1.1794 62.40048781041239 21.29201200919656 21.52813780432953 0 0 0
4133 1378 2 0.5897 62.70983006042172 21.425177532192794 22.424132051332485 0 0 0
4134 1378 2 0.5897 62.60008746989532 22.11428698095743 21.08063693914152 0 0 0
4135 1379 3 -1.1794 70.1778839506378 21.36688166023567 21.242063962353843 0 0 0
4136 1379 2 0.5897 69.81283696694643 22.176345443225713 20.884654827155487 0 0 0
4137 1379 2 0.5897 69.82173412309436 20.675884861580776 20.68357276312151 0 0 0
4189 1397 3 -1.1794 63.051893315895 23.953988653802185 20.45392748706442 0 0 0
4190 1397 2 0.5897 63.699076422623676 24.544509376327028 20.83950648940438 0 0 0
4191 1397 2 0.5897 63.03539838230685 24.188859430304674 19.526136886465835 0 0 0
4192 1398 3 -1.1794 65.57657513012332 25.562859146463218 21.011619032570575 0 0 0
4193 1398 2 0.5897 65.91617899860165 25.354446551162866 21.881943443660298 0 0 0
4194 1398 2 0.5897 66.02897990072054 24.955914061684993 20.42580418862825 0 0 0
4195 1399 3 -1.1794 68.9314028689003 24.07752136774428 21.009196337112204 0 0 0
4196 1399 2 0.5897 69.87142769554924 24.257042735700548 20.990292111382892 0 0 0
4197 1399 2 0.5897 68.61002651236514 24.560887486638556 21.770318118718386 0 0 0
4687 1563 3 -1.1794 62.673320323886465 18.12595709829887 23.578375283528604 0 0 0
4688 1563 2 0.5897 62.51863839646003 18.149631659061857 24.522697891653547 0 0 0
4690 1564 3 -1.1794 66.59918697024884 19.1239095350264 24.291558953529446 0 0 0
4691 1564 2 0.5897 67.49770607137059 18.946696027319128 24.013187783913523 0 0 0
4692 1564 2 0.5897 66.49218778962874 18.6151629179525 25.095275511339437 0 0 0
4693 1565 3 -1.1794 69.81173515597125 18.49935772079608 23.641891332295252 0 0 0
4694 1565 2 0.5897 0.10728841786664567 19.21917584205969 23.43354068435274 1 0 0
4695 1565 2 0.5897 70.2367192521356 18.03786496699059 24.36483307236321 0 0 0
4744 1582 3 -1.1794 65.12979740463878 22.52671529582857 24.64693124101979 0 0 0
4745 1582 2 0.5897 65.28198790728231 22.65519009595074 25.58318171466375 0 0 0
4746 1582 2 0.5897 65.65934764770395 21.762192635284645 24.420404851467083 0 0 0
4747 1583 3 -1.1794 68.34725855905297 21.670433761485967 23.61758555477902 0 0 0
4748 1583 2 0.5897 68.79166143412553 21.226568537495577 24.339888474651254 0 0 0
4749 1583 2 0.5897 68.56292196003051 21.14741597091755 22.8454630011072 0 0 0
4798 1600 3 -1.1794 62.55812808077365 23.51747227529748 23.653568003542606 0 0 0
4799 1600 2 0.5897 63.41165969390233 23.183775252961855 23.929903015227634 0 0 0
4800 1600 2 0.5897 62.38552724956492 24.25206514591233 24.242476082033335 0 0 0
4801 1601 3 -1.1794 66.54851448543945 24.88615808062435 23.48451194506845 0 0 0
4802 1601 2 0.5897 67.4517088071157 24.670736857915546 23.717031238132105 0 0 0
4803 1601 2 0.5897 66.02607698431152 24.18774750404299 23.87886369548571 0 0 0
4804 1602 3 -1.1794 69.31466024394675 24.1970514827368 24.069892176037904 0 0 0
4805 1602 2 0.5897 69.0496600878119 23.326630518173005 23.7726143520364 0 0 0
4806 1602 2 0.5897 69.57024771824047 24.071057556441364 24.98369322975063 0 0 0
4860 1620 2 0.5897 63.397373214586636 25.476429448755702 23.31540348675536 0 0 0
30033 0 1 0 66.16355393298984 21.8659880055974 20.50271682471048 0 0 0
4863 1621 2 0.5897 66.40377536659447 27.673569836250348 23.93736241671303 0 0 0
5418 1806 2 0.5897 66.27650575723888 24.97401517819563 26.461258454762504 0 0 0
3623 1208 2 0.5897 3.218125165397572 30.788879508091252 18.587274980945555 0 0 0
3568 1190 3 -1.1794 2.918429593009323 27.745626129658895 17.855622181920054 0 0 0
3570 1190 2 0.5897 3.673640072878822 27.160532300173195 17.91523874108663 0 0 0
3571 1191 3 -1.1794 5.863174976718389 26.323095820898487 18.66551751596947 0 0 0
3622 1208 3 -1.1794 2.4231701377528165 30.432889709429773 18.190349415107043 0 0 0
3624 1208 2 0.5897 2.6172590329809373 29.505441591552767 18.054693458209883 0 0 0
3625 1209 3 -1.1794 4.771396684425007 32.04188881604217 18.457901866039695 0 0 0
3627 1209 2 0.5897 5.491037988366186 31.55432629374973 18.858690325545655 0 0 0
3679 1227 3 -1.1794 2.1121874738362307 33.677861648229914 18.180890525698988 0 0 0
3681 1227 2 0.5897 2.2632400926432292 33.17864809580083 18.983511551167517 0 0 0
4198 1400 3 -1.1794 2.1387214908600094 26.766474510805587 20.828276314607724 0 0 0
4200 1400 2 0.5897 2.2982639030304353 27.632987804577184 21.202353214166518 0 0 0
4201 1401 3 -1.1794 5.200529293385035 27.68521681395199 20.81184847883959 0 0 0
4202 1401 2 0.5897 5.406676802771171 27.260099744851832 19.97937616222724 0 0 0
4203 1401 2 0.5897 5.3566054171354205 27.009437494572907 21.471540926714418 0 0 0
4246 1416 3 -1.1794 2.6908841210074756 29.50156875053405 21.595491369779413 0 0 0
4247 1416 2 0.5897 3.5410276457982612 29.14225555970427 21.341754844545136 0 0 0
4248 1416 2 0.5897 2.7495056994162717 30.432206801791672 21.379368652874362 0 0 0
4249 1417 3 -1.1794 6.2233912281163 30.415054416044978 20.776819504151284 0 0 0
4250 1417 2 0.5897 6.06288550757419 29.471690415216308 20.799937516962096 0 0 0
4251 1417 2 0.5897 5.791930558344208 30.7512213425766 21.562354138436056 0 0 0
4306 1436 3 -1.1794 3.0465046007201515 32.54748272148809 20.858494141425247 0 0 0
4307 1436 2 0.5897 3.87000768958249 32.60176972661124 20.373593670496508 0 0 0
4308 1436 2 0.5897 2.7906524987508177 33.45897322065835 20.99976453752015 0 0 0
4309 1437 3 -1.1794 5.632763260696452 33.98234917663028 21.03213338436729 0 0 0
4310 1437 2 0.5897 6.2751455925167505 33.29998191078134 21.226946441655443 0 0 0
4311 1437 2 0.5897 5.388742967122853 34.33373658130134 21.88841207542371 0 0 0
4807 1603 3 -1.1794 3.0429206673823193 26.903796311374997 25.139508408898987 0 0 0
4808 1603 2 0.5897 2.3432893172291975 26.854277498332465 25.790888236908653 0 0 0
4810 1604 3 -1.1794 5.6901721285150595 27.41164136588261 25.093464787750047 0 0 0
4811 1604 2 0.5897 4.7790380769955565 27.129175453796048 25.172706921698747 0 0 0
4812 1604 2 0.5897 6.003469878962774 27.467558531304046 25.99620992853637 0 0 0
4864 1622 3 -1.1794 2.896652369247258 29.473511984379602 24.30609734071456 0 0 0
4865 1622 2 0.5897 2.5595506048636354 28.59735056417219 24.493006820547365 0 0 0
4866 1622 2 0.5897 2.752945006577659 29.590657171922427 23.36702498230854 0 0 0
4867 1623 3 -1.1794 6.064260576904411 30.076972784162596 24.538624482188933 0 0 0
4868 1623 2 0.5897 6.445883911492848 29.207474512306938 24.659325785693603 0 0 0
4869 1623 2 0.5897 5.136196909241514 29.910882606534987 24.37326369566138 0 0 0
4921 1641 3 -1.1794 6.743304468521545 32.78074097067115 23.5389957794631 0 0 0
4922 1641 2 0.5897 7.134323859691312 31.915321870355996 23.65893857649551 0 0 0
4923 1641 2 0.5897 6.277240478897412 32.94910042492156 24.357941345297 0 0 0
3578 1193 2 0.5897 11.486902718812935 26.27953174578424 17.721599039439226 0 0 0
3632 1211 2 0.5897 12.116246569050606 30.445742585915323 18.716248364685857 0 0 0
3574 1192 3 -1.1794 8.628535533466838 27.760713800566204 18.103650708972292 0 0 0
3575 1192 2 0.5897 9.583992338581679 27.796055066096738 18.057993089779195 0 0 0
3576 1192 2 0.5897 8.444631398355101 27.119417468373854 18.790054147372917 0 0 0
3577 1193 3 -1.1794 11.251040713836531 27.006955834187814 18.29732033964196 0 0 0
3579 1193 2 0.5897 11.419654001142662 26.678473762598635 19.180440248529184 0 0 0
3580 1194 3 -1.1794 16.274289957047177 27.122739931679998 20.701104905862987 0 0 0
3582 1194 2 0.5897 15.678947674479984 27.850158800270396 20.881828406788035 0 0 0
3628 1210 3 -1.1794 8.426854702574044 30.51156491340173 18.48493912756203 0 0 0
3629 1210 2 0.5897 9.22840005886681 30.47578817557608 19.00693152402578 0 0 0
3630 1210 2 0.5897 8.398465460742235 29.669466731904578 18.030741013472046 0 0 0
3631 1211 3 -1.1794 11.283440988963942 29.99847891662802 18.86665602825642 0 0 0
3633 1211 2 0.5897 11.445825294537116 29.093262214827416 18.601238197089693 0 0 0
3634 1212 3 -1.1794 14.159390388012692 30.498800234400726 18.544088137333063 0 0 0
3635 1212 2 0.5897 14.890721225948514 29.932480092510946 18.29777832850597 0 0 0
3636 1212 2 0.5897 14.435773794453505 31.376292474394027 18.279794790409152 0 0 0
3682 1228 3 -1.1794 9.57281161405592 33.103829985060976 17.232359790994906 0 0 0
3683 1228 2 0.5897 9.501911587919812 33.861786329688236 17.812624830922083 0 0 0
3684 1228 2 0.5897 9.193649585517093 32.38172120503004 17.73338688155543 0 0 0
3685 1229 3 -1.1794 12.101150082841654 32.62977650271763 17.072623529582298 0 0 0
3686 1229 2 0.5897 12.150742689781902 32.07213232804009 16.296218656206054 0 0 0
3687 1229 2 0.5897 11.166056891487086 32.799361249665964 17.186963657882337 0 0 0
3688 1230 3 -1.1794 14.751862887863487 33.08978621790741 18.067409870573808 0 0 0
3690 1230 2 0.5897 13.806851043696097 33.01311350415572 17.935851164366394 0 0 0
4204 1402 3 -1.1794 8.155040979748954 26.530912394569242 20.701927727515383 0 0 0
4205 1402 2 0.5897 8.76113962359964 27.027242474997536 21.251957809364388 0 0 0
4206 1402 2 0.5897 7.303422940329532 26.941154789536206 20.85252589300246 0 0 0
4207 1403 3 -1.1794 11.201903541823231 26.39524811588586 20.979069965097562 0 0 0
4208 1403 2 0.5897 11.41086672111817 27.301640892776437 21.20494303712816 0 0 0
4252 1418 3 -1.1794 9.316411572601139 30.031454050358203 21.860102119388173 0 0 0
4253 1418 2 0.5897 8.505223834704575 30.146151169491233 21.36507569445109 0 0 0
4254 1418 2 0.5897 9.092144764582123 29.4024943201759 22.54592019891827 0 0 0
4255 1419 3 -1.1794 12.347310501678852 29.291597856275303 21.6097968349636 0 0 0
4256 1419 2 0.5897 11.496234783115739 29.564407176028872 21.267047610967975 0 0 0
4257 1419 2 0.5897 12.954975029792658 29.967178041588816 21.308853247872797 0 0 0
4258 1420 3 -1.1794 14.393453543971157 31.598482088765785 21.65665381834556 0 0 0
4259 1420 2 0.5897 14.466977012597434 30.93991866818699 22.34739270433355 0 0 0
4260 1420 2 0.5897 14.469985957072234 31.101538632498986 20.842146666895484 0 0 0
4312 1438 3 -1.1794 15.482898756765616 34.099475629246434 21.09582793393859 0 0 0
4313 1438 2 0.5897 15.120099519421029 33.34617927003916 21.561823951213235 0 0 0
4314 1438 2 0.5897 16.39997819805158 34.13123530605356 21.368201137902776 0 0 0
4813 1605 3 -1.1794 9.262060522453359 27.593797776356837 23.212205886677904 0 0 0
4814 1605 2 0.5897 10.194606460077335 27.78327532562296 23.31558826306936 0 0 0
4815 1605 2 0.5897 9.186124479500876 26.65680048461143 23.39248808174333 0 0 0
4816 1606 3 -1.1794 11.784452281010836 27.445878361715952 24.194715065449323 0 0 0
4817 1606 2 0.5897 11.548290829987398 27.312582855288632 25.112697525426828 0 0 0
4818 1606 2 0.5897 12.726302791167582 27.27822806480928 24.16243307240815 0 0 0
4819 1607 3 -1.1794 15.190846595746361 26.775069021685596 23.912947809348083 0 0 0
4820 1607 2 0.5897 16.079800459930414 26.899985982242583 23.58070026607588 0 0 0
4821 1607 2 0.5897 15.284492437669561 26.802362988933286 24.865164659513322 0 0 0
4870 1624 3 -1.1794 11.638689378307282 30.351730476943416 24.15578257393206 0 0 0
4871 1624 2 0.5897 11.523027471021495 30.225925802469884 23.21396155438974 0 0 0
4872 1624 2 0.5897 11.788116661398675 29.470767442532217 24.499013441838443 0 0 0
4873 1625 3 -1.1794 14.916335010816042 29.831295231887577 24.07166944069122 0 0 0
4874 1625 2 0.5897 14.97215914050078 28.89738387704445 23.869369120856515 0 0 0
4875 1625 2 0.5897 13.977505419052342 30.008394375879178 24.1305493143591 0 0 0
4924 1642 3 -1.1794 9.20315030844187 32.1469949425402 24.917458350685056 0 0 0
4925 1642 2 0.5897 8.805503320385329 32.747629005356416 24.28710375935819 0 0 0
4926 1642 2 0.5897 9.618991617783626 31.474132970839783 24.37841864167803 0 0 0
30083 0 1 0 11.559680932192203 33.48087627407752 21.62580765766418 0 0 0
5478 1826 2 0.5897 12.070788173301091 30.614688999700387 26.263962550399853 0 0 0
3581 1194 2 0.5897 15.92184334022972 26.392212794535336 21.209379979327284 0 0 0
3689 1230 2 0.5897 14.842304925666461 33.47756000808345 18.937860323384474 0 0 0
4211 1404 2 0.5897 20.526423857992963 26.39048164491253 20.42459051821848 0 0 0
3583 1195 3 -1.1794 18.517472608962652 26.944841132117467 18.756924560275667 0 0 0
3585 1195 2 0.5897 17.726883971951757 26.94191275286342 19.29654807057286 0 0 0
3586 1196 3 -1.1794 21.661559249790994 26.872622586741237 18.492360037697797 0 0 0
3588 1196 2 0.5897 20.81894047160935 27.32533127264136 18.45658244219484 0 0 0
3637 1213 3 -1.1794 16.54437063612901 29.432492904933287 18.040013878397133 0 0 0
3638 1213 2 0.5897 17.104169217277523 28.732993181565956 18.376994188790437 0 0 0
3640 1214 3 -1.1794 18.269353096061874 31.2113991544235 19.53588746288432 0 0 0
3642 1214 2 0.5897 18.623280653906374 30.638130716630258 20.215836331415172 0 0 0
3692 1231 2 0.5897 24.45380724132631 34.314072507594794 17.689310905485197 0 0 0
4210 1404 3 -1.1794 20.23881239253789 26.87945265927349 21.195576234116665 0 0 0
4212 1404 2 0.5897 19.443322927967706 27.329579255990232 20.911297256517773 0 0 0
4261 1421 3 -1.1794 18.562571397636315 29.206177647459395 21.96067047158736 0 0 0
4262 1421 2 0.5897 18.204404449446713 28.53747833603536 22.544442201437242 0 0 0
4263 1421 2 0.5897 19.453674941314276 29.350369913322545 22.279064097338303 0 0 0
4264 1422 3 -1.1794 21.444203312994347 30.252870111075122 21.300263748941592 0 0 0
4265 1422 2 0.5897 21.558588158795263 29.583491648704236 20.625667067652817 0 0 0
4266 1422 2 0.5897 21.96929080520691 29.942384547075118 22.03790428522767 0 0 0
4315 1439 3 -1.1794 20.68198932237459 33.38540244241212 20.532990038752914 0 0 0
4316 1439 2 0.5897 20.841576643165215 33.01342177177468 19.665583731647075 0 0 0
4317 1439 2 0.5897 20.912538607067994 32.68327109755958 21.14134093029276 0 0 0
4822 1608 3 -1.1794 17.89820743855461 27.273025991748835 23.753262600512237 0 0 0
4823 1608 2 0.5897 17.990838735054766 27.280391793053084 24.705940801463946 0 0 0
4824 1608 2 0.5897 17.84444482156392 26.345111367080577 23.524537470071593 0 0 0
4825 1609 3 -1.1794 21.547507994768694 26.960387864360474 23.587519864911997 0 0 0
4826 1609 2 0.5897 20.983975204192994 26.944616933874922 22.813947753375505 0 0 0
4827 1609 2 0.5897 22.24456338412083 26.33500277510188 23.38943237867311 0 0 0
4876 1626 3 -1.1794 17.346957348328694 30.743598282837596 25.34987311734797 0 0 0
4877 1626 2 0.5897 18.131209512023094 30.47891176795786 24.86912271623765 0 0 0
4878 1626 2 0.5897 16.691017292278083 30.085467265323988 25.12000764320041 0 0 0
4879 1627 3 -1.1794 20.689192769154534 29.46653740254783 24.131206635248187 0 0 0
4880 1627 2 0.5897 20.942608778541334 29.69298500159148 25.02604363367428 0 0 0
4881 1627 2 0.5897 20.92274135890894 28.54254573998969 24.042179384116153 0 0 0
4884 1628 2 0.5897 24.533151310489078 30.372430803995226 24.969009750103915 0 0 0
4927 1643 3 -1.1794 18.198097350420067 33.61668708997309 21.978124844315637 0 0 0
4928 1643 2 0.5897 18.028995537408914 32.71378048373628 22.247189092866606 0 0 0
4929 1643 2 0.5897 19.06979145299964 33.59026884280875 21.583556825810636 0 0 0
4930 1644 3 -1.1794 21.48278494875188 32.27647317297249 23.688321292636378 0 0 0
4931 1644 2 0.5897 22.36436916755654 32.4225320584044 24.031408044224047 0 0 0
4932 1644 2 0.5897 21.452824622147865 31.339557425705646 23.494614233450413 0 0 0
30068 0 1 0 21.775162540726388 30.522230696656624 17.985897327606025 0 0 0
30046 0 1 0 18.537929689643974 33.489452153343606 25.89459771747058 0 0 0
3645 1215 2 0.5897 26.986126984419368 29.725482182850378 17.110266064754267 0 0 0
3589 1197 3 -1.1794 24.17342556811983 27.700303898395358 17.87123545351211 0 0 0
3591 1197 2 0.5897 23.240250320074956 27.55348443537341 18.025697827709507 0 0 0
3592 1198 3 -1.1794 29.352343543623263 27.47130918600648 18.05139632972264 0 0 0
3593 1198 2 0.5897 29.784449333161312 26.764414475710492 17.572004566799794 0 0 0
3594 1198 2 0.5897 28.893643329266524 27.0307520422887 18.766753187453908 0 0 0
3643 1215 3 -1.1794 27.028168304161113 29.535782107867632 18.04753772536339 0 0 0
3644 1215 2 0.5897 26.204010062091886 29.08819377539093 18.239005007435132 0 0 0
3646 1216 3 -1.1794 29.780311985246048 30.215236945435908 18.237419785422237 0 0 0
3648 1216 2 0.5897 28.83244008790019 30.312253319329724 18.328838768628632 0 0 0
3691 1231 3 -1.1794 24.373440345120418 33.39652264376345 17.428781388753233 0 0 0
3693 1231 2 0.5897 25.25197158943102 33.035513799017515 17.547475612853805 0 0 0
3694 1232 3 -1.1794 27.089231060551896 33.01641659717512 17.930743902138634 0 0 0
3695 1232 2 0.5897 28.016069581905224 33.15459142562449 17.735527112710656 0 0 0
3696 1232 2 0.5897 27.029654588347658 33.0983052860139 18.882572473761943 0 0 0
3698 1233 2 0.5897 30.25517477541106 31.830192995403443 17.627679348452983 0 0 0
3699 1233 2 0.5897 31.312392721711223 32.91052201557249 17.71178971727894 0 0 0
4213 1405 3 -1.1794 24.191773854251082 26.713360908557544 20.433568258373896 0 0 0
4214 1405 2 0.5897 24.229302924475327 27.093624442733482 19.555943950432773 0 0 0
4215 1405 2 0.5897 24.46736853391779 27.422542098780152 21.014379333306085 0 0 0
4216 1406 3 -1.1794 28.624636703937984 26.64235648376061 20.93177694772075 0 0 0
4217 1406 2 0.5897 29.021904704034093 26.99439145402062 21.728321188300548 0 0 0
4267 1423 3 -1.1794 24.713179870771775 30.20878567347345 21.404411846106647 0 0 0
4268 1423 2 0.5897 24.491077949632388 30.227345585277522 22.335303743577974 0 0 0
4269 1423 2 0.5897 24.12685597681724 30.851341257762286 21.004939767118664 0 0 0
4270 1424 3 -1.1794 27.291990183737752 30.675634971916136 20.608209647716755 0 0 0
4271 1424 2 0.5897 26.3961146684566 30.407494985821437 20.81251032614059 0 0 0
4272 1424 2 0.5897 27.522296388732656 30.16932851853105 19.829207543406895 0 0 0
4318 1440 3 -1.1794 23.7883943071057 32.85862932308515 20.423993226568307 0 0 0
4319 1440 2 0.5897 23.78244746714334 33.13075926716397 19.506309837662744 0 0 0
4320 1440 2 0.5897 22.932415834498286 33.12561343185879 20.75903261774424 0 0 0
4321 1441 3 -1.1794 26.351065193037158 33.2682676835736 20.590108006779527 0 0 0
4322 1441 2 0.5897 26.724276154875838 32.386850596631966 20.59711835790889 0 0 0
4323 1441 2 0.5897 25.414811933330252 33.13362600765164 20.736850121387274 0 0 0
4828 1610 3 -1.1794 24.721154786636834 27.048297064243258 23.92535085983405 0 0 0
4829 1610 2 0.5897 25.591182155129637 27.429387819575 24.043899590945674 0 0 0
4830 1610 2 0.5897 24.76678898131033 26.202587088266704 24.371358870123554 0 0 0
4831 1611 3 -1.1794 27.26613363700284 27.669133778751586 24.45295818362033 0 0 0
4832 1611 2 0.5897 27.158029380069664 28.62010609379058 24.438928107913917 0 0 0
4833 1611 2 0.5897 27.37216591551569 27.453297685218807 25.37945890620744 0 0 0
4834 1612 3 -1.1794 30.068128528323562 27.26970834199752 23.221779319356283 0 0 0
4835 1612 2 0.5897 30.85950940446498 27.106235640237667 23.734833651428325 0 0 0
4836 1612 2 0.5897 29.356121042781385 27.232492697605437 23.860443874995724 0 0 0
4882 1628 3 -1.1794 24.35905364769786 29.93650063084972 24.134811782323283 0 0 0
4883 1628 2 0.5897 24.3555521953571 29.00331102968417 24.347830413931266 0 0 0
4885 1629 3 -1.1794 28.327247332989096 30.6843208900124 23.319760751478828 0 0 0
4886 1629 2 0.5897 27.71755444621752 31.40840915495909 23.177625451622006 0 0 0
4887 1629 2 0.5897 28.787487251050365 30.590876993447427 22.485687031175935 0 0 0
4933 1645 3 -1.1794 24.163299680107425 33.38484102803045 24.228699729970486 0 0 0
4934 1645 2 0.5897 24.133531842807216 33.914618510193066 23.432030701580484 0 0 0
4935 1645 2 0.5897 24.599474860180507 33.94336095402314 24.872157795373493 0 0 0
4936 1646 3 -1.1794 29.473712404067896 33.81461509775274 24.259256240445822 0 0 0
4937 1646 2 0.5897 29.10263223399806 32.94043570866215 24.139499522641668 0 0 0
4938 1646 2 0.5897 30.289141293455607 33.66567797666607 24.737926725553017 0 0 0
3597 1199 2 0.5897 34.16671552069715 26.793088346894404 18.10876679551152 0 0 0
3595 1199 3 -1.1794 33.313857874570196 27.226449868828542 18.076159319893183 0 0 0
3596 1199 2 0.5897 32.997626380294165 27.20213792017675 18.979286168674264 0 0 0
3598 1200 3 -1.1794 35.86197715553094 26.531403153978697 18.296335494723987 0 0 0
3600 1200 2 0.5897 36.07285415080946 26.58498865301304 19.22847871752079 0 0 0
3649 1217 3 -1.1794 33.11126185428742 30.13241037152587 18.116289442434272 0 0 0
3651 1217 2 0.5897 32.876190722538055 29.211784977978752 18.232143434490155 0 0 0
3652 1218 3 -1.1794 35.8802258166647 29.648128176641986 18.08310085001171 0 0 0
3653 1218 2 0.5897 36.19830136745688 28.883561843608977 18.563202265026337 0 0 0
3654 1218 2 0.5897 34.92859172431113 29.54566270040505 18.071923365778908 0 0 0
3657 1219 2 0.5897 39.60779194250223 30.035889524681238 18.14793743997499 0 0 0
3700 1234 3 -1.1794 33.04350335527838 33.21723307601734 18.111595068335866 0 0 0
3702 1234 2 0.5897 33.96982070403107 33.10430128074101 18.324700414852074 0 0 0
3703 1235 3 -1.1794 35.775399158996954 32.38131826473511 18.492407579793415 0 0 0
3704 1235 2 0.5897 36.66814447973174 32.603336536435684 18.227935881941594 0 0 0
3705 1235 2 0.5897 35.643490257980105 31.490513112040695 18.167911198226744 0 0 0
3706 1236 3 -1.1794 38.3543923539041 32.92277184627724 17.55242133509083 0 0 0
3708 1236 2 0.5897 38.752347636083826 32.052325138522704 17.56605818196663 0 0 0
4219 1407 3 -1.1794 31.444211983213417 27.677833419462576 20.510621620632683 0 0 0
4221 1407 2 0.5897 30.52888985163382 27.903170835671126 20.676875290155944 0 0 0
4222 1408 3 -1.1794 36.49473813962809 26.88867391510006 20.941681621981495 0 0 0
4223 1408 2 0.5897 37.299062249033376 27.186083687026557 21.366936828638224 0 0 0
4226 1409 2 0.5897 39.35348831965682 26.157215695584448 21.52817159259851 0 0 0
4273 1425 3 -1.1794 33.176713261216804 30.190443443594056 20.932490467606947 0 0 0
4274 1425 2 0.5897 32.747881955064486 29.436866827088114 20.52695659703333 0 0 0
4275 1425 2 0.5897 33.02995556679299 30.07366371669159 21.871136353533387 0 0 0
4276 1426 3 -1.1794 36.15638853305425 30.67088866787968 20.865374661536293 0 0 0
4277 1426 2 0.5897 36.04274446680809 31.146716190253194 20.04263183084602 0 0 0
4278 1426 2 0.5897 35.27406119883783 30.38358472477827 21.100294801941683 0 0 0
4280 1427 2 0.5897 37.83713652743581 29.48856267563934 20.324116339444522 0 0 0
4324 1442 3 -1.1794 32.69247245693706 33.01519410329373 21.707553438536802 0 0 0
4325 1442 2 0.5897 32.84792318940387 32.24413392655221 21.162087513583696 0 0 0
4326 1442 2 0.5897 33.19006541911274 33.71391698495234 21.28279564827551 0 0 0
4327 1443 3 -1.1794 36.60923862149314 33.73583505596959 20.932871036512296 0 0 0
4328 1443 2 0.5897 36.55933277906586 33.3016117101399 20.081289149419142 0 0 0
4329 1443 2 0.5897 36.22271755678857 33.10935461338589 21.544717855062007 0 0 0
4332 1444 2 0.5897 38.310371779748685 33.36808615350611 21.209098437481025 0 0 0
4837 1613 3 -1.1794 32.85900096810967 26.54316924942405 23.506417865687418 0 0 0
4838 1613 2 0.5897 33.047981581139716 26.14282868065957 22.657745139755672 0 0 0
4839 1613 2 0.5897 33.30038298593674 25.9791269285774 24.141453600144047 0 0 0
4842 1614 2 0.5897 39.47450359421684 26.24885818175143 25.351320383427108 0 0 0
4888 1630 3 -1.1794 32.65994874083215 29.65849541873112 23.72054352834672 0 0 0
4889 1630 2 0.5897 33.55258137998584 29.44293812942607 23.990679955301616 0 0 0
4890 1630 2 0.5897 32.24681436512208 28.81037252611546 23.558559313845564 0 0 0
4891 1631 3 -1.1794 35.42362690113133 29.734286908056514 23.956302706952773 0 0 0
4892 1631 2 0.5897 35.73266661737712 30.632710250809087 23.839843611499397 0 0 0
4893 1631 2 0.5897 35.79084122712782 29.25592874020976 23.212959776441757 0 0 0
4939 1647 3 -1.1794 33.119349130180346 32.28667973737887 24.56677050778756 0 0 0
4940 1647 2 0.5897 33.19517354584193 31.34720215917041 24.399845418957185 0 0 0
4941 1647 2 0.5897 32.64326578838815 32.62732934376748 23.809450149875367 0 0 0
4942 1648 3 -1.1794 35.715434533948724 32.80664525764619 23.4871017022068 0 0 0
4943 1648 2 0.5897 35.97452499199625 33.66938037498519 23.81081818012374 0 0 0
4944 1648 2 0.5897 34.758457351720104 32.827275471037 23.488430062968522 0 0 0
4947 1649 2 0.5897 39.25298053186433 33.55025580500883 24.494199443859287 0 0 0
5495 1832 2 0.5897 36.54807365736393 30.46523473550679 27.24434058447472 0 0 0
30031 0 1 0 39.05316967985671 30.421850874977068 23.839699796611487 0 0 0
3655 1219 3 -1.1794 39.742113907829484 30.569231892576088 17.364524830787932 0 0 0
4225 1409 3 -1.1794 39.268569805878975 26.995537709422038 21.982304496362698 0 0 0
4841 1614 2 0.5897 38.58729370449112 27.474920416845855 25.390382355790173 0 0 0
3710 1237 2 0.5897 41.91335678184759 32.00182914308733 18.505983711984996 0 0 0
4945 1649 3 -1.1794 39.445352938092384 34.213607628184626 23.831485593366565 0 0 0
3601 1201 3 -1.1794 42.349162237285334 27.596669789049415 18.00412489189403 0 0 0
3602 1201 2 0.5897 42.43355187784209 26.854301036799896 18.602455268802746 0 0 0
3656 1219 2 0.5897 40.69324586842772 30.631817359853795 17.276987075031528 0 0 0
3658 1220 3 -1.1794 42.52238590707715 30.296407184841712 18.689672015509277 0 0 0
3660 1220 2 0.5897 42.247087714569965 30.321397981542894 19.60608797929001 0 0 0
3707 1236 2 0.5897 38.99273495681385 33.48538666987218 17.990844711635887 0 0 0
3709 1237 3 -1.1794 41.47356199668087 32.85178652632471 18.52564256565143 0 0 0
3711 1237 2 0.5897 41.53939882369295 33.13502671971906 19.437603987382598 0 0 0
3712 1238 3 -1.1794 44.45256202651552 33.571970285365126 18.657117853525648 0 0 0
3713 1238 2 0.5897 43.53821136166135 33.38648887406395 18.871107432000485 0 0 0
3714 1238 2 0.5897 44.94878361951727 32.89484153655873 19.117001063660407 0 0 0
4227 1409 2 0.5897 39.1974259620014 26.761091872212408 22.907618131225025 0 0 0
4228 1410 3 -1.1794 42.21453894594379 26.321819962000042 20.865293536906286 0 0 0
4229 1410 2 0.5897 42.967929938103794 26.306548349144396 21.455548378601172 0 0 0
4230 1410 2 0.5897 41.58494190423195 26.9009963914795 21.294704704258322 0 0 0
4231 1411 3 -1.1794 45.25129742921413 27.01234672205065 21.163264474866892 0 0 0
4232 1411 2 0.5897 45.465995041136345 27.384417040207435 20.307869954614564 0 0 0
4233 1411 2 0.5897 44.90428120394757 27.749668633234105 21.665427286156444 0 0 0
4279 1427 3 -1.1794 38.77410395817416 29.3144111839806 20.41353372004101 0 0 0
4281 1427 2 0.5897 38.820649580511116 28.515160463784056 20.93819043373262 0 0 0
4282 1428 3 -1.1794 41.082523202980205 30.503918504351898 21.04411752967122 0 0 0
4283 1428 2 0.5897 40.32847466063757 29.935010068087237 20.88923786155743 0 0 0
4284 1428 2 0.5897 41.23164159861317 30.45302334265047 21.988260979929716 0 0 0
4285 1429 3 -1.1794 44.692456523793936 29.847239522289428 21.175548824644316 0 0 0
4286 1429 2 0.5897 45.00975008886446 29.7352152600264 22.071655506590076 0 0 0
4287 1429 2 0.5897 44.339705928335704 30.736840122726292 21.155313163665635 0 0 0
4330 1444 3 -1.1794 39.200166314000384 33.018362761973705 21.255907433084392 0 0 0
4331 1444 2 0.5897 39.0860863749776 32.06825135824511 21.233416703237452 0 0 0
4333 1445 3 -1.1794 42.05150243208089 33.11689192924253 21.182545324874496 0 0 0
4334 1445 2 0.5897 41.540740698028365 32.30904585253275 21.130209549480774 0 0 0
4335 1445 2 0.5897 41.4120799130029 33.790526613611 21.414033395979875 0 0 0
4336 1446 3 -1.1794 44.663701260383355 32.68702770831909 21.504214117015948 0 0 0
4337 1446 2 0.5897 44.98864744960848 33.573553555853024 21.661419662805137 0 0 0
4338 1446 2 0.5897 43.740729002692134 32.80594944791666 21.28013431286669 0 0 0
4840 1614 3 -1.1794 39.06550279888049 26.905511497987575 24.787620993979633 0 0 0
4843 1615 3 -1.1794 42.45525176956406 28.026480869443265 24.116770744200032 0 0 0
4844 1615 2 0.5897 41.6579611915751 27.51640336517223 23.97401159010062 0 0 0
4845 1615 2 0.5897 42.14528708357515 28.91995217927619 24.264630586636244 0 0 0
4846 1616 3 -1.1794 45.15824916580659 26.797988510462407 24.35808658167678 0 0 0
4847 1616 2 0.5897 45.23100226647516 25.860006869325655 24.181655479296577 0 0 0
4848 1616 2 0.5897 44.237632556301726 26.92876060615208 24.58523382254185 0 0 0
4894 1632 3 -1.1794 42.322201811857646 30.72390529960132 23.425087272328476 0 0 0
4895 1632 2 0.5897 43.191481747138 30.39000194731065 23.20351679927198 0 0 0
4896 1632 2 0.5897 42.31902873262542 30.76914994195905 24.381212790730356 0 0 0
4897 1633 3 -1.1794 45.264869725867996 29.391002947296663 23.66614496652531 0 0 0
4898 1633 2 0.5897 45.25627723928618 28.452454715733083 23.85398871733525 0 0 0
4899 1633 2 0.5897 45.984675788669165 29.735029146798098 24.195065499049413 0 0 0
4946 1649 2 0.5897 39.40834239541724 33.74027856885157 23.00032892127766 0 0 0
4948 1650 3 -1.1794 42.29514012680376 33.61145173507702 24.245431071367463 0 0 0
4949 1650 2 0.5897 42.1818629911432 32.76343023494471 23.816177054331348 0 0 0
4950 1650 2 0.5897 41.99187091530028 33.468982457717324 25.14207042240913 0 0 0
4951 1651 3 -1.1794 45.2196581595746 32.60302379511719 24.468836192047004 0 0 0
4952 1651 2 0.5897 45.19841433435487 32.38418476832381 23.53723056262312 0 0 0
4953 1651 2 0.5897 44.739812049873315 33.42882143425736 24.532374328699408 0 0 0
3716 1239 2 0.5897 51.42729814390908 33.07901576680508 19.286590924066704 0 0 0
3719 1240 2 0.5897 54.04914408355547 33.85288925772649 18.24584275478003 0 0 0
3605 1202 2 0.5897 51.54589964866081 26.95809012202185 19.22359100139834 0 0 0
3604 1202 3 -1.1794 51.30191679260929 27.075806956347297 18.30552405713371 0 0 0
3606 1202 2 0.5897 50.57054960970004 27.69289047534569 18.328797292632313 0 0 0
3607 1203 3 -1.1794 53.873736608415875 25.895078873940047 17.084603810464333 0 0 0
3609 1203 2 0.5897 52.95559537153573 25.993040585517218 17.33689747461093 0 0 0
3661 1221 3 -1.1794 48.93460900556074 28.912372466949144 18.459042436008136 0 0 0
3663 1221 2 0.5897 48.23775479872368 29.562117176547904 18.5510081609655 0 0 0
3664 1222 3 -1.1794 51.01783706612456 30.599940627151202 17.77924931871977 0 0 0
3666 1222 2 0.5897 51.76572695322221 30.4652651438757 18.361275732283342 0 0 0
3667 1223 3 -1.1794 53.58933988738525 30.515393651662286 18.838640592830476 0 0 0
3669 1223 2 0.5897 54.05793714101256 31.285295498220872 18.516304585415938 0 0 0
3715 1239 3 -1.1794 51.94811942191891 33.1568857763766 18.48726984894049 0 0 0
3717 1239 2 0.5897 51.709358541506376 32.38808684625454 17.96941417931189 0 0 0
3718 1240 3 -1.1794 54.703792960242396 33.16164026473842 18.34504695046987 0 0 0
4234 1412 3 -1.1794 48.07418898393137 26.77259876105658 20.145837791410187 0 0 0
4235 1412 2 0.5897 49.0149672863347 26.772590436717287 20.322380743835392 0 0 0
4237 1413 3 -1.1794 51.90174978342907 26.74892402897163 21.058077424822443 0 0 0
4239 1413 2 0.5897 51.6132311719874 27.554184093540787 21.48766514457795 0 0 0
4240 1414 3 -1.1794 54.50195192847601 28.110114199967487 21.058081124899623 0 0 0
4241 1414 2 0.5897 54.89388328135486 28.905319806617882 20.69715254248181 0 0 0
4242 1414 2 0.5897 53.899831027319934 27.809134308615583 20.37757154997192 0 0 0
4288 1430 3 -1.1794 47.47833155334407 29.31507570868116 21.10428042206327 0 0 0
4289 1430 2 0.5897 47.69270307039902 28.68478917388918 20.4165185344012 0 0 0
4290 1430 2 0.5897 46.53972729882471 29.472300619912186 21.00164159407349 0 0 0
4291 1431 3 -1.1794 51.83344853195151 29.731989588554352 21.742123850505507 0 0 0
4292 1431 2 0.5897 51.56400253918678 30.34875679729686 21.061514992125094 0 0 0
4293 1431 2 0.5897 52.64007326272569 30.104691169982733 22.09804710761961 0 0 0
4339 1447 3 -1.1794 50.495595991645196 32.04069972704689 20.88373464704752 0 0 0
4340 1447 2 0.5897 49.610884711554625 31.68061224567417 20.821649615608315 0 0 0
4341 1447 2 0.5897 50.57612201843775 32.32375379406471 21.794573562068866 0 0 0
4342 1448 3 -1.1794 53.4331390037413 33.83329457285429 21.913189115575967 0 0 0
4343 1448 2 0.5897 54.35511296414956 33.72415420875493 22.14617886852252 0 0 0
4344 1448 2 0.5897 53.31202968675078 33.27516244993224 21.145040249221648 0 0 0
4849 1617 3 -1.1794 54.05815089698068 27.57805771920894 24.03043109621971 0 0 0
4850 1617 2 0.5897 53.30921609466657 27.034795761736362 23.78508551319923 0 0 0
4851 1617 2 0.5897 54.54078027515653 27.704478025011674 23.21353563741184 0 0 0
4900 1634 3 -1.1794 48.49574749106699 29.80206155141234 23.827775385252252 0 0 0
4901 1634 2 0.5897 48.27949261048214 29.367123019842083 23.002977008558915 0 0 0
4902 1634 2 0.5897 48.75921477510364 30.68579304512334 23.571192101396957 0 0 0
4903 1635 3 -1.1794 51.1955012465413 30.59628732096914 24.551193124264046 0 0 0
4904 1635 2 0.5897 51.77082095304045 30.60659129143764 23.786253258293463 0 0 0
4905 1635 2 0.5897 50.4170158987455 30.121770945833596 24.259599339401603 0 0 0
4906 1636 3 -1.1794 53.75828471547213 30.110911304219893 23.454231581788527 0 0 0
4907 1636 2 0.5897 53.36621825519278 29.25696670231995 23.636698225076323 0 0 0
4908 1636 2 0.5897 53.952744797377434 30.475157435166977 24.31779507452655 0 0 0
4954 1652 3 -1.1794 47.69861935247515 33.70523787535942 24.507185699259303 0 0 0
4955 1652 2 0.5897 47.64547089596294 34.260601106911864 25.28498859552507 0 0 0
4956 1652 2 0.5897 46.84273963070846 33.27954547626149 24.457314207944542 0 0 0
4957 1653 3 -1.1794 50.30329405348386 33.04769664803235 23.395443548625142 0 0 0
4958 1653 2 0.5897 49.40353969203772 33.25416556846085 23.648512676783067 0 0 0
4959 1653 2 0.5897 50.76106314678505 32.912930956313225 24.22521305174019 0 0 0
5504 1835 2 0.5897 48.1056312589714 29.512265283133964 25.8481756340057 0 0 0
3671 1224 2 0.5897 56.832480614886244 29.08283016388993 18.34749126908747 0 0 0
3720 1240 2 0.5897 55.52223488027213 33.562394048673454 18.05216262476047 0 0 0
3610 1204 3 -1.1794 56.19239684730329 27.38109271717882 17.550818968186785 0 0 0
3612 1204 2 0.5897 55.31841036675967 27.230164905875707 17.190818598190944 0 0 0
3613 1205 3 -1.1794 59.26737398615421 26.89507189916952 17.566972528283568 0 0 0
3615 1205 2 0.5897 59.21434439967525 27.457015606763925 18.340043552740937 0 0 0
3670 1224 3 -1.1794 57.22852029593359 29.948850753771985 18.44441255561718 0 0 0
3672 1224 2 0.5897 56.88954851022226 30.275860135035845 19.2777162493665 0 0 0
3721 1241 3 -1.1794 57.62152016846925 33.84347146018277 18.232041810655584 0 0 0
3723 1241 2 0.5897 57.52014782046647 33.49651208037283 19.118368226366595 0 0 0
3724 1242 3 -1.1794 59.981679090124466 32.979616614993795 17.408282479616137 0 0 0
3725 1242 2 0.5897 60.0644899685732 32.180634589357375 16.887704528417608 0 0 0
3726 1242 2 0.5897 60.33276865350458 32.743996639471916 18.26703188495803 0 0 0
4294 1432 3 -1.1794 56.83884747033034 30.528051431773985 21.211263086984886 0 0 0
4295 1432 2 0.5897 57.60619704109046 29.95914024411914 21.272466936625847 0 0 0
4296 1432 2 0.5897 56.4460648398177 30.495889214290123 22.08356989608698 0 0 0
4297 1433 3 -1.1794 59.94724785718393 30.14981319581199 21.38080967464152 0 0 0
4298 1433 2 0.5897 60.901896197927165 30.150891240528424 21.310972407898102 0 0 0
4299 1433 2 0.5897 59.75944676328956 30.738275793447997 22.11202380168146 0 0 0
4345 1449 3 -1.1794 57.257083946587734 33.41382092220773 21.270659387089243 0 0 0
4346 1449 2 0.5897 57.84674476873143 33.29009046191353 22.014448778583837 0 0 0
4347 1449 2 0.5897 57.162153889564486 32.53996977481183 20.89170690623523 0 0 0
4348 1450 3 -1.1794 60.170541034091386 32.828459400745 20.498267298925075 0 0 0
4349 1450 2 0.5897 60.14887416486819 31.91440210399688 20.781573397190684 0 0 0
4350 1450 2 0.5897 60.1766332238101 33.33194306934994 21.312330502267567 0 0 0
4852 1618 3 -1.1794 57.80512307681763 27.648247294668753 23.94788081021011 0 0 0
4853 1618 2 0.5897 57.29726781807431 26.90541237165882 23.62152059599607 0 0 0
4854 1618 2 0.5897 57.62782201864664 27.66551159291787 24.888358301766203 0 0 0
4855 1619 3 -1.1794 60.692777117425415 27.05236131185549 23.885409632082517 0 0 0
4856 1619 2 0.5897 59.75745003047759 27.19691864158819 23.74224192517574 0 0 0
4857 1619 2 0.5897 60.76696413677744 26.871244479606606 24.822385830692788 0 0 0
[truncated: 4,804,911 more chars]
