# Supplementary material for: Molecular Dynamics Study of Clathrate-like Ordering of Water in Supersaturated Methane Solution at Low Pressure
Source: Molecules. 2023 Mar 26;28(7):2960. doi: 10.3390/molecules28072960 (PMC10095827; doi:10.3390/molecules28072960)
Supplement: Supplementary file 1 [file molecules-28-02960-s001.zip › Simulation_data_Ffles_A_B/box_eq_b_0.4.dat]

LAMMPS data file via write_data, version 30 Nov 2020, timestep = 200

30699 atoms
5 atom types
20002 bonds
1 bond types
10001 angles
1 angle types

0 70.3 xlo xhi
0 70.3 ylo yhi
0 70.3 zlo zhi

Masses

1 16.11
2 1.00794
3 15.9994
4 35.452999
5 22.989771

PairIJ Coeffs # lj/cut/tip4p/long

1 1 0.294237 3.73 13
1 2 0 0 13
1 3 0.249137 3.43688 13
1 4 0.0735672 4.18658 13
1 5 0.321857 2.8759 13
2 2 0 0 13
2 3 0 0 13
2 4 0 0 13
2 5 0 0 13
3 3 0.21095 3.1668 13
3 4 0.0148214 4.23867 13
3 5 0.189715 2.60838 13
4 4 0.0183938 4.69906 13
4 5 0.344068 3.00512 13
5 5 0.35207 2.21737 13

Bond Coeffs # harmonic

1 450 0.9572

Angle Coeffs # harmonic

1 55 104.52

Atoms # full

1 1 3 -1.1794 1.2249380106556584 1.8003269151397943 1.3899501349114909 0 0 0
2 1 2 0.5897 0.8664165287536724 0.9370003673303092 1.5957689902288936 0 0 0
3 1 2 0.5897 0.9965141709293719 1.9422620390401126 0.47130534354380316 0 0 0
4 2 3 -1.1794 4.629864355638967 2.8231294843897885 4.284743479993624 0 0 0
5 2 2 0.5897 4.872546828454251 2.5936768114662248 5.181787877533144 0 0 0
6 2 2 0.5897 3.734913682237382 2.49778307044387 4.187559182161471 0 0 0
7 3 3 -1.1794 5.836624702698174 4.7752364199103745 2.5970160423004627 0 0 0
8 3 2 0.5897 6.607442010176417 4.368708482311406 2.2010268639688784 0 0 0
9 3 2 0.5897 5.613483249849739 4.202478146648711 3.330765034659384 0 0 0
58 20 3 -1.1794 3.9590377795163056 6.8637395036149735 2.368213684304564 0 0 0
59 20 2 0.5897 3.4790916978732565 6.5084641071080265 1.6201071970645118 0 0 0
60 20 2 0.5897 4.5305395030100115 6.148733376505661 2.648186230839069 0 0 0
61 21 3 -1.1794 6.767692723023646 7.308670874992539 3.7579757073110938 0 0 0
62 21 2 0.5897 6.494340506341297 6.489006529165861 3.346075983224108 0 0 0
63 21 2 0.5897 6.3655923796547595 7.992318317855202 3.2220896195353244 0 0 0
610 204 3 -1.1794 5.596670048415647 3.7608930620430323 6.736018263411498 0 0 0
611 204 2 0.5897 6.436610282399109 4.169947099336724 6.944363446960856 0 0 0
612 204 2 0.5897 5.155008278214281 4.394311645028702 6.170379159419686 0 0 0
664 222 3 -1.1794 5.162113810227031 6.424538320467562 6.064381694667285 0 0 0
665 222 2 0.5897 5.9087053381443955 6.205159126103862 5.506972688217981 0 0 0
666 222 2 0.5897 4.6602930204892425 7.060222118139035 5.554171891252784 0 0 0
731 244 2 0.5897 6.664339550131512 8.784637895091931 4.68871301659769 0 0 0
1262 421 2 0.5897 3.708505264973815 3.5662040308144527 8.76905184654768 0 0 0
1313 438 2 0.5897 0.671833328383055 6.091929217466951 9.143119795951971 0 0 0
1316 439 2 0.5897 4.245584218392186 6.586714767757915 9.220466299483297 0 0 0
14136 4712 2 0.5897 41.99201060971201 30.914198339820956 0.3296964592017353 0 0 1
30152 0 1 0 1.1074351185624742 4.74910988544359 3.4886406951744826 0 0 0
10 4 3 -1.1794 8.342049891393655 3.3021156140829606 2.553156237036509 0 0 0
11 4 2 0.5897 8.7970923526559 4.143388712774649 2.515370605241889 0 0 0
12 4 2 0.5897 8.503424408349847 2.9033647179193216 1.6980611151163627 0 0 0
64 22 3 -1.1794 9.539056075496754 5.747228695211107 2.4326793437948373 0 0 0
65 22 2 0.5897 10.4739127922986 5.8084198722420535 2.6289727889327787 0 0 0
66 22 2 0.5897 9.27945895875603 6.643518352039263 2.21935533311595 0 0 0
67 23 3 -1.1794 12.490943037708936 5.9856738160484495 3.0883781081838544 0 0 0
68 23 2 0.5897 13.103716783096184 5.339940941385359 2.736569737173459 0 0 0
69 23 2 0.5897 12.348695759275707 5.712639510455798 3.994716632886987 0 0 0
70 24 3 -1.1794 15.004270834358007 5.0488337995016455 2.435015248315825 0 0 0
71 24 2 0.5897 14.880200428124217 5.942188832396801 2.7555695001061253 0 0 0
72 24 2 0.5897 15.232065517862512 5.154755349090796 1.5113691879581286 0 0 0
119 40 2 0.5897 9.09870167134908 8.994011587633446 3.3678456846809954 0 0 0
123 41 2 0.5897 12.855629536096838 7.712453544468583 2.3308829507067226 0 0 0
613 205 3 -1.1794 8.517615447600305 2.897379137309214 5.471534774488337 0 0 0
614 205 2 0.5897 8.438691298414303 2.70356627375875 4.537489869305978 0 0 0
615 205 2 0.5897 8.177810925423444 2.116326412308268 5.908251182199815 0 0 0
616 206 3 -1.1794 11.986696924100567 2.90930645339055 4.967086437048937 0 0 0
617 206 2 0.5897 11.082559340618054 3.0278844347536498 4.676044137621581 0 0 0
618 206 2 0.5897 12.120473323521106 1.9615825889617189 4.954660384682353 0 0 0
667 223 3 -1.1794 8.926253944686524 5.474391551798609 5.615178961407304 0 0 0
668 223 2 0.5897 8.805284863176247 4.534964391101276 5.4770681929292335 0 0 0
669 223 2 0.5897 8.923008484991934 5.848845279586324 4.734267242995807 0 0 0
670 224 3 -1.1794 12.394860104234878 5.556581730948253 5.924586153158048 0 0 0
671 224 2 0.5897 12.274131953213422 4.60927289828798 5.859298614277169 0 0 0
672 224 2 0.5897 11.517357673812684 5.899204240111617 6.094383279487005 0 0 0
673 225 3 -1.1794 15.41228654029094 5.406203130727181 5.243713268699481 0 0 0
674 225 2 0.5897 16.111822479974858 5.17550430008703 5.854989781034147 0 0 0
675 225 2 0.5897 14.605841451907253 5.2838195869235305 5.744612459626683 0 0 0
1270 424 3 -1.1794 11.75450850823731 3.8136247118920976 9.031642684277754 0 0 0
1323 441 2 0.5897 13.461472471920798 5.6006571954737066 9.201571433898312 0 0 0
1364 455 2 0.5897 7.752771840372768 9.261438698754356 9.751419508184238 0 0 0
1268 423 2 0.5897 8.478201461808196 3.293818858763487 8.579954817332997 0 0 0
1275 425 2 0.5897 14.617469189465458 2.6695305545183574 7.8377846269850755 0 0 0
1318 440 3 -1.1794 7.907877965858987 5.078825193441839 8.192191190794157 0 0 0
13 5 3 -1.1794 16.80898978749626 3.421477180682838 3.377888757344815 0 0 0
14 5 2 0.5897 16.83772306870133 2.9358438064099466 2.5535305751515756 0 0 0
15 5 2 0.5897 16.10882583116836 4.062409600637888 3.2545680457506028 0 0 0
16 6 3 -1.1794 20.273084448233238 2.7530631483504395 3.3273323450159906 0 0 0
17 6 2 0.5897 20.593248886839806 3.1030338028297177 4.15874486909987 0 0 0
18 6 2 0.5897 20.044406055816953 3.527379238525147 2.8131606865756718 0 0 0
73 25 3 -1.1794 18.079285132837082 6.039877655254644 3.8028173306797646 0 0 0
74 25 2 0.5897 18.907467158321115 6.331993623181043 3.4220090842119335 0 0 0
75 25 2 0.5897 18.08384521039928 5.089709159817897 3.6870970813393966 0 0 0
76 26 3 -1.1794 20.60478649753613 6.042547126635647 2.394296118375819 0 0 0
77 26 2 0.5897 20.93119473155334 6.03050782989725 3.2940428231701295 0 0 0
78 26 2 0.5897 20.49226268094498 6.971385440063111 2.192234092079938 0 0 0
619 207 3 -1.1794 17.222147104127732 2.6765458807805653 5.818122554649902 0 0 0
620 207 2 0.5897 17.578532920244463 1.8140887290621686 6.031168609634816 0 0 0
621 207 2 0.5897 17.25213326619412 2.719188368490638 4.862343192012348 0 0 0
622 208 3 -1.1794 21.571453975569252 3.127879440432176 6.016500761322157 0 0 0
623 208 2 0.5897 21.27597351645073 2.8397443719532953 6.8801570719371 0 0 0
624 208 2 0.5897 22.125769053098132 2.4137362236662594 5.701912065187185 0 0 0
627 209 2 0.5897 21.529933009617594 1.0722153719771534 3.890661291679176 0 0 0
676 226 3 -1.1794 18.47904567762818 4.9423024202998915 6.468791825551137 0 0 0
677 226 2 0.5897 18.402148245804533 5.503646382405206 5.697291937103884 0 0 0
678 226 2 0.5897 18.384433053258153 4.052600737948272 6.128626224011419 0 0 0
679 227 3 -1.1794 21.368523728449375 6.227105736183233 5.174317460309622 0 0 0
680 227 2 0.5897 20.893567439145066 5.473138774965936 5.523862968963758 0 0 0
681 227 2 0.5897 20.970655173050154 6.982811692506565 5.606568460896391 0 0 0
740 247 2 0.5897 18.79814720423393 8.855584180516917 4.205536478750618 0 0 0
743 248 2 0.5897 20.868592936619223 10.255663264249467 5.580357357132836 0 0 0
1276 426 3 -1.1794 20.737888895670743 2.5901393793859975 8.616946004983458 0 0 0
1277 426 2 0.5897 20.874933620133408 1.6435023143296905 8.653397463405812 0 0 0
1376 459 2 0.5897 20.941178643332975 9.095943387432497 9.455978548494436 0 0 0
30036 0 1 0 16.158788222708687 8.82251137989506 7.346308701333632 0 0 0
1274 425 2 0.5897 15.557017172979718 3.3871420357423005 6.892174674305247 0 0 0
19 7 3 -1.1794 27.855551434334437 1.9487527285479695 2.699725598771111 0 0 0
20 7 2 0.5897 28.77905129959887 1.8032806725373451 2.9051949999193245 0 0 0
21 7 2 0.5897 27.49221559924192 2.3419984552989592 3.493183479987949 0 0 0
79 27 3 -1.1794 30.779432927793454 5.54347825515145 2.4242746095143755 0 0 0
80 27 2 0.5897 30.297254321718327 6.050472082830367 3.077492006952587 0 0 0
81 27 2 0.5897 30.833901040297448 4.663128951393251 2.796094219056023 0 0 0
128 43 2 0.5897 26.949652420670187 9.364872008394755 0.8809110344027508 0 0 0
132 44 2 0.5897 28.974369910830536 8.328187173884924 2.5066650930318324 0 0 0
625 209 3 -1.1794 22.36794072086754 0.8895352609720207 4.315635532510547 0 0 0
32 11 2 0.5897 41.51673129032582 0.4855862094150326 0.10697819249868386 0 0 0
628 210 3 -1.1794 28.3651341365391 1.2157872350281553 6.084432341527586 0 0 0
629 210 2 0.5897 28.10092895040948 0.513466508155613 6.678716200326207 0 0 0
630 210 2 0.5897 28.011623964746793 2.0118010787362692 6.481451848473824 0 0 0
631 211 3 -1.1794 30.3539929270056 3.0566410436870335 5.834202537192968 0 0 0
632 211 2 0.5897 31.06783539419827 2.8769726355854175 5.222335675037256 0 0 0
633 211 2 0.5897 29.81090610955961 2.268879448532738 5.807355956195036 0 0 0
682 228 3 -1.1794 24.257813606533773 6.548334511507227 6.465079861211845 0 0 0
683 228 2 0.5897 23.84583386194328 5.930326302282026 5.861283032503041 0 0 0
684 228 2 0.5897 23.575674923938685 6.7485436012300895 7.1060435941108056 0 0 0
685 229 3 -1.1794 27.103788886394817 6.619866227288391 6.660069236041669 0 0 0
686 229 2 0.5897 27.553571940939158 6.362240830641398 7.4647778599611 0 0 0
687 229 2 0.5897 26.175770303853984 6.480427825505187 6.848669762757946 0 0 0
688 230 3 -1.1794 30.249420010326865 5.845609427059148 5.919593020610116 0 0 0
689 230 2 0.5897 30.221453677818165 4.897919809232949 6.05125155218462 0 0 0
690 230 2 0.5897 29.346130166186224 6.133113037979844 6.05241104769342 0 0 0
746 249 2 0.5897 24.032684717728415 9.250798302479387 6.399267896013288 0 0 0
750 250 2 0.5897 27.14560811344148 8.165463869465814 5.400536568570673 0 0 0
753 251 2 0.5897 28.975320248961207 10.196232282630334 5.511033085517494 0 0 0
1280 427 2 0.5897 28.297551530718163 1.4922329910615548 9.740305992666983 0 0 0
1328 443 2 0.5897 21.368104082451648 5.61978533026692 8.0001187149201 0 0 0
1332 444 2 0.5897 27.425786803611505 4.233416496910696 9.352801571529172 0 0 0
1334 445 2 0.5897 31.004341127387917 6.416280594573295 7.9670813516341 0 0 0
30055 0 1 0 25.312897483877396 4.211974757800241 3.993073889157226 0 0 0
30088 0 1 0 23.965714208681838 8.310181961393114 2.3651451133047847 0 0 0
30178 0 1 0 24.20834683876886 2.8359586231718996 7.991003735235211 0 0 0
1330 444 3 -1.1794 27.5500887313574 5.107997982329264 8.98417057860898 0 0 0
22 8 3 -1.1794 32.468688701028526 3.282083238761194 3.8983240676111066 0 0 0
23 8 2 0.5897 33.239596886714686 2.7184230488723404 3.833365800695595 0 0 0
24 8 2 0.5897 32.824080460011984 4.1689196720501664 3.9570596256516386 0 0 0
25 9 3 -1.1794 35.668116737644 3.1864966829998487 2.914346082734674 0 0 0
26 9 2 0.5897 36.180616193064544 2.757433357506366 2.229159621420542 0 0 0
27 9 2 0.5897 36.26349522999837 3.239081790116844 3.6620029128485245 0 0 0
28 10 3 -1.1794 38.33554275476311 2.8360404360686946 1.318829112281852 0 0 0
30 10 2 0.5897 38.77290271310455 3.5250001645568285 1.8191118046762567 0 0 0
82 28 3 -1.1794 33.2080492100851 7.348983525409546 2.3330894003446976 0 0 0
83 28 2 0.5897 32.48302403111764 6.905108214035237 1.8931519160959915 0 0 0
84 28 2 0.5897 33.26995455801733 6.919675881829215 3.1863739193310043 0 0 0
85 29 3 -1.1794 35.690977863424166 5.868079818395079 2.2957417411607777 0 0 0
86 29 2 0.5897 35.525005413841846 4.930904864779763 2.3976716621152105 0 0 0
87 29 2 0.5897 34.82076111358025 6.266735980156396 2.2904715285989887 0 0 0
89 30 2 0.5897 37.50102758847239 5.781404309582044 2.8468643153573305 0 0 0
134 45 2 0.5897 32.89226739036362 9.235141350597498 1.4996712716435927 0 0 0
138 46 2 0.5897 36.3014081141643 8.528173136290256 2.5107286561560476 0 0 0
141 47 2 0.5897 39.86120690617008 8.106427001395717 3.6842732151637896 0 0 0
634 212 3 -1.1794 33.14605193667277 1.2152481576876208 5.786713889217664 0 0 0
635 212 2 0.5897 34.0057157462986 0.8350868589933085 5.967506363876652 0 0 0
636 212 2 0.5897 32.62779119828884 0.48585086652023024 5.44668905105246 0 0 0
637 213 3 -1.1794 35.31392247939167 3.1088530403625856 5.68144906547774 0 0 0
638 213 2 0.5897 35.58411473558463 3.2739495102169562 6.584760006585909 0 0 0
639 213 2 0.5897 34.55026859723652 2.5371142613157893 5.76005974134843 0 0 0
691 231 3 -1.1794 33.115078053601295 6.662630023046069 4.93793108977357 0 0 0
692 231 2 0.5897 32.90662056336844 7.54491451095815 5.245096442554212 0 0 0
693 231 2 0.5897 32.43888289159044 6.1073628871066825 5.326092852029305 0 0 0
694 232 3 -1.1794 35.75953664602919 6.545061520537031 6.567571249832204 0 0 0
695 232 2 0.5897 36.42073261484632 5.853877830896809 6.5312847064679485 0 0 0
696 232 2 0.5897 35.0559620364604 6.234275340417332 5.997810748603037 0 0 0
697 233 3 -1.1794 38.73277452549789 6.7746867199734195 5.793137945374233 0 0 0
755 252 2 0.5897 32.644258823052375 9.267304840600694 6.723905665456669 0 0 0
759 253 2 0.5897 36.40466075264771 8.653734238614783 6.094496774207158 0 0 0
1337 446 2 0.5897 35.383049164644135 4.965047485218158 7.997578338913812 0 0 0
698 233 2 0.5897 38.846352469944584 5.9625099240616555 6.286798520397222 0 0 0
699 233 2 0.5897 38.90304019181451 7.468539733659792 6.430170127544841 0 0 0
1340 447 2 0.5897 38.125823839629156 4.219760174959789 8.794802585664769 0 0 0
1388 463 2 0.5897 34.40702940594509 7.5334085039398015 7.625979768774452 0 0 0
1285 429 3 -1.1794 39.64871444898639 3.5110473368045603 10.1522459862602 0 0 0
1339 447 3 -1.1794 37.72978004944649 4.863101502213403 8.207015365514954 0 0 0
1387 463 3 -1.1794 33.68128550746338 7.987510371622917 8.054137948936312 0 0 0
29 10 2 0.5897 39.03812787961027 2.418287164292925 0.8207445592484484 0 0 0
31 11 3 -1.1794 41.02207529105692 1.1857192284439426 0.5328430141330157 0 0 0
1851 617 2 0.5897 40.44234581527856 34.96946917381257 9.51913820047808 0 0 0
33 11 2 0.5897 40.105773412067734 0.9771134938661924 0.35089189878476357 0 0 0
34 12 3 -1.1794 46.03445587823773 2.058483305563099 1.1949364525185378 0 0 0
35 12 2 0.5897 46.22157419472546 2.3951749352455947 0.3186613061841237 0 0 0
36 12 2 0.5897 45.36897777758342 2.651958665692279 1.5430126317327844 0 0 0
88 30 3 -1.1794 38.37434725623159 5.591844048892041 3.1898118253016894 0 0 0
90 30 2 0.5897 38.40235003037721 6.039181017557077 4.035588581444714 0 0 0
91 31 3 -1.1794 41.10260678978217 6.916923189851434 2.2007872418182832 0 0 0
92 31 2 0.5897 40.28058016114686 6.462127339470935 2.3842675822367045 0 0 0
93 31 2 0.5897 41.61110796374846 6.828125228480547 3.006873231546764 0 0 0
94 32 3 -1.1794 44.16114218709997 6.898736800726929 1.3168459641974295 0 0 0
95 32 2 0.5897 43.33792555368496 6.477550009715969 1.564127079588273 0 0 0
96 32 2 0.5897 44.145365700735866 7.7413907196742215 1.7706271243299074 0 0 0
143 48 2 0.5897 42.195521583354775 8.703868728323062 1.9076442747012192 0 0 0
640 214 3 -1.1794 42.3873290088259 0.264369150773466 7.381487959001423 0 0 0
641 214 2 0.5897 42.02408692834417 0.9255813442633645 6.792348217899631 0 0 0
642 214 2 0.5897 42.734960523579424 0.7653441949726839 8.119328833996116 0 0 0
643 215 3 -1.1794 45.46602870852054 0.7533816335183372 6.8081192573085065 0 0 0
644 215 2 0.5897 46.28483890665363 0.49243098920136014 6.386590057094016 0 0 0
14147 4716 2 0.5897 57.6094796754422 29.838191718224984 0.3163576078385331 0 0 1
700 234 3 -1.1794 42.84873459395823 7.174563816767107 4.470189719925584 0 0 0
701 234 2 0.5897 43.595892896205676 6.763867143468958 4.905292255757305 0 0 0
702 234 2 0.5897 42.714365217798594 7.993954159046177 4.946400485160952 0 0 0
1286 429 2 0.5897 40.59801470534654 3.3911210981167956 10.126192045342778 0 0 0
1290 430 2 0.5897 42.85412462495565 2.7028837361405675 9.459308176495028 0 0 0
1292 431 2 0.5897 44.91372947766843 2.1290520385011087 7.909436088706365 0 0 0
1397 466 2 0.5897 44.348693990636384 8.039711190536984 8.497691767049437 0 0 0
30043 0 1 0 39.90283465420273 2.0018426876867097 5.275817110016455 0 0 0
30056 0 1 0 41.421868392888015 4.977041507027136 7.932651691980632 0 0 0
30063 0 1 0 42.76082414640286 3.5209220219313075 4.048457829624885 0 0 0
30065 0 1 0 45.57721785063535 6.127100696509803 6.695438990882191 0 0 0
30147 0 1 0 47.641339791621 3.8566185221447955 3.9471750134840304 0 0 0
37 13 3 -1.1794 48.65539513121604 1.1863359194964582 1.8759747449857627 0 0 0
38 13 2 0.5897 47.8481838084831 1.6636877210950984 2.0677490777607375 0 0 0
39 13 2 0.5897 49.29539578305134 1.5389635268230768 2.494266547270926 0 0 0
40 14 3 -1.1794 51.20896475492422 2.041054260813598 4.579229143254962 0 0 0
41 14 2 0.5897 51.34979680822894 2.8442601227421056 5.080485492542785 0 0 0
42 14 2 0.5897 52.05849698764142 1.855926540345992 4.1789117939215155 0 0 0
43 15 3 -1.1794 54.03107119671348 2.3110394888584733 3.797784679412831 0 0 0
44 15 2 0.5897 54.77338288523586 1.8884459197064785 3.3657886811804882 0 0 0
45 15 2 0.5897 54.4128659051399 2.7457445891750427 4.5603435072738785 0 0 0
97 33 3 -1.1794 47.37607767944994 8.157795978840443 0.9138106894446194 0 0 0
98 33 2 0.5897 47.508716823082565 8.47581166276355 0.02077915750346133 0 0 0
99 33 2 0.5897 47.077606075392765 7.254833447692713 0.8051583769926445 0 0 0
100 34 3 -1.1794 54.37054840889822 6.041661107657599 2.967733904073414 0 0 0
101 34 2 0.5897 53.71293158370899 6.723742743417012 3.1038841036707336 0 0 0
102 34 2 0.5897 54.35506527293306 5.528667260968687 3.7757130586875003 0 0 0
149 50 2 0.5897 48.417702998188325 9.415469671772552 2.0497838200963794 0 0 0
646 216 3 -1.1794 49.44650379368076 1.7752138683249035 7.678244560029512 0 0 0
647 216 2 0.5897 49.64734256434016 1.5740746472083202 6.764221128124524 0 0 0
648 216 2 0.5897 49.88548450399572 1.0865854916022235 8.177563651487176 0 0 0
649 217 3 -1.1794 53.367099228752934 2.7793887741786567 6.844827686632318 0 0 0
650 217 2 0.5897 53.92006606981636 2.105930568228912 6.448704424939854 0 0 0
651 217 2 0.5897 53.7353595074589 3.606142220868883 6.533226095165931 0 0 0
703 235 3 -1.1794 49.096954890148666 6.474134312151168 6.071853742767827 0 0 0
704 235 2 0.5897 48.28396212223749 6.85796040921645 5.7432932904483485 0 0 0
705 235 2 0.5897 48.8521809197019 6.069628799116318 6.904136079195605 0 0 0
706 236 3 -1.1794 51.265526062683215 5.836118165684595 4.573247176021948 0 0 0
707 236 2 0.5897 50.953968513239104 5.161235391925743 3.9701742322513907 0 0 0
708 236 2 0.5897 50.50170226082234 6.050533805861179 5.108813234321948 0 0 0
709 237 3 -1.1794 53.984200760577394 5.307059499660342 5.704375120241573 0 0 0
711 237 2 0.5897 53.15328919275675 5.782078352427332 5.69113516255974 0 0 0
767 256 2 0.5897 48.17867960379847 9.426486818559603 6.31488784677769 0 0 0
770 257 2 0.5897 50.67741379331343 8.28572317653545 6.568995410509373 0 0 0
773 258 2 0.5897 54.17094457223147 9.003416968835895 4.1489393213133505 0 0 0
1295 432 2 0.5897 48.22140792049041 2.817421935273276 8.454065302661366 0 0 0
1298 433 2 0.5897 52.90720736194863 2.260731905549457 8.681954577468902 0 0 0
1345 449 3 -1.1794 48.5763109538437 5.8848223646585875 8.853870261598619 0 0 0
1400 467 2 0.5897 48.911349540769976 8.26862016083141 8.600939011004025 0 0 0
30042 0 1 0 51.78018276213723 5.6477948216416145 0.7942240898705822 0 0 0
772 258 3 -1.1794 53.6318960489789 8.583051602251997 4.818977695573678 0 0 0
46 16 3 -1.1794 56.96821056295897 2.088016522610248 2.964885598119747 0 0 0
47 16 2 0.5897 57.74000142560958 2.0496177304030945 3.529770826097419 0 0 0
48 16 2 0.5897 57.30726314514413 2.3655235518958744 2.113848412844218 0 0 0
49 17 3 -1.1794 61.539826022063096 2.902415855444637 3.4902216171671987 0 0 0
50 17 2 0.5897 61.840893947378696 2.7770882076823424 4.390156565187421 0 0 0
51 17 2 0.5897 61.3535172893635 2.018316183808276 3.1741697915220013 0 0 0
103 35 3 -1.1794 56.98271933601816 7.2117478384915765 2.143144277161877 0 0 0
104 35 2 0.5897 56.38846476189859 6.664254474444886 2.656315492808853 0 0 0
105 35 2 0.5897 57.74828580917188 6.657698764407854 1.9909292385786799 0 0 0
652 218 3 -1.1794 55.92012643455801 1.2735454992862714 5.808940196463573 0 0 0
653 218 2 0.5897 56.348471747052024 0.49737268891458003 5.447958910185139 0 0 0
654 218 2 0.5897 56.55265377169779 1.6279298838577125 6.43388181460976 0 0 0
655 219 3 -1.1794 61.261798332585144 1.556551924170298 6.7854559162019505 0 0 0
656 219 2 0.5897 61.18246252538177 0.6207365976766279 6.600559194552986 0 0 0
657 219 2 0.5897 62.17152506310314 1.7665850337813687 6.5744693457056815 0 0 0
710 237 2 0.5897 54.62651012661551 5.955071937678815 5.993771958303055 0 0 0
712 238 3 -1.1794 57.25854869366146 6.941812449976322 6.265822648529393 0 0 0
713 238 2 0.5897 57.04900097622639 7.86358714607902 6.416335545684676 0 0 0
714 238 2 0.5897 58.0827501253638 6.8037537747569115 6.732580680550131 0 0 0
715 239 3 -1.1794 61.63860742589264 7.086236404040169 6.701903452229215 0 0 0
716 239 2 0.5897 61.00715069693293 6.795651517830961 7.359972347671099 0 0 0
717 239 2 0.5897 61.13441145243774 7.132823191334515 5.8895932879869255 0 0 0
720 240 2 0.5897 63.463597429469885 6.089438312488467 6.537135345593223 0 0 0
1300 434 3 -1.1794 57.23310640849442 2.5086944388175967 8.37419552671813 0 0 0
1304 435 2 0.5897 60.28579836864333 2.92858024287672 7.576485253674968 0 0 0
1349 450 2 0.5897 58.842232384247254 5.228748472266033 8.704311272371235 0 0 0
1408 470 3 -1.1794 60.08292610920566 9.703524660296576 8.786787031740426 0 0 0
30066 0 1 0 58.681273645526744 4.421801894698938 4.781126648285044 0 0 0
20406 6802 2 0.5897 38.82933971794298 35.041574427743484 31.757869915570147 0 0 0
30111 0 1 0 59.375564674548464 1.3472567093626786 0.2193134319136464 0 0 0
1348 450 3 -1.1794 58.92752730481572 6.1814331897998125 8.667588470491243 0 0 0
52 18 3 -1.1794 65.57304096970097 2.4981001384842494 2.993563583918798 0 0 0
53 18 2 0.5897 65.49042807873431 3.233710978963519 2.386699779088437 0 0 0
54 18 2 0.5897 65.9836547651674 2.87423074219335 3.7721224117059684 0 0 0
55 19 3 -1.1794 68.42946837393035 1.3671257605069271 2.401989059595068 0 0 0
56 19 2 0.5897 68.78850702086885 0.4975739316808241 2.578632854829564 0 0 0
57 19 2 0.5897 67.60701514735037 1.198329246337378 1.9423040506148508 0 0 0
106 36 3 -1.1794 61.80884574219549 6.773320246678225 3.5362904751570796 0 0 0
107 36 2 0.5897 62.22722766095869 6.581582896823582 2.696989956586668 0 0 0
108 36 2 0.5897 61.59361487551643 5.91404735311558 3.898999187555026 0 0 0
109 37 3 -1.1794 64.675666884181 5.322864837390154 1.9822904171527955 0 0 0
110 37 2 0.5897 64.8032809637361 5.511219094218068 1.052522230548004 0 0 0
111 37 2 0.5897 65.1371166780594 6.028404223451979 2.43562297676274 0 0 0
112 38 3 -1.1794 68.61487655491379 6.733125797708311 1.6382358271491968 0 0 0
113 38 2 0.5897 68.01936672621967 6.869912913527407 0.9014262059855941 0 0 0
114 38 2 0.5897 68.07244364116544 6.323942323443738 2.3124519004128605 0 0 0
158 53 2 0.5897 64.0238423037896 9.590308540544875 2.1188758971403363 0 0 0
161 54 2 0.5897 69.4724933506675 8.470649283471017 2.708862390800884 0 0 0
658 220 3 -1.1794 63.65639588125402 2.4916044240623694 5.366397590388507 0 0 0
659 220 2 0.5897 63.944332048718 2.6297734934497163 4.464050096573907 0 0 0
660 220 2 0.5897 63.64545030508701 3.3677877665198666 5.751643352577348 0 0 0
661 221 3 -1.1794 68.94456072767204 2.559000583220833 6.139753929180509 0 0 0
662 221 2 0.5897 68.95922277587962 2.383166477411337 5.198956752559636 0 0 0
663 221 2 0.5897 69.583570350118 1.9487998052194926 6.5079299599006495 0 0 0
718 240 3 -1.1794 64.12719263253125 5.402744491073828 6.6029036845600855 0 0 0
719 240 2 0.5897 63.85875910800738 4.8812672436046345 7.3593674638269695 0 0 0
721 241 3 -1.1794 66.34276960063833 5.511286258741289 4.710795746806492 0 0 0
722 241 2 0.5897 66.22187090002448 6.460458775845141 4.736994867561413 0 0 0
723 241 2 0.5897 65.80847531833021 5.181275628962138 5.433190225253995 0 0 0
724 242 3 -1.1794 68.50411824147538 5.380592054489295 6.353093634282241 0 0 0
725 242 2 0.5897 67.79383548867541 5.4442418855951935 5.714596327062775 0 0 0
726 242 2 0.5897 68.75015524373053 4.455573276795514 6.346958385263284 0 0 0
783 261 2 0.5897 62.340783193232305 9.153989737280753 5.877517495952095 0 0 0
786 262 2 0.5897 65.00701700583333 8.494229422821874 2.8550532648785967 0 0 0
788 263 2 0.5897 69.02366687048067 7.682121426618975 5.948694478089637 0 0 0
1310 437 2 0.5897 68.48081401951455 3.6719843880819933 9.121769618481485 0 0 0
1352 451 2 0.5897 62.66734392647593 5.472694529884135 10.011503823319138 0 0 0
1355 452 2 0.5897 65.93916462663495 5.412676878521792 8.089962218413275 0 0 0
1359 453 2 0.5897 68.6960259633745 5.95560831238526 8.174766768061655 0 0 0
784 262 3 -1.1794 65.8125173876762 7.9794137155232026 2.9036751053554846 0 0 0
1306 436 3 -1.1794 66.21156932473171 3.6619813399354424 7.213601818479188 0 0 0
1307 436 2 0.5897 66.84178055622294 3.681513900440851 7.933799045477731 0 0 0
1354 452 3 -1.1794 66.1108690852847 5.949293151330666 8.86377810550953 0 0 0
115 39 3 -1.1794 3.322668826618455 9.686190432515554 2.217475100311718 0 0 0
116 39 2 0.5897 3.516108681840798 8.75761794472324 2.0887740887776918 0 0 0
117 39 2 0.5897 2.708583077828882 9.703913171828473 2.9515154247708173 0 0 0
163 55 3 -1.1794 6.159137811046657 13.05357786563871 3.1317644955604473 0 0 0
164 55 2 0.5897 5.464323805978609 13.207433109626232 2.491613223956512 0 0 0
165 55 2 0.5897 5.696038696520868 12.846447885142279 3.943471761245155 0 0 0
211 71 3 -1.1794 6.238528126206473 15.67869689077304 1.6948687476292328 0 0 0
212 71 2 0.5897 5.390019220652682 15.276829008078954 1.508410569951959 0 0 0
213 71 2 0.5897 6.843748363032187 14.940351027152719 1.7640452279183736 0 0 0
257 86 2 0.5897 1.9038041432890664 18.04111121139696 2.662917202353732 0 0 0
261 87 2 0.5897 5.973456012335162 17.571183142753686 2.4457347567240557 0 0 0
727 243 3 -1.1794 4.011390701473872 9.289667904300561 6.416306754405377 0 0 0
728 243 2 0.5897 3.2633215568137204 9.878893759492989 6.513453082849928 0 0 0
729 243 2 0.5897 4.079870757102701 8.847258704195792 7.262366366879459 0 0 0
730 244 3 -1.1794 6.472534440707558 9.54452028095131 5.238277736394826 0 0 0
732 244 2 0.5897 5.5999068133374035 9.37116821771276 5.591409131141054 0 0 0
790 264 3 -1.1794 2.582608605367932 11.711314145424131 6.408920461302701 0 0 0
791 264 2 0.5897 2.3740561408742353 12.145070638265066 7.2363216537547 0 0 0
792 264 2 0.5897 2.6014368360495768 12.419224156582578 5.764916614324028 0 0 0
793 265 3 -1.1794 5.293491389947166 11.957419611908332 5.776990774361187 0 0 0
794 265 2 0.5897 5.9448284808646505 11.257794364695554 5.726829087585212 0 0 0
795 265 2 0.5897 4.5027335533951796 11.526336958520696 6.101184335839567 0 0 0
844 282 3 -1.1794 2.9091232480229494 15.01027295990315 5.407388425545576 0 0 0
845 282 2 0.5897 3.211492785330522 14.717212830058747 6.26699311932127 0 0 0
846 282 2 0.5897 2.9248363078940898 15.965873895978646 5.460414701890249 0 0 0
847 283 3 -1.1794 6.137646027716113 14.406027153971268 6.713326182101028 0 0 0
848 283 2 0.5897 5.909888724435508 13.76956769190538 6.035625848399895 0 0 0
849 283 2 0.5897 6.300064953698034 13.877123154246853 7.494423051055441 0 0 0
908 303 2 0.5897 5.790137724371232 16.53589781795666 6.1847080313701355 0 0 0
1477 493 3 -1.1794 3.3958079685126474 14.665653228121327 8.042279309168846 0 0 0
1481 494 2 0.5897 6.598882511802563 12.579709577165504 9.559857847369825 0 0 0
30158 0 1 0 2.1257555973322924 13.002482636981563 2.6781389853730615 0 0 0
1360 454 3 -1.1794 3.515886158627883 8.196353249881817 9.140383034785284 0 0 0
733 245 3 -1.1794 9.39075970441336 9.973113223096721 5.259645690459934 0 0 0
738 246 2 0.5897 13.713108590768254 9.71506628038419 4.9625509472509535 0 0 0
118 40 3 -1.1794 8.920036701131593 8.531606445157404 2.5490098160293684 0 0 0
120 40 2 0.5897 9.124179060031189 9.168525349463696 1.8642529381304036 0 0 0
121 41 3 -1.1794 12.670518757860993 8.642009901099502 2.4646380719027814 0 0 0
122 41 2 0.5897 11.881815051797323 8.654047572109304 3.006886170784088 0 0 0
166 56 3 -1.1794 8.673022555741431 11.866991468396439 3.2992980983018936 0 0 0
167 56 2 0.5897 9.285622466340113 12.500365399668588 3.6731832306486916 0 0 0
168 56 2 0.5897 7.865855807178959 12.36385129084155 3.1657181054027466 0 0 0
169 57 3 -1.1794 15.349169023040712 12.179832152289046 1.99459462996546 0 0 0
170 57 2 0.5897 16.27657982692344 11.944660669913056 1.9656842664392442 0 0 0
171 57 2 0.5897 14.969842010624976 11.58159464377741 2.6383759926595913 0 0 0
214 72 3 -1.1794 9.460118030263837 14.81908522043894 3.1245345893196235 0 0 0
215 72 2 0.5897 9.061161324528527 15.673420317967606 3.289390808167704 0 0 0
216 72 2 0.5897 10.402393434987717 14.982081611083848 3.1667425029422667 0 0 0
217 73 3 -1.1794 12.304342213150939 15.790868812397433 3.2200791117401444 0 0 0
218 73 2 0.5897 12.15550313220108 15.78794551005537 4.165631759789582 0 0 0
219 73 2 0.5897 13.21873064735083 15.525993173483577 3.1202499754704656 0 0 0
220 74 3 -1.1794 14.966918782441983 15.004685619076273 3.840288866179684 0 0 0
221 74 2 0.5897 15.127933374755699 14.219647349041514 3.3168183229757657 0 0 0
734 245 2 0.5897 8.748272439831362 9.711125286357943 5.919041567729046 0 0 0
735 245 2 0.5897 8.885343066224152 10.469820962622942 4.616166199198354 0 0 0
736 246 3 -1.1794 14.289352945272062 9.946778970110303 4.2342086157258985 0 0 0
737 246 2 0.5897 13.95794060962808 9.437505165802568 3.4945890448357853 0 0 0
796 266 3 -1.1794 11.970258821922982 13.086392224225277 5.818709962547687 0 0 0
797 266 2 0.5897 12.877516316834338 13.24713934056161 5.559334744816267 0 0 0
798 266 2 0.5897 11.961141396562654 13.234603618621623 6.764321762732067 0 0 0
799 267 3 -1.1794 14.848438896249139 12.050988601719647 6.029936390763786 0 0 0
801 267 2 0.5897 14.907161399627316 11.763688850527691 6.941112656740224 0 0 0
850 284 3 -1.1794 8.22583525569783 15.661509743703403 5.506588404476426 0 0 0
851 284 2 0.5897 8.644383281129755 15.035825872477606 4.915344811409737 0 0 0
852 284 2 0.5897 7.554101218217517 15.151530342580427 5.9592761729496875 0 0 0
853 285 3 -1.1794 11.538217958208927 15.824455358056248 5.8027169149011115 0 0 0
854 285 2 0.5897 11.640916986576805 14.872911313855244 5.78689688157617 0 0 0
855 285 2 0.5897 10.609080184685187 15.962528109450973 5.986757395737124 0 0 0
856 286 3 -1.1794 15.283332057832881 14.833076433722997 6.53041660877054 0 0 0
857 286 2 0.5897 15.140275550911392 14.444983184458781 5.667195265969816 0 0 0
858 286 2 0.5897 14.988251950655528 14.162808242544122 7.146776477156091 0 0 0
1368 456 2 0.5897 12.160108041274928 11.167175208339126 6.31795320509954 0 0 0
1421 474 2 0.5897 8.67046957124486 11.434501241846732 8.90863599486588 0 0 0
1424 475 2 0.5897 12.84530009358726 12.953595770030224 8.840319831360302 0 0 0
1426 476 3 -1.1794 14.971629468392145 12.455864225344223 8.73596322729633 0 0 0
1484 495 2 0.5897 10.538369792455315 15.460363999492113 9.50130765205143 0 0 0
30140 0 1 0 11.890591291359561 12.357441225883951 1.481532186845244 0 0 0
914 305 2 0.5897 15.053978662347843 17.4623926924978 5.863047297297055 0 0 0
1541 514 2 0.5897 10.719485908084202 17.65427508567871 9.248126434466151 0 0 0
1366 456 3 -1.1794 12.19513517291396 10.21142007449766 6.35715098435708 0 0 0
1363 455 3 -1.1794 7.714386518912912 9.66172502243507 8.882783684587741 0 0 0
1423 475 3 -1.1794 11.905784128664031 13.053496385074126 8.686821220358206 0 0 0
126 42 2 0.5897 21.112568357866273 9.147167765802758 3.556592611254088 0 0 0
222 74 2 0.5897 15.802362219502688 15.471850518135547 3.8354972046662477 0 0 0
30162 0 1 0 17.435464250795178 14.413837825850829 1.407004747459568 0 0 0
124 42 3 -1.1794 20.532494573900806 8.810700673020712 2.8735586132524547 0 0 0
125 42 2 0.5897 20.76879125512974 9.308915686575155 2.091140697534169 0 0 0
172 58 3 -1.1794 18.53186071019242 11.855004220591574 2.907121698002492 0 0 0
173 58 2 0.5897 18.504980714023066 10.940436097529956 3.1883233336150494 0 0 0
174 58 2 0.5897 18.399766934081125 12.357282132801695 3.71117371248901 0 0 0
175 59 3 -1.1794 21.319610384475137 11.748193285496038 2.986670764858544 0 0 0
176 59 2 0.5897 21.488282884630326 12.684604519629234 2.882194888608574 0 0 0
177 59 2 0.5897 20.428060036125203 11.62702764448081 2.6600387798777447 0 0 0
223 75 3 -1.1794 20.461574191189502 15.431795937687056 2.605542187567316 0 0 0
224 75 2 0.5897 20.190060033946956 16.349654330888274 2.5986260818533355 0 0 0
225 75 2 0.5897 21.324441805063795 15.439891136881782 3.019819637193521 0 0 0
275 92 2 0.5897 20.690265389847443 18.120945119138522 4.526744421203287 0 0 0
739 247 3 -1.1794 18.161275525285635 9.558682471320322 4.333123027485317 0 0 0
741 247 2 0.5897 17.31423231005168 9.113579257740994 4.358275224487134 0 0 0
742 248 3 -1.1794 21.417746901023836 9.59040265677204 5.995194213269285 0 0 0
744 248 2 0.5897 21.18962011062565 9.635780071656395 6.923704243863453 0 0 0
800 267 2 0.5897 15.231424780499047 11.332511276206935 5.5266038687760455 0 0 0
802 268 3 -1.1794 18.491524903507806 13.103326062925454 5.4127443436071845 0 0 0
803 268 2 0.5897 17.667440493766343 12.954206145648259 5.87629577193354 0 0 0
804 268 2 0.5897 19.168496898245934 12.838565356543114 6.035513121297504 0 0 0
859 287 3 -1.1794 17.65845666783754 16.018600258300406 4.777959593753871 0 0 0
860 287 2 0.5897 18.387681677895852 15.459419192221516 4.510041842656427 0 0 0
861 287 2 0.5897 17.04836222105667 15.424413185310229 5.214947538576462 0 0 0
917 306 2 0.5897 18.90313513900695 17.692469552163292 5.674265883973704 0 0 0
1374 458 2 0.5897 18.160941004086194 10.258612246300961 10.090592736114099 0 0 0
1487 496 2 0.5897 17.105528971326624 15.30691207286545 8.267079798874738 0 0 0
30132 0 1 0 16.533232250549773 8.62107762461761 1.132042504035338 0 0 0
180 60 2 0.5897 23.659854133507682 12.367007236388462 2.8427730273183847 0 0 0
1486 496 3 -1.1794 17.989369972511305 15.447451475169858 8.606646970594559 0 0 0
1382 461 2 0.5897 27.72969472128362 9.625522793106752 8.435273482342541 0 0 0
127 43 3 -1.1794 27.00068361590305 10.02755538236431 1.569734442380882 0 0 0
129 43 2 0.5897 26.177558995883164 9.938294926700907 2.050078317582888 0 0 0
130 44 3 -1.1794 29.86877510922761 8.536635212031179 2.776518389713854 0 0 0
131 44 2 0.5897 30.241419870635042 9.005978204551253 2.0301371278343328 0 0 0
178 60 3 -1.1794 24.151467447531115 13.188035741530824 2.8642186328507386 0 0 0
179 60 2 0.5897 25.048092740783666 12.925506638342645 3.0724844922961356 0 0 0
181 61 3 -1.1794 26.649330775894803 12.125559367492283 3.7735164017098723 0 0 0
182 61 2 0.5897 26.653300210656717 11.47942666819144 3.067308968153449 0 0 0
183 61 2 0.5897 27.043017570245592 11.6701205613856 4.517705899903112 0 0 0
226 76 3 -1.1794 23.018020050173902 15.622328546102567 3.4309867334257094 0 0 0
227 76 2 0.5897 23.68750441465606 16.288295882658772 3.2744314296212638 0 0 0
228 76 2 0.5897 23.49645703827065 14.793376084522766 3.4179948650350895 0 0 0
285 95 2 0.5897 29.848964417957554 18.07030194759163 2.3844272677990834 0 0 0
745 249 3 -1.1794 24.713326505101485 9.819913802675071 6.040010752744829 0 0 0
747 249 2 0.5897 25.302917276476908 9.983142288436733 6.776197428542816 0 0 0
748 250 3 -1.1794 26.94046768926231 8.75070293008092 4.671397090436053 0 0 0
749 250 2 0.5897 26.081581074586648 9.113026449087423 4.888807502950668 0 0 0
751 251 3 -1.1794 29.852928453967348 10.195745526395118 5.128887479875105 0 0 0
752 251 2 0.5897 29.79289316669177 9.589400371504828 4.390665094404258 0 0 0
805 269 3 -1.1794 23.441807678969134 12.423735455066113 5.863876046014283 0 0 0
806 269 2 0.5897 23.567695033508187 11.477331236759412 5.795291408750768 0 0 0
807 269 2 0.5897 23.63863490209058 12.75610917692186 4.98808043435884 0 0 0
808 270 3 -1.1794 30.01047780038026 13.06463719417279 5.935993381586286 0 0 0
809 270 2 0.5897 30.690581296454663 13.579918789892757 5.502201395150137 0 0 0
810 270 2 0.5897 29.965126751987484 12.253094954543787 5.430449882327251 0 0 0
862 288 3 -1.1794 29.257961408673328 15.81994584384198 5.868839499449573 0 0 0
863 288 2 0.5897 30.09292767504608 15.43632324744438 6.1369753322796265 0 0 0
864 288 2 0.5897 28.60051797246696 15.182347490835543 6.147170826913086 0 0 0
1380 460 2 0.5897 23.793075886614346 9.52564298228436 8.801325398381678 0 0 0
1385 462 2 0.5897 30.057583746545887 8.863289965229695 6.922334095686695 0 0 0
1437 479 2 0.5897 27.145904138444518 11.795768885386638 8.155676703656178 0 0 0
1440 480 2 0.5897 30.00040130761839 12.153302521637645 8.42066877819553 0 0 0
1493 498 2 0.5897 27.655742985865942 15.054834752565297 8.569969774114071 0 0 0
1554 518 2 0.5897 23.775237743999206 17.1363098210854 9.08248081842263 0 0 0
1556 519 2 0.5897 27.260847391088642 17.407911840527994 8.215818015939279 0 0 0
30057 0 1 0 29.35853930363556 14.112302246419956 1.8521742917484905 0 0 0
923 308 2 0.5897 26.176097239233183 16.34897736982831 6.1108274440049515 0 0 0
1381 461 3 -1.1794 26.92644641999324 9.82396811678357 7.953979633799424 0 0 0
1433 478 2 0.5897 23.57536376579648 12.328349547657355 8.053219312351569 0 0 0
133 45 3 -1.1794 32.622126665589974 9.742538997609918 0.7342927674909606 0 0 0
135 45 2 0.5897 32.261067419381625 10.551142989497261 1.097649391920657 0 0 0
136 46 3 -1.1794 36.70426050470839 9.192727584474818 3.0695748825864064 0 0 0
137 46 2 0.5897 37.63593620335189 8.973156399724814 3.070120877721802 0 0 0
139 47 3 -1.1794 39.400135537373934 8.878051252950035 3.355272941541305 0 0 0
184 62 3 -1.1794 32.42173222200452 11.704487728604406 2.800395890504659 0 0 0
185 62 2 0.5897 33.35546971399099 11.804483619110982 2.6150138284464957 0 0 0
186 62 2 0.5897 32.20164238266003 12.4635400982926 3.3404251877519004 0 0 0
187 63 3 -1.1794 35.132563724009785 12.109598558062071 2.3022294585883873 0 0 0
188 63 2 0.5897 35.52480196137016 12.969666313868524 2.452777044099151 0 0 0
189 63 2 0.5897 35.87930315234771 11.523276981776402 2.18041451396232 0 0 0
229 77 3 -1.1794 36.47075763601256 14.534952162802249 3.0862790074147313 0 0 0
230 77 2 0.5897 35.64056936545414 14.841204645179543 2.7212739991985724 0 0 0
231 77 2 0.5897 36.320526617064 14.503699849370475 4.031100015198951 0 0 0
232 78 3 -1.1794 39.20362131687008 15.347120018958634 3.6208706096986427 0 0 0
234 78 2 0.5897 38.40837817682479 15.048307824718078 3.179814069357296 0 0 0
21063 7021 2 0.5897 43.506649155388544 0.7565498862633089 30.53838616366909 0 1 0
293 98 2 0.5897 38.26555301087289 18.540689841367513 3.390111711601546 0 0 0
754 252 3 -1.1794 32.45483258844128 9.391531627449217 5.793896068971772 0 0 0
756 252 2 0.5897 31.548163817601058 9.697676635302303 5.772457448726373 0 0 0
757 253 3 -1.1794 36.710518617639906 9.478734352754321 5.717591645998911 0 0 0
758 253 2 0.5897 36.707950431225356 9.326403163718537 4.7725940666545945 0 0 0
811 271 3 -1.1794 33.19756842504304 12.3292358232001 5.490391198030671 0 0 0
812 271 2 0.5897 32.975239217793074 11.439997028823338 5.2146077188146975 0 0 0
813 271 2 0.5897 32.85571609596241 12.39653798773461 6.381929537067292 0 0 0
814 272 3 -1.1794 36.27454314312246 12.165886879792419 5.718641990169353 0 0 0
815 272 2 0.5897 35.46794705258501 12.487904596117241 5.316225687665542 0 0 0
816 272 2 0.5897 36.27367402156804 11.225716422649054 5.538890755082026 0 0 0
819 273 2 0.5897 39.02919052178379 12.211076352578145 7.146204437861255 0 0 0
865 289 3 -1.1794 32.07105778800461 15.145479025784931 5.416836655246976 0 0 0
866 289 2 0.5897 32.04941934135911 15.06899623861468 4.462942740356469 0 0 0
867 289 2 0.5897 32.70653049311184 14.486369525952771 5.696087420026918 0 0 0
868 290 3 -1.1794 36.03686791926147 15.281793194110014 5.907394861180657 0 0 0
869 290 2 0.5897 35.66002895299576 14.83403810055954 6.664851150129973 0 0 0
870 290 2 0.5897 36.983063092309465 15.197411245356202 6.024980483612649 0 0 0
873 291 2 0.5897 39.52372214857088 14.086164098231206 5.93463988417175 0 0 0
932 311 2 0.5897 36.534354368389025 17.76449449164669 6.206797596949671 0 0 0
1392 464 2 0.5897 36.4024822985264 9.591916840621964 8.48433970344832 0 0 0
1442 481 2 0.5897 33.513790586759825 12.120208973806209 8.325958562852485 0 0 0
1445 482 2 0.5897 35.82184037493315 11.832496198734582 7.760587313679126 0 0 0
1447 483 3 -1.1794 38.753509861842915 11.525861715694122 8.926579227680628 0 0 0
1496 499 2 0.5897 32.85245791468341 14.479522061415324 8.573721513081018 0 0 0
30032 0 1 0 38.90126447336802 12.293047404747483 1.422913869820115 0 0 0
871 291 3 -1.1794 39.10781869869055 14.836999079026556 6.358318465466969 0 0 0
288 96 2 0.5897 31.763986126975766 17.69631987236509 0.5320038585061015 0 0 0
1393 465 3 -1.1794 39.840016873845464 8.882617530117233 7.293287539253326 0 0 0
1441 481 3 -1.1794 32.875164554216475 12.808565738601093 8.140067060419275 0 0 0
1495 499 3 -1.1794 32.82678941773191 15.405345860106475 8.815434249799292 0 0 0
763 255 3 -1.1794 44.56668218990624 9.828295428339269 5.904058280314327 0 0 0
140 47 2 0.5897 39.983547952530614 9.23997803619823 2.688286877731577 0 0 0
142 48 3 -1.1794 42.33511022809968 9.649940773549343 1.8664761774682028 0 0 0
144 48 2 0.5897 43.24007647857247 9.77172065802853 2.1535974237763904 0 0 0
145 49 3 -1.1794 45.03497437833014 9.680171789126534 2.965687513431517 0 0 0
146 49 2 0.5897 45.959409553589786 9.655210974507792 2.71864850776593 0 0 0
147 49 2 0.5897 45.04257310559477 9.692220910107272 3.922781888711981 0 0 0
190 64 3 -1.1794 42.63361460736391 12.526335678167616 1.4553725410327827 0 0 0
191 64 2 0.5897 42.27747779573646 13.047191942081676 2.1751691318587016 0 0 0
192 64 2 0.5897 42.488433984136094 11.61838272298426 1.7214106689177031 0 0 0
193 65 3 -1.1794 45.35835424977613 13.072160839144889 2.729378443237993 0 0 0
194 65 2 0.5897 45.8449927863716 13.697496980535679 2.1923783863645956 0 0 0
195 65 2 0.5897 44.696743815658834 12.71234475863512 2.1385862655251078 0 0 0
233 78 2 0.5897 38.948149628391484 15.441285153014958 4.538529019539693 0 0 0
235 79 3 -1.1794 41.768171561003705 14.676612150876407 3.8273162708780495 0 0 0
236 79 2 0.5897 40.841629648160435 14.864478069788946 3.6774567155386695 0 0 0
237 79 2 0.5897 41.99147241460745 15.179792428765511 4.610373097865806 0 0 0
760 254 3 -1.1794 41.45746812243198 9.638040412214858 5.2769373396069685 0 0 0
761 254 2 0.5897 41.707024575466306 10.56165697183246 5.30670801799306 0 0 0
762 254 2 0.5897 40.606474024917404 9.633386233658669 4.838736208184565 0 0 0
764 255 2 0.5897 45.466631493192224 9.692435976827316 6.200481610234141 0 0 0
765 255 2 0.5897 44.03822068279945 9.751846679347581 6.698486467716183 0 0 0
817 273 3 -1.1794 39.14852646974629 12.047117821056473 6.2107317892757985 0 0 0
818 273 2 0.5897 38.351957053192365 11.58825839321996 5.943978757471665 0 0 0
820 274 3 -1.1794 42.03746333569516 12.868026128773103 5.837573099762869 0 0 0
821 274 2 0.5897 41.97101746486404 13.78594329760924 5.574429844476838 0 0 0
822 274 2 0.5897 41.282261822995636 12.726768541427505 6.408492022680381 0 0 0
823 275 3 -1.1794 45.14922225027756 12.95451160069684 5.477885874068836 0 0 0
824 275 2 0.5897 45.12156727971622 13.259060214050768 4.570847600533661 0 0 0
825 275 2 0.5897 44.308062647959055 12.517202276791373 5.609959041635326 0 0 0
872 291 2 0.5897 39.812734991870855 15.476707937044083 6.458813732515301 0 0 0
874 292 3 -1.1794 42.06030945517531 16.101729015338176 6.1919503099574085 0 0 0
875 292 2 0.5897 42.37209106890857 15.992294395146931 7.090309183352328 0 0 0
876 292 2 0.5897 42.2297653082268 17.0218030096818 5.989513766938813 0 0 0
877 293 3 -1.1794 45.808823787120595 15.582890202661858 7.013241191233788 0 0 0
878 293 2 0.5897 46.70897159596207 15.627041159825664 6.690725383060132 0 0 0
879 293 2 0.5897 45.40892826841183 14.872144171556336 6.512088687493782 0 0 0
939 313 2 0.5897 44.940255104108736 17.19530972026882 6.113181178481649 0 0 0
1395 465 2 0.5897 40.53064827519701 8.876754846911222 6.630546710354268 0 0 0
1396 466 3 -1.1794 44.14469008378809 8.962672595208929 8.648542807966576 0 0 0
1451 484 2 0.5897 42.15482923805521 11.845178088164678 9.019202300397886 0 0 0
1502 501 2 0.5897 38.87414599172592 14.835561551348041 8.211422993453848 0 0 0
1504 502 3 -1.1794 42.40808501667368 14.751659346193325 9.144120244650717 0 0 0
1508 503 2 0.5897 45.56716634378906 14.862102517992959 8.821220956701449 0 0 0
1568 523 2 0.5897 38.634461537076504 17.21216107749858 9.022803445256287 0 0 0
1453 485 3 -1.1794 43.95880078610829 11.950535410985923 8.805785388422576 0 0 0
30308 0 1 0 40.958982417141925 15.680793265815788 0.28538036476684364 0 0 1
148 50 3 -1.1794 48.530564522159246 9.735192584394184 2.9449213256485667 0 0 0
150 50 2 0.5897 48.54829255712703 8.94319880914369 3.482194208641207 0 0 0
151 51 3 -1.1794 51.05336519498625 9.93222877099115 1.7483682066593622 0 0 0
152 51 2 0.5897 51.704008632301814 9.434492543851531 2.2434980258187753 0 0 0
153 51 2 0.5897 50.281314986136394 9.94719709989865 2.3140058791064066 0 0 0
196 66 3 -1.1794 50.484167230377636 12.278223830040615 3.3109033514175628 0 0 0
197 66 2 0.5897 50.97675493376921 11.751790634950659 2.6812549630674565 0 0 0
198 66 2 0.5897 50.88188448169576 12.074323031450987 4.157354192137801 0 0 0
238 80 3 -1.1794 47.924758264814315 14.447773244509975 2.9387771788910326 0 0 0
239 80 2 0.5897 48.51140014612977 13.737491178576136 2.678812219193482 0 0 0
240 80 2 0.5897 47.56335806238386 14.165215387571736 3.778886169133446 0 0 0
241 81 3 -1.1794 50.6457686953858 14.908863611143195 3.3072984040024345 0 0 0
242 81 2 0.5897 49.76617513311783 14.987684018368043 3.6765331832781274 0 0 0
243 81 2 0.5897 50.75286608097528 13.97247033188825 3.1401782069188813 0 0 0
244 82 3 -1.1794 53.46704230559798 15.475602594382158 2.383292535241332 0 0 0
245 82 2 0.5897 52.54845401094524 15.275606426779548 2.563373008538454 0 0 0
309 103 2 0.5897 53.51371683136623 17.415319186012606 2.5506885560827186 0 0 0
766 256 3 -1.1794 47.31633540693906 9.377991091121807 5.902282800853317 0 0 0
768 256 2 0.5897 47.36376027961062 9.996949262924314 5.173671617564203 0 0 0
769 257 3 -1.1794 50.74396118983945 8.970390961800875 5.903387817892367 0 0 0
771 257 2 0.5897 51.46589380101156 8.689244237699898 5.3412474249644655 0 0 0
774 258 2 0.5897 53.71268063935488 9.152534709518417 5.584087843940393 0 0 0
826 276 3 -1.1794 47.52158014029831 11.95927094323793 4.509889552761617 0 0 0
827 276 2 0.5897 48.08474119847577 11.625884175931539 3.811367126650825 0 0 0
828 276 2 0.5897 46.63984048041305 11.938105424117108 4.137977139254778 0 0 0
829 277 3 -1.1794 51.147397998235014 11.92177872345262 6.048076815895131 0 0 0
830 277 2 0.5897 51.04324655001294 10.998495921462736 6.278151573432307 0 0 0
831 277 2 0.5897 50.697285887661806 12.395630174879207 6.747430286332052 0 0 0
832 278 3 -1.1794 53.6369613356415 10.889572041663367 6.2276921833838825 0 0 0
833 278 2 0.5897 53.80450896426899 11.022373876496713 7.160710830727477 0 0 0
834 278 2 0.5897 52.932270053296484 11.503397255470986 6.020661901726804 0 0 0
880 294 3 -1.1794 48.54016679497445 14.697888796929034 6.241245053733943 0 0 0
881 294 2 0.5897 49.46858229933801 14.875595172613783 6.391898982975663 0 0 0
882 294 2 0.5897 48.49913718165714 13.755006463315476 6.081492338587093 0 0 0
883 295 3 -1.1794 51.42142384604005 15.401744291964432 5.850138391564096 0 0 0
884 295 2 0.5897 51.14390329730665 16.31760932957294 5.870271926609535 0 0 0
885 295 2 0.5897 51.39542460937854 15.163419404602642 4.9234469524596305 0 0 0
886 296 3 -1.1794 54.50831057071634 16.467257262489966 5.89268842858236 0 0 0
887 296 2 0.5897 54.25983310024992 16.424286518822452 4.969300761524945 0 0 0
888 296 2 0.5897 54.2259372155253 15.628126858410491 6.25649752863562 0 0 0
941 314 2 0.5897 47.93345947296881 16.43351927345857 5.565501011023226 0 0 0
948 316 2 0.5897 54.73228920128756 18.057627811578865 6.072761021531998 0 0 0
1404 468 2 0.5897 54.027526050356876 8.592222844249244 10.501489349731095 0 0 0
1457 486 2 0.5897 48.33063285613623 12.663154585592382 8.420749896647244 0 0 0
1461 487 2 0.5897 51.3229508675264 11.154145153461712 9.825599755118464 0 0 0
1511 504 2 0.5897 48.65793644794686 14.528646228627569 9.268838081878332 0 0 0
1514 505 2 0.5897 53.80975136033769 13.974004991326003 8.499086565160583 0 0 0
1580 527 2 0.5897 52.3110956101576 18.75626325570476 7.741365286074271 0 0 0
30081 0 1 0 54.437905379142656 12.250068067601337 2.917778043146696 0 0 0
246 82 2 0.5897 53.51117242686955 15.564255563908766 1.4312293886402125 0 0 0
302 101 2 0.5897 48.1811841172306 16.392085766524893 2.5536128967558085 0 0 0
1399 467 3 -1.1794 48.921055108160104 9.224818761219794 8.558257320857278 0 0 0
1456 486 3 -1.1794 49.221560367598535 12.99967771353205 8.324665770539887 0 0 0
154 52 3 -1.1794 56.242437326897324 9.358248742046184 3.604206255460452 0 0 0
780 260 2 0.5897 59.648347219985304 9.190643536801717 7.2026814975637965 0 0 0
155 52 2 0.5897 56.41026387927527 8.441319923135374 3.386703800671036 0 0 0
156 52 2 0.5897 56.52077490325418 9.843904065629859 2.8277405775168645 0 0 0
159 53 2 0.5897 62.77752396027219 8.730907528175802 2.1228430924006925 0 0 0
199 67 3 -1.1794 57.39738810722038 11.185434516164678 0.23668150791728726 0 0 0
200 67 2 0.5897 58.24357783016113 11.344952700408008 0.6547124047660208 0 0 0
20364 6788 2 0.5897 63.817651213964105 0.1289075813762821 26.172842258205826 0 1 0
202 68 3 -1.1794 59.9824527042306 11.296814812082603 1.6721295817375046 0 0 0
203 68 2 0.5897 60.7663013930505 11.777533848917912 1.4061928329163542 0 0 0
204 68 2 0.5897 60.258530076259504 10.791961484004837 2.4370707844140544 0 0 0
247 83 3 -1.1794 57.248979593179506 15.949522296005165 1.474287405624202 0 0 0
248 83 2 0.5897 57.5753047003757 16.83328086011722 1.3048338154413797 0 0 0
249 83 2 0.5897 56.58671167589744 15.804565009112725 0.7985512526874873 0 0 0
315 105 2 0.5897 60.250166560242704 16.933034569839347 2.3985325332478205 0 0 0
775 259 3 -1.1794 56.79829542798847 9.511398496226601 6.553240146163455 0 0 0
776 259 2 0.5897 57.74982869789405 9.426999013618097 6.492470201894765 0 0 0
777 259 2 0.5897 56.515967375461095 9.69525850192218 5.657294756850154 0 0 0
778 260 3 -1.1794 59.436619133558565 9.170450230144974 6.269410233564779 0 0 0
779 260 2 0.5897 60.22965850855184 9.486555717706675 5.83651595218709 0 0 0
889 297 3 -1.1794 57.46780600559383 17.05300200662217 6.591918412848902 0 0 0
890 297 2 0.5897 57.7736935846853 16.2394429536515 6.190936765641805 0 0 0
891 297 2 0.5897 56.57828302033408 17.16601252390347 6.256941868345778 0 0 0
892 298 3 -1.1794 60.00893252920071 15.152892505676158 5.226566996487389 0 0 0
893 298 2 0.5897 60.17692604893897 14.246616564375067 4.968354019933399 0 0 0
894 298 2 0.5897 60.649724684258196 15.665540809054669 4.733810552422174 0 0 0
1406 469 2 0.5897 56.924653480329575 8.828117562758166 8.327317713606016 0 0 0
1467 489 2 0.5897 56.91981855620277 10.833597193715956 9.373326423535074 0 0 0
1468 490 3 -1.1794 59.567833382497255 12.223136748738034 8.031423913952464 0 0 0
1517 506 2 0.5897 57.005407092988 16.041902489311735 8.207301442623342 0 0 0
1520 507 2 0.5897 60.1678067911933 15.550918766868389 7.308261319740242 0 0 0
30160 0 1 0 57.65581148176421 13.212639696894533 5.2955556403805115 0 0 0
1589 530 2 0.5897 60.23184742354866 17.803981291153633 9.062786290540496 0 0 0
1522 508 3 -1.1794 62.958091471489276 13.644840754201777 7.732505840843094 0 0 0
897 299 2 0.5897 63.63018324298592 15.295640850758879 5.610610312617016 0 0 0
157 53 3 -1.1794 63.49751664499941 9.022768545404254 2.6820028377207894 0 0 0
160 54 3 -1.1794 69.65520524755172 9.294899607119207 3.159927270747825 0 0 0
162 54 2 0.5897 69.45582680411113 9.115007567910268 4.078687235178454 0 0 0
205 69 3 -1.1794 65.97555126344618 12.718449677148602 1.958772939827131 0 0 0
206 69 2 0.5897 66.90558234171814 12.629772118998693 2.1671230867338678 0 0 0
207 69 2 0.5897 65.90128862260556 12.409014410640843 1.0560180918297184 0 0 0
208 70 3 -1.1794 69.0443227127264 11.931783136421533 2.0942929519936717 0 0 0
209 70 2 0.5897 69.38755362143914 12.386195818370634 2.8636646266676093 0 0 0
210 70 2 0.5897 69.42492936262674 11.054904498331156 2.143830346053948 0 0 0
250 84 3 -1.1794 62.29986065742063 13.677879022887883 1.992421956397303 0 0 0
251 84 2 0.5897 63.0796498205946 13.900031456053183 1.4836897994116303 0 0 0
252 84 2 0.5897 62.63995976564986 13.251933742763814 2.7792729805335776 0 0 0
253 85 3 -1.1794 66.8303999681462 15.332477279938072 2.4236294950282287 0 0 0
254 85 2 0.5897 67.1073136173166 15.695119335850649 3.265082049397513 0 0 0
255 85 2 0.5897 66.43809212009776 14.487594287199583 2.643856519318511 0 0 0
317 106 2 0.5897 62.34709188807314 15.551850387069733 1.7185564889494451 0 0 0
320 107 2 0.5897 67.56578968672977 16.881215049234115 1.8316691724101097 0 0 0
781 261 3 -1.1794 62.08972834846368 9.680346457321157 5.118470469316085 0 0 0
782 261 2 0.5897 62.618149324199166 9.332743803506606 4.4000159950370445 0 0 0
785 262 2 0.5897 66.41310012095441 8.52123483488475 3.415495918397357 0 0 0
787 263 3 -1.1794 68.82317038950563 8.60972211535244 5.823836886819407 0 0 0
789 263 2 0.5897 68.6758587320849 8.944586703934252 6.708368563936999 0 0 0
835 279 3 -1.1794 62.80040774558068 12.483918596481221 4.713659187852353 0 0 0
836 279 2 0.5897 62.67093656628444 12.830538680307695 5.596452354010008 0 0 0
837 279 2 0.5897 62.73412990556352 11.534567121308347 4.816478492647799 0 0 0
838 280 3 -1.1794 66.94433710327593 13.390996829953894 5.349062464842949 0 0 0
839 280 2 0.5897 67.38129861613692 13.312542197037432 6.19708517264348 0 0 0
840 280 2 0.5897 66.06867904806748 13.715369359572557 5.559389730956073 0 0 0
841 281 3 -1.1794 69.58541996946231 12.291117954284866 5.037252154703738 0 0 0
842 281 2 0.5897 69.72848477271116 11.405136078303892 5.370119178055483 0 0 0
843 281 2 0.5897 68.63677554385586 12.355859683309541 4.927184735610307 0 0 0
895 299 3 -1.1794 64.26737694769096 14.920168308300052 5.002962004432322 0 0 0
896 299 2 0.5897 63.82241669751512 14.160168527125546 4.627938408524458 0 0 0
898 300 3 -1.1794 66.52231791610286 16.67253290966947 5.295577315275573 0 0 0
899 300 2 0.5897 65.61962381118165 16.36548976435547 5.211316523539648 0 0 0
900 300 2 0.5897 66.88494768039388 16.156896679898235 6.015891003471752 0 0 0
901 301 3 -1.1794 70.20631419725437 15.135523158326015 6.003489990133507 0 0 0
902 301 2 0.5897 0.8633163971784081 15.153419977266221 5.9958844503207285 1 0 0
903 301 2 0.5897 69.98155034195112 14.22928644266682 5.792663041022426 0 0 0
956 319 2 0.5897 66.82481046718307 18.117536572214753 6.211502811880395 0 0 0
1417 473 3 -1.1794 68.92292265666984 8.74868747131133 8.715229524707553 0 0 0
1472 491 2 0.5897 61.53344282137712 11.237155144774892 9.879207002775647 0 0 0
1475 492 2 0.5897 68.34658412480881 13.22010957976706 8.229194976693703 0 0 0
1523 508 2 0.5897 62.88962783188423 12.757617159912966 8.085180503607772 0 0 0
1525 509 3 -1.1794 67.07572269337776 15.803580419467218 8.030751341164637 0 0 0
1527 509 2 0.5897 66.697715902329 14.933974254500134 8.161625489247404 0 0 0
1530 510 2 0.5897 69.92573728403205 14.904830708884473 7.845951984968042 0 0 0
30008 0 1 0 65.55917013955309 9.56800466566723 6.5880570436018004 0 0 0
953 318 2 0.5897 62.50920496489889 17.955935931135002 7.238684085417786 0 0 0
256 86 3 -1.1794 2.710909711323916 18.49763939017808 2.4254419153865503 0 0 0
258 86 2 0.5897 3.1518592367321525 18.65549444750043 3.2602335404176523 0 0 0
259 87 3 -1.1794 5.587264598061802 18.444579916984928 2.380415401848764 0 0 0
260 87 2 0.5897 4.766115147290239 18.30913968302088 1.9075498258832329 0 0 0
322 108 3 -1.1794 2.8097799881735748 21.628834567119505 2.6207333826329706 0 0 0
323 108 2 0.5897 2.36877359581146 21.26121503795974 1.8548347728305938 0 0 0
324 108 2 0.5897 3.2214898945618864 22.430722880265506 2.298705314671807 0 0 0
325 109 3 -1.1794 5.603405953728264 20.992337868111736 3.1722592900043245 0 0 0
326 109 2 0.5897 5.855608872455738 20.090068887899324 2.9759528816016556 0 0 0
327 109 2 0.5897 4.651625187365621 21.00290253006016 3.07109950845874 0 0 0
382 128 3 -1.1794 3.197483807365714 24.40577611340444 2.486290011153923 0 0 0
383 128 2 0.5897 4.119413266745771 24.381731849506444 2.2299691503332855 0 0 0
384 128 2 0.5897 3.215044122679724 24.435458618238258 3.4428688990955423 0 0 0
385 129 3 -1.1794 6.265982143588561 23.890871206480575 2.679675383723771 0 0 0
386 129 2 0.5897 6.48925551368042 22.970989074756147 2.537558524860483 0 0 0
387 129 2 0.5897 6.350992359912244 24.01518706067222 3.624953442451958 0 0 0
904 302 3 -1.1794 2.9475040826947128 17.883337358480777 5.6519789487803305 0 0 0
905 302 2 0.5897 3.9017035903455786 17.881671653422476 5.727689517242732 0 0 0
906 302 2 0.5897 2.6414576099110962 18.246551100187496 6.4830278489798525 0 0 0
907 303 3 -1.1794 5.667102702121392 17.478968758957393 6.29292928006309 0 0 0
909 303 2 0.5897 6.470022523504133 17.867191668297274 5.945315403413124 0 0 0
958 320 3 -1.1794 2.7135141469696054 21.50071135641742 5.470480256541882 0 0 0
959 320 2 0.5897 2.5064720947560195 21.595632038536316 4.540773436027117 0 0 0
960 320 2 0.5897 2.3577814115484044 20.644788397461895 5.7093975805169705 0 0 0
961 321 3 -1.1794 5.576512067321127 21.06424517216554 6.452878340197082 0 0 0
962 321 2 0.5897 5.971343087237855 21.067943313219608 5.58091094364899 0 0 0
963 321 2 0.5897 4.657774803830053 21.285976520451317 6.301254296399409 0 0 0
1021 341 3 -1.1794 2.9820520901291743 24.62128672879685 5.4367005914968445 0 0 0
1022 341 2 0.5897 3.6284106461529184 23.91788344727529 5.497335843878503 0 0 0
1023 341 2 0.5897 2.1795018569146203 24.241201519587072 5.7940242665116894 0 0 0
1024 342 3 -1.1794 5.836076456028208 23.6633743881482 6.04347977862532 0 0 0
1025 342 2 0.5897 5.86839370645168 22.829311661710136 6.512016223395824 0 0 0
1026 342 2 0.5897 6.731318109067563 23.999078823572724 6.089048820979761 0 0 0
1531 511 3 -1.1794 3.6599397361716735 17.88282865236722 8.732756818186578 0 0 0
1535 512 2 0.5897 6.262743850518436 18.677649318219537 7.652595232383968 0 0 0
1602 534 2 0.5897 3.8739292833157095 21.358738740942865 8.917934807376891 0 0 0
263 88 2 0.5897 9.458242927555657 18.180751736202307 2.38870357174333 0 0 0
266 89 2 0.5897 12.249217454710358 17.632764264741525 3.803589802248049 0 0 0
262 88 3 -1.1794 9.545274162676488 17.830600628146616 3.2752992356591974 0 0 0
264 88 2 0.5897 10.487357992690189 17.70996012358537 3.394273832845612 0 0 0
265 89 3 -1.1794 12.287356417359401 18.49358811076031 4.2204343359683785 0 0 0
267 89 2 0.5897 13.150609540472669 18.5224262516836 4.632980255881879 0 0 0
268 90 3 -1.1794 15.624917769698456 19.093908351940087 2.8664435075922383 0 0 0
269 90 2 0.5897 15.211649309211683 19.48342121842761 2.0959108639082533 0 0 0
270 90 2 0.5897 15.39244900482606 19.680845270426605 3.5859543320293104 0 0 0
328 110 3 -1.1794 8.759148699698661 21.548730880511876 2.873571280193631 0 0 0
329 110 2 0.5897 8.98484097441497 21.322010825203574 3.7757313343613217 0 0 0
330 110 2 0.5897 7.838060046781285 21.302896504417387 2.787590202821928 0 0 0
331 111 3 -1.1794 11.471250347455268 20.650463186117207 2.301971704945824 0 0 0
332 111 2 0.5897 10.559260437659692 20.433790491234554 2.108167856099697 0 0 0
333 111 2 0.5897 11.731558302771813 20.016924388601225 2.9706275793715338 0 0 0
334 112 3 -1.1794 16.78814171010906 22.49036610654254 2.2849581253897977 0 0 0
335 112 2 0.5897 16.816628875986115 21.534314600019506 2.2477347479297802 0 0 0
388 130 3 -1.1794 9.498169562507062 24.167459748874542 3.619695818022098 0 0 0
389 130 2 0.5897 9.005177237643622 23.37550735447246 3.405213448837722 0 0 0
390 130 2 0.5897 9.110676729630734 24.84785172544165 3.0691061166412426 0 0 0
391 131 3 -1.1794 11.982285371310008 23.30075905543461 2.6056980560519456 0 0 0
392 131 2 0.5897 11.202799646510735 23.834779619476816 2.758850653608545 0 0 0
393 131 2 0.5897 11.663815841510127 22.398450240466598 2.6311192457909107 0 0 0
394 132 3 -1.1794 14.582175390259573 24.230860498262203 2.2742514758946477 0 0 0
395 132 2 0.5897 15.206975632457231 23.55686373478223 2.5418071668009437 0 0 0
396 132 2 0.5897 13.72400270206854 23.850636361756386 2.4618771350248827 0 0 0
452 151 2 0.5897 14.817879246997814 26.097546834328085 2.7026490461825516 0 0 0
910 304 3 -1.1794 8.228621775645747 18.79980851551215 5.443391193253043 0 0 0
911 304 2 0.5897 8.58101961943973 18.498819331519258 4.605863253560404 0 0 0
912 304 2 0.5897 8.552675485717618 18.164872416709542 6.08220029989878 0 0 0
913 305 3 -1.1794 14.47815087134076 18.21420243282885 6.002459328998053 0 0 0
915 305 2 0.5897 14.5877592914826 18.432062487329684 6.928070590952327 0 0 0
964 322 3 -1.1794 9.529201434143145 21.039268734124292 5.428741972318484 0 0 0
965 322 2 0.5897 10.4166099017628 20.684355554675847 5.376074625769586 0 0 0
966 322 2 0.5897 8.96663008711295 20.268587769244316 5.5048729833211 0 0 0
967 323 3 -1.1794 12.137957257515584 20.755118072513813 6.022410898430327 0 0 0
968 323 2 0.5897 12.836747776181058 20.808400644171368 5.3704257948400596 0 0 0
969 323 2 0.5897 11.956914805299036 19.818758827586308 6.104181481381187 0 0 0
970 324 3 -1.1794 14.656164179535129 20.9753426092531 4.861367857860754 0 0 0
971 324 2 0.5897 14.708911411323882 20.501031878911355 5.691114418131585 0 0 0
972 324 2 0.5897 15.055157159621857 21.825761467414925 5.045281333683886 0 0 0
1027 343 3 -1.1794 8.589643441004192 23.841883534905527 6.32978062834179 0 0 0
1028 343 2 0.5897 9.257058747314122 24.40175124877575 5.933123226718774 0 0 0
1029 343 2 0.5897 8.84769862738321 22.952471010053262 6.087736927377751 0 0 0
1030 344 3 -1.1794 11.891196451461678 23.402108803291465 5.688465921146186 0 0 0
1031 344 2 0.5897 11.55067745425001 23.42862928038019 4.794276226510317 0 0 0
1032 344 2 0.5897 11.877684454001932 22.47418226701789 5.922988752676463 0 0 0
1033 345 3 -1.1794 15.37344511185958 24.15070099281354 5.471814577267098 0 0 0
1034 345 2 0.5897 15.367361404976275 24.72434766642584 4.70557407651504 0 0 0
1035 345 2 0.5897 14.448439951994215 24.01297729834342 5.6758475331411065 0 0 0
1539 513 2 0.5897 8.357035184992586 18.118323126961304 8.49250052086251 0 0 0
1545 515 2 0.5897 14.301295694138853 19.24658981990064 9.110376837549639 0 0 0
1604 535 2 0.5897 9.2843534464628 20.67837880687589 7.792091478075393 0 0 0
1610 537 2 0.5897 16.06344152021535 22.06295082903226 8.092708520058352 0 0 0
1658 553 2 0.5897 11.629539834396068 23.484376839553793 7.697162559791664 0 0 0
1660 554 3 -1.1794 14.36000387545616 24.372170328621284 8.542123810318836 0 0 0
30084 0 1 0 12.10757343840401 18.11514270234674 0.5075821772567726 0 0 0
1703 568 2 0.5897 7.427188841977644 26.566513335070674 8.830514307743886 0 0 0
1706 569 2 0.5897 13.919186837459806 26.31073121012991 7.388649109309624 0 0 0
1606 536 3 -1.1794 12.757677667789764 20.117507019378287 8.918431946602936 0 0 0
1656 552 2 0.5897 8.391733994676494 23.805877649589007 8.223816454870136 0 0 0
1550 517 2 0.5897 21.689489785821067 18.02091659583476 8.679889142266722 0 0 0
336 112 2 0.5897 17.69620795266574 22.762835720216824 2.153021527417345 0 0 0
271 91 3 -1.1794 18.210687015143215 18.04220157228845 2.857041338726636 0 0 0
272 91 2 0.5897 17.935855884979766 17.283578788342247 3.372008202579191 0 0 0
273 91 2 0.5897 17.393833671503874 18.418464885653847 2.5293104402780338 0 0 0
274 92 3 -1.1794 20.63145355259346 18.364462277556076 3.6029087350947213 0 0 0
276 92 2 0.5897 19.707914370179232 18.244888105334468 3.3815284349981547 0 0 0
278 93 2 0.5897 22.914810706666742 18.136938899833783 2.9294030446577257 0 0 0
337 113 3 -1.1794 20.622389418843902 21.30379207985822 2.2501154251948927 0 0 0
338 113 2 0.5897 20.402340453686115 20.478063195513727 2.6813723423995923 0 0 0
339 113 2 0.5897 21.48903223725797 21.528049474342623 2.589042550597198 0 0 0
397 133 3 -1.1794 19.163566878294382 23.897579522598544 2.2535342143427757 0 0 0
398 133 2 0.5897 18.791588977339796 23.745094480438258 1.3848501046589685 0 0 0
399 133 2 0.5897 19.79829044356657 23.19066291273655 2.370270220180909 0 0 0
916 306 3 -1.1794 19.341380789946513 18.43175917966926 6.095719288120712 0 0 0
918 306 2 0.5897 19.900301387453016 18.031466338564634 6.7617565192718985 0 0 0
973 325 3 -1.1794 20.815792395338615 21.237289173387687 5.224094489135108 0 0 0
974 325 2 0.5897 20.290635262324418 21.287994204039283 6.022762967225752 0 0 0
975 325 2 0.5897 20.477729807621376 20.469656404046983 4.762916080540403 0 0 0
1036 346 3 -1.1794 18.046931878817755 24.144028867181962 6.9390538574124765 0 0 0
1037 346 2 0.5897 18.885240199989504 23.711516508072595 6.776560420944025 0 0 0
1038 346 2 0.5897 17.44760653527582 23.752161186904882 6.30385263016895 0 0 0
1039 347 3 -1.1794 21.483611823569248 23.960875094158556 6.74189560591045 0 0 0
1040 347 2 0.5897 21.671477988173432 23.31752950412449 7.42530255519512 0 0 0
1041 347 2 0.5897 21.239592459824404 24.75382202228595 7.219306974166399 0 0 0
1548 516 2 0.5897 17.864734862880887 18.614096658730258 8.167214742137604 0 0 0
1612 538 3 -1.1794 18.034857707321564 20.83252376787296 9.86746809515635 0 0 0
1613 538 2 0.5897 17.768208488662715 19.923430387812953 9.73079308825784 0 0 0
1615 539 3 -1.1794 20.258979892410572 21.37018245827961 8.145184505576191 0 0 0
1616 539 2 0.5897 19.76791485413934 21.389273827834128 8.966599834201617 0 0 0
342 114 2 0.5897 23.986401817830213 21.019096604978177 4.352928134862632 0 0 0
277 93 3 -1.1794 23.811260383507673 18.462649478393054 3.010163397859219 0 0 0
279 93 2 0.5897 23.71182613496523 19.37063488346957 3.29635752848119 0 0 0
280 94 3 -1.1794 26.47311765157115 18.107053131467858 2.0100049154434054 0 0 0
281 94 2 0.5897 27.28509122714021 18.23304025075517 2.5009828249920663 0 0 0
282 94 2 0.5897 25.804852853145512 17.972165129809632 2.6819123515513397 0 0 0
283 95 3 -1.1794 29.181751963998927 18.583810578303943 2.839804280099198 0 0 0
284 95 2 0.5897 29.584781035865813 18.81194398444816 3.677512603516318 0 0 0
340 114 3 -1.1794 23.631020050500396 21.201653723997495 3.4830956158901456 0 0 0
341 114 2 0.5897 24.392486836100325 21.453962275498025 2.9608496793922234 0 0 0
343 115 3 -1.1794 26.651257965740133 20.933470788183634 2.2589864116281886 0 0 0
344 115 2 0.5897 26.30142107459204 20.14236200905901 1.8491174569315643 0 0 0
345 115 2 0.5897 26.715348056118515 20.713943074616825 3.188465672701655 0 0 0
346 116 3 -1.1794 30.37748669787568 21.741234497966545 2.6352289614308977 0 0 0
347 116 2 0.5897 30.625903293717396 21.11368720705974 1.9564760809916348 0 0 0
348 116 2 0.5897 29.51731647205619 21.444937400938414 2.9327976174985335 0 0 0
400 134 3 -1.1794 24.42945091245285 23.889914575616395 2.4422794356583726 0 0 0
401 134 2 0.5897 23.720720157389902 23.65292445952626 1.8441421403449318 0 0 0
402 134 2 0.5897 24.020527178186896 23.89790526130595 3.307697653995923 0 0 0
403 135 3 -1.1794 27.093772620580587 23.67784214570482 3.7189111137598885 0 0 0
404 135 2 0.5897 26.675381260781876 23.17477482899009 3.0202666213413187 0 0 0
405 135 2 0.5897 26.672629159333823 24.536605906314463 3.6815559689635857 0 0 0
406 136 3 -1.1794 29.32202349870835 24.458888950435135 2.005039892297092 0 0 0
407 136 2 0.5897 29.93446466407421 23.748176265739282 2.1948682125902303 0 0 0
408 136 2 0.5897 28.524522916946463 24.221217896785486 2.478047431211272 0 0 0
919 307 3 -1.1794 23.13010537682492 17.974225491867745 6.141894130983875 0 0 0
920 307 2 0.5897 23.701614010825086 17.663449168400717 5.439734682539794 0 0 0
921 307 2 0.5897 23.569542397550133 17.70161059810456 6.947380666973115 0 0 0
922 308 3 -1.1794 26.066370065873773 17.253813926272255 5.8184880450231455 0 0 0
924 308 2 0.5897 26.40928902366888 17.782143419612662 6.539255733064585 0 0 0
925 309 3 -1.1794 29.451510823650484 18.612382559588426 5.5013197153357 0 0 0
926 309 2 0.5897 30.37935495603925 18.71644055062206 5.712291434114028 0 0 0
927 309 2 0.5897 29.332946284673298 17.66800427109568 5.399712720546259 0 0 0
976 326 3 -1.1794 23.37020964140503 20.667938802140107 6.18782414792276 0 0 0
977 326 2 0.5897 23.17150949098358 19.731615647329534 6.194764688709961 0 0 0
978 326 2 0.5897 22.603398267966867 21.07300077472151 5.782662079784391 0 0 0
979 327 3 -1.1794 26.24350392656452 20.221777648648985 4.945593540046104 0 0 0
980 327 2 0.5897 26.462744940985232 19.35643455088855 5.291059484827984 0 0 0
981 327 2 0.5897 25.525080030114296 20.526507755634498 5.499884814542631 0 0 0
982 328 3 -1.1794 28.688071705344804 21.272609723813677 5.988022161358052 0 0 0
983 328 2 0.5897 28.957712178462174 20.36209435644717 5.867662549540299 0 0 0
984 328 2 0.5897 27.804419355613177 21.311582661648167 5.622137872865043 0 0 0
1042 348 3 -1.1794 23.346267489276467 24.106942754030662 4.874250550346209 0 0 0
1043 348 2 0.5897 23.991406162917833 23.596138958051462 5.3632355374181255 0 0 0
1044 348 2 0.5897 22.528652477511297 23.986276529579428 5.357134382067833 0 0 0
1045 349 3 -1.1794 26.16814132020954 23.86377259035935 6.293084305134382 0 0 0
1046 349 2 0.5897 26.249296335460574 24.77127688167619 6.586480038028789 0 0 0
1047 349 2 0.5897 26.89512177624704 23.743129741047778 5.682202508302542 0 0 0
1559 520 2 0.5897 30.525074457939137 16.40214347192557 8.662249400429067 0 0 0
1622 541 2 0.5897 29.623036515240763 21.07474509951636 7.579827928511544 0 0 0
1663 555 3 -1.1794 23.627698423229656 22.92949436608486 8.452831357243351 0 0 0
1666 556 3 -1.1794 29.100516599730856 23.76057427142566 8.107038163752803 0 0 0
1103 368 2 0.5897 24.088605652531033 25.719231395453757 5.299420120915642 0 0 0
1552 518 3 -1.1794 23.529425581759952 18.03411308186537 8.859416143914101 0 0 0
1555 519 3 -1.1794 27.023305515107907 18.33331962653766 8.157273275535843 0 0 0
1619 540 2 0.5897 24.8465278616082 20.199335740153987 8.75237518385175 0 0 0
1620 540 2 0.5897 23.87948193594994 21.28289216002741 9.179718769308542 0 0 0
1667 556 2 0.5897 29.48705620432327 23.08667266938034 7.547864327826242 0 0 0
936 312 2 0.5897 39.37593100111926 18.114292589968496 7.447244479251452 0 0 0
286 96 3 -1.1794 32.05538926986057 17.559681920880756 1.4334723839067334 0 0 0
287 96 2 0.5897 32.555426694026295 18.34770676851106 1.6461008444433445 0 0 0
289 97 3 -1.1794 36.85434205216537 18.130335352728714 0.2361476030430348 0 0 0
291 97 2 0.5897 37.36656347979582 17.854652049050877 0.9963182726607869 0 0 0
294 98 2 0.5897 39.042104190317055 17.26173910443153 3.1595732546433846 0 0 0
349 117 3 -1.1794 33.3463764942832 19.604889749601774 2.4167597068921527 0 0 0
350 117 2 0.5897 33.76638118845215 20.46086546542508 2.3323063463752547 0 0 0
351 117 2 0.5897 32.68770044636834 19.727173087925532 3.100443817018107 0 0 0
352 118 3 -1.1794 36.93531062587608 21.60323163369731 1.349969105694132 0 0 0
353 118 2 0.5897 36.70173763565097 21.562344158304853 0.42260561380163547 0 0 0
354 118 2 0.5897 37.012855357155196 22.538793773533772 1.5368973702931747 0 0 0
356 119 2 0.5897 38.768181933066764 20.939382112814418 1.9664244986450024 0 0 0
409 137 3 -1.1794 36.7155214667104 24.119030367045376 2.067148353773573 0 0 0
410 137 2 0.5897 37.213999449655134 24.30472214236826 2.8629310190125805 0 0 0
411 137 2 0.5897 36.253010184828014 24.93538017701502 1.8777082475335436 0 0 0
413 138 2 0.5897 39.1789153134856 23.90276871293077 1.5175382564788704 0 0 0
928 310 3 -1.1794 32.08201611923094 18.028250291849623 5.868048280446183 0 0 0
929 310 2 0.5897 32.44062525006227 17.145463448471663 5.959259905090001 0 0 0
930 310 2 0.5897 32.39540246751151 18.495767373473793 6.642289531031711 0 0 0
931 311 3 -1.1794 36.75606050314597 17.909146748157713 7.126663860310699 0 0 0
933 311 2 0.5897 36.86277213299564 18.857427486886206 7.201551020000811 0 0 0
985 329 3 -1.1794 33.31150038114323 20.792249955565236 5.6062913089390065 0 0 0
986 329 2 0.5897 33.27586494109214 21.05958012202024 6.524711877038113 0 0 0
987 329 2 0.5897 32.6018801787401 20.156567955976936 5.5136691377551434 0 0 0
988 330 3 -1.1794 35.86546038299814 22.29949663226818 4.236336264661439 0 0 0
989 330 2 0.5897 36.12096227382793 21.972072917689538 3.3739300686304112 0 0 0
990 330 2 0.5897 35.70320414032146 21.510894487570344 4.754034246426156 0 0 0
991 331 3 -1.1794 39.75502437271015 20.202369354517955 5.181311643331159 0 0 0
993 331 2 0.5897 40.63696447623664 20.212565809525163 4.80941147471072 0 0 0
1048 350 3 -1.1794 32.611608244355075 23.628250903011796 6.40959167074335 0 0 0
1049 350 2 0.5897 32.97643888723831 22.803250584509712 6.0894272397724585 0 0 0
1050 350 2 0.5897 32.01475081752815 23.911546774648883 5.716961423101495 0 0 0
1051 351 3 -1.1794 36.18056817355189 24.557910172728818 5.656262314655703 0 0 0
1052 351 2 0.5897 37.11200625082982 24.680109985610393 5.4726262974393975 0 0 0
1053 351 2 0.5897 35.947609618460945 23.754508142354076 5.190959322452712 0 0 0
1056 352 2 0.5897 39.31308802824562 22.50031108821738 7.123407273402794 0 0 0
1562 521 2 0.5897 32.13379953967948 17.770232936584247 8.430354656349797 0 0 0
1566 522 2 0.5897 36.02880001662579 18.01937592991335 8.933354234883332 0 0 0
1628 543 2 0.5897 37.543276165239085 21.17865308247027 7.71487695146134 0 0 0
1670 557 2 0.5897 31.128758012641512 24.08593206265558 9.02722410109828 0 0 0
1673 558 2 0.5897 34.78467855553476 23.351663565041218 7.997327971289472 0 0 0
30015 0 1 0 35.74961170092234 17.735548912472613 3.621334766551664 0 0 0
30075 0 1 0 33.2793526976227 23.263976967335857 2.4656957077383894 0 0 0
1054 352 3 -1.1794 38.93870769501871 22.68651368260106 6.262361697117989 0 0 0
1113 371 2 0.5897 33.318872168073575 25.528995605765914 6.039592681426357 0 0 0
1567 523 3 -1.1794 39.371713769061145 17.762096961728584 9.28787234412625 0 0 0
1627 543 3 -1.1794 36.7889779814263 20.60363438595594 7.585960565966286 0 0 0
1630 544 3 -1.1794 39.8547224081895 22.167163772109905 8.855813740418213 0 0 0
296 99 2 0.5897 42.380291626932014 18.10674958524491 2.6687339091804536 0 0 0
934 312 3 -1.1794 39.8855437903977 17.9663545213512 6.650601363619627 0 0 0
292 98 3 -1.1794 38.72946599539282 18.04844686266707 2.7128284638448026 0 0 0
295 99 3 -1.1794 41.70564893948637 18.70523796264424 2.9895148641846294 0 0 0
297 99 2 0.5897 40.88934831503909 18.365372452183458 2.622941081628378 0 0 0
298 100 3 -1.1794 45.18885724955226 18.364347099055475 2.726255098642897 0 0 0
299 100 2 0.5897 46.10463677371605 18.08852702538412 2.6874877579231917 0 0 0
300 100 2 0.5897 44.86905430974056 18.261358238967908 1.829956561392972 0 0 0
355 119 3 -1.1794 39.501285994447116 21.041771676038877 2.5733076389985925 0 0 0
357 119 2 0.5897 39.109372831319675 20.946272483088126 3.4413606000211896 0 0 0
358 120 3 -1.1794 42.45670228697898 21.6084921222479 1.6168982179414073 0 0 0
359 120 2 0.5897 42.410721595397966 20.813670778624797 2.148289964339232 0 0 0
360 120 2 0.5897 41.573527334446744 21.711668512171737 1.262513029334003 0 0 0
412 138 3 -1.1794 39.739551429264445 23.72473969676535 2.2726699334999516 0 0 0
414 138 2 0.5897 39.597280818011576 22.797698863949215 2.4639449132619204 0 0 0
415 139 3 -1.1794 45.08716064126032 23.515398946090833 1.9081738893260969 0 0 0
416 139 2 0.5897 45.86412747249585 23.175421169826183 1.46436134192903 0 0 0
417 139 2 0.5897 44.62890132766392 22.735420160412716 2.221005504177091 0 0 0
935 312 2 0.5897 39.90683197411905 18.819654814228528 6.217405727247831 0 0 0
937 313 3 -1.1794 44.94244979577382 18.09300230277519 5.780953795299084 0 0 0
938 313 2 0.5897 44.84452579087274 17.99848630366144 4.8334783584475405 0 0 0
992 331 2 0.5897 39.633257088276146 21.083697615766958 5.534392535146262 0 0 0
994 332 3 -1.1794 45.20063200478572 20.70319804026698 7.232525242427846 0 0 0
995 332 2 0.5897 45.891746999178416 20.816539407691405 7.885018039225907 0 0 0
996 332 2 0.5897 44.5361517629644 20.175819506670173 7.67588708452231 0 0 0
1055 352 2 0.5897 38.94883481216025 23.64147227685661 6.197683021023572 0 0 0
1057 353 3 -1.1794 42.032097914766204 24.4219789929665 5.772254516396505 0 0 0
1058 353 2 0.5897 41.4322237186816 23.71543249648791 5.533142322765638 0 0 0
1059 353 2 0.5897 42.90381856739125 24.035967810402443 5.686636389837128 0 0 0
1060 354 3 -1.1794 44.79597215358924 22.84154856755555 5.667488974664794 0 0 0
1061 354 2 0.5897 44.861676162556655 22.027773497436623 6.16717367488046 0 0 0
1062 354 2 0.5897 44.82329401904932 23.53246858803062 6.32939143275823 0 0 0
1571 524 2 0.5897 41.257583586376875 17.79623864631785 9.147515574869715 0 0 0
1574 525 2 0.5897 45.31442028733614 17.653984875372075 8.5240706182893 0 0 0
1631 544 2 0.5897 40.65394371482963 21.719475017871453 8.578228926764092 0 0 0
1634 545 2 0.5897 43.20806651148142 21.280804120946566 8.560571318830839 0 0 0
1676 559 2 0.5897 41.42907726130598 23.381931731396296 8.839698700587267 0 0 0
1679 560 2 0.5897 44.505890443806855 25.291978621058817 8.629575102863555 0 0 0
1633 545 3 -1.1794 42.444454529439625 21.051973601187928 8.030698667464636 0 0 0
306 102 2 0.5897 51.09262266393002 17.744287098894258 3.1803426901851313 0 0 0
301 101 3 -1.1794 48.11817655554246 17.34579093070926 2.501577237400737 0 0 0
303 101 2 0.5897 48.03678331066923 17.630936930934652 3.411686030102266 0 0 0
304 102 3 -1.1794 50.774597982895465 17.739121692029972 2.277533021812484 0 0 0
305 102 2 0.5897 49.82446910035645 17.65563614032703 2.358258910080409 0 0 0
307 103 3 -1.1794 53.511397670295956 18.079277500409034 3.2401711944744496 0 0 0
308 103 2 0.5897 53.82293319647147 18.874727487412617 2.8083884275052227 0 0 0
361 121 3 -1.1794 47.97421781494932 21.12822348565867 2.613307584412938 0 0 0
362 121 2 0.5897 48.928198899332955 21.126516527237893 2.691728365534278 0 0 0
363 121 2 0.5897 47.806583878169484 21.457948348392435 1.730464022924637 0 0 0
364 122 3 -1.1794 50.70117434522366 20.559453289484907 3.056717019466715 0 0 0
365 122 2 0.5897 50.71026961356457 19.784771671567306 2.4945618250151314 0 0 0
366 122 2 0.5897 51.578718410294904 20.58974045928931 3.437809980218095 0 0 0
367 123 3 -1.1794 53.56131958894368 21.09188779678424 2.9451895785947264 0 0 0
368 123 2 0.5897 53.55183145985146 21.86123873285605 2.3757677851577625 0 0 0
369 123 2 0.5897 53.59302333531199 21.45021746081608 3.832223180538302 0 0 0
418 140 3 -1.1794 48.56704767147382 24.39869256146617 1.6192841962755673 0 0 0
419 140 2 0.5897 48.48223424412952 24.9176870317463 0.8194823994842562 0 0 0
420 140 2 0.5897 47.69733570805813 24.022504707518202 1.7546177640706713 0 0 0
421 141 3 -1.1794 50.76818221213765 22.904567311025925 1.8259336989827557 0 0 0
422 141 2 0.5897 50.82764562314459 22.225809720415576 2.4982309521183232 0 0 0
423 141 2 0.5897 49.89050990263916 23.27146070011533 1.9322929582964643 0 0 0
424 142 3 -1.1794 53.65994451133948 23.73148942864297 1.9002833079506976 0 0 0
426 142 2 0.5897 52.78338672363157 23.57075942193431 1.550936261552388 0 0 0
479 160 2 0.5897 50.749728925325435 27.220044820240513 2.301169262149322 0 0 0
940 314 3 -1.1794 47.83902208204652 17.325263029416192 5.230677181979894 0 0 0
942 314 2 0.5897 46.99580010255551 17.62206377045688 5.572903063845715 0 0 0
943 315 3 -1.1794 50.329289738534825 17.950981082195465 5.066453518366597 0 0 0
944 315 2 0.5897 50.69212432695361 18.57437079409158 5.695713553771899 0 0 0
945 315 2 0.5897 49.388738743701104 18.128731875696058 5.06763082549104 0 0 0
946 316 3 -1.1794 54.980879245886676 18.971255273090446 6.213187078144885 0 0 0
947 316 2 0.5897 55.388616238526524 18.97864314808837 7.079170679721616 0 0 0
997 333 3 -1.1794 47.78722060522527 20.467857790548987 5.221288095626278 0 0 0
998 333 2 0.5897 47.587737744384306 20.490252967567795 4.285372450482717 0 0 0
999 333 2 0.5897 46.933608225130094 20.52849661812236 5.650124390132011 0 0 0
1000 334 3 -1.1794 50.312349455223945 20.883379143037942 6.253907807905542 0 0 0
1001 334 2 0.5897 49.509257011570035 20.619665609595426 5.804764677944686 0 0 0
1002 334 2 0.5897 50.604006995778015 21.665142098245138 5.784850873746324 0 0 0
1003 335 3 -1.1794 53.59649454484266 21.33439362601117 5.607242164545891 0 0 0
1004 335 2 0.5897 54.021149001007366 20.51382282607249 5.85737428372355 0 0 0
1005 335 2 0.5897 52.939137080341126 21.481452018507696 6.287306012315578 0 0 0
1063 355 3 -1.1794 48.039799843953176 23.57201173622739 5.282431243931511 0 0 0
1064 355 2 0.5897 47.130936997130604 23.452918932740705 5.00671935227388 0 0 0
1065 355 2 0.5897 48.371349740585416 22.68272046502267 5.406799955612433 0 0 0
1066 356 3 -1.1794 51.212689353574 23.399387623217407 5.186799555336957 0 0 0
1067 356 2 0.5897 50.75700995344744 24.178771991563345 4.868760648287648 0 0 0
1068 356 2 0.5897 52.10630154933274 23.69685013778421 5.357697149166985 0 0 0
1069 357 3 -1.1794 54.09807607004719 23.913845838026475 4.590094866973562 0 0 0
1070 357 2 0.5897 54.43077756186662 23.15955334246703 5.076494737641906 0 0 0
1071 357 2 0.5897 54.00156884788773 23.59676428196083 3.6921093518515073 0 0 0
1577 526 2 0.5897 49.24663911755433 17.97372175068343 7.847095720787873 0 0 0
1583 528 2 0.5897 54.37630811738639 18.05282880399077 9.763471945309583 0 0 0
1640 547 2 0.5897 50.646824446003414 20.495938054867633 8.279948629059463 0 0 0
1682 561 2 0.5897 46.61126829058974 23.886434363838468 9.048562237915535 0 0 0
1687 563 3 -1.1794 54.367397855612474 25.34124984675324 9.495578058079923 0 0 0
1127 376 2 0.5897 47.40386672658286 25.209099906210522 5.914488255712692 0 0 0
1131 377 2 0.5897 51.89552256303888 25.758275343154544 3.4315801421143632 0 0 0
1579 527 3 -1.1794 51.51746061122055 18.267186280355336 7.958572903180281 0 0 0
310 104 3 -1.1794 56.36753046838937 19.031637302275904 3.333449367794386 0 0 0
311 104 2 0.5897 56.75324443364186 18.271625466013038 3.769153775004946 0 0 0
312 104 2 0.5897 55.44598397845786 18.800005417905698 3.217991500573339 0 0 0
313 105 3 -1.1794 59.461039898937365 17.44095958140999 2.5870096200465156 0 0 0
314 105 2 0.5897 59.69488977924162 17.974768414153058 3.3463484235223144 0 0 0
370 124 3 -1.1794 57.32957898060102 21.6683559300184 2.4622457588062123 0 0 0
371 124 2 0.5897 57.387244711675095 20.957638323291025 3.1008274742989133 0 0 0
372 124 2 0.5897 56.39041361606389 21.819025619356285 2.355016162661952 0 0 0
373 125 3 -1.1794 61.26598967253147 20.033235095742253 1.6219376507788879 0 0 0
374 125 2 0.5897 60.90534452477528 19.485227845418095 0.9249059653976957 0 0 0
375 125 2 0.5897 60.60926245298241 20.717035170884376 1.753688647497145 0 0 0
425 142 2 0.5897 53.807096927495806 24.666605422562267 1.7583826262085824 0 0 0
427 143 3 -1.1794 59.8937643502831 22.37655298895301 2.8985576573580225 0 0 0
428 143 2 0.5897 59.92171956014516 23.333226691244004 2.8835517092178784 0 0 0
429 143 2 0.5897 58.981445866823385 22.160074265424537 2.706091261172404 0 0 0
949 317 3 -1.1794 59.910318473161546 18.415174325915014 5.085048195191052 0 0 0
950 317 2 0.5897 60.764555905855666 18.14152890753193 5.419156210305823 0 0 0
951 317 2 0.5897 59.28828452332131 17.815113762449997 5.496427467455512 0 0 0
1006 336 3 -1.1794 56.61019476859231 22.06006794626803 5.828931364299734 0 0 0
1007 336 2 0.5897 57.52302030617153 21.80608291134927 5.964845863007329 0 0 0
1008 336 2 0.5897 56.1087569788303 21.454505127457214 6.374903457779326 0 0 0
1009 337 3 -1.1794 59.887748110332836 21.501324938922956 5.829309758693549 0 0 0
1010 337 2 0.5897 59.794283564361116 20.616165880024624 5.477188438090052 0 0 0
1011 337 2 0.5897 59.965605034627636 21.376374346600613 6.7751201436331785 0 0 0
1072 358 3 -1.1794 56.713682410956785 24.92079333637071 5.274968411733681 0 0 0
1073 358 2 0.5897 56.74649019203601 23.9980069978051 5.527199689119448 0 0 0
1074 358 2 0.5897 55.861030442673254 25.02390616732816 4.8523764441643635 0 0 0
1075 359 3 -1.1794 59.42080425444145 24.362964506314803 5.654472445316543 0 0 0
1076 359 2 0.5897 59.3653642566306 23.44983589850379 5.372771040418707 0 0 0
1077 359 2 0.5897 58.57575432894104 24.740939610898415 5.411041991565839 0 0 0
1079 360 2 0.5897 61.132126873904156 24.54709502687512 5.279371172590252 0 0 0
1586 529 2 0.5897 57.13755290465673 18.28315014339956 8.835572696098817 0 0 0
1691 564 2 0.5897 60.180662194820016 24.319763662490956 7.5931294038005115 0 0 0
1745 582 2 0.5897 60.887060727281 25.884457543006196 9.215839927119108 0 0 0
316 106 3 -1.1794 61.82788634553129 16.313533569415537 1.460687129349495 0 0 0
431 144 2 0.5897 62.970541490727705 23.912321144761556 3.331789204882695 0 0 0
952 318 3 -1.1794 62.367747593907865 18.034623522819267 6.295270552762873 0 0 0
1014 338 2 0.5897 61.967825835569734 20.842711143782257 5.218589626798267 0 0 0
30123 0 1 0 56.593904124975325 27.435903571977448 8.159270725369398 0 0 0
1585 529 3 -1.1794 56.24269191298534 18.616621775658484 8.900779438397176 0 0 0
1644 548 2 0.5897 56.926815244539405 20.266660917936353 8.823965444619498 0 0 0
1645 549 3 -1.1794 59.83676965471728 21.20435296937047 8.455848137064658 0 0 0
1695 565 2 0.5897 62.15912307362302 23.15012525615739 7.533114551791558 0 0 0
318 106 2 0.5897 62.264958901375074 17.054909359462222 1.8796874721277361 0 0 0
319 107 3 -1.1794 67.93516124594711 17.749341960118276 1.6699497274744346 0 0 0
321 107 2 0.5897 68.87997179743526 17.603200785963132 1.6229646328442418 0 0 0
376 126 3 -1.1794 65.84990997658234 22.139438442447677 1.987641733363856 0 0 0
377 126 2 0.5897 66.02370645911694 21.22993500059406 1.745092943609177 0 0 0
378 126 2 0.5897 66.2073181706273 22.22459315296571 2.8715194068408105 0 0 0
379 127 3 -1.1794 69.66289436544531 20.8802577572025 4.264394800781398 0 0 0
380 127 2 0.5897 69.60953861102126 19.946910962938123 4.058850613417512 0 0 0
381 127 2 0.5897 69.94300489983767 20.908894720375876 5.179244131805167 0 0 0
430 144 3 -1.1794 63.220118590501905 24.034707804391193 2.4158389112067415 0 0 0
432 144 2 0.5897 63.46159599139291 23.15908292383896 2.1138429194000303 0 0 0
433 145 3 -1.1794 65.92087945199603 25.293817925719058 3.2746576597763126 0 0 0
434 145 2 0.5897 65.09106047353112 25.07423560135903 2.8510821032771156 0 0 0
435 145 2 0.5897 65.94336813309161 24.744064201759358 4.057918251991073 0 0 0
436 146 3 -1.1794 68.81664826898019 23.386630131584496 2.8859862803170775 0 0 0
437 146 2 0.5897 68.34411651298487 23.369081806437617 2.0537378036414795 0 0 0
438 146 2 0.5897 69.42800461999938 22.652203043757318 2.830375591157884 0 0 0
495 165 2 0.5897 68.69482565934362 27.080916658560405 2.4961916465438185 0 0 0
954 318 2 0.5897 62.59346639455329 18.942721329186437 6.093673904362749 0 0 0
955 319 3 -1.1794 67.14252003442748 18.972866279324133 6.500817684767577 0 0 0
957 319 2 0.5897 66.73502452283535 19.596206332516253 5.899464320798901 0 0 0
1012 338 3 -1.1794 62.784452417203774 20.54580962804583 5.620089973261806 0 0 0
1013 338 2 0.5897 63.07642412459646 21.28900493024578 6.147958691213401 0 0 0
1015 339 3 -1.1794 66.55847634819895 21.462399801958732 4.525239470698616 0 0 0
1016 339 2 0.5897 67.4910005520316 21.676358687091447 4.496049028467154 0 0 0
1017 339 2 0.5897 66.20646323528663 22.01787137213113 5.220775286523746 0 0 0
1018 340 3 -1.1794 69.83168843276106 20.89835266170762 6.918236196225805 0 0 0
1019 340 2 0.5897 69.09677397559282 20.307136288573478 7.081318688490016 0 0 0
1020 340 2 0.5897 69.75836256446625 21.56613219817337 7.6000916932093645 0 0 0
1078 360 3 -1.1794 62.02272708710041 24.72814478752992 4.978895890475305 0 0 0
1080 360 2 0.5897 62.58248761291148 24.225186750878283 5.570447327551725 0 0 0
1081 361 3 -1.1794 66.60156261231072 23.893238661605356 5.843765790858615 0 0 0
1082 361 2 0.5897 67.55533001540606 23.823421422517 5.802716279031487 0 0 0
1083 361 2 0.5897 66.39816374463759 23.8553787239924 6.778338934838944 0 0 0
1084 362 3 -1.1794 69.32854665077762 23.94908229751378 5.729476563472023 0 0 0
1085 362 2 0.5897 69.1909220282963 23.86503336656963 4.7859583785284245 0 0 0
1086 362 2 0.5897 69.60526845859789 23.07684020486014 6.010279524480231 0 0 0
1598 533 2 0.5897 69.5623688925197 18.28847935950359 8.399759590711772 0 0 0
1649 550 2 0.5897 62.741417186698705 21.170433685219372 8.615605943245788 0 0 0
1696 566 3 -1.1794 65.45973289366336 23.646986399267394 8.741209900684545 0 0 0
1701 567 2 0.5897 68.82489273757027 23.86369780022164 8.338756635622543 0 0 0
30072 0 1 0 64.18466256162303 18.675416126335925 2.892960331067106 0 0 0
1146 382 2 0.5897 66.19035638198862 25.82716282012603 6.286904667349786 0 0 0
1591 531 3 -1.1794 62.65210282914257 17.739938138653635 9.065434769085382 0 0 0
1651 551 3 -1.1794 65.75412574125232 20.728977766529557 9.0652501344112 0 0 0
1694 565 2 0.5897 63.596975978197406 23.363396974940727 7.9561869661158635 0 0 0
439 147 3 -1.1794 3.2835217056474506 27.165804089154747 2.7065496224318024 0 0 0
440 147 2 0.5897 3.02848424512902 26.24934288490776 2.600308387953092 0 0 0
441 147 2 0.5897 3.214307202647395 27.32662846036172 3.647601379336095 0 0 0
442 148 3 -1.1794 6.081541152646892 27.849699296513474 2.994075061624573 0 0 0
443 148 2 0.5897 6.840503683497532 27.29225412278515 2.8224258886924356 0 0 0
444 148 2 0.5897 5.327179851652578 27.3002156106153 2.781380832693084 0 0 0
496 166 3 -1.1794 3.1386974086154082 30.010645129606843 3.2864567901493134 0 0 0
497 166 2 0.5897 2.8670517859062175 29.745865611351316 2.4076323199498475 0 0 0
498 166 2 0.5897 2.3671403112662412 29.85853827450489 3.832163207840031 0 0 0
499 167 3 -1.1794 5.741135083575763 30.416327230097618 1.9053283679419473 0 0 0
500 167 2 0.5897 6.067778436217976 29.535603814686624 2.089343366909411 0 0 0
501 167 2 0.5897 4.834444020963996 30.404942851178717 2.2119436079604156 0 0 0
553 185 3 -1.1794 6.270145475336141 32.9910482822347 2.6977758630080055 0 0 0
554 185 2 0.5897 5.956181580629925 32.88267339393435 3.5955025378389602 0 0 0
555 185 2 0.5897 5.911070646530867 32.239806093616245 2.2256188304145907 0 0 0
1087 363 3 -1.1794 3.319367245362533 27.299987798679897 5.443140505293795 0 0 0
1088 363 2 0.5897 4.22596583713605 27.06362752423907 5.639212656981939 0 0 0
1089 363 2 0.5897 2.8424528858392404 26.470752212862873 5.477087884912574 0 0 0
1090 364 3 -1.1794 5.858211512132189 26.54017854248587 5.9479035858698435 0 0 0
1091 364 2 0.5897 5.781727551836939 25.589897014313916 5.86218695857131 0 0 0
1092 364 2 0.5897 6.461921473048441 26.796219609424206 5.25061649551602 0 0 0
1150 384 3 -1.1794 1.8276689309844258 29.592810163369336 5.773403243306339 0 0 0
1151 384 2 0.5897 2.381572773007726 28.815996059576083 5.6960586348571605 0 0 0
1152 384 2 0.5897 2.004337445550698 29.926937272759 6.652822981525019 0 0 0
1153 385 3 -1.1794 5.907837200436207 29.977678696322968 5.722205989511888 0 0 0
1154 385 2 0.5897 5.1735201745990755 29.79239462674246 5.1368170428753785 0 0 0
1155 385 2 0.5897 5.527675917505364 29.95005847823209 6.600241754073517 0 0 0
1204 402 3 -1.1794 2.6030884091517144 32.40415684483398 5.207132488702176 0 0 0
1205 402 2 0.5897 2.522385479725598 31.45178196779705 5.15516044621101 0 0 0
1206 402 2 0.5897 3.5278164854639362 32.57666230341095 5.0300651060338994 0 0 0
1207 403 3 -1.1794 5.276151783555935 32.65794810879247 5.486516112105683 0 0 0
1208 403 2 0.5897 5.34395867233261 31.713507496756634 5.626751608751288 0 0 0
1209 403 2 0.5897 5.541387920875131 33.044160765239226 6.321214426374149 0 0 0
1756 586 3 -1.1794 2.5948494713034624 30.222520549464583 8.631831985195493 0 0 0
1760 587 2 0.5897 5.742648965389511 31.047701140047135 8.746616660104099 0 0 0
1820 607 2 0.5897 3.0217269217747855 33.009373572844844 7.066329229163634 0 0 0
1823 608 2 0.5897 5.588812312330039 33.303401391730084 8.42712011729285 0 0 0
449 150 2 0.5897 12.001286650584627 27.369740843823664 1.8249591490243637 0 0 0
445 149 3 -1.1794 8.74634707718179 26.674095187773897 2.663920390303369 0 0 0
446 149 2 0.5897 9.436410010894482 27.206833759914286 2.2686560583518927 0 0 0
447 149 2 0.5897 9.028900440690684 26.549079100810935 3.5698819532833106 0 0 0
448 150 3 -1.1794 11.415450368416538 28.039579430155918 2.177582271213237 0 0 0
450 150 2 0.5897 11.536612966792081 27.98934420223734 3.1257528166979163 0 0 0
451 151 3 -1.1794 14.835164441122695 26.95699351786251 3.1237006153468987 0 0 0
453 151 2 0.5897 15.747854764452814 27.077507713308943 3.385816180032056 0 0 0
502 168 3 -1.1794 8.437106384852981 30.877437971902047 2.6733469194924884 0 0 0
503 168 2 0.5897 7.51955689859491 31.004947853359738 2.4323572208950415 0 0 0
504 168 2 0.5897 8.462356206702973 30.006470172805365 3.069590954882873 0 0 0
505 169 3 -1.1794 11.740162745632603 30.819082192850527 3.335277619969077 0 0 0
506 169 2 0.5897 11.796408297081943 30.149225127161248 2.6538381068307904 0 0 0
507 169 2 0.5897 12.610639608283131 30.830258534620782 3.7332435901691214 0 0 0
508 170 3 -1.1794 15.75135602666036 29.289541671980725 1.659364084059719 0 0 0
509 170 2 0.5897 16.61976645627436 29.402640626912483 2.0457628558923258 0 0 0
510 170 2 0.5897 15.299791292754382 28.691399513183658 2.254803309871366 0 0 0
556 186 3 -1.1794 9.016988299772878 33.60369375994291 2.7508453074348274 0 0 0
557 186 2 0.5897 9.222961449657285 32.67596435040959 2.636280501628235 0 0 0
558 186 2 0.5897 8.06428931159482 33.62876454601042 2.8401081961068 0 0 0
559 187 3 -1.1794 11.837945285610921 33.62195842211263 2.5801453798270515 0 0 0
560 187 2 0.5897 11.978862825656329 32.6809101158528 2.684079079403014 0 0 0
561 187 2 0.5897 10.970378445172415 33.69216199936557 2.1818606563369585 0 0 0
562 188 3 -1.1794 15.071412211293678 32.15154263520766 2.3031808817477875 0 0 0
563 188 2 0.5897 14.970504777492057 32.439025303612794 1.3957643236985506 0 0 0
564 188 2 0.5897 14.996520833388306 31.1981396955659 2.2626105111278867 0 0 0
1093 365 3 -1.1794 9.248495984651921 27.131200108789823 5.705988706536022 0 0 0
1094 365 2 0.5897 9.305366846685324 28.086659481058184 5.696267653530114 0 0 0
1095 365 2 0.5897 9.074961532129942 26.910414982330472 6.621068679823818 0 0 0
1096 366 3 -1.1794 12.006714093087275 27.203398281205697 5.028316766788046 0 0 0
1097 366 2 0.5897 12.650197770389076 27.407280589410767 5.706986562619332 0 0 0
1098 366 2 0.5897 11.241164455506075 26.889917843157306 5.509871399306962 0 0 0
1156 386 3 -1.1794 9.600106684693857 29.67605401077416 5.322339187250964 0 0 0
1157 386 2 0.5897 9.182160469424316 30.36018264852495 5.8453320275464 0 0 0
1158 386 2 0.5897 10.319721540804174 30.121642257918108 4.87530688124007 0 0 0
1159 387 3 -1.1794 15.830881306257888 29.88645056281823 6.247441208677873 0 0 0
1160 387 2 0.5897 15.94782492365668 30.783304152533336 5.934057025160211 0 0 0
1161 387 2 0.5897 14.93815155529593 29.867207572575573 6.592252886441353 0 0 0
1210 404 3 -1.1794 10.628328276081332 33.38313895016104 5.383888769504394 0 0 0
1211 404 2 0.5897 10.957731191223967 33.299793041965714 4.489026653279238 0 0 0
1212 404 2 0.5897 9.734300163431904 33.043604869468695 5.343121260152758 0 0 0
1213 405 3 -1.1794 14.692457346170169 32.66818280691687 5.5150875259806815 0 0 0
1214 405 2 0.5897 14.421355435177269 33.518503596123516 5.861050124918373 0 0 0
1215 405 2 0.5897 14.556632957523002 32.739151534787545 4.5702344802824575 0 0 0
1766 589 2 0.5897 12.930386490332474 29.62676262125853 7.382761268053975 0 0 0
1827 609 2 0.5897 9.933289587020067 32.763345471733416 9.654984491138928 0 0 0
1829 610 2 0.5897 11.75602918081723 33.623582116441206 7.342000854547906 0 0 0
1702 568 3 -1.1794 7.640663843239365 26.811372194056933 7.930123324924428 0 0 0
1705 569 3 -1.1794 13.501190243574234 27.133193402499664 7.643730270846489 0 0 0
1762 588 3 -1.1794 8.272793154894792 32.02486252687404 5.9704604908510674 0 0 0
1763 588 2 0.5897 7.672911341040008 31.502293434144754 5.438205494898725 0 0 0
454 152 3 -1.1794 17.45413103297043 26.803660637843983 2.9938450030875607 0 0 0
455 152 2 0.5897 18.037148461728574 26.049004143854333 3.0764055505152936 0 0 0
456 152 2 0.5897 17.65323244822384 27.167497904989556 2.1311673743565485 0 0 0
511 171 3 -1.1794 18.783513820221817 30.51190874751503 2.4103768441385514 0 0 0
512 171 2 0.5897 18.51965269615477 30.84558320753232 1.5528976577634597 0 0 0
513 171 2 0.5897 19.70548641291248 30.27786909878487 2.3034936386834275 0 0 0
514 172 3 -1.1794 21.454553264832487 29.29173343144736 2.2864264099683953 0 0 0
515 172 2 0.5897 21.98243149932496 30.062570893001272 2.4947198945695264 0 0 0
516 172 2 0.5897 21.420347620642804 28.79607026788872 3.10458319781853 0 0 0
565 189 3 -1.1794 20.91913857140554 32.49805385071312 1.35870021656035 0 0 0
566 189 2 0.5897 20.355108828094597 33.271280766861814 1.3736012293326365 0 0 0
567 189 2 0.5897 21.69400868336235 32.75657960307118 1.8576716297767961 0 0 0
1099 367 3 -1.1794 19.971494537489583 26.242112920939647 4.848225454068687 0 0 0
1100 367 2 0.5897 19.32495095031062 25.976952102046376 5.50236829978445 0 0 0
1101 367 2 0.5897 20.269365338402128 25.42024115033415 4.458314176701582 0 0 0
1162 388 3 -1.1794 18.323947489663343 29.110514945841466 5.277463321811755 0 0 0
1163 388 2 0.5897 18.15107939989974 28.262933043626486 4.867642337310784 0 0 0
1164 388 2 0.5897 17.506182148314384 29.333234426212364 5.7223105892888295 0 0 0
1165 389 3 -1.1794 20.99321349944276 28.905308685673468 5.138707976849519 0 0 0
1166 389 2 0.5897 21.04722607555484 27.953452491981132 5.224048485252916 0 0 0
1167 389 2 0.5897 20.059220280446002 29.083813327538905 5.029054922241996 0 0 0
1170 390 2 0.5897 22.486879190183267 29.56997963341038 5.8103961595847275 0 0 0
1216 406 3 -1.1794 17.686361447592773 33.11743224921445 5.608798855396179 0 0 0
1217 406 2 0.5897 17.092790780433184 32.4458313528501 5.272856558141853 0 0 0
1218 406 2 0.5897 18.56122391489534 32.793265392974675 5.394876562056693 0 0 0
1709 570 2 0.5897 15.711645522956953 25.823459919211952 8.784014588621107 0 0 0
1713 571 2 0.5897 18.17830075227833 25.641977513011923 9.119868343998672 0 0 0
1769 590 2 0.5897 15.941722664565388 28.60864836548709 8.47689427806504 0 0 0
1771 591 3 -1.1794 19.674465892244747 31.031855291561236 7.536425501976258 0 0 0
1772 591 2 0.5897 20.489452977831434 30.553565664269062 7.383891317668582 0 0 0
1832 611 2 0.5897 16.53478846041321 33.96639908424264 6.748849561241252 0 0 0
1835 612 2 0.5897 20.236017816143406 33.86249792101921 8.215751559368861 0 0 0
30093 0 1 0 21.24036302958169 33.06855549375506 4.84646940530548 0 0 0
30122 0 1 0 22.32955653209164 26.684865996927435 8.728109562231875 0 0 0
1768 590 3 -1.1794 16.493562804472877 28.968502416174314 9.1713073392521 0 0 0
1831 611 3 -1.1794 16.002143159965343 34.10665211933686 7.5316966393414475 0 0 0
1834 612 3 -1.1794 20.30690247340225 34.724086985164526 7.804812020615277 0 0 0
569 190 2 0.5897 24.61106561562613 32.856254452689555 2.8923299666179836 0 0 0
457 153 3 -1.1794 23.08358114022529 26.901542291146885 2.9374640783031247 0 0 0
458 153 2 0.5897 23.301870987988533 26.056975436292078 2.5433982261382226 0 0 0
459 153 2 0.5897 23.344085955846335 26.813090657013113 3.8542765937874046 0 0 0
460 154 3 -1.1794 26.931220423537724 26.65849941020918 4.12046845692207 0 0 0
461 154 2 0.5897 27.857904143713178 26.60729408681437 3.8862311281226667 0 0 0
462 154 2 0.5897 26.625269993471935 27.46909295096155 3.713572674330949 0 0 0
463 155 3 -1.1794 29.480388515373587 27.352239250205155 3.266683134386454 0 0 0
464 155 2 0.5897 29.886280055183875 27.520207285955415 4.117137300452313 0 0 0
465 155 2 0.5897 29.842673142519015 26.510591382033144 2.989897042815575 0 0 0
517 173 3 -1.1794 24.272770827639416 29.64393983541193 3.4047070204089676 0 0 0
518 173 2 0.5897 23.759201543301376 28.96247906941782 2.9710129642943346 0 0 0
519 173 2 0.5897 24.08519066270713 30.43945826199516 2.906514224419871 0 0 0
520 174 3 -1.1794 26.755272351875686 30.177249339911256 4.554263873856305 0 0 0
521 174 2 0.5897 26.46555096821121 30.9365637680182 5.059966584891199 0 0 0
522 174 2 0.5897 26.039269824933953 30.00962109104513 3.9415047214274854 0 0 0
523 175 3 -1.1794 29.81627308657528 29.781031824558116 1.816097573296248 0 0 0
524 175 2 0.5897 28.916354156679827 30.006949743569237 1.5808553250152155 0 0 0
525 175 2 0.5897 29.733313150404086 28.993166346094267 2.353329891473932 0 0 0
568 190 3 -1.1794 23.924423778158534 32.715440482207356 2.240466388886157 0 0 0
570 190 2 0.5897 24.390312778771637 32.67960585724315 1.4050652196384248 0 0 0
571 191 3 -1.1794 26.42660921293147 34.10958056769689 2.3496055133380733 0 0 0
572 191 2 0.5897 25.980382473691982 34.68017246762626 2.9753346888689944 0 0 0
573 191 2 0.5897 27.3574634580731 34.28755029039399 2.48402020829559 0 0 0
574 192 3 -1.1794 29.932483256899935 32.5843597728804 2.2865565720338266 0 0 0
575 192 2 0.5897 29.892314248294937 31.675561826876883 2.5843896589065887 0 0 0
576 192 2 0.5897 29.927279221158933 33.10135653943481 3.09211215414046 0 0 0
1102 368 3 -1.1794 24.43237003020124 26.611007502013038 5.246577134620551 0 0 0
1104 368 2 0.5897 25.29788413418332 26.511464830563384 4.850082926250042 0 0 0
1105 369 3 -1.1794 26.992170839128566 27.947649626234053 7.130943093544132 0 0 0
1106 369 2 0.5897 26.969425783453612 28.783155773507822 6.664419388232803 0 0 0
1107 369 2 0.5897 27.381649794022852 27.33497789831808 6.5071070998579685 0 0 0
1108 370 3 -1.1794 30.001647272837275 27.360821301759845 6.02660093621934 0 0 0
1109 370 2 0.5897 30.795857128869965 26.933347783001686 6.347114684957188 0 0 0
1110 370 2 0.5897 29.704472898015826 27.897177115111703 6.761612758339131 0 0 0
1168 390 3 -1.1794 23.274434452261126 30.00628595925959 6.135396666717105 0 0 0
1169 390 2 0.5897 23.98547518760433 29.642071575835637 5.608138999337267 0 0 0
1171 391 3 -1.1794 29.46286176652006 30.89432924080314 5.93101374287652 0 0 0
1172 391 2 0.5897 28.74098856541385 30.556856917466703 5.400691349029958 0 0 0
1173 391 2 0.5897 29.730075547970976 30.1519016455067 6.472889847572055 0 0 0
1219 407 3 -1.1794 24.975728181960207 32.36483899557434 5.723107112912787 0 0 0
1220 407 2 0.5897 25.611082498323594 32.38539827178919 6.43874259530496 0 0 0
1221 407 2 0.5897 24.572629366373413 31.498854631322594 5.7848685292644735 0 0 0
1222 408 3 -1.1794 27.50246081672974 33.294621143093636 7.186948269837761 0 0 0
1223 408 2 0.5897 27.50651336734506 32.33888788419369 7.134136069034208 0 0 0
1224 408 2 0.5897 28.35726359433479 33.518258012571415 7.555092998125428 0 0 0
1225 409 3 -1.1794 29.933186952111697 33.57205719530001 4.96860506234593 0 0 0
1226 409 2 0.5897 29.117668371827058 33.25243891712796 5.354616571707382 0 0 0
1227 409 2 0.5897 30.61993107500408 33.07411562103822 5.4120782007687644 0 0 0
1715 572 2 0.5897 25.60918974657302 25.31193821612243 9.22320025709237 0 0 0
1718 573 2 0.5897 26.957113919365955 28.045928710408155 9.588132271197294 0 0 0
1721 574 2 0.5897 29.165887095038546 25.67417764383881 8.959891944891657 0 0 0
1776 592 2 0.5897 24.295457787989573 29.692865742302377 10.027644052732393 0 0 0
1777 593 3 -1.1794 26.989312937864366 30.55838850382709 7.51619237649571 0 0 0
1838 613 2 0.5897 25.658089584194837 34.05308480081247 8.998049796650315 0 0 0
1841 614 2 0.5897 27.147442297676214 33.75434846657215 10.942531911835447 0 0 0
1844 615 2 0.5897 30.398750005326345 33.01586669939765 8.570513588388462 0 0 0
30060 0 1 0 27.227863363236818 32.00458707365218 0.19717068489240688 0 0 0
30106 0 1 0 26.424903904093902 27.899937264940718 0.8454052975597961 0 0 0
1781 594 2 0.5897 28.728793880105748 28.587459828251433 8.912383734816242 0 0 0
1837 613 3 -1.1794 24.724538989028034 33.888581087249875 8.865178816603768 0 0 0
1840 614 3 -1.1794 27.160707055072344 34.27140937616269 10.137110251728364 0 0 0
1843 615 3 -1.1794 29.81451209551541 33.76578678857396 8.682392510554365 0 0 0
17643 5881 2 0.5897 49.89991649728823 0.4813183546771694 14.348056815180168 0 1 0
466 156 3 -1.1794 38.88588723806324 26.186262765642308 2.861645864169606 0 0 0
468 156 2 0.5897 39.08199989671855 26.64041775923908 2.042185791505881 0 0 0
526 176 3 -1.1794 32.79356467546018 30.951475624623843 3.603478023480155 0 0 0
527 176 2 0.5897 32.17652631636048 30.356979281435965 4.03017423987192 0 0 0
528 176 2 0.5897 33.65116213944711 30.686273294465582 3.935782630317822 0 0 0
577 193 3 -1.1794 32.41213842958808 33.580354291244724 1.502090462161417 0 0 0
578 193 2 0.5897 31.517761149257097 33.25274811957065 1.407260093043208 0 0 0
579 193 2 0.5897 32.85033974668203 32.92729913051554 2.0477370787647513 0 0 0
580 194 3 -1.1794 35.73779768809297 33.39303050035127 1.7348844357633175 0 0 0
581 194 2 0.5897 35.21603204818653 33.89821235937377 1.1113592712369076 0 0 0
582 194 2 0.5897 36.45613999512516 33.035806523796964 1.212766294282512 0 0 0
583 195 3 -1.1794 38.58009247910772 32.58318529955827 1.412618460834868 0 0 0
584 195 2 0.5897 38.26299177653716 32.13810484897348 2.1984824269148535 0 0 0
1111 371 3 -1.1794 32.77395249047767 26.288133303696146 6.246968342225349 0 0 0
1112 371 2 0.5897 33.0523955946848 26.550953831607618 7.124252545747647 0 0 0
1114 372 3 -1.1794 36.54191475103265 27.26463630143195 6.052443746254153 0 0 0
1115 372 2 0.5897 35.95461638795282 28.000467044038416 5.8796274682073735 0 0 0
1116 372 2 0.5897 36.09434425138105 26.506834240669864 5.6760828930463125 0 0 0
1118 373 2 0.5897 37.861260257379875 26.148998294552104 5.77327863229732 0 0 0
1174 392 3 -1.1794 32.31989953549695 29.103750688750925 6.423132876665677 0 0 0
1175 392 2 0.5897 32.26196799709011 29.172079469255383 7.376132268463241 0 0 0
1176 392 2 0.5897 32.3493917692394 28.162550583970344 6.251363308041839 0 0 0
1177 393 3 -1.1794 34.70262303338449 29.16921847143968 5.151558544386427 0 0 0
1178 393 2 0.5897 35.177339585092746 29.949165066612885 4.864224929943714 0 0 0
1179 393 2 0.5897 33.93977849256612 29.510844795538286 5.618026385171127 0 0 0
1228 410 3 -1.1794 32.00821867230394 32.095905259715984 7.08702779837121 0 0 0
1229 410 2 0.5897 32.08016518427693 31.40321038116399 6.4303472404663875 0 0 0
1230 410 2 0.5897 32.874514203473645 32.502748145804674 7.102598260512124 0 0 0
1231 411 3 -1.1794 35.644452957087395 31.65219306543908 4.254753032183435 0 0 0
1232 411 2 0.5897 35.11138351128361 32.27566756707285 3.7614495861316284 0 0 0
1233 411 2 0.5897 35.82024206162484 32.092131367230245 5.086488725930973 0 0 0
1724 575 2 0.5897 34.31967406820884 27.071986745213493 9.261432127019667 0 0 0
1787 596 2 0.5897 34.62956087146279 29.28066333896316 9.743328700343763 0 0 0
1847 616 2 0.5897 35.62580023534327 32.69380039531056 7.872338229169081 0 0 0
30064 0 1 0 38.469347479976896 29.86097355316499 8.019196039711554 0 0 0
30069 0 1 0 33.32740408801424 34.92043109225737 5.392146664918921 0 0 0
30101 0 1 0 36.13953105394204 29.65735123304498 1.4505189930645683 0 0 0
30177 0 1 0 34.401669773113625 26.64058790627844 3.0434058293368427 0 0 0
1119 373 2 0.5897 38.56232770239794 25.948961069511324 4.446483792206995 0 0 0
30006 0 1 0 39.241508962111205 29.418400977763152 4.1402662042912235 0 0 0
1846 616 3 -1.1794 35.17832969828601 32.06483809087615 7.306291925177304 0 0 0
467 156 2 0.5897 39.4597390623133 25.420183060089585 2.854734587243376 0 0 0
469 157 3 -1.1794 41.449558630199014 27.74848237312763 2.4453833832509932 0 0 0
470 157 2 0.5897 42.195193052700155 27.15001280456331 2.4911621677765234 0 0 0
471 157 2 0.5897 40.96619049491637 27.592147431867748 3.2566452262408183 0 0 0
472 158 3 -1.1794 44.12670545715211 26.474379652925354 2.3146937028133907 0 0 0
473 158 2 0.5897 44.363117246037255 25.629978714167812 1.9308600930888673 0 0 0
474 158 2 0.5897 44.16248264574563 26.326841550232174 3.2597778579678964 0 0 0
529 177 3 -1.1794 42.48764541484311 30.607784871349004 2.2904865506830636 0 0 0
530 177 2 0.5897 43.362177700890854 30.249692152817428 2.442784206959082 0 0 0
531 177 2 0.5897 41.896130525125876 29.872119916754325 2.4490383185825855 0 0 0
532 178 3 -1.1794 44.7009599411718 29.151752690070783 3.0565113800798684 0 0 0
533 178 2 0.5897 44.69665489008598 28.211225549098216 2.87868279298211 0 0 0
534 178 2 0.5897 45.58325834016323 29.436889807843983 2.818855780971678 0 0 0
585 195 2 0.5897 39.53217750536327 32.49322761585787 1.4535323826070932 0 0 0
586 196 3 -1.1794 41.48834292945749 33.275610559091895 1.819467926325129 0 0 0
587 196 2 0.5897 41.92848941898754 32.48031603893411 2.119485199612941 0 0 0
588 196 2 0.5897 41.76079557140411 33.94998518686825 2.441738180378595 0 0 0
589 197 3 -1.1794 45.33557223551095 33.491621429437785 1.739327974157525 0 0 0
590 197 2 0.5897 44.9833653293835 33.30517010408423 0.8690304342098596 0 0 0
591 197 2 0.5897 44.67106387506334 33.1600368455082 2.343241394896683 0 0 0
1117 373 3 -1.1794 38.50820105096597 25.596386228732786 5.334736372955499 0 0 0
1120 374 3 -1.1794 41.22110812728207 26.985692810107114 5.404261468460993 0 0 0
1121 374 2 0.5897 41.411454392281264 26.054762096333956 5.288643223921512 0 0 0
1122 374 2 0.5897 40.26634035161432 27.042006990458866 5.365811298711971 0 0 0
1123 375 3 -1.1794 44.26690935953622 26.435001195177566 5.002977862064614 0 0 0
1124 375 2 0.5897 45.06909867891105 26.19548868490935 5.467045045711124 0 0 0
1125 375 2 0.5897 44.014591709971924 27.278176423181304 5.3793063443533295 0 0 0
1180 394 3 -1.1794 41.53451395545981 29.53249252580797 6.832226545675629 0 0 0
1181 394 2 0.5897 41.255093783123485 28.74030966027948 6.37331221489961 0 0 0
1182 394 2 0.5897 42.373681730738596 29.75879093394911 6.431205578298218 0 0 0
1183 395 3 -1.1794 44.012846993535256 29.711850866073036 5.640501839006929 0 0 0
1184 395 2 0.5897 44.88329702181274 29.732625587127817 6.038141065737742 0 0 0
1185 395 2 0.5897 44.17221562740571 29.47768411859821 4.7261719261623405 0 0 0
1234 412 3 -1.1794 43.667135515265635 33.70820708329863 4.362902625906645 0 0 0
1235 412 2 0.5897 44.37717556403293 33.09720353777054 4.559750615340855 0 0 0
1236 412 2 0.5897 43.045533474366444 33.593387543781056 5.081691932059673 0 0 0
1237 413 3 -1.1794 45.965761824378525 32.369083112804454 4.825192090596034 0 0 0
1238 413 2 0.5897 45.903972569173085 32.47255042752115 5.774775437019836 0 0 0
1239 413 2 0.5897 46.53612245065339 31.61012886651519 4.703089571904142 0 0 0
1726 576 3 -1.1794 40.43199379462538 25.89867531971226 8.775505691566288 0 0 0
1730 577 2 0.5897 43.003636418319246 26.841628331792812 7.683386575233341 0 0 0
1793 598 2 0.5897 41.98557017842305 29.584761649431425 8.87184863673062 0 0 0
1797 599 2 0.5897 44.1440468012784 29.905721514776 8.219334873588 0 0 0
21029 7010 2 0.5897 2.992858456854409 0.5856737353201885 30.70047053633871 0 1 0
1853 618 2 0.5897 40.92665621554949 33.20648905890401 8.197328450561372 0 0 0
1855 619 3 -1.1794 44.309381138596386 32.47065339983301 7.289705027209606 0 0 0
30011 0 1 0 39.76143124555191 33.18618975170251 5.48349444502328 0 0 0
30038 0 1 0 47.90021039153211 34.79637820473922 7.7297273839268605 0 0 0
475 159 3 -1.1794 47.9494419955457 27.06918398085584 3.326491853639349 0 0 0
476 159 2 0.5897 47.682956371819095 26.785368085470743 4.200943324096286 0 0 0
477 159 2 0.5897 48.550396492092766 26.387560482147958 3.025702129715616 0 0 0
478 160 3 -1.1794 50.89249833806976 27.571702405166874 1.4224282412918356 0 0 0
480 160 2 0.5897 50.58575354474149 28.476985035829287 1.4734560371117018 0 0 0
481 161 3 -1.1794 53.66638403141904 26.436579246848677 2.293836217174901 0 0 0
482 161 2 0.5897 54.049639036971826 26.964114887274693 2.994587754113085 0 0 0
483 161 2 0.5897 52.9778534907368 26.99033506696217 1.9257176423323448 0 0 0
535 179 3 -1.1794 47.284634964590055 29.95299515778759 2.6197095003601176 0 0 0
536 179 2 0.5897 47.413719725760124 29.007221666239644 2.5484260786341255 0 0 0
537 179 2 0.5897 47.29660323140429 30.126572580757284 3.5609636049903712 0 0 0
538 180 3 -1.1794 50.000323375047806 30.14250923733665 2.4151474493137113 0 0 0
539 180 2 0.5897 49.810373565258075 29.785472202530574 3.282716230898473 0 0 0
540 180 2 0.5897 49.16666553788808 30.507008299644433 2.1178466901914175 0 0 0
541 181 3 -1.1794 54.67767908866158 30.454223355352838 3.5175142860566693 0 0 0
542 181 2 0.5897 54.70637433931816 31.394504170739413 3.340652254411853 0 0 0
592 198 3 -1.1794 48.16194847403767 33.71724418358532 0.9592701488943071 0 0 0
593 198 2 0.5897 47.40044575048257 33.154547990029556 1.099690538639143 0 0 0
594 198 2 0.5897 47.80640096220321 34.50306414667074 0.5441741001661502 0 0 0
595 199 3 -1.1794 52.14228940548619 32.122220267118955 2.4368152279638493 0 0 0
596 199 2 0.5897 51.848920141162026 32.54213693454429 1.6282137560613095 0 0 0
597 199 2 0.5897 51.44979018415597 31.49564331350531 2.64676224865318 0 0 0
598 200 3 -1.1794 54.63090731607629 33.2871375267373 2.5695115112334865 0 0 0
599 200 2 0.5897 54.52765593509851 33.70798255670865 3.423009838523717 0 0 0
600 200 2 0.5897 53.79208142571747 32.85353693668303 2.4126907189980313 0 0 0
1126 376 3 -1.1794 47.004972840478764 26.06767582273339 5.773199956099921 0 0 0
1128 376 2 0.5897 46.79782309911192 26.383712746418595 6.652654887551142 0 0 0
1129 377 3 -1.1794 50.96110810550362 25.553112820573677 3.4633687472482757 0 0 0
1130 377 2 0.5897 50.90119420469936 24.655604301431406 3.136075284787699 0 0 0
1132 378 3 -1.1794 53.740721807856985 27.410010871193933 5.025617868685538 0 0 0
1133 378 2 0.5897 53.75824368541753 27.148547117806782 5.946248907009196 0 0 0
1134 378 2 0.5897 53.455867079813444 28.323713858077994 5.041015817455721 0 0 0
1186 396 3 -1.1794 47.51681316274339 30.166088878114717 5.605969580751052 0 0 0
1187 396 2 0.5897 47.8667135270815 30.93644593322324 6.05357589873779 0 0 0
1188 396 2 0.5897 47.74416025664283 29.43260390417355 6.177410471848655 0 0 0
1189 397 3 -1.1794 52.96168969836741 30.20675877484441 5.617466271438794 0 0 0
1190 397 2 0.5897 52.49913881434642 31.012343863266945 5.848358100564499 0 0 0
1191 397 2 0.5897 53.443109837190725 30.42662285935511 4.81989104833567 0 0 0
1192 398 3 -1.1794 56.680105865177076 29.92503687556572 5.830801532359453 0 0 0
1193 398 2 0.5897 57.48290198400031 29.491406429936404 5.541464945252198 0 0 0
1194 398 2 0.5897 55.97429015872764 29.376878341854805 5.4879045089133545 0 0 0
1240 414 3 -1.1794 49.73127454906255 31.745640338802463 6.996123729046367 0 0 0
1241 414 2 0.5897 50.48583035330366 32.17956163826173 6.597891419055125 0 0 0
1242 414 2 0.5897 50.02207073994546 31.521959199874704 7.880225558839021 0 0 0
1243 415 3 -1.1794 52.096375666700595 32.99085511662833 6.927696919121183 0 0 0
1244 415 2 0.5897 52.733364684436246 33.663482214938426 6.686761618745338 0 0 0
1245 415 2 0.5897 52.01875353835128 33.06359055875945 7.878968116227881 0 0 0
1736 579 2 0.5897 52.30087628005104 26.074159393153526 7.06104658031471 0 0 0
1740 580 2 0.5897 53.81956396520172 26.85334287430652 9.784026386327692 0 0 0
1798 600 3 -1.1794 48.336241425875976 29.018727883972986 8.575764750121044 0 0 0
1799 600 2 0.5897 49.238966618517374 29.270698259680568 8.770263183012345 0 0 0
1802 601 2 0.5897 51.82973900263427 30.2756177055604 9.155855147944234 0 0 0
1805 602 2 0.5897 53.84841382101288 30.282667185504717 7.645009993232015 0 0 0
1862 621 2 0.5897 50.72128332429789 33.32577021154006 10.581420599666941 0 0 0
1866 622 2 0.5897 53.71006327134664 32.290903366999146 9.233081358295431 0 0 0
30089 0 1 0 49.33529492620372 33.4028145347095 4.061098937089221 0 0 0
30127 0 1 0 50.69305782761083 27.5335883289935 5.901265785947203 0 0 0
30143 0 1 0 53.354332393890836 29.590742226475367 0.23695782499331713 0 0 0
1732 578 3 -1.1794 46.416881653303946 27.04990397094033 8.14676450578555 0 0 0
1735 579 3 -1.1794 52.83349056430641 25.363308911694347 7.417761154831704 0 0 0
1737 579 2 0.5897 52.20231206570802 24.77566476602798 7.833115690667786 0 0 0
1801 601 3 -1.1794 50.88957061885205 30.406956838486884 9.278596540421656 0 0 0
484 162 3 -1.1794 57.02871476112416 27.204401667365705 2.0597168537617763 0 0 0
485 162 2 0.5897 57.72731218751945 26.554117990062583 1.9867480848632626 0 0 0
486 162 2 0.5897 56.25508527986563 26.698626456794596 2.308555201199343 0 0 0
487 163 3 -1.1794 60.44824813892169 25.953960719077 2.7316660432509843 0 0 0
488 163 2 0.5897 60.21279821517513 26.71043654964692 2.1945083435449373 0 0 0
489 163 2 0.5897 61.324152673709776 25.710302663079403 2.4322432855003253 0 0 0
543 181 2 0.5897 55.56571315744592 30.148159695419814 3.333250980515438 0 0 0
544 182 3 -1.1794 57.43584174260741 29.760266404798326 2.575324890489496 0 0 0
545 182 2 0.5897 57.64020675412861 28.911993586142053 2.1817499549166794 0 0 0
546 182 2 0.5897 58.24251903507624 30.01854557112895 3.0211890470241687 0 0 0
601 201 3 -1.1794 57.28185877304484 33.20712526520892 1.9782365381157434 0 0 0
602 201 2 0.5897 56.35531537092733 33.03645162343588 2.1474148169232232 0 0 0
603 201 2 0.5897 57.73179795452088 32.88440716993994 2.7590299966330867 0 0 0
604 202 3 -1.1794 60.36492139768975 31.76051233498652 2.656786573912811 0 0 0
605 202 2 0.5897 60.73111428567554 30.88850699319702 2.5093361119145254 0 0 0
606 202 2 0.5897 61.038712734581495 32.36085723792747 2.337689294529403 0 0 0
1135 379 3 -1.1794 58.33124293257608 27.819267091129255 5.157237811259353 0 0 0
1136 379 2 0.5897 57.47778969331126 27.405044162661344 5.284785159664494 0 0 0
1137 379 2 0.5897 58.72498225720576 27.8312120255038 6.029624420677465 0 0 0
1138 380 3 -1.1794 61.46835573237518 27.526787481563666 5.349685026476751 0 0 0
1139 380 2 0.5897 60.82034421452182 27.086555998331125 4.799676487347589 0 0 0
1140 380 2 0.5897 61.40384382813627 27.085437839345847 6.1966081721984425 0 0 0
1143 381 2 0.5897 63.58750531486644 27.64013164431689 4.341693955764157 0 0 0
1246 416 3 -1.1794 56.14766842262752 32.85491182798557 5.662883202613329 0 0 0
1247 416 2 0.5897 57.09092412105067 32.935687492420584 5.804219460394009 0 0 0
1248 416 2 0.5897 55.961739998388495 31.927313549670686 5.808567709801889 0 0 0
1249 417 3 -1.1794 59.17416346722137 32.32334673175119 5.426988553099213 0 0 0
1250 417 2 0.5897 59.48872178625037 33.22234022644468 5.522358197345448 0 0 0
1251 417 2 0.5897 59.75631865623747 31.933299455286466 4.774922563170939 0 0 0
1254 418 2 0.5897 62.25736856117796 32.006359019995166 7.149343321610794 0 0 0
1742 581 2 0.5897 59.575387538167824 27.409312531076733 10.247250296780356 0 0 0
1808 603 2 0.5897 58.00380010869252 30.24478001253422 8.668510640160445 0 0 0
1811 604 2 0.5897 60.47974695623899 28.92410565007679 8.829347740201799 0 0 0
1868 623 2 0.5897 58.832884371251005 33.22145016428973 9.007348610451638 0 0 0
1871 624 2 0.5897 60.259202904101876 31.478255055377176 9.614236686427928 0 0 0
30154 0 1 0 62.145738759206914 34.82448056637637 3.6692756567005405 0 0 0
1195 399 3 -1.1794 61.944001711527555 30.09417025953312 6.213498323802819 0 0 0
1252 418 3 -1.1794 62.162227045133484 32.80319661712473 7.671100101651014 0 0 0
1749 583 2 0.5897 62.184646696604446 28.060119617217616 8.242510214575924 0 0 0
1807 603 3 -1.1794 57.31935230734402 30.88667265641224 8.479471382793104 0 0 0
491 164 2 0.5897 64.18734636307833 26.834979894527937 1.0142360430379571 0 0 0
490 164 3 -1.1794 63.36090820505995 27.167186778690045 1.3647643899806088 0 0 0
492 164 2 0.5897 63.444991095801534 27.067295311591888 2.313017209563911 0 0 0
493 165 3 -1.1794 68.30557046114775 27.362805524046404 3.323990681303727 0 0 0
494 165 2 0.5897 67.44987752807192 26.934343978644588 3.3450238839898105 0 0 0
547 183 3 -1.1794 62.13594322108937 29.471560316992395 2.0702473610343297 0 0 0
548 183 2 0.5897 62.5163859497492 28.917466241938616 1.3887246511795293 0 0 0
549 183 2 0.5897 62.090796693149635 28.90648133177906 2.8415310712951203 0 0 0
550 184 3 -1.1794 69.03818570368264 30.22069343384217 3.054872563731733 0 0 0
551 184 2 0.5897 68.87739518934693 29.285839290912005 3.183037276642109 0 0 0
552 184 2 0.5897 68.16506480342811 30.610240166337096 3.008558724331911 0 0 0
607 203 3 -1.1794 63.80750833779526 31.815929265481074 0.8125517255488602 0 0 0
608 203 2 0.5897 63.481222769098785 30.933614101082355 0.9894387946782326 0 0 0
609 203 2 0.5897 63.76331012594057 32.26216860476965 1.6582163418252471 0 0 0
1141 381 3 -1.1794 64.46770781474378 27.997427286226447 4.2241549407445 0 0 0
1142 381 2 0.5897 65.04424781555407 27.357286474464104 4.64135252708937 0 0 0
1144 382 3 -1.1794 66.2189685148402 26.781551218858777 6.2194079983245825 0 0 0
1145 382 2 0.5897 67.15097432373082 26.98967723900827 6.153982987263099 0 0 0
1147 383 3 -1.1794 69.03124188675378 26.645624267007232 5.881924223815086 0 0 0
1148 383 2 0.5897 69.23323945235354 25.711960183158666 5.821084159642097 0 0 0
1149 383 2 0.5897 68.85899773552127 26.913221473956497 4.979174335838457 0 0 0
1196 399 2 0.5897 61.30794116802186 29.595749620764234 5.700433373480621 0 0 0
1197 399 2 0.5897 62.44224069406286 29.42956087908886 6.689190184380155 0 0 0
1198 400 3 -1.1794 67.14386533603245 29.760828436945115 6.12229765255899 0 0 0
1199 400 2 0.5897 66.60511997246006 29.400218613407894 5.418063596432123 0 0 0
1200 400 2 0.5897 66.51851269622581 29.98860977769022 6.810252451825571 0 0 0
1201 401 3 -1.1794 69.47239852376148 31.249431519638456 6.502377064860603 0 0 0
1202 401 2 0.5897 68.74295975272747 30.662275869774568 6.3038864622913175 0 0 0
1203 401 2 0.5897 70.21892324897115 30.869965877477714 6.038762514073012 0 0 0
1253 418 2 0.5897 63.052734989086005 33.14475613413409 7.752119693379789 0 0 0
1255 419 3 -1.1794 67.59942203577478 34.09291324032628 5.891894196036528 0 0 0
1256 419 2 0.5897 68.39682935286181 33.792965581458404 6.328248493276495 0 0 0
1257 419 2 0.5897 66.8978171834271 33.58343406877665 6.297374020454816 0 0 0
1258 420 3 -1.1794 0.3934549279134394 33.57589353983172 6.839872138368421 1 0 0
1259 420 2 0.5897 0.9688619789799742 33.67991700304797 6.082034737299664 1 0 0
1260 420 2 0.5897 0.1179947827825174 32.65973677044364 6.808087115817964 1 0 0
1747 583 3 -1.1794 63.02083726007544 28.52011641861708 8.168887255746391 0 0 0
1748 583 2 0.5897 63.65191098785474 27.940637514846127 8.595715933788258 0 0 0
1752 584 2 0.5897 65.45659370981049 27.175180295286598 8.359186518124218 0 0 0
1755 585 2 0.5897 68.5243954590715 26.523373347891575 7.921155845664849 0 0 0
1814 605 2 0.5897 65.95644650724064 30.070376798397906 9.699202909895117 0 0 0
1876 626 3 -1.1794 66.36429732639063 33.344628614494376 8.694667490313247 0 0 0
1880 627 2 0.5897 69.88249475128822 33.36947039570977 8.595044653199151 0 0 0
30156 0 1 0 65.36107722830029 31.677302579867593 3.830837362829822 0 0 0
1265 422 2 0.5897 6.078124812362843 2.3270698029555428 8.258559247505 0 0 0
1261 421 3 -1.1794 2.7612793955138626 3.5613846180442414 8.906789850957624 0 0 0
1263 421 2 0.5897 2.4036824279238105 3.185846068722501 8.102223520792318 0 0 0
1264 422 3 -1.1794 5.787679741237002 2.0352011553439557 9.122669239372163 0 0 0
1266 422 2 0.5897 5.860631708043195 1.0813161180428463 9.090838866566047 0 0 0
1312 438 3 -1.1794 1.623579593305906 6.066803132045739 9.242010812701267 0 0 0
1314 438 2 0.5897 1.8495050737982823 5.140701235976018 9.1552730986216 0 0 0
1315 439 3 -1.1794 4.9663070211638916 5.960716843354873 9.150347154619713 0 0 0
1317 439 2 0.5897 5.1465698005158504 5.906420135389036 8.211844140492575 0 0 0
1362 454 2 0.5897 2.701022268704293 7.708361140941639 9.021664961907307 0 0 0
1882 628 3 -1.1794 5.566763283422986 3.606878250075399 11.84896301083332 0 0 0
1883 628 2 0.5897 5.308041586378828 3.6300595470502937 10.927682762954285 0 0 0
1884 628 2 0.5897 6.406128722808533 3.1467770878682897 11.851012191601209 0 0 0
1939 647 3 -1.1794 2.1811994671334003 5.121601153300449 11.798597426543358 0 0 0
1940 647 2 0.5897 3.095200284279631 4.8374669263626995 11.78847944151086 0 0 0
1941 647 2 0.5897 2.1229483432573812 5.767756677578157 11.094806117775587 0 0 0
1942 648 3 -1.1794 5.79329337560393 6.3994172503448965 11.60698322740705 0 0 0
1943 648 2 0.5897 5.63181487185016 6.06860106226257 10.723401181258515 0 0 0
1944 648 2 0.5897 5.631086549242608 5.648364526630981 12.177806210969585 0 0 0
2004 668 2 0.5897 5.712260557704746 8.316036221732935 11.67564810234204 0 0 0
2527 843 3 -1.1794 3.4169068924497057 2.5610582470573813 14.985358471641959 0 0 0
2528 843 2 0.5897 4.370694252441109 2.608853927620699 14.920272675948844 0 0 0
2529 843 2 0.5897 3.251873572328345 1.793101238670618 15.532384738940717 0 0 0
2530 844 3 -1.1794 6.129334101873697 2.806117680361018 15.479347712407142 0 0 0
2531 844 2 0.5897 6.392532861476956 1.888809764281628 15.553546303288469 0 0 0
2532 844 2 0.5897 5.632462707437701 2.978664970125479 16.279084536533922 0 0 0
2578 860 3 -1.1794 4.1156518883363695 5.302589818548102 13.813788160694077 0 0 0
2579 860 2 0.5897 3.184692849902394 5.34118670695225 13.594568302538443 0 0 0
2580 860 2 0.5897 4.253286645394198 4.405959029882392 14.119307035308664 0 0 0
2581 861 3 -1.1794 6.116804473150861 6.962897423142022 15.08318969938237 0 0 0
2582 861 2 0.5897 5.516284833031424 6.400486718847106 14.594004831414798 0 0 0
2583 861 2 0.5897 6.891564450736102 6.419372407142472 15.22657455691927 0 0 0
2630 877 2 0.5897 5.19161832510589 9.009101640992343 15.024400987851259 0 0 0
3177 1059 2 0.5897 1.8825954386431434 6.535571570875916 17.40814098433389 0 0 0
2000 667 2 0.5897 4.065851451921959 8.925154226036048 11.864957048372663 0 0 0
1272 424 2 0.5897 10.881136461620272 3.5799821234388984 8.717213314691955 0 0 0
1273 425 3 -1.1794 15.126435939872252 3.474589684390041 7.742577469312533 0 0 0
1319 440 2 0.5897 8.229504656237413 5.457025114737795 7.373805976163544 0 0 0
1267 423 3 -1.1794 9.247782580593476 2.7462445839990153 8.735323855096706 0 0 0
1269 423 2 0.5897 9.151134004958635 2.447461507626676 9.639546820253603 0 0 0
1271 424 2 0.5897 11.78386429129628 3.4802223958111536 9.928421931524959 0 0 0
1320 440 2 0.5897 7.850102512335708 5.821444395798047 8.793365135710348 0 0 0
1321 441 3 -1.1794 14.112243077914219 6.060087046555312 9.732282527148156 0 0 0
1322 441 2 0.5897 14.94322826694848 5.640592326454868 9.509303404819793 0 0 0
1885 629 3 -1.1794 8.067854955772319 2.3215773624625533 11.618410469340708 0 0 0
1886 629 2 0.5897 7.952727367456698 1.3921853529779107 11.420401277473875 0 0 0
1887 629 2 0.5897 8.67694763555311 2.3360055627798233 12.356672004530061 0 0 0
1888 630 3 -1.1794 12.907865887382485 3.4174763335527762 11.885604270112267 0 0 0
1889 630 2 0.5897 13.786866305807655 3.544666766305956 11.528654028627603 0 0 0
1890 630 2 0.5897 12.69578188992939 2.506481376981254 11.682281022569592 0 0 0
1891 631 3 -1.1794 15.582796551302744 3.4902590020788433 10.487639814227077 0 0 0
1892 631 2 0.5897 15.738963157721766 3.1894776678976724 9.592444510358892 0 0 0
1893 631 2 0.5897 16.102988337202174 2.9003502521670264 11.033203285315997 0 0 0
1945 649 3 -1.1794 8.473099296384069 6.897126634998563 12.691695311800391 0 0 0
1946 649 2 0.5897 8.903035625799939 6.059282466616942 12.863169981086918 0 0 0
1947 649 2 0.5897 7.5376260701632525 6.695302612772382 12.711410451843035 0 0 0
1948 650 3 -1.1794 12.921167652165831 6.584437312615579 13.011087468002938 0 0 0
1949 650 2 0.5897 12.775854317322736 7.24292314757196 12.331740922894912 0 0 0
1950 650 2 0.5897 12.827521093455841 5.746822210179374 12.557366039476522 0 0 0
1951 651 3 -1.1794 15.696141933471685 6.5724857833522226 12.208399195112305 0 0 0
1952 651 2 0.5897 15.154995708013974 6.575933681621588 11.418853938875865 0 0 0
1953 651 2 0.5897 15.070377859591352 6.649932707101389 12.928575482775289 0 0 0
2006 669 2 0.5897 9.277168280435937 8.310137064159651 12.026405042338483 0 0 0
2009 670 2 0.5897 12.312723811426311 10.802790073311957 12.274001411217935 0 0 0
2012 671 2 0.5897 15.650605200209371 8.642430780449912 12.018711109323446 0 0 0
2533 845 3 -1.1794 8.764015027023223 2.454180058476656 14.507543775776982 0 0 0
2534 845 2 0.5897 9.41342213867435 2.626607557051582 15.189284978441304 0 0 0
2535 845 2 0.5897 8.020403586541217 3.011069433102585 14.738082655953924 0 0 0
2536 846 3 -1.1794 11.429963758699278 2.859558898147324 15.625291236367469 0 0 0
2537 846 2 0.5897 11.228007965710882 1.9998238365118195 15.256101123012977 0 0 0
2538 846 2 0.5897 11.80106085580515 3.3535319875488425 14.894189763362643 0 0 0
2584 862 3 -1.1794 10.495243916700035 5.701284923373268 14.250654255934107 0 0 0
2585 862 2 0.5897 10.948069372386973 5.433478321958114 15.050316321539203 0 0 0
2586 862 2 0.5897 11.105532629894771 6.2982323560652365 13.81771774790182 0 0 0
2633 878 2 0.5897 8.100635040234126 8.344369362411244 14.850679998346559 0 0 0
2637 879 2 0.5897 10.569582849999835 9.606483185829017 15.243269217048688 0 0 0
3122 1041 2 0.5897 11.983302528936857 2.901530659426772 17.678806904438403 0 0 0
3126 1042 2 0.5897 15.745877897369434 0.5301183325617104 18.33425477202406 0 0 0
30009 0 1 0 10.792808544991296 8.091362312911592 8.387881003129763 0 0 0
30014 0 1 0 13.337180742825135 0.8060013311955408 8.981090818818274 0 0 0
30139 0 1 0 8.262526630879277 5.020580465150249 17.635719929421814 0 0 0
30157 0 1 0 14.31461232910719 4.4906545041036825 15.52861993618882 0 0 0
30164 0 1 0 15.306501315798934 0.8814655903339613 14.24621659632484 0 0 0
30175 0 1 0 14.613011664912989 7.543764137467881 16.990903684397942 0 0 0
1324 442 3 -1.1794 18.49442046548612 5.1314418434212445 9.271171563553732 0 0 0
2639 880 2 0.5897 16.663628021384213 9.973426483414624 15.260589920441477 0 0 0
1278 426 2 0.5897 20.764979432527173 2.8719354851854706 9.531325182347942 0 0 0
1325 442 2 0.5897 17.90175441427319 5.821422523917602 8.973001939298427 0 0 0
1326 442 2 0.5897 18.688313362558628 4.62437198660875 8.482809250743252 0 0 0
1894 632 3 -1.1794 18.146847010878716 2.300440113001335 11.51981015562301 0 0 0
1895 632 2 0.5897 18.00902592638864 3.240423231297884 11.636727610124968 0 0 0
1896 632 2 0.5897 18.69018277852445 2.2333856380889805 10.734621549705054 0 0 0
1897 633 3 -1.1794 20.69828491825516 3.8936811051725093 11.214851959526618 0 0 0
1898 633 2 0.5897 21.56279017042935 3.6469893288914625 11.54349465943587 0 0 0
1899 633 2 0.5897 20.090168939926787 3.328494136991547 11.691287209869337 0 0 0
1954 652 3 -1.1794 18.15427491133567 5.240307443295434 11.982738413389777 0 0 0
1955 652 2 0.5897 17.353326352688974 5.729745839560201 12.170256370742532 0 0 0
1956 652 2 0.5897 18.166112584944447 5.1555975954535365 11.029367844695281 0 0 0
1957 653 3 -1.1794 20.560325502168105 6.625128916052338 11.115061597290511 0 0 0
1958 653 2 0.5897 21.49027256813283 6.4084080969909385 11.181860243635466 0 0 0
1959 653 2 0.5897 20.13225871053998 5.790060754469375 10.926246467732824 0 0 0
1962 654 2 0.5897 24.41559980426252 6.165450825138785 11.679035018935757 0 0 0
2015 672 2 0.5897 20.259191759763464 8.393413621616347 12.367331088567278 0 0 0
2539 847 3 -1.1794 21.114742511715107 1.2936458396324726 15.342692454345261 0 0 0
2540 847 2 0.5897 21.481457792443027 1.858734247376004 14.66267342546032 0 0 0
2541 847 2 0.5897 21.06588577371509 0.42877489307774624 14.935454705703876 0 0 0
2587 863 3 -1.1794 19.577739351371267 6.604807820319062 14.815604812028594 0 0 0
2588 863 2 0.5897 19.142082160345783 6.120795973495131 14.114058574187359 0 0 0
2589 863 2 0.5897 19.220169296483274 6.232740453502824 15.621793915549231 0 0 0
3188 1063 2 0.5897 16.7741298842069 6.186418131895696 16.907388213193425 0 0 0
30024 0 1 0 23.384064581432032 4.810704224246123 13.849140868915006 0 0 0
30096 0 1 0 18.315772033340956 3.6089145703503953 15.415204762548443 0 0 0
2641 881 3 -1.1794 17.818308505774922 8.745916621898944 14.561297159010534 0 0 0
2646 882 2 0.5897 21.07680616426538 7.9456065666214934 14.906338696544386 0 0 0
3132 1044 2 0.5897 21.85426551644377 1.9244545988241872 19.178409532826898 0 0 0
1379 460 2 0.5897 23.972465209923364 8.063551787457438 9.150611028121768 0 0 0
1279 427 3 -1.1794 28.341506682333147 2.4450355425151775 9.820718816061426 0 0 0
1281 427 2 0.5897 28.658532287022567 2.596357745362255 10.711127679268888 0 0 0
1327 443 3 -1.1794 21.60263068072079 6.390745301548113 8.516693898074884 0 0 0
1329 443 2 0.5897 21.103378324090283 6.296982243125059 9.327981611023308 0 0 0
1331 444 2 0.5897 28.280453975249653 5.4763714876043865 9.481261852453562 0 0 0
1333 445 3 -1.1794 30.933636931524376 6.633195872946221 8.896694634688572 0 0 0
1335 445 2 0.5897 30.57937519429856 5.841496791262148 9.30159354616384 0 0 0
1900 634 3 -1.1794 23.754845160244237 2.599408184551042 11.505568051687128 0 0 0
1901 634 2 0.5897 24.182004252269373 1.74734155070423 11.417531365672884 0 0 0
1902 634 2 0.5897 24.455416073234534 3.2352426100541867 11.360148925745026 0 0 0
1903 635 3 -1.1794 28.77699608881217 2.6776608127306725 12.510989558321818 0 0 0
1904 635 2 0.5897 28.834559845922083 1.9394291389801026 13.117563607120214 0 0 0
1905 635 2 0.5897 29.56822404543952 3.1892238066980894 12.679789690963286 0 0 0
1960 654 3 -1.1794 24.519610115884607 6.448574702514602 10.770599844876568 0 0 0
1961 654 2 0.5897 25.300670256088083 5.988173302068734 10.463668139112025 0 0 0
1963 655 3 -1.1794 26.167684693296856 4.26558836767279 11.92451172944651 0 0 0
1964 655 2 0.5897 26.708099655164933 3.4778331838855903 11.98472536229783 0 0 0
1965 655 2 0.5897 26.629743743057144 4.914721607815963 12.45494610310174 0 0 0
1966 656 3 -1.1794 30.434349011057666 4.737785552547613 11.63457539985746 0 0 0
1967 656 2 0.5897 31.334490030467023 4.439912853545617 11.5032367833123 0 0 0
1968 656 2 0.5897 30.470182063094903 5.265492840723056 12.432367784016902 0 0 0
2542 848 3 -1.1794 25.30759759190747 1.5007164278747591 15.411139795570982 0 0 0
2543 848 2 0.5897 25.25096222638696 0.5459123526690842 15.448185927033476 0 0 0
2544 848 2 0.5897 24.467027885424322 1.7769971275116132 15.045979144752192 0 0 0
2545 849 3 -1.1794 27.725199572155567 2.784603144207996 15.07278786304649 0 0 0
2546 849 2 0.5897 27.78288467249379 3.0365166567153308 14.151135274334658 0 0 0
2547 849 2 0.5897 27.13734484272104 2.0292068579097826 15.078766957048726 0 0 0
2548 850 3 -1.1794 30.560810539946264 2.996694016439547 15.508534674485428 0 0 0
2549 850 2 0.5897 30.752250436163006 2.060175808622538 15.558696192878436 0 0 0
2550 850 2 0.5897 29.663392995030403 3.040856474907409 15.17850115045459 0 0 0
2590 864 3 -1.1794 27.71306993617317 5.839736195845716 13.72408014344854 0 0 0
2591 864 2 0.5897 27.363183255942776 5.360860374284611 14.475404636062885 0 0 0
2592 864 2 0.5897 28.418528709841052 6.374736898458869 14.08785638409325 0 0 0
2647 883 3 -1.1794 29.62910819214382 7.503240337728755 15.078063325659336 0 0 0
3134 1045 2 0.5897 24.786617663833987 3.643710487981181 17.90881278363932 0 0 0
3138 1046 2 0.5897 26.130067497849797 2.148030403488722 17.15377839846381 0 0 0
3191 1064 2 0.5897 24.91028308017788 5.87222622379632 16.900790089643657 0 0 0
3242 1081 2 0.5897 23.77653942201499 8.384118364771155 17.158560133666736 0 0 0
30091 0 1 0 28.756342423088096 9.034822195805313 11.668815452222233 0 0 0
1386 462 2 0.5897 30.539063723046798 8.450207307753356 8.296901372186804 0 0 0
3248 1083 2 0.5897 31.16088815089148 9.237578903427497 17.433978259958618 0 0 0
1283 428 2 0.5897 35.676351404757895 1.7804163563447521 9.755951524291111 0 0 0
1282 428 3 -1.1794 34.870509629739786 2.275517081853735 9.608555220698419 0 0 0
1284 428 2 0.5897 34.6562614531116 2.645712011100104 10.464876131145795 0 0 0
1287 429 2 0.5897 39.29824662824873 2.6276078030733907 10.265995169614666 0 0 0
1336 446 3 -1.1794 34.70197915709046 4.684413728896626 8.608823068180863 0 0 0
1338 446 2 0.5897 34.827945408431205 3.7391010283456176 8.690984994113768 0 0 0
1391 464 2 0.5897 37.7748571709677 8.992809421988666 8.706944618685199 0 0 0
1906 636 3 -1.1794 34.128421829800025 2.4643708559294697 12.631659849684322 0 0 0
1907 636 2 0.5897 33.69733095273985 1.6260393522006993 12.465549328346016 0 0 0
1908 636 2 0.5897 33.9014527132083 2.675664595190418 13.537237793034393 0 0 0
1911 637 2 0.5897 37.70026365052402 1.812267284385644 13.17944054950588 0 0 0
1969 657 3 -1.1794 32.98692433447205 4.5510763522859135 11.016405422690482 0 0 0
1970 657 2 0.5897 33.59324679733935 4.72047062537686 10.295356879095529 0 0 0
1971 657 2 0.5897 33.47078403800213 3.972715276698209 11.605991071855431 0 0 0
1974 658 2 0.5897 40.25015877278565 5.059177351035944 14.223702996759783 0 0 0
2025 675 2 0.5897 33.225769884226494 6.517253904689382 12.480889231127614 0 0 0
2551 851 3 -1.1794 33.34093888182887 2.656309171012591 15.108586865817923 0 0 0
2552 851 2 0.5897 33.87030161813502 2.913983619237652 15.86331171336459 0 0 0
2553 851 2 0.5897 32.532269238407586 3.1603421784749988 15.19933211407538 0 0 0
2554 852 3 -1.1794 37.75196273732289 2.777892404116353 15.190156143689267 0 0 0
2556 852 2 0.5897 37.86642518919425 3.6381577305112898 15.593979995396651 0 0 0
2593 865 3 -1.1794 35.43450637965285 6.3234582502238545 15.310702222911686 0 0 0
2594 865 2 0.5897 35.1587981693145 6.985614481949993 14.676853734793449 0 0 0
2595 865 2 0.5897 34.7656856667266 5.641263254615401 15.25137672864032 0 0 0
2598 866 2 0.5897 37.31286843540498 5.945145006077185 15.145318574481031 0 0 0
3143 1048 2 0.5897 32.052788439549666 2.7586165293806033 18.324696713126585 0 0 0
3197 1066 2 0.5897 31.992902205013696 4.873453515296964 17.740978633913127 0 0 0
3254 1085 2 0.5897 36.00736659515519 8.004633654184909 17.777382464301173 0 0 0
30151 0 1 0 37.98884640330001 6.430731086954961 12.00163187095283 0 0 0
1341 447 2 0.5897 37.49604677240967 5.596324783921972 8.77621141959392 0 0 0
1910 637 2 0.5897 38.45064405178058 0.8965471687483976 12.235893755076017 0 0 0
2023 675 3 -1.1794 33.70171065760443 7.059467559818938 13.109949272901513 0 0 0
1343 448 2 0.5897 41.105247320576886 8.566561332370764 9.306383227138541 0 0 0
1972 658 3 -1.1794 40.57295664041917 4.470129456519047 13.541752642696263 0 0 0
1288 430 3 -1.1794 42.21609972318509 2.0207879450190087 9.668836364400327 0 0 0
1289 430 2 0.5897 42.49672992855806 1.6827434396226364 10.519250577242174 0 0 0
1291 431 3 -1.1794 44.619279008941156 2.79061974787123 8.535422105230648 0 0 0
1293 431 2 0.5897 45.39102912718248 3.335477756281007 8.68957464460121 0 0 0
1342 448 3 -1.1794 41.49233470396994 8.770167885433798 10.157817222802557 0 0 0
1344 448 2 0.5897 41.48099143806167 7.938546412860143 10.631641405822732 0 0 0
1909 637 3 -1.1794 38.07158620085046 1.7732926041990855 12.298059891523101 0 0 0
1912 638 3 -1.1794 41.9612156224475 1.913170828528838 12.979684808117511 0 0 0
1913 638 2 0.5897 42.29949222606787 1.5176312216083008 13.783021104126789 0 0 0
1914 638 2 0.5897 41.403295784051444 2.6299726351801733 13.28159953875082 0 0 0
1915 639 3 -1.1794 46.61667333252427 2.2650435690990443 11.658753359338675 0 0 0
1916 639 2 0.5897 46.60571318630724 2.2657468223646977 12.615890096029931 0 0 0
1917 639 2 0.5897 46.127333594456786 1.4797161203550817 11.413724129257126 0 0 0
1973 658 2 0.5897 39.786727988473515 4.043030139816088 13.201660107700926 0 0 0
1975 659 3 -1.1794 42.505401934891196 6.814249213899337 12.202864230711985 0 0 0
1976 659 2 0.5897 42.064116898133975 7.446595272539488 12.769995475984935 0 0 0
1977 659 2 0.5897 42.10002751638871 5.974436547318879 12.418777359380968 0 0 0
2030 677 2 0.5897 42.17029240195362 10.25502812728295 12.797167752510816 0 0 0
2033 678 2 0.5897 44.08385281189544 9.217942775362046 11.864361101093824 0 0 0
2555 852 2 0.5897 38.62978685395751 2.3962715226565052 15.18545520194749 0 0 0
2557 853 3 -1.1794 40.41602830826944 2.487877183982479 15.500151381983384 0 0 0
2558 853 2 0.5897 40.5344967282743 3.336955283139792 15.074400394246181 0 0 0
2559 853 2 0.5897 41.0876690814368 2.4654098312957973 16.181786712058912 0 0 0
2596 866 3 -1.1794 38.19309995353207 5.754381441076157 15.469408922143915 0 0 0
2597 866 2 0.5897 38.200951167743256 6.10171958527383 16.3613324466143 0 0 0
2599 867 3 -1.1794 45.019918252717645 6.318993949503511 16.064649044056566 0 0 0
2600 867 2 0.5897 44.08744099618896 6.403160655829635 16.263733091293943 0 0 0
2601 867 2 0.5897 45.442381178019566 6.245856354936893 16.920457749674906 0 0 0
2657 886 2 0.5897 38.958942899555694 8.656178742811427 14.84869241809046 0 0 0
2660 887 2 0.5897 41.041767657659264 8.734774604907043 14.324476332513079 0 0 0
2664 888 2 0.5897 44.99608408879422 8.020002062510832 15.391391583284022 0 0 0
3149 1050 2 0.5897 39.10889630915403 2.3254056002701615 17.36858293254748 0 0 0
3200 1067 2 0.5897 38.896359972954635 7.422185664740285 18.59958388618654 0 0 0
30047 0 1 0 45.92602431940202 6.7500517794252515 10.627676908380236 0 0 0
30171 0 1 0 44.240448491758855 3.5972993916033604 14.792440673563462 0 0 0
2659 887 3 -1.1794 41.20218988027947 8.019421305648926 14.939916007247422 0 0 0
1294 432 3 -1.1794 47.494382607146335 3.3407677450395337 8.791370885105348 0 0 0
1296 432 2 0.5897 47.41051362991487 3.0733072114861453 9.706609795402898 0 0 0
1297 433 3 -1.1794 52.68496324485956 1.7549097276404175 9.463608534432302 0 0 0
1299 433 2 0.5897 52.07136333704929 1.0894272423306168 9.152385344900837 0 0 0
1346 449 2 0.5897 48.70239663868446 6.044244709624351 9.789241165553394 0 0 0
1347 449 2 0.5897 48.223002322536274 4.996431802480092 8.807322634432206 0 0 0
1918 640 3 -1.1794 50.70895652294563 3.301529161468624 12.564271407793782 0 0 0
1919 640 2 0.5897 50.75197143321994 2.361994648654547 12.386349620240287 0 0 0
1920 640 2 0.5897 51.258990448472815 3.424705035186374 13.337912888017483 0 0 0
1921 641 3 -1.1794 54.33282509527492 2.326988000645428 11.533869670272816 0 0 0
1922 641 2 0.5897 53.611097893561414 2.4598834026189538 10.919312508248945 0 0 0
1923 641 2 0.5897 54.08749930046309 1.5437473483258028 12.026394981169949 0 0 0
1978 660 3 -1.1794 48.82114812643388 5.398709602956804 11.70065479491586 0 0 0
1979 660 2 0.5897 49.31111782511689 4.64790856681657 12.036005139384505 0 0 0
1980 660 2 0.5897 48.174567072285726 5.586593073086552 12.380996706766666 0 0 0
1981 661 3 -1.1794 52.00254389799221 5.738854439563083 12.407262131496465 0 0 0
1982 661 2 0.5897 51.42252738745946 4.979656841893889 12.348676305588898 0 0 0
1983 661 2 0.5897 51.79585423944627 6.133978851649671 13.25425007586877 0 0 0
1984 662 3 -1.1794 54.45380343726397 6.654000442080262 12.047597609862244 0 0 0
1985 662 2 0.5897 54.78720922484589 5.760573891741237 11.964766799398568 0 0 0
1986 662 2 0.5897 53.522974214637685 6.545668759135289 12.242668903463215 0 0 0
2036 679 2 0.5897 51.11084639348271 7.992484496468449 11.104965493321549 0 0 0
2560 854 3 -1.1794 48.3011985597302 3.7563368761354132 15.939778374115415 0 0 0
2561 854 2 0.5897 49.01992224031029 3.2153529979441116 16.266895084517316 0 0 0
2562 854 2 0.5897 47.62889639245478 3.698269728354846 16.61865291339801 0 0 0
2563 855 3 -1.1794 51.81798358976971 3.6181614496777375 15.192926843435508 0 0 0
2564 855 2 0.5897 51.493696824139064 2.719627237688961 15.132048293169124 0 0 0
2565 855 2 0.5897 51.352866575670134 3.990937125370825 15.941883578230653 0 0 0
2566 856 3 -1.1794 54.329018346719856 2.803380378413896 14.30035816573633 0 0 0
2567 856 2 0.5897 54.14313422774103 2.73613066360945 13.363791735908187 0 0 0
2568 856 2 0.5897 53.65861549889483 3.398497991893833 14.635957245923185 0 0 0
2602 868 3 -1.1794 47.364613159946366 5.768761831305554 14.256997399385863 0 0 0
2603 868 2 0.5897 46.474061790736876 5.824100362888603 14.603534063178374 0 0 0
2604 868 2 0.5897 47.754004362824446 5.023180964980575 14.713850038750566 0 0 0
2605 869 3 -1.1794 51.936443196209375 7.021497209719289 15.168422557405266 0 0 0
2606 869 2 0.5897 52.85850641893458 6.867899175927383 15.37442572652824 0 0 0
2607 869 2 0.5897 51.46891338181893 6.321406362636346 15.623966370412411 0 0 0
2608 870 3 -1.1794 54.658589776836685 6.57664226982372 15.149764495335782 0 0 0
2609 870 2 0.5897 54.94444112661384 7.488013986912474 15.212389917163017 0 0 0
2610 870 2 0.5897 54.855667333976754 6.324768744071067 14.247571641109333 0 0 0
2667 889 2 0.5897 47.90217144848734 7.787249624298099 14.98631352746737 0 0 0
3158 1053 2 0.5897 50.32470830454871 1.463643431124872 17.291821589811153 0 0 0
30034 0 1 0 51.92698908936217 7.01257395527957 8.523067678054247 0 0 0
2040 680 2 0.5897 54.284244976625736 9.783578584904248 11.91206446738471 0 0 0
3269 1090 2 0.5897 51.16570032635126 8.180331418920588 17.005344376726146 0 0 0
17641 5881 3 -1.1794 50.67414459236112 1.0345736431239574 14.244569415381294 0 1 0
1301 434 2 0.5897 58.12833461798605 2.704435172360217 8.65075329771822 0 0 0
1302 434 2 0.5897 56.9344212417873 3.309657501756782 7.943524924479506 0 0 0
1303 435 3 -1.1794 59.935913433017674 3.4248905926201654 8.316409593287581 0 0 0
1305 435 2 0.5897 60.619607190337625 3.373870837517314 8.984385199525978 0 0 0
1350 450 2 0.5897 58.33222978944952 6.501973798730255 9.345162363264516 0 0 0
1407 469 2 0.5897 58.16689153983091 9.010642420592005 9.173145814433672 0 0 0
1924 642 3 -1.1794 57.27894644863125 1.7154899213993526 11.653443724830982 0 0 0
1925 642 2 0.5897 56.362375248119314 1.6899526436266845 11.378713133824585 0 0 0
1926 642 2 0.5897 57.54025291960942 0.7959970604168913 11.703277985516484 0 0 0
1927 643 3 -1.1794 59.65460059224151 3.880794696749528 11.784676227325908 0 0 0
1928 643 2 0.5897 60.529191783433916 3.5027920655644103 11.876535435710723 0 0 0
1929 643 2 0.5897 59.105769435368444 3.149705259092889 11.500907279788816 0 0 0
1987 663 3 -1.1794 57.49492296599596 4.861012267252803 12.932320945096624 0 0 0
1988 663 2 0.5897 57.00859681380832 4.105497715775732 12.6022954517985 0 0 0
1989 663 2 0.5897 58.29298121491633 4.882039294303093 12.404217071579447 0 0 0
1990 664 3 -1.1794 61.20430089235887 6.37564211148605 10.918629116567573 0 0 0
1991 664 2 0.5897 60.5419785165482 5.693844523396901 11.031375841042399 0 0 0
1992 664 2 0.5897 61.627038950912684 6.443477695641551 11.774738124779285 0 0 0
2043 681 2 0.5897 57.753979205261516 8.435289748508636 12.009970532202372 0 0 0
2045 682 2 0.5897 60.83646940425548 7.950612267182116 11.409094369734788 0 0 0
2569 857 3 -1.1794 60.158522504206765 3.2250079414042934 15.256672882248397 0 0 0
2570 857 2 0.5897 60.03486427114742 4.157911738908505 15.081659080832248 0 0 0
2571 857 2 0.5897 59.3835563330076 2.805859747388549 14.882542108334166 0 0 0
2611 871 3 -1.1794 56.74967285069937 5.1322302229844405 15.458478426346703 0 0 0
2612 871 2 0.5897 56.95289879142446 5.163425945980548 14.523621233309031 0 0 0
2613 871 2 0.5897 55.85401633082948 5.464157200189343 15.520573244490068 0 0 0
2614 872 3 -1.1794 59.49728500604798 5.817758312065461 15.095172212969654 0 0 0
2615 872 2 0.5897 59.689793027558096 6.748435673610545 15.209247476473395 0 0 0
2616 872 2 0.5897 58.6969193263288 5.6745720984057 15.600290308621933 0 0 0
2618 873 2 0.5897 61.50067525572895 6.054782714417235 14.111455643819593 0 0 0
2673 891 2 0.5897 56.86122185181272 7.087280857450558 15.629196626389925 0 0 0
30130 0 1 0 55.23640913197439 5.937781762789821 8.997224815144644 0 0 0
30172 0 1 0 62.41300452145006 6.231403477052564 17.785571789826736 0 0 0
2674 892 3 -1.1794 60.4746700557914 8.382145190023055 14.858475025005841 0 0 0
3165 1055 2 0.5897 60.11999750882265 2.9830900024828457 17.31798750953424 0 0 0
1413 471 2 0.5897 63.09652172444871 9.683927723847688 8.901579223308103 0 0 0
1416 472 2 0.5897 64.27626899620279 7.232804315697679 11.302245710865558 0 0 0
1308 436 2 0.5897 66.4037954901135 2.8477482664465543 6.748515105297756 0 0 0
1309 437 3 -1.1794 68.1991395423443 3.026633960023137 9.770162798610599 0 0 0
1311 437 2 0.5897 68.9571671018793 2.9165619166328964 10.344192870384017 0 0 0
1351 451 3 -1.1794 63.17586842827499 5.407522954763992 9.203180350119666 0 0 0
1353 451 2 0.5897 62.91793376064017 6.176404940254788 8.69473077451903 0 0 0
1356 452 2 0.5897 65.25369967899752 6.297302129242974 9.109505966053025 0 0 0
1357 453 3 -1.1794 68.98844213530508 6.074028319110229 9.078481465703192 0 0 0
1358 453 2 0.5897 68.17945110205666 6.133711573862802 9.586617524588084 0 0 0
1418 473 2 0.5897 68.71345654424779 7.821670816773389 8.829225906640396 0 0 0
1930 644 3 -1.1794 62.2239702237407 3.0727799390008883 11.934980761408037 0 0 0
1931 644 2 0.5897 62.120535017896266 2.2700290161631527 11.423977765428923 0 0 0
1932 644 2 0.5897 62.856618926608455 2.84398004790824 12.615890574926619 0 0 0
1933 645 3 -1.1794 65.30802622990964 1.5949759496925475 10.381817925030324 0 0 0
1934 645 2 0.5897 65.6927800742695 2.310853656873109 9.876135525036613 0 0 0
1935 645 2 0.5897 64.92839546387154 2.0209915868734067 11.150337694626879 0 0 0
1936 646 3 -1.1794 0.39221329904406804 3.1884673972665514 11.867264118466366 1 0 0
1937 646 2 0.5897 1.0536186989979555 3.8591336283112336 12.037503891542022 1 0 0
1938 646 2 0.5897 0.8849391667512618 2.4518431525181947 11.505549069936873 1 0 0
1993 665 3 -1.1794 65.36726255071649 5.309299083860854 11.825148068376805 0 0 0
1994 665 2 0.5897 65.51679901380967 4.827908889522134 12.638864318103025 0 0 0
1995 665 2 0.5897 65.90496614877438 4.855969794835612 11.175842458739574 0 0 0
1996 666 3 -1.1794 68.83795665286758 7.267311516941239 12.006886362858275 0 0 0
1997 666 2 0.5897 69.53644592031571 6.618520580320611 11.920776393153963 0 0 0
1998 666 2 0.5897 68.46766682631078 7.107507300894116 12.874976231203442 0 0 0
2048 683 2 0.5897 63.64664866299519 9.242851416839805 12.389461391720953 0 0 0
2051 684 2 0.5897 67.02773935134022 8.873275560443885 12.22213416084491 0 0 0
2055 685 2 0.5897 69.7601986099713 8.545375880173514 11.38246533400349 0 0 0
2572 858 3 -1.1794 63.096911965530666 3.425283912917672 14.65910406568714 0 0 0
2573 858 2 0.5897 63.381346244071274 2.71939709228957 15.23966715072507 0 0 0
2574 858 2 0.5897 62.14389202618015 3.4392857643679364 14.74736352646126 0 0 0
2575 859 3 -1.1794 70.04335007178291 1.914662176987545 15.107237035488772 0 0 0
2576 859 2 0.5897 69.94496965718693 2.478635327849555 14.340107603907027 0 0 0
2577 859 2 0.5897 0.5842106593663049 2.170090643881308 15.486633445929765 1 0 0
2617 873 3 -1.1794 62.270713928573144 6.008410860386111 13.544779691017878 0 0 0
2619 873 2 0.5897 62.83686510448983 5.358997879968234 13.961874019759922 0 0 0
2620 874 3 -1.1794 66.59165155001574 5.3496427832593865 14.675825874180916 0 0 0
2621 874 2 0.5897 67.53525948381174 5.502496726226122 14.72553536410647 0 0 0
2622 874 2 0.5897 66.2834972653748 5.4564550345170355 15.57575010566968 0 0 0
2623 875 3 -1.1794 69.52869732658642 6.11082087340669 14.515924774285525 0 0 0
2624 875 2 0.5897 69.83085985862208 7.005696977300675 14.67125264369039 0 0 0
2625 875 2 0.5897 69.1008216381289 5.856671873450255 15.333581827481657 0 0 0
2678 893 2 0.5897 63.39453584221507 7.482451812012977 14.781833788825878 0 0 0
2681 894 2 0.5897 66.77357228915194 7.451924409025218 14.321303525344934 0 0 0
2684 895 2 0.5897 69.8350010943597 9.988133873683173 15.130159031786537 0 0 0
3167 1056 2 0.5897 62.842694126212066 1.177919330107589 17.94397306485153 0 0 0
3173 1058 2 0.5897 69.59201843859458 2.8443551526655075 17.290238759190252 0 0 0
3218 1073 2 0.5897 66.76444996205194 6.041450641462338 17.432687556578315 0 0 0
30078 0 1 0 66.25073924861371 1.772895275364622 14.789301869963202 0 0 0
1414 472 3 -1.1794 64.26921080172538 8.165313673481359 11.086356658103993 0 0 0
2682 894 2 0.5897 67.15334490711852 8.770538385209438 14.960775786436223 0 0 0
2683 895 3 -1.1794 70.10751872160554 9.146155837594952 15.494905519629384 0 0 0
3220 1074 3 -1.1794 68.62650321033176 5.725438865064185 17.326302763651174 0 0 0
2627 876 2 0.5897 3.538080891641126 10.19024995945282 14.631719153527136 0 0 0
1361 454 2 0.5897 3.3337623001413212 8.794981441013125 9.864749954152524 0 0 0
1478 493 2 0.5897 3.3376012040365093 15.50115756102998 8.505718895689874 0 0 0
1479 493 2 0.5897 4.317746903266287 14.417331182890695 8.110080366079757 0 0 0
1480 494 3 -1.1794 6.064004201851885 13.373500212791205 9.565671864289856 0 0 0
1482 494 2 0.5897 6.497889908373124 13.95065172573111 10.194060324655812 0 0 0
1999 667 3 -1.1794 3.1545160606870626 8.828952958403793 12.141441851893372 0 0 0
2001 667 2 0.5897 3.109804039916437 9.2830245000472 12.982899291874395 0 0 0
2002 668 3 -1.1794 5.54233441952684 9.067027056024568 11.106992336234418 0 0 0
2003 668 2 0.5897 5.3479055385411405 8.681908964311566 10.252525983951 0 0 0
2056 686 3 -1.1794 6.5559876551054 11.718088871802996 12.60155898067711 0 0 0
2057 686 2 0.5897 6.076049560318078 10.957134638174198 12.274695408729306 0 0 0
2058 686 2 0.5897 6.824941409404357 11.470359201715043 13.486163578399196 0 0 0
2116 706 3 -1.1794 4.288421835471209 15.274087333214643 12.538677050353902 0 0 0
2117 706 2 0.5897 3.880841412727743 15.618950375836409 11.74420997486358 0 0 0
2118 706 2 0.5897 3.5556309748139845 15.108176116301324 13.131740622273037 0 0 0
2119 707 3 -1.1794 6.925503428594511 14.43693509045676 11.999748579489625 0 0 0
2120 707 2 0.5897 6.905903815054181 13.490255595319082 12.139909914492883 0 0 0
2121 707 2 0.5897 6.041861144585578 14.730694975573684 12.221363687719828 0 0 0
2626 876 3 -1.1794 2.5881136015083346 10.26169835743364 14.538504029277005 0 0 0
2628 876 2 0.5897 2.400270855678154 11.186721536952515 14.697495154927934 0 0 0
2629 877 3 -1.1794 5.258586736422162 9.933014042570376 14.783293515192367 0 0 0
2631 877 2 0.5897 5.326108781978877 10.394840023690913 15.618990480145792 0 0 0
2743 915 3 -1.1794 2.6171193452756243 14.698829723187965 14.810566145455306 0 0 0
2744 915 2 0.5897 1.6889657068252255 14.465080871687846 14.799422650325088 0 0 0
2745 915 2 0.5897 2.8273866293050127 14.802417676573237 15.738623346299843 0 0 0
3287 1096 2 0.5897 3.513231471990728 11.11293059776489 18.154323604610376 0 0 0
3344 1115 2 0.5897 3.842654177444982 14.055357300054645 17.44028262339536 0 0 0
30133 0 1 0 1.3760240725690112 16.595175623625412 11.071783019281101 0 0 0
2784 928 2 0.5897 4.6492011247107365 16.461731048561298 14.203658589163275 0 0 0
3290 1097 2 0.5897 6.892182670159385 12.462804330159097 16.635309724257862 0 0 0
1370 457 2 0.5897 13.200633869824502 9.924798200046258 8.965164439764978 0 0 0
1369 457 3 -1.1794 13.423825276819088 10.473325661931204 9.71718456925962 0 0 0
1365 455 2 0.5897 8.602637639150936 9.571742153641605 8.537610175521335 0 0 0
1367 456 2 0.5897 11.474996590821368 9.92170721434438 5.797063195416428 0 0 0
1371 457 2 0.5897 13.47151778581131 9.863414027368288 10.453367241760718 0 0 0
1420 474 3 -1.1794 8.650297297291836 12.391373425603808 8.893783741165857 0 0 0
1422 474 2 0.5897 9.25926273969544 12.633451407465111 8.196079713682238 0 0 0
1425 475 2 0.5897 11.499548614007221 12.390812371847058 9.245439340443081 0 0 0
1428 476 2 0.5897 14.522679852481085 11.681287429859433 9.074646666745235 0 0 0
1483 495 3 -1.1794 9.593506881753914 15.471085539323731 9.654118894625146 0 0 0
1485 495 2 0.5897 9.371018820173887 14.560009509768518 9.845617063322443 0 0 0
2005 669 3 -1.1794 9.555042943912142 9.175178118077165 11.725206697424259 0 0 0
2007 669 2 0.5897 8.997055710092718 9.787111491633127 12.20522665998583 0 0 0
2008 670 3 -1.1794 12.04806163255778 9.92705704956747 12.555563888583551 0 0 0
2010 670 2 0.5897 11.205776111961347 9.780854965985943 12.124969090128767 0 0 0
2011 671 3 -1.1794 15.939583516473883 9.524104323003002 12.254030028215176 0 0 0
2013 671 2 0.5897 15.711104553822322 9.61256930743965 13.179342558093827 0 0 0
2059 687 3 -1.1794 11.967156148602703 12.638391951544712 11.824252055213764 0 0 0
2060 687 2 0.5897 11.72580545262505 12.892241130511893 12.715062049681853 0 0 0
2061 687 2 0.5897 12.2821138231648 13.447436462570197 11.421163079539099 0 0 0
2062 688 3 -1.1794 15.382299255104513 12.754754920644334 11.712310780036121 0 0 0
2063 688 2 0.5897 14.907987356549157 12.208754482237872 11.085299357805283 0 0 0
2064 688 2 0.5897 15.01103692202061 12.5210251561009 12.563055382210907 0 0 0
2122 708 3 -1.1794 9.471560599495325 14.883892663666883 13.002231684406086 0 0 0
2123 708 2 0.5897 9.60789795844499 15.82930495361486 12.940268214350603 0 0 0
2124 708 2 0.5897 8.522039543725228 14.77445878535323 12.950593837665824 0 0 0
2125 709 3 -1.1794 13.684530381395788 14.886812990000445 11.081793438585422 0 0 0
2126 709 2 0.5897 14.348511335966489 14.261002596445321 11.37114355530298 0 0 0
2127 709 2 0.5897 14.158971486312398 15.712505775080395 10.984998183072806 0 0 0
2186 729 2 0.5897 15.7063721273093 17.752718649443285 10.47986018546251 0 0 0
2632 878 3 -1.1794 8.49110242859111 9.146054609391172 15.198627975786176 0 0 0
2634 878 2 0.5897 8.986101948946702 8.858536536130941 15.965792476419526 0 0 0
2635 879 3 -1.1794 11.314031146698346 10.186746328708029 15.084138443902459 0 0 0
2636 879 2 0.5897 11.462983641813613 10.132651355398258 14.14014782160221 0 0 0
2638 880 3 -1.1794 15.941420359140773 10.601445349312579 15.27614191286839 0 0 0
2640 880 2 0.5897 15.952167632755447 10.957581881487359 16.16455812633995 0 0 0
2686 896 3 -1.1794 8.261457238063509 11.888733444737996 15.923510557965393 0 0 0
2687 896 2 0.5897 8.380605507234906 10.946370132546761 15.80524540384196 0 0 0
2688 896 2 0.5897 8.921358357181342 12.287151135127456 15.356037962576305 0 0 0
2689 897 3 -1.1794 10.652005644882506 12.535647031224011 14.449675483828345 0 0 0
2690 897 2 0.5897 11.238214192924168 13.238880984903693 14.72905478524117 0 0 0
2691 897 2 0.5897 11.09252907068262 11.732009813758367 14.725968546946367 0 0 0
2692 898 3 -1.1794 14.109050767110647 12.271363106661381 14.069840253774714 0 0 0
2694 898 2 0.5897 14.626409666350568 13.062408552603776 14.220896401486977 0 0 0
2746 916 3 -1.1794 8.489442996348455 14.975772822651106 15.451279921984932 0 0 0
2747 916 2 0.5897 8.889829751468397 14.49915598068245 14.724121411283418 0 0 0
2748 916 2 0.5897 8.554672013751915 14.377239887940007 16.195413952185902 0 0 0
2749 917 3 -1.1794 14.959086374211758 14.95284141536667 14.383488982637054 0 0 0
2750 917 2 0.5897 14.540902340673053 14.617655293272584 13.590390819356331 0 0 0
2751 917 2 0.5897 14.376659683681245 15.649748963927879 14.685699997872392 0 0 0
2789 930 2 0.5897 13.525604935741425 17.680260003282818 14.46957988372081 0 0 0
3356 1119 2 0.5897 15.185240795985926 13.845154309402833 18.01613777949755 0 0 0
1538 513 2 0.5897 8.801567401476191 16.800815834657246 7.893785839327834 0 0 0
3416 1139 2 0.5897 11.783269000373032 16.669893010601427 19.010906610589362 0 0 0
3295 1099 3 -1.1794 15.105921358149617 11.888228058741271 17.8097100453531 0 0 0
3350 1117 2 0.5897 8.661813118649123 14.690055819768777 18.304026035397918 0 0 0
3419 1140 2 0.5897 15.365838729591381 16.414124427603138 16.77386688367132 0 0 0
1429 477 3 -1.1794 17.5523295577266 12.723656626586548 9.683725448757013 0 0 0
2644 882 3 -1.1794 21.875856765475906 8.463934268098988 15.001662081171721 0 0 0
2693 898 2 0.5897 14.481174615024589 11.623360599479959 14.668044352018615 0 0 0
1372 458 3 -1.1794 18.58071815843179 9.586595872162556 9.553552061574228 0 0 0
1373 458 2 0.5897 18.460008851953482 8.775192244245426 10.046791401681268 0 0 0
1375 459 3 -1.1794 21.563408824583462 9.77206788917133 9.187804442927025 0 0 0
1377 459 2 0.5897 21.10486277920481 10.597031748001081 9.34718470494522 0 0 0
1427 476 2 0.5897 15.810066487215186 12.468316722413704 9.197590969904711 0 0 0
1430 477 2 0.5897 17.826366669636876 13.639305487868603 9.735903072530174 0 0 0
1431 477 2 0.5897 17.883435352673136 12.327748560032516 10.489863274415363 0 0 0
1488 496 2 0.5897 18.08495217251164 16.39926903831694 8.640418989020873 0 0 0
2014 672 3 -1.1794 20.077291999488455 9.219859785316125 12.814690977433882 0 0 0
2016 672 2 0.5897 20.85753446227747 9.382622918067826 13.344748883021907 0 0 0
2065 689 3 -1.1794 18.175627847788597 11.444133820185314 12.02070879550243 0 0 0
2066 689 2 0.5897 18.06166784187455 10.50910202940836 12.19088795209538 0 0 0
2067 689 2 0.5897 17.320487464878095 11.828977345588267 12.212707123368578 0 0 0
2068 690 3 -1.1794 20.927663411942397 12.19914872730286 13.006825284862064 0 0 0
2069 690 2 0.5897 20.573082690789274 11.317193939768082 12.89430767709133 0 0 0
2070 690 2 0.5897 20.557517097912868 12.701065072702026 12.280668535937487 0 0 0
2128 710 3 -1.1794 21.198932315832902 14.759485604922132 11.91597983242578 0 0 0
2129 710 2 0.5897 20.81837841895203 14.894691700887591 12.783810223068883 0 0 0
2130 710 2 0.5897 21.116714029759507 15.609117341580996 11.482854125253187 0 0 0
2642 881 2 0.5897 18.269097041637824 8.006638652881941 14.969327956264449 0 0 0
2643 881 2 0.5897 18.412152080341567 9.03676750418712 13.869208491436243 0 0 0
2645 882 2 0.5897 22.419882339744206 8.205257762994226 14.257783772287555 0 0 0
2695 899 3 -1.1794 19.59949148857442 12.899161991511571 15.298957938190316 0 0 0
2696 899 2 0.5897 18.856482914804257 12.393742686919625 15.628686200731675 0 0 0
2697 899 2 0.5897 19.88813648653381 12.421857805767498 14.52107752231206 0 0 0
2752 918 3 -1.1794 21.19974272563012 15.364898227898243 14.65690523948883 0 0 0
2753 918 2 0.5897 20.794982636537608 14.536043703735244 14.912641901246442 0 0 0
2754 918 2 0.5897 21.14804025299759 15.909620716745463 15.442294277268473 0 0 0
3302 1101 2 0.5897 21.266158910069233 12.217117021376403 16.47363779647864 0 0 0
3359 1120 2 0.5897 16.993283159462745 15.45963751594868 18.514744769684864 0 0 0
30174 0 1 0 18.22627768389794 15.196386138632011 13.085285447165445 0 0 0
1490 497 2 0.5897 24.071984975056594 14.397908521982423 9.277271461680693 0 0 0
2073 691 2 0.5897 22.65867243227278 13.162872713446848 12.105271200461592 0 0 0
2133 711 2 0.5897 23.079520980009907 15.616900219353337 12.46630131103518 0 0 0
2794 932 3 -1.1794 19.320292542767564 18.788018745099407 14.671342008273351 0 0 0
3422 1141 2 0.5897 19.364780793536248 18.576532560429 16.45447163057218 0 0 0
1489 497 3 -1.1794 24.364897177542876 15.2609272985872 9.569902229226027 0 0 0
1378 460 3 -1.1794 24.464340801169232 8.865529529920911 8.974199013772338 0 0 0
2021 674 2 0.5897 25.109154543584708 9.911092063524864 10.36511483414758 0 0 0
2648 883 2 0.5897 29.775334994581524 8.333829577602526 14.625326758733323 0 0 0
1383 461 2 0.5897 26.35601369841175 9.07327045038707 8.1191828071543 0 0 0
1384 462 3 -1.1794 29.92390428102474 9.03506259824681 7.854458390494983 0 0 0
1432 478 3 -1.1794 23.867727445724874 12.472569704849152 8.953194862189473 0 0 0
1434 478 2 0.5897 24.813714572954943 12.599452613550048 8.880796757971773 0 0 0
1435 479 3 -1.1794 27.043674804313156 12.515775124805156 8.778068471896448 0 0 0
1436 479 2 0.5897 26.837303322568236 12.087400913201357 9.60881470590494 0 0 0
1438 480 3 -1.1794 30.37023871093802 11.792494513773512 9.226441664635704 0 0 0
1439 480 2 0.5897 30.492070133289904 10.861794156588502 9.038862301823468 0 0 0
1491 497 2 0.5897 23.766738817720473 15.488801120234916 10.28159841176923 0 0 0
1492 498 3 -1.1794 26.949566778506355 15.521187971067958 8.122686933535878 0 0 0
1494 498 2 0.5897 26.17034139823758 15.336830717340936 8.64714148221635 0 0 0
2017 673 3 -1.1794 23.032043173859343 8.79138633294744 12.587236878974473 0 0 0
2018 673 2 0.5897 22.664535079138766 8.598126638966445 11.724786608591513 0 0 0
2019 673 2 0.5897 23.94149040623944 9.033038822909138 12.411904364285904 0 0 0
2020 674 3 -1.1794 25.39083731733888 10.11576208688525 11.256741288893858 0 0 0
2022 674 2 0.5897 26.151541474012966 9.553504018084269 11.40312034122287 0 0 0
2071 691 3 -1.1794 23.529521583863733 12.854892549096622 11.854268975550726 0 0 0
2072 691 2 0.5897 23.45450679001679 12.657856828863386 10.920576397087588 0 0 0
2074 692 3 -1.1794 26.921145081357192 12.388495681247225 11.536622818051073 0 0 0
2075 692 2 0.5897 26.472760392555134 13.16167362903855 11.194016588538146 0 0 0
2076 692 2 0.5897 26.232539563612068 11.883887904918282 11.969550260782114 0 0 0
2077 693 3 -1.1794 29.60021217039541 13.441013717836025 12.290612052583713 0 0 0
2078 693 2 0.5897 30.278947894722204 13.08919129957329 11.714617404134968 0 0 0
2079 693 2 0.5897 28.783322695062832 13.077529675817821 11.948848940319625 0 0 0
2131 711 3 -1.1794 23.782084919231984 16.045962211585852 11.977894327165131 0 0 0
2132 711 2 0.5897 24.49089345782564 15.402863489341117 11.962207377482125 0 0 0
2134 712 3 -1.1794 26.911483851236802 15.554744235105929 12.213660599042448 0 0 0
2135 712 2 0.5897 27.214195800962813 16.048670977521077 12.975653780764901 0 0 0
2136 712 2 0.5897 27.608009210969783 15.662068916275045 11.565921489382248 0 0 0
2137 713 3 -1.1794 29.17232678792438 15.3602591208397 10.291084942254388 0 0 0
2138 713 2 0.5897 29.056527351455685 14.519128590787224 10.733037661190236 0 0 0
2139 713 2 0.5897 29.572337838144954 15.925514903269967 10.951924440293602 0 0 0
2649 883 2 0.5897 30.048304906144462 7.61775346368043 15.930936147123989 0 0 0
2698 900 3 -1.1794 24.31293724853838 11.971079139890094 14.378717621284128 0 0 0
2699 900 2 0.5897 23.841905454214526 12.198689090298485 13.577122896473035 0 0 0
2700 900 2 0.5897 25.164062205517656 12.399282251502788 14.286741518914678 0 0 0
2701 901 3 -1.1794 26.59981105229166 13.748649712777876 14.635183491385343 0 0 0
2702 901 2 0.5897 26.844697345093593 14.20660129754259 15.43926241970259 0 0 0
2703 901 2 0.5897 27.386143414621724 13.782998721702299 14.090451332054583 0 0 0
2704 902 3 -1.1794 29.400809150602363 11.254159457680657 15.310729394113137 0 0 0
2705 902 2 0.5897 28.848405308853742 11.708929560601513 14.67491081114473 0 0 0
2706 902 2 0.5897 30.266322312220627 11.64821003657938 15.20190146234567 0 0 0
2755 919 3 -1.1794 29.129829899096823 14.416848604396916 16.06115194594222 0 0 0
2756 919 2 0.5897 28.792055894833716 14.414593840526342 16.956771917666167 0 0 0
2757 919 2 0.5897 29.486877434395772 13.537439061676356 15.937106741563124 0 0 0
3246 1082 2 0.5897 27.40302196498582 8.899200735190531 19.073292354678205 0 0 0
3371 1124 2 0.5897 30.193914714835806 15.253793765861788 17.18719675689946 0 0 0
30020 0 1 0 26.32520043812552 9.081115979039016 15.19793595867845 0 0 0
30087 0 1 0 30.847409630222643 16.5075594571352 13.819028286569267 0 0 0
3369 1123 2 0.5897 26.89913058668778 15.792924346020543 18.104168584140375 0 0 0
3432 1144 2 0.5897 32.438090060127465 18.046804006456846 16.291125009206144 0 0 0
2654 885 2 0.5897 35.27416819631428 9.572473331808114 13.452189519211048 0 0 0
1389 463 2 0.5897 33.300675067764395 7.332950795088064 8.6397311112568 0 0 0
1390 464 3 -1.1794 36.901266943508894 9.048334641527843 9.094228127395658 0 0 0
1394 465 2 0.5897 39.58697878312428 9.802731488422015 7.368075651248361 0 0 0
1443 481 2 0.5897 32.05354337986283 12.478127758913395 8.503360693289707 0 0 0
1444 482 3 -1.1794 35.27327780319245 11.562554141352111 8.497094544129991 0 0 0
1446 482 2 0.5897 35.50546527483895 12.165841142847208 9.203044790978904 0 0 0
1448 483 2 0.5897 38.11022126050465 11.226998657355646 9.569301977926912 0 0 0
1497 499 2 0.5897 33.15482671849976 15.427863347975418 9.714387327757269 0 0 0
1498 500 3 -1.1794 35.99941850112567 14.71219373925548 8.78575093082966 0 0 0
1499 500 2 0.5897 35.67539859133332 15.572238841976194 9.05326856440049 0 0 0
1500 500 2 0.5897 36.9490330284998 14.819658055099142 8.731753202224148 0 0 0
1501 501 3 -1.1794 38.78164267250855 14.474420996696253 9.09304302246736 0 0 0
1563 521 2 0.5897 33.561508045120966 17.5744257865354 8.894254213121812 0 0 0
2024 675 2 0.5897 33.017074117062435 7.496109685716515 13.616751149363612 0 0 0
2026 676 3 -1.1794 35.01790437190863 9.302555554174639 11.492963734467077 0 0 0
2027 676 2 0.5897 35.64006114003698 9.11293774935708 10.79068382522028 0 0 0
2028 676 2 0.5897 34.64700380114404 8.450270710925782 11.721599857609755 0 0 0
2080 694 3 -1.1794 33.18205940402373 14.244783275821716 13.61834684824518 0 0 0
2081 694 2 0.5897 33.977204346188515 13.72295297385806 13.51032170294174 0 0 0
2082 694 2 0.5897 32.66626519161968 13.764903932756878 14.26634669264925 0 0 0
2083 695 3 -1.1794 36.011787439037434 12.106419133646448 11.499808309223857 0 0 0
2084 695 2 0.5897 35.47982140483122 12.61565008230987 12.11130459501769 0 0 0
2085 695 2 0.5897 35.49771954239405 11.315924859670003 11.335231363979343 0 0 0
2088 696 2 0.5897 37.80163669402965 10.420764690686305 11.954924863738185 0 0 0
2140 714 3 -1.1794 33.35359075863887 16.191135774009833 11.621943005508967 0 0 0
2141 714 2 0.5897 33.33188772700875 15.36586330736983 12.106386764879426 0 0 0
2142 714 2 0.5897 33.16174743765344 16.860235905942698 12.27900658232107 0 0 0
2143 715 3 -1.1794 36.062970958322246 15.298208503474195 11.610918697504633 0 0 0
2144 715 2 0.5897 35.798562668724905 16.197292966333407 11.416065209914617 0 0 0
2145 715 2 0.5897 35.94886740659567 14.829923490878452 10.783923055139136 0 0 0
2146 716 3 -1.1794 39.027067551609065 14.534570085446209 11.900078545151372 0 0 0
2148 716 2 0.5897 38.22548851596196 14.011642410380182 11.884285732240272 0 0 0
2650 884 3 -1.1794 33.010578182745974 9.463956774615056 15.565825261929678 0 0 0
2651 884 2 0.5897 33.85883749610889 9.778463392169876 15.253136920274597 0 0 0
2652 884 2 0.5897 33.19150667302092 9.112164324539314 16.43745534033812 0 0 0
2653 885 3 -1.1794 35.588723961237555 10.09382280037698 14.190757087309194 0 0 0
2655 885 2 0.5897 36.431289943673896 9.701587250562696 14.419812947687301 0 0 0
2656 886 3 -1.1794 38.49363764702033 9.373148557786335 14.417789831130383 0 0 0
2658 886 2 0.5897 38.790053788078396 9.339291726562044 13.50827115796981 0 0 0
2707 903 3 -1.1794 32.08104807043904 12.235954731406691 15.057947295156206 0 0 0
2708 903 2 0.5897 32.42625252624856 11.346208400635073 15.13154459309027 0 0 0
2709 903 2 0.5897 32.49588612670428 12.714455758773997 15.77570621401062 0 0 0
2710 904 3 -1.1794 35.639285581831935 12.93589798827652 14.470436768445389 0 0 0
2711 904 2 0.5897 35.57372250197134 11.983476684727327 14.400967301808643 0 0 0
2712 904 2 0.5897 36.57695545124347 13.105986659261129 14.560306619453188 0 0 0
2715 905 2 0.5897 38.49533003413181 12.343464387532103 16.019896918018084 0 0 0
2758 920 3 -1.1794 34.00444359423828 15.668209253907328 16.038464950129725 0 0 0
2759 920 2 0.5897 34.22185719272883 14.8389259239347 16.464202740346373 0 0 0
2760 920 2 0.5897 33.64024761661851 15.4143690964598 15.190432400666475 0 0 0
2762 921 2 0.5897 39.95806670145967 15.53863739646528 13.482483098065666 0 0 0
2801 934 2 0.5897 34.127244472945925 17.28053564802236 15.134820293605706 0 0 0
30040 0 1 0 32.246987389616045 10.948397978514674 12.125137482530302 0 0 0
2713 905 3 -1.1794 38.36137022595613 12.541679852457742 15.09307556747689 0 0 0
1564 522 3 -1.1794 35.81360340256514 17.642791297973734 9.786646242016761 0 0 0
2198 733 2 0.5897 36.78378225370706 16.356791110724824 12.894374054476234 0 0 0
3252 1084 2 0.5897 33.62455390799895 10.777994992949036 17.89006782318911 0 0 0
3314 1105 2 0.5897 36.29837865888883 10.565969174691359 17.912706499215265 0 0 0
1503 501 2 0.5897 38.80275903432277 13.52576170393921 8.967216697047311 0 0 0
2086 696 3 -1.1794 38.527217866810986 9.825248824051426 11.76750900024765 0 0 0
1398 466 2 0.5897 43.389203929560324 8.948537405489088 9.236142136103116 0 0 0
1449 483 2 0.5897 39.58376729330876 11.531741164806956 9.402889980155345 0 0 0
1450 484 3 -1.1794 41.29972936561518 12.026636641512733 9.40921297704374 0 0 0
1452 484 2 0.5897 41.42830307178378 11.883224771976455 10.346834228096167 0 0 0
1454 485 2 0.5897 44.538128857878135 11.28780474375583 8.429756326616431 0 0 0
1455 485 2 0.5897 44.44380210189559 12.77105910895821 8.717772422840659 0 0 0
1505 502 2 0.5897 42.13729867434195 15.098301113052315 9.99426487231813 0 0 0
1506 502 2 0.5897 42.08377642945637 13.851095386712437 9.137813880835477 0 0 0
1507 503 3 -1.1794 45.06897355712919 14.466570792472108 9.536476073701483 0 0 0
1509 503 2 0.5897 44.160500178815866 14.711105599162961 9.360094099488736 0 0 0
1572 524 2 0.5897 42.45453974552722 17.73356872995733 10.07231987678872 0 0 0
1575 525 2 0.5897 46.68675935159569 18.092773907043625 8.98887540237528 0 0 0
2029 677 3 -1.1794 41.263985241737394 9.974133289633984 12.923413915970228 0 0 0
2031 677 2 0.5897 41.06333284543518 9.454024195625202 12.145302346447936 0 0 0
2032 678 3 -1.1794 44.12416337008316 9.756156276901283 12.654888268495656 0 0 0
2034 678 2 0.5897 44.53535044946746 9.191234247756954 13.309121422095924 0 0 0
2087 696 2 0.5897 39.26399853880406 10.40133004628163 11.563753453537892 0 0 0
2089 697 3 -1.1794 42.104710040156384 12.706984465423142 12.095737355145136 0 0 0
2090 697 2 0.5897 43.059750012577695 12.74634496758403 12.146536066260722 0 0 0
2091 697 2 0.5897 41.8309890856509 12.397824671413021 12.959293264636718 0 0 0
2092 698 3 -1.1794 44.67783189471008 12.45931051474496 12.905897887142077 0 0 0
2093 698 2 0.5897 44.51745381309417 11.52560530487252 12.76913193831682 0 0 0
2094 698 2 0.5897 45.57068069977089 12.598238447379694 12.590063250724755 0 0 0
2147 716 2 0.5897 39.11226866154252 14.870204715785821 11.007709519614163 0 0 0
2149 717 3 -1.1794 42.26798063021374 15.457660351805835 12.095828340613904 0 0 0
2150 717 2 0.5897 41.88755821582047 14.623131185335795 12.369821391822152 0 0 0
2151 717 2 0.5897 42.24982051262632 16.000074497637048 12.884300768803522 0 0 0
2152 718 3 -1.1794 46.364774248845166 14.848174372239853 12.06497815825147 0 0 0
2153 718 2 0.5897 46.244033113109744 14.84326459209335 11.11543593970291 0 0 0
2154 718 2 0.5897 45.51406949412579 15.114499488014513 12.413696415936856 0 0 0
2661 887 2 0.5897 41.385022342555764 8.455368438133412 15.772234464575318 0 0 0
2662 888 3 -1.1794 45.300880272885735 8.914647919762059 15.2399328459422 0 0 0
2663 888 2 0.5897 46.2387798816627 8.88383696899045 15.42868269604534 0 0 0
2714 905 2 0.5897 38.36218132308885 11.686892955105595 14.662296086876198 0 0 0
2716 906 3 -1.1794 41.03669111467041 12.379676097465905 15.009076869200182 0 0 0
2717 906 2 0.5897 41.47814087467284 13.204517069535452 15.211539679320593 0 0 0
2718 906 2 0.5897 40.130541994836584 12.630274823801656 14.82928631071704 0 0 0
2719 907 3 -1.1794 44.568818777462795 11.538886592793745 15.81849106466722 0 0 0
2720 907 2 0.5897 44.769482829188746 10.60768564100401 15.912460970462146 0 0 0
2721 907 2 0.5897 44.21645372341697 11.620208486429625 14.932230790220256 0 0 0
2761 921 3 -1.1794 40.233497258464865 15.528318930475406 14.399142379071492 0 0 0
2763 921 2 0.5897 39.645377777127194 14.900833984512614 14.819392700733633 0 0 0
2764 922 3 -1.1794 44.7898421518452 14.437126824194996 15.24678492173531 0 0 0
2765 922 2 0.5897 44.883993461433725 14.023470673092895 16.10483847025963 0 0 0
2766 922 2 0.5897 44.85014100454713 13.713206200210365 14.623459274562244 0 0 0
2814 938 2 0.5897 45.02563074952418 16.08227437349102 14.368695082292353 0 0 0
3320 1107 2 0.5897 42.95864283182616 12.30478530172136 16.942687989272027 0 0 0
3381 1127 2 0.5897 41.438117032872 15.236012697953425 18.992921719236676 0 0 0
30027 0 1 0 47.02012967205514 13.932913040232528 18.193744780563122 0 0 0
30126 0 1 0 46.84831773079366 10.970052063659821 10.59794354954825 0 0 0
2201 734 2 0.5897 39.755262194364455 18.382452709254395 12.435014557397935 0 0 0
2807 936 2 0.5897 39.82498459229659 17.316484088043598 15.31592047608318 0 0 0
3443 1148 2 0.5897 43.75187050068544 18.573666281875713 17.61071868305561 0 0 0
1403 468 2 0.5897 55.29032797088004 9.064453249652345 9.812849546633931 0 0 0
2038 680 3 -1.1794 53.972367352186794 10.10076455907882 12.759623962284241 0 0 0
2668 890 3 -1.1794 50.73355561902164 9.797639771623654 13.885581621611328 0 0 0
1401 467 2 0.5897 48.56272939084333 9.506269125570512 9.400053032255096 0 0 0
1402 468 3 -1.1794 54.54978210014995 9.376481531792876 10.332909840178202 0 0 0
1458 486 2 0.5897 49.782273546005506 12.281794682280733 8.61873148933402 0 0 0
1459 487 3 -1.1794 51.34360569808964 11.11353840892583 8.869484276649997 0 0 0
1460 487 2 0.5897 50.991258739914905 10.248958349131405 8.658332564728592 0 0 0
1462 488 3 -1.1794 54.068339839284896 11.830507805767892 8.831990379184152 0 0 0
1463 488 2 0.5897 53.117672447547484 11.765700018062201 8.741089267957971 0 0 0
1464 488 2 0.5897 54.30230352251713 11.114554239064672 9.422670488305304 0 0 0
1510 504 3 -1.1794 48.41058945980405 15.185653419964584 9.91952529665102 0 0 0
1512 504 2 0.5897 49.20237733528414 15.316749772282321 10.441174372892677 0 0 0
1513 505 3 -1.1794 53.82533063114259 14.87894456884444 8.810653076300467 0 0 0
1515 505 2 0.5897 53.29677323716966 14.867160365663699 9.608600612951486 0 0 0
1578 526 2 0.5897 48.801728944641006 17.150258100993767 9.036993918896462 0 0 0
1584 528 2 0.5897 53.4874607233649 16.928964338291507 9.274828088130263 0 0 0
2035 679 3 -1.1794 50.89469268028237 8.917822835807334 11.220110289530561 0 0 0
2037 679 2 0.5897 51.04013346357642 9.084154048696345 12.15146045875224 0 0 0
2039 680 2 0.5897 53.458803318187265 9.374608516481304 13.113431666729907 0 0 0
2095 699 3 -1.1794 49.367263280081325 12.633713757480647 11.880045487500759 0 0 0
2096 699 2 0.5897 48.9735138962286 12.18702938561783 12.629490205346514 0 0 0
2097 699 2 0.5897 48.670344196381784 13.196610385448329 11.542876213773004 0 0 0
2098 700 3 -1.1794 52.223894099011865 12.328992207974425 11.247432589900425 0 0 0
2099 700 2 0.5897 52.39039540024267 11.406635579184096 11.441770445760204 0 0 0
2100 700 2 0.5897 51.31853355468054 12.472663894750433 11.522952924995133 0 0 0
2155 719 3 -1.1794 50.535645945706534 17.122010985988837 11.125047844792963 0 0 0
2156 719 2 0.5897 49.888983803177574 16.979338283686385 11.816209781180891 0 0 0
2157 719 2 0.5897 51.270382414665214 16.55670563996671 11.36342527322682 0 0 0
2158 720 3 -1.1794 52.900679042550756 15.300008267234347 11.741337505541305 0 0 0
2159 720 2 0.5897 53.84082949635749 15.476885468406456 11.773946456725456 0 0 0
2160 720 2 0.5897 52.838283076877495 14.348665373863257 11.655984161251277 0 0 0
2665 889 3 -1.1794 47.95123699661039 8.674585833816712 15.341925333019939 0 0 0
2666 889 2 0.5897 47.99421087079564 8.551077442155695 16.290150804214488 0 0 0
2669 890 2 0.5897 51.09501366866352 9.350375489486531 14.650783909375798 0 0 0
2670 890 2 0.5897 49.973866308358396 10.272927023989462 14.22204109389333 0 0 0
2722 908 3 -1.1794 48.30873051921239 11.618533638407628 14.39561319942197 0 0 0
2723 908 2 0.5897 49.063195752578785 11.950469472258881 14.882269392083707 0 0 0
2724 908 2 0.5897 48.078438407973515 10.801477858355913 14.837899718582076 0 0 0
2725 909 3 -1.1794 50.635847242260645 12.925984614841424 15.295005066498327 0 0 0
2726 909 2 0.5897 50.532597167817386 13.675131277949665 15.881817774096008 0 0 0
2727 909 2 0.5897 51.55579505192457 12.952251578785727 15.031874615120321 0 0 0
2728 910 3 -1.1794 53.38058091614069 12.806188398153596 14.09887022792237 0 0 0
2729 910 2 0.5897 53.52049510150354 12.291960450760088 13.30374410240608 0 0 0
2730 910 2 0.5897 54.236403260206274 13.189809464446265 14.290272052056483 0 0 0
2767 923 3 -1.1794 48.545290791498566 16.562663172958494 13.262544867457265 0 0 0
2768 923 2 0.5897 47.92171745638745 15.998268631735034 12.80554769019371 0 0 0
2769 923 2 0.5897 49.23086741982406 15.96716063955098 13.565187901548624 0 0 0
2770 924 3 -1.1794 50.85289489218024 15.280092896657202 13.877754017100067 0 0 0
2771 924 2 0.5897 50.532805216455195 14.473412791855685 14.28153804913601 0 0 0
2772 924 2 0.5897 51.62354622153618 15.009294336586374 13.378758963789906 0 0 0
2816 939 2 0.5897 48.12561090684606 17.25501925418443 14.861273559420109 0 0 0
2820 940 2 0.5897 51.036141598812556 17.029516973278977 14.879632407189552 0 0 0
3390 1130 2 0.5897 52.95379378195232 15.429331348522119 17.99166143935627 0 0 0
3385 1129 3 -1.1794 50.73583006017211 15.11698378443468 17.091237841074662 0 0 0
2676 892 2 0.5897 59.81253706545689 9.073124959582133 14.877428122139236 0 0 0
1405 469 3 -1.1794 57.21986016253917 8.886483345670944 9.235986818764912 0 0 0
1409 470 2 0.5897 60.96745767652035 9.35156106871646 8.687001786621028 0 0 0
1410 470 2 0.5897 60.11589712566186 10.559916381337505 8.360479907871191 0 0 0
1465 489 3 -1.1794 57.04068018503751 11.782967727651442 9.391223883264406 0 0 0
1466 489 2 0.5897 56.25484008740782 12.132891269189614 8.971413355818973 0 0 0
1469 490 2 0.5897 60.07386523858293 12.926245910953691 8.438609962671642 0 0 0
1470 490 2 0.5897 58.75776175791859 12.184959638219883 8.53991183836739 0 0 0
1516 506 3 -1.1794 56.610941964409356 15.579797646098443 8.946955784697344 0 0 0
1518 506 2 0.5897 55.70375752482235 15.430612887073032 8.680512474045184 0 0 0
1519 507 3 -1.1794 60.12998504192022 15.373479224093296 8.248110468557185 0 0 0
1521 507 2 0.5897 59.26843808733973 14.978923478221525 8.383366780675242 0 0 0
2041 681 3 -1.1794 57.08787814090981 8.590920059009568 12.679537851530107 0 0 0
2042 681 2 0.5897 56.57678482766074 9.326999213162415 12.343081202788943 0 0 0
2044 682 3 -1.1794 60.56404318198126 8.75051546187585 11.858728307102112 0 0 0
2046 682 2 0.5897 60.788417501249334 8.598112819679363 12.776694184086848 0 0 0
2101 701 3 -1.1794 56.989710718452805 11.560513730596602 12.42808298246414 0 0 0
2102 701 2 0.5897 57.63586016367095 11.259898665874113 13.067108826464622 0 0 0
2103 701 2 0.5897 57.511304599215 11.912506968083031 11.70678372632778 0 0 0
2104 702 3 -1.1794 59.90204690412149 11.888858364085948 11.647915290320114 0 0 0
2105 702 2 0.5897 60.00777935264274 10.981400242592919 11.362305679601848 0 0 0
2106 702 2 0.5897 59.88614610028853 11.839327296072373 12.603700742756462 0 0 0
2109 703 2 0.5897 61.725571639512054 12.527915459742447 11.67367236493478 0 0 0
2161 721 3 -1.1794 55.75313282967847 14.452380489970814 11.764410441894531 0 0 0
2162 721 2 0.5897 56.241797982183776 14.605192930599754 10.955654314301356 0 0 0
2163 721 2 0.5897 56.09730888114936 13.624641832668974 12.100004467888633 0 0 0
2671 891 3 -1.1794 56.83402985537993 8.017707678411202 15.4060415113659 0 0 0
2672 891 2 0.5897 57.16701419717181 8.059326061762368 14.509592485529668 0 0 0
2675 892 2 0.5897 61.30740589887693 8.845151704408611 14.950168633526093 0 0 0
2731 911 3 -1.1794 55.82585011227162 10.46295920984866 14.82241612708696 0 0 0
2732 911 2 0.5897 55.28599312960943 10.440179243488375 14.032309629643661 0 0 0
2733 911 2 0.5897 55.7085003557851 9.599369461048441 15.218236392466926 0 0 0
2734 912 3 -1.1794 58.86069362280586 10.8761029357781 14.502299033543869 0 0 0
2735 912 2 0.5897 59.604210965100464 11.315667973579849 14.914848747143717 0 0 0
2736 912 2 0.5897 58.23597054439585 10.7414034102359 15.214906797131436 0 0 0
2773 925 3 -1.1794 59.99919681192074 15.987781321065329 15.594101301598759 0 0 0
2774 925 2 0.5897 60.31876328766107 15.133775237003876 15.885273670576053 0 0 0
2775 925 2 0.5897 60.05836910727156 15.95338806251416 14.639351851732675 0 0 0
3329 1110 2 0.5897 56.70510799083888 10.697453481611573 16.521114652640136 0 0 0
3333 1111 2 0.5897 58.96832367041693 12.26941141361287 17.07221645230729 0 0 0
30058 0 1 0 57.4293737450336 13.88177491232076 15.552058601242953 0 0 0
30119 0 1 0 54.5133756866 17.33206194152026 15.278537559778558 0 0 0
30159 0 1 0 58.030255294496335 16.910622717024392 12.737356454215337 0 0 0
1524 508 2 0.5897 62.237757010509284 14.122736796820167 8.14356016964235 0 0 0
2164 722 3 -1.1794 61.67463106593275 15.128270167632728 12.853774115759782 0 0 0
1411 471 3 -1.1794 62.8008173457887 8.775466570099512 8.842514576786796 0 0 0
1412 471 2 0.5897 63.111390106368994 8.36891375657978 9.65152066783506 0 0 0
1415 472 2 0.5897 65.131751048738 8.480656105387917 11.356199069352964 0 0 0
1419 473 2 0.5897 69.62190403956369 8.916280372972198 9.347344467602735 0 0 0
1471 491 3 -1.1794 62.369371233894626 11.516645735226797 9.505924368463866 0 0 0
1473 491 2 0.5897 62.88307200758385 11.80814231710212 10.25916663555005 0 0 0
1474 492 3 -1.1794 67.47894428366075 12.864203511169588 8.037456041858537 0 0 0
1476 492 2 0.5897 67.14870566084112 12.56705618154253 8.88532257472716 0 0 0
1526 509 2 0.5897 67.95800357267707 15.739248908657586 8.396366000024416 0 0 0
1528 510 3 -1.1794 69.70260628431335 14.424711266703136 8.643403891300906 0 0 0
1529 510 2 0.5897 0.23650663921818177 14.319395646074936 9.101388649025782 1 0 0
1592 531 2 0.5897 63.52785723528941 17.362416905031093 9.147676855641581 0 0 0
1596 532 2 0.5897 66.08039531478902 17.42784739760297 8.998775972375848 0 0 0
2047 683 3 -1.1794 63.107079593224356 9.89355519040121 12.838549144739176 0 0 0
2049 683 2 0.5897 62.20663881194384 9.63946276039478 12.636373891442474 0 0 0
2050 684 3 -1.1794 66.72763138300421 9.181876006272267 11.367187482520084 0 0 0
2052 684 2 0.5897 67.49800747917122 9.113103524431153 10.803252186618108 0 0 0
2053 685 3 -1.1794 0.04588345427802651 9.190957569796455 10.986953783557718 1 0 0
2054 685 2 0.5897 0.9144426286388287 8.961061209385614 11.317081622159119 1 0 0
2107 703 3 -1.1794 62.59725765134155 12.71171295777485 12.023836828793742 0 0 0
2108 703 2 0.5897 62.71983725610586 12.061828502457606 12.71583125238464 0 0 0
2110 704 3 -1.1794 66.76121033213774 12.60553279630151 10.844744286358948 0 0 0
2111 704 2 0.5897 67.22811327772371 11.892493907167324 11.280415593153704 0 0 0
2112 704 2 0.5897 65.94218768682991 12.689695497025943 11.332955588858352 0 0 0
2113 705 3 -1.1794 69.31515320378422 11.66534674525732 12.037847102190225 0 0 0
2114 705 2 0.5897 69.72745119665403 10.89918964199771 11.63879134126671 0 0 0
2115 705 2 0.5897 69.26194441462961 11.451386174741508 12.969309112709867 0 0 0
2165 722 2 0.5897 61.958178457652664 14.338369838711694 12.393459698840818 0 0 0
2166 722 2 0.5897 61.99787697751978 15.014299618630702 13.747504702261923 0 0 0
2167 723 3 -1.1794 67.5157793277434 14.918712819005949 12.71807589205486 0 0 0
2168 723 2 0.5897 67.40255931169659 14.390862311596562 11.927640845677917 0 0 0
2169 723 2 0.5897 66.93110909870656 15.666248233475512 12.59323966053211 0 0 0
2170 724 3 -1.1794 0.054685974938445285 14.270435510525001 13.113890380541378 1 0 0
2171 724 2 0.5897 69.49841000983194 14.694307287367234 13.171823650261404 0 0 0
2172 724 2 0.5897 70.2285482770338 13.55957527716325 12.485400719935711 0 0 0
2222 741 2 0.5897 68.60930653700062 16.687555458819293 11.723351981708715 0 0 0
2677 893 3 -1.1794 63.39974480188758 8.302291030206504 15.275866731011439 0 0 0
2679 893 2 0.5897 63.56567219406163 8.977724443537122 14.618226884261228 0 0 0
2680 894 3 -1.1794 67.25057625613096 8.264755076360741 14.153954527074259 0 0 0
2685 895 2 0.5897 0.7225185882871488 9.27720289198437 15.743570917704531 1 0 0
2737 913 3 -1.1794 61.359834442214 11.507503342805032 15.407515857533783 0 0 0
2738 913 2 0.5897 61.971794019926676 12.12101600070962 15.000897999206703 0 0 0
2739 913 2 0.5897 61.06282545145674 11.954603920652943 16.200055082317096 0 0 0
2740 914 3 -1.1794 69.48053201022134 11.844660248497853 14.6883588214102 0 0 0
2741 914 2 0.5897 69.41242969918578 12.707831204035852 14.280277836337476 0 0 0
2742 914 2 0.5897 69.64978866055857 12.028706956719587 15.612323758346895 0 0 0
2776 926 3 -1.1794 63.48502229909963 14.555779431733821 14.891750647277835 0 0 0
2777 926 2 0.5897 63.34578295081193 14.260228113246955 15.79146884064395 0 0 0
2778 926 2 0.5897 64.40958218433317 14.801604523273708 14.860266931192426 0 0 0
2779 927 3 -1.1794 66.51211487178988 14.685519939991844 15.467088939217879 0 0 0
2780 927 2 0.5897 66.988273233493 14.553680115796254 14.647257503108952 0 0 0
2781 927 2 0.5897 66.09659641487175 13.841085643327506 15.641750391383653 0 0 0
2825 942 2 0.5897 62.79272139408113 18.244338903889478 15.3121377177099 0 0 0
3341 1114 2 0.5897 69.7360834079186 12.4757699005817 17.759384361413478 0 0 0
3401 1134 2 0.5897 66.57439267901538 15.610123605741148 17.15777205632642 0 0 0
30074 0 1 0 69.83284797497339 16.997200348880227 15.6303870121897 0 0 0
30092 0 1 0 63.819207887891054 14.92796733308296 10.472657673509786 0 0 0
30094 0 1 0 65.26315218104129 11.448778748070675 14.354881645075753 0 0 0
2220 740 2 0.5897 66.68897994337357 17.43359879351766 11.74391253258379 0 0 0
3398 1133 2 0.5897 62.96727356141745 15.445676891289484 18.906563861239817 0 0 0
1532 511 2 0.5897 3.500152612684454 18.808006848504437 8.919160152658208 0 0 0
1533 511 2 0.5897 4.613324139825899 17.797745092903483 8.739951459300995 0 0 0
1534 512 3 -1.1794 6.39497915934286 18.639721135920936 8.599858417598114 0 0 0
1536 512 2 0.5897 5.93451044389124 19.408006702079625 8.937405010186357 0 0 0
1600 534 3 -1.1794 3.6295187245739773 20.638170896312037 9.498690704566858 0 0 0
1601 534 2 0.5897 4.000643861152823 20.87787332726132 10.347832571476046 0 0 0
2173 725 3 -1.1794 3.120569307113754 19.175608062378604 12.478864702040555 0 0 0
2174 725 2 0.5897 3.9720326508222903 18.765687416052025 12.631205101743278 0 0 0
2175 725 2 0.5897 3.063405536000937 19.26367860435302 11.5274409070835 0 0 0
2176 726 3 -1.1794 5.639854371038044 17.871091080389014 11.68423644164408 0 0 0
2177 726 2 0.5897 5.885450225636684 17.093841746711647 11.182441747771815 0 0 0
2178 726 2 0.5897 6.081354736596311 18.593969554089686 11.23841574041696 0 0 0
2224 742 3 -1.1794 3.399904072179159 21.910636470079076 12.002223410632025 0 0 0
2225 742 2 0.5897 2.964067191251701 21.332491961010927 12.628343795887192 0 0 0
2226 742 2 0.5897 3.765873920333195 22.613522130673807 12.53911209223642 0 0 0
2227 743 3 -1.1794 6.2615247769250075 20.79318172055867 11.486379499353964 0 0 0
2228 743 2 0.5897 6.235095073977785 21.73364579093179 11.310141403792192 0 0 0
2229 743 2 0.5897 6.002299927388308 20.713666441400683 12.404372715256212 0 0 0
2287 763 3 -1.1794 2.4324039986941424 24.902681137597558 11.651792066663052 0 0 0
2288 763 2 0.5897 2.2070330957218416 24.58940371069859 12.52774741757717 0 0 0
2289 763 2 0.5897 2.928170828571895 24.183709836855403 11.25996656471318 0 0 0
2290 764 3 -1.1794 6.20680046168315 23.40583654727502 11.529156152955267 0 0 0
2291 764 2 0.5897 5.862227433991424 23.85869340653666 10.759467036984619 0 0 0
2292 764 2 0.5897 7.104253823109317 23.7274430836307 11.615059253103567 0 0 0
2355 785 2 0.5897 5.431618521264916 26.81198167590869 11.881331246321732 0 0 0
2782 928 3 -1.1794 5.031586294685952 17.03134137902739 14.871159007590903 0 0 0
2783 928 2 0.5897 5.903725524149143 17.240834261761915 14.53691693476466 0 0 0
2833 945 3 -1.1794 3.0206463149449805 21.164899474504708 15.457454010546448 0 0 0
2834 945 2 0.5897 2.4401350418375576 20.882668963951424 14.750641284362139 0 0 0
2835 945 2 0.5897 2.4793736939393836 21.118457725209566 16.245552026580196 0 0 0
2836 946 3 -1.1794 5.847033999798071 20.47552374873069 14.273223478033128 0 0 0
2837 946 2 0.5897 5.166966111793191 19.802322623003022 14.249994051993891 0 0 0
2838 946 2 0.5897 5.436438432216096 21.216137467827604 14.719468136378818 0 0 0
2893 965 3 -1.1794 2.019282277158611 24.183749206807352 14.579099200018419 0 0 0
2894 965 2 0.5897 2.808297442453173 23.664488566813898 14.734198617189861 0 0 0
2895 965 2 0.5897 1.2972053707373545 23.572712512159793 14.725628596847692 0 0 0
2896 966 3 -1.1794 4.867055040577978 24.12511786727437 15.387746637453242 0 0 0
2897 966 2 0.5897 4.980114746512224 24.70961682004837 14.63820660535505 0 0 0
2898 966 2 0.5897 4.91646816009735 24.700986777331252 16.150744062395933 0 0 0
2951 984 2 0.5897 2.39200858923217 26.14273654829878 15.506753943337126 0 0 0
3407 1136 2 0.5897 2.682110301254896 18.863310150178542 18.106785656253507 0 0 0
3410 1137 2 0.5897 4.546553280218403 18.2379680101019 16.349618089465633 0 0 0
3518 1173 2 0.5897 5.392876681319436 22.7138665258324 18.06200446391823 0 0 0
30131 0 1 0 4.093025554818566 24.86710558471589 8.888726002597716 0 0 0
2352 784 2 0.5897 2.0951067570106354 27.69133264178029 12.322235508081592 0 0 0
2786 929 2 0.5897 7.695284842747756 17.359639359282887 13.055760544058868 0 0 0
1537 513 3 -1.1794 9.062559490234607 17.717221747331315 7.984971648770226 0 0 0
1540 514 3 -1.1794 11.658239806033015 17.47370944540764 9.199445821204707 0 0 0
1542 514 2 0.5897 12.06070120559877 18.331133814327185 9.061313399447043 0 0 0
1543 515 3 -1.1794 14.858219055620003 18.521870808245005 8.826035775733885 0 0 0
1544 515 2 0.5897 14.266000697750668 17.772000012026776 8.769447120141361 0 0 0
1603 535 3 -1.1794 9.375136436108255 20.952559829467102 8.704678221019913 0 0 0
1605 535 2 0.5897 10.275125508693996 21.27170814411639 8.770981281448872 0 0 0
1607 536 2 0.5897 12.639954104075905 20.907663921371125 8.391151528470843 0 0 0
1608 536 2 0.5897 12.606254813892955 20.405038359573823 9.818781121810128 0 0 0
1609 537 3 -1.1794 15.389415180566868 21.488460602165638 8.45586308732804 0 0 0
1611 537 2 0.5897 15.69054641860889 21.296716817791783 9.343999420627377 0 0 0
1654 552 3 -1.1794 8.406864614833863 23.550990225151647 9.146331700296772 0 0 0
1655 552 2 0.5897 8.635467130565733 22.62156050955803 9.134794787249318 0 0 0
1657 553 3 -1.1794 11.648359508528952 23.22881375016931 8.619423709793905 0 0 0
1659 553 2 0.5897 12.453303603790433 23.61892178026912 8.96017727192686 0 0 0
1662 554 2 0.5897 14.487086935140153 23.499231342534088 8.170560887942184 0 0 0
2179 727 3 -1.1794 8.944889127063318 17.591748368103357 11.408565957105665 0 0 0
2180 727 2 0.5897 9.007077637958567 16.951879336749368 10.699388128158644 0 0 0
2181 727 2 0.5897 9.837318744893722 17.921741845504965 11.512999231910186 0 0 0
2182 728 3 -1.1794 11.550425053912388 18.401365553438172 11.877988392256489 0 0 0
2183 728 2 0.5897 11.841406918062225 17.5504498942928 11.550109341963356 0 0 0
2184 728 2 0.5897 12.114137774298568 19.035069722612718 11.434278175310805 0 0 0
2185 729 3 -1.1794 15.693701181652523 16.906455602731118 10.926972924848835 0 0 0
2187 729 2 0.5897 16.37973266557289 16.396905960070733 10.495751993512679 0 0 0
2230 744 3 -1.1794 8.977011861512302 20.97383038674619 11.940899474253786 0 0 0
2231 744 2 0.5897 9.442925879577544 21.042274962630678 11.107550021098948 0 0 0
2232 744 2 0.5897 8.137888810504323 20.572787655062967 11.71447265653784 0 0 0
2233 745 3 -1.1794 11.780131747462898 21.15482485520088 11.220920659556569 0 0 0
2234 745 2 0.5897 11.211529288244435 20.67221319141676 11.82092910350462 0 0 0
2235 745 2 0.5897 11.664558354400617 22.07265988206721 11.466795108696397 0 0 0
2236 746 3 -1.1794 14.420977162781014 21.193010650596555 11.476120614186232 0 0 0
2237 746 2 0.5897 13.47691121755867 21.267797174877078 11.615331070348713 0 0 0
2238 746 2 0.5897 14.75636803347703 20.8296185437085 12.295688294699543 0 0 0
2293 765 3 -1.1794 8.967919993415489 23.74103164634568 11.84521465442405 0 0 0
2294 765 2 0.5897 8.953630307067122 23.751454117151322 10.888178034725549 0 0 0
2295 765 2 0.5897 9.016344473901157 22.812939467920565 12.074412528929264 0 0 0
2296 766 3 -1.1794 11.825215145868167 24.152079535623113 11.488204069638131 0 0 0
2297 766 2 0.5897 10.868683398094435 24.13160782363161 11.45886744981018 0 0 0
2298 766 2 0.5897 12.035274234465803 24.22395349699741 12.419301511788815 0 0 0
2299 767 3 -1.1794 14.991081948638081 23.755316362758336 11.476466776398986 0 0 0
2301 767 2 0.5897 14.631233299480186 22.86850877427288 11.494163694970323 0 0 0
2363 788 2 0.5897 14.696920271715584 26.399389564439744 12.245986933606549 0 0 0
2785 929 3 -1.1794 7.68574481074452 17.169050904008525 13.993746390392834 0 0 0
2787 929 2 0.5897 7.918889817387884 16.242556493286646 14.052767581955738 0 0 0
2788 930 3 -1.1794 12.841180765525987 17.14821234799321 14.063722053609391 0 0 0
2790 930 2 0.5897 12.2929122941507 17.778358813546475 13.596229698528756 0 0 0
2791 931 3 -1.1794 16.200364140491214 17.73199206000147 14.229698955980282 0 0 0
2792 931 2 0.5897 15.964584281030499 17.457384878347842 15.115831862839881 0 0 0
2839 947 3 -1.1794 8.864422997563661 20.694418810618917 14.686833347586703 0 0 0
2840 947 2 0.5897 8.794412527601072 20.763222134547348 13.734679969527667 0 0 0
2841 947 2 0.5897 8.233644464913176 20.01512332897091 14.925386439015016 0 0 0
2842 948 3 -1.1794 11.856837589625572 21.03661720517598 14.460414672143422 0 0 0
2843 948 2 0.5897 10.93668591659419 20.881028878927264 14.673360764969134 0 0 0
2844 948 2 0.5897 12.312480498914203 20.966488376719315 15.299285262214076 0 0 0
2845 949 3 -1.1794 15.858797270631992 20.85033409182395 13.954043689155336 0 0 0
2846 949 2 0.5897 15.684855954986658 19.994765173219193 14.346443695902453 0 0 0
2847 949 2 0.5897 16.711959203412984 21.106162009969818 14.304613293433958 0 0 0
2899 967 3 -1.1794 7.536549644818575 23.570018937646996 15.748268458091623 0 0 0
2900 967 2 0.5897 7.988695135626942 23.03218089161638 15.098248099533338 0 0 0
2901 967 2 0.5897 6.613849854122073 23.332506588429922 15.656370320955903 0 0 0
2902 968 3 -1.1794 12.10244441361108 23.973736233700215 14.345021464581947 0 0 0
2903 968 2 0.5897 13.034386934016524 24.17170253518478 14.2526915719214 0 0 0
2904 968 2 0.5897 12.043147126304772 23.028334998522464 14.2074239479674 0 0 0
2905 969 3 -1.1794 14.894946889692745 23.644544105802684 14.915515663579297 0 0 0
2906 969 2 0.5897 14.889381863170813 22.69701456380049 15.051120396572452 0 0 0
2907 969 2 0.5897 14.941422609619712 24.01296695419234 15.797749562958915 0 0 0
3521 1174 2 0.5897 8.436137482782698 24.094479698080868 17.262013632569406 0 0 0
3525 1175 2 0.5897 11.43629343245057 24.351169117209412 16.144030191213538 0 0 0
2360 787 2 0.5897 12.228647350355704 25.822563010299415 10.7231500561786 0 0 0
2957 986 2 0.5897 8.117810483053956 25.754821871338248 15.555847267357102 0 0 0
3418 1140 3 -1.1794 14.755141498815428 17.10916345777111 16.528507293318945 0 0 0
3472 1158 3 -1.1794 12.896332671854365 21.842817045071083 17.245230777831623 0 0 0
3475 1159 3 -1.1794 15.65022390251631 21.796850278371295 16.8467576749536 0 0 0
3476 1159 2 0.5897 15.625614853309237 22.670303737398633 17.237533248166894 0 0 0
30095 0 1 0 10.180528776599607 18.699778362164995 17.55592628953605 0 0 0
3527 1176 2 0.5897 15.16345876084721 25.06969486728816 17.837831076090556 0 0 0
1546 516 3 -1.1794 17.99212567238271 18.127676647137477 8.981707445452459 0 0 0
1547 516 2 0.5897 18.935480610435636 17.97065767654505 9.022424196056832 0 0 0
1549 517 3 -1.1794 20.755382623727417 17.877377956857284 8.83178289838945 0 0 0
1551 517 2 0.5897 20.678781309114168 17.779885805773162 9.780918718746003 0 0 0
1614 538 2 0.5897 17.729024498434125 21.04224515145953 10.749916217138706 0 0 0
1617 539 2 0.5897 20.96373226461413 20.741584874716953 8.301456943273973 0 0 0
1661 554 2 0.5897 14.609313108921143 24.280203480526797 9.461698777384955 0 0 0
1665 555 2 0.5897 23.72188909482043 23.340730459211642 9.31204264852406 0 0 0
2188 730 3 -1.1794 20.43973466319741 17.353619670698592 11.740728023897228 0 0 0
2189 730 2 0.5897 21.14838950734275 17.91984668671511 12.046386806208734 0 0 0
2190 730 2 0.5897 19.639165698549927 17.812755946351174 11.994725352745395 0 0 0
2239 747 3 -1.1794 17.3239222269953 19.159660309180172 12.074641672206933 0 0 0
2240 747 2 0.5897 16.52461840088264 19.633466249662685 12.304539595830143 0 0 0
2241 747 2 0.5897 17.209520780455357 18.292825596687337 12.464181972546607 0 0 0
2242 748 3 -1.1794 21.789439482942747 20.499778620780123 11.216529316808604 0 0 0
2243 748 2 0.5897 22.739611666927345 20.48878842870723 11.331784721609466 0 0 0
2244 748 2 0.5897 21.448388966516593 20.789478287029006 12.062691001043392 0 0 0
2300 767 2 0.5897 15.93636155725428 23.632517143396402 11.563637456687442 0 0 0
2302 768 3 -1.1794 17.502189986507446 22.75998596549331 11.979073950891921 0 0 0
2303 768 2 0.5897 17.811160311305542 22.493538717412974 12.84496967154258 0 0 0
2304 768 2 0.5897 18.275182340414652 22.69574197263521 11.418192549617611 0 0 0
2305 769 3 -1.1794 20.506800814737666 22.886364982566295 10.899230474053066 0 0 0
2306 769 2 0.5897 21.209491024858863 23.464920764622327 10.603036122368188 0 0 0
2307 769 2 0.5897 20.924095437666633 22.029909432732655 10.991863393502305 0 0 0
2793 931 2 0.5897 15.881713638769 17.02627066110298 13.666981092601143 0 0 0
2795 932 2 0.5897 18.39509021801392 18.57308303429033 14.552873454022304 0 0 0
2796 932 2 0.5897 19.34848620287287 19.744656551320563 14.654587487213874 0 0 0
2848 950 3 -1.1794 21.3600124973874 20.93709320106965 13.902511590591514 0 0 0
2849 950 2 0.5897 22.079122690045537 20.40428031778456 14.24195795917733 0 0 0
2850 950 2 0.5897 21.284710882882287 21.661963906564658 14.523095479659473 0 0 0
2908 970 3 -1.1794 18.302249341600447 22.190368047771237 14.9736653444359 0 0 0
2909 970 2 0.5897 19.196419024227154 22.524265825856432 15.045800766256209 0 0 0
2910 970 2 0.5897 17.760732818136184 22.863514197094418 15.385812411526517 0 0 0
2911 971 3 -1.1794 20.656778685390382 23.34970183324472 15.312195972683693 0 0 0
2912 971 2 0.5897 21.464367234139864 23.773683182697106 15.021897583203812 0 0 0
2913 971 2 0.5897 20.405456264614575 23.82772119910807 16.10249137823749 0 0 0
3480 1160 2 0.5897 17.822834971955963 21.12772240413095 17.53374851242969 0 0 0
3482 1161 2 0.5897 20.502961738366643 20.887684420795434 17.894085180921504 0 0 0
2369 790 2 0.5897 20.323058223801095 25.66323975191664 13.13024646509242 0 0 0
2966 989 2 0.5897 19.536273083162804 27.033995701279284 14.633615275383878 0 0 0
2852 951 2 0.5897 23.79543951556041 18.678106908885646 14.549742472876382 0 0 0
1553 518 2 0.5897 23.902212688336785 18.566618412002118 9.562054050807982 0 0 0
1557 519 2 0.5897 27.27237853602419 18.699179247627338 9.006002422724007 0 0 0
1558 520 3 -1.1794 30.221872664810547 17.185690788630136 8.20360563089525 0 0 0
1560 520 2 0.5897 29.700389409456264 16.85023053430014 7.474391095190563 0 0 0
1618 540 3 -1.1794 24.392901689464363 20.549724954339343 9.518979335574683 0 0 0
1621 541 3 -1.1794 30.273518174774072 21.275181759449563 8.252829757251197 0 0 0
1623 541 2 0.5897 29.75824071868197 21.44738934486627 9.040906913751307 0 0 0
1664 555 2 0.5897 24.525617882656967 22.75702339246604 8.169589144266046 0 0 0
1668 556 2 0.5897 28.18763718619915 23.812759308065495 7.8239131271295825 0 0 0
2191 731 3 -1.1794 26.043171810997123 18.30811619263475 11.397718823217613 0 0 0
2192 731 2 0.5897 26.93331216140167 18.086589405418596 11.124206821438003 0 0 0
2193 731 2 0.5897 25.601972159395558 17.463259715341035 11.485992308677602 0 0 0
2194 732 3 -1.1794 28.718399889436643 18.096245922054003 10.652369039235419 0 0 0
2195 732 2 0.5897 28.925216892089512 17.92192241708277 9.734180272291946 0 0 0
2196 732 2 0.5897 29.120251276181747 18.94630273405253 10.831678836504745 0 0 0
2245 749 3 -1.1794 24.405556785802386 21.808136029005095 12.148554199848954 0 0 0
2246 749 2 0.5897 24.56521636023574 21.03854548055477 11.602229060740257 0 0 0
2247 749 2 0.5897 24.36178934933251 21.464185266737374 13.04075043271142 0 0 0
2248 750 3 -1.1794 27.154381978467057 20.858675739435125 12.696477620670159 0 0 0
2249 750 2 0.5897 26.804259350493872 19.99381357253244 12.482795504039338 0 0 0
2250 750 2 0.5897 26.59596185876319 21.46925192493664 12.215233441720502 0 0 0
2251 751 3 -1.1794 29.75772000777569 20.741423574505564 11.368683703428994 0 0 0
2252 751 2 0.5897 30.494911459128534 20.622734623993306 11.967593213824035 0 0 0
2253 751 2 0.5897 29.107219111142232 21.221653440032902 11.880991456467155 0 0 0
2308 770 3 -1.1794 23.432033587498204 24.32199731774086 10.83608937035429 0 0 0
2309 770 2 0.5897 23.697358006107464 23.76232209129667 11.565883261287015 0 0 0
2310 770 2 0.5897 23.938697152016253 25.12559212166759 10.953392014393991 0 0 0
2311 771 3 -1.1794 27.164294922955055 24.483616695679693 11.900171199965948 0 0 0
2312 771 2 0.5897 27.248891639325485 25.421677962767284 12.070800754876007 0 0 0
2313 771 2 0.5897 28.04342495600585 24.133313869305002 12.043866295424527 0 0 0
2314 772 3 -1.1794 29.701874750764286 23.628838428464288 12.039585453407785 0 0 0
2315 772 2 0.5897 29.822387086549593 22.868725462983416 11.470430972444836 0 0 0
2316 772 2 0.5897 30.577908713947238 24.004570135060508 12.12689030645495 0 0 0
2797 933 3 -1.1794 23.94716808450276 16.738634329901497 14.77866928529425 0 0 0
2798 933 2 0.5897 23.088371373945222 16.711784899146192 15.200545315399232 0 0 0
2799 933 2 0.5897 23.755709356367376 16.696751677978302 13.841748202872898 0 0 0
2851 951 3 -1.1794 23.74089941982189 19.633206664204632 14.582015509568489 0 0 0
2853 951 2 0.5897 23.711629212543436 19.840489057838074 15.516043865041006 0 0 0
2854 952 3 -1.1794 27.383537473350035 21.564692090140156 15.367784035144458 0 0 0
2855 952 2 0.5897 27.280450193726537 21.230623617147423 14.476715581774355 0 0 0
2856 952 2 0.5897 28.24073837836794 21.990646365451777 15.366719319470429 0 0 0
2857 953 3 -1.1794 29.85558571544976 22.65018651695221 15.451700300999287 0 0 0
2858 953 2 0.5897 29.635151324431483 23.433764717975226 15.955332771457686 0 0 0
2859 953 2 0.5897 29.665716933523175 21.92278441500582 16.044210110929672 0 0 0
2914 972 3 -1.1794 23.411958614182836 24.491098859699154 14.894744686926451 0 0 0
2915 972 2 0.5897 24.252176631727064 24.155648469570767 14.582114292524311 0 0 0
2916 972 2 0.5897 23.43413590392968 24.349427689214597 15.841142614910869 0 0 0
2917 973 3 -1.1794 26.189407442349744 23.876737655646906 14.67732851227452 0 0 0
2918 973 2 0.5897 26.56168832881624 24.12095434049075 13.82998150074513 0 0 0
2919 973 2 0.5897 26.420609950668304 22.95403436706889 14.784071972540662 0 0 0
2972 991 2 0.5897 24.445760311559972 26.067645964239784 15.127561006504889 0 0 0
3486 1162 2 0.5897 25.858184824465813 21.1010665542899 16.824560297525085 0 0 0
3488 1163 2 0.5897 30.399561843166083 19.633250457822395 16.89694404274921 0 0 0
3537 1179 2 0.5897 26.25325415475778 25.805875247954777 16.555009827158973 0 0 0
3539 1180 2 0.5897 27.860994977246555 24.07576555137476 17.121432649826904 0 0 0
30039 0 1 0 28.169992694046588 18.262615486795905 14.477958568740641 0 0 0
3427 1143 3 -1.1794 25.784892490273197 17.063074944323198 16.710619770274633 0 0 0
3429 1143 2 0.5897 25.308605530468697 16.752448958720553 15.940623898289775 0 0 0
3430 1144 3 -1.1794 32.007442229313085 18.20215780037728 17.131743746668743 0 0 0
1624 542 3 -1.1794 33.106969826497824 21.13417911738834 8.302694762595026 0 0 0
1561 521 3 -1.1794 32.973943825340264 18.222648445472217 8.50591479286381 0 0 0
1565 522 2 0.5897 35.32802415457596 18.3331853826063 10.238089061464395 0 0 0
1569 523 2 0.5897 39.02360136739343 18.305897607741784 9.994505651965575 0 0 0
1625 542 2 0.5897 33.08393417863526 20.183045876390327 8.40779759394321 0 0 0
1626 542 2 0.5897 32.2145941199103 21.419059300390064 8.499520763645636 0 0 0
1629 543 2 0.5897 36.072705429980836 21.04040617108977 8.046846661508294 0 0 0
1632 544 2 0.5897 39.51081612220183 21.625773747245532 9.56634685654612 0 0 0
1669 557 3 -1.1794 32.077775254696945 24.011882050107516 9.127795491426117 0 0 0
1671 557 2 0.5897 32.40867883340705 23.9351252964228 8.232897217569663 0 0 0
1672 558 3 -1.1794 35.18868935786398 22.834471209900915 8.694119834175753 0 0 0
1674 558 2 0.5897 34.57172058171943 22.11963629755291 8.85093940494874 0 0 0
1727 576 2 0.5897 40.3528627452425 26.397879307120125 9.588380665797395 0 0 0
2197 733 3 -1.1794 36.878076237776604 17.176349168920517 13.379827562043532 0 0 0
2199 733 2 0.5897 35.9895341798377 17.390377431794448 13.664285968327876 0 0 0
2202 734 2 0.5897 38.283718511211845 18.215518965792313 12.749001918878403 0 0 0
2254 752 3 -1.1794 31.339380784385696 20.956568119948315 13.618696356998562 0 0 0
2255 752 2 0.5897 31.14005642042295 21.533654230305647 14.355902437707687 0 0 0
2256 752 2 0.5897 31.818789583030483 20.22569166794019 14.008847270869728 0 0 0
2257 753 3 -1.1794 37.885389670496146 22.092042440887337 13.975532688501387 0 0 0
2258 753 2 0.5897 38.47024080191261 22.044897689123587 14.731812261182993 0 0 0
2259 753 2 0.5897 37.27819306511852 21.361925046943156 14.095835680686488 0 0 0
2260 754 3 -1.1794 38.849816529764134 21.50429619451489 11.52984434842564 0 0 0
2262 754 2 0.5897 38.559070213919384 21.952222316039236 12.324237484240737 0 0 0
2317 773 3 -1.1794 32.737221233872575 24.37029684121334 11.741479000419002 0 0 0
2318 773 2 0.5897 33.693664251201916 24.33990987319095 11.764370552492329 0 0 0
2319 773 2 0.5897 32.51395508959103 24.211625314029483 10.8243059924321 0 0 0
2320 774 3 -1.1794 35.54154279370924 24.2942228605986 11.532635522697428 0 0 0
2321 774 2 0.5897 36.05216799120617 23.52249836751429 11.777452094411293 0 0 0
2322 774 2 0.5897 35.387559171490324 24.192058561891187 10.593442286916133 0 0 0
2800 934 3 -1.1794 33.70339704979761 18.017768583263845 14.695417625257523 0 0 0
2802 934 2 0.5897 34.28854132288071 18.758973055963136 14.851795014741407 0 0 0
2803 935 3 -1.1794 36.11996134749164 18.394064235121963 16.755241659452636 0 0 0
2804 935 2 0.5897 36.70653101980312 17.642725982074474 16.842753909163328 0 0 0
2805 935 2 0.5897 36.364900855362094 18.793829528932516 15.920721502869515 0 0 0
2806 936 3 -1.1794 39.10051077944669 17.90747022500737 15.521114534555302 0 0 0
2808 936 2 0.5897 38.32680081963428 17.47183524111418 15.163585743679626 0 0 0
2860 954 3 -1.1794 35.162423877288255 20.725764243607536 14.873523547839504 0 0 0
2861 954 2 0.5897 34.52890712531966 21.4196058676666 14.690573484308876 0 0 0
2862 954 2 0.5897 35.653549941461904 21.042952877929835 15.631426731504849 0 0 0
2865 955 2 0.5897 39.285704309738215 19.768837069765667 16.4982330647543 0 0 0
2920 974 3 -1.1794 33.486213906870475 23.434668992519512 14.944200246848022 0 0 0
2921 974 2 0.5897 32.85601442230775 23.699896149010495 14.274323342182477 0 0 0
2922 974 2 0.5897 34.195216243267815 24.0738112182007 14.873173236223305 0 0 0
2923 975 3 -1.1794 36.74683808107001 24.501579504780626 15.092142125340926 0 0 0
2924 975 2 0.5897 37.18185361576247 23.676502331199654 14.877104143381562 0 0 0
2925 975 2 0.5897 36.60278228781784 24.457677870130276 16.03742126060065 0 0 0
3545 1182 2 0.5897 35.15541075198005 22.444035846837252 17.689218422280288 0 0 0
30079 0 1 0 35.047678011037625 20.45128181655335 11.836758608345566 0 0 0
2864 955 2 0.5897 39.05042325999406 21.240093019013198 16.766462346670185 0 0 0
3599 1200 2 0.5897 39.48210033323743 25.944752197550546 17.633295860763685 0 0 0
3543 1181 2 0.5897 32.902017867807636 23.430973813831862 17.388692822793455 0 0 0
3544 1182 3 -1.1794 35.27983361220137 23.392748324829057 17.6628760643006 0 0 0
3548 1183 2 0.5897 37.70826355064314 22.738432019344703 17.687109780759055 0 0 0
2200 734 3 -1.1794 38.888290083535246 18.710005923116658 12.195640210274737 0 0 0
1570 524 3 -1.1794 42.2020607372703 17.94941142034365 9.174601832043168 0 0 0
1573 525 3 -1.1794 45.75323524272513 18.243090460082563 9.137770802649833 0 0 0
1635 545 2 0.5897 42.190084889055925 20.18232658364439 8.339312318334912 0 0 0
1675 559 3 -1.1794 42.06691055875013 23.989371763791667 9.214421201595826 0 0 0
1677 559 2 0.5897 41.68226493224931 24.855283082906507 9.078498349141674 0 0 0
1678 560 3 -1.1794 44.63688260049573 24.396357229552816 8.31823396840535 0 0 0
1680 560 2 0.5897 43.76120535481997 24.00984815454578 8.323832060837821 0 0 0
2203 735 3 -1.1794 42.35604621671187 18.40895017347345 12.617882324117618 0 0 0
2204 735 2 0.5897 42.06362469993977 19.2168110060367 12.195884491899818 0 0 0
2205 735 2 0.5897 43.22039216291364 18.241297970153624 12.242341778025358 0 0 0
2206 736 3 -1.1794 44.68790895293157 18.114440588564893 11.523615319247131 0 0 0
2207 736 2 0.5897 45.09748338422412 18.10664911365071 10.65850325249652 0 0 0
2208 736 2 0.5897 45.25706617098441 17.566019692185623 12.063546933040175 0 0 0
2261 754 2 0.5897 38.63315642806331 20.584144298093346 11.680212086029853 0 0 0
2263 755 3 -1.1794 41.85224727997977 20.933781238090397 11.665984691193781 0 0 0
2264 755 2 0.5897 41.39371738897538 21.218040902268246 12.456667611619057 0 0 0
2265 755 2 0.5897 41.21641843041087 21.059362075105366 10.961582280103068 0 0 0
2266 756 3 -1.1794 45.32500798964804 20.607179066898492 12.679768651569296 0 0 0
2267 756 2 0.5897 46.23713908416357 20.570894395694772 12.391788898552 0 0 0
2268 756 2 0.5897 45.02687675735168 19.698156689449778 12.647697225307745 0 0 0
2323 775 3 -1.1794 42.459605076682976 23.822169105356664 11.870827480432819 0 0 0
2324 775 2 0.5897 42.44152795185962 23.89159913382297 10.916320063932245 0 0 0
2325 775 2 0.5897 42.16712594693328 22.928948503169686 12.052058703171701 0 0 0
2326 776 3 -1.1794 45.41135876204573 23.306580525594615 11.490437310162834 0 0 0
2327 776 2 0.5897 45.83993240877012 22.534270054304066 11.859344417820454 0 0 0
2328 776 2 0.5897 44.51837298464533 23.272309551223167 11.833415569809107 0 0 0
2809 937 3 -1.1794 42.41447490523605 19.10285897100442 15.273446216174493 0 0 0
2810 937 2 0.5897 43.347398802777114 19.28497377990515 15.386218623375502 0 0 0
2811 937 2 0.5897 42.32548145392878 18.869583582137896 14.349382044871602 0 0 0
2812 938 3 -1.1794 45.37928502540754 16.925348076505703 14.085168994196534 0 0 0
2813 938 2 0.5897 45.640463279319945 17.361090378550564 14.896431113665855 0 0 0
2863 955 3 -1.1794 39.58992546244326 20.641699178663778 16.249650176000873 0 0 0
2866 956 3 -1.1794 41.3002775334645 21.9102651013467 14.444431231299376 0 0 0
2867 956 2 0.5897 40.762780342803254 21.456668582961175 15.09372211748685 0 0 0
2868 956 2 0.5897 42.10758843453725 21.397829029224628 14.400956825870157 0 0 0
2869 957 3 -1.1794 44.193470727190345 21.365907703337903 15.25444243360833 0 0 0
2870 957 2 0.5897 44.688316629504264 21.119235197658877 14.473090039896274 0 0 0
2871 957 2 0.5897 44.40644953290835 22.28892970180546 15.391926613922156 0 0 0
2926 976 3 -1.1794 42.19775102592485 24.275555330753043 15.594835000043204 0 0 0
2927 976 2 0.5897 41.69376352103329 23.635541271675137 15.092230144067637 0 0 0
2928 976 2 0.5897 42.90948545362731 24.533888151871256 15.009232756989254 0 0 0
2929 977 3 -1.1794 45.67927524640089 24.231624093787755 14.576340230373168 0 0 0
2930 977 2 0.5897 45.79692239957009 24.59532035745429 13.698778032428331 0 0 0
2931 977 2 0.5897 46.56688676553305 24.15994771267867 14.927394082077566 0 0 0
2984 995 2 0.5897 43.29073498287818 27.029028722328647 16.031550131602565 0 0 0
3440 1147 2 0.5897 41.54091657045635 18.330195894132906 16.999463947060068 0 0 0
3500 1167 2 0.5897 44.72796875226803 21.174663725800222 17.042728669908946 0 0 0
30097 0 1 0 44.59879685047815 24.874601820831572 17.800451063782468 0 0 0
1685 562 2 0.5897 50.711201527548084 22.72877466029461 8.631279726965953 0 0 0
2210 737 2 0.5897 52.4039546658643 18.69573189069014 11.768114079837124 0 0 0
1576 526 3 -1.1794 48.51614982163336 17.853571297240915 8.453875257738016 0 0 0
1581 527 2 0.5897 51.78538154365075 17.674693045869883 8.660998780733925 0 0 0
1582 528 3 -1.1794 53.56865198332077 17.582290593082668 9.969669428821067 0 0 0
1636 546 3 -1.1794 47.61466047186058 20.937131289879172 8.686601422497777 0 0 0
1637 546 2 0.5897 48.30988969430034 21.561175065374478 8.478137892637584 0 0 0
1638 546 2 0.5897 47.97161575488962 20.08627502041542 8.431927986127482 0 0 0
1639 547 3 -1.1794 50.66190341942764 21.027416984152627 9.075897924447595 0 0 0
1641 547 2 0.5897 50.12443723067945 20.539946079577767 9.700184589151663 0 0 0
1681 561 3 -1.1794 47.559994898660484 24.00473110097563 9.002129257251998 0 0 0
1683 561 2 0.5897 47.799745734119334 24.3597930881365 9.858098829289808 0 0 0
1684 562 3 -1.1794 50.714089965586844 23.637112445532953 8.329375822942175 0 0 0
1686 562 2 0.5897 49.793738347154054 23.899417768296715 8.348878018548742 0 0 0
1688 563 2 0.5897 53.85348799753046 25.258843044383497 8.692248947170762 0 0 0
1689 563 2 0.5897 54.929618096962024 24.56658402706013 9.501332748857717 0 0 0
2209 737 3 -1.1794 52.45989789570832 19.118612429796087 12.625012461071336 0 0 0
2211 737 2 0.5897 52.147437829970585 18.455620130138804 13.240676570304926 0 0 0
2269 757 3 -1.1794 47.82943176333818 21.374197965294655 11.407145788745009 0 0 0
2270 757 2 0.5897 47.503645500921394 21.058339456914315 10.564334740010183 0 0 0
2271 757 2 0.5897 48.5514727690449 20.78363972212549 11.621923787203235 0 0 0
2329 777 3 -1.1794 47.88776271120331 24.516280194527504 11.648814015159317 0 0 0
2330 777 2 0.5897 46.941790337429396 24.527897761658995 11.503099457601902 0 0 0
2331 777 2 0.5897 48.07749165494926 23.61873214759248 11.922021252655979 0 0 0
2332 778 3 -1.1794 51.90025041471152 23.907887591712235 11.842497085033335 0 0 0
2333 778 2 0.5897 51.318772661550554 24.56350155798645 12.227576217378436 0 0 0
2334 778 2 0.5897 52.13421887392216 24.267580317092957 10.986861617138164 0 0 0
2335 779 3 -1.1794 54.20387700006373 22.605999254451916 12.443510465125417 0 0 0
2336 779 2 0.5897 53.80335279488164 21.767883488452668 12.67453643264488 0 0 0
2337 779 2 0.5897 53.46275932032751 23.18670450631526 12.271006294054555 0 0 0
2815 939 3 -1.1794 48.01431582758377 17.62555564215373 15.736800826010596 0 0 0
2817 939 2 0.5897 48.32793394044245 18.526459436411162 15.657765677282754 0 0 0
2818 940 3 -1.1794 51.157404856893336 17.97844812460976 14.912153511592782 0 0 0
2819 940 2 0.5897 50.5871554012567 18.269004159315106 15.623928770022465 0 0 0
2872 958 3 -1.1794 48.433851929714145 21.14856353004557 15.403621493311427 0 0 0
2873 958 2 0.5897 49.35625899289801 21.05053628536138 15.16742475043477 0 0 0
2874 958 2 0.5897 48.41246471399926 21.00941986692079 16.350413214492963 0 0 0
2875 959 3 -1.1794 50.87351407492027 21.244699039936346 14.017917157743415 0 0 0
2876 959 2 0.5897 51.191524151848185 20.44989066639623 13.589688731239772 0 0 0
2877 959 2 0.5897 50.70220459842057 21.8526702902317 13.29871251939499 0 0 0
2878 960 3 -1.1794 53.644981144952084 20.93838135433924 14.769897489863187 0 0 0
2879 960 2 0.5897 53.451140648613894 20.002553942656608 14.7161967759161 0 0 0
2880 960 2 0.5897 52.79866431794012 21.366553798179762 14.640872681976424 0 0 0
2932 978 3 -1.1794 48.25797501992934 23.80972509750304 15.33897735762955 0 0 0
2933 978 2 0.5897 48.201834748794575 22.856514865447892 15.40583472355923 0 0 0
2934 978 2 0.5897 49.03089876676022 24.041313779788176 15.85394059351251 0 0 0
2935 979 3 -1.1794 54.27049102746572 24.00809866654846 15.416183362517502 0 0 0
2936 979 2 0.5897 54.443106860939835 23.16089562764423 15.005473155913588 0 0 0
2937 979 2 0.5897 53.89413398414006 23.789296964125437 16.268658037810365 0 0 0
3447 1149 2 0.5897 46.28002273988059 17.00818102718961 18.13067700454068 0 0 0
3449 1150 2 0.5897 50.75580649702965 18.32031018129383 18.54954722061957 0 0 0
3555 1185 2 0.5897 47.45922368287707 23.526940187529235 18.350208115755144 0 0 0
30114 0 1 0 53.97551574821536 21.50127558237909 9.464602461059968 0 0 0
1734 578 2 0.5897 46.856204310473544 26.289941677561522 8.528450384504598 0 0 0
2993 998 2 0.5897 53.60852065647816 25.538921066944265 15.062839400578065 0 0 0
3448 1150 3 -1.1794 50.15202287893151 17.663134961127074 18.20342848697992 0 0 0
1642 548 3 -1.1794 57.22511722067426 21.174265543464216 8.883132167856663 0 0 0
2213 738 2 0.5897 54.99626186988728 19.25983073473682 11.935275552819421 0 0 0
2822 941 2 0.5897 58.03653114781689 19.158367423479103 14.500130375827446 0 0 0
1587 529 2 0.5897 56.12323642813106 18.80282594150703 9.832063166463856 0 0 0
1588 530 3 -1.1794 59.55334478078292 18.384292216314496 9.407902945186956 0 0 0
1590 530 2 0.5897 59.70051505243782 18.38973465084209 10.3537057880883 0 0 0
1643 548 2 0.5897 57.19543812674042 21.37615580803463 9.818327525172645 0 0 0
1646 549 2 0.5897 60.13966649265106 20.3775273406048 8.831139813840164 0 0 0
1647 549 2 0.5897 58.8844992804943 21.175353189723513 8.548432082548507 0 0 0
1690 564 3 -1.1794 60.71613514571606 24.111306082668975 8.35866641348891 0 0 0
1692 564 2 0.5897 60.35650930817256 23.286735610955024 8.685753024809696 0 0 0
2212 738 3 -1.1794 55.742102521629995 19.31650700729542 11.337997522607367 0 0 0
2214 738 2 0.5897 56.19904070666974 20.11580800615825 11.599833761608094 0 0 0
2272 758 3 -1.1794 57.49926554262964 21.484784694805 11.844399327300238 0 0 0
2273 758 2 0.5897 58.43619113765331 21.38275171462706 12.01171104734891 0 0 0
2274 758 2 0.5897 57.1317502540702 21.74598952688783 12.688755335282648 0 0 0
2275 759 3 -1.1794 60.13151320690701 21.762860285172376 12.762342808817795 0 0 0
2276 759 2 0.5897 61.036140654047735 21.997406742034464 12.555300805123187 0 0 0
2277 759 2 0.5897 60.17715663020719 21.38127773058321 13.639008700253976 0 0 0
2338 780 3 -1.1794 56.32169744023301 24.604135614720786 10.976469939213628 0 0 0
2339 780 2 0.5897 55.84153261337299 24.02320529620658 11.566549739273457 0 0 0
2340 780 2 0.5897 55.64357845107296 25.132667156895426 10.55570597264613 0 0 0
2341 781 3 -1.1794 58.93704926186906 24.345960127767203 12.022849258887023 0 0 0
2342 781 2 0.5897 59.06003684763156 23.571149522946573 12.571278473556635 0 0 0
2343 781 2 0.5897 58.12903444556193 24.172362328829283 11.53993312061463 0 0 0
2821 941 3 -1.1794 58.21909906832336 19.552766791708052 15.352978117702817 0 0 0
2823 941 2 0.5897 58.7787304713873 18.915753179480507 15.797116604602728 0 0 0
2826 942 2 0.5897 61.51467725774807 17.543982095498503 15.722014330553003 0 0 0
2881 961 3 -1.1794 56.15608178883472 21.63293972044338 14.442878615770889 0 0 0
2882 961 2 0.5897 56.66492259671851 21.038859167961828 14.994585908359245 0 0 0
2883 961 2 0.5897 55.24862641746416 21.352353615222565 14.561318095038091 0 0 0
2884 962 3 -1.1794 61.09484699696546 20.88020231026506 15.222543731929369 0 0 0
2885 962 2 0.5897 61.21608942786995 19.932724882865898 15.284345538240075 0 0 0
2886 962 2 0.5897 60.37265615557812 21.069315267995908 15.821633437994203 0 0 0
2938 980 3 -1.1794 57.0345318597985 24.38058742221983 14.881974631823276 0 0 0
2939 980 2 0.5897 57.39750695116451 23.521689113838974 14.665700133686903 0 0 0
2940 980 2 0.5897 56.09975387147246 24.220397846341275 15.011443593442076 0 0 0
2942 981 2 0.5897 62.76481912517951 23.836411903815836 14.76177322971135 0 0 0
3557 1186 2 0.5897 56.82058957442563 24.05962631314405 17.612929661429696 0 0 0
2408 803 2 0.5897 60.37506632367438 25.63975770731235 12.17638742633277 0 0 0
2996 999 2 0.5897 57.58165485986533 25.89730585346531 15.229662982261143 0 0 0
1593 531 2 0.5897 62.769887512678174 18.66688973243398 9.273086760063087 0 0 0
1652 551 2 0.5897 66.115413248328 20.73313491901564 9.951639359090386 0 0 0
2217 739 2 0.5897 62.30681415730988 18.42148039135964 13.25856971522719 0 0 0
1594 532 3 -1.1794 65.42251961337394 18.077193671787835 9.24733374530809 0 0 0
1595 532 2 0.5897 65.6513250414963 18.85659780703268 8.74096446854307 0 0 0
1597 533 3 -1.1794 68.79005425757437 17.989238144385933 8.87956776436448 0 0 0
1599 533 2 0.5897 68.09969386839644 18.603645054660007 8.630293218528815 0 0 0
1648 550 3 -1.1794 62.80830981293305 20.48627967280082 9.281706648783494 0 0 0
1650 550 2 0.5897 63.02859448916376 20.955509280633148 10.086398899224767 0 0 0
1653 551 2 0.5897 64.80784572963793 20.66048437439998 9.192111272533339 0 0 0
1693 565 3 -1.1794 63.05237376442433 22.856435252315368 7.353998501180802 0 0 0
1697 566 2 0.5897 65.83861215340629 24.145627904985602 9.465115159752248 0 0 0
1698 566 2 0.5897 65.56351706452176 22.731370900492657 9.000259221761958 0 0 0
1699 567 3 -1.1794 69.4993507165805 23.24021771217545 8.608220275160967 0 0 0
1700 567 2 0.5897 69.79741433195089 23.561928442898015 9.459038383747973 0 0 0
2215 739 3 -1.1794 62.54483939098895 18.723950911594095 12.382164125365149 0 0 0
2216 739 2 0.5897 62.38366341217013 17.96929002510953 11.815824723841073 0 0 0
2218 740 3 -1.1794 65.76667482710916 17.441192676853984 11.999895360395818 0 0 0
2219 740 2 0.5897 65.3409874902603 17.996899052951388 11.347046121398838 0 0 0
2221 741 3 -1.1794 68.39856564123444 17.608586504563206 11.876719502413573 0 0 0
2223 741 2 0.5897 69.0067237273315 18.090481962402066 11.316226973512737 0 0 0
2278 760 3 -1.1794 63.26215466639546 21.45407986028273 11.78215011834779 0 0 0
2279 760 2 0.5897 63.504500674245335 22.045247913191663 12.494905790998311 0 0 0
2280 760 2 0.5897 62.93003865552683 20.67143314409514 12.221918492817755 0 0 0
2281 761 3 -1.1794 66.57208400582542 21.935740921696627 11.637887304652855 0 0 0
2282 761 2 0.5897 66.15781631821706 21.8403894403715 12.49551425292087 0 0 0
2283 761 2 0.5897 66.52922498710593 22.874066868613788 11.453658071029377 0 0 0
2284 762 3 -1.1794 69.32448748191642 21.54413406069286 11.943256691907536 0 0 0
2285 762 2 0.5897 69.6715586317548 22.33559644732296 11.531723004817989 0 0 0
2286 762 2 0.5897 68.37655523100509 21.609395717138646 11.827513241876558 0 0 0
2344 782 3 -1.1794 66.492195660054 24.660260938798608 11.028624671397338 0 0 0
2345 782 2 0.5897 66.44427359623913 24.987012978669455 11.927050725218448 0 0 0
2346 782 2 0.5897 67.42644834926709 24.66680568317407 10.820390715569284 0 0 0
2347 783 3 -1.1794 69.65189783664722 24.104835280784666 11.326354756469591 0 0 0
2348 783 2 0.5897 69.45809590501726 23.783408073157172 12.206898438188174 0 0 0
2349 783 2 0.5897 70.21102427809274 24.868843615271484 11.467423439831448 0 0 0
2824 942 3 -1.1794 61.88484059904501 18.10668559753241 15.041885200448446 0 0 0
2827 943 3 -1.1794 64.85043630756357 18.608263590392976 15.062324031046737 0 0 0
2828 943 2 0.5897 65.00422513941264 18.039637408115173 14.307840713604891 0 0 0
2829 943 2 0.5897 65.30082529920924 18.173358929065905 15.78636790916662 0 0 0
2830 944 3 -1.1794 1.0200604853457198 20.18580150206134 13.890010777051147 1 0 0
2831 944 2 0.5897 1.1576048403668269 19.69812038022183 13.07792675686334 1 0 0
2832 944 2 0.5897 0.3995410494267213 20.875266722000482 13.653738941004645 1 0 0
2887 963 3 -1.1794 65.57538237156685 21.183175572726366 14.138595536956672 0 0 0
2888 963 2 0.5897 65.43292457814809 20.314772754974793 14.515179398288739 0 0 0
2889 963 2 0.5897 65.83611681527623 21.72720117722819 14.881754782685402 0 0 0
2890 964 3 -1.1794 68.85491976340494 21.214803424118074 15.067174773017333 0 0 0
2891 964 2 0.5897 69.09244126011049 20.5381804530439 15.701206481421549 0 0 0
2892 964 2 0.5897 68.83282357365825 20.758399580322102 14.226080735953643 0 0 0
2941 981 3 -1.1794 63.00536427871689 23.075923463063955 14.232596843653619 0 0 0
2943 981 2 0.5897 63.35194290625595 22.44468842026453 14.863197562149004 0 0 0
2944 982 3 -1.1794 66.21766414580843 24.969878089162528 13.90228969563905 0 0 0
2945 982 2 0.5897 67.07342401925501 24.575865598544766 14.071588307080205 0 0 0
2946 982 2 0.5897 65.59234980207296 24.3686111205848 14.306877967559677 0 0 0
2947 983 3 -1.1794 68.81288280444548 23.88873747066827 13.943091004142472 0 0 0
2948 983 2 0.5897 69.18928631858505 24.312349842570107 14.714521582939186 0 0 0
2949 983 2 0.5897 68.74194131753882 22.965788639742755 14.186741516726208 0 0 0
3461 1154 2 0.5897 64.10547883644128 18.615601258551646 17.660719084230124 0 0 0
30035 0 1 0 69.48178044932276 23.26029265128686 17.503164171672132 0 0 0
30067 0 1 0 63.064205600837276 24.564078656893173 10.928844470973571 0 0 0
3516 1172 2 0.5897 66.1882887220987 20.222050111302774 17.291316839859736 0 0 0
1757 586 2 0.5897 2.0208856671736184 29.626159202776602 9.112610838362576 0 0 0
1758 586 2 0.5897 3.4781296731572664 29.98533753911792 8.91430640577574 0 0 0
1759 587 3 -1.1794 5.524762936849897 30.117531195425123 8.806127839024398 0 0 0
1761 587 2 0.5897 5.9300645339153855 29.827925370211368 9.623496263348667 0 0 0
1819 607 3 -1.1794 3.179981690490786 33.0359319877537 8.009982657224455 0 0 0
1821 607 2 0.5897 2.972426233528943 32.152035965559726 8.313099693339607 0 0 0
1822 608 3 -1.1794 6.325407807445132 32.909547657008176 7.959638893700788 0 0 0
1824 608 2 0.5897 7.0957787353679995 33.164385106660674 8.467397875554994 0 0 0
2350 784 3 -1.1794 2.9481113818015325 27.295596760639864 12.501143254111739 0 0 0
2351 784 2 0.5897 2.921991604068688 26.45345522157928 12.046889034859872 0 0 0
2353 785 3 -1.1794 5.8286198185383835 27.16636495036939 11.085696727293625 0 0 0
2354 785 2 0.5897 5.893218492368395 28.10742637527288 11.24836741796648 0 0 0
2410 804 3 -1.1794 2.443286159912854 29.807897588681666 11.394553832023739 0 0 0
2411 804 2 0.5897 3.11748667002679 29.14456732829928 11.541789854859239 0 0 0
2412 804 2 0.5897 2.751260967190801 30.574522263943713 11.877947276152849 0 0 0
2413 805 3 -1.1794 5.8366410531658905 29.847885448514344 11.616812400812286 0 0 0
2414 805 2 0.5897 6.792178952484829 29.857524851349368 11.672365268886253 0 0 0
2415 805 2 0.5897 5.587800438525885 30.772048140427184 11.601559453155856 0 0 0
2473 825 3 -1.1794 5.006901980296962 33.464573747324586 11.64257328217706 0 0 0
2474 825 2 0.5897 5.603860841074161 34.007464544940916 12.157492153681039 0 0 0
2475 825 2 0.5897 4.316808139700784 34.0658840321802 11.362521830291684 0 0 0
2950 984 3 -1.1794 2.943584058847178 26.924155925832018 15.469592957423831 0 0 0
2952 984 2 0.5897 2.9599725390084637 27.162478964365434 14.542681021014884 0 0 0
2953 985 3 -1.1794 5.300688242869421 26.035703036257114 13.663067212275315 0 0 0
2954 985 2 0.5897 4.593814605325725 26.647715175579318 13.868012623121988 0 0 0
2955 985 2 0.5897 6.100595505988797 26.50472052427809 13.900560677073612 0 0 0
3010 1004 3 -1.1794 1.8271471182839718 30.2080399496156 15.090796831214805 0 0 0
3011 1004 2 0.5897 2.637044820368152 30.403704595676736 14.61961538704037 0 0 0
3012 1004 2 0.5897 2.1031012186775477 30.075896382253134 15.99778057588653 0 0 0
3013 1005 3 -1.1794 3.8836241586286886 31.717887178505944 13.608424830951527 0 0 0
3014 1005 2 0.5897 4.665110747704324 31.77180282304151 14.158518864730723 0 0 0
3015 1005 2 0.5897 3.9366865777926834 32.486302636761536 13.040134582684939 0 0 0
3055 1019 3 -1.1794 2.282096408789331 33.012819574291086 15.295053540594337 0 0 0
3056 1019 2 0.5897 2.834575439895767 32.57870494722949 14.645020460158985 0 0 0
3057 1019 2 0.5897 1.4971211801428168 32.46738692230563 15.345533362724396 0 0 0
3058 1020 3 -1.1794 5.5179248427809 33.090116903432055 15.928451639569182 0 0 0
3059 1020 2 0.5897 4.872284319956299 33.71507736490117 15.598596356613925 0 0 0
3060 1020 2 0.5897 6.088232673934676 32.91646700314133 15.179568554146426 0 0 0
3569 1190 2 0.5897 2.736295330972918 27.507993348650437 17.263616086336082 0 0 0
3572 1191 2 0.5897 6.718366145742063 26.459834191825877 18.21437107471102 0 0 0
3626 1209 2 0.5897 5.392086829921166 32.22368320236476 17.85471541816905 0 0 0
3680 1227 2 0.5897 1.93225116856995 33.670498494898744 17.20731919109173 0 0 0
30061 0 1 0 4.96730510675456 29.871762756972018 15.921212281578732 0 0 0
1704 568 2 0.5897 6.791275371564606 26.95286814861155 7.512091372262798 0 0 0
1707 569 2 0.5897 13.189575693742821 26.97760543871046 8.535313758210442 0 0 0
1764 588 2 0.5897 7.919603809603029 31.965749761612884 6.858151265855024 0 0 0
1765 589 3 -1.1794 13.23352987450477 30.518845643544037 7.55165212470559 0 0 0
1767 589 2 0.5897 13.423916662856772 30.534079044088184 8.489603105492042 0 0 0
1825 609 3 -1.1794 9.120039781716612 33.12167048650434 9.29937437184962 0 0 0
1826 609 2 0.5897 9.399338761131505 33.861760340210424 8.760402835017093 0 0 0
1828 610 3 -1.1794 11.900711969052157 33.572013851378394 8.286797091986823 0 0 0
1830 610 2 0.5897 12.39559874635596 32.76197959955435 8.409936425421987 0 0 0
2356 786 3 -1.1794 8.72147831749571 26.838519822025983 11.564279610013706 0 0 0
2357 786 2 0.5897 8.7042967347401 25.96950403869309 11.965214369538279 0 0 0
2358 786 2 0.5897 7.811363074551393 27.008885016316114 11.321590738572038 0 0 0
2359 787 3 -1.1794 12.323305580125423 26.68225125785549 10.313018804916554 0 0 0
2361 787 2 0.5897 11.672586409675848 27.230355583839344 10.75162787949851 0 0 0
2362 788 3 -1.1794 14.54478887643263 27.198581062265486 11.741625112133738 0 0 0
2364 788 2 0.5897 13.773610025967926 27.003271224798635 11.209299147279673 0 0 0
2416 806 3 -1.1794 8.648978301003169 30.307683554478213 12.149541161365104 0 0 0
2417 806 2 0.5897 9.555096375872239 30.04749635472801 11.983757735735812 0 0 0
2418 806 2 0.5897 8.528880344453807 30.173330307451465 13.08962459026737 0 0 0
2419 807 3 -1.1794 12.003234679157636 29.639986714313302 12.44210131588917 0 0 0
2420 807 2 0.5897 11.700034171281553 28.772587165146838 12.710278891657378 0 0 0
2421 807 2 0.5897 12.80877310189261 29.472051223880637 11.95308465255287 0 0 0
2422 808 3 -1.1794 14.27581807604566 30.164399489549695 10.39037753943465 0 0 0
2423 808 2 0.5897 15.008073421429925 29.966210411882347 9.806635749011152 0 0 0
2424 808 2 0.5897 14.653225873493582 30.72757420831555 11.066120687305874 0 0 0
2476 826 3 -1.1794 11.702426368543408 33.176408348919445 11.695040460148494 0 0 0
2477 826 2 0.5897 12.56590861342288 33.14715726801875 11.283003203538707 0 0 0
2478 826 2 0.5897 11.764022202244943 32.56070254794081 12.425344582377257 0 0 0
2479 827 3 -1.1794 14.887270924153825 33.16049850236025 11.938095963781267 0 0 0
2480 827 2 0.5897 15.390284418079876 33.10641495608169 12.750674815246057 0 0 0
2481 827 2 0.5897 14.802596905690796 34.099061677696696 11.770281939795195 0 0 0
2956 986 3 -1.1794 8.068611152243857 26.680555947569943 15.317461215661499 0 0 0
2958 986 2 0.5897 7.935856018882085 27.135764624434135 16.148961975506356 0 0 0
2959 987 3 -1.1794 10.749974922163178 27.407958747051627 12.966846807499445 0 0 0
2960 987 2 0.5897 10.275954511709793 27.553250925507733 13.785642523931587 0 0 0
2961 987 2 0.5897 10.076276586146854 27.13255616002914 12.345143277235385 0 0 0
2963 988 2 0.5897 17.02676397311153 25.848060901841016 13.201648505692267 0 0 0
2964 988 2 0.5897 16.083025815710958 25.039450079995536 14.066173300890298 0 0 0
3016 1006 3 -1.1794 8.48022968137745 30.698010535370674 15.000132840217512 0 0 0
3017 1006 2 0.5897 9.105440906185416 31.415202293798842 15.10491292303696 0 0 0
3018 1006 2 0.5897 8.31400771486858 30.392337206447042 15.891853607065773 0 0 0
3019 1007 3 -1.1794 11.366705449016061 31.455516974194698 14.658241016050585 0 0 0
3020 1007 2 0.5897 11.561806878975025 30.986528742009607 13.846934367741062 0 0 0
3021 1007 2 0.5897 11.91460709047008 31.031107631820557 15.31847781761198 0 0 0
3022 1008 3 -1.1794 14.498958140982516 30.67485786254252 15.790478111689673 0 0 0
3023 1008 2 0.5897 15.07500705619295 30.36534814726088 16.489480701285835 0 0 0
3024 1008 2 0.5897 14.509291261794965 29.97112258190035 15.14172452910335 0 0 0
3061 1021 3 -1.1794 7.194917760528077 33.208668944602586 13.382921092161897 0 0 0
3062 1021 2 0.5897 7.928575729630995 33.6937376800179 13.005182954355623 0 0 0
3063 1021 2 0.5897 7.530481913878299 32.32013215270115 13.501795600209919 0 0 0
3064 1022 3 -1.1794 12.053502487208435 34.26137436973529 14.847986204952102 0 0 0
3065 1022 2 0.5897 11.933209103032558 33.31485007050865 14.771471970804706 0 0 0
3066 1022 2 0.5897 11.637141797360037 34.48980065610645 15.679067828236153 0 0 0
3067 1023 3 -1.1794 14.725282089440801 34.14551399461042 15.963207996322941 0 0 0
3068 1023 2 0.5897 14.57229956969637 33.68518864642205 16.788391371684433 0 0 0
3069 1023 2 0.5897 13.879270053457004 34.123963404104515 15.515961062918707 0 0 0
30007 0 1 0 13.811746590336 27.13299134582166 15.694287402540086 0 0 0
30070 0 1 0 10.087645871450894 29.58150023128298 8.466111050918924 0 0 0
30163 0 1 0 9.055985370843304 33.64087355200811 16.786371234990998 0 0 0
2962 988 3 -1.1794 16.67183639913311 25.793780980354093 14.088954828715142 0 0 0
1708 570 3 -1.1794 16.47075207270742 26.20737386187619 9.222875326033725 0 0 0
1710 570 2 0.5897 16.218767593814956 26.249466942110807 10.14535230088118 0 0 0
1711 571 3 -1.1794 19.08684204496388 25.34276259609546 9.084422258396964 0 0 0
1712 571 2 0.5897 19.023188207993485 24.399504257930882 8.934609523682676 0 0 0
1770 590 2 0.5897 16.348857355886143 28.387555410388185 9.918161871207804 0 0 0
1773 591 2 0.5897 19.042580735150015 30.62434549669464 6.9440668029963994 0 0 0
1833 611 2 0.5897 16.06766206482339 33.28423652946781 8.017053580699551 0 0 0
1836 612 2 0.5897 19.494808863127428 34.820240282112586 7.30732803352719 0 0 0
2365 789 3 -1.1794 18.638172083940468 25.90568958860407 12.033739185506388 0 0 0
2366 789 2 0.5897 18.83119230996595 26.527676776724228 11.332235792218908 0 0 0
2367 789 2 0.5897 18.8470924164542 25.04970916735528 11.65973205101511 0 0 0
2368 790 3 -1.1794 21.06802050028124 25.914565660411924 13.676230854836062 0 0 0
2370 790 2 0.5897 21.832321016469102 25.575781032201608 13.21007443302027 0 0 0
2425 809 3 -1.1794 19.131506966610868 28.114871938777945 10.601264942869966 0 0 0
2426 809 2 0.5897 18.55969807779582 28.688232932603576 10.090850140921377 0 0 0
2427 809 2 0.5897 19.775863316952613 28.70491563776196 10.992270683571647 0 0 0
2428 810 3 -1.1794 21.396614089074465 29.234937496734045 12.229378973894756 0 0 0
2429 810 2 0.5897 21.429867166683746 29.843298367709828 12.967635446586565 0 0 0
2430 810 2 0.5897 21.569404699585142 28.377109493129655 12.617330360008163 0 0 0
2482 828 3 -1.1794 17.16594057526068 33.656649766167526 14.0740934000841 0 0 0
2483 828 2 0.5897 16.98293900160816 32.928417544322755 14.667742435511355 0 0 0
2484 828 2 0.5897 17.78709391770387 33.29888121787013 13.43974169008867 0 0 0
2485 829 3 -1.1794 19.937535360217097 34.59566956881424 13.610133864096483 0 0 0
2486 829 2 0.5897 20.353359787837274 33.81484163191414 13.97568759594933 0 0 0
2487 829 2 0.5897 20.418212917448095 34.76668217169145 12.800235293700672 0 0 0
2965 989 3 -1.1794 18.838412194239012 27.264917321840837 15.246720513432454 0 0 0
2967 989 2 0.5897 18.03212944395484 27.16873540472475 14.739877472919314 0 0 0
2968 990 3 -1.1794 22.288099840754743 27.965263365891186 15.193537429193944 0 0 0
2969 990 2 0.5897 22.19860354858249 27.745666246639566 16.120898895351015 0 0 0
2970 990 2 0.5897 21.975985658855663 27.18724322614706 14.731474271094854 0 0 0
3025 1009 3 -1.1794 19.982401029349525 29.527365900276383 15.708160923796994 0 0 0
3026 1009 2 0.5897 19.17429093216203 29.84492187969173 16.1110848247039 0 0 0
3027 1009 2 0.5897 19.837311640872553 28.589075882456775 15.58653911575542 0 0 0
3028 1010 3 -1.1794 21.711029032463827 30.98132877773293 14.260716325979395 0 0 0
3029 1010 2 0.5897 22.66442872130951 30.9422850422384 14.33646152992304 0 0 0
3030 1010 2 0.5897 21.389780523648714 30.501949401609853 15.02441033768458 0 0 0
3070 1024 3 -1.1794 18.917175704055545 33.9208597004874 16.63769080264483 0 0 0
3071 1024 2 0.5897 18.30788821206056 33.34824577508377 17.103646046204872 0 0 0
3072 1024 2 0.5897 18.499818601270132 34.076719783471994 15.790488052996825 0 0 0
3073 1025 3 -1.1794 22.412342783779962 33.577344196262416 15.438011868074138 0 0 0
3074 1025 2 0.5897 22.3555168636597 32.70000592735367 15.059487764924441 0 0 0
3075 1025 2 0.5897 22.54005721334 33.426803446195755 16.37463236944829 0 0 0
3584 1195 2 0.5897 18.47235625516117 27.38032333666286 17.194542627591126 0 0 0
3587 1196 2 0.5897 21.373192380912222 26.2790471725275 18.42544271219225 0 0 0
3639 1213 2 0.5897 16.72471822357726 29.038028260416446 18.030516588468068 0 0 0
3641 1214 2 0.5897 19.207459585290007 31.739766908632078 19.477626858968936 0 0 0
30029 0 1 0 17.2080821795802 29.621543070303996 13.08380054722871 0 0 0
30115 0 1 0 21.32641289388095 32.46445581920705 10.910098380033473 0 0 0
30182 0 1 0 17.495191962356056 32.67002236349171 10.274549127473513 0 0 0
1780 594 3 -1.1794 29.20512144478193 29.12346826541285 8.278318011219902 0 0 0
2433 811 2 0.5897 22.890909245233637 29.651496973389197 11.944656508845547 0 0 0
2489 830 2 0.5897 25.13023857550753 33.60443793465059 12.697425798842113 0 0 0
1714 572 3 -1.1794 26.512998043579994 24.999047557538603 9.18497199490012 0 0 0
1716 572 2 0.5897 26.826101832495187 25.05902813141558 10.087524281392966 0 0 0
1717 573 3 -1.1794 27.631996832699965 27.86715157587212 10.242963367882192 0 0 0
1719 573 2 0.5897 28.193940202505082 27.208481931092383 9.834788248869499 0 0 0
1720 574 3 -1.1794 29.74241107482612 26.341594206059625 9.331923712569102 0 0 0
1722 574 2 0.5897 29.66398740433657 26.225694196313977 10.27883956762969 0 0 0
1774 592 3 -1.1794 24.867217258004708 29.830096345556264 9.272334986059674 0 0 0
1775 592 2 0.5897 24.284580620854282 29.766326767689637 8.515565556721675 0 0 0
1778 593 2 0.5897 27.8183816005333 30.22059047094334 7.8549687229447995 0 0 0
1779 593 2 0.5897 26.321459108715516 30.00395921038211 7.91969116970351 0 0 0
1782 594 2 0.5897 29.946895825039636 29.475161863723677 8.770573922062983 0 0 0
1839 613 2 0.5897 24.666776968674032 32.9459418448403 8.709208713790389 0 0 0
1842 614 2 0.5897 27.657082548787667 35.05755174231043 10.364757575404315 0 0 0
1845 615 2 0.5897 29.176012595432894 33.47737439457928 9.334593469387007 0 0 0
2371 791 3 -1.1794 24.357225166519445 26.582021544262698 12.24749032419258 0 0 0
2372 791 2 0.5897 25.11569791322778 26.70102760067642 12.819144522292376 0 0 0
2373 791 2 0.5897 24.207859397104908 27.446195983825703 11.863922903042797 0 0 0
2374 792 3 -1.1794 26.747803420912703 27.120652155734028 13.024128258837852 0 0 0
2375 792 2 0.5897 27.245179728237876 27.37051883855661 13.802855171559788 0 0 0
2376 792 2 0.5897 27.056127027666808 27.71619530721875 12.341122539436387 0 0 0
2377 793 3 -1.1794 29.812166698621194 26.909734770374804 12.042350278464742 0 0 0
2378 793 2 0.5897 30.765533717566644 26.91082004364882 11.956782021465537 0 0 0
2379 793 2 0.5897 29.651970016228248 27.183188882601353 12.945562108272789 0 0 0
2431 811 3 -1.1794 23.83832454009812 29.735821041400154 11.8372995765123 0 0 0
2432 811 2 0.5897 24.09384993879055 30.40176690302047 12.475621202498722 0 0 0
2434 812 3 -1.1794 29.55239418258211 29.821461978922475 12.252342154393284 0 0 0
2435 812 2 0.5897 30.476387950114948 29.8755421325769 12.496355863170258 0 0 0
2436 812 2 0.5897 29.505730247741084 29.076855446666777 11.652662351209688 0 0 0
2488 830 3 -1.1794 24.910452382602905 32.684382690548844 12.843788862344105 0 0 0
2490 830 2 0.5897 25.73698799510166 32.217635698559896 12.720421072149469 0 0 0
2491 831 3 -1.1794 26.959630102981993 31.24522129154138 11.878960976904745 0 0 0
2492 831 2 0.5897 27.83759858949029 30.86803373260013 11.934904587710397 0 0 0
2493 831 2 0.5897 26.701302727203323 31.117562020509016 10.96616284565881 0 0 0
2494 832 3 -1.1794 29.639557010019274 32.72662115777233 11.843519656451392 0 0 0
2495 832 2 0.5897 29.752252442922824 31.7791295134447 11.76742551332416 0 0 0
2496 832 2 0.5897 30.102982617532927 32.959578752013975 12.648006520291771 0 0 0
2971 991 3 -1.1794 24.80138807310105 26.91519610325704 15.394802414514213 0 0 0
2973 991 2 0.5897 24.11383923992694 27.543940284761074 15.175285238698148 0 0 0
2974 992 3 -1.1794 28.821479150491516 27.92451612628829 14.592066143262029 0 0 0
2975 992 2 0.5897 29.468586865184335 27.453312916605924 15.116901993976533 0 0 0
2976 992 2 0.5897 29.211717148034303 28.786446076114913 14.447072249098012 0 0 0
3031 1011 3 -1.1794 24.69436356590031 30.89669462786711 15.002548987177414 0 0 0
3032 1011 2 0.5897 25.584154133947646 30.550177300798047 15.06910434047949 0 0 0
3033 1011 2 0.5897 24.812423380606006 31.819610300944355 14.777786058425542 0 0 0
3034 1012 3 -1.1794 27.42774313389097 30.262847664309376 14.804576075153523 0 0 0
3035 1012 2 0.5897 27.458223117808007 29.931612166607692 13.907031786467964 0 0 0
3036 1012 2 0.5897 27.79792279525818 29.55636911962253 15.33380835579773 0 0 0
3076 1026 3 -1.1794 26.80148563686321 32.765388315292455 15.406831263000157 0 0 0
3077 1026 2 0.5897 27.031766510474114 31.900510656023307 15.06743396622766 0 0 0
3078 1026 2 0.5897 26.288379947484493 32.58525446756572 16.19455324528196 0 0 0
3079 1027 3 -1.1794 30.13251824932055 33.11656486934499 14.413558774789978 0 0 0
3080 1027 2 0.5897 29.274676303388812 33.37662835506399 14.749275653260543 0 0 0
3081 1027 2 0.5897 30.7274660982097 33.801343643179294 14.719080720563978 0 0 0
3590 1197 2 0.5897 24.177972553802945 26.97894794197023 17.142623607173437 0 0 0
14027 4676 2 0.5897 42.57830589772211 23.05066776517809 0.4842594838184428 0 0 1
14127 4709 2 0.5897 32.75656759700597 30.320718907604164 1.5687966791125567 0 0 1
1783 595 3 -1.1794 31.69512126823754 29.7714163509309 9.12124907517669 0 0 0
1784 595 2 0.5897 32.37506244231181 30.427383525113004 9.27493480136964 0 0 0
2979 993 2 0.5897 32.41207432195597 26.824124124698447 14.963033995893076 0 0 0
30098 0 1 0 36.65859535737219 26.952237516812655 9.558769719942362 0 0 0
1723 575 3 -1.1794 33.417368240309784 27.3073581557492 9.045385059251569 0 0 0
1725 575 2 0.5897 32.90412579436332 27.002674658037968 9.793704778252978 0 0 0
1785 595 2 0.5897 32.03572479241432 28.973446390050718 9.525557497089089 0 0 0
1786 596 3 -1.1794 34.48870757394647 30.185114754229474 9.463400336517788 0 0 0
1788 596 2 0.5897 34.858130181614314 30.715208101783155 10.169629731355458 0 0 0
1790 597 2 0.5897 41.36175289050047 28.296405317158065 11.07610331860113 0 0 0
1848 616 2 0.5897 35.093125685121265 31.277006374806202 7.843221917519432 0 0 0
20362 6788 3 -1.1794 62.97770440339244 0.3865013105901069 26.55279812163707 0 1 0
2380 794 3 -1.1794 32.476512661247725 26.994940932252106 11.793898307516725 0 0 0
2381 794 2 0.5897 32.635745691735714 26.0512651874483 11.775120171562639 0 0 0
2382 794 2 0.5897 32.797639757651865 27.275500611328667 12.650866896040208 0 0 0
2383 795 3 -1.1794 36.033218679250766 27.031811351901588 13.063368743408052 0 0 0
2384 795 2 0.5897 36.52793927296486 26.936649124103354 12.249472183791738 0 0 0
2385 795 2 0.5897 35.613309456079776 26.180982222990387 13.189852273211889 0 0 0
2387 796 2 0.5897 37.913012786338605 26.935230484579748 12.8949070737817 0 0 0
2437 813 3 -1.1794 36.162713878028626 29.779616371797875 12.398740124277298 0 0 0
2438 813 2 0.5897 37.02440300225706 29.95033761659466 12.778975896550934 0 0 0
2439 813 2 0.5897 35.80311923011858 29.06835349016964 12.928861919634299 0 0 0
2440 814 3 -1.1794 39.04863781547164 30.019701137483313 13.014300276719373 0 0 0
2441 814 2 0.5897 39.271217591241125 30.929620664083004 12.817483367608107 0 0 0
2497 833 3 -1.1794 32.228477810649046 31.60895754724669 12.575312507802922 0 0 0
2498 833 2 0.5897 32.057578251203246 32.543308016602815 12.693693493566286 0 0 0
2499 833 2 0.5897 33.17659602594865 31.55151250177378 12.45697440310866 0 0 0
2500 834 3 -1.1794 35.1327656155886 32.51878836069731 13.185966328609405 0 0 0
2501 834 2 0.5897 35.80738879688063 33.053410759603686 13.604647574701946 0 0 0
2502 834 2 0.5897 35.578371698928756 31.701546161378392 12.9628481754244 0 0 0
2504 835 2 0.5897 39.378757491149116 33.18220929923441 11.541863862752528 0 0 0
2977 993 3 -1.1794 33.2894144243421 26.67363167991786 14.6110990360844 0 0 0
2978 993 2 0.5897 33.87247569655477 27.132996539402043 15.215462334191233 0 0 0
2980 994 3 -1.1794 36.417318526932306 27.203842336454755 15.875785174622603 0 0 0
2981 994 2 0.5897 36.744755632211756 27.424765498706996 15.003885793836835 0 0 0
2982 994 2 0.5897 36.61400454055616 26.272568174230983 15.977146537801 0 0 0
3082 1028 3 -1.1794 32.671135580123895 33.220856176216145 16.040897148957303 0 0 0
3083 1028 2 0.5897 33.00355952269968 33.95936043230021 15.530663671151526 0 0 0
3084 1028 2 0.5897 32.53597934168612 32.525703647089365 15.396903986649162 0 0 0
3085 1029 3 -1.1794 35.4665928942613 32.618331002937644 16.23667506013968 0 0 0
3086 1029 2 0.5897 34.516017564024416 32.50594252834216 16.239314928213574 0 0 0
3087 1029 2 0.5897 35.716934426621556 32.56657086868994 17.159107097271008 0 0 0
3088 1030 3 -1.1794 38.06659169752931 32.89290072883703 15.56475814842982 0 0 0
3090 1030 2 0.5897 37.129359926840024 32.804399062497474 15.737949419933008 0 0 0
3597 1199 2 0.5897 30.123760467241052 25.314915159653847 15.76574752581058 0 0 0
3701 1234 2 0.5897 33.542742128037794 33.38980693875075 19.0350277967488 0 0 0
30167 0 1 0 36.6940364698038 33.16040556066782 10.33659178386521 0 0 0
3595 1199 3 -1.1794 30.579529563570127 26.155494512116977 15.809712457173974 0 0 0
30397 0 1 0 33.649747237515676 34.253887837146486 9.383014253042708 0 0 0
17001 5667 2 0.5897 35.64935293262896 34.152344726107074 15.236076212780413 0 0 0
1849 617 3 -1.1794 39.49063516655167 35.04378611341121 9.448746287744688 0 0 0
1791 597 2 0.5897 40.07434178578481 27.81550807356864 11.711087759651473 0 0 0
2386 796 3 -1.1794 38.79465609483218 26.773160885181355 12.559244653194707 0 0 0
1728 576 2 0.5897 39.60786123206644 26.057363157829677 8.315230314971565 0 0 0
1729 577 3 -1.1794 42.91680618488558 27.16792163814636 8.579056984110364 0 0 0
1731 577 2 0.5897 42.113357597908866 26.7626160761856 8.905293218193375 0 0 0
1789 597 3 -1.1794 40.410588843826005 28.38963777111954 11.022941813170457 0 0 0
1792 598 3 -1.1794 42.29386428707394 30.319785107778934 9.401875123541828 0 0 0
1794 598 2 0.5897 41.68892337997764 30.351620561331295 10.14299897175322 0 0 0
1795 599 3 -1.1794 44.986346389143954 29.49922904996497 8.423116533767391 0 0 0
1796 599 2 0.5897 44.87032669811449 28.577697245067426 8.191706121259982 0 0 0
1852 618 3 -1.1794 41.138625666782026 32.7794532181975 9.02735315240043 0 0 0
1854 618 2 0.5897 41.674468050505745 32.02597367190625 8.779614509836131 0 0 0
1856 619 2 0.5897 44.86379536521706 31.93150490727329 7.853775538603845 0 0 0
1857 619 2 0.5897 43.88199892707108 33.08336766524269 7.8881673923622 0 0 0
2388 796 2 0.5897 38.98136634510639 25.86655332069507 12.803032805443992 0 0 0
2389 797 3 -1.1794 42.28303756524517 26.594452676975298 11.564413355232562 0 0 0
2390 797 2 0.5897 43.02128216275513 26.185494015090494 11.112772361677079 0 0 0
2391 797 2 0.5897 42.091432113936555 26.004852693427996 12.293722220630695 0 0 0
2392 798 3 -1.1794 45.266304539899586 26.727293525546695 13.021443465061395 0 0 0
2393 798 2 0.5897 44.75047346661728 27.232458756701977 12.39298646010695 0 0 0
2394 798 2 0.5897 44.76489496487095 26.773311208394308 13.835508723164672 0 0 0
2442 814 2 0.5897 39.67723129900062 29.504181157385737 12.508986770630502 0 0 0
2443 815 3 -1.1794 42.54007981140262 29.1014236971579 13.904120110626414 0 0 0
2444 815 2 0.5897 42.94313287762309 28.459476579425473 13.319583025164256 0 0 0
2445 815 2 0.5897 42.665053033495035 28.73906748664154 14.781223953276392 0 0 0
2446 816 3 -1.1794 44.61246593123308 29.247750638289997 11.263660329893936 0 0 0
2447 816 2 0.5897 44.687530558466534 29.05376406211977 10.329333919643815 0 0 0
2448 816 2 0.5897 43.874992417184195 29.854955985102798 11.324204804850309 0 0 0
2503 835 3 -1.1794 40.15486617697073 32.659225331616405 11.742798869272583 0 0 0
2505 835 2 0.5897 40.64145379587016 32.62564242350822 10.919186349014156 0 0 0
2506 836 3 -1.1794 42.86677595947382 32.505643759730354 12.502760018680151 0 0 0
2507 836 2 0.5897 42.19720121906242 32.11083944317781 13.061357304542318 0 0 0
2508 836 2 0.5897 43.65062815364772 31.97890521895757 12.6588172242817 0 0 0
2983 995 3 -1.1794 43.94016141845185 26.847812878661326 15.352110296919298 0 0 0
2985 995 2 0.5897 44.78098708128417 26.883658133493157 15.808136655899581 0 0 0
3037 1013 3 -1.1794 43.95423208190505 29.718489843296208 17.181387575000368 0 0 0
3038 1013 2 0.5897 44.90573871982523 29.734354776358277 17.284423927101244 0 0 0
3039 1013 2 0.5897 43.80721587599423 29.97289746670204 16.270401873420955 0 0 0
3089 1030 2 0.5897 38.45316111241952 33.0720969106469 16.421895375145002 0 0 0
3091 1031 3 -1.1794 41.19494353379475 32.58804096730352 15.248175630473714 0 0 0
3092 1031 2 0.5897 40.238342614158455 32.61477240807908 15.268953274408034 0 0 0
3093 1031 2 0.5897 41.450271383905445 33.42804682836098 14.866823354928293 0 0 0
3094 1032 3 -1.1794 44.217580131661094 32.973378566335604 16.152468086793316 0 0 0
3095 1032 2 0.5897 43.291122745758415 32.812232071217714 15.97375105503226 0 0 0
3096 1032 2 0.5897 44.24314308987761 33.22943301656848 17.074430380312084 0 0 0
3603 1201 2 0.5897 41.68437570732537 26.563881106508664 17.065128892064514 0 0 0
3659 1220 2 0.5897 42.561702786501556 30.368607657427457 18.379966472319527 0 0 0
30179 0 1 0 45.64687370117529 33.74596397037655 10.842704319211089 0 0 0
30085 0 1 0 46.708445033420745 30.235070434780944 14.510481910774418 0 0 0
3655 1219 3 -1.1794 39.93125177710713 30.102765765878175 17.002131325899366 0 0 0
1733 578 2 0.5897 47.08369323460125 27.736627729990502 8.144729259155492 0 0 0
1738 580 3 -1.1794 53.340410031361195 27.667925010050755 9.936009932114118 0 0 0
1858 620 3 -1.1794 47.74513113341593 31.111146639196594 10.074407300404262 0 0 0
1739 580 2 0.5897 53.298508328333966 27.74747851385794 10.888977530229708 0 0 0
1800 600 2 0.5897 47.81084106711542 29.763318503301157 8.868628801121867 0 0 0
1803 601 2 0.5897 50.819972359020504 31.263169307434563 9.700839144064997 0 0 0
1804 602 3 -1.1794 53.70604369834772 30.448318917204812 8.576955169302046 0 0 0
1806 602 2 0.5897 53.720821519067705 29.580236931771154 8.980003136205768 0 0 0
1859 620 2 0.5897 46.96796989910922 30.671455170267205 10.419260703704326 0 0 0
1860 620 2 0.5897 48.27641823961872 31.30100411789656 10.847660521011573 0 0 0
1861 621 3 -1.1794 50.71690863361477 33.22793026001096 9.629244133693211 0 0 0
1863 621 2 0.5897 49.790060412642255 33.24367956176311 9.390630872564229 0 0 0
1864 622 3 -1.1794 53.78807439156307 33.119044414886496 9.70671550860936 0 0 0
1865 622 2 0.5897 54.47972735014379 33.594487085931114 9.246496318139787 0 0 0
2395 799 3 -1.1794 48.083942282570945 27.236740904747748 13.424297325778188 0 0 0
2396 799 2 0.5897 47.223578425301845 26.918701100038067 13.150698439664948 0 0 0
2397 799 2 0.5897 48.685462276808714 26.527919763521908 13.196310772237615 0 0 0
2398 800 3 -1.1794 51.16425241337145 26.590642016908888 12.96207050191515 0 0 0
2399 800 2 0.5897 51.94649009390493 26.264942235777497 13.407330483109721 0 0 0
2400 800 2 0.5897 51.446196836803125 27.405862793352547 12.547154632893951 0 0 0
2401 801 3 -1.1794 54.30117098440308 27.77158758030107 12.571153249909397 0 0 0
2403 801 2 0.5897 53.995948061362085 27.191423494409772 13.268634351479996 0 0 0
2449 817 3 -1.1794 49.04981903446879 29.313459031651934 11.859033928059493 0 0 0
2450 817 2 0.5897 48.55576005836038 28.61527153062427 12.288770439553605 0 0 0
2451 817 2 0.5897 49.020823152965356 29.090341953875836 10.928652320736795 0 0 0
2452 818 3 -1.1794 51.61088275121524 29.419849702882836 12.375565118975528 0 0 0
2453 818 2 0.5897 51.94474926027545 30.3070830555633 12.242971068783934 0 0 0
2454 818 2 0.5897 50.703542913159666 29.457144513609936 12.072952213298034 0 0 0
2455 819 3 -1.1794 54.45182565605565 30.322506030997282 13.8029834509668 0 0 0
2456 819 2 0.5897 55.260304157100876 30.385123912511393 14.311582499924752 0 0 0
2457 819 2 0.5897 54.326630612600404 29.383475109524866 13.665944162459471 0 0 0
2509 837 3 -1.1794 49.33135064405012 32.423135453105836 12.122850363943602 0 0 0
2510 837 2 0.5897 49.212815152356335 31.632594016154812 12.649372599609828 0 0 0
2511 837 2 0.5897 50.280324447479 32.53759652010573 12.072060465488995 0 0 0
2512 838 3 -1.1794 52.81662391300454 31.848718302212763 12.441426701501817 0 0 0
2513 838 2 0.5897 53.18255652914738 32.32079737764514 11.6934519990068 0 0 0
2514 838 2 0.5897 53.518624798682374 31.26121384456731 12.721184848859865 0 0 0
2986 996 3 -1.1794 46.889499731473016 27.081594272150326 15.825399126600818 0 0 0
2987 996 2 0.5897 47.39619426106192 26.423795825016654 16.30162720585078 0 0 0
2988 996 2 0.5897 47.403685116723686 27.256202756079603 15.037135587517357 0 0 0
2989 997 3 -1.1794 50.37388229275156 26.87467550293316 15.8842353324909 0 0 0
2990 997 2 0.5897 49.46213873717959 27.12973094014668 16.025310297329835 0 0 0
2991 997 2 0.5897 50.3830923164701 26.492280328236024 15.006784134338698 0 0 0
2992 998 3 -1.1794 53.32727818712013 26.44184538515486 14.914985680521745 0 0 0
2994 998 2 0.5897 53.75954381229977 26.944017874104887 15.605782281795205 0 0 0
3040 1014 3 -1.1794 50.58195265735774 29.75177763477971 14.889516091574725 0 0 0
3041 1014 2 0.5897 51.12560178015333 29.679402894294327 14.105017051125012 0 0 0
3042 1014 2 0.5897 50.77725694623532 28.96002005046391 15.390722467621814 0 0 0
3043 1015 3 -1.1794 53.924766201163614 28.932027509986643 16.285605014882737 0 0 0
3044 1015 2 0.5897 54.84982351150479 28.831465113016634 16.06113219961319 0 0 0
3045 1015 2 0.5897 53.57447615823896 29.509016221498765 15.606920090136686 0 0 0
3097 1033 3 -1.1794 48.446519084699226 34.89548160283875 14.955676711932782 0 0 0
3098 1033 2 0.5897 49.13455373773153 34.23748557227334 15.055080812599565 0 0 0
3099 1033 2 0.5897 47.96118099313273 34.61963601346114 14.178124499070744 0 0 0
3100 1034 3 -1.1794 50.51052770240991 32.812819252333746 15.334114564236058 0 0 0
3101 1034 2 0.5897 51.437756237456384 32.6872144251207 15.132366323951256 0 0 0
3102 1034 2 0.5897 50.14575802150442 31.927944037265938 15.347177014242302 0 0 0
3103 1035 3 -1.1794 53.30745021110527 32.40234383817787 15.350483042468372 0 0 0
3104 1035 2 0.5897 53.572786386354586 33.31296005234181 15.479349502189939 0 0 0
3662 1221 2 0.5897 47.47029120751998 30.438499577260917 17.695706616861496 0 0 0
3665 1222 2 0.5897 50.87811281244883 30.68764770332343 17.097500629255325 0 0 0
3668 1223 2 0.5897 53.89205700030328 30.2461720075794 18.33930263533521 0 0 0
30010 0 1 0 50.05478038915084 26.690639166648943 9.650877339659841 0 0 0
30013 0 1 0 48.2398850164276 33.53956074051112 18.90894620600345 0 0 0
3604 1202 3 -1.1794 51.709437267762 24.790968117328994 17.626138051971367 0 0 0
14048 4683 2 0.5897 0.02891781467609178 25.616893015821752 1.758069651960574 1 0 1
1744 582 3 -1.1794 61.121151115118074 26.77722677690259 9.46960423042189 0 0 0
2402 801 2 0.5897 55.1812114895772 27.45659419369462 12.364903772512271 0 0 0
3105 1035 2 0.5897 53.85673518032614 32.09189452080022 14.630663906515748 0 0 0
1741 581 3 -1.1794 58.930809525600075 28.01515855612054 10.612903656316446 0 0 0
1743 581 2 0.5897 58.75471423125848 27.67705234336903 11.49091662636324 0 0 0
1746 582 2 0.5897 61.333789310989836 26.714105717081708 10.40075002350926 0 0 0
1809 603 2 0.5897 56.94482518918381 30.599897037813907 7.646572218273067 0 0 0
1810 604 3 -1.1794 59.98109077612761 29.593749221213358 8.361213446323987 0 0 0
1812 604 2 0.5897 60.563672527177516 29.87835847894081 7.657062553716389 0 0 0
1867 623 3 -1.1794 57.96528484706084 33.53311369262544 8.749728059713231 0 0 0
1869 623 2 0.5897 57.514003595319224 32.751124822972365 8.43181232535078 0 0 0
1870 624 3 -1.1794 60.32023257776685 32.42414832017163 9.747625840324877 0 0 0
1872 624 2 0.5897 60.89030055163774 32.7297271063925 9.042023166201238 0 0 0
2404 802 3 -1.1794 56.998674722574926 26.874890503827274 12.5013340030551 0 0 0
2405 802 2 0.5897 57.17943428662969 26.070640830282073 12.014773506799209 0 0 0
2406 802 2 0.5897 57.46921031036277 26.76627735811634 13.32779131605467 0 0 0
2407 803 3 -1.1794 60.78035357205079 26.50688700704618 12.168496683790472 0 0 0
2409 803 2 0.5897 60.80321031214145 26.76949243084607 13.088685913774903 0 0 0
2458 820 3 -1.1794 57.206282781556894 30.159978988995984 11.671896353645723 0 0 0
2459 820 2 0.5897 57.12311733531487 30.496083667728914 10.779512309151027 0 0 0
2460 820 2 0.5897 57.23059071456188 29.208663270434048 11.5687481191226 0 0 0
2461 821 3 -1.1794 59.664615331744066 30.015104265251196 12.756359498493817 0 0 0
2462 821 2 0.5897 59.943303197128074 29.106918855462748 12.639040322709583 0 0 0
2463 821 2 0.5897 58.83971863172091 30.077125579004097 12.274767803056196 0 0 0
2515 839 3 -1.1794 57.14864669574736 33.51238604695422 11.768183908877763 0 0 0
2516 839 2 0.5897 57.6731541991136 33.73887330488906 11.000182205762588 0 0 0
2517 839 2 0.5897 56.36572842908672 33.094607853715786 11.409392012055314 0 0 0
2518 840 3 -1.1794 61.72537485986587 31.919516702904872 12.383194118858542 0 0 0
2519 840 2 0.5897 61.230543809092765 32.3572861624297 11.690566780260994 0 0 0
2520 840 2 0.5897 61.15443402601945 31.208006109697177 12.673042078008056 0 0 0
2995 999 3 -1.1794 57.855439179600324 26.801454867215675 15.383897277682014 0 0 0
2997 999 2 0.5897 57.36110251088314 27.07330315134491 16.15717695725035 0 0 0
2998 1000 3 -1.1794 60.46409176532292 27.660711834545083 14.817338394447505 0 0 0
2999 1000 2 0.5897 60.41441737686027 28.595730875045103 15.016093855526876 0 0 0
3000 1000 2 0.5897 59.61298715145652 27.31315245677815 15.083903622409599 0 0 0
3046 1016 3 -1.1794 56.892088653268615 30.245467740821645 15.49656713260994 0 0 0
3047 1016 2 0.5897 57.0038334976593 30.39616723383713 16.43520245753607 0 0 0
3048 1016 2 0.5897 57.65906776706091 29.73198867997834 15.24296477569032 0 0 0
3049 1017 3 -1.1794 60.096384404914865 30.91179264490753 15.487803683286037 0 0 0
3050 1017 2 0.5897 60.077658252621326 30.833845401633585 14.533966525038029 0 0 0
3051 1017 2 0.5897 60.24196179207882 31.84391814628548 15.64960591669398 0 0 0
3106 1036 3 -1.1794 56.058057426925714 32.745907994673495 14.167129930830228 0 0 0
3107 1036 2 0.5897 56.275124574657326 32.00653604106728 14.734970536507971 0 0 0
3108 1036 2 0.5897 56.586189141452365 32.607785043858634 13.380853236351795 0 0 0
3722 1241 2 0.5897 57.83603856505916 32.872210279252506 17.754717265773685 0 0 0
30124 0 1 0 60.03480825683829 34.77208005650803 14.925756125164924 0 0 0
3002 1001 2 0.5897 61.789156159080264 26.222547507917223 15.372852898090708 0 0 0
3110 1037 2 0.5897 63.94183639096977 32.524781709986875 14.308228032124333 0 0 0
15642 5214 2 0.5897 56.84580194638908 35.01500775174932 8.335878078727982 0 0 0
17021 5674 2 0.5897 56.29155205200748 34.28685330422924 15.337165564124039 0 0 0
1816 606 3 -1.1794 69.10856843942634 30.085893345788453 9.389503246651834 0 0 0
1873 625 3 -1.1794 63.99884129887213 33.464343874847096 10.169748588197626 0 0 0
1750 584 3 -1.1794 65.6171829482181 27.43336337714602 9.266812410521394 0 0 0
1751 584 2 0.5897 65.8970533824011 28.34700103057953 9.21049535149296 0 0 0
1753 585 3 -1.1794 68.12994940085149 25.985421918853447 8.60763422880889 0 0 0
1754 585 2 0.5897 67.26536351169005 26.371457506161722 8.74799074321757 0 0 0
1813 605 3 -1.1794 66.44348552683022 30.11942052353934 8.87663466010574 0 0 0
1815 605 2 0.5897 67.36330237172419 30.10151213144585 9.140920841860009 0 0 0
1817 606 2 0.5897 69.13765291721155 29.66043565113307 8.532548949418162 0 0 0
1818 606 2 0.5897 69.3083871131345 31.004313570079194 9.208371633225067 0 0 0
1874 625 2 0.5897 63.513689166049474 32.659120648744896 10.34995684524623 0 0 0
1875 625 2 0.5897 63.32709880596654 34.14495353434688 10.127737841704702 0 0 0
1877 626 2 0.5897 66.94494276688748 32.58748492794267 8.770927177332053 0 0 0
1878 626 2 0.5897 65.57801737549075 33.09387448151036 9.179558417975466 0 0 0
1879 627 3 -1.1794 69.18696064743428 32.955407266201306 9.105941989103373 0 0 0
1881 627 2 0.5897 69.27963791451099 33.327228503405834 9.98309197989686 0 0 0
2464 822 3 -1.1794 63.90788015668974 30.25947961954301 10.859870950044279 0 0 0
2465 822 2 0.5897 63.76559501262628 29.760521166606097 10.055491007547536 0 0 0
2466 822 2 0.5897 64.28422850343033 29.626590727014218 11.471462902914089 0 0 0
2467 823 3 -1.1794 66.28017084747621 29.420274793405067 11.894849970321586 0 0 0
2468 823 2 0.5897 66.5867140946165 28.58595551233406 12.250060313218652 0 0 0
2469 823 2 0.5897 66.0932766807126 29.95534645604118 12.666213878413432 0 0 0
2470 824 3 -1.1794 68.61357118486795 30.596602122089262 12.124987974801702 0 0 0
2471 824 2 0.5897 69.00754041929807 30.40293880160206 11.274391387744235 0 0 0
2472 824 2 0.5897 67.70656791677251 30.302172741283467 12.041992807428276 0 0 0
2521 841 3 -1.1794 66.0792607165943 33.325994457644256 12.156104262122225 0 0 0
2522 841 2 0.5897 65.36737564618926 33.6659637312843 11.614004022556186 0 0 0
2523 841 2 0.5897 65.90635482777581 33.67955678652347 13.028645665232057 0 0 0
2524 842 3 -1.1794 69.13300299208689 33.49167831179931 12.21377059779092 0 0 0
2525 842 2 0.5897 69.36491693211855 32.578887436197235 12.384827105006858 0 0 0
2526 842 2 0.5897 68.17643650964703 33.5062324271902 12.245399530960329 0 0 0
3001 1001 3 -1.1794 62.273214191273645 25.506799066121655 15.784707890987002 0 0 0
3003 1001 2 0.5897 62.158955708349296 25.649256876285172 16.72432640393348 0 0 0
3004 1002 3 -1.1794 67.35127086368205 27.019695447470557 15.945500546191097 0 0 0
3005 1002 2 0.5897 66.6764138043256 26.44552026814692 15.583391300798928 0 0 0
3006 1002 2 0.5897 67.25127907293754 26.939090808591665 16.894045230359886 0 0 0
3007 1003 3 -1.1794 69.7716912144416 26.28578312072353 14.920072870888408 0 0 0
3008 1003 2 0.5897 70.03675186342771 27.17606802986886 14.689059219671611 0 0 0
3009 1003 2 0.5897 68.87449316514517 26.378054699220023 15.240624196003477 0 0 0
3052 1018 3 -1.1794 66.07813467135361 30.264316387499363 14.913480034647785 0 0 0
3053 1018 2 0.5897 66.21680508073985 29.358805030479214 15.191061277951814 0 0 0
3054 1018 2 0.5897 66.1859563065871 30.779580712173058 15.712922953100561 0 0 0
3109 1037 3 -1.1794 63.36027901658338 33.251818299247454 14.085877093264806 0 0 0
3111 1037 2 0.5897 62.72806507169591 32.87491740891743 13.473927384336198 0 0 0
3112 1038 3 -1.1794 67.303151225327 32.9335522718918 15.942623317860246 0 0 0
3113 1038 2 0.5897 66.89639440926015 32.96737117997557 16.80843915034551 0 0 0
3114 1038 2 0.5897 67.98104241752603 32.262436680190866 16.021990676272353 0 0 0
3674 1225 2 0.5897 67.32400834531458 30.026789883215688 17.55454818890307 0 0 0
3677 1226 2 0.5897 69.93615918281219 30.219925436175316 15.474388471706506 0 0 0
30170 0 1 0 63.544398627497614 28.55890937071004 13.576536690799385 0 0 0
3676 1226 3 -1.1794 69.16273262079804 30.148936862384385 16.033856191640194 0 0 0
14049 4683 2 0.5897 0.4075139686276592 26.24962869391408 0.43587269292703995 1 0 1
3115 1039 3 -1.1794 4.057942843586894 3.123406392812921 17.698032303530702 0 0 0
3116 1039 2 0.5897 3.5020382913844017 2.9996442531190097 16.92869221999585 0 0 0
3117 1039 2 0.5897 3.9485064035859945 4.046293945772213 17.927232508312716 0 0 0
3175 1059 3 -1.1794 2.231973059128783 6.507840440016348 18.29886985192596 0 0 0
3176 1059 2 0.5897 3.057151820113213 6.029503453053733 18.218207221987022 0 0 0
3178 1060 3 -1.1794 4.746588380310101 5.970721379192378 17.625679641416163 0 0 0
3179 1060 2 0.5897 4.9849408073077806 6.219602998614642 16.732664038459117 0 0 0
3180 1060 2 0.5897 5.477155853023851 6.276666507389258 18.16317482891701 0 0 0
3227 1076 2 0.5897 6.191095875530682 8.778135889411343 18.328669653393078 0 0 0
3733 1245 3 -1.1794 1.8745741208467475 2.7615761342000122 21.56678752230806 0 0 0
3734 1245 2 0.5897 1.240842527007978 2.489767869736548 20.902907843813402 0 0 0
3735 1245 2 0.5897 1.4029822985971472 2.6812489342539343 22.395871415230662 0 0 0
3736 1246 3 -1.1794 5.246107902452152 2.0589140077015475 20.89534673832059 0 0 0
3737 1246 2 0.5897 5.636022405566497 1.2621122722601117 20.53575539079775 0 0 0
3738 1246 2 0.5897 4.313849873249673 1.9827541359630874 20.692057230295745 0 0 0
3790 1264 3 -1.1794 3.1754603206392296 5.654050508123167 20.945388275021127 0 0 0
3791 1264 2 0.5897 2.3401297974560133 5.698505876025644 20.480115806562534 0 0 0
3792 1264 2 0.5897 3.088002296368911 4.896357610143656 21.523734052064583 0 0 0
3793 1265 3 -1.1794 5.83779955403843 4.6122993939250625 20.431407465214363 0 0 0
3794 1265 2 0.5897 5.685768253852612 3.67119591133081 20.51767683132601 0 0 0
3795 1265 2 0.5897 5.0381035711110895 4.948490676664059 20.026816848400667 0 0 0
3854 1285 2 0.5897 0.597864665993677 8.762652580975818 19.210961869367665 0 0 0
3857 1286 2 0.5897 6.464082839754514 6.682407037892553 20.38510237683638 0 0 0
4354 1452 3 -1.1794 5.413224117874225 3.1324794939901865 24.487977074369596 0 0 0
4355 1452 2 0.5897 5.4357070385982675 2.4677530089850004 23.79959876856407 0 0 0
4356 1452 2 0.5897 4.806142576574624 2.7823407181411643 25.139963696499716 0 0 0
4411 1471 3 -1.1794 3.910390506922865 7.311767717634477 24.646740228149632 0 0 0
4412 1471 2 0.5897 3.664467833520401 6.778133068367457 23.891102787936152 0 0 0
4413 1471 2 0.5897 3.750257195184132 6.746243084570719 25.402234290506065 0 0 0
4414 1472 3 -1.1794 6.521241494237555 5.607575350903133 24.916351061303704 0 0 0
4415 1472 2 0.5897 5.7648800112184615 6.092020097897657 24.585500038284245 0 0 0
4416 1472 2 0.5897 6.301353445880378 4.688035010084149 24.766930705522785 0 0 0
4472 1491 2 0.5897 2.3515751847149633 8.489178474671624 24.743244879298256 0 0 0
3118 1040 3 -1.1794 10.053214795115988 1.6811190828848015 18.76516500073614 0 0 0
3119 1040 2 0.5897 10.798500247597913 2.232516441465557 19.0033672420376 0 0 0
3120 1040 2 0.5897 10.423265455450004 1.0141930271900836 18.186802326106825 0 0 0
3121 1041 3 -1.1794 12.334739935008855 3.2463737274934883 18.499664908549857 0 0 0
3123 1041 2 0.5897 13.278484196059285 3.0990889956170573 18.437337658750124 0 0 0
3124 1042 3 -1.1794 16.35787078993051 0.9691717672621928 18.924956334984802 0 0 0
3125 1042 2 0.5897 16.041824575469285 1.871538367509827 18.970574297906357 0 0 0
3181 1061 3 -1.1794 11.971586636272788 6.153882379493044 18.387427458354736 0 0 0
3182 1061 2 0.5897 11.083442754342117 6.376196516236889 18.66672827911232 0 0 0
3183 1061 2 0.5897 12.161560182425111 5.325732939367237 18.82823426144471 0 0 0
3184 1062 3 -1.1794 15.787099182378181 3.702359071809612 18.474640498315726 0 0 0
3185 1062 2 0.5897 16.716750574391256 3.544513221124613 18.63915283457052 0 0 0
3186 1062 2 0.5897 15.394423484046024 3.7532358554079335 19.34610425302673 0 0 0
3230 1077 2 0.5897 8.547519168124612 9.389529422702319 18.769646509122076 0 0 0
3739 1247 3 -1.1794 9.24063042505058 3.6602287086196705 21.126242584083013 0 0 0
3740 1247 2 0.5897 9.921706381240064 2.990223320292435 21.067413127218426 0 0 0
3741 1247 2 0.5897 8.641996644478139 3.4576839266170913 20.407323245731074 0 0 0
3742 1248 3 -1.1794 11.442460461363261 1.8433341977120288 21.385377901504846 0 0 0
3743 1248 2 0.5897 11.069923887520357 1.1711592086235392 20.814737936629626 0 0 0
3744 1248 2 0.5897 12.36621140455535 1.8833345781265114 21.137756870451653 0 0 0
3745 1249 3 -1.1794 14.564954037363925 2.3980527586552416 21.190445385233083 0 0 0
3746 1249 2 0.5897 14.701260349619186 1.477958535951811 20.96443911445558 0 0 0
3747 1249 2 0.5897 15.003265916883436 2.5052952162958717 22.034610774760452 0 0 0
3796 1266 3 -1.1794 9.80379301202158 6.747963010192609 20.181244460371506 0 0 0
3797 1266 2 0.5897 9.501864216680639 5.8593383885548205 19.993050832125736 0 0 0
3798 1266 2 0.5897 10.487636742363367 6.634332054219742 20.841303047773234 0 0 0
3799 1267 3 -1.1794 11.743129899505542 5.0150660498651645 21.45884484791828 0 0 0
3800 1267 2 0.5897 11.424375062726742 4.123576314435576 21.31787373762745 0 0 0
3801 1267 2 0.5897 11.686220015405878 5.143364531841507 22.40569890694503 0 0 0
3802 1268 3 -1.1794 14.46124717164243 5.592957367208843 21.370279061115912 0 0 0
3803 1268 2 0.5897 13.87181533388772 6.344645866467651 21.308907162067275 0 0 0
3860 1287 2 0.5897 9.860523952249851 9.28613127992205 20.78184124505378 0 0 0
3863 1288 2 0.5897 11.749126100048974 9.176334276799055 20.959386052234137 0 0 0
3867 1289 2 0.5897 15.338278624882655 9.113352962934648 20.182691761498898 0 0 0
4357 1453 3 -1.1794 9.86524318154075 4.175796117249887 23.984368490064657 0 0 0
4358 1453 2 0.5897 9.363409026278147 3.76061274577403 23.282929415199938 0 0 0
4359 1453 2 0.5897 9.522286657972096 3.7854589131144603 24.788265345764337 0 0 0
4360 1454 3 -1.1794 12.347803130499676 2.669161428973484 24.471803359280567 0 0 0
4361 1454 2 0.5897 11.784619448943085 1.9022741571996782 24.367208090197696 0 0 0
4362 1454 2 0.5897 11.781969095314826 3.41262713442163 24.26365972267537 0 0 0
4363 1455 3 -1.1794 15.546013359659186 2.483223106775346 23.780315609686635 0 0 0
4364 1455 2 0.5897 14.640594828141605 2.558056931988106 24.08172730046604 0 0 0
4365 1455 2 0.5897 15.814327820042989 1.6026877365671774 24.042797279396332 0 0 0
4417 1473 3 -1.1794 8.861398236361222 6.7752849747929655 23.833968836747637 0 0 0
4418 1473 2 0.5897 9.211499809091187 5.885090344548244 23.799136842841968 0 0 0
4419 1473 2 0.5897 7.911211528726114 6.659627806334335 23.834283258406977 0 0 0
4420 1474 3 -1.1794 12.461846680856905 6.309855178973755 24.169077652332486 0 0 0
4421 1474 2 0.5897 13.300688135850715 5.875090615417466 24.32255860648659 0 0 0
4422 1474 2 0.5897 11.931974988781707 6.085968460383565 24.934155081192007 0 0 0
4476 1492 2 0.5897 8.467788090552224 8.575787416789401 23.918820083559556 0 0 0
4479 1493 2 0.5897 12.982307692574912 7.856797361936804 23.96709560334741 0 0 0
3804 1268 2 0.5897 13.879846064257153 4.8327160351340925 21.38570857254305 0 0 0
3127 1043 3 -1.1794 18.386249796729953 3.2935998196168814 18.9344117951231 0 0 0
3128 1043 2 0.5897 19.217341497018786 3.748921959724626 19.069318202946068 0 0 0
3129 1043 2 0.5897 18.605385004273533 2.5589028174391775 18.361321986327404 0 0 0
3130 1044 3 -1.1794 21.33849639419181 2.6054166715290794 18.746548478967746 0 0 0
3131 1044 2 0.5897 21.91979965977242 2.954605826634091 18.070985536455133 0 0 0
3187 1063 3 -1.1794 17.624347234122673 6.416086415409216 17.282374493123875 0 0 0
3189 1063 2 0.5897 18.083149037223915 5.58024516700977 17.366646129688046 0 0 0
3236 1079 2 0.5897 17.890937364303376 8.304366785763795 17.812598703231433 0 0 0
3240 1080 2 0.5897 20.104794704867665 9.140212476827534 18.09559154808112 0 0 0
3748 1250 3 -1.1794 21.85407191642599 2.6785232412840148 22.47369406364602 0 0 0
3749 1250 2 0.5897 21.948827162291707 1.810210015162736 22.082176999422437 0 0 0
3750 1250 2 0.5897 22.605318110622623 3.1728763236486555 22.145858258650133 0 0 0
3805 1269 3 -1.1794 17.856994244858033 6.88127874526569 20.078883922996596 0 0 0
3806 1269 2 0.5897 17.376762185947314 6.485502915987236 19.351580652125882 0 0 0
3807 1269 2 0.5897 18.452327631979855 6.19317590420597 20.376079579185667 0 0 0
3808 1270 3 -1.1794 19.618638395978387 4.733250542590239 21.137443006957657 0 0 0
3809 1270 2 0.5897 19.713956749011643 3.807563026926256 21.36160547501251 0 0 0
3810 1270 2 0.5897 19.990703260677787 5.2008028091543 21.885235889564203 0 0 0
3870 1290 2 0.5897 17.600582391981863 8.74458913187666 21.588646876236258 0 0 0
3872 1291 2 0.5897 20.560615391204703 9.23822875453531 20.0224497454654 0 0 0
4366 1456 3 -1.1794 20.17872167131197 2.901567764587085 24.868247370498455 0 0 0
4367 1456 2 0.5897 20.922021489118556 3.123518092026721 25.4290289291155 0 0 0
4368 1456 2 0.5897 20.469451264244675 2.1328867777154548 24.377494602270943 0 0 0
4423 1475 3 -1.1794 19.061543418262165 7.570362110528965 22.748262704972554 0 0 0
4424 1475 2 0.5897 18.466681773181982 7.153537529657352 22.124861569525386 0 0 0
4425 1475 2 0.5897 19.932714388378653 7.436599111619977 22.374899063059498 0 0 0
4426 1476 3 -1.1794 21.31028184993605 5.5334351523286465 23.21172205168216 0 0 0
4427 1476 2 0.5897 22.245165529786345 5.674598212178868 23.06240102347281 0 0 0
4428 1476 2 0.5897 21.204473471774477 4.582382736013311 23.188576239419085 0 0 0
4481 1494 2 0.5897 18.572077755403342 8.807276139063937 23.927861283230655 0 0 0
4485 1495 2 0.5897 21.144083177441367 9.02027111490765 25.161346783187994 0 0 0
30041 0 1 0 21.573221920664395 6.078997962105124 18.704470042924356 0 0 0
30048 0 1 0 16.791282479669352 5.52936410557631 24.602900967108457 0 0 0
3753 1251 2 0.5897 24.46649650562818 3.088139127492441 21.67161959346973 0 0 0
3133 1045 3 -1.1794 23.877443847658153 3.9121280151627325 18.041432263875823 0 0 0
3135 1045 2 0.5897 23.613061913067945 3.4730195881989223 18.849837208343654 0 0 0
3136 1046 3 -1.1794 26.472263343637657 2.8430754782305088 17.715958953765526 0 0 0
3137 1046 2 0.5897 26.897001113939172 3.4526365109380714 17.11241418345502 0 0 0
3139 1047 3 -1.1794 30.403709085518305 3.7338866040886227 18.179226706421385 0 0 0
3140 1047 2 0.5897 29.613776581079815 4.175500095247304 18.491021453856753 0 0 0
3141 1047 2 0.5897 30.310931083183075 3.7203239103840424 17.22663052936883 0 0 0
3190 1064 3 -1.1794 25.293909643878937 6.664475913593264 17.276826184014162 0 0 0
3192 1064 2 0.5897 24.61209449832475 7.01154647162096 17.852067196059743 0 0 0
3193 1065 3 -1.1794 27.799713779703747 5.25815467816021 16.688385699292528 0 0 0
3194 1065 2 0.5897 26.891710263678 5.560219110827053 16.711169138451545 0 0 0
3195 1065 2 0.5897 28.287392829066633 5.991860119419691 16.31411648276248 0 0 0
3751 1251 3 -1.1794 24.260602391366163 3.534573052377082 20.850318180652984 0 0 0
3752 1251 2 0.5897 25.106565511917335 3.844482236970366 20.5270009301022 0 0 0
3754 1252 3 -1.1794 27.293530514847635 2.517880643304019 20.554998386799806 0 0 0
3755 1252 2 0.5897 27.080016303921134 1.5851069029924565 20.579015107157176 0 0 0
3756 1252 2 0.5897 27.19711680311907 2.762523682885556 19.634625241709646 0 0 0
3757 1253 3 -1.1794 29.798190556546295 3.5540010843620546 21.19651185273802 0 0 0
3758 1253 2 0.5897 28.91190296663028 3.194029477997737 21.16265018828992 0 0 0
3759 1253 2 0.5897 30.131411120367442 3.291024047215353 22.054438548417185 0 0 0
3811 1271 3 -1.1794 30.00376069248067 6.38312412098585 20.937283058344864 0 0 0
3812 1271 2 0.5897 30.46370722608606 5.550908375198575 21.04727884910512 0 0 0
3813 1271 2 0.5897 29.333278526436654 6.201547344820768 20.278712193534428 0 0 0
3878 1293 2 0.5897 26.41952380096085 8.515013662007517 22.354813773844644 0 0 0
4369 1457 3 -1.1794 24.50967662585488 2.8135584355773244 23.662407052385813 0 0 0
4370 1457 2 0.5897 25.367074588857314 2.388593021942835 23.639872019773833 0 0 0
4371 1457 2 0.5897 23.904529327611208 2.1193459785389455 23.92336231841446 0 0 0
4372 1458 3 -1.1794 27.06097080101945 2.0975918435913212 23.675742197246986 0 0 0
4373 1458 2 0.5897 27.13817950696032 1.1455204687955274 23.737647703039933 0 0 0
4374 1458 2 0.5897 27.157625353885205 2.4053089083520343 24.576963174317505 0 0 0
4375 1459 3 -1.1794 30.61680749267399 2.763009389330266 23.742276254532264 0 0 0
4376 1459 2 0.5897 31.470020847294517 2.4567640577652723 23.434912408073604 0 0 0
4377 1459 2 0.5897 30.051374839350736 1.9925966738003706 23.687670996823595 0 0 0
4429 1477 3 -1.1794 23.920249319726512 5.7052286687308 23.85222206300611 0 0 0
4430 1477 2 0.5897 24.84202371573914 5.920743547122877 23.710388394646944 0 0 0
4431 1477 2 0.5897 23.906880046534422 4.7518178388053975 23.93625004803889 0 0 0
4432 1478 3 -1.1794 26.601304238756764 6.6228752792830115 23.56491599194499 0 0 0
4433 1478 2 0.5897 27.34657400292797 6.578868821212506 22.965860431598358 0 0 0
4434 1478 2 0.5897 26.81837994565957 7.33540162363564 24.166095321669157 0 0 0
4435 1479 3 -1.1794 30.078583817218163 5.594346919864638 24.090332485565064 0 0 0
4436 1479 2 0.5897 30.02610256720634 5.931417300662734 23.195983384358488 0 0 0
4437 1479 2 0.5897 30.063518324942002 4.642605563757763 23.98936808585196 0 0 0
4488 1496 2 0.5897 23.52332477187656 9.603577544368854 23.770036943713084 0 0 0
30025 0 1 0 27.679439818531787 4.488150111248619 27.258819351210004 0 0 0
30049 0 1 0 26.103146977890148 6.299463104493792 20.26048989732971 0 0 0
3244 1082 3 -1.1794 28.086352180117395 8.296143542778163 18.780694247839268 0 0 0
3882 1294 2 0.5897 30.195211933013063 8.20233950610587 20.68102644725143 0 0 0
4998 1666 2 0.5897 31.076505395834307 1.8013617699017528 25.766289496888902 0 0 0
5106 1702 2 0.5897 25.8579946837532 9.058795515125972 25.147763185745617 0 0 0
3142 1048 3 -1.1794 32.97828393504115 2.629496147209856 18.117286577092337 0 0 0
3144 1048 2 0.5897 33.01122938898898 1.7738935314305806 17.68939587297196 0 0 0
3145 1049 3 -1.1794 35.49532010760886 3.4709078420268944 16.691052036624495 0 0 0
3146 1049 2 0.5897 36.02717132165215 2.8826473568415105 16.155033717069244 0 0 0
3147 1049 2 0.5897 35.88491192914409 4.335027619095262 16.557835076824528 0 0 0
3150 1050 2 0.5897 38.151801725784324 2.454273079326664 18.534455433098138 0 0 0
3196 1066 3 -1.1794 32.79658675141394 5.28529436516142 17.423629871799452 0 0 0
3198 1066 2 0.5897 33.493385690440284 4.68153616131288 17.680883069339213 0 0 0
3201 1067 2 0.5897 38.51640823929315 6.032564713011803 19.064863577881468 0 0 0
3257 1086 2 0.5897 38.607664585448454 9.466920493266626 18.030009233794956 0 0 0
3760 1254 3 -1.1794 33.73105637978685 3.1149021617596335 20.586753029777633 0 0 0
3761 1254 2 0.5897 33.5613389359863 2.9176900999807662 19.665593320211315 0 0 0
3762 1254 2 0.5897 33.065523048764405 3.762048927687965 20.82020127828178 0 0 0
3763 1255 3 -1.1794 36.440838588854014 3.179213014896967 19.145793166830302 0 0 0
3764 1255 2 0.5897 36.0407946030661 3.9514857562276564 19.545532269589398 0 0 0
3765 1255 2 0.5897 35.96308251557656 3.059083288645228 18.325092474371143 0 0 0
3766 1256 3 -1.1794 38.4515504486738 3.5389396423450594 21.23244706623716 0 0 0
3768 1256 2 0.5897 37.75417761338195 3.0879380287471423 20.75652696000124 0 0 0
3814 1272 3 -1.1794 33.112851549190374 6.119736649157328 20.763115507170298 0 0 0
3815 1272 2 0.5897 32.92275666275535 6.974185525323942 20.375800763076015 0 0 0
3816 1272 2 0.5897 34.01919016701719 6.188551952295671 21.063193202282704 0 0 0
3817 1273 3 -1.1794 35.788357258622014 5.619621788190132 20.200450213801822 0 0 0
3818 1273 2 0.5897 35.52298221995029 6.519860060008878 20.012356507042913 0 0 0
3819 1273 2 0.5897 35.84101454581044 5.579488810264499 21.15535816871242 0 0 0
3822 1274 2 0.5897 38.82131055445888 6.714849737540407 22.25358437890879 0 0 0
4378 1460 3 -1.1794 33.14838289296429 2.638251759161187 23.396039608447207 0 0 0
4379 1460 2 0.5897 33.35557456710724 2.4319787816515688 22.484582304976396 0 0 0
4380 1460 2 0.5897 33.43396665172722 3.544996850297248 23.50778307362353 0 0 0
4381 1461 3 -1.1794 36.230548556989426 2.039059403146344 23.98798270502007 0 0 0
4382 1461 2 0.5897 35.286083582612086 2.1134818873098813 23.851312749460696 0 0 0
4383 1461 2 0.5897 36.53162487523379 2.9429641104735405 24.080400688959884 0 0 0
4386 1462 2 0.5897 39.00901306244366 3.009331175470189 24.89372542132663 0 0 0
4438 1480 3 -1.1794 33.75694745249677 5.1958308400337865 24.325262539292247 0 0 0
4439 1480 2 0.5897 34.00486355474459 5.325269134496645 25.24069423345714 0 0 0
4440 1480 2 0.5897 32.816915469753326 5.374998554557955 24.30357024631779 0 0 0
4441 1481 3 -1.1794 36.06452113641052 6.265598200558571 22.93360023246691 0 0 0
4442 1481 2 0.5897 36.720972308415995 5.906575788557683 23.530598601122605 0 0 0
4443 1481 2 0.5897 35.25031647275632 6.2533580788182705 23.436743920758506 0 0 0
5057 1686 2 0.5897 34.48954442222783 3.9388959395890857 26.753164941984767 0 0 0
3199 1067 3 -1.1794 38.8137102523671 6.518331595619107 18.29553002621177 0 0 0
4495 1499 3 -1.1794 38.93777545122719 7.155041444202885 24.012898837010518 0 0 0
4496 1499 2 0.5897 38.91890326123511 7.817545553781137 24.70352447075327 0 0 0
5059 1687 3 -1.1794 37.19589398084919 4.782189933345886 25.468686494040817 0 0 0
3152 1051 2 0.5897 42.676919344368244 2.4449313191422712 17.5064394082893 0 0 0
3155 1052 2 0.5897 46.90754094941113 3.094226504832623 18.57347626747281 0 0 0
3148 1050 3 -1.1794 39.08055145702715 2.3555959473914223 18.32488665241086 0 0 0
3820 1274 3 -1.1794 38.90671815434163 6.352898604697028 21.37158148209329 0 0 0
4385 1462 2 0.5897 39.018203954452694 3.1532186075661084 23.386706022134977 0 0 0
3151 1051 3 -1.1794 41.974900490813624 3.0730243411733804 17.676441465699572 0 0 0
3153 1051 2 0.5897 41.58094501658021 2.776385756198509 18.496830253766955 0 0 0
3154 1052 3 -1.1794 46.34473867256343 3.5517654920456483 17.94886302886557 0 0 0
3156 1052 2 0.5897 45.49431431306083 3.6033591028593395 18.385151975025988 0 0 0
3202 1068 3 -1.1794 42.56686008580507 5.791214040957859 17.581453089079364 0 0 0
3203 1068 2 0.5897 41.9860322407444 6.1190504862576445 16.894871651006827 0 0 0
3204 1068 2 0.5897 42.320233807954715 4.872244955531422 17.685871294806134 0 0 0
3260 1087 2 0.5897 41.45421818444412 9.742738703296537 17.916602824461737 0 0 0
3264 1088 2 0.5897 43.952568889909486 8.61882384644098 18.009694397988945 0 0 0
3767 1256 2 0.5897 39.26100940223359 3.2004089489942626 20.849818603825398 0 0 0
3769 1257 3 -1.1794 41.22069624527072 2.6887573529018036 20.76147973690618 0 0 0
3770 1257 2 0.5897 41.21944266102393 2.3786147472713512 21.667041580551306 0 0 0
3771 1257 2 0.5897 41.67584059223375 3.530091628788331 20.796583113144735 0 0 0
3821 1274 2 0.5897 38.81868667418227 5.407226055019032 21.49068911599803 0 0 0
3823 1275 3 -1.1794 41.53479793113373 5.510531895300246 20.448873242627517 0 0 0
3824 1275 2 0.5897 40.593030087042344 5.621977950588683 20.318928566097227 0 0 0
3825 1275 2 0.5897 41.92985461829799 5.852654001579321 19.64692856056785 0 0 0
3826 1276 3 -1.1794 44.92601031449587 6.032029808782187 19.773111054180816 0 0 0
3827 1276 2 0.5897 44.5231576074378 6.7713324965342725 19.31772673651601 0 0 0
3828 1276 2 0.5897 44.87296418835864 6.2635632746064065 20.700370519773927 0 0 0
3894 1298 2 0.5897 42.93716577770212 7.872295684269641 22.009213866875584 0 0 0
4384 1462 3 -1.1794 39.391594750778246 3.5266682522632364 24.18504580936631 0 0 0
4387 1463 3 -1.1794 41.76942721393206 2.059587451754487 23.549276777571936 0 0 0
4388 1463 2 0.5897 40.942118339824354 1.591643569245136 23.662505771638347 0 0 0
4389 1463 2 0.5897 41.52568346263551 2.9851087552476128 23.564514740167265 0 0 0
4390 1464 3 -1.1794 44.49345635468427 2.596262478057479 24.508295071481133 0 0 0
4391 1464 2 0.5897 44.02298437689788 3.208627700846563 23.942700681294095 0 0 0
4392 1464 2 0.5897 43.86350295350551 1.8965408159066155 24.68086688343913 0 0 0
4444 1482 3 -1.1794 41.57783944560559 4.8976356664804 23.4409084738681 0 0 0
4445 1482 2 0.5897 40.65538194264849 4.679652082842624 23.574283226631096 0 0 0
4446 1482 2 0.5897 41.64188976712914 5.11079397467906 22.509944870944295 0 0 0
4447 1483 3 -1.1794 44.837115331358035 4.826946404550137 22.451971927063166 0 0 0
4448 1483 2 0.5897 45.6758587002026 4.37300902900618 22.370230485218478 0 0 0
4449 1483 2 0.5897 44.23000222987902 4.30585030909496 21.926515562910325 0 0 0
30103 0 1 0 43.97991359267072 7.021839449880363 25.59865578183541 0 0 0
30104 0 1 0 44.663725644389146 1.8826046205136575 21.425072869283735 0 0 0
3157 1053 3 -1.1794 50.018166902647614 2.338204153554309 17.531420433598328 0 0 0
3159 1053 2 0.5897 50.570411399359244 2.5918240454657253 18.270970617143856 0 0 0
3205 1069 3 -1.1794 47.26230710386308 6.093344787760152 18.14704361933325 0 0 0
3206 1069 2 0.5897 46.97273393714935 5.2123875236062025 17.909781828669516 0 0 0
3207 1069 2 0.5897 46.81435512426147 6.279081178524196 18.972314633610143 0 0 0
3208 1070 3 -1.1794 50.95103321480564 6.018289266897097 17.99355568395593 0 0 0
3209 1070 2 0.5897 51.54324931303294 5.564944846631224 18.593548056478426 0 0 0
3210 1070 2 0.5897 50.15852105920589 6.170866591679458 18.508217172579634 0 0 0
3211 1071 3 -1.1794 53.792827453072185 4.393850422070453 18.20635483510767 0 0 0
3212 1071 2 0.5897 53.62613628576899 3.5478366534437713 17.79077516556901 0 0 0
3266 1089 2 0.5897 47.8458000885803 8.09232641485707 18.721730902321664 0 0 0
3772 1258 3 -1.1794 48.03408281849681 2.2615132869451777 19.28793188490327 0 0 0
3773 1258 2 0.5897 48.75736632189939 2.171201379998087 18.667499482914792 0 0 0
3774 1258 2 0.5897 48.37561445926836 1.9054184055733356 20.108165714509674 0 0 0
3775 1259 3 -1.1794 51.51926540624706 3.065580194767701 19.814486422897602 0 0 0
3776 1259 2 0.5897 51.051941467535116 3.833715533382854 20.142826408233027 0 0 0
3777 1259 2 0.5897 52.42315236658032 3.1933724889619723 20.102390818949612 0 0 0
3778 1260 3 -1.1794 53.87329558165372 3.9178506551521464 21.294236012681985 0 0 0
3779 1260 2 0.5897 53.65561808915196 3.775820996657246 22.215472123725792 0 0 0
3780 1260 2 0.5897 54.097022811496714 4.847013387390337 21.24099561960035 0 0 0
3829 1277 3 -1.1794 47.99949283859322 4.656695989846855 21.555373278809586 0 0 0
3830 1277 2 0.5897 47.98707065621838 3.812376384375914 22.006152988224024 0 0 0
3831 1277 2 0.5897 47.47815427590427 5.234163577584086 22.113019747888064 0 0 0
3832 1278 3 -1.1794 50.549951206729446 5.38210711697446 20.96360600960349 0 0 0
3833 1278 2 0.5897 50.7938695973592 5.842293155145838 21.76670261649529 0 0 0
3834 1278 2 0.5897 49.71666905291334 4.959954969661893 21.172554510857903 0 0 0
3835 1279 3 -1.1794 55.214914122121066 6.239914333229741 20.13089251836971 0 0 0
3836 1279 2 0.5897 54.80206983134648 5.567746105594489 19.58869256834757 0 0 0
3900 1300 2 0.5897 48.72784596081036 7.028493448888987 20.907814740518106 0 0 0
3903 1301 2 0.5897 51.38205807718523 9.798960921669119 23.207394365588424 0 0 0
3905 1302 2 0.5897 53.896277112601396 8.245922267398093 21.190728067069287 0 0 0
4393 1465 3 -1.1794 47.41103461873303 3.335950082956713 24.08544311211154 0 0 0
4394 1465 2 0.5897 46.538767906420006 3.008510727748352 24.304912281610292 0 0 0
4395 1465 2 0.5897 48.009769720797124 2.7659879999377512 24.56803189897498 0 0 0
4396 1466 3 -1.1794 50.68547139439897 2.5057872584242933 23.736966501229162 0 0 0
4397 1466 2 0.5897 50.31146066454029 3.258608908326241 24.194796225044353 0 0 0
4398 1466 2 0.5897 51.404795742834175 2.871232139204507 23.22193838803895 0 0 0
4399 1467 3 -1.1794 53.85380884168872 2.6469669346841163 23.81801808025235 0 0 0
4400 1467 2 0.5897 54.76091835192229 2.8811116153174092 23.621651141879543 0 0 0
4401 1467 2 0.5897 53.86962801247719 1.6961430378249287 23.927174866131896 0 0 0
4450 1484 3 -1.1794 47.396867201110304 6.466504051707302 23.862893946034642 0 0 0
4451 1484 2 0.5897 46.665935221155465 5.966384255920621 24.226006243792185 0 0 0
4452 1484 2 0.5897 47.55788478486583 7.157217286312233 24.50571640647768 0 0 0
4453 1485 3 -1.1794 49.78159320751991 5.027651686076014 24.759475315560806 0 0 0
4454 1485 2 0.5897 49.01529083222928 5.532417486054996 24.487034152562515 0 0 0
4455 1485 2 0.5897 50.22705650695089 5.590578058735542 25.39264821620256 0 0 0
4511 1504 2 0.5897 54.6159209553308 9.682111102695284 24.93594559985299 0 0 0
30054 0 1 0 52.823464480738146 6.631461014816496 23.057817270319987 0 0 0
3271 1091 3 -1.1794 54.008533569315816 8.531717567503767 17.73072386599168 0 0 0
3162 1054 2 0.5897 56.93969499493241 2.56609448357592 17.914570468688098 0 0 0
3272 1091 2 0.5897 54.755156446542664 8.331428318041086 18.29523187565034 0 0 0
3160 1054 3 -1.1794 56.9914218885495 3.0235998854626587 18.75376350645652 0 0 0
3161 1054 2 0.5897 56.10370227636211 2.975338764724201 19.10852626647747 0 0 0
3163 1055 3 -1.1794 60.43214983927003 2.9726754514788167 18.222799322424084 0 0 0
3164 1055 2 0.5897 59.6620678873467 2.735833965684758 18.739627333836726 0 0 0
3168 1056 2 0.5897 61.95641292210198 2.366551464019621 17.638107229506495 0 0 0
3213 1071 2 0.5897 53.918819076994026 4.9994019985598745 17.47583099548194 0 0 0
3214 1072 3 -1.1794 57.822431902818735 5.90304850072741 17.94362875981212 0 0 0
3215 1072 2 0.5897 57.57704587305685 5.56340928461433 17.08301061047161 0 0 0
3216 1072 2 0.5897 57.727705951385225 5.154696415931315 18.5328900661512 0 0 0
3276 1092 2 0.5897 58.40685161684425 7.517220713253138 18.16920542344932 0 0 0
3781 1261 3 -1.1794 59.49498069894626 3.0223857673458454 21.352474807402913 0 0 0
3782 1261 2 0.5897 58.64390713009979 3.452796840824158 21.270918203486392 0 0 0
3783 1261 2 0.5897 59.306331057587826 2.2019771428221917 21.80807603490814 0 0 0
3837 1279 2 0.5897 56.10913609909652 5.925326015703264 20.263680051198644 0 0 0
3838 1280 3 -1.1794 57.28093018244311 4.444254893427982 21.504107315879622 0 0 0
3839 1280 2 0.5897 56.913195763220195 3.6965762062334195 21.97525368297987 0 0 0
3840 1280 2 0.5897 57.29317953625211 5.151703559503186 22.14877609907569 0 0 0
3841 1281 3 -1.1794 60.48580477111359 5.680537153280586 20.676842180954587 0 0 0
3842 1281 2 0.5897 60.35521206696638 4.761205143602097 20.9092337259322 0 0 0
3843 1281 2 0.5897 61.11421507318153 5.658708339495333 19.955138838604633 0 0 0
3912 1304 2 0.5897 60.36390914072885 8.217466205451744 20.810765556896456 0 0 0
4402 1468 3 -1.1794 56.9120036608487 2.4375883425209643 23.31607411083544 0 0 0
4403 1468 2 0.5897 57.371276753934865 2.818250914822051 24.06467032177058 0 0 0
4404 1468 2 0.5897 56.77102681304701 1.5229958873144949 23.56077531537687 0 0 0
4405 1469 3 -1.1794 59.152055119823345 4.204452742684572 24.737578389352162 0 0 0
4406 1469 2 0.5897 59.56150618074476 3.345776737741922 24.84367472967596 0 0 0
4407 1469 2 0.5897 58.4401863458083 4.211588469704657 25.377440651790547 0 0 0
4456 1486 3 -1.1794 56.4176365500737 6.041466862009203 23.594368515790567 0 0 0
4457 1486 2 0.5897 56.56364278872886 5.81555967079376 24.512998342087677 0 0 0
4458 1486 2 0.5897 55.811175617853806 5.3727148351622 23.276237992622203 0 0 0
4459 1487 3 -1.1794 60.44126846707943 6.366061426137812 23.489156205504344 0 0 0
4460 1487 2 0.5897 60.3395835789153 6.236662526009092 22.54620926300509 0 0 0
4461 1487 2 0.5897 59.91148421445704 5.673984926321141 23.884873219538726 0 0 0
4518 1506 2 0.5897 60.15736741942088 8.222462912549252 24.18540543488525 0 0 0
30052 0 1 0 61.86368075673939 2.1689834696279293 23.900874569638034 0 0 0
4464 1488 2 0.5897 62.29143571017424 6.14140956841521 24.02000162003276 0 0 0
4515 1505 2 0.5897 56.94458004129716 8.059786091791139 23.215021160339823 0 0 0
3166 1056 3 -1.1794 62.873855889797824 2.1117749728515776 17.7361888622342 0 0 0
3169 1057 3 -1.1794 65.47579665719718 3.3616934600896315 17.61734510633153 0 0 0
3170 1057 2 0.5897 65.6535474291227 3.0748941086711556 16.721587090998643 0 0 0
3171 1057 2 0.5897 64.55481494570128 3.143862449432437 17.760781565378032 0 0 0
3172 1058 3 -1.1794 69.90676282820384 3.2740488476020264 18.085556970129957 0 0 0
3174 1058 2 0.5897 69.47317711395793 2.805786105121076 18.798974683835606 0 0 0
3217 1073 3 -1.1794 65.85886641776852 5.978205188384383 17.12912607609566 0 0 0
3219 1073 2 0.5897 65.64354023624686 5.048911033812716 17.208364904656076 0 0 0
3221 1074 2 0.5897 68.93172806473864 4.989483887038846 17.856812812347233 0 0 0
3222 1074 2 0.5897 69.12645213583602 6.476073454130673 17.646977331159185 0 0 0
3278 1093 2 0.5897 62.59267272287867 9.54975426225045 16.70217909889721 0 0 0
3784 1262 3 -1.1794 65.48801956630973 2.6902457843329537 21.417696476017127 0 0 0
3785 1262 2 0.5897 65.36858093343285 2.038550219817359 20.726857189611806 0 0 0
3786 1262 2 0.5897 65.11578150606151 2.2822167844214327 22.199478693627633 0 0 0
3787 1263 3 -1.1794 68.81310370464915 2.479976504846489 20.33250546893807 0 0 0
3788 1263 2 0.5897 68.71621644616603 1.5530664011123745 20.550868614944484 0 0 0
3789 1263 2 0.5897 68.05460301098886 2.9021160956961256 20.735874149219256 0 0 0
3844 1282 3 -1.1794 64.17680043863454 5.508364819295556 21.005152086845793 0 0 0
3845 1282 2 0.5897 64.83895038754993 4.917372168221519 20.64665972345904 0 0 0
3846 1282 2 0.5897 63.41236254735191 5.381438672190883 20.443230780816247 0 0 0
3847 1283 3 -1.1794 66.83546808544882 4.8229228874609635 20.317848726170254 0 0 0
3848 1283 2 0.5897 66.73671855788234 4.5167384362137035 19.416332657106853 0 0 0
3849 1283 2 0.5897 66.5140697837903 4.098062533879692 20.854050535394183 0 0 0
3850 1284 3 -1.1794 69.39781019556148 5.213711808959903 21.25793791132554 0 0 0
3851 1284 2 0.5897 68.46432966545858 5.308267869913831 21.068448879646304 0 0 0
3852 1284 2 0.5897 69.72202057495029 4.622854777578456 20.578226606814738 0 0 0
3915 1305 2 0.5897 63.272623545721665 9.477146446877876 19.401850389146325 0 0 0
4408 1470 3 -1.1794 65.48026245204217 1.5835691566817836 24.146990583272405 0 0 0
4409 1470 2 0.5897 66.36044429644288 1.3771865814823718 23.83247886000288 0 0 0
4410 1470 2 0.5897 65.57375717773692 2.4303711016975202 24.58335836462471 0 0 0
4462 1488 3 -1.1794 63.24826674483919 6.163765199320489 24.00560334158775 0 0 0
4463 1488 2 0.5897 63.48139726375507 5.889865697193723 23.118551111470303 0 0 0
4465 1489 3 -1.1794 65.9114978059876 4.221584454578377 24.99744507557176 0 0 0
4466 1489 2 0.5897 65.08454244507644 4.703539623399524 24.987675254419003 0 0 0
4467 1489 2 0.5897 66.2200373071851 4.292665832468383 25.900762573732717 0 0 0
4468 1490 3 -1.1794 69.18943608371768 5.814646571957225 24.728731862715236 0 0 0
4469 1490 2 0.5897 69.4015586050704 5.57684664598232 23.826132057656384 0 0 0
4470 1490 2 0.5897 69.23006143127469 6.770907186196323 24.74084527881629 0 0 0
4521 1507 2 0.5897 63.25878545964877 8.212824955249053 23.583016547465434 0 0 0
4523 1508 2 0.5897 67.0808573016072 8.826265366179227 24.92805069254979 0 0 0
4527 1509 2 0.5897 70.05749808323257 8.877991188039493 24.08161885163748 0 0 0
5024 1675 2 0.5897 63.26092869007987 3.646955591234199 26.166424375444727 0 0 0
30108 0 1 0 66.38036213072533 7.342925014309402 22.950184233296056 0 0 0
3224 1075 2 0.5897 4.103937850459162 9.172954115476337 17.727437077409714 0 0 0
3347 1116 2 0.5897 6.103043761331396 14.4793532546722 17.428341750415058 0 0 0
3853 1285 3 -1.1794 1.0318226956519274 9.295509599527064 19.87727712708438 0 0 0
3223 1075 3 -1.1794 3.1650633728597173 9.308619054058127 17.599604083609147 0 0 0
3225 1075 2 0.5897 2.7550621445717565 8.542177877166875 18.000476227249546 0 0 0
3226 1076 3 -1.1794 5.873221287867074 9.401948573199645 17.675948185941966 0 0 0
3228 1076 2 0.5897 6.466573708877951 9.294684666251403 16.93253775782393 0 0 0
3286 1096 3 -1.1794 3.4304015958991534 12.0322448602797 18.407765731062895 0 0 0
3288 1096 2 0.5897 2.8842730295946772 12.016239992775327 19.19371692540336 0 0 0
3289 1097 3 -1.1794 6.198147230824405 12.528482961081531 17.291231098364925 0 0 0
3291 1097 2 0.5897 6.053083104350611 11.626918195276549 17.578231419897886 0 0 0
3343 1115 3 -1.1794 3.185644067392174 14.742668401108949 17.550617303629956 0 0 0
3345 1115 2 0.5897 3.146792681036284 14.888001944132505 18.495922122317253 0 0 0
3346 1116 3 -1.1794 6.473233308415561 15.34613955812577 17.595296541606817 0 0 0
3348 1116 2 0.5897 6.645368622140494 15.705295261362668 16.724889431902827 0 0 0
3855 1285 2 0.5897 1.2896194905251115 8.669969620825364 20.554382870698703 0 0 0
3856 1286 3 -1.1794 6.674917873927559 7.318158783583726 19.70128911545393 0 0 0
3858 1286 2 0.5897 7.63060828357728 7.306195626425247 19.648894834047844 0 0 0
3919 1307 3 -1.1794 2.2852023835586457 12.292569041112731 20.90995135231691 0 0 0
3920 1307 2 0.5897 2.5881525086242108 11.80017122112926 21.67283928935732 0 0 0
3921 1307 2 0.5897 1.649785311221387 11.714310506816993 20.487938224863445 0 0 0
3973 1325 3 -1.1794 2.797277490417638 15.085958857630308 20.43715256707344 0 0 0
3974 1325 2 0.5897 2.879975292030182 14.138438917468218 20.54485455936236 0 0 0
3975 1325 2 0.5897 1.934931349635137 15.294006873114022 20.796745370482995 0 0 0
4471 1491 3 -1.1794 1.6977553526188671 9.078672367167332 24.367413277386163 0 0 0
4473 1491 2 0.5897 1.4307229234671404 9.637486264337962 25.097243151145083 0 0 0
4528 1510 3 -1.1794 2.56549527184492 11.571034845187034 23.65660192423625 0 0 0
4529 1510 2 0.5897 2.6389287370551573 10.617979374981687 23.706847518606573 0 0 0
4530 1510 2 0.5897 2.396955191048913 11.846583512520501 24.557656332324388 0 0 0
4531 1511 3 -1.1794 5.16883560615717 13.335560551393192 24.395170048326566 0 0 0
4532 1511 2 0.5897 5.37908539116171 13.157323632684838 25.311826414556737 0 0 0
4533 1511 2 0.5897 4.525307379600314 12.666409404620337 24.162060360593628 0 0 0
4634 1545 2 0.5897 2.6206862764323144 19.111333176718222 24.111248185738503 0 0 0
30118 0 1 0 5.092165769548321 9.790924845204968 21.960336898862273 0 0 0
30082 0 1 0 8.379813305319054 14.669190628381076 25.57901940671603 0 0 0
4032 1344 2 0.5897 3.328036194235262 16.925779371082793 20.956099986604364 0 0 0
3232 1078 3 -1.1794 11.359024626146361 8.833597392972258 19.071531532285896 0 0 0
3233 1078 2 0.5897 12.070624837560338 8.210714019501026 18.923633493920256 0 0 0
3865 1289 3 -1.1794 14.908505265499564 9.837678975473285 19.727853407218117 0 0 0
3229 1077 3 -1.1794 8.797909927003362 8.807740176219827 18.05197157601868 0 0 0
3231 1077 2 0.5897 9.695298487461965 8.545632952986379 18.257459255251273 0 0 0
3234 1078 2 0.5897 11.752904648788439 9.690832940942014 18.90954936068162 0 0 0
3292 1098 3 -1.1794 11.988833291842107 11.486898666402261 18.028276091745784 0 0 0
3293 1098 2 0.5897 12.03756856097813 12.313953860437799 17.54886362782053 0 0 0
3294 1098 2 0.5897 12.38253813160444 11.679250229238141 18.879293053248514 0 0 0
3296 1099 2 0.5897 14.854813648336046 10.970897373578945 17.91779303814543 0 0 0
3297 1099 2 0.5897 14.393456833780174 12.273579471340097 17.299681013496322 0 0 0
3349 1117 3 -1.1794 9.407633616057886 14.105251568224967 18.169906820795973 0 0 0
3351 1117 2 0.5897 9.114614532436132 13.260423119993984 18.511427390667876 0 0 0
3352 1118 3 -1.1794 12.256323691026541 14.040881468661617 16.291381373822805 0 0 0
3353 1118 2 0.5897 11.422825086190427 14.401533130161239 16.59377479409419 0 0 0
3354 1118 2 0.5897 12.681339395754758 14.767813945382944 15.83623002283475 0 0 0
3355 1119 3 -1.1794 15.476031703692847 14.734306629578631 18.218821420015605 0 0 0
3357 1119 2 0.5897 15.155056461541278 14.895376302964182 19.10610029999686 0 0 0
3859 1287 3 -1.1794 9.204209439937436 9.932070884353235 21.043078517244282 0 0 0
3861 1287 2 0.5897 8.635137350957953 9.462771536248137 21.653116600609685 0 0 0
3862 1288 3 -1.1794 11.710722410276734 9.011283436909855 21.901466446475048 0 0 0
3864 1288 2 0.5897 10.897998676688374 9.429673797723297 22.185476073242114 0 0 0
3866 1289 2 0.5897 15.359440325988746 10.620709518942357 20.043688611826827 0 0 0
3922 1308 3 -1.1794 8.491668764909624 12.552571479437924 22.00562471240483 0 0 0
3923 1308 2 0.5897 9.095164972589426 11.83959220852098 21.796613769545356 0 0 0
3924 1308 2 0.5897 7.73520245463823 12.118749391674559 22.400326084795623 0 0 0
3925 1309 3 -1.1794 12.617773415081533 12.188216711861163 20.689757450698487 0 0 0
3926 1309 2 0.5897 12.483282447764227 11.906306928937882 21.594562085186706 0 0 0
3927 1309 2 0.5897 12.02575267131757 12.93228174420449 20.57970284209656 0 0 0
3928 1310 3 -1.1794 15.511020813265677 11.942668409298367 21.07417626012458 0 0 0
3929 1310 2 0.5897 14.57687667454451 12.150004712104094 21.04929146285437 0 0 0
3930 1310 2 0.5897 15.692072322175978 11.761136034780334 21.996400997332604 0 0 0
3976 1326 3 -1.1794 11.430106885114458 14.55889417281 19.899028567941816 0 0 0
3977 1326 2 0.5897 10.86346800285628 14.134276598346753 19.254938496242648 0 0 0
3978 1326 2 0.5897 10.837398227721291 15.100791923956013 20.419868887309025 0 0 0
3979 1327 3 -1.1794 15.439531840122088 14.873264689010941 21.14681682691619 0 0 0
3980 1327 2 0.5897 15.237495294918663 13.938656857027052 21.10297999954211 0 0 0
3981 1327 2 0.5897 15.394971619119476 15.08495080170394 22.079252906410993 0 0 0
4038 1346 2 0.5897 8.701971053335312 15.409266461383643 21.37747798810618 0 0 0
4474 1492 3 -1.1794 7.882651579557354 9.277765482198955 23.634085739480515 0 0 0
4475 1492 2 0.5897 8.35052971677741 10.083691964470548 23.852725924640698 0 0 0
4477 1493 3 -1.1794 13.307176830703693 8.70831713333817 24.25967991454042 0 0 0
4478 1493 2 0.5897 13.18724405709081 8.697561347492478 25.209275705641836 0 0 0
4534 1512 3 -1.1794 9.619910596906582 11.198924834023865 24.551747019271193 0 0 0
4535 1512 2 0.5897 9.930663890983393 11.213066328961274 25.45698982055396 0 0 0
4536 1512 2 0.5897 10.398913067721463 11.385249262210003 24.02765783655558 0 0 0
4537 1513 3 -1.1794 12.607677765517245 11.321118821859743 23.573737390461368 0 0 0
4538 1513 2 0.5897 12.143302628701663 11.336614655796476 24.410605025638798 0 0 0
4539 1513 2 0.5897 12.85235994308287 10.403762219051018 23.45200232479345 0 0 0
4540 1514 3 -1.1794 15.615580418072375 11.348753493499697 23.954345861165468 0 0 0
4541 1514 2 0.5897 15.814818117157483 10.56752648560639 24.470311517474773 0 0 0
4542 1514 2 0.5897 14.661187964331697 11.351029294341188 23.881111666716528 0 0 0
4585 1529 3 -1.1794 9.992192898996121 14.52457343948636 22.887661631678938 0 0 0
4586 1529 2 0.5897 9.510286567094425 14.950336835030056 23.596691201728756 0 0 0
4587 1529 2 0.5897 9.517650325211541 13.708098702671325 22.73142526392661 0 0 0
4588 1530 3 -1.1794 12.472283917357336 15.241185226540107 23.88942825602529 0 0 0
4589 1530 2 0.5897 13.022456640372663 14.518508868834171 23.587303146004288 0 0 0
4590 1530 2 0.5897 11.582303643898365 14.98074049083192 23.652074875048143 0 0 0
4591 1531 3 -1.1794 15.99280254157394 15.519964872611766 23.935064905982763 0 0 0
4593 1531 2 0.5897 15.814580188690112 15.670336687604886 24.863427362159534 0 0 0
3413 1138 2 0.5897 6.196145847741466 16.832206289580057 18.653141186011013 0 0 0
4040 1347 2 0.5897 13.949386327031501 16.743699379439427 21.570486276902763 0 0 0
4643 1548 2 0.5897 11.829824150102276 19.191794257347073 25.431217305794537 0 0 0
3299 1100 2 0.5897 18.347179367650654 11.059955717650912 18.118135687150893 0 0 0
4592 1531 2 0.5897 16.947800849987477 15.495650144389993 23.87489704465752 0 0 0
3235 1079 3 -1.1794 17.96485079050437 9.214394123700327 18.100033456347603 0 0 0
3237 1079 2 0.5897 18.02127653367506 9.160903387760444 19.054070376504217 0 0 0
3238 1080 3 -1.1794 20.93563550268185 9.471241841557514 18.43669965786776 0 0 0
3239 1080 2 0.5897 21.044575661755303 10.324481470813986 18.016764989721498 0 0 0
3298 1100 3 -1.1794 18.27049113602604 11.985331122150995 18.350583367287605 0 0 0
3300 1100 2 0.5897 17.431162934245954 12.049552550435104 18.806254198048727 0 0 0
3301 1101 3 -1.1794 21.535269198672918 12.01266764353459 17.369188991032384 0 0 0
3303 1101 2 0.5897 22.447736446896407 12.297948796926818 17.41663064781943 0 0 0
3358 1120 3 -1.1794 17.683652215590218 16.10881434689519 18.6496214817932 0 0 0
3360 1120 2 0.5897 17.785489014344364 16.156880215806535 19.600174264313132 0 0 0
3361 1121 3 -1.1794 20.22467570886119 14.85144068561608 17.511713808980556 0 0 0
3362 1121 2 0.5897 20.34774119348383 13.909271914822721 17.395933004554518 0 0 0
3363 1121 2 0.5897 19.275760420733874 14.964591338879092 17.56638368822206 0 0 0
3868 1290 3 -1.1794 17.31128458562684 9.58957024548618 21.244342922233255 0 0 0
3869 1290 2 0.5897 16.530756882782534 9.802614346354538 21.75583131535036 0 0 0
3871 1291 3 -1.1794 20.636140606244197 9.134724389671867 20.971035289618065 0 0 0
3873 1291 2 0.5897 21.306747334008403 9.767229452229824 21.22882443194989 0 0 0
3931 1311 3 -1.1794 18.712165384550605 11.874389124779398 21.527992290093945 0 0 0
3932 1311 2 0.5897 18.16160182476298 11.114266694908252 21.340041460528546 0 0 0
3933 1311 2 0.5897 19.423543211230747 11.819109098866535 20.889935211853032 0 0 0
3934 1312 3 -1.1794 21.724797047752247 12.22933011015672 20.76387959596184 0 0 0
3935 1312 2 0.5897 22.188642365856076 11.928388312148254 19.982526038441062 0 0 0
3936 1312 2 0.5897 21.745066566389607 13.184319074246096 20.702091541724453 0 0 0
3982 1328 3 -1.1794 18.15665632756828 14.421997883315843 21.090979055640926 0 0 0
3983 1328 2 0.5897 18.448605413239797 13.556586394084981 20.804515707421523 0 0 0
3984 1328 2 0.5897 17.201579969375626 14.360150816627506 21.1063553455188 0 0 0
3985 1329 3 -1.1794 21.25519435375536 14.863883608310058 20.936496783045005 0 0 0
3986 1329 2 0.5897 20.387475820251353 15.094622808533172 20.604750179816744 0 0 0
3987 1329 2 0.5897 21.65291680784237 15.70217047282151 21.171705802705446 0 0 0
3990 1330 2 0.5897 23.03667423216463 14.248674806743544 20.201771766898425 0 0 0
4043 1348 2 0.5897 18.702997021563068 18.11664432527069 20.339036972546303 0 0 0
4480 1494 3 -1.1794 18.266582429582265 9.64209639194343 24.282798983646355 0 0 0
4482 1494 2 0.5897 17.992965298993628 9.437019949341972 25.176839776652262 0 0 0
4483 1495 3 -1.1794 21.407746390284245 9.270027479293674 24.275719873466333 0 0 0
4484 1495 2 0.5897 20.753900828268097 8.863456577276969 23.707021824692983 0 0 0
4543 1515 3 -1.1794 18.180383983642933 12.546418887311006 24.433060847429196 0 0 0
4544 1515 2 0.5897 18.748283438677745 11.879026789615374 24.047951574185912 0 0 0
4545 1515 2 0.5897 17.30552847481306 12.333710174781318 24.10807838355439 0 0 0
4546 1516 3 -1.1794 21.68965861820046 11.860594910328516 23.836216805029327 0 0 0
4547 1516 2 0.5897 21.165420298801376 12.009043671482246 23.04921698384938 0 0 0
4548 1516 2 0.5897 21.360680103142577 11.034894322561192 24.191495818084054 0 0 0
4594 1532 3 -1.1794 18.683854857141906 15.1158398252866 23.889289550960342 0 0 0
4595 1532 2 0.5897 18.968883747490864 15.061278672503457 22.977141935098718 0 0 0
4596 1532 2 0.5897 18.413365072744796 14.224554615529533 24.10992024828746 0 0 0
4597 1533 3 -1.1794 21.435271007077176 14.607174208667494 24.264063102832832 0 0 0
4598 1533 2 0.5897 21.524698325347156 13.6616506645798 24.38331588025421 0 0 0
4599 1533 2 0.5897 20.491695718870947 14.752041936383252 24.193978136686244 0 0 0
4601 1534 2 0.5897 22.775539079684943 15.189943195240073 23.058105345210176 0 0 0
3366 1122 2 0.5897 21.957035832818654 15.806570476552073 17.574711503571468 0 0 0
4650 1550 2 0.5897 18.37747522823464 17.40933422811552 23.88947174307111 0 0 0
3241 1081 3 -1.1794 23.66702211066886 8.945969667264983 17.92573735468576 0 0 0
3243 1081 2 0.5897 22.719254590094593 9.0410129960142 18.02026391858335 0 0 0
3245 1082 2 0.5897 28.802284986243244 8.424550883311262 19.402935297454192 0 0 0
3247 1083 3 -1.1794 30.603741216551835 8.465643967514616 17.53365299105492 0 0 0
3249 1083 2 0.5897 29.9414173422001 8.728612437037361 18.17271987081142 0 0 0
3304 1102 3 -1.1794 24.33685870665853 11.773799868379074 17.18726983015042 0 0 0
3305 1102 2 0.5897 23.9866503850588 10.883287604349208 17.163347166377854 0 0 0
3306 1102 2 0.5897 24.62917334258344 11.940872073954754 16.29123942060049 0 0 0
3307 1103 3 -1.1794 26.783720463027347 10.917183969636353 18.443640081347166 0 0 0
3308 1103 2 0.5897 27.248617186925983 10.599871671804838 17.669420603784623 0 0 0
3309 1103 2 0.5897 25.89797096526869 11.103372813159801 18.132169806984685 0 0 0
3364 1122 3 -1.1794 22.626676351390405 16.244569485586144 17.049381620253197 0 0 0
3365 1122 2 0.5897 23.380273257063724 15.655247052957234 17.081363001796294 0 0 0
3367 1123 3 -1.1794 27.460193085299938 15.018945422919405 18.153131020706134 0 0 0
3368 1123 2 0.5897 27.20407119554523 14.588069251388493 18.968593498236775 0 0 0
3370 1124 3 -1.1794 30.500195449090697 15.666156845536582 17.99489743556367 0 0 0
3372 1124 2 0.5897 29.70307766442433 15.825030644983434 18.500460594132655 0 0 0
3425 1142 2 0.5897 23.343384653055878 18.085330790985005 17.072656355898236 0 0 0
3428 1143 2 0.5897 25.374088801586524 17.900588224400636 16.925195062156053 0 0 0
3874 1292 3 -1.1794 24.43963057379756 10.325016827129648 20.25936595768108 0 0 0
3875 1292 2 0.5897 24.438931274900785 9.965221266505106 19.37236038735059 0 0 0
3876 1292 2 0.5897 24.68560945342534 9.587243692275985 20.817413356494395 0 0 0
3877 1293 3 -1.1794 27.13556771416666 9.13884122512275 22.474612686143846 0 0 0
3879 1293 2 0.5897 27.147248042930812 9.312930030151207 23.415775813279392 0 0 0
3880 1294 3 -1.1794 29.997067622361946 9.130079220909508 20.553475492078803 0 0 0
3881 1294 2 0.5897 29.262656589680365 9.301864037798396 21.142849376983076 0 0 0
3937 1313 3 -1.1794 28.20438146706392 12.031476732728716 21.45547421218434 0 0 0
3938 1313 2 0.5897 27.697323022672272 11.328149037323405 21.049945581644675 0 0 0
3939 1313 2 0.5897 27.83372145179254 12.835326693353943 21.091238284529197 0 0 0
3940 1314 3 -1.1794 30.85934586885177 11.46224247705842 22.017551845743753 0 0 0
3941 1314 2 0.5897 30.99850053039461 10.665576445307625 21.505506077017436 0 0 0
3942 1314 2 0.5897 29.933568978913783 11.67009573703427 21.89119575853954 0 0 0
3988 1330 3 -1.1794 23.960938443464673 14.381799365274684 20.412117421479063 0 0 0
3989 1330 2 0.5897 23.964097834014513 14.62098067578427 21.338947576360074 0 0 0
3991 1331 3 -1.1794 26.76413866888721 14.380403166366403 20.641648094121933 0 0 0
3992 1331 2 0.5897 26.52020479229996 15.060865165528623 21.269102600689873 0 0 0
3993 1331 2 0.5897 25.929675429961016 14.055292842345906 20.3037042809641 0 0 0
3994 1332 3 -1.1794 30.4106374708103 16.31368429056168 20.775574251216856 0 0 0
3995 1332 2 0.5897 30.81586599631158 16.130699293636948 19.92790774828483 0 0 0
3996 1332 2 0.5897 30.49908533541075 17.26054917777097 20.884455738121627 0 0 0
4049 1350 2 0.5897 23.9528167532085 16.997782705878816 20.575598345948148 0 0 0
4052 1351 2 0.5897 26.735435934958108 17.47824243568088 22.110439205441843 0 0 0
4486 1496 3 -1.1794 24.464443719988186 9.730756547087807 23.88984034648608 0 0 0
4487 1496 2 0.5897 24.590712944696524 10.676356277273284 23.811549452063733 0 0 0
4549 1517 3 -1.1794 24.07803032093188 12.193865571393447 22.535170426903452 0 0 0
4550 1517 2 0.5897 23.18738814597684 12.31313820047673 22.864963088270795 0 0 0
4551 1517 2 0.5897 23.967853937356224 11.712542557843133 21.715157288798526 0 0 0
4552 1518 3 -1.1794 26.509746368006827 12.800088193266967 23.937729036768477 0 0 0
4553 1518 2 0.5897 27.230138220585566 12.714250516829312 23.31330975473622 0 0 0
4554 1518 2 0.5897 25.751281496953915 12.436898483250994 23.480501680158643 0 0 0
4600 1534 3 -1.1794 23.69218998291538 15.39462012393716 22.873472193078136 0 0 0
4602 1534 2 0.5897 24.083567843495196 15.541003826076066 23.73464927096099 0 0 0
4603 1535 3 -1.1794 30.65692908795904 14.635262198375031 23.92057379990445 0 0 0
4604 1535 2 0.5897 30.89214540766892 13.799648551772515 24.32387878055164 0 0 0
4605 1535 2 0.5897 30.160311513259987 14.393118852175556 23.138928670801754 0 0 0
4658 1553 2 0.5897 31.000321720552705 16.943651572416826 23.40434200645315 0 0 0
4051 1351 3 -1.1794 26.225313707542885 17.778618656649083 21.358254762902543 0 0 0
4654 1552 3 -1.1794 27.905104809145268 15.791034688367061 23.02427576870701 0 0 0
4655 1552 2 0.5897 28.209050105135848 16.328063938706165 23.756019682344697 0 0 0
5165 1722 2 0.5897 26.10061825867719 12.104571259344356 25.921592354906224 0 0 0
3250 1084 3 -1.1794 33.72873982389299 10.037633777454651 18.487765792914207 0 0 0
4492 1498 3 -1.1794 36.87588396029558 9.19921722029679 23.407608978135656 0 0 0
3251 1084 2 0.5897 32.99331779409559 10.114577466105912 19.095602264487805 0 0 0
3253 1085 3 -1.1794 36.69027914284327 8.491821557778886 18.23837076042194 0 0 0
3255 1085 2 0.5897 36.32046183853296 8.661993525923807 19.10468965420456 0 0 0
3256 1086 3 -1.1794 39.52197001095749 9.750236050233266 18.02684133408136 0 0 0
3310 1104 3 -1.1794 33.85409127388163 12.606865282123328 16.97157128354633 0 0 0
3311 1104 2 0.5897 33.693972430506456 12.956144556684663 17.84826850458171 0 0 0
3312 1104 2 0.5897 34.8076866557314 12.590629725639504 16.890179774051855 0 0 0
3313 1105 3 -1.1794 36.55656523787978 11.462476495323962 18.12682306731774 0 0 0
3315 1105 2 0.5897 36.430971705641966 11.528799547389726 19.073426921160696 0 0 0
3318 1106 2 0.5897 38.55571606949876 12.516022190621646 18.35724525973493 0 0 0
3373 1125 3 -1.1794 35.48664966846889 14.77180833082457 18.409622583942188 0 0 0
3374 1125 2 0.5897 35.72402461978774 15.198912487689734 19.232707329286907 0 0 0
3375 1125 2 0.5897 35.956414384254174 15.266637327180614 17.738283243428437 0 0 0
3376 1126 3 -1.1794 37.68563821761567 15.543605121972853 16.668720071254025 0 0 0
3378 1126 2 0.5897 38.38836555345196 16.133700819121206 16.94110557955738 0 0 0
3883 1295 3 -1.1794 32.770060699958485 9.222706152035379 21.211465486983762 0 0 0
3884 1295 2 0.5897 32.7292669563286 9.65173630279197 22.066159146463296 0 0 0
3885 1295 2 0.5897 31.854528634633283 9.091270857989322 20.964974948931008 0 0 0
3886 1296 3 -1.1794 35.78351519000337 8.29537322958275 20.89389793588815 0 0 0
3887 1296 2 0.5897 36.126601917681654 7.922711542641797 21.70608446599587 0 0 0
3888 1296 2 0.5897 35.122906694371515 8.926383816166586 21.179650011711946 0 0 0
3891 1297 2 0.5897 38.13430641024234 9.294157320153507 21.874540854235605 0 0 0
3943 1315 3 -1.1794 32.51911619407687 12.625198374958012 19.75795661753381 0 0 0
3944 1315 2 0.5897 33.17524636942964 12.077830994365927 20.189366159975545 0 0 0
3945 1315 2 0.5897 31.803013207522035 12.68486787859152 20.390307903082753 0 0 0
3946 1316 3 -1.1794 36.02693659797911 11.580089592079712 21.083892172669035 0 0 0
3947 1316 2 0.5897 36.391682290651644 11.071552002143111 21.808172275841752 0 0 0
3948 1316 2 0.5897 36.393481815734084 12.456958338308645 21.19781197604823 0 0 0
3950 1317 2 0.5897 39.38081212396994 11.347016990388747 21.519446919806246 0 0 0
3951 1317 2 0.5897 38.76271790857045 12.316227442416572 20.53431519366919 0 0 0
3997 1333 3 -1.1794 33.31216098086553 14.997744886129109 21.27928282980235 0 0 0
3998 1333 2 0.5897 33.456038479502745 14.526514466495353 20.45862871475178 0 0 0
3999 1333 2 0.5897 32.836742659812245 15.787760575252637 21.022212076418413 0 0 0
4000 1334 3 -1.1794 35.89589241757423 15.352136593952208 21.044706837980836 0 0 0
4001 1334 2 0.5897 34.99620758498198 15.215872778225643 21.34174340316262 0 0 0
4002 1334 2 0.5897 36.01760160444979 16.301073873449663 21.075308016516665 0 0 0
4003 1335 3 -1.1794 38.55967814664107 14.421419304460647 19.993853795173795 0 0 0
4005 1335 2 0.5897 38.03477596352458 14.899998442910674 20.635469938048335 0 0 0
4489 1497 3 -1.1794 33.62784915171 10.06319947502394 24.168751318705073 0 0 0
4490 1497 2 0.5897 33.027779198800225 9.609014481224149 24.760244233763924 0 0 0
4491 1497 2 0.5897 34.45975420696861 9.600483898591776 24.269051870036034 0 0 0
4493 1498 2 0.5897 37.050429475660586 9.778851674394662 24.14908711791671 0 0 0
4494 1498 2 0.5897 37.12923352944981 8.32982927485475 23.71778747482904 0 0 0
4555 1519 3 -1.1794 33.428253844294595 12.55558118534599 23.01093585533642 0 0 0
4556 1519 2 0.5897 32.57234655389649 12.642539061627406 22.591301717766466 0 0 0
4557 1519 2 0.5897 33.312546151127705 11.850905166748285 23.648333071594575 0 0 0
4558 1520 3 -1.1794 36.06854151049485 12.656488332272792 23.839554899965496 0 0 0
4559 1520 2 0.5897 36.10896502063084 12.077646440738993 24.60082995272504 0 0 0
4560 1520 2 0.5897 35.219428046136024 12.468279779262403 23.43978540821401 0 0 0
4561 1521 3 -1.1794 39.638561283317145 12.417090939782762 24.87852980429152 0 0 0
4562 1521 2 0.5897 38.89243557202034 12.550949475093455 24.294055603781185 0 0 0
4606 1536 3 -1.1794 32.869637646244634 15.99203425383929 23.95596504680792 0 0 0
4607 1536 2 0.5897 32.06926491442026 15.48722355941439 24.100192309987975 0 0 0
4608 1536 2 0.5897 33.150876095979655 15.749157998890839 23.0738381772746 0 0 0
4661 1554 2 0.5897 33.36601280705377 18.013017910142562 23.664104295626814 0 0 0
5223 1741 2 0.5897 35.04571909489973 13.711334738079241 24.974565555756808 0 0 0
5225 1742 2 0.5897 36.17503113214685 15.061682447086662 26.461457441387456 0 0 0
3889 1297 3 -1.1794 38.688313790647186 9.666018304810052 21.18822673781459 0 0 0
4004 1335 2 0.5897 39.18146590890718 13.918366164560172 20.519733091621095 0 0 0
4058 1353 2 0.5897 37.832154991876834 18.234961833592138 21.038116134195036 0 0 0
3258 1086 2 0.5897 39.495404736703044 10.642925489461193 17.68241030134481 0 0 0
3896 1299 2 0.5897 45.37562218116765 8.759259108907512 20.21379401509384 0 0 0
4499 1500 2 0.5897 41.49397612182522 9.642374154249513 23.24123595089567 0 0 0
4502 1501 2 0.5897 45.09661811367245 9.296211862646855 23.808092943644077 0 0 0
3259 1087 3 -1.1794 42.37366005504424 9.489863719190671 17.999749400290003 0 0 0
3261 1087 2 0.5897 42.82586826539678 10.301427988773638 18.230190542170313 0 0 0
3262 1088 3 -1.1794 44.74943018146744 8.196865616078545 18.33093669133426 0 0 0
3263 1088 2 0.5897 45.44508095745059 8.829299357488289 18.15113429347796 0 0 0
3316 1106 3 -1.1794 39.379487249033524 12.446852997349556 17.87470123331352 0 0 0
3317 1106 2 0.5897 39.91757506525392 13.161728326313032 18.21477008693442 0 0 0
3319 1107 3 -1.1794 42.294289967342216 12.447130357295803 17.61693251783136 0 0 0
3321 1107 2 0.5897 41.477870705235595 12.148606039351703 17.21621463468479 0 0 0
3377 1126 2 0.5897 37.70930130993243 14.831227903422068 17.307618139758826 0 0 0
3379 1127 3 -1.1794 40.64735452430567 15.456220315165933 18.500544364211894 0 0 0
3380 1127 2 0.5897 39.943525148083054 15.420277861437262 19.148282677199393 0 0 0
3382 1128 3 -1.1794 43.820143970205436 15.660328467785352 18.910627174938583 0 0 0
3383 1128 2 0.5897 44.295568581460955 16.378463669358467 18.492913099224182 0 0 0
3384 1128 2 0.5897 44.42474244366836 15.32536103893112 19.572813130504525 0 0 0
3890 1297 2 0.5897 38.17438379212975 9.569676755864533 20.386462406783217 0 0 0
3892 1298 3 -1.1794 42.99913736913624 8.811380358734839 22.18388804851521 0 0 0
3893 1298 2 0.5897 42.93156577550245 9.22089160620383 21.321353214803292 0 0 0
3895 1299 3 -1.1794 45.806423992652334 9.383463889478707 20.797754818375413 0 0 0
3897 1299 2 0.5897 46.683234595316684 9.022879680532089 20.929719634387645 0 0 0
3949 1317 3 -1.1794 39.156795184210935 12.270623885356377 21.405437882928233 0 0 0
3952 1318 3 -1.1794 42.473758959084094 11.750761059409855 20.207391471264362 0 0 0
3953 1318 2 0.5897 42.16360926419563 12.479031625060138 20.745592962933895 0 0 0
3954 1318 2 0.5897 42.528865215675054 12.112469321207417 19.322879139520197 0 0 0
3955 1319 3 -1.1794 45.152473269893164 12.03313621342791 21.004942989866606 0 0 0
3956 1319 2 0.5897 45.72981178414156 11.300401359803267 20.790440444352367 0 0 0
3957 1319 2 0.5897 44.27322693652235 11.654788475330793 21.00178205368917 0 0 0
4006 1336 3 -1.1794 42.17649966208567 14.870503684046268 21.139461418646107 0 0 0
4007 1336 2 0.5897 42.90109275662008 14.679689529208469 20.543822035569203 0 0 0
4008 1336 2 0.5897 42.47766098531246 14.556516567775288 21.99207239504859 0 0 0
4009 1337 3 -1.1794 45.520089917625725 15.00393431943113 21.100460114016652 0 0 0
4010 1337 2 0.5897 45.616451822675444 14.053122588739862 21.15435548168526 0 0 0
4011 1337 2 0.5897 45.45504350035371 15.290577574632522 22.011413999859737 0 0 0
4061 1354 2 0.5897 42.248901328473345 17.240367301497145 20.623314509730157 0 0 0
4497 1499 2 0.5897 39.84579955218763 7.1498369899102014 23.710084800472224 0 0 0
4498 1500 3 -1.1794 41.12922892380621 10.19052169226608 23.93602066276917 0 0 0
4500 1500 2 0.5897 41.50759334326244 9.839550818052505 24.742179218322757 0 0 0
4501 1501 3 -1.1794 45.4774744845175 10.110746314813332 23.47989476882079 0 0 0
4503 1501 2 0.5897 45.08261431414196 10.229320030093868 22.61603254023893 0 0 0
4563 1521 2 0.5897 40.14963731777139 11.724111777592512 24.460423345160947 0 0 0
4564 1522 3 -1.1794 44.823895261790454 12.938749624489512 24.19022158440831 0 0 0
4565 1522 2 0.5897 43.9080707121861 12.816061081691858 23.94033193960394 0 0 0
4566 1522 2 0.5897 45.29434473651794 12.247081296176678 23.724921653789607 0 0 0
4609 1537 3 -1.1794 41.88967693819556 12.962508925111695 23.193620226682956 0 0 0
4610 1537 2 0.5897 41.39310140611767 13.060522526946924 24.006047275554085 0 0 0
4611 1537 2 0.5897 42.13005140994801 12.036295145565154 23.169532581334522 0 0 0
4612 1538 3 -1.1794 46.33763823421771 15.582164212707433 23.906351598178283 0 0 0
4613 1538 2 0.5897 45.842220584534914 14.772487259725256 24.029704154393546 0 0 0
4614 1538 2 0.5897 47.24939020295601 15.330358205213205 24.053095138100606 0 0 0
30144 0 1 0 38.306047880615615 15.540232775057206 23.54333129510819 0 0 0
4670 1557 2 0.5897 42.00292493077196 17.835178584221218 22.998759650216876 0 0 0
5283 1761 2 0.5897 41.77780864175048 18.926314631453998 25.635902283240682 0 0 0
5228 1743 2 0.5897 40.08574838270992 14.268997497673054 25.609232808503762 0 0 0
3323 1108 2 0.5897 49.127509323396055 11.580685950688654 20.43545028114907 0 0 0
3265 1089 3 -1.1794 47.701495074365134 8.839735413889276 18.141396272290752 0 0 0
4504 1502 3 -1.1794 48.10505526034267 9.026138490258298 25.41811092333188 0 0 0
4506 1502 2 0.5897 48.9599488547908 8.704071959375906 25.70387676168024 0 0 0
4509 1503 2 0.5897 51.850702773905155 10.166581318032394 25.402197057447776 0 0 0
3267 1089 2 0.5897 48.07543943066108 9.584679400403544 18.611987468605346 0 0 0
3268 1090 3 -1.1794 50.58922866136921 8.908825016874044 17.2360166856324 0 0 0
3270 1090 2 0.5897 49.71343875701701 8.607767876718329 16.99396750991619 0 0 0
3273 1091 2 0.5897 53.33467521713739 8.853885394310621 18.329350479156794 0 0 0
3322 1108 3 -1.1794 48.387884908482754 11.828614927516792 20.99017553558618 0 0 0
3324 1108 2 0.5897 48.080477712837286 12.65778216949763 20.62382296188638 0 0 0
3325 1109 3 -1.1794 50.678608089980294 11.067446935061838 19.404493504335385 0 0 0
3326 1109 2 0.5897 51.384367086610524 10.679598821847339 19.921900457275868 0 0 0
3327 1109 2 0.5897 50.645624049601146 10.537359859686719 18.60815694983173 0 0 0
3386 1129 2 0.5897 50.882065520545396 14.738874293776519 17.958347525739722 0 0 0
3387 1129 2 0.5897 50.62070245808477 16.053196433539146 17.25397444516035 0 0 0
3388 1130 3 -1.1794 53.85742859632338 15.728290707083621 18.093143980430348 0 0 0
3389 1130 2 0.5897 53.81903685912741 16.669813965299976 17.924943584102206 0 0 0
3446 1149 2 0.5897 47.56659041706195 17.443393626396563 17.461926260624562 0 0 0
3898 1300 3 -1.1794 48.471669376410716 7.9487291874881825 20.846403167285903 0 0 0
3899 1300 2 0.5897 48.967366261024594 8.38268993555025 21.540805420082282 0 0 0
3901 1301 3 -1.1794 50.95512386097708 9.667605805800012 22.360810198936555 0 0 0
3902 1301 2 0.5897 51.67680652320681 9.53574819620493 21.74597826022274 0 0 0
3904 1302 3 -1.1794 53.33452194571564 8.930511082107053 20.827408670233083 0 0 0
3906 1302 2 0.5897 53.75192618197652 9.749784656799676 21.09348525132996 0 0 0
3958 1320 3 -1.1794 52.692564347352246 12.467204256153675 20.98196271331356 0 0 0
3959 1320 2 0.5897 52.006899791175094 12.807431950376012 20.40720922802412 0 0 0
3960 1320 2 0.5897 53.433690286718985 12.301365624584198 20.399328869035337 0 0 0
4012 1338 3 -1.1794 48.26879664209306 14.924476036209509 20.93832958989132 0 0 0
4013 1338 2 0.5897 47.349184662323275 15.179368589604396 21.01300713175307 0 0 0
4014 1338 2 0.5897 48.59330041869881 14.930184794087358 21.838827799451703 0 0 0
4015 1339 3 -1.1794 50.925448156375886 14.457278478636907 19.772228758835237 0 0 0
4016 1339 2 0.5897 51.1782939040991 15.379153572818378 19.72276867741888 0 0 0
4017 1339 2 0.5897 50.016709951933386 14.473447079318204 20.07250172832349 0 0 0
4018 1340 3 -1.1794 54.19549071307863 14.43822912659317 22.222342679446857 0 0 0
4019 1340 2 0.5897 53.76705301730001 13.8477905438509 21.602620947865706 0 0 0
4020 1340 2 0.5897 54.29003524850784 13.919905145971931 23.02148801566268 0 0 0
4070 1357 2 0.5897 54.54640620289896 16.56556126469332 22.4972809621314 0 0 0
4505 1502 2 0.5897 48.287340155872016 9.506827195997033 24.610680936651498 0 0 0
4507 1503 3 -1.1794 51.9742890410593 10.66952642391304 24.597209878067847 0 0 0
4508 1503 2 0.5897 52.90214697665819 10.562817527710122 24.38762419031578 0 0 0
4510 1504 3 -1.1794 54.650440264719606 10.148711023433133 24.10088593292613 0 0 0
4567 1523 3 -1.1794 48.195447437225894 11.289984144680464 23.661876884552438 0 0 0
4568 1523 2 0.5897 47.36326581121556 10.853187476600338 23.48045648280772 0 0 0
4569 1523 2 0.5897 48.54238206448428 11.513620786454299 22.79824858871399 0 0 0
4570 1524 3 -1.1794 52.41058691221358 13.408018759835018 24.70769927260753 0 0 0
4571 1524 2 0.5897 51.879825493272385 12.715844602255213 25.101932157993502 0 0 0
4572 1524 2 0.5897 52.179976766069146 14.196517964392402 25.198942386012934 0 0 0
4615 1539 3 -1.1794 48.72470021234348 14.164245399056643 23.73243577344019 0 0 0
4616 1539 2 0.5897 49.679963842399424 14.202126778894137 23.780065059353387 0 0 0
4617 1539 2 0.5897 48.522365279047676 13.228909902624464 23.711433573929906 0 0 0
4618 1540 3 -1.1794 51.604932626681375 15.298398114500081 22.70798369285938 0 0 0
4619 1540 2 0.5897 52.09166356365955 14.71805560410804 23.293242052623988 0 0 0
4620 1540 2 0.5897 51.72301362958292 14.916261450004857 21.838351491139232 0 0 0
5183 1728 2 0.5897 50.88084767164495 12.54616192089843 28.01871306846636 0 0 0
30077 0 1 0 53.8993196493006 12.46119781766708 17.325863945209242 0 0 0
4066 1356 3 -1.1794 51.567161457399806 17.485785363633696 20.572234902921252 0 0 0
5180 1727 2 0.5897 48.48129300565528 10.629395713394493 26.5176642745557 0 0 0
5234 1745 2 0.5897 50.80514069268378 14.321205894553888 26.904622479027758 0 0 0
3393 1131 2 0.5897 56.95841138461301 14.618281243878974 18.648113442991622 0 0 0
3909 1303 2 0.5897 57.22734189121289 8.495793811142665 19.885818877530657 0 0 0
4514 1505 2 0.5897 57.83698317383422 9.17913533201712 23.70753427959402 0 0 0
4512 1504 2 0.5897 55.424717793980925 9.797190484458874 23.66138701187799 0 0 0
3274 1092 3 -1.1794 58.63640030740146 8.438557229329547 18.04805630134011 0 0 0
3275 1092 2 0.5897 58.20874683529415 8.686658683362552 17.2284289457388 0 0 0
3328 1110 3 -1.1794 57.498221871202006 10.941572503588054 16.998198772987568 0 0 0
3330 1110 2 0.5897 57.54556425907876 10.315964602552807 17.721112864468587 0 0 0
3331 1111 3 -1.1794 59.80224951931143 12.677283432715342 17.30553959253176 0 0 0
3332 1111 2 0.5897 60.088628917666036 12.207046656282857 18.088543804090456 0 0 0
3391 1131 3 -1.1794 56.62996459427174 15.516636750146617 18.684333367932915 0 0 0
3392 1131 2 0.5897 55.74048098635798 15.461221341391115 18.335075510951278 0 0 0
3394 1132 3 -1.1794 59.87424476427757 15.127368033095419 18.770180178259267 0 0 0
3395 1132 2 0.5897 58.99939429042691 15.515493357020523 18.755113867754183 0 0 0
3396 1132 2 0.5897 59.857986028024115 14.471793133256647 18.07290714322763 0 0 0
3453 1151 2 0.5897 57.05226813698066 17.456974280036405 18.209598683705963 0 0 0
3455 1152 2 0.5897 59.83373240474175 17.294733217783175 17.452672470073562 0 0 0
3907 1303 3 -1.1794 56.36378707374508 8.908700851134542 19.889328138497007 0 0 0
3908 1303 2 0.5897 55.77095098913991 8.222573748947374 20.19593292318352 0 0 0
3910 1304 3 -1.1794 59.71359219528033 8.887142916555565 20.598982423489183 0 0 0
3911 1304 2 0.5897 59.40358989082472 8.652509979689341 19.72429458270072 0 0 0
3961 1321 3 -1.1794 55.38583275649141 11.448536629794647 20.34173831983349 0 0 0
3962 1321 2 0.5897 55.786730950221134 10.665960369952517 19.963468865383636 0 0 0
3963 1321 2 0.5897 56.11722298055163 11.929650813304557 20.72881615704048 0 0 0
3964 1322 3 -1.1794 60.866534805371316 11.224979921074176 19.47629836744503 0 0 0
3965 1322 2 0.5897 61.42291778185556 10.588945214459628 19.026709402765277 0 0 0
3966 1322 2 0.5897 60.3501745637661 10.701349119401401 20.08900998953219 0 0 0
4073 1358 2 0.5897 55.902576675952126 18.18698666993767 21.43917750122244 0 0 0
4076 1359 2 0.5897 59.3934714844009 18.605176666163842 21.230492853745723 0 0 0
4513 1505 3 -1.1794 56.93666479189268 8.85633801678401 23.74575103020328 0 0 0
4516 1506 3 -1.1794 60.33583849129114 9.154171382000793 24.313072504406726 0 0 0
4517 1506 2 0.5897 61.246045435143145 9.264067007807178 24.0379766372922 0 0 0
4573 1525 3 -1.1794 55.94955097554892 12.89396827027948 24.87369963587596 0 0 0
4574 1525 2 0.5897 55.22517322230885 13.39623340555419 25.24684634966503 0 0 0
4575 1525 2 0.5897 55.58019935929528 12.026432092750975 24.708797938803773 0 0 0
4621 1541 3 -1.1794 59.12406016468657 14.375844821506153 25.20962352975274 0 0 0
4622 1541 2 0.5897 58.922287646780724 14.755838032599998 26.064681864390604 0 0 0
4623 1541 2 0.5897 59.86702674298619 13.795234352095862 25.374317050584605 0 0 0
4625 1542 2 0.5897 63.269471090156394 16.330717522280676 24.072455718345097 0 0 0
5132 1711 2 0.5897 58.01946329410804 9.500072007557312 27.781313704800215 0 0 0
30137 0 1 0 60.736257539361375 15.756884424549527 21.80067212358299 0 0 0
30165 0 1 0 58.61514403136201 12.462416898485015 21.825227706931177 0 0 0
30181 0 1 0 62.49091826294689 12.573823406032595 22.284215618273688 0 0 0
5238 1746 2 0.5897 58.02162787160586 15.544185838753844 27.697401271552405 0 0 0
3285 1095 2 0.5897 69.74774844431744 8.684795564935747 17.18564968876513 0 0 0
3281 1094 2 0.5897 66.49995018296546 9.397261558487191 18.030956757738686 0 0 0
3283 1095 3 -1.1794 69.42240514999989 8.334784126761468 18.015032151732296 0 0 0
3917 1306 2 0.5897 65.41265685624936 9.482149757755598 20.32241806520033 0 0 0
3277 1093 3 -1.1794 62.69658794330154 10.035045519507452 17.520669103737273 0 0 0
3279 1093 2 0.5897 62.99583309021237 10.90269901422283 17.24889414668612 0 0 0
3280 1094 3 -1.1794 66.36471020918722 9.662086964381906 17.121115756316314 0 0 0
3282 1094 2 0.5897 65.77660537566626 8.997392551951618 16.762583111210635 0 0 0
3284 1095 2 0.5897 68.4863206784858 8.53464146030083 18.009147122908146 0 0 0
3334 1112 3 -1.1794 64.08438142962027 12.780409965347875 17.524585937540298 0 0 0
3335 1112 2 0.5897 63.547163719256105 13.400997662249036 18.017028681164707 0 0 0
3336 1112 2 0.5897 64.98598376633808 13.02862625686222 17.72887589455076 0 0 0
3337 1113 3 -1.1794 66.8180381882159 12.596383558305106 17.63765998132266 0 0 0
3338 1113 2 0.5897 66.49250078871138 11.72234956053281 17.85288658711874 0 0 0
3339 1113 2 0.5897 67.76015939900962 12.548260429950687 17.79990533927906 0 0 0
3340 1114 3 -1.1794 69.55064577294038 11.54430402064882 17.640155609834412 0 0 0
3342 1114 2 0.5897 69.72461156989414 11.153449762680056 18.4964265142167 0 0 0
3397 1133 3 -1.1794 62.364353216875735 15.62268645462961 18.184493066845036 0 0 0
3399 1133 2 0.5897 61.49388890908815 15.49805483203228 18.562633658808846 0 0 0
3400 1134 3 -1.1794 66.48908609015393 16.28282695286066 17.833365004965053 0 0 0
3402 1134 2 0.5897 67.10036425760022 16.01334950387524 18.51889597077138 0 0 0
3403 1135 3 -1.1794 0.2878379083650796 13.853621909998296 18.046700899272814 1 0 0
3404 1135 2 0.5897 0.14003030588842716 14.24977328224235 18.905449652083707 1 0 0
3405 1135 2 0.5897 1.178399534217325 14.114574124622205 17.812103137623325 1 0 0
3458 1153 2 0.5897 62.45423053377561 17.529998662542233 18.148411067329874 0 0 0
3462 1154 2 0.5897 65.43309706997725 17.967514228421994 17.99133529015492 0 0 0
3913 1305 3 -1.1794 63.35202390040306 9.424362415950819 20.354290476436738 0 0 0
3914 1305 2 0.5897 62.947484377180075 10.23085580773056 20.67389684763614 0 0 0
3916 1306 3 -1.1794 66.22534077879436 9.378556330494611 19.82739793740497 0 0 0
3918 1306 2 0.5897 66.57799839914442 8.537580852953637 20.118301204270548 0 0 0
3967 1323 3 -1.1794 65.79164965242381 12.345541883220449 20.774148430171742 0 0 0
3968 1323 2 0.5897 66.42627795663725 12.173189826661 20.07861083133886 0 0 0
3969 1323 2 0.5897 66.19150238508993 13.040463340311803 21.297057191807518 0 0 0
3970 1324 3 -1.1794 69.91797318608316 12.25461535639045 21.34786831161917 0 0 0
3971 1324 2 0.5897 0.5392474427143418 12.409673618758507 21.556298046727008 1 0 0
3972 1324 2 0.5897 69.56754631557146 11.814332934662636 22.12219691295361 0 0 0
4021 1341 3 -1.1794 64.09339310291321 15.176316693745031 20.274698621280567 0 0 0
4022 1341 2 0.5897 63.98922748411313 15.720901485496244 21.054961049118077 0 0 0
4023 1341 2 0.5897 64.19735926887948 14.287522808223928 20.614504540243757 0 0 0
4024 1342 3 -1.1794 66.98747369940536 16.05845561249802 21.342025828961866 0 0 0
4025 1342 2 0.5897 66.4917172481264 15.622658308295819 22.035234236549872 0 0 0
4026 1342 2 0.5897 66.3549621574974 16.178320340371457 20.633652116697018 0 0 0
4027 1343 3 -1.1794 69.47665354556571 14.727169936940088 20.53315084553325 0 0 0
4028 1343 2 0.5897 68.61149142769679 15.101206799869566 20.699953678845457 0 0 0
4029 1343 2 0.5897 69.36704513544898 13.78935885904043 20.6904083158586 0 0 0
4519 1507 3 -1.1794 62.935187714204005 9.057624802215829 23.27023797948038 0 0 0
4520 1507 2 0.5897 63.31833710578395 9.153487458946286 22.39832114647658 0 0 0
4522 1508 3 -1.1794 66.52668398838674 8.966405438294982 25.69582970661114 0 0 0
4524 1508 2 0.5897 67.02322349016373 9.575614596602952 26.24222316412508 0 0 0
4525 1509 3 -1.1794 69.16781710546587 8.62729377779436 24.330317294283827 0 0 0
4526 1509 2 0.5897 68.60711100047074 9.066363176201344 23.690741503068963 0 0 0
4576 1526 3 -1.1794 63.567439624427465 11.118163558650512 25.01644838260186 0 0 0
4577 1526 2 0.5897 63.284974196457306 11.26169545097427 25.91968911608169 0 0 0
4578 1526 2 0.5897 63.316893028285165 10.213870614978827 24.827471640962017 0 0 0
4579 1527 3 -1.1794 66.06027985569261 12.50930316660574 24.677892114989362 0 0 0
4580 1527 2 0.5897 66.58646576738086 11.892583939264348 25.1868298460203 0 0 0
4581 1527 2 0.5897 65.23295565122865 12.051925789863715 24.527652094269133 0 0 0
4582 1528 3 -1.1794 70.11244224456733 11.475939448327383 23.974790290410276 0 0 0
4583 1528 2 0.5897 0.6332598929603058 11.404490108633722 23.48756788553902 1 0 0
4584 1528 2 0.5897 70.24834340253646 12.215788880582886 24.56672464921953 0 0 0
4624 1542 3 -1.1794 63.40557577573853 16.216755210517565 25.013051481656994 0 0 0
4626 1542 2 0.5897 63.965554045913755 16.950973315457972 25.265203143264593 0 0 0
4627 1543 3 -1.1794 65.37105887813296 14.6994249984336 23.16196654088129 0 0 0
4628 1543 2 0.5897 65.42238609627023 13.857724171077042 23.614888196255844 0 0 0
4629 1543 2 0.5897 64.88922545861551 15.266791154408892 23.763767120899633 0 0 0
4630 1544 3 -1.1794 2.426941036284481 14.291601644658224 24.67744685610292 1 0 0
4631 1544 2 0.5897 3.335921878483391 14.225468342581966 24.97003742622833 1 0 0
4632 1544 2 0.5897 2.473055361953549 14.191995299152326 23.726561209051816 1 0 0
30019 0 1 0 68.38292448559072 15.517539431401726 25.134009738046778 0 0 0
4078 1360 3 -1.1794 64.08398838395344 17.44240256984753 22.391802254589383 0 0 0
4694 1565 2 0.5897 0.331985842456019 18.476111552623845 24.22662581915949 1 0 0
3467 1156 2 0.5897 3.762153711922156 21.39082773572901 18.125399306556673 0 0 0
3406 1136 3 -1.1794 2.117378038117673 19.237042247375953 18.783271873325823 0 0 0
3408 1136 2 0.5897 2.197715227960702 18.63458263637204 19.522744771508762 0 0 0
3409 1137 3 -1.1794 4.244163713278515 18.240724639836746 17.257795161315993 0 0 0
3411 1137 2 0.5897 4.922864865238989 17.766542815675802 17.738157803710273 0 0 0
3463 1155 3 -1.1794 2.0132902192598934 21.945423888488552 18.570958601239212 0 0 0
3464 1155 2 0.5897 1.457590951126156 22.25914748795707 19.284406329689745 0 0 0
3465 1155 2 0.5897 2.087496895304609 21.00300350920858 18.721187540280038 0 0 0
3466 1156 3 -1.1794 4.5796439096343695 20.894066887731398 18.091175233561717 0 0 0
3468 1156 2 0.5897 4.335071433053838 20.056237223239798 17.69816309009159 0 0 0
3517 1173 3 -1.1794 5.558573564728979 23.612841105230938 18.345942315480478 0 0 0
3519 1173 2 0.5897 5.810310724094182 23.531422469588595 19.265850390284463 0 0 0
4030 1344 3 -1.1794 3.330066802081765 17.833489430009422 21.25989439429483 0 0 0
4031 1344 2 0.5897 4.256483089495756 18.04762424752247 21.37004097190636 0 0 0
4033 1345 3 -1.1794 5.793172615095522 18.998954390866572 21.39159533490165 0 0 0
4034 1345 2 0.5897 6.107404557831297 18.452291003825138 20.67142223903218 0 0 0
4035 1345 2 0.5897 6.224018705501118 18.64304017673641 22.16872326079446 0 0 0
4081 1361 3 -1.1794 4.313374450621503 21.192132814759013 20.83270866033756 0 0 0
4082 1361 2 0.5897 4.114113284680655 21.107615477909533 19.900301379125136 0 0 0
4083 1361 2 0.5897 4.715623011410974 20.356279247198948 21.068879575629303 0 0 0
4138 1380 3 -1.1794 2.7820113017434918 23.613793054213254 21.542635555974986 0 0 0
4139 1380 2 0.5897 2.384981106222928 24.48399511804833 21.579345116639136 0 0 0
4140 1380 2 0.5897 3.208993622320254 23.580736932209614 20.686583456902405 0 0 0
4141 1381 3 -1.1794 6.495444552583417 23.80229265823692 20.81204922108976 0 0 0
4142 1381 2 0.5897 6.643289934533499 22.859292440642168 20.883641430538304 0 0 0
4143 1381 2 0.5897 5.953347693741651 24.018501877958766 21.570743246638273 0 0 0
4199 1400 2 0.5897 2.075026477535466 27.54816031856486 20.598607338539697 0 0 0
4633 1545 3 -1.1794 2.6294951962063635 18.1541785702883 24.114253586635584 0 0 0
4635 1545 2 0.5897 2.6395066596094923 17.91136509951279 23.188417409727016 0 0 0
4636 1546 3 -1.1794 5.131348985566487 19.157999336827995 24.66075447809114 0 0 0
4637 1546 2 0.5897 4.889803818754807 19.805585925742754 23.998546763290523 0 0 0
4638 1546 2 0.5897 4.352142507523105 18.610330544381508 24.756293479746226 0 0 0
4696 1566 3 -1.1794 2.6684383485961716 20.879989615426652 23.550776395409514 0 0 0
4697 1566 2 0.5897 2.0691801950707926 20.67266666364245 22.83374170792755 0 0 0
4698 1566 2 0.5897 3.320561344275847 21.460448544660913 23.158302887008787 0 0 0
4699 1567 3 -1.1794 5.452785500593269 22.343280415371613 24.19238421885017 0 0 0
4700 1567 2 0.5897 5.3023048281435115 21.81479807516967 24.976153544813723 0 0 0
4701 1567 2 0.5897 6.370651681028605 22.18709934466721 23.970210224790463 0 0 0
4750 1584 3 -1.1794 2.944250316886426 23.96570483211885 24.307692386471636 0 0 0
4751 1584 2 0.5897 3.056319077014976 23.577671848789354 23.439877145205664 0 0 0
4752 1584 2 0.5897 2.6853186972666006 23.23301284267184 24.866573957277343 0 0 0
4753 1585 3 -1.1794 5.845610744771725 25.213009934356176 23.20818589655788 0 0 0
4754 1585 2 0.5897 5.683780283490395 25.90221716809944 23.852418757678244 0 0 0
4755 1585 2 0.5897 5.41939761224824 24.437845599201236 23.57382840827494 0 0 0
4809 1603 2 0.5897 2.564551393610287 27.25706068008636 23.323192561269423 0 0 0
5250 1750 2 0.5897 5.869826947508707 18.76363965688014 26.33940941258731 0 0 0
5372 1791 2 0.5897 5.22877171600182 23.635133442451856 25.87296178536852 0 0 0
3573 1191 2 0.5897 5.718284340210988 25.41664416241731 18.66546516189205 0 0 0
4640 1547 2 0.5897 7.735092778261266 18.6894959650501 23.74815241336502 0 0 0
3412 1138 3 -1.1794 6.42529899120057 17.24802422485993 19.48429451115735 0 0 0
3414 1138 2 0.5897 6.966774017110743 16.600323701061768 19.935427156640152 0 0 0
3415 1139 3 -1.1794 12.696968620856548 16.620585303199658 18.72991998520866 0 0 0
3417 1139 2 0.5897 12.92790924782131 15.696591879994674 18.825495358762797 0 0 0
3420 1140 2 0.5897 14.059264780763257 17.059599297261013 17.183893167721365 0 0 0
3469 1157 3 -1.1794 8.156029847671519 21.55358237877362 18.52213930131504 0 0 0
3470 1157 2 0.5897 7.431892618124627 21.370105633515717 17.92364688484815 0 0 0
3471 1157 2 0.5897 8.940325221341153 21.486843445123753 17.977475959036138 0 0 0
3473 1158 2 0.5897 13.215717815922268 22.736264342535687 17.118828301484815 0 0 0
3474 1158 2 0.5897 12.846559420453058 21.737920873508568 18.19536266913185 0 0 0
3477 1159 2 0.5897 14.778491984458274 21.436506587638643 17.009448148868522 0 0 0
3520 1174 3 -1.1794 8.875402479940051 24.528863949004627 17.99316896119178 0 0 0
3522 1174 2 0.5897 8.46335259401857 24.15963078572099 18.774266436888094 0 0 0
3523 1175 3 -1.1794 11.49714007988942 24.5135910869272 17.08538513820965 0 0 0
3524 1175 2 0.5897 10.652321760639264 24.22812812407051 17.43327240266388 0 0 0
3526 1176 3 -1.1794 14.406314340218147 24.50695638168751 17.675692715179224 0 0 0
3528 1176 2 0.5897 13.680498295492056 25.115332915195623 17.536765107081788 0 0 0
4036 1346 3 -1.1794 8.713234491001934 16.259752041451545 20.93841140761922 0 0 0
4037 1346 2 0.5897 8.874873612470468 16.890104888764746 21.640380191270424 0 0 0
4039 1347 3 -1.1794 13.717181936407327 17.211420317415048 22.372701971952946 0 0 0
4041 1347 2 0.5897 12.962131940656462 16.73519431703691 22.71815860119304 0 0 0
4084 1362 3 -1.1794 7.76355151541033 21.318011283987605 21.924521413881525 0 0 0
4085 1362 2 0.5897 7.712454598499619 20.80829361925259 21.115936741144303 0 0 0
4086 1362 2 0.5897 8.542698787593697 21.863272917913672 21.815657182192115 0 0 0
4087 1363 3 -1.1794 16.38450605049025 21.842998907876108 23.838562577748426 0 0 0
4089 1363 2 0.5897 15.78951126069304 22.553307490489196 23.598406293908546 0 0 0
4144 1382 3 -1.1794 8.900680014405363 24.067849733341397 21.834253345893565 0 0 0
4145 1382 2 0.5897 8.999622976093965 24.26957117891795 22.76471027474525 0 0 0
4146 1382 2 0.5897 7.960623321014509 24.144075742401377 21.670806500358736 0 0 0
4147 1383 3 -1.1794 11.692993870817087 24.402741301161814 22.900277311527315 0 0 0
4148 1383 2 0.5897 11.058637576949145 23.847645765531027 22.446743349133857 0 0 0
4149 1383 2 0.5897 11.487548695302836 25.290594326043408 22.607460400186817 0 0 0
4150 1384 3 -1.1794 15.612203685194158 25.24312758986926 22.310083703791108 0 0 0
4151 1384 2 0.5897 14.854381473835797 24.81706333460754 22.710591234566916 0 0 0
4152 1384 2 0.5897 16.34206779441127 25.031063722771478 22.891941786161972 0 0 0
4209 1403 2 0.5897 10.433972512090676 26.589828268527775 22.0321680926259 0 0 0
4639 1547 3 -1.1794 8.338346388886704 18.550076649861182 23.018167062452 0 0 0
4641 1547 2 0.5897 8.699529636074338 19.41765368046658 22.836264100400175 0 0 0
4642 1548 3 -1.1794 11.885605273418228 18.587852160945346 24.690694416251294 0 0 0
4644 1548 2 0.5897 10.974911435036784 18.422714250285626 24.446567551175622 0 0 0
4645 1549 3 -1.1794 15.159432081280988 19.177851813956575 23.727449080316937 0 0 0
4646 1549 2 0.5897 15.343392372479341 18.637008928951143 24.495484804717492 0 0 0
4647 1549 2 0.5897 14.619471338225773 18.621595017644353 23.16597590719178 0 0 0
4702 1568 3 -1.1794 9.65903128885157 20.811770704642772 23.960555957231367 0 0 0
4703 1568 2 0.5897 9.300327700364784 21.321909831470236 23.234386971077605 0 0 0
4704 1568 2 0.5897 10.51229457249029 21.20913406213373 24.13456151809342 0 0 0
4705 1569 3 -1.1794 12.312571570541966 21.37546704069044 24.19939909645729 0 0 0
4706 1569 2 0.5897 13.209079709206149 21.566728273517842 24.474942247409537 0 0 0
4707 1569 2 0.5897 12.291724077663506 20.42434524461335 24.09374097242201 0 0 0
4756 1586 3 -1.1794 8.496738559345305 24.306929002045504 24.391677618979923 0 0 0
4757 1586 2 0.5897 7.559362641839011 24.500724959533624 24.392899780383857 0 0 0
4758 1586 2 0.5897 8.844100191833256 24.797040656339593 25.136903056935502 0 0 0
4759 1587 3 -1.1794 14.186816636302083 23.689951380381665 24.005362863648138 0 0 0
4761 1587 2 0.5897 13.264360658060198 23.891306844573087 23.847994932392496 0 0 0
5318 1773 2 0.5897 11.991864863730354 21.192761280712798 26.648330583349868 0 0 0
30073 0 1 0 14.245738799368544 22.75592509116915 20.6914819278265 0 0 0
30120 0 1 0 11.340514300260894 19.236686943013254 21.454320553696572 0 0 0
4760 1587 2 0.5897 14.390666948522584 24.128554400246593 24.831380257225494 0 0 0
4652 1551 2 0.5897 21.24365002689705 19.510458184549755 22.804980003009295 0 0 0
4088 1363 2 0.5897 15.847629472556704 21.05225302379112 23.786432230114695 0 0 0
30086 0 1 0 14.949417280433108 18.997278521943333 19.50511521402185 0 0 0
3421 1141 3 -1.1794 19.045505596553905 18.416290430602565 17.34251274348891 0 0 0
3423 1141 2 0.5897 18.747351690038943 17.506798296759705 17.329882659582186 0 0 0
3478 1160 3 -1.1794 18.6189701787737 20.94062075715457 18.03113418491454 0 0 0
3479 1160 2 0.5897 18.755366117479774 19.99964765437871 17.92069361686007 0 0 0
3481 1161 3 -1.1794 21.24518734592682 20.28327646487339 17.898818273425864 0 0 0
3483 1161 2 0.5897 21.576987855284735 20.317693140949874 18.79601119882535 0 0 0
3529 1177 3 -1.1794 21.20136074242571 23.860866980517205 18.116958119969382 0 0 0
3530 1177 2 0.5897 22.11993502446862 23.69794724733301 17.902690060992853 0 0 0
3531 1177 2 0.5897 21.224708857410985 24.25671866775852 18.988157766746873 0 0 0
4042 1348 3 -1.1794 17.87635769104583 17.773175386860466 20.678049058808085 0 0 0
4044 1348 2 0.5897 17.32892123664632 17.6556219001023 19.901694835915638 0 0 0
4045 1349 3 -1.1794 20.63497851337428 17.94544880197873 19.629061072612014 0 0 0
4046 1349 2 0.5897 20.47860327122686 18.207266049022845 18.721740015561704 0 0 0
4047 1349 2 0.5897 21.58528381255802 17.848615226055692 19.690515959203115 0 0 0
4090 1364 3 -1.1794 18.021562295772902 20.936693304671742 21.16982799155667 0 0 0
4091 1364 2 0.5897 17.364523140785256 20.568962381500242 20.57880769757445 0 0 0
4092 1364 2 0.5897 17.51911427878912 21.251154211879935 21.921420889347473 0 0 0
4093 1365 3 -1.1794 20.978995210759866 20.34919873930611 20.954549102080843 0 0 0
4094 1365 2 0.5897 20.882879373004844 19.4453118160266 20.654580242923995 0 0 0
4095 1365 2 0.5897 20.081384861068585 20.6707035517551 21.03917811741138 0 0 0
4097 1366 2 0.5897 23.035433650140934 20.543561642781473 21.11577315581434 0 0 0
4153 1385 3 -1.1794 17.74850755001701 23.953004979503625 17.900355782201153 0 0 0
4154 1385 2 0.5897 18.23821145056555 24.772936370862233 17.964652312857584 0 0 0
4155 1385 2 0.5897 18.381595530744224 23.275993063470555 18.139283748882495 0 0 0
4156 1386 3 -1.1794 21.59099742834335 25.236672242224174 20.581545523306616 0 0 0
4157 1386 2 0.5897 22.07991589440282 26.007952350650427 20.86845584588458 0 0 0
4158 1386 2 0.5897 22.191465595398586 24.50505550185851 20.724397707254905 0 0 0
4648 1550 3 -1.1794 18.49656232086321 18.12321295759059 23.263031578171987 0 0 0
4649 1550 2 0.5897 18.3086535784154 17.728928025887456 22.41129028813543 0 0 0
4651 1551 3 -1.1794 21.105886880221682 18.631525852046522 23.158153548383503 0 0 0
4653 1551 2 0.5897 20.1990973351596 18.42228350300428 22.934137160127435 0 0 0
4708 1570 3 -1.1794 18.66594186529765 20.450264716045695 25.122879704104054 0 0 0
4709 1570 2 0.5897 18.032106154945783 20.939521585407505 24.59836886483555 0 0 0
4710 1570 2 0.5897 18.914612373409785 19.709786223977968 24.569628719444097 0 0 0
4711 1571 3 -1.1794 21.23668758180318 21.740008921423776 23.968705533055267 0 0 0
4712 1571 2 0.5897 20.478009114722667 21.228932317472694 24.250556451275852 0 0 0
4713 1571 2 0.5897 21.94449378008442 21.458408724197874 24.548312010330463 0 0 0
4762 1588 3 -1.1794 15.84549166373883 24.36842341537694 26.014273395073584 0 0 0
4763 1588 2 0.5897 15.358880991638607 23.5921109880611 26.2913694942503 0 0 0
4764 1588 2 0.5897 16.763364046108006 24.098066095216534 26.03971540269935 0 0 0
4765 1589 3 -1.1794 22.044508982848363 24.57361053829511 23.930332422681747 0 0 0
4766 1589 2 0.5897 21.848680030938464 24.094034211482835 24.735248268953853 0 0 0
4767 1589 2 0.5897 21.660208224575122 24.040922326237386 23.234064792946224 0 0 0
5325 1775 2 0.5897 17.716897414109788 21.072077475233744 27.14732302445182 0 0 0
30136 0 1 0 18.967148471523892 23.635765112493996 21.76439208038763 0 0 0
3533 1178 2 0.5897 24.5539862992044 22.950268613653744 17.101914076020964 0 0 0
3424 1142 3 -1.1794 23.774559670859293 18.899335780990846 17.332880411795472 0 0 0
3426 1142 2 0.5897 23.05549300444116 19.49608048874649 17.54041677715118 0 0 0
3431 1144 2 0.5897 31.524833336430255 17.39433179167531 17.30706660127796 0 0 0
3484 1162 3 -1.1794 25.06579637344734 21.190171634218235 17.354100678256238 0 0 0
3485 1162 2 0.5897 25.305944370764777 20.83006408522259 18.20784733636255 0 0 0
3487 1163 3 -1.1794 30.121453277594487 20.521763923774483 17.11927599741076 0 0 0
3489 1163 2 0.5897 30.14313289609987 20.54771916879084 18.07587860763763 0 0 0
3532 1178 3 -1.1794 24.14345538412866 23.76569197196626 17.389630724610715 0 0 0
3534 1178 2 0.5897 24.844282702430156 24.416114042908966 17.34464865514937 0 0 0
3535 1179 3 -1.1794 26.273972547196774 25.426568648424613 17.43360511600894 0 0 0
3536 1179 2 0.5897 25.9713690598752 26.131232907520243 18.00641553914466 0 0 0
3538 1180 3 -1.1794 28.776531653149934 24.354955588006728 17.13022245111878 0 0 0
3540 1180 2 0.5897 29.075644338205496 24.168860127096995 18.020239633521612 0 0 0
4048 1350 3 -1.1794 23.297158776177987 17.496105566246005 20.087726229217267 0 0 0
4050 1350 2 0.5897 23.614561006688966 17.490608958342715 19.18469933451851 0 0 0
4053 1351 2 0.5897 26.608798701704714 18.625702153087165 21.131054705217448 0 0 0
4096 1366 3 -1.1794 23.914676292837154 20.212002674977384 21.29807427735192 0 0 0
4098 1366 2 0.5897 23.834399580203467 19.261637789338845 21.216866849551856 0 0 0
4099 1367 3 -1.1794 27.66340912783082 22.323502784473725 19.433646180874895 0 0 0
4100 1367 2 0.5897 27.729581901765478 23.229600711740254 19.735042032100413 0 0 0
4101 1367 2 0.5897 28.457414427193836 21.90243396202703 19.76302278271521 0 0 0
4102 1368 3 -1.1794 30.33970590055034 21.710040030034538 19.793208425020403 0 0 0
4103 1368 2 0.5897 30.84033844971173 21.58562863394633 20.599508955589624 0 0 0
4104 1368 2 0.5897 30.8104561867088 22.397561185739935 19.322102656682812 0 0 0
4159 1387 3 -1.1794 24.02513078841725 23.127067847091936 20.504865225721375 0 0 0
4160 1387 2 0.5897 24.276838798506482 23.24938571891462 19.58948934992983 0 0 0
4161 1387 2 0.5897 24.399739759951245 22.279751384528357 20.74560288700636 0 0 0
4162 1388 3 -1.1794 27.029927954665332 25.027968761341675 21.119006685488635 0 0 0
4163 1388 2 0.5897 26.662806942702296 25.756523603849228 20.61834538348983 0 0 0
4164 1388 2 0.5897 26.270884360631083 24.608796987727718 21.524444076592715 0 0 0
4165 1389 3 -1.1794 29.548450700722956 24.787263606189573 19.749052434884266 0 0 0
4166 1389 2 0.5897 30.218658080394086 24.360705981897297 20.283002323028178 0 0 0
4167 1389 2 0.5897 28.85507136249257 25.012694241660075 20.36924414422937 0 0 0
4218 1406 2 0.5897 30.03104228863278 26.7048037931076 20.357893788037153 0 0 0
4656 1552 2 0.5897 28.56285326208857 15.921691706636262 22.34124750477443 0 0 0
4657 1553 3 -1.1794 30.420701679306184 17.65073961172315 23.68771333786062 0 0 0
4659 1553 2 0.5897 30.268402890117137 17.478402308654015 24.616872985806726 0 0 0
4714 1572 3 -1.1794 24.76618354989891 21.709154945200968 23.366398752752996 0 0 0
4715 1572 2 0.5897 24.440762189509364 21.076089325530162 22.72643005255859 0 0 0
4716 1572 2 0.5897 24.19103475718202 21.60183278471513 24.12397222505232 0 0 0
4717 1573 3 -1.1794 27.83302069064238 21.48829917417782 25.69738145368554 0 0 0
4718 1573 2 0.5897 27.928724977910914 22.307116318913657 25.210954647841152 0 0 0
4719 1573 2 0.5897 27.628457788179432 20.83450997691304 25.028841818626105 0 0 0
4768 1590 3 -1.1794 24.93005300873159 24.372201246517925 23.16081023769802 0 0 0
4769 1590 2 0.5897 24.02349145608432 24.500183948785303 23.440091917671364 0 0 0
4770 1590 2 0.5897 24.959284479748362 23.468228501188836 22.84742492329458 0 0 0
4771 1591 3 -1.1794 27.396185697950816 23.675999804104393 24.020970953491254 0 0 0
4772 1591 2 0.5897 26.54600736867087 24.08420355614025 23.8572706941349 0 0 0
4773 1591 2 0.5897 27.9852213430498 24.0860723366947 23.38763939276461 0 0 0
4774 1592 3 -1.1794 30.13427222011494 24.136254452179966 22.929119297294623 0 0 0
4775 1592 2 0.5897 30.925601881557462 24.02565976274861 22.40205448179381 0 0 0
4776 1592 2 0.5897 30.392016331841102 23.862491391390392 23.80937691183175 0 0 0
5333 1778 2 0.5897 26.408739776746543 22.164644934571633 26.64923141276953 0 0 0
5336 1779 2 0.5897 30.287030924153996 20.96468878137805 25.77890458131352 0 0 0
30051 0 1 0 24.59728769797313 18.390534968200264 24.48752690460154 0 0 0
30141 0 1 0 28.38593376636864 18.289491550752825 18.79238028471228 0 0 0
30153 0 1 0 28.27147739570704 20.783499063844634 22.343768249289592 0 0 0
5381 1794 2 0.5897 26.505665803488327 25.582656857066425 25.540218790705925 0 0 0
3491 1164 2 0.5897 33.05786851228335 21.103754273890793 18.305828905903656 0 0 0
3494 1165 2 0.5897 36.46472176553831 19.975838868609234 17.496622727599608 0 0 0
3433 1145 3 -1.1794 35.81975227074219 17.521825857422133 19.37795727383515 0 0 0
3434 1145 2 0.5897 35.11436993868491 17.621609470844678 18.738651836327204 0 0 0
3435 1145 2 0.5897 36.62076553276178 17.524770986670717 18.853932861302955 0 0 0
3436 1146 3 -1.1794 38.42420675773536 17.891076172602098 18.450634688027332 0 0 0
3437 1146 2 0.5897 38.45381280868335 17.26552467489111 19.17454120687694 0 0 0
3490 1164 3 -1.1794 33.49951894296886 20.257309073737456 18.374453460324077 0 0 0
3492 1164 2 0.5897 32.86214938474974 19.62625562227087 18.040140654849903 0 0 0
3493 1165 3 -1.1794 36.08263951226337 20.62493802458207 18.087312528537524 0 0 0
3495 1165 2 0.5897 35.15755010340711 20.385105924722236 18.141368274899495 0 0 0
3541 1181 3 -1.1794 32.28363618452392 22.73935394526999 17.624272503780507 0 0 0
3542 1181 2 0.5897 31.933318710548757 22.435242357917875 16.786999871602426 0 0 0
3546 1182 2 0.5897 35.472607135995375 23.634752017339284 18.568693035792073 0 0 0
3547 1183 3 -1.1794 38.48192485387297 22.99524354522273 17.185384679309898 0 0 0
4054 1352 3 -1.1794 33.040948312728844 17.793862581621752 20.562601393178245 0 0 0
4055 1352 2 0.5897 33.98019155389685 17.64021380646625 20.460393985041012 0 0 0
4056 1352 2 0.5897 32.95570456989489 18.191399965202233 21.42916388873366 0 0 0
4057 1353 3 -1.1794 38.72309081246893 17.923299442631922 21.197274823984085 0 0 0
4105 1369 3 -1.1794 33.44809074106846 21.25201015388485 20.930910342314803 0 0 0
4106 1369 2 0.5897 33.36878322873824 20.779652154137658 20.102163596967376 0 0 0
4107 1369 2 0.5897 33.655870669306935 20.574499767261532 21.574368933937514 0 0 0
4108 1370 3 -1.1794 36.8991861233675 20.303146925232166 21.020562668494712 0 0 0
4109 1370 2 0.5897 37.69721275284941 20.526005084789784 20.541271134914165 0 0 0
4110 1370 2 0.5897 36.31800051899129 19.929192637313918 20.358283826442264 0 0 0
4111 1371 3 -1.1794 39.3768511886994 21.242176537676798 21.013078315600634 0 0 0
4113 1371 2 0.5897 40.27241812333139 21.064309219499243 20.725754699356767 0 0 0
4168 1390 3 -1.1794 32.23362591949461 23.688079748428866 21.400874028535938 0 0 0
4169 1390 2 0.5897 32.71113903711738 22.945111015377677 21.031807114615166 0 0 0
4170 1390 2 0.5897 32.89718543206939 24.187146003380207 21.877165112547697 0 0 0
4171 1391 3 -1.1794 36.05937714048181 23.109419018374872 20.732991157290776 0 0 0
4172 1391 2 0.5897 36.83438149219388 23.55605708988362 21.073746165963385 0 0 0
4173 1391 2 0.5897 36.19055715945171 22.19017164761918 20.965387254616612 0 0 0
4174 1392 3 -1.1794 39.141627917120346 23.952977173723696 21.617411071219156 0 0 0
4660 1554 3 -1.1794 32.87742713252483 18.742176700966645 23.28220988933549 0 0 0
4662 1554 2 0.5897 31.97048510479034 18.58799263714739 23.546624634750103 0 0 0
4663 1555 3 -1.1794 35.396617076469454 17.492643517958467 22.56359121622495 0 0 0
4664 1555 2 0.5897 35.41462955589674 16.754750020706876 23.173034047393518 0 0 0
4665 1555 2 0.5897 35.75657592665835 18.225437146939328 23.06326767175557 0 0 0
4666 1556 3 -1.1794 39.22987327534328 19.032507558312783 23.84884999401387 0 0 0
4667 1556 2 0.5897 38.367045475691846 19.443908617163853 23.798762718974572 0 0 0
4720 1574 3 -1.1794 34.21293622724887 21.274460084786828 23.991171521323807 0 0 0
4721 1574 2 0.5897 34.12126122758811 21.53391940661694 24.90796388442864 0 0 0
4722 1574 2 0.5897 33.76354688856395 20.431223919356952 23.934312359757502 0 0 0
4723 1575 3 -1.1794 36.38128881155146 19.85225230557899 23.522105000642046 0 0 0
4724 1575 2 0.5897 36.51581304310302 20.24210291716043 22.658304700795565 0 0 0
4725 1575 2 0.5897 35.6573206530441 20.351189558643124 23.900474535461598 0 0 0
4777 1593 3 -1.1794 33.31838558167526 23.91252742662409 23.94799237888817 0 0 0
4778 1593 2 0.5897 33.72872698750958 23.050503894812138 23.878951208942294 0 0 0
4779 1593 2 0.5897 33.33214866648681 24.1105657605392 24.88438069553162 0 0 0
4780 1594 3 -1.1794 36.07434453039684 23.334454096228065 24.98003820817607 0 0 0
4781 1594 2 0.5897 36.40184216042065 23.126797308365322 24.10490643928338 0 0 0
4782 1594 2 0.5897 36.76497530808285 23.03599659884092 25.571802786532665 0 0 0
30161 0 1 0 35.71161623400269 26.626855607386716 23.5858004038111 0 0 0
30173 0 1 0 33.901168961697856 26.225292469120156 19.589500633536215 0 0 0
4059 1353 2 0.5897 38.91265169495035 18.187826052415726 22.09745525132512 0 0 0
4175 1392 2 0.5897 39.20289632694646 23.29561309655409 20.924337469816965 0 0 0
3438 1146 2 0.5897 39.131122197898 18.50863469826135 18.63804832923006 0 0 0
4783 1595 3 -1.1794 39.77543599776665 22.208053674002784 23.85777004291722 0 0 0
4785 1595 2 0.5897 39.72138306034444 22.985888571573167 24.41300086088674 0 0 0
3439 1147 3 -1.1794 41.47266378140885 18.253524028707506 17.95114428358218 0 0 0
3441 1147 2 0.5897 41.19272908480392 17.35030365168011 18.099678367555327 0 0 0
3442 1148 3 -1.1794 44.67292374869672 18.35834480404558 17.463991090819672 0 0 0
3444 1148 2 0.5897 45.14988126577614 19.13809430895105 17.74812908159556 0 0 0
3496 1166 3 -1.1794 41.96455796952248 21.196209596021294 18.51583331810264 0 0 0
3497 1166 2 0.5897 41.59381961354943 20.44440317176249 18.053694570818003 0 0 0
3498 1166 2 0.5897 41.71212077612106 21.952140479644182 17.985668037640774 0 0 0
3499 1167 3 -1.1794 44.83391688937496 21.214150528401305 17.993227004811324 0 0 0
3501 1167 2 0.5897 43.9518660537327 21.07732366996957 18.338908912132656 0 0 0
3549 1183 2 0.5897 38.7444690623606 23.83505460852683 17.562240327468466 0 0 0
3550 1184 3 -1.1794 40.926521889830774 24.826313805092717 17.946209699984838 0 0 0
3551 1184 2 0.5897 41.6526837329227 24.97323555004392 18.55229075744264 0 0 0
3552 1184 2 0.5897 41.34274564253853 24.50484113503314 17.146431623270562 0 0 0
4060 1354 3 -1.1794 42.55680818722265 18.10329440140339 20.900410437052535 0 0 0
4062 1354 2 0.5897 42.62136056542559 18.607009464126577 20.089031368907637 0 0 0
4112 1371 2 0.5897 39.44748476356082 21.358850190367775 21.96051206372818 0 0 0
4114 1372 3 -1.1794 44.62029736279677 20.932130555067495 21.568195751277017 0 0 0
4115 1372 2 0.5897 45.5005673253727 21.136698173884593 21.883646143827185 0 0 0
4116 1372 2 0.5897 44.74226716548877 20.70635511191472 20.64603513600503 0 0 0
4176 1392 2 0.5897 39.178784536749795 23.448877146381967 22.430267076886906 0 0 0
4177 1393 3 -1.1794 42.200609406679746 23.72598813110663 20.465520792386528 0 0 0
4178 1393 2 0.5897 42.25934106698776 23.377726190283735 21.355181675391314 0 0 0
4179 1393 2 0.5897 41.39388122568683 23.349943564882704 20.113367804129194 0 0 0
4180 1394 3 -1.1794 46.351072481271714 24.088792047054593 21.274944110450114 0 0 0
4181 1394 2 0.5897 46.09803896435198 23.40268669236521 21.89257263687302 0 0 0
4182 1394 2 0.5897 45.59890310478509 24.680355333902078 21.252010242970258 0 0 0
4668 1556 2 0.5897 39.217558625685704 18.548861167703862 24.674783483600475 0 0 0
4669 1557 3 -1.1794 41.85269491933731 18.26962223093333 23.838355670916584 0 0 0
4671 1557 2 0.5897 40.97006692941569 18.63290041583403 23.766052372863115 0 0 0
4672 1558 3 -1.1794 44.49785806174201 18.767254971143153 24.609607270954648 0 0 0
4673 1558 2 0.5897 44.54616048123986 17.81950814570429 24.48440862038543 0 0 0
4674 1558 2 0.5897 43.7848806283701 19.04901302133773 24.036451324326087 0 0 0
4726 1576 3 -1.1794 42.282777859039854 21.695574028904698 22.261787485560014 0 0 0
4727 1576 2 0.5897 42.35994448699086 21.228474283683017 23.093709977255088 0 0 0
4728 1576 2 0.5897 43.135761352356425 21.581744472599915 21.842629161611793 0 0 0
4784 1595 2 0.5897 40.674846873121965 22.20904002162171 23.530217156965307 0 0 0
5345 1782 2 0.5897 42.13044898928521 20.837271511853263 25.734114010626612 0 0 0
30012 0 1 0 44.06644960555197 24.13604078503689 23.62014833385843 0 0 0
3608 1203 2 0.5897 54.909081904371675 25.788700162345027 18.364002104095558 0 0 0
4679 1560 2 0.5897 51.36346739927191 16.641261578139247 24.09337282269889 0 0 0
3445 1149 3 -1.1794 47.15057935725585 17.358322693872022 18.31978941889544 0 0 0
3450 1150 2 0.5897 49.3435747763797 17.79560992178599 18.698498460770015 0 0 0
3502 1168 3 -1.1794 47.78993402826221 21.713127343145082 18.006403827615618 0 0 0
3503 1168 2 0.5897 46.84931425752237 21.881319784358766 17.950037395810185 0 0 0
3504 1168 2 0.5897 47.93730774952804 21.478587320088295 18.922648209279515 0 0 0
3505 1169 3 -1.1794 50.83018887511116 21.025652471215455 18.16188617360331 0 0 0
3506 1169 2 0.5897 49.99335963138995 21.487601344939836 18.11137195344052 0 0 0
3507 1169 2 0.5897 50.950031797083966 20.650094231563614 17.28963325108631 0 0 0
3553 1185 3 -1.1794 47.5922038698346 24.40721080076266 18.701878090345275 0 0 0
3554 1185 2 0.5897 47.17672564465525 24.3865332083279 19.56395834765614 0 0 0
3605 1202 2 0.5897 51.20426913413778 24.486452167739536 18.379999397681082 0 0 0
4063 1355 3 -1.1794 48.465713316895126 18.15768182113839 20.990724277643377 0 0 0
4064 1355 2 0.5897 48.38650442827221 17.917747720766055 21.913973991830435 0 0 0
4065 1355 2 0.5897 47.91282122945908 17.526303584648332 20.53039482906042 0 0 0
4067 1356 2 0.5897 50.656042714243526 17.194672445062114 20.608949621890773 0 0 0
4068 1356 2 0.5897 51.821951435507046 17.593020242268025 21.488648870302264 0 0 0
4069 1357 3 -1.1794 54.386349266706276 17.501646616085747 22.377459861988672 0 0 0
4071 1357 2 0.5897 53.778962386243634 17.548687506228593 21.63915111011413 0 0 0
4117 1373 3 -1.1794 48.15157850869592 20.72280903326773 20.50977746025169 0 0 0
4118 1373 2 0.5897 47.96192212338591 21.201336541402057 21.31679260911611 0 0 0
4119 1373 2 0.5897 48.323640868538696 19.826154844749272 20.797244792666987 0 0 0
4120 1374 3 -1.1794 51.030049952309454 22.002670897772795 20.87365446511663 0 0 0
4121 1374 2 0.5897 51.64453621379783 22.057903476893532 20.141815557569007 0 0 0
4122 1374 2 0.5897 50.296753524836596 21.49025361038757 20.53315905308341 0 0 0
4123 1375 3 -1.1794 54.09817907011768 21.790754891717185 20.55160628230193 0 0 0
4124 1375 2 0.5897 53.71295936555649 21.236675084586473 21.23045325026238 0 0 0
4125 1375 2 0.5897 53.8491031818586 22.681320221734296 20.798760221445097 0 0 0
4183 1395 3 -1.1794 51.927360560700315 24.596954299328697 20.816972125619284 0 0 0
4184 1395 2 0.5897 52.762415099868186 24.367116878103637 21.224514974454106 0 0 0
4185 1395 2 0.5897 51.4524050920276 23.767928505037137 20.758958726680852 0 0 0
4236 1412 2 0.5897 46.791465856883875 26.174262000630595 23.056218080016126 0 0 0
4675 1559 3 -1.1794 48.16998535955982 18.482849074442843 23.675609096202386 0 0 0
4676 1559 2 0.5897 49.00814251601265 18.09108741602629 23.921063227546618 0 0 0
4677 1559 2 0.5897 47.53063405221558 17.782299984425542 23.804809689669632 0 0 0
4678 1560 3 -1.1794 50.92124984641318 17.38507937251612 24.502531529688596 0 0 0
4680 1560 2 0.5897 50.343843031633966 16.990965950821227 25.156372228145937 0 0 0
4681 1561 3 -1.1794 53.56745521515189 18.356110337408026 25.03343485365635 0 0 0
4683 1561 2 0.5897 52.6231031852445 18.206282671613007 24.98890161353952 0 0 0
4729 1577 3 -1.1794 46.726904712361026 21.489980043215702 23.197460202071802 0 0 0
4730 1577 2 0.5897 46.74082037654021 22.039384899004933 23.981164664222728 0 0 0
4731 1577 2 0.5897 46.77251800556636 20.59413750172749 23.531552660013613 0 0 0
4732 1578 3 -1.1794 50.52128352272146 21.114340172662025 23.943009939805084 0 0 0
4733 1578 2 0.5897 50.509508533452994 21.011857756132496 22.991384743959404 0 0 0
4734 1578 2 0.5897 49.731343617677354 20.664394192736307 24.242632421846874 0 0 0
4735 1579 3 -1.1794 53.71054657677671 20.491891444215806 22.951559193616024 0 0 0
4737 1579 2 0.5897 52.87762855267923 20.397504925585892 23.413696298429652 0 0 0
4786 1596 3 -1.1794 46.94578807173721 23.503837566153997 25.212924552360047 0 0 0
4787 1596 2 0.5897 47.820565169289814 23.71763399791742 25.537405791403923 0 0 0
4788 1596 2 0.5897 46.61039773160007 22.857981750685557 25.834709635620552 0 0 0
4789 1597 3 -1.1794 54.196909009975656 24.384947650309677 22.453268955671597 0 0 0
4790 1597 2 0.5897 54.32160786319967 25.270543208014775 22.79444664440116 0 0 0
4791 1597 2 0.5897 54.48179672486123 23.811374646528144 23.164665236766766 0 0 0
30168 0 1 0 53.92253134970749 19.65569712258413 17.753486766994268 0 0 0
30176 0 1 0 50.52831539050388 25.846022970737025 24.12193476534562 0 0 0
4682 1561 2 0.5897 53.890522627502726 18.11073096266956 24.166458125632175 0 0 0
4238 1413 2 0.5897 52.26432538446605 26.458466018764724 21.11966270294728 0 0 0
3510 1170 2 0.5897 57.31542335072078 21.80236497200135 19.34218214285719 0 0 0
3560 1187 2 0.5897 60.14251179872114 24.434079442951674 19.442511690406363 0 0 0
3611 1204 2 0.5897 57.08984379271632 26.636829570622428 18.471782838069405 0 0 0
4736 1579 2 0.5897 54.28584115906678 19.8444644417356 23.359120518916523 0 0 0
3451 1151 3 -1.1794 57.16695607708445 18.32616448663245 18.593769543377647 0 0 0
3452 1151 2 0.5897 57.05749709421823 18.929689881648574 17.858917392636005 0 0 0
3454 1152 3 -1.1794 59.709782436847725 18.243864588220415 17.456821420399052 0 0 0
3456 1152 2 0.5897 59.03965993855029 18.39546611958701 18.123292320274114 0 0 0
3508 1170 3 -1.1794 57.08789642166516 21.76789835188557 18.413056251947047 0 0 0
3509 1170 2 0.5897 56.13235214055882 21.82206802459509 18.397804638088452 0 0 0
3512 1171 2 0.5897 63.053279166388826 21.05930985852905 17.97017122761736 0 0 0
3556 1186 3 -1.1794 56.11459274969098 24.567769126785628 18.012417752456013 0 0 0
3558 1186 2 0.5897 56.37380441536387 24.659144437355252 18.92930949301123 0 0 0
3559 1187 3 -1.1794 59.300022050550595 24.445620537093806 18.988298846964057 0 0 0
3561 1187 2 0.5897 58.65150561125171 24.32815841039009 19.682460611585196 0 0 0
3614 1205 2 0.5897 59.79284184984795 25.894963862283532 18.287273271774794 0 0 0
4072 1358 3 -1.1794 56.651775658444215 18.77266458235249 21.33002629003553 0 0 0
4074 1358 2 0.5897 56.96114083875464 18.603307277835686 20.440171011578652 0 0 0
4075 1359 3 -1.1794 59.59015625742434 19.238092871614036 20.539867272609154 0 0 0
4077 1359 2 0.5897 59.38871349076087 20.088856340154372 20.929551256604874 0 0 0
4126 1376 3 -1.1794 56.70715009367582 21.643691052714896 21.05693458048883 0 0 0
4127 1376 2 0.5897 56.751223790389126 20.695902980435804 21.18337452030235 0 0 0
4128 1376 2 0.5897 55.77666757978512 21.825139079338303 20.92460617568518 0 0 0
4129 1377 3 -1.1794 60.11910922669906 22.11215144109963 20.908092410683633 0 0 0
4130 1377 2 0.5897 60.99806868624066 21.74861906072887 21.015362461133414 0 0 0
4131 1377 2 0.5897 60.02450816922919 22.2366663471426 19.96375210905038 0 0 0
4186 1396 3 -1.1794 57.397312175395705 24.062832964136987 21.007887458927794 0 0 0
4187 1396 2 0.5897 57.40697771770024 23.13761792796651 21.25307145113247 0 0 0
4188 1396 2 0.5897 57.539936974920536 24.530655242167047 21.83070701535645 0 0 0
4684 1562 3 -1.1794 59.809831781439726 19.115023151692053 23.56465338420504 0 0 0
4685 1562 2 0.5897 58.87286117960548 18.997981373387557 23.407750613098788 0 0 0
4686 1562 2 0.5897 60.019301808920126 18.481176596334862 24.250650845327073 0 0 0
4689 1563 2 0.5897 61.69969473303452 19.572292648291242 23.963902388273365 0 0 0
4738 1580 3 -1.1794 56.78210658004085 20.075692913295676 23.767328255159363 0 0 0
4739 1580 2 0.5897 56.53148005868908 19.478332461802886 23.062644357675904 0 0 0
4740 1580 2 0.5897 56.89521282052194 20.922360675920288 23.335364538058467 0 0 0
4741 1581 3 -1.1794 59.90976823492646 22.08532512871671 23.822130770890443 0 0 0
4742 1581 2 0.5897 60.15249109673823 21.701243859551738 22.979635040404318 0 0 0
4743 1581 2 0.5897 59.622500153304124 21.341198603855027 24.351266125212284 0 0 0
4792 1598 3 -1.1794 56.96616762418785 24.86012528512772 23.71098653929058 0 0 0
4793 1598 2 0.5897 57.89309751570316 24.6516413188949 23.827471379192453 0 0 0
4794 1598 2 0.5897 56.54631410985746 24.541762297542252 24.510111000873348 0 0 0
4795 1599 3 -1.1794 59.74183993936272 24.644845479678146 23.714884887580297 0 0 0
4796 1599 2 0.5897 60.69688458982158 24.587770387347174 23.68549309259355 0 0 0
4797 1599 2 0.5897 59.44532986809741 23.736387115694313 23.65995782142519 0 0 0
30113 0 1 0 55.09529297713912 22.095970604971384 26.08948265424562 0 0 0
3459 1153 2 0.5897 61.510952446290226 18.705168072588705 18.293663748890125 0 0 0
3457 1153 3 -1.1794 62.42340013513688 18.485725780503742 18.105206727292856 0 0 0
3460 1154 3 -1.1794 65.0467847945808 18.7877046818212 17.68428319861465 0 0 0
3511 1171 3 -1.1794 63.726803961027294 21.299868503807556 17.333989159587297 0 0 0
3513 1171 2 0.5897 64.26179164860797 20.511570209426022 17.24121759704028 0 0 0
3514 1172 3 -1.1794 66.83851335104383 20.859351203570622 16.995871969521392 0 0 0
3515 1172 2 0.5897 67.44409789918083 20.35157421052748 16.455815744158116 0 0 0
3562 1188 3 -1.1794 61.90766463979868 23.24705498667776 18.057337024495673 0 0 0
3563 1188 2 0.5897 62.72300652917737 23.004205128244482 17.618619944575926 0 0 0
3564 1188 2 0.5897 61.31954666585483 23.502401355534072 17.346599806255917 0 0 0
3565 1189 3 -1.1794 65.27722925732617 23.645394245071238 17.153892028715102 0 0 0
3566 1189 2 0.5897 65.97269143757313 23.232949786037032 17.666194326175304 0 0 0
3567 1189 2 0.5897 64.59623641141489 22.975692488552856 17.090794833262372 0 0 0
4079 1360 2 0.5897 63.49776288398526 18.193409880682236 22.29928851142834 0 0 0
4080 1360 2 0.5897 64.72942392668851 17.72040147650097 23.041694741195197 0 0 0
4132 1378 3 -1.1794 62.99558467119468 20.879064190559976 21.858074100508677 0 0 0
4133 1378 2 0.5897 62.96914015470037 20.704915525921813 22.798926306344267 0 0 0
4134 1378 2 0.5897 63.86499304075837 21.249924002117382 21.706998299495062 0 0 0
4135 1379 3 -1.1794 0.2348404629913765 22.077126916916423 20.65137254128346 1 0 0
4136 1379 2 0.5897 0.704566945042546 21.88211036685712 21.462270810620236 1 0 0
4137 1379 2 0.5897 70.19351041966145 21.23086727459821 20.362288176367446 0 0 0
4189 1397 3 -1.1794 64.04794048498941 23.655672930620806 21.10206712161101 0 0 0
4190 1397 2 0.5897 64.60013931433289 24.406412926575225 20.88366826396405 0 0 0
4191 1397 2 0.5897 63.27036306437754 23.76221989755704 20.554113666311178 0 0 0
4192 1398 3 -1.1794 66.05754356887947 25.730117683160927 21.362735879139155 0 0 0
4193 1398 2 0.5897 66.31889909270657 26.33384305425004 22.05803465150949 0 0 0
4194 1398 2 0.5897 66.87054382396049 25.29671320419601 21.103076928208385 0 0 0
4195 1399 3 -1.1794 69.03689734439726 25.181846451212564 21.534377337205107 0 0 0
4196 1399 2 0.5897 69.56706256306482 24.594138575614767 20.99608740506526 0 0 0
4197 1399 2 0.5897 68.77607692061599 24.649248147771733 22.2857381832526 0 0 0
4687 1563 3 -1.1794 62.61714982671313 19.790073677626744 24.12846234899802 0 0 0
4688 1563 2 0.5897 62.73393839833056 19.643584804396315 25.067149497559498 0 0 0
4690 1564 3 -1.1794 66.10833555628088 18.338101848458017 24.02322345014841 0 0 0
4691 1564 2 0.5897 66.6260459661217 19.11848866160574 23.82522271420968 0 0 0
4692 1564 2 0.5897 66.49302146577294 17.992958345181158 24.828906568384564 0 0 0
4693 1565 3 -1.1794 69.79753304534522 18.54228176930053 24.69089087819408 0 0 0
4695 1565 2 0.5897 70.00218316926727 18.28574308873304 25.590078618481105 0 0 0
4744 1582 3 -1.1794 65.2788566048338 22.08297846492211 24.013047869319177 0 0 0
4745 1582 2 0.5897 66.11121042253396 21.726297751057324 24.323206167229735 0 0 0
4746 1582 2 0.5897 64.62781392892205 21.740099540904538 24.62526516875914 0 0 0
4747 1583 3 -1.1794 68.01687264794442 20.770797708388653 24.487685638451218 0 0 0
4748 1583 2 0.5897 67.77263522636065 20.930930222716547 25.399243012228162 0 0 0
4749 1583 2 0.5897 68.45515325633008 19.919962812826206 24.50257787345273 0 0 0
4798 1600 3 -1.1794 62.89780658278585 23.94170959470734 23.442263641343935 0 0 0
4799 1600 2 0.5897 63.27328943653223 23.881295753244007 22.5638590001692 0 0 0
4800 1600 2 0.5897 63.2605685547219 23.18982092953577 23.910557016827646 0 0 0
4801 1601 3 -1.1794 66.37432476667263 25.115301705676483 24.703703135446744 0 0 0
4802 1601 2 0.5897 66.67167723446438 24.31377154326547 24.273165091003474 0 0 0
4803 1601 2 0.5897 65.4245488441238 25.113454326494267 24.58473099456342 0 0 0
4804 1602 3 -1.1794 68.79323925525591 23.451530101689862 23.59412931332642 0 0 0
4805 1602 2 0.5897 68.69696046898433 22.529559365833222 23.83273539022925 0 0 0
4806 1602 2 0.5897 68.90921290717982 23.904703984508966 24.429243718416586 0 0 0
4860 1620 2 0.5897 63.33745231866518 25.617118333921496 23.79988595104271 0 0 0
30033 0 1 0 66.71171165055024 21.505589527144124 20.366412824411604 0 0 0
30183 0 1 0 69.65519632875045 18.328540096216052 19.79215272231384 0 0 0
4245 1415 2 0.5897 64.75413090848275 27.46217106131213 19.87395439709833 0 0 0
5418 1806 2 0.5897 66.4059469440228 24.399072587493855 26.538138365713646 0 0 0
3623 1208 2 0.5897 3.43842586339633 30.945223988818 17.9770744627049 0 0 0
3568 1190 3 -1.1794 2.8523614704278244 27.819265086877298 18.161319468402752 0 0 0
3570 1190 2 0.5897 3.644948141220807 27.37852183448708 18.467560257971655 0 0 0
3571 1191 3 -1.1794 5.966974905292548 26.33207159761025 18.79343908262464 0 0 0
3622 1208 3 -1.1794 2.5928582053269307 30.49686291111014 17.96225816963124 0 0 0
3624 1208 2 0.5897 2.790425551201515 29.6027127083192 18.24099526328221 0 0 0
3625 1209 3 -1.1794 5.0456104702731555 31.615127961730728 18.50728495736331 0 0 0
3627 1209 2 0.5897 5.696614896540143 31.619475129142117 19.209001393626426 0 0 0
3679 1227 3 -1.1794 2.159105747442749 33.56192684647876 18.130889026854327 0 0 0
3681 1227 2 0.5897 2.6974627368327724 32.770818967786575 18.15437921046967 0 0 0
4198 1400 3 -1.1794 2.312702591121361 26.727498101772838 21.0301800566292 0 0 0
4200 1400 2 0.5897 3.247738429268059 26.815604009279486 21.215050661145504 0 0 0
4201 1401 3 -1.1794 5.0119491806526515 27.050905129623356 21.291520396750865 0 0 0
4202 1401 2 0.5897 5.400301740685489 26.438634027261468 21.916450901708313 0 0 0
4203 1401 2 0.5897 5.425276312330668 26.835035176927665 20.455582282165665 0 0 0
4246 1416 3 -1.1794 3.293267561833637 29.64317051630404 21.79418923175626 0 0 0
4247 1416 2 0.5897 4.099356287181085 29.211646428242922 21.51092287565504 0 0 0
4248 1416 2 0.5897 3.254803950584778 30.445446968123793 21.273511043291585 0 0 0
4249 1417 3 -1.1794 6.94369737951421 29.51511355415188 21.05104349772237 0 0 0
4250 1417 2 0.5897 6.676132978870783 28.613115167629708 20.874860166828004 0 0 0
4251 1417 2 0.5897 6.6085044413706315 29.697762374496843 21.928834598675177 0 0 0
4306 1436 3 -1.1794 2.781518404149152 32.377568632560596 21.229915668192735 0 0 0
4307 1436 2 0.5897 3.5527251368171266 32.81895340690771 21.58579681669353 0 0 0
4308 1436 2 0.5897 2.2290620156180436 33.087015726343125 20.901725667827478 0 0 0
4309 1437 3 -1.1794 5.04231370371315 34.35583608102291 21.752953503178095 0 0 0
4310 1437 2 0.5897 5.641522363730553 34.292062496694435 21.00923733608539 0 0 0
4311 1437 2 0.5897 5.613389475989654 34.36603233676904 22.52106764676313 0 0 0
4807 1603 3 -1.1794 2.8367554605291643 26.980626763875986 24.198247784495642 0 0 0
4808 1603 2 0.5897 2.725640625370064 26.029903118354447 24.194989376011808 0 0 0
4810 1604 3 -1.1794 5.476788954048884 27.545579697956526 24.942097080963094 0 0 0
4811 1604 2 0.5897 4.526947440484027 27.497848241373916 24.833679765273427 0 0 0
4812 1604 2 0.5897 5.637388767438315 27.183272957162647 25.813402466815564 0 0 0
4864 1622 3 -1.1794 3.0580869157553217 29.67124581067482 24.470868764534167 0 0 0
4865 1622 2 0.5897 2.88255916934782 28.732503267075362 24.535552805607583 0 0 0
4866 1622 2 0.5897 3.3166065248936216 29.80477849145342 23.558965263756228 0 0 0
4867 1623 3 -1.1794 6.016429901957332 30.25102037605398 24.07862277135222 0 0 0
4868 1623 2 0.5897 5.945371499989499 29.44613130039351 24.591786685691964 0 0 0
4869 1623 2 0.5897 5.115930488351021 30.565974982319055 24.000286419154268 0 0 0
4921 1641 3 -1.1794 6.704267507299768 33.15799535938428 23.738228970004972 0 0 0
4922 1641 2 0.5897 6.686765255302903 32.31743471146188 23.280644514737947 0 0 0
4923 1641 2 0.5897 6.146318600293452 33.02567163728675 24.50465970097663 0 0 0
3578 1193 2 0.5897 11.814419266161424 26.066962773739355 18.30341220735063 0 0 0
3581 1194 2 0.5897 15.3592998583091 27.60942357362147 20.126883048582133 0 0 0
3632 1211 2 0.5897 11.666056629720819 30.337399043808944 18.320124854183025 0 0 0
3574 1192 3 -1.1794 8.262714920948547 27.59424860105118 17.984744996044327 0 0 0
3575 1192 2 0.5897 9.040824440678179 27.106216684987377 18.254194231090686 0 0 0
3576 1192 2 0.5897 7.732391080324694 27.657956531177486 18.779056511816137 0 0 0
3577 1193 3 -1.1794 11.742051933381118 26.871161314445736 18.817473399274572 0 0 0
3579 1193 2 0.5897 11.575588819227677 26.570713510744962 19.71092432877854 0 0 0
3580 1194 3 -1.1794 16.25371989961268 27.41038147613113 20.40369770324537 0 0 0
3582 1194 2 0.5897 16.15194339248565 26.74392034187775 21.08318559350824 0 0 0
3628 1210 3 -1.1794 8.04941616312418 30.932831492590157 18.47046038160624 0 0 0
3629 1210 2 0.5897 8.877022750422544 30.881057279635442 17.99231949888702 0 0 0
3630 1210 2 0.5897 7.684765965712236 30.049526645831993 18.415374481264877 0 0 0
3631 1211 3 -1.1794 10.75424095758828 30.08891873449251 18.168198745338543 0 0 0
3633 1211 2 0.5897 10.655969681126981 29.24986587624789 18.61827073915455 0 0 0
3634 1212 3 -1.1794 13.234833149507269 30.600979431674155 18.56913464683525 0 0 0
3635 1212 2 0.5897 13.596144227790827 29.82032652446813 18.98897643203796 0 0 0
3636 1212 2 0.5897 13.493429028362717 30.521142068557474 17.65099192609522 0 0 0
3682 1228 3 -1.1794 8.099309928319752 33.015740522343 20.940079147066 0 0 0
3683 1228 2 0.5897 8.761783471833718 33.70356091818818 20.874776683220563 0 0 0
3684 1228 2 0.5897 7.693946501151352 32.98990094847364 20.07333555012763 0 0 0
3685 1229 3 -1.1794 13.81702909928019 33.33118087855707 18.355648016538975 0 0 0
3686 1229 2 0.5897 14.09213096092063 33.035824558511344 19.2235858486857 0 0 0
3687 1229 2 0.5897 13.365382998962815 34.159738239110006 18.516089856428103 0 0 0
3688 1230 3 -1.1794 16.6205236872689 32.87686629766055 18.395740502006618 0 0 0
3690 1230 2 0.5897 15.80264917673496 32.453464909537 18.13488808934824 0 0 0
4204 1402 3 -1.1794 7.974077280737544 26.89915183940279 20.950593522708402 0 0 0
4205 1402 2 0.5897 8.478356914448245 26.085631757317365 20.939687732018335 0 0 0
4206 1402 2 0.5897 8.331171840317467 27.392982484714192 21.68873096187012 0 0 0
4207 1403 3 -1.1794 11.153433773774468 26.54285438502864 21.40256457678749 0 0 0
4208 1403 2 0.5897 11.46291201592701 27.445232929436322 21.32402897758198 0 0 0
4252 1418 3 -1.1794 9.446296382038012 30.7669998724514 21.689513849369135 0 0 0
4253 1418 2 0.5897 9.360290410301392 31.601095443124944 21.227865653161974 0 0 0
4254 1418 2 0.5897 8.665984829385865 30.27246023437322 21.438962696426422 0 0 0
4255 1419 3 -1.1794 11.813034787451 29.12597718968397 21.00705939552367 0 0 0
4256 1419 2 0.5897 10.906808026675366 29.430223328156753 21.05623980308552 0 0 0
4257 1419 2 0.5897 12.32279141709533 29.917352046849707 20.83355020971766 0 0 0
4258 1420 3 -1.1794 14.343401740478729 31.03699659091573 21.950673882882644 0 0 0
4259 1420 2 0.5897 14.494243101095796 31.24384647380519 22.873003310127874 0 0 0
4260 1420 2 0.5897 15.131775567049988 30.5676160922537 21.677947807816146 0 0 0
4312 1438 3 -1.1794 14.805016458341996 33.564438796907204 20.81465848014668 0 0 0
4313 1438 2 0.5897 14.162581892338386 33.00433639617658 21.250313534592443 0 0 0
4314 1438 2 0.5897 15.554501158355047 33.577908362033604 21.409909303088973 0 0 0
4813 1605 3 -1.1794 9.375929298395734 27.49632413841657 23.636955213039634 0 0 0
4814 1605 2 0.5897 10.289235059730146 27.247974529801734 23.77987791781171 0 0 0
4815 1605 2 0.5897 9.056534511842864 27.74577007601713 24.504131854371824 0 0 0
4816 1606 3 -1.1794 12.059476126845599 27.35147540097732 24.469906967557 0 0 0
4817 1606 2 0.5897 12.025240386613708 27.04585103259092 25.3763578733062 0 0 0
4818 1606 2 0.5897 12.930752057774608 27.099072141807206 24.164289179768463 0 0 0
4819 1607 3 -1.1794 14.78674588189657 27.311562184084995 24.102543575777265 0 0 0
4820 1607 2 0.5897 15.13856155782213 26.767255057877247 23.398138342025366 0 0 0
4821 1607 2 0.5897 15.531699419213977 27.83671272297285 24.39493154258074 0 0 0
4870 1624 3 -1.1794 11.760182174340835 29.949247264460183 23.97146698148676 0 0 0
4871 1624 2 0.5897 11.948022456939054 30.11518261807085 23.047663398778578 0 0 0
4872 1624 2 0.5897 11.623002635833718 29.003294279404404 24.022322831809813 0 0 0
4873 1625 3 -1.1794 15.078952338163406 29.989763464653247 24.928445591214764 0 0 0
4874 1625 2 0.5897 14.4725401878522 29.525045129456547 24.351788664949233 0 0 0
4875 1625 2 0.5897 14.6750060211736 30.84746407121006 25.060386382560978 0 0 0
4924 1642 3 -1.1794 9.297991109080833 32.33141639470546 24.685169332268057 0 0 0
4925 1642 2 0.5897 8.473837869793803 32.42984495627916 24.20839354149831 0 0 0
4926 1642 2 0.5897 9.657998981331591 31.50115025567543 24.373265450187887 0 0 0
30083 0 1 0 11.78088202134295 33.48630604911603 22.3427633605164 0 0 0
5478 1826 2 0.5897 12.06745972239764 30.138454367133452 25.801256742959627 0 0 0
3689 1230 2 0.5897 16.3635611372484 33.76654298710057 18.637975512197738 0 0 0
4211 1404 2 0.5897 18.984852653225555 27.101833613494968 20.3298512546764 0 0 0
3583 1195 3 -1.1794 18.675399927767504 27.383653294391255 18.129954165693704 0 0 0
3585 1195 2 0.5897 17.852817857654593 27.629510398860106 18.553209120851818 0 0 0
3586 1196 3 -1.1794 21.556783672269468 27.143746968644066 18.058263589836383 0 0 0
3588 1196 2 0.5897 20.706180114002056 27.46130245366409 17.75517242121162 0 0 0
3637 1213 3 -1.1794 16.398751680873353 29.871785994886686 17.691657681830577 0 0 0
3638 1213 2 0.5897 17.168803741716868 30.439962592772915 17.670985337549048 0 0 0
3640 1214 3 -1.1794 18.95808737798191 31.021003204454104 18.89674511093001 0 0 0
3642 1214 2 0.5897 19.726000540626444 30.88316004507635 18.342182188792965 0 0 0
3692 1231 2 0.5897 24.086370514322194 34.67507617357843 18.85016647499692 0 0 0
4210 1404 3 -1.1794 19.33200310302295 27.45793272434241 21.14772153896263 0 0 0
4212 1404 2 0.5897 20.04734770294313 28.0324261169866 20.874825809780226 0 0 0
4261 1421 3 -1.1794 18.055096524089414 29.921206846668362 21.624264291541966 0 0 0
4262 1421 2 0.5897 18.330014254288756 29.009590669619556 21.526251284933757 0 0 0
4263 1421 2 0.5897 18.550047461030456 30.394370512967917 20.955406465803428 0 0 0
4264 1422 3 -1.1794 21.24862315833769 29.71128256719919 21.48461200233958 0 0 0
4265 1422 2 0.5897 22.17712313775554 29.588252793058643 21.287170416097773 0 0 0
4266 1422 2 0.5897 21.16145699823983 29.449610279003693 22.401215079555488 0 0 0
4315 1439 3 -1.1794 20.568708157304684 32.62310884509181 20.563975064621665 0 0 0
4316 1439 2 0.5897 20.833885605739304 31.79008920460277 20.953835747876376 0 0 0
4317 1439 2 0.5897 20.588729276140054 33.245474808051455 21.290949405271572 0 0 0
4822 1608 3 -1.1794 18.00611031027362 27.08612192418031 23.54367744773185 0 0 0
4823 1608 2 0.5897 18.652029124120247 27.230913877188943 22.852261315151566 0 0 0
4824 1608 2 0.5897 18.528018586747994 26.921319806042696 24.328969757141945 0 0 0
4825 1609 3 -1.1794 20.698859611512642 26.72495893999713 23.534521998391956 0 0 0
4826 1609 2 0.5897 20.371238458359077 26.568048250618514 22.64892912295247 0 0 0
4827 1609 2 0.5897 21.280269386087216 25.985073907528893 23.709918123784956 0 0 0
4876 1626 3 -1.1794 17.514815935260646 31.153302342766427 24.071308487877022 0 0 0
4877 1626 2 0.5897 17.836857859356243 30.521548588308484 23.428339838699713 0 0 0
4878 1626 2 0.5897 16.710278449244317 30.76126877014963 24.410810587225242 0 0 0
4879 1627 3 -1.1794 21.299396043879884 29.18274359975782 24.264056797921548 0 0 0
4880 1627 2 0.5897 20.94158145590375 29.529654816127422 25.081280801009758 0 0 0
4881 1627 2 0.5897 21.065545622331584 28.254606569282306 24.274566814589267 0 0 0
4884 1628 2 0.5897 24.767772224466395 30.215420518731946 24.495430517282006 0 0 0
4927 1643 3 -1.1794 17.369654770286918 32.568606820296935 21.87736591621056 0 0 0
4928 1643 2 0.5897 17.74614117406695 32.889829767403725 22.69669867873882 0 0 0
4929 1643 2 0.5897 17.357773975545808 31.61654659341483 21.975716071793656 0 0 0
4930 1644 3 -1.1794 21.34934392849895 33.046361061452814 23.445034467877893 0 0 0
4931 1644 2 0.5897 22.3008980072807 32.9952349320573 23.354686041159972 0 0 0
4932 1644 2 0.5897 21.070657288154507 32.13866568513232 23.566090956137074 0 0 0
30068 0 1 0 22.842353465471536 30.912495796844574 18.06599087223264 0 0 0
30046 0 1 0 18.413881278407455 33.63813539970264 25.896566373940416 0 0 0
3647 1216 2 0.5897 29.825455498864095 30.331718378914708 18.959020322714174 0 0 0
3645 1215 2 0.5897 25.446436022936567 29.11801483237034 17.74374346214263 0 0 0
3589 1197 3 -1.1794 24.1006092245403 27.33331784726356 18.02843874353614 0 0 0
3591 1197 2 0.5897 23.15816725800891 27.424053269279938 18.169157967802526 0 0 0
3592 1198 3 -1.1794 28.09349157549673 27.712065606206618 18.47508734846464 0 0 0
3593 1198 2 0.5897 28.164829150882746 26.757596493542938 18.48657359605286 0 0 0
3594 1198 2 0.5897 28.82631697728528 28.013969427996766 19.011793613650607 0 0 0
3643 1215 3 -1.1794 26.287051083844837 29.55581448528519 17.877647156041284 0 0 0
3644 1215 2 0.5897 26.92931341578786 28.846085085566372 17.881669794560857 0 0 0
3646 1216 3 -1.1794 29.016851252879057 30.555818670417594 18.498398562028747 0 0 0
3648 1216 2 0.5897 28.627358832905983 29.71113695497093 18.272477483788588 0 0 0
3691 1231 3 -1.1794 24.060743301881523 33.76717502585219 18.548022779148912 0 0 0
3693 1231 2 0.5897 24.96549152817823 33.46373858156641 18.62278372626063 0 0 0
3694 1232 3 -1.1794 26.9896221951808 33.23762660540789 18.342214745954866 0 0 0
3695 1232 2 0.5897 27.357963504755514 32.3574612576572 18.418800834932448 0 0 0
3696 1232 2 0.5897 27.036897767840617 33.595540451883394 19.22872166851331 0 0 0
3697 1233 3 -1.1794 30.0623759912074 32.965500964364324 17.320875615229735 0 0 0
3698 1233 2 0.5897 29.725206875056315 32.07027193148414 17.354254188484312 0 0 0
3699 1233 2 0.5897 29.996168632276113 33.28064534186834 18.22228124920163 0 0 0
4213 1405 3 -1.1794 24.15528610322489 27.08784531822971 21.17771419450225 0 0 0
4214 1405 2 0.5897 24.086999715791734 27.95456797129431 20.77726306196419 0 0 0
4215 1405 2 0.5897 23.906463712876857 27.22549106005186 22.091702136767008 0 0 0
4216 1406 3 -1.1794 29.6490695433698 27.511673531481435 20.703277820856414 0 0 0
4217 1406 2 0.5897 29.414728145293733 27.298765758402567 21.606597006181506 0 0 0
4267 1423 3 -1.1794 24.42513511728508 29.783117694741538 21.153309276600687 0 0 0
4268 1423 2 0.5897 24.591485840638928 29.800821407852435 22.09577704379267 0 0 0
4269 1423 2 0.5897 24.509687164037967 30.695812873666267 20.877502835959202 0 0 0
4270 1424 3 -1.1794 27.371975059670177 30.5580842737905 20.83250271250268 0 0 0
4271 1424 2 0.5897 26.578709297415866 30.23364010936479 20.406242992688465 0 0 0
4272 1424 2 0.5897 28.064036313330135 30.425050390938683 20.184748622536116 0 0 0
4318 1440 3 -1.1794 24.827014587620408 32.48832683782453 20.927262190896577 0 0 0
4319 1440 2 0.5897 24.191285270948537 32.855557514501484 20.313077419947795 0 0 0
4320 1440 2 0.5897 24.59201230547079 32.870287279755175 21.772905687471862 0 0 0
4321 1441 3 -1.1794 27.181638753676808 33.67710049654867 20.957045289572477 0 0 0
4322 1441 2 0.5897 27.97350596257747 33.19004785469917 21.184987271058397 0 0 0
4323 1441 2 0.5897 26.508560618062248 33.00482034354463 20.85104055528068 0 0 0
4828 1610 3 -1.1794 23.976161094412692 27.44597925178835 23.950515170148446 0 0 0
4829 1610 2 0.5897 24.80421164041352 27.922169215228994 24.012213007463576 0 0 0
4830 1610 2 0.5897 23.994364674693365 26.83633903264015 24.688240283066868 0 0 0
4831 1611 3 -1.1794 26.888675090278337 28.16238743613044 23.385387585674284 0 0 0
4832 1611 2 0.5897 27.700999691162473 27.65840702400599 23.336759574613964 0 0 0
4833 1611 2 0.5897 26.677298497025948 28.36541208329916 22.474161701480654 0 0 0
4834 1612 3 -1.1794 29.325645605220057 27.064103339757583 24.06703513155639 0 0 0
4835 1612 2 0.5897 29.066166786545583 27.1572807389585 24.983670547167865 0 0 0
4836 1612 2 0.5897 29.848072307891556 26.262322839082245 24.045817069521384 0 0 0
4882 1628 3 -1.1794 24.132167596815453 30.304333274490524 23.785267108445197 0 0 0
4883 1628 2 0.5897 23.389741756871086 29.76563332191638 24.05883163649692 0 0 0
4885 1629 3 -1.1794 28.24577258055943 30.950214726436915 23.46131447591472 0 0 0
4886 1629 2 0.5897 28.513102221128943 30.084690554014706 23.770562634266696 0 0 0
4887 1629 2 0.5897 27.88570315340469 30.792571224336417 22.58854303518916 0 0 0
4933 1645 3 -1.1794 24.539257835786042 33.03667091033486 23.909644380432496 0 0 0
4934 1645 2 0.5897 24.40913980443373 32.09113987364408 23.982253133374112 0 0 0
4935 1645 2 0.5897 24.56128676214613 33.346125201564305 24.815174206102416 0 0 0
4936 1646 3 -1.1794 29.583695310190052 33.6806907581294 24.070463325224075 0 0 0
4937 1646 2 0.5897 29.02658628125173 32.93522664417414 24.29439370900064 0 0 0
4938 1646 2 0.5897 30.3260069481223 33.614530059562306 24.67115322475176 0 0 0
3650 1217 2 0.5897 32.27520845709791 29.85410495604719 19.54803220552692 0 0 0
4224 1408 2 0.5897 35.883388885195195 27.743169187553356 20.1497937779291 0 0 0
3596 1199 2 0.5897 30.743901556820738 26.290842634049337 16.742929891435416 0 0 0
3598 1200 3 -1.1794 38.60176496366599 26.023521754120534 17.26582260651939 0 0 0
3600 1200 2 0.5897 38.5210025069839 26.948307248474553 17.032410841219047 0 0 0
3649 1217 3 -1.1794 31.632260711876015 30.25015515277242 18.959820671340104 0 0 0
3651 1217 2 0.5897 31.975724246907138 31.12606508361723 18.78362307239555 0 0 0
3652 1218 3 -1.1794 37.26729583497131 30.504635537816444 17.92221923466191 0 0 0
3653 1218 2 0.5897 37.993486585192734 30.28105927444009 17.340074202315606 0 0 0
3654 1218 2 0.5897 37.11822561489321 29.71073485857217 18.435767539474007 0 0 0
3657 1219 2 0.5897 40.63179422389251 30.145060488911653 17.653039838359597 0 0 0
3700 1234 3 -1.1794 32.63290587294462 33.0933793056773 19.05870163630738 0 0 0
3702 1234 2 0.5897 32.3397035184157 33.14571767739199 18.149017909114164 0 0 0
3703 1235 3 -1.1794 36.06912268557181 33.27062705136511 18.800181528208274 0 0 0
3704 1235 2 0.5897 36.37445528845096 34.177755128737644 18.81124826234461 0 0 0
3705 1235 2 0.5897 36.852256796112925 32.751562801899844 18.983224677622957 0 0 0
3706 1236 3 -1.1794 39.20022130518821 32.61679479523549 17.885766212509413 0 0 0
3708 1236 2 0.5897 39.45636439563857 31.837481301571696 17.3925169394265 0 0 0
4219 1407 3 -1.1794 32.34191778434985 28.52259538521077 22.13110728410451 0 0 0
4220 1407 2 0.5897 31.647604829769254 28.13361195005299 21.59926809992171 0 0 0
4221 1407 2 0.5897 32.48511183285878 27.892280545037213 22.83710311472186 0 0 0
4222 1408 3 -1.1794 36.74772531997684 28.019451543137 19.84512575893297 0 0 0
4223 1408 2 0.5897 37.360205780868235 27.45518043757381 20.31703518236598 0 0 0
4226 1409 2 0.5897 38.78254765531008 25.90462138459553 21.43686979234165 0 0 0
4273 1425 3 -1.1794 33.64582447704473 30.62873024927907 20.821401526308808 0 0 0
4274 1425 2 0.5897 33.31594331012605 29.935757229467892 21.39341536732166 0 0 0
4275 1425 2 0.5897 33.103076106909434 31.38950815051987 21.028460072880613 0 0 0
4276 1426 3 -1.1794 36.25024858646976 31.233816436551127 21.6567405508884 0 0 0
4277 1426 2 0.5897 36.901815101910074 30.916698766621067 21.03133716246597 0 0 0
4278 1426 2 0.5897 35.41149501650132 30.94667129419518 21.295806316711772 0 0 0
4280 1427 2 0.5897 38.556807100171135 30.33655718761168 19.41588308476705 0 0 0
4324 1442 3 -1.1794 32.35457148470481 33.41161053413566 21.633117474627817 0 0 0
4325 1442 2 0.5897 32.509737134575346 33.37857049361223 20.689155705369735 0 0 0
4326 1442 2 0.5897 33.06129044605903 33.96021121213425 21.97343679645043 0 0 0
4327 1443 3 -1.1794 37.24917875231481 33.938748451010255 22.04065665098086 0 0 0
4328 1443 2 0.5897 36.845936807650766 33.07107599279839 22.068427030214767 0 0 0
4329 1443 2 0.5897 36.82531903494069 34.423156673124275 22.749121160498717 0 0 0
4332 1444 2 0.5897 38.72108687306107 33.16114628313304 21.17488583612323 0 0 0
4837 1613 3 -1.1794 32.40981068442984 26.73561158049179 24.277505937803205 0 0 0
4838 1613 2 0.5897 32.80611078190347 25.872901655008082 24.155398719508707 0 0 0
4839 1613 2 0.5897 32.76056182922673 27.044788822300386 25.112739386707243 0 0 0
4842 1614 2 0.5897 40.677608929571505 26.933861868243326 24.277232209479525 0 0 0
4888 1630 3 -1.1794 32.18531784543339 30.290619692698424 24.198235827659598 0 0 0
4889 1630 2 0.5897 33.08744559522438 30.14146693085948 24.48134500710379 0 0 0
4890 1630 2 0.5897 32.136056710745244 29.887536504990198 23.331443605075282 0 0 0
4891 1631 3 -1.1794 35.19393223172029 29.897768969176568 24.543309987657402 0 0 0
4892 1631 2 0.5897 35.885955396715985 29.839698400133305 25.202069661954315 0 0 0
4893 1631 2 0.5897 35.5592131118262 30.460381193371106 23.860470780752078 0 0 0
4939 1647 3 -1.1794 32.73898544081212 32.88742770908063 24.511579423922814 0 0 0
4940 1647 2 0.5897 32.586443779034006 31.972922887996834 24.273579759150348 0 0 0
4941 1647 2 0.5897 32.210559594209656 33.38844733614045 23.890308736598364 0 0 0
4942 1648 3 -1.1794 35.112599103848744 33.94684795342466 24.34551087330283 0 0 0
4943 1648 2 0.5897 34.642288582113565 34.66634423513168 23.924365492002245 0 0 0
4944 1648 2 0.5897 34.43108237034439 33.313033191457016 24.569218835090393 0 0 0
4947 1649 2 0.5897 38.97611461790581 33.483462650791765 24.752542847147005 0 0 0
5495 1832 2 0.5897 36.41079827311347 28.66544268722331 27.20636932999782 0 0 0
30031 0 1 0 39.185411156322374 30.498066624741362 24.090003937585312 0 0 0
30099 0 1 0 34.41368823864299 29.55189011220003 16.297030745747758 0 0 0
4225 1409 3 -1.1794 38.326452760580786 26.628920155073946 21.865356336782867 0 0 0
4841 1614 2 0.5897 39.52799017992967 26.101850781889233 24.80451762967531 0 0 0
3710 1237 2 0.5897 41.852988687457234 33.54508699872728 17.547005040716346 0 0 0
4945 1649 3 -1.1794 39.45543663640809 33.950143891981035 24.067932051661394 0 0 0
3601 1201 3 -1.1794 41.85708825719042 27.504142059023106 17.017052799073305 0 0 0
3602 1201 2 0.5897 42.548833273320795 27.654334489779252 17.66138315801669 0 0 0
3656 1219 2 0.5897 40.38335681295483 29.94844319460814 16.172663310446296 0 0 0
3658 1220 3 -1.1794 41.83756655813062 30.856166441487876 18.77257942545904 0 0 0
3660 1220 2 0.5897 41.9366787301519 30.716201279126388 19.71428974362639 0 0 0
3707 1236 2 0.5897 40.02792893491602 33.0438247693057 18.10662253951657 0 0 0
3709 1237 3 -1.1794 41.753346610702096 33.74597061461362 18.477568899793805 0 0 0
3711 1237 2 0.5897 41.735383973438175 32.89075360413898 18.907120031669496 0 0 0
3712 1238 3 -1.1794 44.6951946054898 33.30854860871493 19.00988840125487 0 0 0
3713 1238 2 0.5897 43.78928745538154 33.345226842221834 19.316840003373514 0 0 0
3714 1238 2 0.5897 45.21481974389845 33.20655567319954 19.807271311021452 0 0 0
4227 1409 2 0.5897 38.89863268410876 26.87674585952345 22.591596478866823 0 0 0
4228 1410 3 -1.1794 41.758521745125655 26.977135857611973 21.09990353230567 0 0 0
4229 1410 2 0.5897 42.69020085978159 26.777496280436065 21.191283147761457 0 0 0
4230 1410 2 0.5897 41.31943399417346 26.135802342944384 21.224768586204647 0 0 0
4231 1411 3 -1.1794 44.56390357393763 26.709942587555386 21.28899339239268 0 0 0
4232 1411 2 0.5897 44.885899916656186 26.988233082310543 22.146376149339922 0 0 0
4233 1411 2 0.5897 44.68703110995536 27.47466448337076 20.72661169828601 0 0 0
4279 1427 3 -1.1794 38.88181797276216 30.323529854167997 20.316122458174217 0 0 0
4281 1427 2 0.5897 38.793697831310155 29.41055983079691 20.589896330344608 0 0 0
4282 1428 3 -1.1794 42.01172736263714 30.495395955289872 21.357114722331314 0 0 0
4283 1428 2 0.5897 41.06276632219689 30.506880983463223 21.481904677906503 0 0 0
4284 1428 2 0.5897 42.364015879636526 30.264101061369207 22.21654896582736 0 0 0
4285 1429 3 -1.1794 44.724997611730174 29.520326032797897 19.94780128700927 0 0 0
4286 1429 2 0.5897 43.95015648690419 29.606595784946315 20.503148595225777 0 0 0
4287 1429 2 0.5897 44.60668892258438 30.18198808307837 19.266304610212227 0 0 0
4330 1444 3 -1.1794 39.61076925288009 32.8181155628769 21.091056664734527 0 0 0
4331 1444 2 0.5897 39.51409758953632 32.027429855727064 20.56029949443202 0 0 0
4333 1445 3 -1.1794 42.42841807566651 33.35119581087398 21.302124664850425 0 0 0
4334 1445 2 0.5897 42.28797190443462 32.447425533381576 21.584448794473793 0 0 0
4335 1445 2 0.5897 41.60102578814156 33.793346569052474 21.492273894398007 0 0 0
4336 1446 3 -1.1794 45.212225934085346 33.173223528053434 21.90130659453677 0 0 0
4337 1446 2 0.5897 45.67147855073336 33.99596466756218 22.069875970896994 0 0 0
4338 1446 2 0.5897 44.30760631582284 33.43430217943627 21.72887467385073 0 0 0
4840 1614 3 -1.1794 39.72822280338209 26.94535057968306 24.398749634250773 0 0 0
4843 1615 3 -1.1794 42.39767431046708 26.562043385670442 23.889848022239462 0 0 0
4844 1615 2 0.5897 42.72875578233596 26.59279146188414 22.99225601523621 0 0 0
4845 1615 2 0.5897 43.15555750669923 26.30838435721195 24.416632247802838 0 0 0
4846 1616 3 -1.1794 45.810231192047816 27.170426727054682 24.59660228283638 0 0 0
4847 1616 2 0.5897 45.88576930971876 28.118317976534602 24.706273298940918 0 0 0
4848 1616 2 0.5897 45.957143097955935 26.81496129248878 25.473125554580637 0 0 0
4894 1632 3 -1.1794 42.76011442984618 29.695376916691718 23.84759713164723 0 0 0
4895 1632 2 0.5897 43.71504885720259 29.6317690944033 23.830654114151102 0 0 0
4896 1632 2 0.5897 42.45800489739442 28.78975227854379 23.778274006948646 0 0 0
4897 1633 3 -1.1794 45.43913517924222 29.840290375093318 23.34402816504549 0 0 0
4898 1633 2 0.5897 46.395880461007735 29.825980031788458 23.369816623961317 0 0 0
4899 1633 2 0.5897 45.20343349030689 30.711087813391345 23.66400900272701 0 0 0
4946 1649 2 0.5897 39.06260452279736 33.64574329255475 23.249851900263817 0 0 0
4948 1650 3 -1.1794 41.86901625463137 32.45768835934458 24.095800546802433 0 0 0
4949 1650 2 0.5897 41.68215251852191 31.538854288994205 24.28830381220779 0 0 0
4950 1650 2 0.5897 41.02933394918486 32.902572680185806 24.210876949941245 0 0 0
4951 1651 3 -1.1794 44.663896057061486 32.23968557679523 24.65057936069342 0 0 0
4952 1651 2 0.5897 43.72214895390057 32.18677323183112 24.81350296572248 0 0 0
4953 1651 2 0.5897 44.74087488869557 32.77107822464101 23.858160301724755 0 0 0
7346 2449 2 0.5897 5.293570469475218 30.514065397705863 35.07109004969473 0 0 0
3716 1239 2 0.5897 52.092276770467784 33.0356422429506 19.453335473508886 0 0 0
3719 1240 2 0.5897 54.3743327617721 33.405693284931445 17.917974339394757 0 0 0
3606 1202 2 0.5897 51.16335852712857 25.469849640953374 17.229716249596738 0 0 0
3607 1203 3 -1.1794 54.09641833796626 26.290297497242143 18.42887662569426 0 0 0
3609 1203 2 0.5897 53.42706823156987 25.71089469743261 18.06487866900653 0 0 0
3661 1221 3 -1.1794 46.84340853157742 29.72700115441286 17.82616682640993 0 0 0
3663 1221 2 0.5897 47.11935391088468 29.048102052218557 17.21039012798807 0 0 0
3664 1222 3 -1.1794 50.53514735787647 30.84615565528075 17.97697866699805 0 0 0
3666 1222 2 0.5897 51.18762912040723 30.461139139259554 18.562009985193832 0 0 0
3667 1223 3 -1.1794 53.37151833855544 30.34915657803342 19.135961590267076 0 0 0
3669 1223 2 0.5897 53.445496416208506 31.278603286521967 19.352497883414806 0 0 0
3715 1239 3 -1.1794 52.499514487712325 33.264585120782314 18.617885841301284 0 0 0
3717 1239 2 0.5897 52.040643516039765 32.727408160738946 17.972044708840897 0 0 0
[truncated: 4,854,190 more chars]
