# Supplementary material for: Molecular Dynamics Study of Clathrate-like Ordering of Water in Supersaturated Methane Solution at Low Pressure
Source: Molecules. 2023 Mar 26;28(7):2960. doi: 10.3390/molecules28072960 (PMC10095827; doi:10.3390/molecules28072960)
Supplement: Supplementary file 1 [file molecules-28-02960-s001.zip › Simulation_data_Ffles_A_B/box_eq_b_0.6.dat]

LAMMPS data file via write_data, version 30 Nov 2020, timestep = 200

31046 atoms
5 atom types
20002 bonds
1 bond types
10001 angles
1 angle types

0 70.3 xlo xhi
0 70.3 ylo yhi
0 70.3 zlo zhi

Masses

1 16.11
2 1.00794
3 15.9994
4 35.452999
5 22.989771

PairIJ Coeffs # lj/cut/tip4p/long

1 1 0.294237 3.73 13
1 2 0 0 13
1 3 0.249137 3.43688 13
1 4 0.0735672 4.18658 13
1 5 0.321857 2.8759 13
2 2 0 0 13
2 3 0 0 13
2 4 0 0 13
2 5 0 0 13
3 3 0.21095 3.1668 13
3 4 0.0148214 4.23867 13
3 5 0.189715 2.60838 13
4 4 0.0183938 4.69906 13
4 5 0.344068 3.00512 13
5 5 0.35207 2.21737 13

Bond Coeffs # harmonic

1 450 0.9572

Angle Coeffs # harmonic

1 55 104.52

Atoms # full

1 1 3 -1.1794 2.0280687418651424 1.9680293769795154 1.024866809464434 0 0 0
2 1 2 0.5897 1.267250739484674 2.1502300818799536 1.576401506922286 0 0 0
3 1 2 0.5897 1.6765839893561165 1.9324972630824646 0.13524493299332674 0 0 0
4 2 3 -1.1794 3.9791125791105593 2.5484116187563965 3.905054629030781 0 0 0
5 2 2 0.5897 3.608808387845769 1.8144523834808064 3.4147392438986253 0 0 0
6 2 2 0.5897 4.807239003033917 2.2137024242939 4.249159298866898 0 0 0
7 3 3 -1.1794 6.552623005281233 4.1100985547781015 3.1934097212496626 0 0 0
8 3 2 0.5897 7.067891837603993 3.356154668642143 2.906532561884844 0 0 0
9 3 2 0.5897 5.643047476438921 3.821158459981279 3.119805056432053 0 0 0
58 20 3 -1.1794 4.303032448420182 7.212358089119652 3.1591133179054216 0 0 0
59 20 2 0.5897 3.8196000969185837 6.759789405746327 2.467950109567155 0 0 0
60 20 2 0.5897 4.147307020483048 6.6873316121670925 3.944179516884861 0 0 0
61 21 3 -1.1794 7.061745074376499 7.367995087689551 3.5844871877369417 0 0 0
62 21 2 0.5897 7.100175908451897 6.463391617605374 3.8950458176125395 0 0 0
63 21 2 0.5897 6.165642965863696 7.474253004047277 3.2652039194132567 0 0 0
610 204 3 -1.1794 4.746212220152959 3.2573333038821324 6.847263989735017 0 0 0
611 204 2 0.5897 5.4704376613372165 2.8349743062181396 6.385374791496049 0 0 0
612 204 2 0.5897 3.975104139592375 3.0607237472772773 6.3153160619922275 0 0 0
664 222 3 -1.1794 5.295436764148774 6.044842718280739 5.680144375917632 0 0 0
665 222 2 0.5897 5.29863715025667 6.927752540895771 6.049862299607513 0 0 0
666 222 2 0.5897 4.927568302282037 5.495981278496285 6.372716338523014 0 0 0
731 244 2 0.5897 6.428306819705396 8.858113597267758 4.582746833543847 0 0 0
1262 421 2 0.5897 3.245647683506366 3.508549918994184 9.517869893604223 0 0 0
1313 438 2 0.5897 1.1370051551435016 6.18535484239586 8.620990800633255 0 0 0
1316 439 2 0.5897 4.505719772785172 5.559517306871866 9.138230554935186 0 0 0
14117 4706 2 0.5897 21.24106652873281 29.64546960369526 0.5782081800927774 0 0 1
30152 0 1 0 1.2488574186104153 5.232009005753795 3.4059833686135663 0 0 0
10 4 3 -1.1794 7.809943775951543 1.973884540343259 2.356913891853176 0 0 0
11 4 2 0.5897 8.56610524081708 2.2245454694038123 1.8262337970021312 0 0 0
12 4 2 0.5897 7.899308289258408 1.0276177729378846 2.470159928646844 0 0 0
64 22 3 -1.1794 8.014886744794252 6.313934868873319 0.7675847389412824 0 0 0
65 22 2 0.5897 7.873315623967603 6.870004268775972 1.5337285716641977 0 0 0
66 22 2 0.5897 7.34311900535207 5.635499077016457 0.8360299625746691 0 0 0
67 23 3 -1.1794 13.3110890133839 6.786197237997807 1.6646341475598723 0 0 0
68 23 2 0.5897 14.258022877176174 6.738542805777674 1.5331927703141122 0 0 0
69 23 2 0.5897 13.157980118025078 6.311242195720018 2.4814608943272916 0 0 0
70 24 3 -1.1794 15.727692984024147 5.395656253941989 1.6371311192434987 0 0 0
71 24 2 0.5897 16.040593561174898 4.615352262995356 2.0947892146422555 0 0 0
72 24 2 0.5897 16.516161962496845 5.783648709398023 1.2576438738707618 0 0 0
119 40 2 0.5897 9.366836268228838 8.79147478257036 2.947203730733272 0 0 0
123 41 2 0.5897 12.589852944428696 8.256260877561841 2.489106396737587 0 0 0
613 205 3 -1.1794 6.654738489051945 2.41804709577904 5.321849463893157 0 0 0
614 205 2 0.5897 7.0603478618184345 2.886618314281078 4.592360854149197 0 0 0
615 205 2 0.5897 7.330502253466706 1.8102280244588445 5.622067099492376 0 0 0
616 206 3 -1.1794 13.357667514583568 3.2371729586309375 4.969569083279091 0 0 0
617 206 2 0.5897 13.683652396772086 2.389356774751525 4.66761987626484 0 0 0
618 206 2 0.5897 14.037017404170465 3.860743072884451 4.712905251876904 0 0 0
667 223 3 -1.1794 7.530667859359304 6.628812769660786 7.036750062023721 0 0 0
668 223 2 0.5897 6.798376275885254 6.247677329417922 6.552273304431545 0 0 0
669 223 2 0.5897 8.05164319838505 7.077271987091993 6.370641417924698 0 0 0
670 224 3 -1.1794 13.087749921690047 6.330230773538066 4.505064362545563 0 0 0
671 224 2 0.5897 12.786389891482397 5.566176865721525 4.996628867609555 0 0 0
672 224 2 0.5897 12.671963469475624 7.074683089031697 4.939971335621162 0 0 0
673 225 3 -1.1794 15.340170163165013 5.1839921469404 5.233847184271709 0 0 0
674 225 2 0.5897 16.079931272468915 5.382562331796161 4.659778394506113 0 0 0
675 225 2 0.5897 14.593646258117651 5.61981405974749 4.822760125339858 0 0 0
1272 424 2 0.5897 11.71802724080963 1.4749706836906784 8.696134628944376 0 0 0
1323 441 2 0.5897 13.62959227267939 6.389844544394302 10.138391626391828 0 0 0
30223 0 1 0 11.210519049369482 4.890736675069679 7.759850133766399 0 0 0
30269 0 1 0 9.689124506386491 5.4781930064161255 4.387124507025095 0 0 0
1275 425 2 0.5897 16.096104448321455 3.6403484908982766 7.856685064958883 0 0 0
13 5 3 -1.1794 17.221469088567954 2.9046372453575624 3.3618652473957846 0 0 0
14 5 2 0.5897 18.174757798232214 2.9724005779975995 3.4155375702899047 0 0 0
15 5 2 0.5897 17.050103643847528 2.6416548617723015 2.4575943074143303 0 0 0
16 6 3 -1.1794 19.720995372183552 3.2026440186731753 3.676105504293631 0 0 0
17 6 2 0.5897 20.07952293769394 3.1546303621908516 4.562324949467116 0 0 0
18 6 2 0.5897 20.331143143129424 3.7664240395527706 3.2006012177878027 0 0 0
73 25 3 -1.1794 18.21939058110555 6.2287656554404105 3.1914775062045324 0 0 0
74 25 2 0.5897 17.87443554124999 7.098342345861269 2.9888104018053103 0 0 0
75 25 2 0.5897 19.166590890314318 6.315286687938634 3.083965153737671 0 0 0
76 26 3 -1.1794 20.87034950982192 5.588509316153719 2.901932681534421 0 0 0
77 26 2 0.5897 21.141729257580565 5.667412883682776 3.8164592718300185 0 0 0
78 26 2 0.5897 21.19939984645594 6.384527511990126 2.484424922261201 0 0 0
619 207 3 -1.1794 17.33886755063368 2.4098189416890685 6.343183699606891 0 0 0
620 207 2 0.5897 17.782655790782208 1.5624213041694877 6.3778494335239335 0 0 0
621 207 2 0.5897 17.284117621239933 2.6140387697225544 5.409626259837341 0 0 0
622 208 3 -1.1794 21.564689470971764 2.8885628490839683 6.202468875618104 0 0 0
623 208 2 0.5897 21.07419457902378 2.8344592755284514 7.022664194985658 0 0 0
624 208 2 0.5897 21.8480632408256 1.990189654323505 6.03259764832708 0 0 0
627 209 2 0.5897 21.72106246230414 0.0834376099323163 3.734430582611574 0 0 0
676 226 3 -1.1794 18.570539142560182 4.897028076612221 5.743579773674584 0 0 0
677 226 2 0.5897 18.42793094283451 4.905555626536641 4.7971009309346835 0 0 0
678 226 2 0.5897 18.22880190457846 4.0500760611576645 6.03014522043059 0 0 0
679 227 3 -1.1794 21.421921797546243 5.763985973564286 5.514905312285392 0 0 0
680 227 2 0.5897 21.77009398424786 4.9066063493051715 5.75966550253686 0 0 0
681 227 2 0.5897 20.53308728557152 5.772355927702524 5.870059978523358 0 0 0
740 247 2 0.5897 18.372028044041937 10.150721672327704 4.004536090543274 0 0 0
743 248 2 0.5897 20.408232385190157 8.551378899345009 6.2845788931864295 0 0 0
1276 426 3 -1.1794 20.817155220373056 2.5251962173953544 8.897872249341235 0 0 0
1277 426 2 0.5897 21.17453679815213 1.6372446873677173 8.890674341921425 0 0 0
1376 459 2 0.5897 20.797888748894376 10.103936084272348 8.009658326179478 0 0 0
30036 0 1 0 16.813718973792767 9.107288731249188 7.340601607406027 0 0 0
625 209 3 -1.1794 22.29948176488953 0.46785538990794956 4.3931305320269365 0 0 0
124 42 3 -1.1794 20.612194964866845 8.414986167449706 2.733485081771662 0 0 0
1274 425 2 0.5897 16.228403388752984 5.057727207454098 7.341487072927101 0 0 0
30431 0 1 0 22.994793522769847 3.711661933342682 0.9506171354846789 0 0 1
19 7 3 -1.1794 28.151758004977836 1.7483458603183948 2.648904511129932 0 0 0
20 7 2 0.5897 28.83401026680136 2.167505838235684 2.1244345220783285 0 0 0
21 7 2 0.5897 27.86055492450861 2.430858975058954 3.2535600109211256 0 0 0
79 27 3 -1.1794 30.688183440314113 5.548620523398044 2.281748307812877 0 0 0
80 27 2 0.5897 30.47698485342044 6.473476891250084 2.4092927219227365 0 0 0
81 27 2 0.5897 29.940606721353078 5.078587382175841 2.651112111336216 0 0 0
128 43 2 0.5897 27.169504990153296 9.06873858665624 1.0270342353710746 0 0 0
19046 6349 2 0.5897 22.006413412725617 35.0162639106769 23.517532593108452 0 0 0
628 210 3 -1.1794 28.73088826966447 1.702657584760956 5.580414615090499 0 0 0
629 210 2 0.5897 28.040766468671222 1.0720413995679656 5.374774661458477 0 0 0
630 210 2 0.5897 29.544085602055446 1.2052049144799775 5.493911520902405 0 0 0
631 211 3 -1.1794 29.686128066020405 4.145570800490729 4.500378312101008 0 0 0
632 211 2 0.5897 30.54792479332011 3.770808863644845 4.318468404360367 0 0 0
633 211 2 0.5897 29.168737729672962 3.40981972155897 4.827806274795213 0 0 0
682 228 3 -1.1794 23.98830057338159 7.330527274614816 6.204079540176069 0 0 0
683 228 2 0.5897 23.171266679881203 6.961294117630487 5.8688867343784965 0 0 0
684 228 2 0.5897 23.805349439678178 7.522575368916586 7.123795402750822 0 0 0
685 229 3 -1.1794 27.062606815083566 6.365677692292193 6.935616992937261 0 0 0
686 229 2 0.5897 27.0592107703395 5.944573568952403 7.7952055070405315 0 0 0
687 229 2 0.5897 26.233666511601438 6.102201728465142 6.536029045515305 0 0 0
688 230 3 -1.1794 30.20939817563996 6.080295800285693 6.550540124513058 0 0 0
689 230 2 0.5897 30.524559198664903 5.59867192151243 5.785723915040893 0 0 0
690 230 2 0.5897 29.27895354819299 5.862213428097285 6.6048122273836265 0 0 0
746 249 2 0.5897 24.79751703846313 8.995831865895367 6.379431562119804 0 0 0
750 250 2 0.5897 27.379131862173384 7.803119640013283 5.706810419867485 0 0 0
753 251 2 0.5897 29.345900078336857 10.038559395990632 5.534740685568048 0 0 0
1328 443 2 0.5897 21.591787035438934 7.94100659830504 8.6299818210315 0 0 0
1332 444 2 0.5897 27.658203678593843 3.8287787950915604 9.289452493931572 0 0 0
1334 445 2 0.5897 30.666820848044495 6.47206023083412 8.404474759990183 0 0 0
30055 0 1 0 25.195291265676445 4.256049416923348 3.915675343319424 0 0 0
30088 0 1 0 24.066392846674486 8.35956918341019 2.3480674389748635 0 0 0
30178 0 1 0 24.11924137436712 3.1766499186413677 7.741216435237163 0 0 0
30256 0 1 0 31.052563540896703 2.3435177864406884 9.200198979702336 0 0 0
1330 444 3 -1.1794 27.307967658086604 4.71711879158182 9.355930342451417 0 0 0
22 8 3 -1.1794 32.971222393635344 3.1921331284588397 3.80045289507195 0 0 0
23 8 2 0.5897 32.899026724058565 4.1464443831989595 3.7828512186431342 0 0 0
24 8 2 0.5897 33.910401162838056 3.0211731593592854 3.7301109159293184 0 0 0
25 9 3 -1.1794 35.87659601201773 3.380740366239901 2.8910275682792683 0 0 0
26 9 2 0.5897 36.48761706692527 2.7152325548172405 2.5748240468315036 0 0 0
27 9 2 0.5897 35.852948792172256 3.2535774149694436 3.8394494763265175 0 0 0
28 10 3 -1.1794 38.16123207951042 1.9261519467635912 1.2946780000264713 0 0 0
30 10 2 0.5897 38.58704897052305 1.3276444312058366 0.6809187120522668 0 0 0
82 28 3 -1.1794 33.3220031529391 7.0423776835497565 2.246732301413725 0 0 0
83 28 2 0.5897 32.50065909101011 6.615121840697381 2.003671010444199 0 0 0
84 28 2 0.5897 33.27175008649455 7.135428566550821 3.1980726320523254 0 0 0
85 29 3 -1.1794 35.72134793787771 5.873832356014646 2.0825300361512387 0 0 0
86 29 2 0.5897 35.63964933520224 4.920162926438031 2.0910005508974114 0 0 0
87 29 2 0.5897 34.83847591546092 6.192015779076045 2.271019106915059 0 0 0
89 30 2 0.5897 37.39233045437038 6.057065235568825 2.698720057584114 0 0 0
134 45 2 0.5897 32.29339774536424 8.790736267044718 2.0842001390223146 0 0 0
138 46 2 0.5897 36.51588394809484 8.469315676966293 2.3250310479820926 0 0 0
141 47 2 0.5897 39.152338870576926 7.811517251693824 3.765763157371326 0 0 0
634 212 3 -1.1794 32.5895896846089 1.848165850759885 6.27352171596432 0 0 0
635 212 2 0.5897 32.31388898155805 2.3940266784358437 5.537140693674646 0 0 0
636 212 2 0.5897 32.03739086173407 1.0685495468416297 6.214307055083264 0 0 0
637 213 3 -1.1794 35.972274026240136 3.130859431557463 5.570859134274073 0 0 0
638 213 2 0.5897 35.83937955928721 2.7449819280000276 6.436693353252172 0 0 0
639 213 2 0.5897 36.922091123406354 3.2177475226994945 5.490055399181224 0 0 0
691 231 3 -1.1794 33.39757424720619 5.983002506936797 5.258949568535041 0 0 0
692 231 2 0.5897 32.91085951178297 6.746108734973043 5.570415160128335 0 0 0
693 231 2 0.5897 33.51476788669491 5.4388792522235665 6.037683501914203 0 0 0
694 232 3 -1.1794 35.92331415181118 6.696384475451294 6.332778918557319 0 0 0
695 232 2 0.5897 36.44105048952026 5.904506711051979 6.18748579303079 0 0 0
696 232 2 0.5897 35.04696710077231 6.4707555145180375 6.020785210494714 0 0 0
697 233 3 -1.1794 38.90721656734034 6.2859640702719535 5.684863267576063 0 0 0
755 252 2 0.5897 32.932953297534404 8.804186012794245 6.765737022706849 0 0 0
759 253 2 0.5897 36.354050105290945 8.501365347263237 5.795678771709537 0 0 0
1283 428 2 0.5897 34.96769523252197 3.188629192793695 7.873741436718652 0 0 0
1337 446 2 0.5897 34.60620425874486 5.892863402255789 8.146201304972688 0 0 0
698 233 2 0.5897 38.51583618435267 6.35284019154606 6.555829421411274 0 0 0
699 233 2 0.5897 39.79712348097854 5.971933238647094 5.845120008520783 0 0 0
1340 447 2 0.5897 38.37958554004431 4.90027851703287 8.564382161079559 0 0 0
1388 463 2 0.5897 34.13426884779044 8.203552876769423 8.621057200919171 0 0 0
1282 428 3 -1.1794 34.97216756831544 2.2314811554934812 7.88265103822021 0 0 0
1285 429 3 -1.1794 38.97390668134972 2.9720133034153697 9.393102306422616 0 0 0
1339 447 3 -1.1794 38.08371665002607 5.789179815679562 8.368044778470416 0 0 0
1387 463 3 -1.1794 33.54862861852284 7.610831280449052 8.149954379503177 0 0 0
29 10 2 0.5897 37.59255305450904 2.4671737907577875 0.7468360644905726 0 0 0
31 11 3 -1.1794 41.46549987617547 1.0265355944724377 0.05836396717458726 0 0 0
13935 4645 2 0.5897 70.25927525901295 16.974752782147547 0.1856674459748274 0 0 1
33 11 2 0.5897 41.96827440255571 0.9362667908530896 0.8678706609675045 0 0 0
34 12 3 -1.1794 45.84795641973646 2.3091803834877433 1.474212930210948 0 0 0
35 12 2 0.5897 45.321057945751974 2.812249937263364 2.095124242118299 0 0 0
36 12 2 0.5897 45.432591583340084 1.4471318415516277 1.4502151152669578 0 0 0
88 30 3 -1.1794 38.29794886650348 5.945692768075288 2.9880031797782967 0 0 0
90 30 2 0.5897 38.296623623055204 6.238996638629601 3.899158236419355 0 0 0
91 31 3 -1.1794 41.07447462426698 6.594486037990181 2.384341988912066 0 0 0
92 31 2 0.5897 40.25391697801659 6.10185031571625 2.3994362355648233 0 0 0
93 31 2 0.5897 41.56608964787822 6.264978592982238 3.1366527416577195 0 0 0
94 32 3 -1.1794 44.45775017331448 6.991459413460816 1.4468408578548186 0 0 0
95 32 2 0.5897 43.61354302090451 6.869023054122982 1.0126111597256344 0 0 0
96 32 2 0.5897 44.44276271152941 7.899616014455958 1.7489319654751356 0 0 0
143 48 2 0.5897 41.74110252310927 8.437979880155325 1.9981770256582665 0 0 0
640 214 3 -1.1794 43.151428017006225 1.522356972606096 7.783521013819017 0 0 0
641 214 2 0.5897 43.62217509542246 2.331237659777832 7.582672976189494 0 0 0
642 214 2 0.5897 42.65798584450663 1.7230089815725615 8.578810492205678 0 0 0
643 215 3 -1.1794 45.24892215410768 0.37861355230186255 6.099200309131656 0 0 0
644 215 2 0.5897 46.0104129412488 0.5482901723970302 6.653792208035919 0 0 0
645 215 2 0.5897 44.50410917614933 0.4040125976852911 6.699900094745073 0 0 0
700 234 3 -1.1794 42.469523738718046 7.421686332884641 4.932346538032592 0 0 0
701 234 2 0.5897 43.38704783548041 7.641914585456033 5.093221663345198 0 0 0
702 234 2 0.5897 42.01690165309145 8.26511021294569 4.931291328232665 0 0 0
1286 429 2 0.5897 39.72335751995379 2.526288647110563 9.787926116278035 0 0 0
6681 2227 2 0.5897 23.245142966511533 28.34643485410845 35.1107322828813 0 0 0
1292 431 2 0.5897 44.66794152105363 0.7331105952756302 8.881869909207833 0 0 0
1397 466 2 0.5897 45.171265428505514 9.35317756238548 8.426819101019687 0 0 0
30043 0 1 0 39.64712331643573 2.24122631174334 5.138503956409038 0 0 0
30056 0 1 0 41.50672272855789 5.295129644843119 7.53640828532285 0 0 0
30063 0 1 0 42.778835005343176 3.5282224523072587 3.9199664904173805 0 0 0
30065 0 1 0 45.448336670767276 6.204417942190023 6.661004228461433 0 0 0
30147 0 1 0 47.642771178802796 4.32850299513377 3.9855752310598564 0 0 0
37 13 3 -1.1794 48.860881671951155 1.4481279991439293 2.2561049210232698 0 0 0
38 13 2 0.5897 47.96113706941688 1.7398468126031692 2.1091638733830864 0 0 0
39 13 2 0.5897 49.1971591730449 2.0377865891388387 2.9309767899754737 0 0 0
40 14 3 -1.1794 51.17405854701227 2.6807069221535516 4.294873598671054 0 0 0
41 14 2 0.5897 51.26741176963423 2.6807052688391946 5.247510458952884 0 0 0
42 14 2 0.5897 51.907493695445936 2.1512449925152275 3.981863613715112 0 0 0
43 15 3 -1.1794 53.974200282163714 2.385089027637688 3.8917698261156346 0 0 0
44 15 2 0.5897 54.88723495898332 2.2178985948751313 3.6580023365129932 0 0 0
45 15 2 0.5897 53.984132064125475 2.481862989498634 4.844013974155092 0 0 0
97 33 3 -1.1794 47.12891353157442 7.625733166124015 1.00450560082536 0 0 0
98 33 2 0.5897 47.68209860548738 6.909891410517314 0.6917948927451723 0 0 0
99 33 2 0.5897 46.255286819915675 7.240901068851214 1.07459349005143 0 0 0
100 34 3 -1.1794 54.49589399754895 4.934284564259584 2.8736014505415794 0 0 0
101 34 2 0.5897 54.375250416502155 5.413787632277162 3.6932072033430785 0 0 0
102 34 2 0.5897 54.37589485870004 4.015375136515075 3.1132617618353846 0 0 0
149 50 2 0.5897 47.32523012759722 9.343095823879924 2.1514429307272533 0 0 0
646 216 3 -1.1794 49.33223288912347 2.047019822908242 7.10001515409929 0 0 0
647 216 2 0.5897 50.07218940975699 2.613596556286089 7.31838651631507 0 0 0
648 216 2 0.5897 49.55842480258262 1.674662117211598 6.24771290980031 0 0 0
649 217 3 -1.1794 53.56955174574569 3.108892687099177 6.621534895266006 0 0 0
650 217 2 0.5897 54.22088717853508 2.7704079302804656 7.235881739684704 0 0 0
651 217 2 0.5897 53.787850093259124 4.036063077810042 6.527014933309904 0 0 0
703 235 3 -1.1794 48.824448320888585 6.868234740540722 6.555012229173334 0 0 0
704 235 2 0.5897 48.14257980440968 6.530018426031762 5.974583935849517 0 0 0
705 235 2 0.5897 48.9258220768669 6.19256416960951 7.225404605585834 0 0 0
706 236 3 -1.1794 51.340003936310765 6.246659770838878 4.239067135303926 0 0 0
707 236 2 0.5897 51.52829002275741 5.461604015375365 3.7248028745017443 0 0 0
708 236 2 0.5897 50.56370172904282 6.01817710912701 4.750322653207199 0 0 0
709 237 3 -1.1794 54.075650462731 5.816176438098654 5.5779076876181 0 0 0
711 237 2 0.5897 53.225648597309245 6.2516883339192795 5.514201044944465 0 0 0
767 256 2 0.5897 47.76546025120958 8.364234055749622 6.189437910047752 0 0 0
770 257 2 0.5897 50.364851668253735 8.850036344447853 6.393858045987394 0 0 0
773 258 2 0.5897 54.96334018847029 8.888749020409177 4.5518022457678144 0 0 0
1295 432 2 0.5897 47.48835660013326 2.6777992606558096 8.042042205723732 0 0 0
1298 433 2 0.5897 52.97980081448321 2.8486863337056914 8.609333552961255 0 0 0
1345 449 3 -1.1794 48.968627459890534 5.18664468239203 9.014186489195472 0 0 0
1400 467 2 0.5897 48.53084644356816 8.687194072778778 7.94435291246197 0 0 0
30042 0 1 0 51.89329176188393 5.73277204538611 0.9440316977191022 0 0 0
772 258 3 -1.1794 54.17376623844442 8.628582478119228 5.026268330503198 0 0 0
46 16 3 -1.1794 56.796497527655035 2.31693384362084 2.9832785496844973 0 0 0
47 16 2 0.5897 56.95209330121526 1.7199579564104324 3.715153855510086 0 0 0
48 16 2 0.5897 57.13139624276517 3.1608011391296906 3.2865319995882403 0 0 0
49 17 3 -1.1794 59.843087152048454 1.8459264923825627 3.481604025652551 0 0 0
50 17 2 0.5897 58.888378962884886 1.9144773703272941 3.473567086240935 0 0 0
51 17 2 0.5897 60.08629294243417 1.98926257247586 4.396229123479685 0 0 0
103 35 3 -1.1794 56.68418539537024 7.454261252404388 2.004716099309128 0 0 0
104 35 2 0.5897 56.038110756880485 7.96821436440139 1.5202875276187513 0 0 0
105 35 2 0.5897 56.31389180253855 6.572174594691397 2.036921867912631 0 0 0
652 218 3 -1.1794 56.12368431703955 1.256971395998224 5.69966129922079 0 0 0
653 218 2 0.5897 56.41074508897931 0.38635644745698844 5.424239770627454 0 0 0
654 218 2 0.5897 56.55122834594372 1.3943787513786796 6.544975536652307 0 0 0
655 219 3 -1.1794 60.67391109879175 1.6278369620381892 5.9512985147509525 0 0 0
656 219 2 0.5897 60.69630547904132 0.8100216376669886 5.454399854759117 0 0 0
657 219 2 0.5897 61.585080592851675 1.9202653372541758 5.973372716849522 0 0 0
710 237 2 0.5897 54.71436342548261 6.526648875731113 5.518683542217639 0 0 0
712 238 3 -1.1794 57.21803051033649 7.193888770334181 6.351386263454237 0 0 0
713 238 2 0.5897 57.88382064334932 7.868044662695722 6.215485021435349 0 0 0
714 238 2 0.5897 57.67678829557087 6.493643800950707 6.815530625748448 0 0 0
715 239 3 -1.1794 61.68839778050337 7.213510261552564 7.48417892775829 0 0 0
716 239 2 0.5897 62.372147383152175 7.263440764149525 8.152180081781847 0 0 0
717 239 2 0.5897 61.28347194160921 6.356689579166877 7.618810016166995 0 0 0
720 240 2 0.5897 63.20275950332734 5.556364589055948 5.752577823352143 0 0 0
1300 434 3 -1.1794 57.08224463312623 2.587365876467254 8.213979148397122 0 0 0
1304 435 2 0.5897 60.120875734889594 2.683916581471862 7.481507080098785 0 0 0
1349 450 2 0.5897 59.339124145666666 4.995753965389063 8.050732322449722 0 0 0
30066 0 1 0 58.50208424754661 5.114539228178086 4.317020210004703 0 0 0
21732 7244 2 0.5897 34.98073673273809 0.05867219351777919 32.90756851589995 0 1 0
30111 0 1 0 59.19679485316266 1.2055414855253526 0.013672478016609129 0 0 0
783 261 2 0.5897 61.61856732562355 8.652761971566491 6.067337171711771 0 0 0
1348 450 3 -1.1794 59.11842551625545 5.927163471672672 8.051286939394108 0 0 0
52 18 3 -1.1794 66.48834807480051 2.8328110435367635 2.4407615076718727 0 0 0
53 18 2 0.5897 66.99821797382768 3.2131452518738284 3.156030358625905 0 0 0
54 18 2 0.5897 65.77690662022266 3.456413189143613 2.295150921781575 0 0 0
55 19 3 -1.1794 69.79084493530436 2.2770508470577426 2.6438870303812227 0 0 0
56 19 2 0.5897 69.87752627428912 1.3244045229025012 2.6094914713904345 0 0 0
57 19 2 0.5897 68.9456255914382 2.4561543947766915 2.2318700756289496 0 0 0
106 36 3 -1.1794 62.21330270759498 6.842311338187857 3.487072336659567 0 0 0
107 36 2 0.5897 63.03047955718846 6.553996047612806 3.080466304168212 0 0 0
108 36 2 0.5897 61.87525088864594 7.5148407331743 2.895754872262238 0 0 0
109 37 3 -1.1794 64.92170579741902 5.506409553322347 2.144815444454359 0 0 0
110 37 2 0.5897 64.96542847100815 6.25695919585997 1.552366954178914 0 0 0
111 37 2 0.5897 65.3670830945921 5.801364349060972 2.9390909343859475 0 0 0
112 38 3 -1.1794 68.31140978208906 6.964352547363043 1.3958871580290841 0 0 0
113 38 2 0.5897 67.97967470889019 6.4358923887603945 0.6699993092941323 0 0 0
114 38 2 0.5897 67.64538514208543 6.879945476324769 2.0781749962988654 0 0 0
158 53 2 0.5897 63.53997447299519 10.1932060911041 2.681627240184319 0 0 0
161 54 2 0.5897 69.2995802177084 8.861433422045959 2.531761872262833 0 0 0
658 220 3 -1.1794 63.585354820025316 2.1882761406461317 6.503708780747427 0 0 0
659 220 2 0.5897 63.518181310753896 2.111249042624789 7.455436911961177 0 0 0
660 220 2 0.5897 63.27410120074661 3.072917694719377 6.31197123591983 0 0 0
661 221 3 -1.1794 69.20680857363152 2.8873454700374444 5.251598905561253 0 0 0
662 221 2 0.5897 69.14186143224345 2.2603811092016937 5.971966735272846 0 0 0
663 221 2 0.5897 69.55149303245206 2.376489772583755 4.519170763685271 0 0 0
718 240 3 -1.1794 63.60756571137028 4.989662808687348 6.40924596128591 0 0 0
719 240 2 0.5897 63.28001181328033 5.319785076569697 7.245882262768089 0 0 0
721 241 3 -1.1794 65.81737298974902 5.36482891136484 4.674465169906002 0 0 0
722 241 2 0.5897 66.00285071741125 6.287893670273297 4.8470378090091 0 0 0
723 241 2 0.5897 65.1358760130041 5.134827515969818 5.306045089714109 0 0 0
724 242 3 -1.1794 68.72421363639096 5.743182164377173 6.562402323783602 0 0 0
725 242 2 0.5897 67.78799957196026 5.651773519627682 6.739547245552018 0 0 0
726 242 2 0.5897 69.03462248747992 4.845617876946746 6.44300056113966 0 0 0
786 262 2 0.5897 65.53268587484565 8.804854566547405 3.5418940857558696 0 0 0
788 263 2 0.5897 68.84988943717066 7.821091106668726 5.939575009660091 0 0 0
1310 437 2 0.5897 69.26344244495553 2.5197407526012436 8.767678072254393 0 0 0
1352 451 2 0.5897 63.11681626696775 4.661584699797914 9.982627885801284 0 0 0
1355 452 2 0.5897 65.92461442771537 4.962519078851372 8.37536945121218 0 0 0
1359 453 2 0.5897 68.65635036076273 6.078368235617969 8.574316595222534 0 0 0
30262 0 1 0 62.95932587274188 3.0589803173967223 2.4490575767201648 0 0 0
784 262 3 -1.1794 66.27497836131491 8.200526440214587 3.5464623383695804 0 0 0
1306 436 3 -1.1794 66.00818756017512 2.6091024813602997 7.602692837902681 0 0 0
1307 436 2 0.5897 66.83329833620897 2.774853130767675 7.14667688025564 0 0 0
1351 451 3 -1.1794 62.995427529872764 5.195542261342349 9.197525421200913 0 0 0
1354 452 3 -1.1794 66.35164616312638 5.792473314253617 8.163116044888007 0 0 0
115 39 3 -1.1794 3.295706941124642 9.72188481587064 2.0096583232485723 0 0 0
116 39 2 0.5897 3.8960111169981797 9.017195687520985 2.253133474303894 0 0 0
117 39 2 0.5897 2.426518505758754 9.379507165343163 2.2182721497100286 0 0 0
163 55 3 -1.1794 6.042406028270377 13.073585650763498 2.923457331974657 0 0 0
164 55 2 0.5897 5.340852469399197 12.769482525799464 2.347631437541448 0 0 0
165 55 2 0.5897 5.683138409150297 12.986021406343053 3.8063451430696387 0 0 0
211 71 3 -1.1794 6.715704732625577 15.27663701352984 1.3040757214916294 0 0 0
212 71 2 0.5897 6.152494445250118 16.03615732538787 1.1552319346471496 0 0 0
213 71 2 0.5897 6.274750120560137 14.782663349766194 1.9952929240282158 0 0 0
257 86 2 0.5897 2.4509603404206852 17.801463384954868 2.603179059033903 0 0 0
261 87 2 0.5897 6.66262603646222 17.940250967540024 2.7600228737227313 0 0 0
727 243 3 -1.1794 4.076275531080821 9.488257982866362 6.978159045921298 0 0 0
728 243 2 0.5897 3.463571925820647 10.124366485126664 6.609116053110332 0 0 0
729 243 2 0.5897 3.660229554734237 9.197141560151165 7.789571482487275 0 0 0
730 244 3 -1.1794 6.006682954732665 9.671557404099113 4.859828647480029 0 0 0
732 244 2 0.5897 5.161406709376798 9.395220928655473 5.213916658836605 0 0 0
790 264 3 -1.1794 2.43518967702516 11.710025144836072 6.134708703461602 0 0 0
791 264 2 0.5897 1.9685951965499973 11.955700573726167 5.3358560899421645 0 0 0
792 264 2 0.5897 2.283053509775171 12.439524590281263 6.735471955514269 0 0 0
793 265 3 -1.1794 5.350399994257342 12.240265079482416 5.918479469883414 0 0 0
794 265 2 0.5897 5.902516395337342 11.479139095542008 5.739351209447186 0 0 0
795 265 2 0.5897 4.463131454860445 11.94736997323587 5.710636296969525 0 0 0
844 282 3 -1.1794 2.810709840531821 15.327401017133827 5.898367112165054 0 0 0
845 282 2 0.5897 2.9918961523063246 15.245453795725801 6.834683978304364 0 0 0
846 282 2 0.5897 2.9055571952274795 16.262368445131074 5.7165014591471 0 0 0
847 283 3 -1.1794 5.979903259024343 14.862810878892281 6.956837497854897 0 0 0
848 283 2 0.5897 5.731835580171977 14.16517016425191 6.350214281439321 0 0 0
849 283 2 0.5897 6.08419741156776 14.421849340389931 7.7999908596156 0 0 0
908 303 2 0.5897 5.649618251645468 16.694128294371694 6.38993595965318 0 0 0
1477 493 3 -1.1794 3.2309950965488095 14.856679904564626 8.47605296458265 0 0 0
1481 494 2 0.5897 6.883007133563295 13.109119982696111 9.600661197463754 0 0 0
30158 0 1 0 2.0571810041663907 13.141635446211183 2.89582460347182 0 0 0
1360 454 3 -1.1794 3.0303677091489725 8.501510627636044 9.437155107838194 0 0 0
733 245 3 -1.1794 9.21476541331468 9.104775448211305 4.765125700174035 0 0 0
738 246 2 0.5897 15.192294162877705 8.675444776167748 4.035146328886417 0 0 0
1364 455 2 0.5897 9.073064362032575 10.356219784003697 7.2537064235913205 0 0 0
118 40 3 -1.1794 9.329732559732722 9.208567558300798 2.086455359567577 0 0 0
120 40 2 0.5897 9.13827314059577 10.127646105312536 2.2731872957821477 0 0 0
121 41 3 -1.1794 12.29071748000616 8.890304225081248 3.1408254255254144 0 0 0
122 41 2 0.5897 11.676149847920835 9.450238357977845 2.666471677363932 0 0 0
166 56 3 -1.1794 8.628355066393816 11.47852404463295 3.4071395788152254 0 0 0
167 56 2 0.5897 8.866424669199624 12.399798749042874 3.3031801311418096 0 0 0
168 56 2 0.5897 7.749538918997171 11.499021915272948 3.7859453069551234 0 0 0
169 57 3 -1.1794 15.29435070240014 11.813602198437977 1.9895848064289265 0 0 0
170 57 2 0.5897 16.24236904797758 11.941558110774613 2.0230602414690857 0 0 0
171 57 2 0.5897 15.097564171258075 11.275676836101132 2.756489698295113 0 0 0
214 72 3 -1.1794 9.07141787886014 14.283866878322602 3.2416511104377306 0 0 0
215 72 2 0.5897 8.406692888060793 14.804385972974842 2.790616070755446 0 0 0
216 72 2 0.5897 9.882832604024463 14.778207761824174 3.125610704657647 0 0 0
217 73 3 -1.1794 12.091393173781464 15.18121566763181 3.412060849672202 0 0 0
218 73 2 0.5897 11.769606291477718 15.206303104887134 4.313202983448306 0 0 0
219 73 2 0.5897 12.90763779754506 14.683786068283833 3.4624646342078034 0 0 0
220 74 3 -1.1794 14.814312621099196 14.20082826670141 3.2642640265064617 0 0 0
221 74 2 0.5897 15.142364616606297 13.471197756809362 2.7386654991324426 0 0 0
734 245 2 0.5897 9.36932832648154 9.976084882598672 4.400210268786563 0 0 0
735 245 2 0.5897 8.339008160231538 8.868462864105823 4.459449911069725 0 0 0
736 246 3 -1.1794 14.589679623118483 9.267042652817796 4.485810708290571 0 0 0
737 246 2 0.5897 13.742777925469472 9.111015151020394 4.067906061604881 0 0 0
796 266 3 -1.1794 12.309504534340483 12.61175947511431 5.617438028819722 0 0 0
797 266 2 0.5897 13.134714415702481 12.252278791614003 5.291809308848036 0 0 0
798 266 2 0.5897 12.296225355647374 12.379283028864819 6.545883045420858 0 0 0
799 267 3 -1.1794 15.01786900044765 11.830247347637828 5.8308957412027445 0 0 0
801 267 2 0.5897 14.672693491232387 11.795030513891522 6.722997464097641 0 0 0
850 284 3 -1.1794 8.389828838836515 15.783473946775315 5.758772031037426 0 0 0
851 284 2 0.5897 8.886455800096622 15.20683222545839 5.178187737835041 0 0 0
852 284 2 0.5897 7.68073877129705 15.234355416541922 6.093274982354014 0 0 0
853 285 3 -1.1794 11.671304394905642 15.247540953396081 6.068647413666089 0 0 0
854 285 2 0.5897 11.880571555538586 14.313687889022539 6.049684713933808 0 0 0
855 285 2 0.5897 11.321900321735754 15.397391802827212 6.947108171695952 0 0 0
856 286 3 -1.1794 14.755774259169462 15.912911148559786 6.74372674359369 0 0 0
857 286 2 0.5897 14.745074073315363 16.54002709108634 6.020648713977184 0 0 0
858 286 2 0.5897 14.411488077482051 15.104046866567447 6.364995548812969 0 0 0
1368 456 2 0.5897 11.479253203898272 9.984101661361375 6.4873971296954815 0 0 0
1421 474 2 0.5897 8.76582033067526 12.890265126274398 9.019375677460431 0 0 0
1424 475 2 0.5897 13.1098574834824 12.649219133330044 8.768489136171208 0 0 0
1426 476 3 -1.1794 14.699841066325888 11.58168303243843 8.83668060435451 0 0 0
1484 495 2 0.5897 10.217642848301011 15.076327484302292 8.971725315254785 0 0 0
30140 0 1 0 11.902078159783875 12.324913791288417 1.4083231324377237 0 0 0
913 305 3 -1.1794 15.30125796809324 17.82234312858311 4.728060794781826 0 0 0
914 305 2 0.5897 15.106525820821943 18.10965849093451 3.8360066197901386 0 0 0
1541 514 2 0.5897 12.50415653740953 15.716519117532165 7.986916694741506 0 0 0
1366 456 3 -1.1794 12.289844253146487 9.475009066231515 6.486746847914485 0 0 0
1363 455 3 -1.1794 9.893537793835957 10.848949697974124 7.270206460694843 0 0 0
1423 475 3 -1.1794 12.354965740853006 13.229022823525474 8.667499999768376 0 0 0
126 42 2 0.5897 21.086783182111546 9.202815579498036 2.9986693569637994 0 0 0
222 74 2 0.5897 15.005605180612754 14.978907450114987 2.740592746717248 0 0 0
30162 0 1 0 17.96794113406133 14.464955896906183 1.4379326367551353 0 0 0
125 42 2 0.5897 20.614174608912982 8.44425632478148 1.7767346922217389 0 0 0
172 58 3 -1.1794 18.285550672678546 11.709524621109376 2.9305613342439214 0 0 0
173 58 2 0.5897 19.114169668134082 12.114862769248678 2.674977487613314 0 0 0
174 58 2 0.5897 17.994347471580134 12.216136688093194 3.688701350567146 0 0 0
175 59 3 -1.1794 21.237978978263456 12.441743990194363 3.4755988588701605 0 0 0
176 59 2 0.5897 21.38529861097582 12.261077082565182 4.4039783171540305 0 0 0
177 59 2 0.5897 20.939453701824956 13.350908663181768 3.4524610713108097 0 0 0
223 75 3 -1.1794 20.45125484404035 14.947275205838139 3.4959048267305812 0 0 0
224 75 2 0.5897 20.193656434337303 15.710992462108118 2.9795611051864053 0 0 0
225 75 2 0.5897 21.40271774419134 14.903235418933548 3.4009806274379386 0 0 0
275 92 2 0.5897 21.818008319925827 18.249466826189096 4.5369327788348475 0 0 0
739 247 3 -1.1794 18.340709992724694 9.301507860330206 4.445088403660732 0 0 0
741 247 2 0.5897 19.099563867176755 8.826958323608599 4.105714782804924 0 0 0
742 248 3 -1.1794 20.566635471648773 9.388439846401075 5.848151035738118 0 0 0
744 248 2 0.5897 19.705708400820104 9.659737381225268 5.529663850662706 0 0 0
800 267 2 0.5897 14.943487700265184 10.931816613021965 5.509149716625877 0 0 0
802 268 3 -1.1794 17.606732217447327 12.939676613492255 5.3034982994028415 0 0 0
803 268 2 0.5897 16.740317474094965 12.532789489737993 5.30396407251496 0 0 0
804 268 2 0.5897 17.54045005855536 13.646120227685886 5.9459746063185825 0 0 0
859 287 3 -1.1794 18.116968593533958 15.477883441476095 5.273219688059147 0 0 0
860 287 2 0.5897 18.938273196935615 15.407724082017396 4.786631488632621 0 0 0
861 287 2 0.5897 17.538852681103734 14.835179200609112 4.862191339267525 0 0 0
917 306 2 0.5897 18.544218095135967 17.442548788240554 5.1688026479295575 0 0 0
1374 458 2 0.5897 18.126578746594415 11.102111852831694 9.902539367572041 0 0 0
1487 496 2 0.5897 18.220183225176275 15.719348128067638 7.299856550950625 0 0 0
30132 0 1 0 16.680901217608124 8.549086825231178 0.989086910676211 0 0 0
21065 7022 2 0.5897 48.187874100894355 0.642454584601644 29.474744836143394 0 1 0
1486 496 3 -1.1794 18.483919445158882 15.311379709393169 8.124621571664465 0 0 0
132 44 2 0.5897 28.882886980174906 8.408494960197975 3.0212793495987302 0 0 0
1382 461 2 0.5897 28.02203793566598 9.146728288688005 8.549512442556278 0 0 0
127 43 3 -1.1794 27.232647034516607 9.80327490325022 1.6375272042745268 0 0 0
129 43 2 0.5897 26.515361608190357 9.66379564274248 2.2558132298136893 0 0 0
130 44 3 -1.1794 29.789372843054725 8.13993863843711 3.1709206592459904 0 0 0
131 44 2 0.5897 30.271982078756203 8.498568788709088 2.426136848169376 0 0 0
178 60 3 -1.1794 24.240395996081283 12.25341669252467 3.6211384056042113 0 0 0
179 60 2 0.5897 25.192305290646228 12.279322031795937 3.7182401452141516 0 0 0
180 60 2 0.5897 24.04767188100808 11.345539871825478 3.3869402706660012 0 0 0
181 61 3 -1.1794 26.82675438422324 12.358478920449313 3.444957216335492 0 0 0
182 61 2 0.5897 26.90875873455483 12.025877611302093 2.551154270874286 0 0 0
183 61 2 0.5897 26.680005062882213 13.298380991135248 3.3387470022369947 0 0 0
226 76 3 -1.1794 23.46689853890264 15.081774049466178 4.00917004128194 0 0 0
227 76 2 0.5897 23.888377588476335 15.697599058980071 3.4097147466354993 0 0 0
228 76 2 0.5897 23.58813793771426 14.225798031105759 3.598270590429125 0 0 0
285 95 2 0.5897 29.63573266615383 18.859483136699364 1.9972467096919666 0 0 0
745 249 3 -1.1794 25.10749735913194 9.892066892397008 6.249407233546119 0 0 0
747 249 2 0.5897 25.710551672972365 10.045326459403185 6.976777851557585 0 0 0
748 250 3 -1.1794 27.288964599829598 8.45868421008763 5.0151908956413 0 0 0
749 250 2 0.5897 26.396699690890873 8.79079544127294 5.114173223265351 0 0 0
751 251 3 -1.1794 30.18328197719075 10.272904097997507 5.1346078657211 0 0 0
752 251 2 0.5897 30.06030248729545 10.099144013910903 4.201379099199293 0 0 0
805 269 3 -1.1794 23.223158926536406 12.07126341830687 6.369965060535876 0 0 0
806 269 2 0.5897 23.6124133493603 11.21654565067179 6.185109520373892 0 0 0
807 269 2 0.5897 23.57610182491363 12.647403760658783 5.691934133771987 0 0 0
808 270 3 -1.1794 30.126094845612542 13.101932643120726 5.562961789188129 0 0 0
809 270 2 0.5897 29.19833914538906 13.128421667617605 5.328869375041742 0 0 0
810 270 2 0.5897 30.38589001172242 12.193147152155168 5.411809010974913 0 0 0
862 288 3 -1.1794 28.3847041023939 15.72275176280556 5.784937722866118 0 0 0
863 288 2 0.5897 29.131332228057506 15.123771200890143 5.7853047083161515 0 0 0
864 288 2 0.5897 27.71243356629656 15.2685899141106 6.29289584782337 0 0 0
1380 460 2 0.5897 23.866217282838353 9.446887297703137 8.84656722337244 0 0 0
1385 462 2 0.5897 29.87236889611961 8.55696093114961 6.981867375115652 0 0 0
1437 479 2 0.5897 27.114596914678362 11.467583421237608 8.673890996567241 0 0 0
1440 480 2 0.5897 30.357952940919745 12.04764701199316 7.529204278170877 0 0 0
1493 498 2 0.5897 27.092273505577857 15.531816184226335 8.506541960689102 0 0 0
1554 518 2 0.5897 23.926817966459964 16.926626820436237 8.584129908824789 0 0 0
1556 519 2 0.5897 26.875722277012486 17.336911370962206 7.447924949007247 0 0 0
30057 0 1 0 29.47135543564511 14.119919534843518 1.7915553775098902 0 0 0
923 308 2 0.5897 25.926977124298052 17.165337755337486 4.145314534500439 0 0 0
1381 461 3 -1.1794 27.311705053920786 9.7499389845765 8.768135484117375 0 0 0
1433 478 2 0.5897 23.835368667386014 12.149496897533647 8.142681144292329 0 0 0
1490 497 2 0.5897 23.73846342991397 14.16558124032619 9.252779356366386 0 0 0
1492 498 3 -1.1794 26.41229449793887 15.305874035136078 7.871868534915113 0 0 0
133 45 3 -1.1794 31.737138299882584 9.546488209084917 1.8954001376144862 0 0 0
135 45 2 0.5897 32.17665191125295 10.280979984477568 2.3238638852018894 0 0 0
136 46 3 -1.1794 36.798990080933415 9.211449490336227 2.8591841645101437 0 0 0
137 46 2 0.5897 37.75514019361883 9.175399533244285 2.8325580275413054 0 0 0
139 47 3 -1.1794 39.33202805942195 8.713307578483311 3.4998362659565507 0 0 0
184 62 3 -1.1794 33.16673050350944 11.735191087363065 2.4846059282287873 0 0 0
185 62 2 0.5897 33.99605260854954 11.744326331855502 2.0067218925109636 0 0 0
186 62 2 0.5897 33.408633871338026 11.935020484160425 3.3889191322225964 0 0 0
187 63 3 -1.1794 35.8065917871045 11.842276613771038 1.817814645971646 0 0 0
188 63 2 0.5897 36.64691349939336 12.227086205890222 1.5687907313629685 0 0 0
189 63 2 0.5897 36.039270051484955 11.083557344108495 2.353013927770343 0 0 0
229 77 3 -1.1794 37.32047201147968 14.535751742329024 1.4644238973780994 0 0 0
230 77 2 0.5897 37.307884266407264 15.396590574916615 1.0460588721808848 0 0 0
231 77 2 0.5897 36.40578054598078 14.25369394799591 1.4606563566541737 0 0 0
232 78 3 -1.1794 39.16366423188467 15.195515019437027 3.351848804160275 0 0 0
234 78 2 0.5897 38.660188280167475 14.895641487466282 2.59499946764508 0 0 0
293 98 2 0.5897 38.11224990347164 17.74387943372831 3.591672837321906 0 0 0
754 252 3 -1.1794 32.760773937478554 8.86644826862631 5.826210472916177 0 0 0
756 252 2 0.5897 31.924594245033223 9.328354159301023 5.765558799620371 0 0 0
757 253 3 -1.1794 36.79489730762291 9.33939457321972 5.655707057853908 0 0 0
758 253 2 0.5897 36.77875811520881 9.463494652233058 4.706723423054331 0 0 0
811 271 3 -1.1794 33.792328245637 11.703247189616015 5.208863369553612 0 0 0
812 271 2 0.5897 33.357901866214355 10.889927119016074 5.465798923097397 0 0 0
813 271 2 0.5897 33.469966523893625 12.354651172560471 5.831750463512975 0 0 0
814 272 3 -1.1794 36.47123405671787 12.431548044268077 5.554722136357379 0 0 0
815 272 2 0.5897 35.760234609296134 12.867386320626135 5.084874457051641 0 0 0
816 272 2 0.5897 36.3431799249249 11.50039252123266 5.373659774434338 0 0 0
819 273 2 0.5897 39.55870514997505 11.337775057546793 5.899542286266432 0 0 0
865 289 3 -1.1794 31.495160999715065 15.601231663306105 6.232120477294015 0 0 0
866 289 2 0.5897 31.348261275694174 14.754727683413341 5.810120494876628 0 0 0
867 289 2 0.5897 32.36250966858914 15.523947029668788 6.629569057301396 0 0 0
868 290 3 -1.1794 35.59232795473728 15.699329373614175 6.207818036364376 0 0 0
869 290 2 0.5897 35.32327410964041 15.169971322629696 6.9585654668998815 0 0 0
870 290 2 0.5897 36.42136504356158 15.312518652377353 5.92620333199301 0 0 0
932 311 2 0.5897 36.70037864799286 17.212565607720617 6.5609363887620855 0 0 0
1392 464 2 0.5897 35.67135412859773 9.512830975914886 8.529651040492862 0 0 0
1442 481 2 0.5897 34.25395814939003 12.815226245980451 7.701795365781116 0 0 0
1445 482 2 0.5897 36.23505076859148 11.456119035614966 7.544656351583436 0 0 0
1447 483 3 -1.1794 38.22861941198874 11.777485948383784 9.141491079286983 0 0 0
1496 499 2 0.5897 34.055847634459596 15.1852886037446 9.741476234805955 0 0 0
30032 0 1 0 39.29922102662285 11.941089053741884 1.6220989055690955 0 0 0
30255 0 1 0 33.00807308914142 15.055623930767942 1.9476087573519736 0 0 0
871 291 3 -1.1794 38.18569355210237 14.7389220492866 5.756547167265952 0 0 0
288 96 2 0.5897 32.68445131754523 17.47287862437776 2.1915277476240327 0 0 0
1566 522 2 0.5897 37.20210873558422 17.43862346125231 9.266462121706788 0 0 0
1393 465 3 -1.1794 39.357819306175536 9.49471076684103 7.645298151463232 0 0 0
1441 481 3 -1.1794 33.56696916841243 13.42445582316685 7.431393443061756 0 0 0
1495 499 3 -1.1794 33.18225216898233 15.569887094186122 9.669728423151351 0 0 0
763 255 3 -1.1794 44.55812467966972 9.275092462775449 5.285413563532331 0 0 0
873 291 2 0.5897 38.4968411908471 13.834591267814979 5.796604268377124 0 0 0
140 47 2 0.5897 40.141840550414216 8.657103565637676 2.992611864687162 0 0 0
142 48 3 -1.1794 42.14375059029531 9.26705800496563 1.7398436803079171 0 0 0
144 48 2 0.5897 42.931629936481755 9.329737674513504 2.27979842516628 0 0 0
145 49 3 -1.1794 44.572759127580625 9.869258131562 2.6311667830738075 0 0 0
146 49 2 0.5897 44.928509052575855 10.751604015322116 2.525625006484075 0 0 0
147 49 2 0.5897 44.75037725851913 9.646607987723653 3.5450105746694773 0 0 0
190 64 3 -1.1794 42.82391482480914 12.660408342417009 1.8394709528520818 0 0 0
191 64 2 0.5897 42.121993877290365 12.935587234191669 2.4292298917281085 0 0 0
192 64 2 0.5897 42.783700393728516 11.704094073045619 1.8483130839591686 0 0 0
193 65 3 -1.1794 45.385702595866924 12.570980908057395 2.6972031030235195 0 0 0
194 65 2 0.5897 45.93867356881332 13.007284985777323 2.04905707913164 0 0 0
195 65 2 0.5897 44.50014218487576 12.63572120891441 2.339680193954851 0 0 0
233 78 2 0.5897 40.07240696587479 14.990126286516851 3.1322244000744837 0 0 0
235 79 3 -1.1794 41.81558657551463 15.09174939087873 3.791364730178452 0 0 0
236 79 2 0.5897 42.74960357531346 14.947155916223386 3.6399168788762624 0 0 0
237 79 2 0.5897 41.783722029909114 15.709612168608343 4.521749243808917 0 0 0
296 99 2 0.5897 41.513555552410686 18.225237921491974 2.0786627562393987 0 0 0
760 254 3 -1.1794 41.1609565361211 10.205754986226806 4.8180632606874525 0 0 0
761 254 2 0.5897 41.248353350406724 11.156654105295807 4.751838680050779 0 0 0
762 254 2 0.5897 40.38341388454911 9.99951132384076 4.299292330748279 0 0 0
764 255 2 0.5897 45.47571122630207 9.131328769008967 5.51693089224976 0 0 0
765 255 2 0.5897 44.16123338151433 9.624604461121761 6.083255069381469 0 0 0
817 273 3 -1.1794 39.25265655407233 12.200362920501034 5.619349189773331 0 0 0
818 273 2 0.5897 38.31222791857151 12.190873408074133 5.797497450082255 0 0 0
820 274 3 -1.1794 42.25379707772514 12.637272573930863 5.439792794167246 0 0 0
821 274 2 0.5897 42.26147628395226 13.519633852559421 5.068832718454845 0 0 0
822 274 2 0.5897 42.659935126586504 12.7354539052395 6.300979647221322 0 0 0
823 275 3 -1.1794 45.393288874912926 12.933369762800465 5.474543666709889 0 0 0
824 275 2 0.5897 45.518977566401574 12.983178974289341 4.526939823959607 0 0 0
825 275 2 0.5897 44.47238517786197 12.695559506604887 5.582313925881909 0 0 0
872 291 2 0.5897 38.63978088047744 15.11579136356999 5.002885419715255 0 0 0
874 292 3 -1.1794 41.81061087307888 16.0730046958671 6.29052134082103 0 0 0
875 292 2 0.5897 42.53850802189781 16.240613980817372 6.8891066781870265 0 0 0
876 292 2 0.5897 41.167964175131715 16.7512825002109 6.498309828151019 0 0 0
877 293 3 -1.1794 45.51211516683503 15.543772845346345 6.678510526114679 0 0 0
878 293 2 0.5897 46.38287281178867 15.414514551121263 7.054416047169747 0 0 0
879 293 2 0.5897 45.311951112911814 14.713813216547509 6.245689418128932 0 0 0
939 313 2 0.5897 44.95442569622552 17.747899130628518 6.401194995849449 0 0 0
1395 465 2 0.5897 40.20717072283654 9.351368672788734 7.227821341990916 0 0 0
1396 466 3 -1.1794 44.31831815014054 9.738854558614252 8.226904320103642 0 0 0
1451 484 2 0.5897 41.38686609459826 12.734784786974393 8.812539667473596 0 0 0
1502 501 2 0.5897 39.208858136367446 14.76002934029288 7.739067009166476 0 0 0
1504 502 3 -1.1794 42.31968691206957 14.839524912628233 9.415574178853854 0 0 0
1508 503 2 0.5897 45.28119225846715 14.945462570268413 8.70398858593976 0 0 0
299 100 2 0.5897 45.750871499921615 17.985233565713436 1.7045428894778822 0 0 0
1568 523 2 0.5897 39.40563682502074 16.432418547540568 10.006413431070392 0 0 0
1453 485 3 -1.1794 43.536890493223915 12.494117584773852 7.8999126893376195 0 0 0
1454 485 2 0.5897 43.556316113246105 11.611457605786333 8.269732020608698 0 0 0
30395 0 1 0 40.92348815941681 15.218619862737759 0.41004445643544046 0 0 1
148 50 3 -1.1794 47.66410621010881 9.871338379244254 2.874184581310648 0 0 0
150 50 2 0.5897 47.5160831056204 9.335254423848266 3.653244774219163 0 0 0
151 51 3 -1.1794 50.26611475360998 9.55264337385316 1.9173048017880654 0 0 0
152 51 2 0.5897 50.50137551092429 8.838069059314957 2.5091390186248756 0 0 0
153 51 2 0.5897 49.314373781868326 9.622459759247329 1.991787189384706 0 0 0
196 66 3 -1.1794 49.95741864461404 12.008373663969984 3.553147994673505 0 0 0
197 66 2 0.5897 50.247349464169176 11.227934386288387 3.08082791599899 0 0 0
198 66 2 0.5897 50.381466509839655 11.94243458448961 4.4087569829563105 0 0 0
238 80 3 -1.1794 48.241584475965844 14.45681758001712 2.888675383211303 0 0 0
239 80 2 0.5897 47.94124345983623 14.322470360173723 1.9897998060103665 0 0 0
240 80 2 0.5897 48.664449796681325 13.631614089149247 3.126277846955019 0 0 0
241 81 3 -1.1794 50.936441403549914 14.680866481094112 3.072869013897104 0 0 0
242 81 2 0.5897 50.035279019468746 14.954579100926553 2.9019326865890127 0 0 0
243 81 2 0.5897 50.86588203763903 13.755367506284111 3.306759248141301 0 0 0
244 82 3 -1.1794 53.595539490078636 15.255961548050022 2.210648494256395 0 0 0
245 82 2 0.5897 52.64084830104682 15.236503452973565 2.2771214456783984 0 0 0
309 103 2 0.5897 53.60151896543762 18.099522779030746 2.326607654833861 0 0 0
766 256 3 -1.1794 47.29910954611991 8.987591368617219 5.632504878842102 0 0 0
768 256 2 0.5897 47.70923265710971 9.831619501396046 5.8213144871471565 0 0 0
769 257 3 -1.1794 50.92312240397558 9.208197379772345 5.7037231788155545 0 0 0
771 257 2 0.5897 51.50515684855647 8.486112817136267 5.466949989906517 0 0 0
774 258 2 0.5897 53.85372770033711 9.439123283845934 5.422286026246474 0 0 0
826 276 3 -1.1794 48.0712631482915 11.745523057090828 5.446273682056933 0 0 0
827 276 2 0.5897 48.43904619714947 11.633060030199138 4.569734325781602 0 0 0
828 276 2 0.5897 47.16672674631759 12.018976153895428 5.293730114767056 0 0 0
829 277 3 -1.1794 51.29749345399316 11.967113186196238 5.8762961377527105 0 0 0
830 277 2 0.5897 51.495081712235645 11.048279438019451 6.057776335517645 0 0 0
831 277 2 0.5897 50.76642680089492 12.249955999532393 6.62074221290261 0 0 0
832 278 3 -1.1794 54.0856006123355 11.255427545388192 6.32606431084699 0 0 0
833 278 2 0.5897 53.949011235745054 11.507047209265663 7.239443938536418 0 0 0
834 278 2 0.5897 53.44873235710396 11.775534124992891 5.836044899056853 0 0 0
880 294 3 -1.1794 48.40943515070136 14.903516513335276 6.071012308100235 0 0 0
881 294 2 0.5897 49.29208879834152 14.747875244469311 5.734961817335068 0 0 0
882 294 2 0.5897 47.87215522190165 14.228808052940478 5.655885213726154 0 0 0
883 295 3 -1.1794 51.58607200766029 15.392958742309313 5.822079799353323 0 0 0
884 295 2 0.5897 51.239317245043985 16.273379843085163 5.677678975436177 0 0 0
885 295 2 0.5897 51.45355032398108 14.942998491106291 4.987690179144011 0 0 0
886 296 3 -1.1794 54.37736922780263 16.224684712202315 4.625103652961605 0 0 0
887 296 2 0.5897 53.79146454463006 16.07605082383421 3.882906592614274 0 0 0
888 296 2 0.5897 53.817400841580664 16.129996347301592 5.395623611086046 0 0 0
941 314 2 0.5897 47.507921878638456 16.731579596916802 5.38702079772645 0 0 0
948 316 2 0.5897 54.07009690269277 18.130047341945126 4.902991153719875 0 0 0
1404 468 2 0.5897 53.992259476041156 8.824079018765673 9.722775973221664 0 0 0
1457 486 2 0.5897 48.96424534413728 12.28855687079665 7.501384094195572 0 0 0
1461 487 2 0.5897 50.67128176346245 11.273859849748932 8.896884378876656 0 0 0
1511 504 2 0.5897 48.7159402604964 15.336938132840569 8.211423408301254 0 0 0
1514 505 2 0.5897 53.81089396478657 13.84859741830958 9.557454858528459 0 0 0
1580 527 2 0.5897 50.43405216707518 17.89000267125329 7.542025611584834 0 0 0
30081 0 1 0 54.64798041797733 12.190457163580698 3.018770327224163 0 0 0
30251 0 1 0 53.65033289232551 8.951318255249415 1.7239328816999369 0 0 0
246 82 2 0.5897 53.85146625201429 14.334950975078424 2.1609209609179607 0 0 0
302 101 2 0.5897 48.126046933653384 16.29436375005525 2.501001740431098 0 0 0
1583 528 2 0.5897 53.324661998840604 16.39246646850808 8.455696889898793 0 0 0
1399 467 3 -1.1794 48.843877151022724 9.352501616646125 8.55722277028957 0 0 0
1456 486 3 -1.1794 49.57960742725041 12.512619941952124 8.199494034729634 0 0 0
154 52 3 -1.1794 56.52825003152275 9.58512777579029 3.839797177974272 0 0 0
780 260 2 0.5897 59.34057876628218 8.989648248264904 6.918523556059233 0 0 0
1408 470 3 -1.1794 59.569017137430215 8.47425056365804 9.323770765180619 0 0 0
155 52 2 0.5897 56.72841946456338 8.729192229397789 3.4609334848888946 0 0 0
156 52 2 0.5897 56.61291596520291 10.196975432497512 3.108561330794939 0 0 0
159 53 2 0.5897 63.319316130701985 9.748472730326341 1.251446516626951 0 0 0
199 67 3 -1.1794 58.128492507689515 10.159180466537048 0.54189557685837 0 0 0
200 67 2 0.5897 58.987615393067394 10.101051676995096 0.959939817510651 0 0 0
201 67 2 0.5897 57.970979208576715 11.09852167967765 0.4467152426053857 0 0 0
202 68 3 -1.1794 60.732956380500084 11.53342341192716 2.017914551582149 0 0 0
203 68 2 0.5897 60.91162649257513 12.169829618854166 2.710226893640576 0 0 0
204 68 2 0.5897 61.24000736813079 11.845462988332978 1.268406325469928 0 0 0
247 83 3 -1.1794 56.86585501533296 15.632885157129946 2.134601096027277 0 0 0
248 83 2 0.5897 56.06892801821224 16.021856807802035 2.4949345397826135 0 0 0
249 83 2 0.5897 56.85585689220358 15.878753503806468 1.2095713076314003 0 0 0
775 259 3 -1.1794 56.09077684128862 10.001614064118673 7.526029320102298 0 0 0
776 259 2 0.5897 56.515221551271004 9.388013664555597 6.926385384808317 0 0 0
777 259 2 0.5897 55.51303934105762 10.521952223221485 6.967728833321312 0 0 0
778 260 3 -1.1794 58.7940755808128 9.46988381412796 6.2964788659894495 0 0 0
779 260 2 0.5897 59.384190485325625 9.683661292728642 5.57377871614616 0 0 0
889 297 3 -1.1794 56.5829284742331 15.746479361146195 5.61517211881177 0 0 0
890 297 2 0.5897 57.21839453242558 15.668046046268616 4.90365082892107 0 0 0
891 297 2 0.5897 55.74977289190819 15.915550840704213 5.175287840813765 0 0 0
892 298 3 -1.1794 59.834960786608136 15.03017369695904 5.740594977063528 0 0 0
893 298 2 0.5897 59.714322703799674 14.686110179854989 6.625636785984847 0 0 0
894 298 2 0.5897 60.18521842285624 14.292069219263157 5.241843301616365 0 0 0
1406 469 2 0.5897 56.891507060656735 7.510479010836382 8.007607824094231 0 0 0
1467 489 2 0.5897 56.70924600516259 11.24917117025743 8.577313000353374 0 0 0
1468 490 3 -1.1794 59.832228145197696 11.98249430793415 8.056638027191442 0 0 0
1517 506 2 0.5897 56.706353070848614 14.633863636524111 7.154216904965967 0 0 0
1520 507 2 0.5897 59.804320836682535 13.689478692587969 8.55466937548179 0 0 0
30160 0 1 0 57.821329524926 12.546603941026554 5.138738831806618 0 0 0
1589 530 2 0.5897 59.20352185549742 18.12140086262988 7.638386684404234 0 0 0
897 299 2 0.5897 62.93295268710166 15.974508856659945 5.110741514370935 0 0 0
157 53 3 -1.1794 63.526740532757614 9.415039994085003 2.124389143439196 0 0 0
160 54 3 -1.1794 69.79835373937814 9.375985242064315 3.1663432507733265 0 0 0
162 54 2 0.5897 69.48500806334383 9.074507560633995 4.019078788650313 0 0 0
205 69 3 -1.1794 66.13149523780558 12.52598876737563 2.0873459133594645 0 0 0
206 69 2 0.5897 67.03719898672409 12.235484486633721 2.194767891315645 0 0 0
207 69 2 0.5897 65.95919916368965 12.433098743240148 1.1503734835191661 0 0 0
208 70 3 -1.1794 68.70020752137582 11.905409436200804 2.398173206254371 0 0 0
209 70 2 0.5897 69.01777446437461 12.507812526994645 3.0708494749522894 0 0 0
210 70 2 0.5897 69.04366184523386 11.051061492724221 2.659631252834979 0 0 0
250 84 3 -1.1794 62.40111210580298 13.79515179709566 2.0705604502415857 0 0 0
251 84 2 0.5897 62.98164783258082 13.89623787511801 1.3162450727593975 0 0 0
252 84 2 0.5897 62.99201568435144 13.66912338265265 2.8129765084454763 0 0 0
253 85 3 -1.1794 66.40183026754787 15.37926690738363 2.483695433693229 0 0 0
254 85 2 0.5897 66.35448096031493 15.726760467251147 3.3743345306145067 0 0 0
255 85 2 0.5897 66.3412885186118 14.430237587546031 2.5928296217542424 0 0 0
317 106 2 0.5897 61.67646157696579 15.352805919569587 1.7926343408389118 0 0 0
320 107 2 0.5897 67.83405545406092 17.01352833849691 1.8734520725976482 0 0 0
781 261 3 -1.1794 61.743464874833506 9.146300297495012 5.256748980495996 0 0 0
782 261 2 0.5897 62.08794118777732 8.504541278293331 4.635689928930664 0 0 0
785 262 2 0.5897 67.0073402493694 8.722442802665384 3.8743049028890497 0 0 0
787 263 3 -1.1794 68.42944468073193 8.674282755329003 5.832236590814651 0 0 0
789 263 2 0.5897 68.10334856374386 8.892663888154228 6.705278757728832 0 0 0
835 279 3 -1.1794 62.64086607352181 12.20311596482511 5.037338108417966 0 0 0
836 279 2 0.5897 62.32138643830631 11.326300076544191 5.250313723208331 0 0 0
837 279 2 0.5897 63.59423834929227 12.127374343501284 5.077041568789836 0 0 0
838 280 3 -1.1794 66.81053649615596 12.624505092060367 5.764155422960533 0 0 0
839 280 2 0.5897 67.25331499762709 12.570453332259117 6.611065741559339 0 0 0
840 280 2 0.5897 67.38724960907436 13.166751109720003 5.226007823192206 0 0 0
841 281 3 -1.1794 70.13478183622328 12.480909093858 4.871418389951986 0 0 0
842 281 2 0.5897 69.96262738681675 13.294573630565099 5.3452807995046685 0 0 0
843 281 2 0.5897 69.8404677459112 11.790397238638366 5.465391582364433 0 0 0
895 299 3 -1.1794 63.41947083376382 15.187548269362289 4.865331779608504 0 0 0
896 299 2 0.5897 63.15742142465635 14.532051366553253 5.511772598770964 0 0 0
898 300 3 -1.1794 65.95459085023558 16.143341081066968 5.554359533695378 0 0 0
899 300 2 0.5897 65.09911060618076 15.927069959440448 5.18339838199208 0 0 0
900 300 2 0.5897 66.04234762642618 15.562316099089692 6.309965353653467 0 0 0
901 301 3 -1.1794 70.08442058749097 15.147831601772147 5.909476326881142 0 0 0
902 301 2 0.5897 69.64967956919556 15.861036778014396 6.3769912923499525 0 0 0
903 301 2 0.5897 0.7174340070551567 15.351211492135619 5.9754677600140615 1 0 0
956 319 2 0.5897 66.74015574990325 17.946251174937775 5.946393175832377 0 0 0
1417 473 3 -1.1794 67.961434267996 8.90274651653749 8.469725676692297 0 0 0
1472 491 2 0.5897 62.799864389771834 10.814609435458399 8.621319742569245 0 0 0
1475 492 2 0.5897 69.05886005178236 13.050250267415874 8.105249359592834 0 0 0
1523 508 2 0.5897 62.666498740473116 15.41598958900428 8.405176012185775 0 0 0
1525 509 3 -1.1794 66.87545120664744 15.089906517060571 8.074919180391161 0 0 0
1527 509 2 0.5897 66.53141858542766 14.68274031442843 8.869959357779551 0 0 0
1530 510 2 0.5897 70.046483490636 15.626926650790294 8.553741720726475 0 0 0
30008 0 1 0 65.14658597288692 9.602607257388987 6.8066559011839765 0 0 0
953 318 2 0.5897 62.790116202044025 17.60407124290615 6.741106361267652 0 0 0
1522 508 3 -1.1794 62.25197516654025 16.185846329708653 8.015659958400613 0 0 0
256 86 3 -1.1794 3.080174121916706 18.51648970733127 2.698360424062451 0 0 0
258 86 2 0.5897 2.968914674509232 18.815533586039066 3.600816150812349 0 0 0
259 87 3 -1.1794 6.101070026934695 18.20236142221036 2.0305135052260734 0 0 0
260 87 2 0.5897 5.230306955817722 18.29141169015081 2.417907621953971 0 0 0
322 108 3 -1.1794 2.2085746465840947 21.779909415650064 2.4994041202966755 0 0 0
323 108 2 0.5897 2.345777009445662 20.946537408110654 2.048961505401339 0 0 0
324 108 2 0.5897 1.3515999812616493 21.6892570016509 2.916068370337409 0 0 0
325 109 3 -1.1794 6.016396400357175 20.657964868406076 0.6667233367505956 0 0 0
326 109 2 0.5897 5.840665804092386 19.80167887488045 1.0567560077335605 0 0 0
327 109 2 0.5897 5.160326302164029 20.966804655806488 0.37008721492770175 0 0 0
382 128 3 -1.1794 3.728133742841562 24.09472780108303 2.567138736728349 0 0 0
383 128 2 0.5897 3.3871098089208806 23.212541240104095 2.419892904847241 0 0 0
384 128 2 0.5897 4.0630676030999435 24.07601320419899 3.4636320797750697 0 0 0
385 129 3 -1.1794 5.958148998971897 25.142825845859907 1.0528349978660467 0 0 0
386 129 2 0.5897 5.681052420205136 25.96841942249864 0.655536998469781 0 0 0
387 129 2 0.5897 5.143583148158228 24.727452472363222 1.335995679092685 0 0 0
904 302 3 -1.1794 2.989679157357264 17.885655691993318 5.491457157064011 0 0 0
905 302 2 0.5897 3.942846180357763 17.855846650183224 5.408899369793698 0 0 0
906 302 2 0.5897 2.829536894488439 17.85864628001283 6.4347792963720005 0 0 0
907 303 3 -1.1794 5.63254176890666 17.586232133237676 6.0433958979366365 0 0 0
909 303 2 0.5897 6.554340795776086 17.815456189158287 5.925184097267886 0 0 0
958 320 3 -1.1794 2.3534572854345774 21.732849437540146 5.5196113919489145 0 0 0
959 320 2 0.5897 2.499258988357191 21.42844364596786 4.62389336944707 0 0 0
960 320 2 0.5897 1.978112668162429 20.977261979217946 5.9717569596493165 0 0 0
961 321 3 -1.1794 5.577202137339161 20.450409626094498 7.944635637557358 0 0 0
962 321 2 0.5897 4.914711322617044 20.136554472272973 8.560130094211774 0 0 0
963 321 2 0.5897 5.59531388711867 19.78852315551507 7.253397434904695 0 0 0
1021 341 3 -1.1794 3.152936029837902 24.324384624828642 5.6402389818107 0 0 0
1022 341 2 0.5897 4.041519792525887 23.992381984927512 5.768399747830345 0 0 0
1023 341 2 0.5897 2.5861590596467465 23.58801414562043 5.869923087708291 0 0 0
1024 342 3 -1.1794 5.834020190331917 24.25069559838809 4.961541023101607 0 0 0
1025 342 2 0.5897 6.3296725650878205 24.38718328925072 4.1541182108206165 0 0 0
1026 342 2 0.5897 6.434679798121652 23.773640204262946 5.534130278062232 0 0 0
1531 511 3 -1.1794 3.390769907513384 18.053583954297327 8.186096756112715 0 0 0
1535 512 2 0.5897 7.064060179483311 17.269031928510696 8.899992655569255 0 0 0
1602 534 2 0.5897 3.3508890567620893 21.26713134878123 9.310117467429714 0 0 0
30187 0 1 0 5.668238464840686 20.730287772252687 4.416738962152217 0 0 0
263 88 2 0.5897 9.257580657168605 18.14774726606248 2.1884273850736036 0 0 0
266 89 2 0.5897 12.642269367386639 18.059819560420735 4.632525706206051 0 0 0
262 88 3 -1.1794 9.526649015247207 17.888568511466612 3.0697113627042762 0 0 0
264 88 2 0.5897 10.282505807673138 18.443238700220583 3.2627220017287746 0 0 0
265 89 3 -1.1794 11.923825814468561 18.692046865154143 4.651482084664356 0 0 0
267 89 2 0.5897 12.287693613619284 19.4554328753171 5.09989631073838 0 0 0
268 90 3 -1.1794 15.37148110621518 19.022198973373392 2.2794236887319848 0 0 0
269 90 2 0.5897 15.038051630414174 18.50487358964752 1.5463266922820056 0 0 0
270 90 2 0.5897 14.836465215653558 19.815910668910764 2.276011188207957 0 0 0
328 110 3 -1.1794 8.748850054098718 21.452296380497152 2.350834417693046 0 0 0
329 110 2 0.5897 8.805615344161113 21.099106058447774 3.2386783773284025 0 0 0
330 110 2 0.5897 8.112230126024226 20.890232986158427 1.909210264035309 0 0 0
331 111 3 -1.1794 11.4716327035515 20.5175699853635 2.6570320082813357 0 0 0
332 111 2 0.5897 10.532357441355574 20.660992846872055 2.5411701967698885 0 0 0
333 111 2 0.5897 11.528786129208468 19.751277754812754 3.227787775433152 0 0 0
334 112 3 -1.1794 17.004432559665165 21.652239899821495 1.7830794584873069 0 0 0
335 112 2 0.5897 16.86450139674361 21.0004267408811 1.0962093637313195 0 0 0
388 130 3 -1.1794 9.062570523194994 23.746654600111818 3.580990248291708 0 0 0
389 130 2 0.5897 8.907441352481872 23.13451404762191 2.861649142059803 0 0 0
390 130 2 0.5897 9.139206608159718 24.60120529102046 3.1566054343696317 0 0 0
391 131 3 -1.1794 12.323456863756771 23.35853227162357 3.2228775000129586 0 0 0
392 131 2 0.5897 11.554327113452056 23.686117593608895 2.7566591529761646 0 0 0
393 131 2 0.5897 12.390584091338798 22.440618899547392 2.959891311789906 0 0 0
394 132 3 -1.1794 14.58988144132099 24.440659448396314 2.6116292133143064 0 0 0
395 132 2 0.5897 14.840719505774757 24.258174031231697 1.7060845763971124 0 0 0
396 132 2 0.5897 13.766183690457312 23.968237769774298 2.732342178380541 0 0 0
452 151 2 0.5897 14.645957042116454 26.314209446835992 2.689524639016171 0 0 0
910 304 3 -1.1794 8.39348373146315 18.69756297548046 5.818941713308285 0 0 0
911 304 2 0.5897 8.60592109129895 18.021534214179162 5.175445930591657 0 0 0
912 304 2 0.5897 8.698985531540494 18.339851580664906 6.65257415577483 0 0 0
915 305 2 0.5897 16.25729084464106 17.81628492888652 4.774924488261483 0 0 0
964 322 3 -1.1794 10.045962211912807 20.796806146914488 4.941050647725524 0 0 0
965 322 2 0.5897 10.95969418124066 20.873459740838875 5.215733491008359 0 0 0
966 322 2 0.5897 9.73050601330599 20.0042448243907 5.375293298255796 0 0 0
967 323 3 -1.1794 12.715992762790464 21.120393905258315 5.6878219500746825 0 0 0
968 323 2 0.5897 13.605329512073043 21.312724635441523 5.390631573107714 0 0 0
969 323 2 0.5897 12.69075960200442 21.43762772294019 6.590572231390084 0 0 0
970 324 3 -1.1794 15.279605503548906 21.726515228315918 4.495993436390223 0 0 0
971 324 2 0.5897 16.06905766888475 21.277874041335753 4.79884358159851 0 0 0
972 324 2 0.5897 15.470824157437095 22.656602322833795 4.6168526435249575 0 0 0
1027 343 3 -1.1794 8.274324528368792 22.673051167754068 6.1416397682157395 0 0 0
1028 343 2 0.5897 8.57979542838761 23.156172175699282 5.373842223019492 0 0 0
1029 343 2 0.5897 8.78621702117729 21.864249354972443 6.135563621157039 0 0 0
1030 344 3 -1.1794 12.495861777359929 24.06878370873735 5.881969629842111 0 0 0
1031 344 2 0.5897 12.306093288461476 23.725392481150095 5.008870499929103 0 0 0
1032 344 2 0.5897 11.89971825793459 23.594206367543155 6.461297529871016 0 0 0
1033 345 3 -1.1794 15.592748968122981 24.26640837873144 5.429310920866431 0 0 0
1034 345 2 0.5897 15.225262072126295 24.499881703504073 4.576857974984712 0 0 0
1035 345 2 0.5897 14.834736695235963 24.013604326956255 5.956321815588466 0 0 0
1539 513 2 0.5897 9.224086848956555 18.860975404793315 8.63546656179727 0 0 0
1545 515 2 0.5897 15.349222927532495 16.570059395799795 9.853049194576394 0 0 0
1604 535 2 0.5897 8.082879656343101 20.486738792543957 7.9097591036492965 0 0 0
1658 553 2 0.5897 11.653900610684182 25.033251113665624 7.390481193671332 0 0 0
1660 554 3 -1.1794 14.233717235530316 24.3328431025747 8.20635673938762 0 0 0
30084 0 1 0 11.94390878326192 18.083372546502385 0.6380546548231523 0 0 0
30240 0 1 0 14.930192145144476 19.334165129553373 7.864865471873614 0 0 0
1703 568 2 0.5897 7.296519365249694 25.045036759284905 8.290022465058072 0 0 0
1706 569 2 0.5897 12.809803091103072 26.947034187581952 7.5626922662282405 0 0 0
1537 513 3 -1.1794 9.048325039595431 17.920777998643043 8.598477544652338 0 0 0
1606 536 3 -1.1794 11.194557361752896 21.919313654524306 8.3496116686247 0 0 0
1656 552 2 0.5897 9.312708999024569 24.279362776388496 8.342649261420473 0 0 0
1550 517 2 0.5897 21.678122453396202 18.357910131793613 8.559386168438232 0 0 0
336 112 2 0.5897 16.31183404538534 21.48091919179582 2.421192288069603 0 0 0
1610 537 2 0.5897 16.286506428495443 21.685395131829885 8.50935987892499 0 0 0
271 91 3 -1.1794 18.83653596346204 18.441872306860468 2.262353952902699 0 0 0
272 91 2 0.5897 19.370331144404805 17.79190092125559 2.719334929705402 0 0 0
273 91 2 0.5897 18.315673557289983 18.852689645020845 2.952400199216653 0 0 0
274 92 3 -1.1794 21.29488888934845 18.169157924586198 3.739356004404685 0 0 0
276 92 2 0.5897 21.188797088452503 19.068868618887873 3.4303302558347832 0 0 0
278 93 2 0.5897 23.45408679264212 18.37978653123512 2.3206628367908153 0 0 0
337 113 3 -1.1794 21.32116278076365 21.51248350822934 2.369704176520364 0 0 0
338 113 2 0.5897 22.23566527000049 21.5857694034662 2.6427351344285355 0 0 0
339 113 2 0.5897 20.84075717524721 22.060399913138305 2.990373081130667 0 0 0
397 133 3 -1.1794 18.16234837369652 24.34936855962821 2.276171662892805 0 0 0
398 133 2 0.5897 17.34973289684529 23.880557827775952 2.4661826810390632 0 0 0
399 133 2 0.5897 18.50990809114899 23.920071228837177 1.4944186531663644 0 0 0
916 306 3 -1.1794 18.134475950921527 18.29703891104895 5.033932477257535 0 0 0
918 306 2 0.5897 18.64050485593447 18.89529687761474 5.583708776562812 0 0 0
973 325 3 -1.1794 20.809767286016037 21.810255338801607 5.240690441826378 0 0 0
974 325 2 0.5897 20.51144054914534 21.66058412696392 6.137814625301801 0 0 0
975 325 2 0.5897 21.570036408677495 21.237150101256237 5.1418374974746905 0 0 0
1036 346 3 -1.1794 17.967289514829098 23.416692563936877 7.574755031531913 0 0 0
1037 346 2 0.5897 17.088478028333167 23.57470994570331 7.229859705637728 0 0 0
1038 346 2 0.5897 17.971670586217304 22.48731865634534 7.8038345520897145 0 0 0
1039 347 3 -1.1794 20.449381050296925 24.087511806253815 7.044566165232458 0 0 0
1040 347 2 0.5897 20.708990706933438 23.46047047083645 6.36954496913706 0 0 0
1041 347 2 0.5897 19.558277568966442 23.830232434577425 7.281153454099387 0 0 0
1548 516 2 0.5897 18.179877945111496 17.24415766994794 8.164432302824297 0 0 0
1612 538 3 -1.1794 18.278337759486167 20.64079053348432 8.428720000801452 0 0 0
1613 538 2 0.5897 18.596198514743097 19.767209421458215 8.20057010777138 0 0 0
1615 539 3 -1.1794 21.1154649371922 21.432267562287368 8.185004024337314 0 0 0
1616 539 2 0.5897 20.8140850607425 22.081754250125822 8.82027452213821 0 0 0
1103 368 2 0.5897 22.43100206451661 25.828475798938957 5.570218086011489 0 0 0
342 114 2 0.5897 23.900655447542025 21.09172177653014 4.139765982001774 0 0 0
277 93 3 -1.1794 24.40491473367014 18.38686611337468 2.430698274278883 0 0 0
279 93 2 0.5897 24.62011331936125 19.304108348107036 2.59978013550449 0 0 0
280 94 3 -1.1794 26.291828900928703 16.466836522007178 2.4921483570370833 0 0 0
281 94 2 0.5897 26.90623918039713 16.320051580940795 1.772992049353189 0 0 0
282 94 2 0.5897 25.770779394311358 17.2196209631473 2.212765481254032 0 0 0
283 95 3 -1.1794 28.794592565583194 19.041775595387566 2.416155278969151 0 0 0
284 95 2 0.5897 28.993661911628482 19.06989598795373 3.3520037664172944 0 0 0
340 114 3 -1.1794 23.782927332841478 21.163258087762888 3.1925307116386312 0 0 0
341 114 2 0.5897 24.35119795838815 21.888904512690686 2.93419274148831 0 0 0
343 115 3 -1.1794 26.786022771850686 20.889994152594912 2.592297797625623 0 0 0
344 115 2 0.5897 27.347696466246408 20.16213590568926 2.325880217878553 0 0 0
345 115 2 0.5897 26.49867742390016 20.660394869528297 3.4760115811558308 0 0 0
346 116 3 -1.1794 30.379361570648918 21.854301490768634 2.8582579822013043 0 0 0
347 116 2 0.5897 29.86087238915379 21.31149640407762 2.264319029664759 0 0 0
348 116 2 0.5897 29.884149547378197 21.854220732735918 3.6774020347385057 0 0 0
400 134 3 -1.1794 24.733936658149926 23.808677952840743 2.5104510112311766 0 0 0
401 134 2 0.5897 24.25652168211381 23.77621609879033 1.6814431372339305 0 0 0
402 134 2 0.5897 24.050526178299258 23.84389195074363 3.1797361441542584 0 0 0
403 135 3 -1.1794 27.309427096830834 23.260987489798126 3.595196611782673 0 0 0
404 135 2 0.5897 27.358477152062022 22.4576635122568 3.0770300766620577 0 0 0
405 135 2 0.5897 26.490423899199765 23.673721535348626 3.321123288016921 0 0 0
406 136 3 -1.1794 29.055829393446267 24.37169614491698 2.095779210760468 0 0 0
407 136 2 0.5897 29.737677127941097 23.705682042917655 2.007798918656134 0 0 0
408 136 2 0.5897 28.343837643214176 23.926938609189488 2.555659225718266 0 0 0
919 307 3 -1.1794 23.074610847285406 18.097548912185378 6.062908469727422 0 0 0
920 307 2 0.5897 23.904153250337348 17.956033760562946 5.606767401892277 0 0 0
921 307 2 0.5897 23.219453933255675 17.742689677314612 6.940021345450047 0 0 0
922 308 3 -1.1794 25.851788409726332 17.652702892322775 4.965712915202857 0 0 0
924 308 2 0.5897 26.596117692941473 17.356747367500766 5.48975049662296 0 0 0
925 309 3 -1.1794 29.75942362270396 18.352232159262265 5.044370510062778 0 0 0
926 309 2 0.5897 30.661331993566634 18.26388426670845 5.3525741251852095 0 0 0
927 309 2 0.5897 29.38000547707532 17.48102896283437 5.159606027643919 0 0 0
976 326 3 -1.1794 23.69576412000006 20.786446010325413 6.1854941721496814 0 0 0
977 326 2 0.5897 23.42672079427021 19.876900589919483 6.314236060221778 0 0 0
978 326 2 0.5897 23.861093796845537 21.115178804110915 7.069141406498565 0 0 0
979 327 3 -1.1794 26.122417305478383 20.296625100190838 5.200365133636706 0 0 0
980 327 2 0.5897 26.122469681409658 19.363137313384403 4.988630710870147 0 0 0
981 327 2 0.5897 25.221727429811867 20.482450647828166 5.465805157455419 0 0 0
982 328 3 -1.1794 28.66456838006363 20.784716380869323 5.9292784722854694 0 0 0
983 328 2 0.5897 29.09724023245015 19.957480236936032 5.717838051381098 0 0 0
984 328 2 0.5897 27.73144878557216 20.6028796749522 5.817677158505408 0 0 0
1042 348 3 -1.1794 23.71107874237111 23.873085279026053 5.317408890142936 0 0 0
1043 348 2 0.5897 24.524477087764215 24.279060338390273 5.617073898051686 0 0 0
1044 348 2 0.5897 23.327159561049655 23.49314835332255 6.107653007297295 0 0 0
1045 349 3 -1.1794 26.36622082005143 23.95723479959749 6.460804066508184 0 0 0
1046 349 2 0.5897 27.27996893075734 24.05702323146123 6.7278963728027295 0 0 0
1047 349 2 0.5897 26.30696398375156 23.057476230836997 6.139626592701901 0 0 0
1559 520 2 0.5897 30.365826797653483 16.35949879570495 8.3135161922708 0 0 0
1622 541 2 0.5897 29.361948187157825 21.514272445427814 7.399706120614475 0 0 0
1663 555 3 -1.1794 23.406114315865743 22.90910647845353 8.0099967946605 0 0 0
1666 556 3 -1.1794 29.444486081065502 24.208509713221417 9.277560454642002 0 0 0
1552 518 3 -1.1794 23.53762754980375 17.772626418691786 8.805595894746101 0 0 0
1555 519 3 -1.1794 27.240624979202906 18.220813303477374 7.40555715422935 0 0 0
1619 540 2 0.5897 23.461133569965774 20.14176074161342 9.02056826521267 0 0 0
1667 556 2 0.5897 29.92460301414064 23.635256771701737 8.67998120025165 0 0 0
290 97 2 0.5897 37.4611341731352 17.49547396373377 1.4079954591379908 0 0 0
936 312 2 0.5897 38.89127793963146 17.86294553099749 6.309825031698071 0 0 0
286 96 3 -1.1794 32.03799884023801 18.0966037898746 1.8609256687564313 0 0 0
287 96 2 0.5897 32.44729507186312 18.953352633601835 1.982127308130454 0 0 0
289 97 3 -1.1794 36.76159465223236 17.223184169743305 0.8140802023988885 0 0 0
20406 6802 2 0.5897 39.310343214031576 34.96115952043836 31.074117362295212 0 0 0
294 98 2 0.5897 39.42651573104966 17.273949345906136 3.0053580836609872 0 0 0
349 117 3 -1.1794 33.18413054987946 20.585931606659486 2.428741890484004 0 0 0
350 117 2 0.5897 32.381126729871866 21.05206075287654 2.6614194824751944 0 0 0
351 117 2 0.5897 33.78296174543977 20.762547611063695 3.154303560322539 0 0 0
352 118 3 -1.1794 37.270335285225265 20.966645708849256 1.985511960881411 0 0 0
353 118 2 0.5897 36.79636269120916 20.82855494788547 2.8055804756846277 0 0 0
354 118 2 0.5897 36.911506646851734 21.78201497397763 1.635303101044579 0 0 0
356 119 2 0.5897 39.21930610691956 20.848799304263757 2.3603725043727186 0 0 0
409 137 3 -1.1794 35.995874123422475 23.92659891704842 2.77720401848534 0 0 0
410 137 2 0.5897 35.65659911043879 24.785343611208773 2.524851638311175 0 0 0
411 137 2 0.5897 35.85785039803532 23.882611458643847 3.723379023826191 0 0 0
413 138 2 0.5897 38.221307259113686 23.605963797603135 2.374963653583289 0 0 0
928 310 3 -1.1794 32.3210061797248 18.14209701538799 6.102277238561915 0 0 0
929 310 2 0.5897 32.152380866336266 17.201874154419986 6.040812660230632 0 0 0
930 310 2 0.5897 32.47488872153011 18.29790413202619 7.034090363435796 0 0 0
931 311 3 -1.1794 37.17192355772321 18.04415493314167 6.512590489120068 0 0 0
933 311 2 0.5897 36.662000796740195 18.641358319693893 7.059910392635433 0 0 0
985 329 3 -1.1794 33.10821153918133 20.731954242372804 5.555569377669016 0 0 0
986 329 2 0.5897 32.79294622965485 20.958088585579304 6.430613838584385 0 0 0
987 329 2 0.5897 32.79684689751181 19.838299862396987 5.411814176253537 0 0 0
988 330 3 -1.1794 35.865178944383224 21.7013461039433 4.603207018104682 0 0 0
989 330 2 0.5897 36.59409594729643 21.614476205962916 5.217507691210345 0 0 0
990 330 2 0.5897 35.1779090766703 21.14234612078512 4.965712580577515 0 0 0
991 331 3 -1.1794 39.05247040666652 20.518434552066505 5.622281740381771 0 0 0
993 331 2 0.5897 38.34192740998699 19.901972342523315 5.799300338318437 0 0 0
1048 350 3 -1.1794 33.198107669034655 23.69234613674736 6.254281084567722 0 0 0
1049 350 2 0.5897 32.567787037617464 23.92655264635596 6.9355113036983935 0 0 0
1050 350 2 0.5897 33.35590586471829 22.757274033792548 6.384556635996462 0 0 0
1051 351 3 -1.1794 35.89993734256555 24.431921211692973 5.5399241501868355 0 0 0
1052 351 2 0.5897 36.640224141451206 23.825223194328036 5.528680752323306 0 0 0
1053 351 2 0.5897 35.201783467726976 23.950448359549043 5.983767412493107 0 0 0
1056 352 2 0.5897 38.54368608753254 23.082126492549524 6.989347035505302 0 0 0
1562 521 2 0.5897 32.437630805086854 17.531945831373267 8.792265057248784 0 0 0
1628 543 2 0.5897 37.579197568369516 21.085552099008385 7.592370253485095 0 0 0
1670 557 2 0.5897 31.92756130125784 24.2575210476352 9.660007051883772 0 0 0
1673 558 2 0.5897 35.61055969291056 23.672097482872253 7.69022370276118 0 0 0
30015 0 1 0 35.59362811006965 17.763396855349633 3.61036946129577 0 0 0
30075 0 1 0 32.57817687934933 24.152713328923095 2.553817309225495 0 0 0
1054 352 3 -1.1794 38.35812574642764 23.179890397414553 6.055408474621621 0 0 0
1113 371 2 0.5897 33.56214451706405 25.643991207245715 5.946023425494786 0 0 0
1567 523 3 -1.1794 39.531106731701655 17.339029076293134 9.726151729222188 0 0 0
1627 543 3 -1.1794 36.739809724216705 20.70689175136544 7.331073374686079 0 0 0
1630 544 3 -1.1794 38.947910031219024 21.802275800065683 8.645399158533834 0 0 0
1727 576 2 0.5897 39.70446718495864 26.15555051049657 8.62721924405075 0 0 0
934 312 3 -1.1794 39.803544771848884 18.018472925493782 6.065261798971426 0 0 0
292 98 3 -1.1794 38.818785801981846 18.013473414510642 3.004852744597842 0 0 0
295 99 3 -1.1794 41.75477261609657 18.995860879886397 2.5926525841963364 0 0 0
297 99 2 0.5897 40.97711902577704 19.553450239641776 2.5685416369129337 0 0 0
298 100 3 -1.1794 45.39677237871532 18.436951310610546 2.4705694763701107 0 0 0
300 100 2 0.5897 44.641270520016874 18.92030828887146 2.1361839926187685 0 0 0
355 119 3 -1.1794 39.98568382233232 21.169247593296685 2.83598740850617 0 0 0
357 119 2 0.5897 39.83664233190304 20.89811925552591 3.741805943799983 0 0 0
358 120 3 -1.1794 42.44196238369901 21.394417324184353 1.857255716143558 0 0 0
359 120 2 0.5897 42.74901940721662 20.490485609787683 1.9269349317792943 0 0 0
360 120 2 0.5897 41.52152873381205 21.355919010894585 2.117162688208511 0 0 0
412 138 3 -1.1794 39.0358306837918 24.106090686633355 2.3234227393078104 0 0 0
414 138 2 0.5897 39.360496615141614 24.12940852855653 3.223578629637752 0 0 0
415 139 3 -1.1794 44.339194079122315 23.50262281249892 1.4087240749823033 0 0 0
416 139 2 0.5897 43.57619165799001 23.05717655598729 1.777013179248774 0 0 0
417 139 2 0.5897 44.2415542990339 24.413901747341416 1.6848950706610917 0 0 0
935 312 2 0.5897 39.8596878630481 18.965462064837002 5.9376244666996545 0 0 0
937 313 3 -1.1794 45.323556135749925 18.628313882319055 6.331589997293702 0 0 0
938 313 2 0.5897 44.950230157316675 18.981926843269452 5.524237872785877 0 0 0
992 331 2 0.5897 38.85798864492023 21.274340251079963 6.176371249952604 0 0 0
994 332 3 -1.1794 44.770612607270024 20.625486842867865 8.286620070545483 0 0 0
995 332 2 0.5897 44.59970302620389 20.09607816199035 9.065560422195299 0 0 0
996 332 2 0.5897 45.06263016141911 19.995600118759143 7.627680774059271 0 0 0
1055 352 2 0.5897 39.19987276190873 23.026760139948912 5.6261710432554555 0 0 0
1057 353 3 -1.1794 40.629527467471455 23.669970006041975 4.758873445287581 0 0 0
1058 353 2 0.5897 40.93223983460309 24.35347061661208 5.356722807085309 0 0 0
1059 353 2 0.5897 41.33414870492874 23.583425119495576 4.1168058322179695 0 0 0
1060 354 3 -1.1794 43.099114710701265 23.847949448079053 6.562152231475033 0 0 0
1061 354 2 0.5897 43.31598481594975 24.58041229856845 5.985353074346649 0 0 0
1062 354 2 0.5897 43.8955378766016 23.70012667108553 7.072142091185709 0 0 0
1571 524 2 0.5897 42.56413644515008 18.501043143397705 8.514737061324885 0 0 0
1574 525 2 0.5897 43.84839062651138 17.002644713933524 9.318199177091508 0 0 0
1631 544 2 0.5897 39.84418436923972 21.467713139318967 8.676908288548484 0 0 0
1634 545 2 0.5897 42.01071654297957 21.93266773569171 7.003701689288524 0 0 0
1676 559 2 0.5897 40.967213663249865 23.606283225401196 9.066064630085405 0 0 0
1679 560 2 0.5897 44.95493416667233 23.90345287506353 9.301944155967904 0 0 0
30212 0 1 0 44.62795577179839 21.92344235286869 4.71868851370852 0 0 0
1633 545 3 -1.1794 41.652368420816494 21.421581452182018 7.729380240684232 0 0 0
14027 4676 2 0.5897 40.85381918333602 24.237214611834894 1.3252536034739069 0 0 1
306 102 2 0.5897 50.96381372412315 18.090857918183463 3.909611601642202 0 0 0
301 101 3 -1.1794 48.36285671993945 17.210486744894126 2.645471874799055 0 0 0
303 101 2 0.5897 47.93819569068833 17.440687908724907 3.4718507639272267 0 0 0
304 102 3 -1.1794 51.40844307406643 17.673574983401583 3.171768926992562 0 0 0
305 102 2 0.5897 50.752996880041756 17.08402072464481 2.798877703590176 0 0 0
307 103 3 -1.1794 54.45879873729663 18.36705995598141 1.9953575651833169 0 0 0
308 103 2 0.5897 54.46113979299448 19.3206714800299 2.078126541212602 0 0 0
361 121 3 -1.1794 48.25734537934268 21.22067401188388 3.000329654646409 0 0 0
362 121 2 0.5897 49.12012533263061 20.844286565362744 2.826617209266609 0 0 0
363 121 2 0.5897 47.66118191094059 20.471972644915997 2.983977067061005 0 0 0
364 122 3 -1.1794 51.120592259792446 20.414941443631204 2.393334905863705 0 0 0
365 122 2 0.5897 51.2600377079381 19.534984265381038 2.7432815193592295 0 0 0
366 122 2 0.5897 51.83892389288108 20.933784120773037 2.7553211176012558 0 0 0
367 123 3 -1.1794 53.99439309183704 21.261354529972788 2.7789944636768067 0 0 0
368 123 2 0.5897 54.199368013726 22.138468645428965 2.455131108653882 0 0 0
369 123 2 0.5897 54.20469977041119 21.29488328655543 3.712203067531817 0 0 0
418 140 3 -1.1794 48.14465358395297 24.31158544200759 2.6104106381079695 0 0 0
419 140 2 0.5897 48.05243913932016 24.082901611699864 1.6855148139260545 0 0 0
420 140 2 0.5897 47.942056242313775 23.5019790411306 3.079157346949423 0 0 0
421 141 3 -1.1794 51.17641352608055 23.44161572045223 2.483233405928781 0 0 0
422 141 2 0.5897 50.77113564265236 24.16807917017401 2.956766175814106 0 0 0
423 141 2 0.5897 50.43909950970095 22.912751047483727 2.1784354327727278 0 0 0
424 142 3 -1.1794 54.0002186907264 24.10432299843276 2.351278573820859 0 0 0
426 142 2 0.5897 53.07351405832642 23.88877447034982 2.2464536651734814 0 0 0
479 160 2 0.5897 50.76272424693206 26.465719011232405 2.2894792220261495 0 0 0
940 314 3 -1.1794 47.606293885805016 17.65935247254627 5.173027709688552 0 0 0
942 314 2 0.5897 46.745221807499526 18.03875660794284 5.348642888543291 0 0 0
943 315 3 -1.1794 50.2260418957019 17.987063690184478 5.7289395170238935 0 0 0
944 315 2 0.5897 50.14242665601517 18.940413414928898 5.709844950288361 0 0 0
945 315 2 0.5897 49.378094414284696 17.665599845210807 5.4225445041583 0 0 0
946 316 3 -1.1794 53.437058231561984 18.783414245558664 5.200658507489742 0 0 0
947 316 2 0.5897 52.90593867037381 18.324052300242002 5.851143155792761 0 0 0
997 333 3 -1.1794 48.69839709125266 20.70383805432087 5.592584378067601 0 0 0
998 333 2 0.5897 48.32053472546319 21.19095223202612 4.860346422778002 0 0 0
999 333 2 0.5897 47.95691645216493 20.52762630949465 6.171711333158902 0 0 0
1000 334 3 -1.1794 51.303607715208706 20.954067530967862 6.536590832694643 0 0 0
1001 334 2 0.5897 50.369897944714445 20.87446683925855 6.341446148993552 0 0 0
1002 334 2 0.5897 51.532054644045154 21.841143952938182 6.258851430312067 0 0 0
1003 335 3 -1.1794 54.532897533512674 21.44468783046059 5.556449404660872 0 0 0
1004 335 2 0.5897 55.359406355428156 21.270874425431558 6.006897854137735 0 0 0
1005 335 2 0.5897 53.95206183361223 20.738575219256372 5.8397628242035164 0 0 0
1063 355 3 -1.1794 49.33136792301786 23.57404009499198 5.938879769555488 0 0 0
1064 355 2 0.5897 49.96027482725207 23.939628953063743 6.56101541668121 0 0 0
1065 355 2 0.5897 48.99609004518907 22.788150167187734 6.37038607034702 0 0 0
1066 356 3 -1.1794 52.22745376526314 23.182980854010847 5.050517086913383 0 0 0
1067 356 2 0.5897 51.72355136539575 23.30365233156362 4.245685919639722 0 0 0
1068 356 2 0.5897 53.08696665646133 22.88465999597039 4.753071028482673 0 0 0
1069 357 3 -1.1794 55.19087201297254 24.282603981483 4.810089822194169 0 0 0
1070 357 2 0.5897 55.15758954434782 23.523482499300002 5.392205384653109 0 0 0
1071 357 2 0.5897 54.72470416747803 24.001811849238184 4.022640824874304 0 0 0
1577 526 2 0.5897 48.96832717938597 17.870425060960116 9.20159847511972 0 0 0
1640 547 2 0.5897 51.132316611928296 20.624327999367612 8.381870750277468 0 0 0
1682 561 2 0.5897 47.37495186128347 23.626896084000958 8.733241562125144 0 0 0
1127 376 2 0.5897 47.82455383539613 24.6735189899197 5.268463684092215 0 0 0
1129 377 3 -1.1794 51.50728732509879 25.799312106349053 4.100610450969323 0 0 0
1131 377 2 0.5897 51.63153610930263 25.35720233666886 4.940451884305316 0 0 0
1579 527 3 -1.1794 50.791884021902426 17.746527196278617 8.418155016829042 0 0 0
1582 528 3 -1.1794 53.46108479603447 17.299178015412906 8.180931461277527 0 0 0
315 105 2 0.5897 58.74697094121465 16.927104519097465 2.5889647749525606 0 0 0
310 104 3 -1.1794 56.6255541539098 19.25469188660434 3.9296052167072055 0 0 0
311 104 2 0.5897 57.36926346523973 19.08334521247337 3.3518791747592416 0 0 0
312 104 2 0.5897 55.89515849899546 18.785745251191543 3.526067072137913 0 0 0
313 105 3 -1.1794 59.18856736545031 17.771984445741246 2.6750014270727744 0 0 0
314 105 2 0.5897 59.72527551162617 17.68315095365228 3.462582856632449 0 0 0
370 124 3 -1.1794 57.258446717154506 22.034300468061858 2.8135720487083105 0 0 0
371 124 2 0.5897 56.654738254657886 21.294165835504376 2.876567143340261 0 0 0
372 124 2 0.5897 57.904135938115914 21.87662508205479 3.5023794973856504 0 0 0
373 125 3 -1.1794 60.260090781714545 20.37874400166815 2.1171261925846827 0 0 0
374 125 2 0.5897 59.89482224995249 19.507749177870476 2.2726222773431752 0 0 0
375 125 2 0.5897 60.538562890684084 20.680090412231362 2.9819240059968903 0 0 0
425 142 2 0.5897 54.04269108020092 25.051473566068402 2.219623630790468 0 0 0
427 143 3 -1.1794 59.91468772159269 23.376467043111134 3.311757384844417 0 0 0
428 143 2 0.5897 60.58495059958199 22.85116986579172 2.8746720037553852 0 0 0
429 143 2 0.5897 59.81031041654127 24.146103467714926 2.7522956579831153 0 0 0
949 317 3 -1.1794 59.89470246725259 17.737721311057673 5.455468975728379 0 0 0
950 317 2 0.5897 60.84396117355486 17.78764015670048 5.5679302776733035 0 0 0
951 317 2 0.5897 59.652184481031824 16.893027983684007 5.834823555263488 0 0 0
1006 336 3 -1.1794 56.72706122160543 20.377483774585887 6.270790047314167 0 0 0
1007 336 2 0.5897 56.50626121885952 20.02273302820153 5.409609921438796 0 0 0
1008 336 2 0.5897 56.50520268029749 19.676178533237906 6.883310662678676 0 0 0
1009 337 3 -1.1794 60.083479111043815 21.40087182552591 5.869763880692751 0 0 0
1010 337 2 0.5897 59.27921961925091 21.001530316347694 6.201312208098739 0 0 0
1011 337 2 0.5897 59.96981561026665 22.337756059790017 6.029639938792959 0 0 0
1072 358 3 -1.1794 57.705664497014915 24.961755516266216 3.611601399785959 0 0 0
1073 358 2 0.5897 57.78863177752738 24.030679516605943 3.4055762342731395 0 0 0
1074 358 2 0.5897 56.8517807123753 25.038174834030517 4.03736607052551 0 0 0
1075 359 3 -1.1794 60.46260075228734 24.160858200932342 5.977811411569493 0 0 0
1076 359 2 0.5897 60.252584822439935 23.999672202479246 5.057950573655557 0 0 0
1077 359 2 0.5897 60.47513897249098 25.114648847939197 6.057546454517084 0 0 0
1079 360 2 0.5897 62.912051287164246 24.06012276827296 4.912853613167328 0 0 0
1586 529 2 0.5897 56.64241624995554 17.044859468832215 7.321150603363859 0 0 0
1691 564 2 0.5897 59.837934133131434 24.70514275540849 7.877469304671609 0 0 0
30200 0 1 0 56.77435883051849 23.43110672803165 7.800021355867043 0 0 0
316 106 3 -1.1794 61.63947895871672 16.261724781909685 1.494757542503021 0 0 0
431 144 2 0.5897 62.82565768075633 23.129115339652873 2.9538660498748577 0 0 0
952 318 3 -1.1794 62.76451459031321 17.80359759305304 5.805282540094564 0 0 0
1014 338 2 0.5897 61.854405047828074 20.944192284181625 5.202040804680532 0 0 0
30123 0 1 0 55.79283590057103 26.814736336842635 7.710060644222906 0 0 0
1585 529 3 -1.1794 56.30137287964104 17.879936494317846 7.641409762092891 0 0 0
1645 549 3 -1.1794 59.999773652118655 21.705057901659824 9.037932046570297 0 0 0
1695 565 2 0.5897 61.847702854704146 23.282845752468955 6.748288856463792 0 0 0
318 106 2 0.5897 62.27838424868465 16.719501615866434 2.0410836506473666 0 0 0
319 107 3 -1.1794 68.1827932980317 17.723416936416186 2.412591751397216 0 0 0
321 107 2 0.5897 68.75401727441381 18.21475323161271 1.8222330290452398 0 0 0
376 126 3 -1.1794 66.10573507065422 22.66903607468654 2.34318610458118 0 0 0
377 126 2 0.5897 65.24003381828504 22.26848232299061 2.263506443813333 0 0 0
378 126 2 0.5897 66.42652505595358 22.379331113184506 3.197233259307843 0 0 0
379 127 3 -1.1794 70.21903831243185 20.970782446951596 3.97791928865728 0 0 0
380 127 2 0.5897 69.48780767551604 20.395944170649994 3.7518778116550906 0 0 0
381 127 2 0.5897 70.1859973083878 21.03716527004731 4.932243146286874 0 0 0
430 144 3 -1.1794 62.33530978786618 22.867711234864526 2.1744702229482344 0 0 0
432 144 2 0.5897 62.402735310508135 23.619091355011808 1.5853069774933966 0 0 0
433 145 3 -1.1794 66.27451847006584 25.23071245773381 3.355407168553282 0 0 0
434 145 2 0.5897 66.184890762505 24.48749155511559 2.7588989843587655 0 0 0
435 145 2 0.5897 65.77656955682191 24.97631115494199 4.13229777135237 0 0 0
436 146 3 -1.1794 69.1052751130946 23.416078275817675 3.0469525244812234 0 0 0
437 146 2 0.5897 68.26285031120109 23.060390438115242 2.764041348640899 0 0 0
438 146 2 0.5897 69.60143981192095 22.65239105969951 3.3416311066924056 0 0 0
491 164 2 0.5897 63.29555740849737 26.157444457511794 1.4498404063595527 0 0 0
495 165 2 0.5897 68.83283847706325 26.23851783512406 2.489618525556753 0 0 0
954 318 2 0.5897 62.72363760267337 18.75906155979045 5.764645532543509 0 0 0
955 319 3 -1.1794 67.50568337908095 18.475152035313947 6.171033176671605 0 0 0
957 319 2 0.5897 68.01462674518395 18.516706349892146 5.3614153869854055 0 0 0
1012 338 3 -1.1794 62.734924758174365 20.588184904307855 5.321103914419463 0 0 0
1013 338 2 0.5897 63.20556985568685 21.26818632360481 5.803103093501331 0 0 0
1015 339 3 -1.1794 66.95347163271381 21.04099015008847 4.838595319721912 0 0 0
1016 339 2 0.5897 67.14012253557068 21.56975352077782 5.614354734055365 0 0 0
1017 339 2 0.5897 66.34931440129637 20.366037904661994 5.147893413108501 0 0 0
1018 340 3 -1.1794 69.61733723977653 20.937777004803426 7.070538565288174 0 0 0
1019 340 2 0.5897 69.33122989173259 20.050283891839186 7.2867108230945945 0 0 0
1020 340 2 0.5897 69.40404405879337 21.454615515992842 7.847465735613933 0 0 0
1078 360 3 -1.1794 63.6757474011444 24.113909890995135 4.338304068627351 0 0 0
1080 360 2 0.5897 64.38668831168603 23.723967950496828 4.846969643196953 0 0 0
1081 361 3 -1.1794 66.32840760779406 24.245600249334988 6.014544812981414 0 0 0
1082 361 2 0.5897 67.26470930719911 24.423696389574147 5.925934243109936 0 0 0
1083 361 2 0.5897 66.22060397572059 23.97638003783833 6.926756731969519 0 0 0
1084 362 3 -1.1794 68.89987383671769 24.665539642360716 5.529406185992191 0 0 0
1085 362 2 0.5897 68.95789932430597 24.519600343039233 4.585178177664532 0 0 0
1086 362 2 0.5897 69.27350810511403 23.874530950753087 5.917909102694207 0 0 0
1598 533 2 0.5897 68.95023951460483 17.9920749542202 7.141060996273681 0 0 0
1649 550 2 0.5897 63.12869429733356 22.40144457293063 8.848111360004214 0 0 0
1696 566 3 -1.1794 66.01827035963903 24.585181879729824 8.701620546095736 0 0 0
1701 567 2 0.5897 69.18735135740404 24.254856228686695 8.335489328291802 0 0 0
30072 0 1 0 64.36477856536656 19.245074437778488 2.3526828164508453 0 0 0
1146 382 2 0.5897 66.82122816007826 26.418809299943106 6.213341193811006 0 0 0
1651 551 3 -1.1794 66.33768438998888 21.764773021708237 8.030683012230384 0 0 0
1694 565 2 0.5897 62.96728369637524 24.013438099985198 7.458688931948976 0 0 0
439 147 3 -1.1794 3.4049747684756495 26.94793159999778 2.7529896448578506 0 0 0
440 147 2 0.5897 3.404723182355228 25.995808043008708 2.654539380956674 0 0 0
441 147 2 0.5897 3.1228392931201374 27.09594117119779 3.6556105600534683 0 0 0
442 148 3 -1.1794 6.134345010523412 27.310172375605795 3.106969704786289 0 0 0
443 148 2 0.5897 6.476619450063294 26.538205347793955 2.6562507737583516 0 0 0
444 148 2 0.5897 5.214593042647514 27.10320435144242 3.2726609143764196 0 0 0
496 166 3 -1.1794 3.311482907512404 29.637794653940716 2.0345234676503567 0 0 0
497 166 2 0.5897 3.0640918929608123 28.713280414852775 2.0171332020973365 0 0 0
498 166 2 0.5897 3.458467993805427 29.82951244669254 2.9607370016454913 0 0 0
499 167 3 -1.1794 6.139592515161863 29.51107452300548 1.4784497763144582 0 0 0
500 167 2 0.5897 6.361649755884739 28.81687235848803 2.0989379795699983 0 0 0
501 167 2 0.5897 5.2549058400911575 29.780092473762785 1.7258169501439418 0 0 0
553 185 3 -1.1794 6.0986026590976214 32.927235353410055 2.4040193832438344 0 0 0
554 185 2 0.5897 5.546749430751536 33.01538810551448 3.1811416089273994 0 0 0
555 185 2 0.5897 6.514848882324343 32.07076915291275 2.501161049010062 0 0 0
1087 363 3 -1.1794 2.7057885644029227 27.370052831823617 5.480070124787178 0 0 0
1088 363 2 0.5897 3.3381965540771477 26.67542894284335 5.663886963516549 0 0 0
1089 363 2 0.5897 1.9082618478345006 27.09421151938798 5.931835715567907 0 0 0
1090 364 3 -1.1794 5.584073340216602 27.16707035070136 5.946431067079267 0 0 0
1091 364 2 0.5897 5.8825264365992025 26.663754861855484 6.703947014805292 0 0 0
1092 364 2 0.5897 6.081063371903298 26.81024401362956 5.210287599986704 0 0 0
1150 384 3 -1.1794 3.1515844767104086 29.901643623586992 4.683397633926773 0 0 0
1151 384 2 0.5897 2.8891405755273523 29.036718878707777 4.9984529402929905 0 0 0
1152 384 2 0.5897 3.7714483408277006 30.218459786527493 5.340381478737269 0 0 0
1153 385 3 -1.1794 6.660189113529141 30.8426454784163 6.370217498130234 0 0 0
1154 385 2 0.5897 6.27640943612508 30.3408025838553 7.089314312036264 0 0 0
1155 385 2 0.5897 7.548565600384265 31.043183725853762 6.66484192352903 0 0 0
1204 402 3 -1.1794 2.437100153993524 33.064363654983985 5.746556979338516 0 0 0
1205 402 2 0.5897 2.0471042401617328 32.27023072310279 5.381196701715396 0 0 0
1206 402 2 0.5897 3.3451379011695335 33.046780640437035 5.444246084930348 0 0 0
1207 403 3 -1.1794 5.243951097794399 32.92127162369881 5.162373818164669 0 0 0
1208 403 2 0.5897 5.786767857434288 32.17449066965279 5.415157335066864 0 0 0
1209 403 2 0.5897 5.626766977023447 33.66477875703572 5.628078479559262 0 0 0
1760 587 2 0.5897 4.672923266177236 28.903394511159885 7.19785103320609 0 0 0
1820 607 2 0.5897 2.544268351936505 32.491264617333094 7.575565669186437 0 0 0
1823 608 2 0.5897 5.2631008385618365 32.68474089931734 8.154167907335948 0 0 0
30250 0 1 0 0.5841391701502123 32.38321209508816 2.5501074986956307 0 0 0
1759 587 3 -1.1794 4.859204018958053 29.516387445099333 7.90902703944736 0 0 0
1822 608 3 -1.1794 5.674620534811299 33.54737939571977 8.101841717808233 0 0 0
449 150 2 0.5897 12.784570120095477 27.756519753774473 2.6382484313669825 0 0 0
445 149 3 -1.1794 9.368026647676931 26.509628477393072 2.647479143955316 0 0 0
446 149 2 0.5897 10.266096661391325 26.839693664754407 2.6199214050888617 0 0 0
447 149 2 0.5897 9.046463911788857 26.760886222299362 3.5133311153595574 0 0 0
448 150 3 -1.1794 11.885950385314953 28.05289008297348 2.782742803262915 0 0 0
450 150 2 0.5897 11.658586185931135 27.716065972083474 3.649395513510003 0 0 0
451 151 3 -1.1794 14.494215652349773 27.181956031435153 3.063985247448963 0 0 0
453 151 2 0.5897 15.083484558386619 27.224738782118678 3.817087620518712 0 0 0
502 168 3 -1.1794 9.505834115656715 30.93959242440074 1.8324031423777758 0 0 0
503 168 2 0.5897 8.960401906689505 30.238715429722557 1.4753231176653965 0 0 0
504 168 2 0.5897 10.235137988821716 30.485018626891506 2.2539606252646736 0 0 0
505 169 3 -1.1794 11.970901394182265 30.700704432754716 3.032264550241249 0 0 0
506 169 2 0.5897 11.467015153422883 30.417685568752162 3.7953051913063263 0 0 0
507 169 2 0.5897 12.456513659658809 29.921110405516725 2.7627357912577915 0 0 0
508 170 3 -1.1794 15.296313400510343 29.937324325346754 2.1588337121039394 0 0 0
509 170 2 0.5897 16.219574325140396 29.93776359414934 1.9062059575273804 0 0 0
510 170 2 0.5897 15.229077639809999 29.249607312527587 2.8212207313125597 0 0 0
556 186 3 -1.1794 8.599710004665512 33.172740403419695 3.2890149486739886 0 0 0
557 186 2 0.5897 8.801715528751455 32.27565236998773 3.0231986913105113 0 0 0
558 186 2 0.5897 7.695751656468184 33.30929731197563 3.0053900187425002 0 0 0
559 187 3 -1.1794 12.182170808650788 33.55748199397913 2.689696418539735 0 0 0
560 187 2 0.5897 12.755364260085683 32.80905038253771 2.5237757099849496 0 0 0
561 187 2 0.5897 11.421840003095813 33.40660127261427 2.128123859651097 0 0 0
562 188 3 -1.1794 15.076535928572502 32.53558312028741 2.9387750663193564 0 0 0
563 188 2 0.5897 14.920985027039212 33.08735039974063 2.1722317470960886 0 0 0
564 188 2 0.5897 15.477980775761553 31.741675858163468 2.5855245506583944 0 0 0
1093 365 3 -1.1794 8.641943571694558 26.607311811663823 5.519414230681596 0 0 0
1094 365 2 0.5897 9.571747850807078 26.535710377625243 5.735213306366203 0 0 0
1095 365 2 0.5897 8.197958106449938 26.605835958060958 6.3674158742023605 0 0 0
1096 366 3 -1.1794 11.390735732577411 26.691436104178486 4.962061700350537 0 0 0
1097 366 2 0.5897 11.873390870137332 27.410684178189427 5.369442016860244 0 0 0
1098 366 2 0.5897 11.846229212747847 25.901498229706846 5.253190531287751 0 0 0
1156 386 3 -1.1794 9.648803092754285 29.89364495654409 4.975676355130934 0 0 0
1157 386 2 0.5897 9.04359233421619 29.177926246102203 5.169837558821279 0 0 0
1158 386 2 0.5897 9.68928465617477 30.40039414029662 5.786724093104755 0 0 0
1159 387 3 -1.1794 15.586780893589072 30.01726835763967 5.790444772522659 0 0 0
1160 387 2 0.5897 15.67990282242557 29.529010811786467 6.608469463715021 0 0 0
1161 387 2 0.5897 15.697700155093196 30.933604193407916 6.04393740499705 0 0 0
1210 404 3 -1.1794 11.85297989513627 34.22910703768609 5.350028018581086 0 0 0
1211 404 2 0.5897 11.638570513229457 33.40286885888426 5.783145663758894 0 0 0
1212 404 2 0.5897 11.974894660538315 33.99339647932702 4.430349200247136 0 0 0
1213 405 3 -1.1794 14.769838888543136 32.74534608037388 5.646383436909877 0 0 0
1214 405 2 0.5897 14.054799620370483 33.35040189081408 5.843508294338148 0 0 0
1215 405 2 0.5897 14.579378470452228 32.42822776808984 4.7635509399304095 0 0 0
1766 589 2 0.5897 13.633878187561487 30.56886873197338 6.608060753822207 0 0 0
1827 609 2 0.5897 9.486270328835873 34.48121306628671 7.8117187698676185 0 0 0
1829 610 2 0.5897 13.202940290613396 32.490644735679254 8.230457823735193 0 0 0
1702 568 3 -1.1794 6.952165290647323 25.89232791039169 8.00762263645377 0 0 0
1705 569 3 -1.1794 13.15626071646686 27.769825125575945 7.217418755758648 0 0 0
1762 588 3 -1.1794 9.139172174022612 32.331762630731006 6.572063005958813 0 0 0
1763 588 2 0.5897 9.173942144159092 33.17226419033283 6.115356653027315 0 0 0
1764 588 2 0.5897 9.629877672586606 32.47763739810351 7.380865160928668 0 0 0
1765 589 3 -1.1794 12.96919940144953 30.70006351727089 7.284242569912935 0 0 0
1828 610 3 -1.1794 13.53686883008956 33.35171256036908 8.482025084123373 0 0 0
454 152 3 -1.1794 18.033319994394482 27.14248066224686 3.0899219101713795 0 0 0
455 152 2 0.5897 18.72830256531445 26.832314702284364 3.670462999679556 0 0 0
456 152 2 0.5897 17.580228137027735 26.346625472128615 2.811437072588896 0 0 0
511 171 3 -1.1794 19.189642014952 30.335430560485495 2.1503062754526137 0 0 0
512 171 2 0.5897 19.803447664368825 31.04219352010981 1.9504038984591796 0 0 0
513 171 2 0.5897 18.95330007576262 30.475028000258803 3.067304728125008 0 0 0
514 172 3 -1.1794 22.115016385272764 29.631397138054634 2.487732783177157 0 0 0
515 172 2 0.5897 21.761379266728202 30.5154862804785 2.5855042913925748 0 0 0
516 172 2 0.5897 21.540015834733918 29.082585250762474 3.0210360980245765 0 0 0
565 189 3 -1.1794 21.19791564299851 32.63042037419247 1.6215466546925574 0 0 0
566 189 2 0.5897 20.74764841869343 33.45638890752768 1.4447222043907195 0 0 0
567 189 2 0.5897 22.115010509971942 32.87762904250647 1.7401065770287942 0 0 0
1099 367 3 -1.1794 19.686378615560056 26.19916398394136 5.1396300890660065 0 0 0
1100 367 2 0.5897 20.63994975085416 26.26377910807101 5.192154409600994 0 0 0
1101 367 2 0.5897 19.45224210361328 25.555673141016936 5.808458724495494 0 0 0
1162 388 3 -1.1794 18.205137254141995 29.27230680327335 5.004460224972892 0 0 0
1163 388 2 0.5897 17.953882503016374 28.444632915093248 4.594510818977667 0 0 0
1164 388 2 0.5897 17.38113085300339 29.644188604511076 5.3190218154088305 0 0 0
1165 389 3 -1.1794 20.994568142011943 29.135603951644168 4.982950245684473 0 0 0
1166 389 2 0.5897 21.463676631405384 28.304469235498445 5.056332674475374 0 0 0
1167 389 2 0.5897 20.084528440157364 28.91596643501375 5.182498625494329 0 0 0
1170 390 2 0.5897 22.44907536857075 30.365288912326807 6.044145560666997 0 0 0
1216 406 3 -1.1794 17.809227612915628 32.873484159923954 4.852780570034841 0 0 0
1217 406 2 0.5897 18.141318293805917 32.01753055257789 5.1235036441210875 0 0 0
1218 406 2 0.5897 16.89165990940393 32.715586704323954 4.630587014187266 0 0 0
1709 570 2 0.5897 16.228108629417456 25.564860996629854 8.168850629637655 0 0 0
1713 571 2 0.5897 19.818631468064858 24.48562673033199 9.574663820713534 0 0 0
1769 590 2 0.5897 17.782410342611712 28.558576404100503 7.170932299223845 0 0 0
1771 591 3 -1.1794 20.09475493272819 31.375725497104476 7.604768711858134 0 0 0
1772 591 2 0.5897 20.41638841044321 31.691124055319694 6.760193993156054 0 0 0
1832 611 2 0.5897 17.00176765576273 34.6049830889392 6.684104796603026 0 0 0
1835 612 2 0.5897 20.396862724023382 33.33995235152596 7.908881470335067 0 0 0
30093 0 1 0 21.545169991042584 32.91489071409424 4.898274816297926 0 0 0
30122 0 1 0 21.964387032413306 27.01348419423084 9.055263945546853 0 0 0
30224 0 1 0 20.827717004795915 26.561375521794798 0.8940241401623943 0 0 0
519 173 2 0.5897 23.548693264930534 29.210822157399658 3.4842880048390623 0 0 0
1102 368 3 -1.1794 22.549200792475215 26.743843522374583 5.316520302218031 0 0 0
1768 590 3 -1.1794 17.541314376059812 28.894624583381535 8.034168088941762 0 0 0
1831 611 3 -1.1794 17.484443326559244 34.42888235547083 7.491721425528426 0 0 0
1834 612 3 -1.1794 20.17448122440198 34.265895882787376 8.005865065108479 0 0 0
569 190 2 0.5897 23.94883880473273 31.862042161038023 2.952592263449822 0 0 0
457 153 3 -1.1794 24.166309419428796 26.521202598353007 3.0372322437166477 0 0 0
458 153 2 0.5897 24.113769316765502 25.595876316950907 2.797977902132982 0 0 0
459 153 2 0.5897 23.520898015859427 26.62532476805096 3.736399628072726 0 0 0
460 154 3 -1.1794 26.481793472711942 27.85541245971361 4.737352214445249 0 0 0
461 154 2 0.5897 27.194241499043766 28.019259516204063 4.119449238907594 0 0 0
462 154 2 0.5897 26.361236015339436 26.906024411859114 4.71836867892103 0 0 0
463 155 3 -1.1794 28.890166189042933 26.97081485763685 2.706784654574308 0 0 0
464 155 2 0.5897 29.718300865772807 27.03514018983964 3.1824809570932655 0 0 0
465 155 2 0.5897 28.80277351066744 26.039891452712986 2.501904376414052 0 0 0
517 173 3 -1.1794 24.46367000455397 29.431091577197783 3.659019366901876 0 0 0
518 173 2 0.5897 24.896064906844536 28.585153541587488 3.7758768185316582 0 0 0
520 174 3 -1.1794 26.939402013902548 31.20833477880592 4.390329182331404 0 0 0
521 174 2 0.5897 27.31059207980276 30.934476308409614 5.229048058304587 0 0 0
522 174 2 0.5897 26.16353865279613 30.658637764623794 4.280325179353577 0 0 0
523 175 3 -1.1794 29.229994915417777 30.552155912334968 2.5342067684680734 0 0 0
524 175 2 0.5897 29.77126461891086 29.85297756471832 2.167588879600343 0 0 0
525 175 2 0.5897 28.481838168203076 30.098172999018274 2.92201165839494 0 0 0
568 190 3 -1.1794 24.056486161339862 32.69725954009379 2.4975615641265767 0 0 0
570 190 2 0.5897 24.261928884714976 33.32383297799857 3.191413407056841 0 0 0
571 191 3 -1.1794 26.727520803179054 33.74107257838539 2.8098827922895055 0 0 0
572 191 2 0.5897 26.13455602285165 33.59413345339052 2.0729752347138084 0 0 0
573 191 2 0.5897 26.531219832665766 33.03109645254666 3.4211372693780477 0 0 0
574 192 3 -1.1794 29.683356150824086 33.764818665591775 2.40217415655587 0 0 0
575 192 2 0.5897 28.88233046640188 33.27240386788215 2.222960237170386 0 0 0
576 192 2 0.5897 30.07007746515724 33.326387692475706 3.1601038425131787 0 0 0
1104 368 2 0.5897 23.352257324441997 27.014458316470414 5.761604074078795 0 0 0
1105 369 3 -1.1794 24.528590994524187 27.962384061042265 6.656926299863236 0 0 0
1106 369 2 0.5897 24.28652823654888 28.877796789292052 6.797129539956315 0 0 0
1107 369 2 0.5897 25.388591295022906 28.002920382213503 6.238611080549837 0 0 0
1108 370 3 -1.1794 31.740949609883096 27.769817985490683 4.411031471994561 0 0 0
1110 370 2 0.5897 32.43806119008234 27.597557620749956 5.0439559695498 0 0 0
1168 390 3 -1.1794 23.214173265177514 30.64946746540497 6.544245241511016 0 0 0
1169 390 2 0.5897 23.471039045969672 31.47809929688707 6.139743596524505 0 0 0
1171 391 3 -1.1794 29.612719064657572 30.112488998670855 5.593941370714956 0 0 0
1172 391 2 0.5897 29.903970279830705 29.596908070304295 4.8418903807210425 0 0 0
1173 391 2 0.5897 30.047238224948565 29.70813060116665 6.34488681226387 0 0 0
1219 407 3 -1.1794 24.89853105891943 32.78292361770979 5.435395709926462 0 0 0
1220 407 2 0.5897 25.609315840966758 32.14210030237803 5.454424364785653 0 0 0
1221 407 2 0.5897 24.941181117246774 33.214044515057104 6.2889443828503895 0 0 0
1222 408 3 -1.1794 27.75708552681862 33.20906770609874 6.726236629509502 0 0 0
1223 408 2 0.5897 27.912997139993134 32.32312973645244 6.399071538191267 0 0 0
1224 408 2 0.5897 28.555665404691588 33.43230714689126 7.2044271886372515 0 0 0
1225 409 3 -1.1794 30.225817411634395 32.836532121856756 5.095031993866022 0 0 0
1226 409 2 0.5897 29.26964965361532 32.79474979312276 5.110177386064573 0 0 0
1227 409 2 0.5897 30.505342569251475 31.92206554988428 5.052040372914292 0 0 0
1715 572 2 0.5897 26.77701821007364 24.66884514720298 8.672168142748932 0 0 0
1721 574 2 0.5897 29.66770652161266 26.14819081770739 9.474300910928928 0 0 0
1776 592 2 0.5897 25.445807680617957 29.340613152021522 9.033581671329998 0 0 0
1777 593 3 -1.1794 27.12687517083811 30.247852124200733 7.091486995614582 0 0 0
1838 613 2 0.5897 26.017264481268832 33.62201663743327 8.574196141495676 0 0 0
1841 614 2 0.5897 27.346823215047095 33.41475619455856 10.528561959457269 0 0 0
1844 615 2 0.5897 30.072781330813452 33.24004068617006 8.5224586507331 0 0 0
30060 0 1 0 27.123116114421713 32.065916279505174 0.2905343393539058 0 0 0
30106 0 1 0 26.092733039828868 28.837122282271952 0.9437579321143964 0 0 0
30195 0 1 0 29.383843628832842 26.07965897710499 6.107386236833972 0 0 0
1781 594 2 0.5897 29.592362486692878 28.655382378348175 8.955584304100485 0 0 0
1837 613 3 -1.1794 25.10922556285172 33.50448688576459 8.295119331739578 0 0 0
1840 614 3 -1.1794 27.315174960876746 34.15584425243853 9.92356655323607 0 0 0
1843 615 3 -1.1794 29.67305404781571 34.095746712312554 8.366840697462305 0 0 0
21746 7249 2 0.5897 52.09273630215826 0.48174572683999667 32.96273106364742 0 1 0
1109 370 2 0.5897 32.201149193849574 27.98330860090554 3.599323759644125 0 0 0
466 156 3 -1.1794 37.6819691558693 26.502569770860827 2.4200866402519905 0 0 0
468 156 2 0.5897 38.129856196766085 27.042406695315734 1.7687764850071093 0 0 0
526 176 3 -1.1794 31.784769144550484 31.461643377913145 3.080106547134538 0 0 0
527 176 2 0.5897 30.892208442932706 31.123174963420738 3.0093376174081863 0 0 0
528 176 2 0.5897 32.13372895028897 31.054341565780895 3.8729273232713735 0 0 0
577 193 3 -1.1794 32.435780305941655 33.89790456132182 1.7864022655961405 0 0 0
578 193 2 0.5897 31.55258803841433 34.21971287258638 1.6057298969912825 0 0 0
579 193 2 0.5897 32.30055498208161 33.0995150332843 2.29681381659306 0 0 0
580 194 3 -1.1794 35.53198813238351 32.81403130693836 2.1177865104168347 0 0 0
581 194 2 0.5897 34.7219502496919 32.69330416795051 1.622311785123792 0 0 0
582 194 2 0.5897 36.19532529795382 32.99692162277257 1.4523795390005125 0 0 0
583 195 3 -1.1794 38.13726547779838 32.20487009729421 1.2435875025227265 0 0 0
584 195 2 0.5897 37.81055913940469 32.069735393073174 2.133100512747525 0 0 0
1111 371 3 -1.1794 33.473250691533906 26.48909645714445 6.3866215774766415 0 0 0
1112 371 2 0.5897 34.35256318922436 26.86647337357576 6.361559997649542 0 0 0
1114 372 3 -1.1794 36.08027512812688 26.97436769866071 6.475421073102454 0 0 0
1115 372 2 0.5897 35.982905222253294 27.78452389852257 5.975023919334121 0 0 0
1116 372 2 0.5897 36.22664339387365 26.299197159646983 5.81288697442734 0 0 0
1118 373 2 0.5897 38.1998894460288 25.726712757667567 5.398857909335411 0 0 0
1174 392 3 -1.1794 32.79513571216256 30.490741246138125 5.692261340315562 0 0 0
1175 392 2 0.5897 32.39393154504522 31.211326786022195 6.178083262760185 0 0 0
1176 392 2 0.5897 32.89914163815896 29.79338679636133 6.339649352886435 0 0 0
1177 393 3 -1.1794 35.40171658722533 29.19539614252961 5.007582948300462 0 0 0
1178 393 2 0.5897 36.14951695002499 29.760507047921372 4.813479123520597 0 0 0
1179 393 2 0.5897 34.66222395797432 29.797033461236126 5.093692721120737 0 0 0
1228 410 3 -1.1794 32.382987552496886 32.40065298200071 7.828504544377387 0 0 0
1229 410 2 0.5897 32.40541990807594 33.10647641566395 8.4746793164912 0 0 0
1230 410 2 0.5897 33.303046366937984 32.18353182342815 7.678227633165206 0 0 0
1231 411 3 -1.1794 36.48362576857967 31.780513630662597 4.474243091805009 0 0 0
1232 411 2 0.5897 36.021151932137215 32.098908254442684 3.6990177909363537 0 0 0
1233 411 2 0.5897 35.80828529057462 31.72395758852671 5.150222449188893 0 0 0
1724 575 2 0.5897 33.3197218514798 26.625376119846624 8.157739810027199 0 0 0
1783 595 3 -1.1794 31.98263464160457 29.259100935610583 8.44391005928103 0 0 0
1787 596 2 0.5897 34.47831326421462 28.682123574960997 9.22244662373057 0 0 0
1847 616 2 0.5897 35.97196575558787 31.79676329706055 7.411773112372177 0 0 0
30064 0 1 0 37.87826770636275 30.00466155656313 7.900682147734426 0 0 0
30069 0 1 0 33.607106914709725 34.22432837010994 5.287507786100243 0 0 0
30101 0 1 0 36.087108732857835 29.452225889701335 1.1626014035567789 0 0 0
30177 0 1 0 34.54202576145712 26.702737325822106 3.242666373051827 0 0 0
1119 373 2 0.5897 38.29965130971996 26.373648524608917 4.033787705417572 0 0 0
30006 0 1 0 39.20798950767785 29.29908413523534 3.73398016657765 0 0 0
1846 616 3 -1.1794 35.054998894591975 31.536528604068582 7.324128930893108 0 0 0
467 156 2 0.5897 37.85485815687261 25.602099825414285 2.1453230029752954 0 0 0
469 157 3 -1.1794 42.129917659489585 27.860676065827505 3.133185305471886 0 0 0
470 157 2 0.5897 42.87876090435783 27.47168334924172 2.6813538529728995 0 0 0
471 157 2 0.5897 41.98613806351512 27.294040972515162 3.891133066430208 0 0 0
472 158 3 -1.1794 43.97082997032354 26.108457076427456 2.0376258995817382 0 0 0
473 158 2 0.5897 43.930593453190596 25.970247376601748 2.983940141594151 0 0 0
474 158 2 0.5897 44.840911578312465 26.477409357054118 1.8857586481524418 0 0 0
529 177 3 -1.1794 42.25970874161344 30.573092031740046 2.2738883594983945 0 0 0
530 177 2 0.5897 42.987747508613246 30.90340975608377 2.8002737030048652 0 0 0
531 177 2 0.5897 42.23587214013133 29.634368056677893 2.4595228223349537 0 0 0
532 178 3 -1.1794 45.16531500006627 28.979123955411787 2.809478536786657 0 0 0
533 178 2 0.5897 45.38280286744812 28.925429718195918 3.7400951771034707 0 0 0
534 178 2 0.5897 45.954980078293914 29.330773365985745 2.3983780988760715 0 0 0
585 195 2 0.5897 38.99035369192591 32.62250951687593 1.3621143845402335 0 0 0
586 196 3 -1.1794 40.79630814031533 32.79080700836182 1.2379314652611264 0 0 0
587 196 2 0.5897 41.01594729464771 31.86100918254978 1.1790559288854934 0 0 0
588 196 2 0.5897 41.09608900010549 33.05357764250922 2.108169784865377 0 0 0
589 197 3 -1.1794 42.72871843749494 34.576793757087 0.3150656142884298 0 0 0
20355 6785 2 0.5897 51.682156818094796 0.25309260633137365 26.90399806583066 0 1 0
591 197 2 0.5897 41.981988179580696 34.08614091340714 0.6584097108266962 0 0 0
1117 373 3 -1.1794 38.64227631800829 26.431441868217483 4.925695603516095 0 0 0
1120 374 3 -1.1794 41.232484267279226 26.761979559555726 5.407650068210461 0 0 0
1121 374 2 0.5897 41.19106025044197 26.628500900732128 6.354592137106062 0 0 0
1122 374 2 0.5897 40.3171132522132 26.799012142139986 5.130240402410904 0 0 0
1123 375 3 -1.1794 44.50520233268228 26.01997223952322 4.77946413566774 0 0 0
1124 375 2 0.5897 45.39503059074084 25.722083530852792 4.96840781327683 0 0 0
1125 375 2 0.5897 44.236513566444316 26.489415899186653 5.569185976139202 0 0 0
1180 394 3 -1.1794 40.91627496283813 29.45167742292623 6.733528399682262 0 0 0
1181 394 2 0.5897 41.577440979354826 28.963882920587174 6.2424602244049545 0 0 0
1182 394 2 0.5897 40.582317823316146 30.097118571829725 6.110543564482889 0 0 0
1183 395 3 -1.1794 43.91842155723374 29.31263869431812 6.305378787135032 0 0 0
1184 395 2 0.5897 44.82544178394997 29.359953940733053 6.607549180660316 0 0 0
1185 395 2 0.5897 43.57164508859039 28.517766097192364 6.710540720103805 0 0 0
1234 412 3 -1.1794 42.59771164706518 33.63032250160923 3.396328504823181 0 0 0
1235 412 2 0.5897 43.466353110671406 34.028537706003696 3.340483822160171 0 0 0
1236 412 2 0.5897 42.49668867181735 33.403464100020194 4.320753748888201 0 0 0
1237 413 3 -1.1794 43.5050498865957 32.03208782172776 5.887956522072397 0 0 0
1238 413 2 0.5897 43.56948048994332 32.206599694519184 6.826905912906811 0 0 0
1239 413 2 0.5897 43.50516417413037 31.07724872297816 5.820762168905409 0 0 0
1726 576 3 -1.1794 40.49726834846713 26.15332651183169 8.090850375867292 0 0 0
1793 598 2 0.5897 41.46840401218174 30.092639418051014 8.431124733985168 0 0 0
1797 599 2 0.5897 43.780342257711226 29.80023508421193 9.171031814006119 0 0 0
1850 617 2 0.5897 40.022197020049944 34.55623963180777 9.343735066863973 0 0 0
1853 618 2 0.5897 41.61997845948339 33.258504702263686 8.277059998295403 0 0 0
1855 619 3 -1.1794 44.38046923192097 32.687743651005825 8.859035776067966 0 0 0
30011 0 1 0 39.4904823428562 32.79028240043525 5.338129818110156 0 0 0
30038 0 1 0 46.76686878944535 34.372272778986925 6.450282065073138 0 0 0
30192 0 1 0 45.47795558606317 33.381491530944075 3.453204499920237 0 0 0
475 159 3 -1.1794 48.31128457040323 27.106150553442056 2.3815996201785135 0 0 0
476 159 2 0.5897 48.15913359797362 26.206494092519186 2.6709110695047174 0 0 0
477 159 2 0.5897 48.954251200338916 27.02617015451997 1.677022691065289 0 0 0
478 160 3 -1.1794 51.084466179988674 27.110698128591274 1.6596251805974191 0 0 0
480 160 2 0.5897 51.118962359690215 27.9306931813876 2.1522206394283434 0 0 0
481 161 3 -1.1794 54.09177973571655 26.810406293500268 2.1667523745675497 0 0 0
482 161 2 0.5897 53.99504730502836 27.484272452154787 2.8396410244364 0 0 0
483 161 2 0.5897 53.457395283844534 27.052235001259398 1.49198770754578 0 0 0
535 179 3 -1.1794 47.85927844724315 29.823294019786218 2.6584085505247215 0 0 0
536 179 2 0.5897 47.83605910097174 28.933571785434832 2.306148688651641 0 0 0
537 179 2 0.5897 47.51032063360427 29.739266321911103 3.545763738182581 0 0 0
538 180 3 -1.1794 50.67828640172001 29.818567335331135 2.583156619265478 0 0 0
539 180 2 0.5897 50.92063547534445 29.500068786775035 3.4526726214245445 0 0 0
540 180 2 0.5897 49.73313062513618 29.96094654861417 2.6345527649024345 0 0 0
541 181 3 -1.1794 55.14548677252303 29.74338027309763 3.854678758571263 0 0 0
542 181 2 0.5897 54.99003666151674 28.808980239090474 3.9923880084064125 0 0 0
592 198 3 -1.1794 48.88231972508694 32.16323544129126 1.4095351283645188 0 0 0
593 198 2 0.5897 48.67057163104242 31.230640418502702 1.4502997915471125 0 0 0
594 198 2 0.5897 48.13420330692261 32.59733730760354 1.8195464612163974 0 0 0
595 199 3 -1.1794 52.13590559244434 32.53788867680914 2.760150880702052 0 0 0
596 199 2 0.5897 51.68996091971914 33.28956806237179 2.3698392817410645 0 0 0
597 199 2 0.5897 51.4964020393067 31.82736060784288 2.7109837588007517 0 0 0
598 200 3 -1.1794 54.62165828052463 33.09961445908855 3.718941592117215 0 0 0
599 200 2 0.5897 54.92935349862594 32.584228155287484 4.464550242376756 0 0 0
600 200 2 0.5897 53.736383179712405 32.77589835279691 3.5524203461743826 0 0 0
1126 376 3 -1.1794 46.961300874470325 25.035052796320038 5.4692623826754 0 0 0
1128 376 2 0.5897 47.086483416226145 25.514490097512198 6.288225897605504 0 0 0
1130 377 2 0.5897 52.08947283964372 26.558067807524992 4.140382129438078 0 0 0
1132 378 3 -1.1794 53.66928965785088 27.583638697703314 4.735973751666947 0 0 0
1133 378 2 0.5897 53.193305374461346 27.017258337176727 5.3433316630505425 0 0 0
1134 378 2 0.5897 53.25252775571228 28.44021082920833 4.829917495971187 0 0 0
1186 396 3 -1.1794 46.67121956704277 30.313419354179153 5.565885611671821 0 0 0
1187 396 2 0.5897 46.31915237076765 31.157900266133023 5.8471893787990235 0 0 0
1188 396 2 0.5897 47.22807866959735 30.03177807045612 6.291709290713913 0 0 0
1189 397 3 -1.1794 52.10468417031733 29.826531170126913 4.91533481473951 0 0 0
1190 397 2 0.5897 51.84563301846744 29.42983914326432 5.747055775257508 0 0 0
1191 397 2 0.5897 52.49165552931103 30.666986769614333 5.160527266959173 0 0 0
1192 398 3 -1.1794 56.018376449164585 30.216320682793942 6.8150515679452575 0 0 0
1193 398 2 0.5897 56.268321722799996 29.295590191158475 6.892599981731563 0 0 0
1194 398 2 0.5897 56.33088875568413 30.47769631548172 5.948881245409606 0 0 0
1240 414 3 -1.1794 49.29801443574278 32.595148855978 7.465127228508424 0 0 0
1241 414 2 0.5897 49.05831914931166 33.42314280129596 7.048949370815901 0 0 0
1242 414 2 0.5897 48.957873047264684 32.66749242789443 8.35692414402718 0 0 0
1243 415 3 -1.1794 51.80089710662046 32.232780889749634 7.0554326424937726 0 0 0
1244 415 2 0.5897 51.614629464984574 32.71990407378941 6.252783048605279 0 0 0
1245 415 2 0.5897 50.95121213714974 32.14945432171232 7.488242025685539 0 0 0
1736 579 2 0.5897 53.66119229045883 26.167761938110274 7.0984530799595325 0 0 0
1798 600 3 -1.1794 47.82431489689628 29.484812243186767 7.87703018602554 0 0 0
1799 600 2 0.5897 48.71566580083832 29.831449145199752 7.916634072509652 0 0 0
1802 601 2 0.5897 52.005726140230095 29.90144809053554 8.27817247458304 0 0 0
1805 602 2 0.5897 54.86251933859252 30.274926847644746 7.877915562743311 0 0 0
1862 621 2 0.5897 52.39832834012782 32.97967256925896 8.61984162577067 0 0 0
1866 622 2 0.5897 54.684405948879515 32.19984058579967 8.554799511928316 0 0 0
30089 0 1 0 49.50978807337887 34.03398747046513 4.161545647549493 0 0 0
30127 0 1 0 49.34038761807737 27.7818675716139 5.569260804153231 0 0 0
30143 0 1 0 53.11387275386675 30.01310545301338 0.41302641771396786 0 0 0
1732 578 3 -1.1794 46.326870365062135 26.82230774911556 8.359094258997926 0 0 0
1735 579 3 -1.1794 52.901951840555746 25.68655725826065 6.769474734944585 0 0 0
1737 579 2 0.5897 52.77556549962464 24.977538167520954 7.399989907224175 0 0 0
1801 601 3 -1.1794 51.66658996593459 29.22024350856758 7.697501190540434 0 0 0
484 162 3 -1.1794 56.65587715489119 26.33348050234122 1.237980519738789 0 0 0
485 162 2 0.5897 55.766286002161834 26.4274147424637 1.5786199002582542 0 0 0
486 162 2 0.5897 57.09708013462732 25.767921658351984 1.8717899791552168 0 0 0
487 163 3 -1.1794 60.21372148356984 26.104526764141195 2.463328510664791 0 0 0
488 163 2 0.5897 60.2310109269298 26.330784617322742 1.533414388061608 0 0 0
489 163 2 0.5897 61.0079351589952 25.587867759402926 2.599414783124523 0 0 0
543 181 2 0.5897 55.843105959516 29.77669732384632 3.2001182622181648 0 0 0
544 182 3 -1.1794 57.42877738308406 29.38834438341397 2.310860384514482 0 0 0
545 182 2 0.5897 57.53635703143628 28.439648177086323 2.378934993242727 0 0 0
546 182 2 0.5897 57.32894346381941 29.551866307864433 1.3730302829806367 0 0 0
601 201 3 -1.1794 57.43206193622027 33.836906009460435 2.6578703897691804 0 0 0
602 201 2 0.5897 56.74510781354194 33.98388665790284 3.3080418113541805 0 0 0
603 201 2 0.5897 56.98413977861106 33.90892401374519 1.8150114788298581 0 0 0
604 202 3 -1.1794 59.53497821963376 31.817519298661935 1.385005466556564 0 0 0
605 202 2 0.5897 58.993593180927256 31.048317709225124 1.5623830238972334 0 0 0
606 202 2 0.5897 58.90729015595469 32.52979793870054 1.2629455674970942 0 0 0
1135 379 3 -1.1794 58.03266823622443 27.972278212166223 4.909041231341534 0 0 0
1136 379 2 0.5897 57.88893986398286 27.271831509851612 5.545396985004633 0 0 0
1137 379 2 0.5897 58.97556906021224 27.95760088622538 4.744865558873804 0 0 0
1138 380 3 -1.1794 60.6352233095135 26.673965388531826 5.1713765566647245 0 0 0
1139 380 2 0.5897 61.260744049404636 27.350389792375925 5.431004093647705 0 0 0
1140 380 2 0.5897 60.46767699762567 26.845016041736027 4.2446066439125785 0 0 0
1143 381 2 0.5897 62.80014849114725 26.771257072423513 5.1048940207696525 0 0 0
1246 416 3 -1.1794 56.386970521773094 33.27180757057196 5.830762552939445 0 0 0
1247 416 2 0.5897 57.3000553650159 32.98696004822368 5.793761907336236 0 0 0
1248 416 2 0.5897 56.03529508543165 32.849175612661206 6.614304208064771 0 0 0
1249 417 3 -1.1794 58.081415154166166 30.955542792937283 4.485021365852644 0 0 0
1250 417 2 0.5897 57.989314692729415 30.050830674271346 4.78376189165584 0 0 0
1251 417 2 0.5897 57.74607227372426 30.947560665049423 3.5885205337744095 0 0 0
1254 418 2 0.5897 62.92049205337939 33.12810067844844 6.673705160158235 0 0 0
1742 581 2 0.5897 58.86600198460228 27.760558836852365 9.84883436375669 0 0 0
1808 603 2 0.5897 59.135104019548386 31.078794207511645 7.9337180119791855 0 0 0
1811 604 2 0.5897 60.591620661418766 28.534953914093087 8.152064428400765 0 0 0
1868 623 2 0.5897 57.898103614215685 32.94992293771098 9.127232509254055 0 0 0
30154 0 1 0 60.987313071010504 34.277118045872506 3.1292568203360633 0 0 0
30188 0 1 0 59.67913033597064 33.65599219595704 6.705368598486331 0 0 0
1195 399 3 -1.1794 60.904621959471314 29.60141785300646 5.252211507659997 0 0 0
1196 399 2 0.5897 61.5168936884434 29.97539104167519 4.618571934511652 0 0 0
30196 0 1 0 62.683504919203536 31.588197201097035 1.1227400920947166 0 0 0
1807 603 3 -1.1794 58.311725672319035 31.443561379619517 8.258101871817201 0 0 0
490 164 3 -1.1794 63.54437555165536 25.27238990116726 1.1833863722570772 0 0 0
492 164 2 0.5897 63.197222029625 25.182427735252976 0.2959056738971628 0 0 0
493 165 3 -1.1794 68.41438230110757 26.63831944705171 3.2520387224232157 0 0 0
494 165 2 0.5897 67.55161825278522 26.22608284172997 3.295976851404705 0 0 0
547 183 3 -1.1794 62.49518879553732 27.826547760381533 2.2083082963398484 0 0 0
548 183 2 0.5897 61.55309648387057 27.994064549465286 2.183173606138451 0 0 0
549 183 2 0.5897 62.6958497948428 27.723311279360285 3.1385287182364388 0 0 0
550 184 3 -1.1794 68.79482817201097 29.193421804409134 1.87750133088817 0 0 0
551 184 2 0.5897 68.86147407537788 28.390115849468074 2.39372771897954 0 0 0
552 184 2 0.5897 69.36264553579767 29.817228530614237 2.3299171534943843 0 0 0
607 203 3 -1.1794 64.78360485662985 34.83339451601949 2.199498066067416 0 0 0
608 203 2 0.5897 63.99802812998953 35.14317206382388 1.7487894315222108 0 0 0
609 203 2 0.5897 64.59627460136655 33.9177860850958 2.406379866295653 0 0 0
1141 381 3 -1.1794 63.203467496873564 27.630718574764504 4.982864145796352 0 0 0
1142 381 2 0.5897 64.14404137182854 27.45402598564859 4.964639820305829 0 0 0
1144 382 3 -1.1794 66.29148447076383 27.205762313424977 6.3410460639076325 0 0 0
1145 382 2 0.5897 66.83375528081324 27.91778128822624 6.001629991497246 0 0 0
1147 383 3 -1.1794 0.09660347898548807 26.96619900886216 5.599095511306486 1 0 0
1148 383 2 0.5897 69.74685027226849 26.28659740030926 5.778522647795499 0 0 0
1149 383 2 0.5897 70.28396841078651 27.166579521563165 4.66990624783659 0 0 0
1197 399 2 0.5897 60.09384900608422 30.09315241459685 5.1215343670938 0 0 0
1198 400 3 -1.1794 67.72839442892301 29.676612188557083 5.509349818997297 0 0 0
1199 400 2 0.5897 67.96696758108389 29.12949400834914 4.761034012406193 0 0 0
1200 400 2 0.5897 67.23107254442947 30.400427228279405 5.12856870513318 0 0 0
1201 401 3 -1.1794 0.11226274659439776 30.443920354140662 6.450370785008775 1 0 0
1202 401 2 0.5897 69.70946935105731 29.98038086657021 5.994910154828651 0 0 0
1203 401 2 0.5897 0.7877575083210303 29.779890747124366 6.58822308288691 1 0 0
1252 418 3 -1.1794 63.381737001023374 33.08501099542592 5.836073019832133 0 0 0
1253 418 2 0.5897 64.25609847235576 33.425198313758244 6.025799235934203 0 0 0
1255 419 3 -1.1794 66.6142124946718 33.06218608806625 6.093336714256438 0 0 0
1256 419 2 0.5897 67.1171108119197 32.254357889346934 5.989709275811882 0 0 0
1257 419 2 0.5897 66.60953949286898 33.22258808037269 7.036989888512009 0 0 0
1258 420 3 -1.1794 69.75656342030723 33.21177972548263 6.772671774762128 0 0 0
1259 420 2 0.5897 70.16664410997261 33.679851149075624 6.045365662487489 0 0 0
1260 420 2 0.5897 70.07178351434007 32.312022879992654 6.687193585944856 0 0 0
1747 583 3 -1.1794 63.03708065564165 26.168833610802604 7.945606363963152 0 0 0
1748 583 2 0.5897 63.88815708876426 26.47251653148397 8.261323308553107 0 0 0
1752 584 2 0.5897 65.95869319888732 27.55769232727032 8.323156355844885 0 0 0
1755 585 2 0.5897 69.17192343555584 26.925073703164507 8.962573112509139 0 0 0
1814 605 2 0.5897 66.79154921401019 30.85956734124509 9.40570702153059 0 0 0
1873 625 3 -1.1794 62.46045454574348 33.37280963091054 8.736014600994013 0 0 0
1876 626 3 -1.1794 66.50964736991456 32.834488591424616 9.382465289454535 0 0 0
1880 627 2 0.5897 69.69667932403983 33.06784590860462 8.74551605823122 0 0 0
30156 0 1 0 65.96958954235714 31.345726556721655 2.773464455993838 0 0 0
30213 0 1 0 63.73720893850513 29.321020209247077 7.780994193092345 0 0 0
1265 422 2 0.5897 5.2474394887443605 2.12755073370709 8.338725368071708 0 0 0
1261 421 3 -1.1794 2.4431555848965987 3.40255570030878 9.006984143865495 0 0 0
1263 421 2 0.5897 2.735323823957378 3.4162570976528728 8.095566602403963 0 0 0
1264 422 3 -1.1794 5.492037049778346 1.511617641723779 9.02939987423096 0 0 0
1266 422 2 0.5897 4.666368882098823 1.1040781144337426 9.290962735514562 0 0 0
1312 438 3 -1.1794 1.9645141794293925 5.994365730249815 9.062559824934306 0 0 0
1314 438 2 0.5897 2.0915740390416278 5.053863995515074 8.937883783223983 0 0 0
1315 439 3 -1.1794 4.870787130911013 4.815769271100675 9.617600533398418 0 0 0
1317 439 2 0.5897 5.781572116877525 4.766820739695011 9.327246193254526 0 0 0
1362 454 2 0.5897 2.7379668656604528 7.590843304254333 9.474833354841982 0 0 0
1882 628 3 -1.1794 5.750326258316824 2.6153189134333616 12.307385509216338 0 0 0
1883 628 2 0.5897 5.14814020010696 3.023907221600376 11.685566217511678 0 0 0
1884 628 2 0.5897 6.599697617845486 2.633816311554581 11.866411711255905 0 0 0
1939 647 3 -1.1794 2.5286670517017824 5.33517555716871 12.227383474774653 0 0 0
1940 647 2 0.5897 3.1909984340724638 5.346533775144723 11.536427708898428 0 0 0
1941 647 2 0.5897 1.818650223822536 5.880210418784449 11.888200880387917 0 0 0
1942 648 3 -1.1794 5.966486011996797 6.832757613409557 11.642284520235668 0 0 0
1943 648 2 0.5897 6.031675691542892 6.189962231418987 10.936029469163469 0 0 0
1944 648 2 0.5897 6.813146616810103 6.787854669120617 12.086561029914302 0 0 0
2004 668 2 0.5897 5.434563166409218 9.025716840279342 11.148558128526195 0 0 0
2527 843 3 -1.1794 3.0185825899864644 1.7413068359458008 15.263184683581946 0 0 0
2528 843 2 0.5897 3.4186381236531918 1.287613005353046 16.00503923842595 0 0 0
2529 843 2 0.5897 3.7429806438599895 1.8944052758993952 14.6565224925031 0 0 0
2530 844 3 -1.1794 6.189023589711867 3.3030070698508696 14.732972559257675 0 0 0
2531 844 2 0.5897 6.033303364203656 3.344508632086142 13.789436268866497 0 0 0
2532 844 2 0.5897 5.913853714602632 2.4209791487020955 14.98305271490157 0 0 0
2578 860 3 -1.1794 3.324026501916182 6.552620799841683 15.095163616228202 0 0 0
2579 860 2 0.5897 3.1660162615544256 6.466919299853772 14.154993236224323 0 0 0
2580 860 2 0.5897 2.9467621651720535 7.401646302803804 15.325509737407788 0 0 0
2581 861 3 -1.1794 6.000770503810435 6.891909721961189 15.131404506224438 0 0 0
2582 861 2 0.5897 5.062416818979146 6.730969912931456 15.032296896007601 0 0 0
2583 861 2 0.5897 6.190880446629782 6.6522814839266715 16.038414704150522 0 0 0
2630 877 2 0.5897 5.212796285471464 10.623292723713854 14.16315871007214 0 0 0
3177 1059 2 0.5897 2.0644388888630583 5.730910379409764 17.480795378247002 0 0 0
30257 0 1 0 6.539288432958055 9.899526347365253 8.630402184323438 0 0 0
3116 1039 2 0.5897 4.984891279901988 3.8401376648650696 17.37680830421116 0 0 0
1270 424 3 -1.1794 11.233850976330523 1.1733867308234929 9.464803714410683 0 0 0
1273 425 3 -1.1794 16.215591967501048 4.5439510168441215 8.14901503970304 0 0 0
1319 440 2 0.5897 7.71760682152957 4.067494266167189 8.901354076358292 0 0 0
1267 423 3 -1.1794 8.140324656406817 1.9835589732697654 8.246184399603703 0 0 0
1268 423 2 0.5897 8.763907833980666 1.2716852249843624 8.389752821110514 0 0 0
1269 423 2 0.5897 7.295396666927945 1.6193527390713105 8.510160891876822 0 0 0
1271 424 2 0.5897 11.094437620024221 1.96402418786967 9.986040710126955 0 0 0
1318 440 3 -1.1794 7.69420989486865 4.95183390838594 9.266906140447826 0 0 0
1320 440 2 0.5897 7.953262636057359 5.518737782824253 8.540445881952586 0 0 0
1321 441 3 -1.1794 14.309892483005672 6.832759677602587 9.631192059860957 0 0 0
1322 441 2 0.5897 14.554718102434963 6.201040137400928 8.955009520939356 0 0 0
1885 629 3 -1.1794 8.381324962732156 2.717726681147112 11.659370655639002 0 0 0
1886 629 2 0.5897 8.988683653534794 2.213237161237917 11.118227080884196 0 0 0
1887 629 2 0.5897 8.518465023606268 2.386253802966766 12.546811374909792 0 0 0
1888 630 3 -1.1794 12.301492197333625 2.917612343021942 11.70957719815066 0 0 0
1889 630 2 0.5897 13.137096836503703 3.100668097261316 11.280058101310436 0 0 0
1890 630 2 0.5897 12.528473584644221 2.7868076105174513 12.630229850082292 0 0 0
1891 631 3 -1.1794 15.423084657445022 3.2773077995249764 11.416381231027543 0 0 0
1892 631 2 0.5897 15.543499096574354 3.871319150799698 10.67551512046672 0 0 0
1893 631 2 0.5897 15.07949093343339 2.473604311376841 11.026207327592708 0 0 0
1945 649 3 -1.1794 8.444157438835223 6.1333998464310255 12.893977372573046 0 0 0
1946 649 2 0.5897 7.808404037088843 5.871522783101617 13.559912901938386 0 0 0
1947 649 2 0.5897 8.462816404924487 5.40045551244726 12.278610597033325 0 0 0
1948 650 3 -1.1794 12.875694165047891 5.790676269562111 12.025441369838296 0 0 0
1949 650 2 0.5897 12.451216618085082 6.324459453276298 12.69710039472424 0 0 0
1950 650 2 0.5897 12.659025727855225 4.889094565573373 12.263005718533016 0 0 0
1951 651 3 -1.1794 15.771669955380878 6.0282713671039385 11.514838437497371 0 0 0
1952 651 2 0.5897 15.276822503026375 6.301031807661444 10.742206909047306 0 0 0
1953 651 2 0.5897 15.115560958796934 5.64537884000865 12.097200911075982 0 0 0
2006 669 2 0.5897 8.339796489544218 10.089024746521217 12.675363539345033 0 0 0
2009 670 2 0.5897 11.523687757475212 9.977085686413277 11.82046636468396 0 0 0
2012 671 2 0.5897 15.813531719289015 8.114814032691452 11.340452585431008 0 0 0
2533 845 3 -1.1794 8.80474085023887 1.8507106805371436 14.538066427928847 0 0 0
2534 845 2 0.5897 8.987319077400095 2.7861926145281326 14.626218192913985 0 0 0
2535 845 2 0.5897 7.878628931029164 1.7645936011422145 14.76419164769347 0 0 0
2536 846 3 -1.1794 11.675099539371734 2.3981149236158537 16.128769189234674 0 0 0
2537 846 2 0.5897 11.2759269762652 1.6798232111998568 15.637903225367705 0 0 0
2538 846 2 0.5897 11.318615702792217 3.190487940696533 15.72715160125894 0 0 0
2584 862 3 -1.1794 11.060041374641749 4.984583786366703 15.203291093796532 0 0 0
2585 862 2 0.5897 10.7244787567354 5.720983081684906 14.692071401277039 0 0 0
2586 862 2 0.5897 11.27046886015953 5.361591097306598 16.057585651147004 0 0 0
2633 878 2 0.5897 7.604161132267634 7.810917096316371 14.99702962082586 0 0 0
2637 879 2 0.5897 10.036281353620096 7.076733612179556 12.988080238670198 0 0 0
3122 1041 2 0.5897 12.466018509742606 2.2056060032631812 17.824194382039074 0 0 0
3126 1042 2 0.5897 16.471315832060746 1.2419029084680622 18.373240991773983 0 0 0
30009 0 1 0 10.146189965000303 8.062527363737345 9.847280562177541 0 0 0
30014 0 1 0 15.250673104437519 0.5443171265165522 8.291190947197581 0 0 0
30139 0 1 0 8.487041966638522 4.224855744279907 17.343823640023285 0 0 0
30157 0 1 0 14.525224136456675 4.491808870283185 14.62007474565877 0 0 0
30164 0 1 0 14.352704781724727 0.9124342975855385 14.269485479456533 0 0 0
30175 0 1 0 13.594721314280113 7.7511387583988824 15.669474665327051 0 0 0
2635 879 3 -1.1794 10.95184215043187 7.216419347044072 13.229885225213438 0 0 0
1324 442 3 -1.1794 18.594659611000328 4.8121235984205635 9.39865886099524 0 0 0
2639 880 2 0.5897 15.26525581737966 10.149107714755841 15.448354082489336 0 0 0
1278 426 2 0.5897 20.80774753604157 2.7726175783259293 9.822494987112856 0 0 0
1325 442 2 0.5897 17.790981279885944 4.827792732650442 8.878957724277555 0 0 0
1326 442 2 0.5897 19.279584626031255 5.088583001060725 8.789824275871439 0 0 0
1894 632 3 -1.1794 18.268567268790523 2.1323423011837606 10.943528119434355 0 0 0
1895 632 2 0.5897 17.596272794915745 2.724866846555364 11.279931113635255 0 0 0
1896 632 2 0.5897 18.685979360484957 2.621003907561776 10.234155692050306 0 0 0
1897 633 3 -1.1794 20.742724250863283 3.5535078803077984 11.43555249278171 0 0 0
1898 633 2 0.5897 21.520591321904526 3.099760274425714 11.760002899234133 0 0 0
1899 633 2 0.5897 20.008909448451906 3.020087618925517 11.740857555833745 0 0 0
1954 652 3 -1.1794 18.126355655777328 4.88426689354459 12.139261393427548 0 0 0
1955 652 2 0.5897 17.23082627133134 5.1936744479500385 12.003154318623352 0 0 0
1956 652 2 0.5897 18.49945251717555 4.834549678009762 11.259171312802303 0 0 0
1957 653 3 -1.1794 20.65670592502788 6.201325669093409 11.754992992167155 0 0 0
1958 653 2 0.5897 20.964009523830732 5.296450685551751 11.80974333085381 0 0 0
1959 653 2 0.5897 19.787026184678815 6.184010564681899 12.154479189261572 0 0 0
1962 654 2 0.5897 23.66232244979609 6.941147081962753 11.384502789855523 0 0 0
2015 672 2 0.5897 20.50729197547135 7.826677843380052 12.271612521683648 0 0 0
2539 847 3 -1.1794 21.478075299434277 1.841908715476582 15.284496244554239 0 0 0
2540 847 2 0.5897 21.368082154033285 0.920797483206031 15.04851283749162 0 0 0
2541 847 2 0.5897 20.586555194305184 2.1631971467755617 15.419394740241675 0 0 0
2587 863 3 -1.1794 19.689205431976937 6.510253446237124 15.15791049602612 0 0 0
2588 863 2 0.5897 19.250267575742928 7.323679496742766 14.90910411187755 0 0 0
2589 863 2 0.5897 20.428745397533973 6.442202209925295 14.554022013468007 0 0 0
3188 1063 2 0.5897 18.213973431927425 5.960191352979881 16.6549742934305 0 0 0
30024 0 1 0 23.526429145828484 4.87277988990497 13.818574490693159 0 0 0
30096 0 1 0 18.379359618304115 3.3462677476980436 15.30949626460338 0 0 0
2641 881 3 -1.1794 18.718378565625052 9.184505096632765 14.918049847120614 0 0 0
2646 882 2 0.5897 21.34697272808571 8.269010726207224 15.471899921901421 0 0 0
3132 1044 2 0.5897 21.31833785957729 2.5358915987183646 17.043533832003824 0 0 0
1280 427 2 0.5897 27.45773612943421 2.8034300294850385 11.001342449194956 0 0 0
1379 460 2 0.5897 24.359889031229923 8.042720036271573 9.123147728177862 0 0 0
1279 427 3 -1.1794 27.52161288106614 2.1049419399963636 10.34998551063398 0 0 0
1281 427 2 0.5897 28.0438397863535 1.425756914219263 10.776856085187264 0 0 0
1327 443 3 -1.1794 21.84300562544787 7.03036573582242 8.475531943191468 0 0 0
1329 443 2 0.5897 22.18712890020424 6.730350876922326 9.316841647015753 0 0 0
1331 444 2 0.5897 26.98023100048534 4.779354694246189 10.253119544198544 0 0 0
1333 445 3 -1.1794 30.995033774720785 6.928262971324036 9.179320809170584 0 0 0
1335 445 2 0.5897 30.493562849084675 6.558432664474955 9.905945924114699 0 0 0
1900 634 3 -1.1794 24.06731731035024 2.873594155189874 11.076213280867222 0 0 0
1901 634 2 0.5897 24.59273815949231 2.0806507265609597 11.183009278435742 0 0 0
1902 634 2 0.5897 24.165386335326698 3.1038425691350735 10.152308799347232 0 0 0
1903 635 3 -1.1794 29.231540799428622 2.4501271076263973 12.657658398797718 0 0 0
1904 635 2 0.5897 28.975104461057462 1.643819714743295 12.210065698044712 0 0 0
1905 635 2 0.5897 30.13399935976849 2.603361723255529 12.377802318933089 0 0 0
1960 654 3 -1.1794 24.006687499550882 6.740606144523373 10.514198944273794 0 0 0
1961 654 2 0.5897 24.769106132176518 6.186030708792647 10.679715481343813 0 0 0
1963 655 3 -1.1794 26.19390636340682 4.7284893286157805 11.948683548769212 0 0 0
1964 655 2 0.5897 25.23899101328176 4.753535076685568 12.009845972469147 0 0 0
1965 655 2 0.5897 26.49315749283504 4.746229281734181 12.857730303440238 0 0 0
1966 656 3 -1.1794 30.249796542274407 5.293308087823483 11.11879382293851 0 0 0
1967 656 2 0.5897 31.157293012553648 5.083452614841548 11.339345843047548 0 0 0
1968 656 2 0.5897 30.02429999829075 4.678806642022625 10.42038801364104 0 0 0
2542 848 3 -1.1794 25.296428400864404 1.2445450081202434 15.194637598659277 0 0 0
2543 848 2 0.5897 25.054372685799937 0.5664088126156122 15.825329287949222 0 0 0
2544 848 2 0.5897 24.817790997989658 1.0136929974423827 14.398493908087417 0 0 0
2545 849 3 -1.1794 27.7646162013098 2.7835455343416866 15.077566843072274 0 0 0
2546 849 2 0.5897 28.098161410304407 2.7925392452967266 14.180405260031412 0 0 0
2547 849 2 0.5897 26.879816351605246 2.42645638030466 15.001084585640502 0 0 0
2548 850 3 -1.1794 30.39592545467403 2.2698131296081376 15.706317298137563 0 0 0
2549 850 2 0.5897 29.681617223880625 2.638351650131286 15.186533727899123 0 0 0
2550 850 2 0.5897 30.212289897105354 2.5536139489864746 16.601843148865747 0 0 0
2590 864 3 -1.1794 27.97504636674213 5.499440076083228 13.846618348053445 0 0 0
2591 864 2 0.5897 28.70307979754585 5.027318596981811 13.442514587089363 0 0 0
2592 864 2 0.5897 27.746802097555072 4.976316562490523 14.61504496750201 0 0 0
2647 883 3 -1.1794 29.176576318817588 7.927202199869882 15.819252158346 0 0 0
2648 883 2 0.5897 29.03912886599934 7.399839834926735 15.032341246201822 0 0 0
3134 1045 2 0.5897 24.681143797657366 3.3937070794399844 17.77873261112615 0 0 0
3138 1046 2 0.5897 26.694824817067417 1.9082407147149616 17.553907488667974 0 0 0
3191 1064 2 0.5897 24.59370164564093 5.748639785235377 17.946418201033275 0 0 0
3242 1081 2 0.5897 24.07558813000599 8.058385381547623 18.072094348224436 0 0 0
30091 0 1 0 28.37138459805737 8.557477116942993 12.263915933652786 0 0 0
3190 1064 3 -1.1794 25.074961672814496 6.510513758864163 17.623664964056093 0 0 0
1284 428 2 0.5897 34.17251605907623 1.9834259705944137 7.418692368329365 0 0 0
1287 429 2 0.5897 38.4259644295766 2.264722255885508 9.052909548895915 0 0 0
1336 446 3 -1.1794 34.79368392567232 4.985235493433999 8.385563267660284 0 0 0
1338 446 2 0.5897 34.51915350377405 4.916584880481055 9.299976431791935 0 0 0
1391 464 2 0.5897 36.67547242678307 8.421398270503309 8.83365090960911 0 0 0
1906 636 3 -1.1794 31.80757512042835 2.435971214907223 12.484403702056492 0 0 0
1907 636 2 0.5897 32.312503526182596 1.8301547919336592 11.94194108508235 0 0 0
1908 636 2 0.5897 32.28903970825256 2.4765468961850163 13.310707681977355 0 0 0
1911 637 2 0.5897 38.74111650516686 1.0402048010952007 12.996887546843118 0 0 0
1969 657 3 -1.1794 32.848957100773255 5.42682039060672 12.3440487385649 0 0 0
1970 657 2 0.5897 32.735146429235506 5.9697811438852755 13.124095880977436 0 0 0
1971 657 2 0.5897 32.78776790125359 4.527650389520796 12.666509763360535 0 0 0
1974 658 2 0.5897 40.79081788066046 4.757833496592947 13.962890555943424 0 0 0
2025 675 2 0.5897 32.49890407477828 7.310516421198431 11.193592860620402 0 0 0
2551 851 3 -1.1794 33.087850966487736 2.909575861655931 14.954793444567127 0 0 0
2552 851 2 0.5897 33.87039849719019 2.5204194666876742 15.345188651651199 0 0 0
2553 851 2 0.5897 32.36759150779406 2.3582409311531243 15.260549637650968 0 0 0
2554 852 3 -1.1794 37.88787265825593 2.4834631673798513 15.513251730546981 0 0 0
2556 852 2 0.5897 38.04585740641966 2.683708450079958 14.590660774746993 0 0 0
2593 865 3 -1.1794 36.30361580293431 6.354592785935403 15.70855929810098 0 0 0
2594 865 2 0.5897 35.46471839282169 6.400859767139644 15.249928508927551 0 0 0
2595 865 2 0.5897 36.21289481428968 5.607467425423543 16.30000252682183 0 0 0
2598 866 2 0.5897 38.688060046471385 6.025368556623463 15.453073898021675 0 0 0
3143 1048 2 0.5897 32.60718165859392 3.1977735715288307 17.751558534710533 0 0 0
3197 1066 2 0.5897 32.772119302870664 3.969090733871035 16.109520686214182 0 0 0
3254 1085 2 0.5897 36.23682663586849 7.944877800131991 16.823126471100373 0 0 0
30151 0 1 0 39.13254122179357 7.847492027667729 11.059891956919826 0 0 0
30234 0 1 0 36.7007140466718 4.852140784498682 12.016589126885187 0 0 0
30263 0 1 0 35.525845026512705 1.6462032153455244 13.401238021497191 0 0 0
1341 447 2 0.5897 37.143884504208884 5.774750212160402 8.548984143846672 0 0 0
1389 463 2 0.5897 32.85743061785707 7.4057754510088785 8.779580677002798 0 0 0
2023 675 3 -1.1794 32.9211444220754 8.084980108650573 10.821906233947388 0 0 0
2650 884 3 -1.1794 32.9127262482355 7.032955480509382 14.86175590003496 0 0 0
2651 884 2 0.5897 32.319790917574316 7.756257195402679 15.065456887001723 0 0 0
2652 884 2 0.5897 32.64221925313718 6.327948068833695 15.449992090817096 0 0 0
1343 448 2 0.5897 41.619221957414226 9.239508990902417 10.177928179809003 0 0 0
1972 658 3 -1.1794 41.2128032401185 4.945864698890148 13.124556290105653 0 0 0
1288 430 3 -1.1794 40.37502459637953 0.6319700351883418 9.7079161246625 0 0 0
1289 430 2 0.5897 40.96356396736452 0.5041056701976907 10.451894738259869 0 0 0
1291 431 3 -1.1794 45.56978301990154 0.6932357627304305 9.200184335464966 0 0 0
1293 431 2 0.5897 45.82128378721205 1.6084743219956776 9.323949876709515 0 0 0
1342 448 3 -1.1794 42.451495384877 8.820918801280422 9.958076084827079 0 0 0
1344 448 2 0.5897 42.40327266218567 7.959029991972767 10.371662913333688 0 0 0
1909 637 3 -1.1794 39.08537121323749 1.8923676185614933 12.729419309050943 0 0 0
1910 637 2 0.5897 38.69067137615673 2.052324540823377 11.872181573655444 0 0 0
1912 638 3 -1.1794 41.749523213854545 2.066983937910982 12.996541574631625 0 0 0
1913 638 2 0.5897 41.855458174020626 1.1224109357938918 12.88344155354611 0 0 0
1914 638 2 0.5897 40.80581119189621 2.212374237795596 12.929445644842547 0 0 0
1915 639 3 -1.1794 46.38644991132785 1.4213501882410882 12.288361870200054 0 0 0
1916 639 2 0.5897 46.16301747818526 1.8228041568665478 13.128090286820893 0 0 0
1917 639 2 0.5897 45.704346061827565 0.7648182335897248 12.147182266407354 0 0 0
1973 658 2 0.5897 40.53876882007661 4.76247729873167 12.470126501457594 0 0 0
1975 659 3 -1.1794 43.59904337934542 7.134423830965888 12.613311753804325 0 0 0
1976 659 2 0.5897 43.90486567141707 6.413881002965896 13.164240476835344 0 0 0
1977 659 2 0.5897 42.77606554660872 7.411722860767331 13.015859128354764 0 0 0
2030 677 2 0.5897 41.43398745734586 10.530854327052182 13.489547983503527 0 0 0
2033 678 2 0.5897 43.71368489940388 9.596257362758276 12.642605695853959 0 0 0
2555 852 2 0.5897 38.76143029092992 2.3641288988013214 15.885928840709482 0 0 0
2557 853 3 -1.1794 40.682896223156966 2.036808743348534 16.015730521304686 0 0 0
2558 853 2 0.5897 41.183088714210854 1.4132323705426846 15.489240575541668 0 0 0
2559 853 2 0.5897 41.27509330357582 2.279149881786301 16.727634057247677 0 0 0
2596 866 3 -1.1794 39.23663152478242 5.564637648169947 16.087918759882875 0 0 0
2597 866 2 0.5897 38.88551844887146 5.822442890842631 16.940261225995407 0 0 0
2599 867 3 -1.1794 44.79378560329129 6.114007318362158 16.46775304438307 0 0 0
2600 867 2 0.5897 44.114893422050095 6.48762451759513 17.029667122158045 0 0 0
2601 867 2 0.5897 45.60886713382065 6.25648079742434 16.94897663669206 0 0 0
2657 886 2 0.5897 38.29107509053564 8.97661765149191 13.60024896506374 0 0 0
2664 888 2 0.5897 45.05559495659724 7.79032828929504 15.199045568189048 0 0 0
3149 1050 2 0.5897 39.5311847016885 4.03793908390033 17.437600798638815 0 0 0
3200 1067 2 0.5897 37.67105746667272 6.574709568077427 18.73162858450363 0 0 0
30047 0 1 0 45.74045956117944 7.385592970745406 10.127629701625962 0 0 0
30171 0 1 0 44.48117160037811 3.0402291803153454 14.34678162041744 0 0 0
30237 0 1 0 44.29977090077314 3.5221995271848336 10.524590116545873 0 0 0
2659 887 3 -1.1794 41.33531900445359 7.796057453884179 14.33121556843899 0 0 0
1294 432 3 -1.1794 47.15479008862466 3.054929856141591 8.856129842005695 0 0 0
1296 432 2 0.5897 47.44761996210548 2.4506100389458028 9.53824423239116 0 0 0
1297 433 3 -1.1794 52.90109146132686 2.1645784423369827 9.274189581729859 0 0 0
1299 433 2 0.5897 52.278183304099166 1.539723971296354 8.903009399317488 0 0 0
1346 449 2 0.5897 49.26290790368867 5.213175827186624 9.924640750237492 0 0 0
1347 449 2 0.5897 48.29828221301957 4.503547943166169 8.998454822643632 0 0 0
1918 640 3 -1.1794 51.47357929983041 2.769196828491006 12.672480000626617 0 0 0
1919 640 2 0.5897 51.35113319488223 1.934803224500478 13.125277847103797 0 0 0
1920 640 2 0.5897 52.0438200671936 2.5594467995266146 11.932843865250675 0 0 0
1921 641 3 -1.1794 54.4900588989596 2.4591381350074037 11.69111840423639 0 0 0
1922 641 2 0.5897 54.05008713635298 2.6818314232303098 10.870713383029825 0 0 0
1923 641 2 0.5897 54.160019466422675 1.5881294307294516 11.911687069527433 0 0 0
1978 660 3 -1.1794 49.319894405141426 4.749166539598591 11.922869605302616 0 0 0
1979 660 2 0.5897 48.76115793365302 5.15809155425193 12.583798312457155 0 0 0
1980 660 2 0.5897 49.43017807058199 3.8479913051451726 12.226105676196859 0 0 0
1981 661 3 -1.1794 51.676115580540234 6.513008523079998 11.968614098232623 0 0 0
1982 661 2 0.5897 51.003800595984885 6.038090040008608 11.480068521834914 0 0 0
1983 661 2 0.5897 51.31599510551521 6.598425911855009 12.851364766301492 0 0 0
1984 662 3 -1.1794 54.53635223506986 6.741108914316977 12.391992805255164 0 0 0
1985 662 2 0.5897 55.27151053527391 6.153703623509247 12.567289601070089 0 0 0
1986 662 2 0.5897 53.91507429696029 6.2069406179955156 11.89710991439674 0 0 0
2036 679 2 0.5897 51.87776326197813 8.239391780074069 11.806469370145177 0 0 0
2560 854 3 -1.1794 47.762742296985536 3.945843746758905 15.391184746506768 0 0 0
2561 854 2 0.5897 48.47805059600323 4.353770858366948 15.87920206229405 0 0 0
2562 854 2 0.5897 47.28214124971716 3.4407997769019847 16.04707004913634 0 0 0
2563 855 3 -1.1794 52.148795957111545 3.876498006652697 15.060756939450302 0 0 0
2564 855 2 0.5897 51.919276769320504 3.706912054893066 14.147086671061917 0 0 0
2565 855 2 0.5897 51.889728447444924 3.0805116448240555 15.524999813259052 0 0 0
2566 856 3 -1.1794 54.66319252571763 3.7773761225514595 14.005111882388814 0 0 0
2567 856 2 0.5897 54.4346554766196 3.0775320916886386 13.393375566389047 0 0 0
2568 856 2 0.5897 53.830047253381906 4.029823179243052 14.403072012490517 0 0 0
2602 868 3 -1.1794 47.14060111301344 5.7615644859696635 13.581860697964887 0 0 0
2603 868 2 0.5897 46.2475144356085 6.10598373043279 13.583571243670729 0 0 0
2604 868 2 0.5897 47.18176355660455 5.197497268612642 14.354107479007217 0 0 0
2605 869 3 -1.1794 50.75553595776165 6.301197167862205 14.630139113605184 0 0 0
2606 869 2 0.5897 51.61546397711936 6.700495452743007 14.761727477257951 0 0 0
2607 869 2 0.5897 50.935932853058596 5.364848112477154 14.546836977558158 0 0 0
2608 870 3 -1.1794 53.28491621898086 7.070188826934327 14.742005911427917 0 0 0
2609 870 2 0.5897 53.82595346586462 6.879431139899694 13.975767044161815 0 0 0
2610 870 2 0.5897 53.74230204945453 6.648823400245902 15.469660433333939 0 0 0
2667 889 2 0.5897 48.09720703770307 7.654909221431431 15.052345654645654 0 0 0
3158 1053 2 0.5897 50.372175295921984 2.540931872842325 16.81649790335717 0 0 0
30034 0 1 0 51.80356157084694 7.2960755729697855 8.672689893274837 0 0 0
2040 680 2 0.5897 54.471400726109 8.672183519554645 12.921075696803777 0 0 0
3211 1071 3 -1.1794 55.31269782743921 6.061550679568239 17.60981475137033 0 0 0
3269 1090 2 0.5897 50.762837651222775 7.4961068889772635 17.865238480978483 0 0 0
17641 5881 3 -1.1794 50.56768266056014 1.2724599850761535 15.421605464116166 0 1 0
1301 434 2 0.5897 57.93626432895289 3.0102945501704768 8.124456352273807 0 0 0
1302 434 2 0.5897 56.94707400209064 2.517194675384894 9.158985470625902 0 0 0
1303 435 3 -1.1794 59.80479996864258 3.421478037917427 8.00336151860679 0 0 0
1305 435 2 0.5897 60.297229550098265 3.364591511021634 8.822207790261773 0 0 0
1350 450 2 0.5897 58.335886704173355 5.988046076030889 8.599153835381408 0 0 0
1407 469 2 0.5897 57.920212469706755 7.6945870376909085 9.102945224495043 0 0 0
1924 642 3 -1.1794 57.35391930531291 2.247681651784476 11.647613174387532 0 0 0
1925 642 2 0.5897 56.4439446403223 2.3339654417016797 11.931749726454962 0 0 0
1926 642 2 0.5897 57.51821409011284 1.304695242212038 11.651670388549165 0 0 0
1927 643 3 -1.1794 59.78423025583937 3.879115838012906 11.035399164617619 0 0 0
1928 643 2 0.5897 60.42621140180606 3.3406469858257317 11.498155357539959 0 0 0
1929 643 2 0.5897 58.944449447673385 3.45395921056937 11.20930089332341 0 0 0
1987 663 3 -1.1794 56.65454141847322 4.924528334749739 12.320980908445248 0 0 0
1988 663 2 0.5897 57.11273472717719 4.288096522113743 12.869838883859174 0 0 0
1989 663 2 0.5897 57.277261572840224 5.6439753341530965 12.216831475538488 0 0 0
1990 664 3 -1.1794 60.82586969965169 6.585631355402793 12.3374129258095 0 0 0
1991 664 2 0.5897 60.48154639735677 5.865928030924418 11.808544880701541 0 0 0
1992 664 2 0.5897 60.43285003222789 6.458334622323049 13.200873348603395 0 0 0
2043 681 2 0.5897 57.13178843815916 7.679525750255428 11.123413171654729 0 0 0
2045 682 2 0.5897 60.317631468570895 8.340606849114366 12.372988448544278 0 0 0
2569 857 3 -1.1794 60.78960507767215 3.137901425251791 14.929621744203004 0 0 0
2570 857 2 0.5897 60.48531187150309 4.044898110342539 14.961157265313043 0 0 0
2571 857 2 0.5897 60.34714891450793 2.7626602820413004 14.168268703243491 0 0 0
2611 871 3 -1.1794 56.820334932286045 4.47291152691375 15.550357886119839 0 0 0
2612 871 2 0.5897 56.0962556145081 4.175671767418834 14.999368459829709 0 0 0
2613 871 2 0.5897 56.46948293096728 5.22946713706965 16.020207004122227 0 0 0
2614 872 3 -1.1794 59.24995283407119 5.452510328425724 14.865231028357682 0 0 0
2615 872 2 0.5897 59.37759875778394 6.288934320953185 15.312816562639718 0 0 0
2616 872 2 0.5897 58.38853570676648 5.153509616537646 15.156419906870857 0 0 0
2618 873 2 0.5897 62.353644199624604 5.782080098557558 13.028273298059098 0 0 0
2673 891 2 0.5897 56.86839005902429 7.593989325335824 14.741684597743218 0 0 0
30130 0 1 0 54.61378553688297 4.977084169067906 9.431080243070399 0 0 0
30172 0 1 0 61.65195486186022 6.341417888469912 17.421484576941207 0 0 0
1409 470 2 0.5897 60.35908177826767 8.145695149636415 8.89472402444027 0 0 0
2674 892 3 -1.1794 59.97215814833434 8.171560141527452 15.592706070389058 0 0 0
3165 1055 2 0.5897 60.393097385260646 2.990754477812534 16.730091614751178 0 0 0
1413 471 2 0.5897 64.2468861397649 8.087306056356221 9.765094575353222 0 0 0
1416 472 2 0.5897 66.57510541279676 8.423678639656526 9.63022326706837 0 0 0
1308 436 2 0.5897 65.33221417358462 2.7958930634437986 6.951231727220215 0 0 0
1309 437 3 -1.1794 68.95974320952645 3.2593200560076507 9.29400597331949 0 0 0
1311 437 2 0.5897 68.86997974615747 2.9038205937452073 10.178197313454053 0 0 0
1353 451 2 0.5897 63.05199895064211 6.098442735148438 9.510258679790725 0 0 0
1356 452 2 0.5897 66.1931592522321 6.34630198844376 8.927568393510649 0 0 0
1357 453 3 -1.1794 69.05071775106897 6.1181217755195085 9.445594862699439 0 0 0
1358 453 2 0.5897 69.30729748778232 5.2154656604461165 9.634298293677961 0 0 0
1418 473 2 0.5897 68.20446302788663 8.340390823560135 9.205201873003093 0 0 0
1930 644 3 -1.1794 61.87859139275222 2.757420498057823 12.211147704393557 0 0 0
1931 644 2 0.5897 62.27521313086616 1.9335603311435603 11.927991623236476 0 0 0
1932 644 2 0.5897 62.373459678345114 3.0061729657324676 12.991826504553467 0 0 0
1933 645 3 -1.1794 64.7020358629904 2.0436461504209804 10.301331858763435 0 0 0
1934 645 2 0.5897 65.31939899871139 2.145610522221173 9.576971415949933 0 0 0
1935 645 2 0.5897 64.17999179343752 1.276754689893655 10.065578709319254 0 0 0
1936 646 3 -1.1794 0.4825157007350811 1.8445505400795685 11.601677048626286 1 0 0
1937 646 2 0.5897 1.0431364149299998 2.4060640889851888 11.066290445017897 1 0 0
1938 646 2 0.5897 0.8064407363015408 1.9633510158796386 12.494532519191395 1 0 0
1993 665 3 -1.1794 65.10660734128139 4.849855686751578 11.461627036238342 0 0 0
1994 665 2 0.5897 65.07456364228126 3.929250911408909 11.201450128637621 0 0 0
1995 665 2 0.5897 66.04037793233736 5.043694374191307 11.543668762685867 0 0 0
1996 666 3 -1.1794 68.87867246613864 7.7487318813734385 12.212830591532382 0 0 0
1997 666 2 0.5897 68.77769512110982 7.394177919665663 11.329469303575138 0 0 0
1998 666 2 0.5897 68.86030404001025 6.980372658788292 12.783372797955838 0 0 0
2051 684 2 0.5897 65.0620697426257 10.181786115220532 12.227307197757108 0 0 0
2055 685 2 0.5897 69.59685479820389 9.197117040030951 11.129046713786368 0 0 0
2572 858 3 -1.1794 63.697574560795054 3.1435790147856095 15.031208729856603 0 0 0
2573 858 2 0.5897 63.694987873195 2.1976642064038825 15.17773598821593 0 0 0
2574 858 2 0.5897 62.77176463477015 3.38589201141693 15.01139828990991 0 0 0
2575 859 3 -1.1794 70.09900760167669 2.686185206910711 15.12179736643473 0 0 0
2576 859 2 0.5897 70.19245662397802 3.6225331102345537 15.297155315220735 0 0 0
2577 859 2 0.5897 0.6878201279941225 2.338467724318055 15.194851461937695 1 0 0
2617 873 3 -1.1794 63.022680984983516 5.399481099805494 13.595935386488444 0 0 0
2619 873 2 0.5897 63.77778342777779 5.2685729857330035 13.022423614243737 0 0 0
2620 874 3 -1.1794 64.7052578792117 5.852460274364191 15.918420525365946 0 0 0
2621 874 2 0.5897 65.22829587899764 5.167691284944316 16.33525830922235 0 0 0
2622 874 2 0.5897 64.16023895282616 5.385908540451246 15.28476850710588 0 0 0
2623 875 3 -1.1794 0.09908839316541292 6.973977760480425 15.312545813710063 1 0 0
2624 875 2 0.5897 0.9174692290349323 6.48234423660993 15.381690192970854 1 0 0
2625 875 2 0.5897 69.92811113675707 6.7708971129531665 16.120734898166603 0 0 0
2678 893 2 0.5897 63.99857238364297 8.865230847021381 15.181466053262055 0 0 0
2681 894 2 0.5897 65.33311622620846 7.163748179673182 14.940759567459816 0 0 0
2684 895 2 0.5897 69.61209827183788 8.559827215398162 14.464592660875187 0 0 0
3167 1056 2 0.5897 62.68793489492921 1.2633770588175468 18.00584263665797 0 0 0
3173 1058 2 0.5897 69.61075825541592 2.068758582399252 17.33392925734705 0 0 0
3218 1073 2 0.5897 65.21052555317131 6.5844491330488895 18.428660276638663 0 0 0
30078 0 1 0 66.42871730893118 1.2086967145069833 15.141276812276836 0 0 0
30268 0 1 0 67.97204141804306 4.632637276599108 13.366835384905826 0 0 0
1411 471 3 -1.1794 63.32152242084097 7.8436468779802135 9.741347091637707 0 0 0
1414 472 3 -1.1794 66.13133560995477 7.872128623910898 10.274499768727868 0 0 0
2680 894 3 -1.1794 65.83407519073386 7.8121161603436065 14.445896617833178 0 0 0
2682 894 2 0.5897 66.37372393699454 8.251224483123758 15.103311834458044 0 0 0
2627 876 2 0.5897 3.2402628457868317 9.855913432176804 15.168543051014899 0 0 0
1361 454 2 0.5897 2.8772278162445795 8.839438464647376 10.319529816553054 0 0 0
1478 493 2 0.5897 2.9489830209512755 15.75629593354733 8.641558868532467 0 0 0
1479 493 2 0.5897 4.138509938962111 14.939695443680057 8.183209232910812 0 0 0
1480 494 3 -1.1794 6.292681878477965 13.821248497634476 9.354448249650716 0 0 0
1482 494 2 0.5897 6.149786458357625 14.306355242450675 10.167149599709504 0 0 0
1999 667 3 -1.1794 2.5704528181833313 9.022911686885667 12.190719364380492 0 0 0
2000 667 2 0.5897 3.5079295285967764 9.177270326217615 12.307095939231486 0 0 0
2001 667 2 0.5897 2.2112757773163763 9.047457633774929 13.077636511647055 0 0 0
2002 668 3 -1.1794 5.483451512343296 9.703678199464965 11.822509287514931 0 0 0
2003 668 2 0.5897 5.88706903688713 10.451445611764195 11.381863603784623 0 0 0
2056 686 3 -1.1794 6.376657482279193 12.345663668347843 12.333892461849832 0 0 0
2057 686 2 0.5897 6.255316551711375 12.367521380111212 13.283118584951868 0 0 0
2058 686 2 0.5897 5.531833814772036 12.620500811134608 11.977566114716428 0 0 0
2116 706 3 -1.1794 4.0734640778436235 13.74232281505897 12.512068969071244 0 0 0
2117 706 2 0.5897 3.5666311552733583 14.184994110713374 11.831338333720891 0 0 0
2118 706 2 0.5897 3.4185114216251082 13.286529144031158 13.040766361086252 0 0 0
2119 707 3 -1.1794 6.247605827756824 15.24613000311291 11.610942501021357 0 0 0
2120 707 2 0.5897 5.378610618599974 15.025975444936128 11.946519116358397 0 0 0
2121 707 2 0.5897 6.298240510371937 16.19928266053214 11.682839319661442 0 0 0
2626 876 3 -1.1794 2.3205991874157332 9.601802156372942 15.091866155042494 0 0 0
2628 876 2 0.5897 2.0461958885507103 9.419713529093105 15.990631453105848 0 0 0
2629 877 3 -1.1794 5.108561405083992 10.150204588348618 14.988721707846054 0 0 0
2631 877 2 0.5897 5.699494302555645 9.401078158343564 14.912299033964922 0 0 0
2743 915 3 -1.1794 2.097698661134233 13.106479359015175 14.332238610480427 0 0 0
2744 915 2 0.5897 1.2304377050770643 12.733950746669706 14.491337937017786 0 0 0
2745 915 2 0.5897 2.373357740387738 13.445154503825647 15.184026724940738 0 0 0
3287 1096 2 0.5897 3.079428200207061 11.214699084576202 18.46951077594344 0 0 0
30133 0 1 0 1.2499266507306424 16.772255796024 10.49705403774432 0 0 0
30221 0 1 0 3.1342816812486354 17.195590840410375 15.640190561356599 0 0 0
3290 1097 2 0.5897 5.632456191827901 10.898764800315313 16.465582658466253 0 0 0
1370 457 2 0.5897 12.842699426742628 9.314593084856362 8.3144870145828 0 0 0
1369 457 3 -1.1794 13.381554045972129 9.30499643339187 9.10554668872696 0 0 0
1365 455 2 0.5897 9.869795492853209 11.326933850921007 8.099181328668946 0 0 0
1367 456 2 0.5897 12.694291121544095 9.668835170638232 5.641119275605831 0 0 0
1371 457 2 0.5897 13.656379399677924 8.392737209977295 9.197664076909977 0 0 0
1420 474 3 -1.1794 8.620972375256517 12.022605328050606 9.39675860064905 0 0 0
1422 474 2 0.5897 9.160052803059203 12.011850471472377 10.187649451831495 0 0 0
1425 475 2 0.5897 11.949438356958483 13.248214602778994 9.534339928197511 0 0 0
1428 476 2 0.5897 14.39407437382809 10.67465908335257 8.829912380989377 0 0 0
1483 495 3 -1.1794 9.305208213244464 14.917278835129617 9.213382339504273 0 0 0
1485 495 2 0.5897 8.838106340216424 15.697126923854746 8.913575350818832 0 0 0
2005 669 3 -1.1794 9.158333212947182 10.097884311173004 13.171499004578024 0 0 0
2007 669 2 0.5897 8.976753969102397 9.562122571599655 13.943651371192152 0 0 0
2008 670 3 -1.1794 11.385468397378652 10.84423190180557 12.201497098139717 0 0 0
2010 670 2 0.5897 10.61318251801201 10.741672074971442 12.757633626270863 0 0 0
2011 671 3 -1.1794 16.059418540952933 8.969489363814539 11.69443215217631 0 0 0
2013 671 2 0.5897 16.07070346966993 8.842128200769658 12.643054258834502 0 0 0
2059 687 3 -1.1794 11.614211555214716 13.471114411344551 11.392111997190328 0 0 0
2060 687 2 0.5897 11.772992158333219 12.535206692349544 11.514982830812428 0 0 0
2061 687 2 0.5897 10.766100035721053 13.627214122345162 11.807528282973983 0 0 0
2062 688 3 -1.1794 15.16958438479078 11.797781602194652 11.558370732535876 0 0 0
2063 688 2 0.5897 15.311665679789684 10.906775205577137 11.877983092042912 0 0 0
2064 688 2 0.5897 14.737914967021737 11.683078544816839 10.711767949465925 0 0 0
2122 708 3 -1.1794 8.771689643930923 14.128431735460879 11.882472899715477 0 0 0
2123 708 2 0.5897 9.010156197194506 14.172377406497908 10.956494883815221 0 0 0
2124 708 2 0.5897 7.855122512397513 13.85250346412622 11.881413089453451 0 0 0
2125 709 3 -1.1794 13.29154871078358 15.8343561798082 11.182392990922757 0 0 0
2126 709 2 0.5897 13.896489787224626 15.579934568504786 11.87920567994315 0 0 0
2127 709 2 0.5897 12.655790511858674 15.11982662829979 11.143773266887022 0 0 0
2632 878 3 -1.1794 8.06963598801714 8.61781970375896 15.217197489596684 0 0 0
2634 878 2 0.5897 8.080865624346943 8.63491173399368 16.174179507892642 0 0 0
2636 879 2 0.5897 11.026234132854979 8.162953436035778 13.351420512011476 0 0 0
2638 880 3 -1.1794 15.591849431456327 10.377142875075624 14.577970694266389 0 0 0
2640 880 2 0.5897 15.43084795876439 11.317477558773357 14.499994432364712 0 0 0
2686 896 3 -1.1794 8.599066029798838 12.077451068763953 15.300160744482739 0 0 0
2687 896 2 0.5897 8.519719394867904 11.494229866791018 14.545317389093684 0 0 0
2688 896 2 0.5897 9.321892896123204 12.663444905887575 15.075740121522061 0 0 0
2689 897 3 -1.1794 10.947221440425501 13.778046015480026 14.161347787213618 0 0 0
2690 897 2 0.5897 11.559273131303414 14.214152772486623 13.568527357442317 0 0 0
2691 897 2 0.5897 11.327605880066582 13.899922069734258 15.03122497622061 0 0 0
2692 898 3 -1.1794 13.776105399572218 12.93321852888425 13.663632019348197 0 0 0
2693 898 2 0.5897 14.252487849917307 12.655935674179403 12.881068506944164 0 0 0
2694 898 2 0.5897 12.91150436405614 12.53266669144051 13.57277781356445 0 0 0
2746 916 3 -1.1794 8.244311371130376 15.210103103091338 14.876371482613013 0 0 0
2747 916 2 0.5897 8.501732581480683 14.487478881462701 14.303850343923152 0 0 0
2748 916 2 0.5897 7.559640859849313 14.841723346726047 15.43472103664057 0 0 0
2749 917 3 -1.1794 15.151717930659487 15.192710511681705 14.074212110312017 0 0 0
2750 917 2 0.5897 14.805417697270785 14.301950117441342 14.127629181749292 0 0 0
2751 917 2 0.5897 16.089924249654597 15.095627983035135 14.237232679866077 0 0 0
2789 930 2 0.5897 13.011569117091092 17.76940981000109 15.185710891678156 0 0 0
3356 1119 2 0.5897 15.366491642408858 15.857716674425305 16.009237404360704 0 0 0
30266 0 1 0 11.335071188976544 10.26325200496157 15.58219644214569 0 0 0
1538 513 2 0.5897 9.00194948764838 17.649057592233014 9.515128455594132 0 0 0
1543 515 3 -1.1794 16.076929164791093 16.335381750775678 9.277200411680528 0 0 0
1544 515 2 0.5897 15.681167846366197 16.25988396548925 8.40892363537272 0 0 0
2183 728 2 0.5897 11.268172641541007 17.707322972400657 13.197775788434905 0 0 0
3295 1099 3 -1.1794 15.43701200849799 12.486174226739415 16.488399892950216 0 0 0
3296 1099 2 0.5897 16.042685623353353 12.305118564467122 17.20715546390471 0 0 0
3297 1099 2 0.5897 14.567624481323527 12.389963858628919 16.877169309975393 0 0 0
3350 1117 2 0.5897 8.293635384032179 12.847947104462946 18.067392563796002 0 0 0
3352 1118 3 -1.1794 11.778605322774457 14.936272769857041 16.66025764525289 0 0 0
3355 1119 3 -1.1794 15.671586268467367 16.507282819305363 16.642651004907396 0 0 0
3419 1140 2 0.5897 15.083977733628767 18.239121857422322 16.026734197231665 0 0 0
1429 477 3 -1.1794 17.527474989908207 12.472323313873662 9.137702974638003 0 0 0
2644 882 3 -1.1794 21.769251244244504 9.122929746450827 15.378442301932965 0 0 0
1372 458 3 -1.1794 18.35226087735434 10.215958017186473 10.185435658226641 0 0 0
1373 458 2 0.5897 17.53881136839249 9.720012461680634 10.092867826288078 0 0 0
1375 459 3 -1.1794 21.163549270047223 9.78499702711477 8.83476560183861 0 0 0
1377 459 2 0.5897 20.399898547090537 9.535354651123823 9.355099548655371 0 0 0
1427 476 2 0.5897 15.654429260670105 11.513276818924867 8.818983088070178 0 0 0
1430 477 2 0.5897 18.09994115520685 13.074980492176728 8.663025298614912 0 0 0
1431 477 2 0.5897 17.081592955701637 13.022160357886511 9.78198569759012 0 0 0
1488 496 2 0.5897 17.684385641193273 15.294877906830074 8.650649525534924 0 0 0
2014 672 3 -1.1794 20.35580626251976 8.771804097242576 12.2760907652408 0 0 0
2016 672 2 0.5897 19.4077038826274 8.86334261455945 12.181464110866775 0 0 0
2065 689 3 -1.1794 18.405029393956475 11.082646526883543 12.621078960043258 0 0 0
2066 689 2 0.5897 18.444139393338094 10.651718626365003 11.767262056632314 0 0 0
2067 689 2 0.5897 17.526426494257024 11.460588282861146 12.65912870047809 0 0 0
2068 690 3 -1.1794 20.870490058670036 12.053438835986713 12.867662073817165 0 0 0
2069 690 2 0.5897 20.04939439917326 11.683969796836053 12.54281412312423 0 0 0
2070 690 2 0.5897 20.827702145005688 12.979576422826998 12.629609297131642 0 0 0
2128 710 3 -1.1794 20.762674072100154 14.887662596375135 12.154365635613836 0 0 0
2129 710 2 0.5897 21.165401158522172 15.138895493365407 12.985584700448769 0 0 0
2130 710 2 0.5897 21.367326206830263 15.212079575976711 11.4869969487616 0 0 0
2642 881 2 0.5897 19.290077859468607 9.928770823127847 14.729740598703971 0 0 0
2643 881 2 0.5897 17.85487796451864 9.46166438510047 14.611812334838321 0 0 0
2645 882 2 0.5897 22.203057211802797 9.08412979446756 14.52606992729245 0 0 0
2695 899 3 -1.1794 20.325640759462704 11.825047038529524 15.531565327116526 0 0 0
2696 899 2 0.5897 20.307564585187723 11.974365772677835 14.586256372812061 0 0 0
2697 899 2 0.5897 20.8666707539313 11.042992813771125 15.64069419784123 0 0 0
2752 918 3 -1.1794 21.475329240626152 14.3573585764135 14.939373042773365 0 0 0
2753 918 2 0.5897 21.041395192834187 13.526997425847716 15.13541892660175 0 0 0
2754 918 2 0.5897 21.538967507297063 14.800498252662367 15.78542831492278 0 0 0
3302 1101 2 0.5897 21.59101059546213 12.328694259399702 17.273282497671694 0 0 0
3359 1120 2 0.5897 17.347303972312957 14.959633881814673 17.621359034818212 0 0 0
30174 0 1 0 17.63986910642523 14.245379774104746 12.348668126315504 0 0 0
2073 691 2 0.5897 22.610329773224194 12.320910676127856 12.16192011144964 0 0 0
2133 711 2 0.5897 23.533547663799474 14.70746147997798 12.221053353605615 0 0 0
2793 931 2 0.5897 16.175749833946902 17.540020361467715 13.244293078680283 0 0 0
2794 932 3 -1.1794 18.14078457748981 17.92567507850765 15.411490076462627 0 0 0
3422 1141 2 0.5897 17.559804963780923 16.7258204951821 18.25664871799799 0 0 0
1489 497 3 -1.1794 23.866079841099545 15.0537226337191 9.586172862967587 0 0 0
1378 460 3 -1.1794 24.59069874193334 8.84914198287799 8.66201705155485 0 0 0
2021 674 2 0.5897 24.63101468774207 10.60609996071581 10.236502086025068 0 0 0
1383 461 2 0.5897 26.51390369371101 9.23491307395735 8.647749332982062 0 0 0
1384 462 3 -1.1794 29.975986764323995 8.942979144084319 7.851628805878371 0 0 0
1386 462 2 0.5897 30.4170832407817 8.265337247019918 8.363944225361893 0 0 0
1432 478 3 -1.1794 24.20732143299792 12.250382096109801 9.018869011073821 0 0 0
1434 478 2 0.5897 25.152047431055802 12.302646220684682 8.873979520104033 0 0 0
1435 479 3 -1.1794 27.039636404044916 12.404682918089023 8.854049551295407 0 0 0
1436 479 2 0.5897 27.920337710775108 12.748868427102222 8.70527740727436 0 0 0
1438 480 3 -1.1794 30.034655071312915 11.880204249827043 8.414457538958052 0 0 0
1439 480 2 0.5897 30.005397283205497 10.925892306776204 8.482758856210596 0 0 0
1491 497 2 0.5897 23.802199117230135 14.964597961659264 10.53707109244319 0 0 0
1494 498 2 0.5897 25.73654036668262 14.868320124109802 8.389685444269576 0 0 0
2017 673 3 -1.1794 23.171463477095394 8.45161426546528 12.643950526899467 0 0 0
2018 673 2 0.5897 22.28896177166777 8.516713957607733 12.27900458755806 0 0 0
2019 673 2 0.5897 23.599175388944307 9.26775545653298 12.384705012485568 0 0 0
2020 674 3 -1.1794 25.13880863255137 10.230534977541167 10.955757248367778 0 0 0
2022 674 2 0.5897 25.249027869692323 9.310224874279823 10.716774800269745 0 0 0
2071 691 3 -1.1794 23.22553864408322 12.95339658299704 11.79082517457634 0 0 0
2072 691 2 0.5897 23.419005350974768 12.61538588211194 10.91643921219829 0 0 0
2074 692 3 -1.1794 26.805024202097897 12.15248270913641 12.0619372461704 0 0 0
2075 692 2 0.5897 26.502119552960508 13.039210192029406 11.866501814429661 0 0 0
2076 692 2 0.5897 26.104325651848367 11.583746406787903 11.74288644653441 0 0 0
2077 693 3 -1.1794 29.386061762413586 13.062582818486518 11.29276713093546 0 0 0
2078 693 2 0.5897 29.605271097485197 12.565334542612607 10.504780354199374 0 0 0
2079 693 2 0.5897 28.60655377507058 12.629530377535355 11.640710700911562 0 0 0
2131 711 3 -1.1794 23.81248658781352 15.621206787115112 12.280160627295217 0 0 0
2132 711 2 0.5897 24.768785528202738 15.581451938306126 12.268189746017601 0 0 0
2134 712 3 -1.1794 26.45280818118054 15.670494150058634 11.95765271584302 0 0 0
2135 712 2 0.5897 26.775786688441798 15.460803322159727 12.833978211059689 0 0 0
2136 712 2 0.5897 27.233316153478466 15.653554524490618 11.403800400755726 0 0 0
2137 713 3 -1.1794 28.425343232123513 15.382416653259217 9.89267994252166 0 0 0
2138 713 2 0.5897 28.83748809889799 14.639010336723873 10.332811097000205 0 0 0
2139 713 2 0.5897 28.735376388878993 16.148873404897945 10.375023479798218 0 0 0
2649 883 2 0.5897 28.78878967181556 8.776827729638962 15.609515035248853 0 0 0
2698 900 3 -1.1794 24.496998111729532 12.300521594392242 14.234058523346528 0 0 0
2699 900 2 0.5897 24.077073739234393 12.758358654983061 13.505855046399041 0 0 0
2700 900 2 0.5897 25.30984179440165 12.783184555685436 14.384241527891279 0 0 0
2701 901 3 -1.1794 26.91368260471953 13.371778338823002 14.85371234131812 0 0 0
2702 901 2 0.5897 26.889539836145687 13.271178714738458 15.805305002868039 0 0 0
2703 901 2 0.5897 27.417891643779203 12.618778258431 14.545498219702518 0 0 0
2704 902 3 -1.1794 28.584106520650664 10.54790135575245 17.140827157815835 0 0 0
2705 902 2 0.5897 29.06316595749576 11.333985874577321 16.878519335387384 0 0 0
2706 902 2 0.5897 29.074734541142618 10.206088005472235 17.88827658412523 0 0 0
2755 919 3 -1.1794 29.977006180623867 12.768102932457223 16.199271971491907 0 0 0
2756 919 2 0.5897 29.29199260457281 13.247688585019603 16.665087769087013 0 0 0
2757 919 2 0.5897 30.020388479688968 13.186306841648854 15.339356283909897 0 0 0
3246 1082 2 0.5897 26.538849159676676 9.208007962848002 19.03015137587121 0 0 0
3371 1124 2 0.5897 31.395181955640926 14.328026810218649 18.094219741402686 0 0 0
30020 0 1 0 25.230533210799553 8.380780761886482 14.974983704377706 0 0 0
30087 0 1 0 30.87328856416543 15.65212225686383 13.302206577100193 0 0 0
30215 0 1 0 29.78828783557793 17.891428885933983 15.764875641866125 0 0 0
3369 1123 2 0.5897 27.500692389112473 14.901737190025719 17.177986157389316 0 0 0
3427 1143 3 -1.1794 25.74224798970375 15.78868871136162 16.867308040911862 0 0 0
2654 885 2 0.5897 34.72455910289163 9.398252524110088 14.071856789193935 0 0 0
1390 464 3 -1.1794 35.899992815026984 8.856572480495437 9.187891418252127 0 0 0
1394 465 2 0.5897 38.77264491713189 8.867660050483181 7.220315655170217 0 0 0
1443 481 2 0.5897 33.23568352254164 13.7916858946641 8.25091763865059 0 0 0
1444 482 3 -1.1794 35.40498377139022 11.294552252268158 7.993117155441143 0 0 0
1446 482 2 0.5897 35.57556125948374 11.528696816688473 8.905429158054538 0 0 0
1448 483 2 0.5897 37.69694728177224 11.008326163585691 9.346307772515978 0 0 0
1497 499 2 0.5897 33.14972460015355 16.223587611654313 10.3681910621858 0 0 0
1498 500 3 -1.1794 36.08761594283199 15.011915512123695 9.356022928693717 0 0 0
1499 500 2 0.5897 36.121281705851 15.968413689620789 9.370568493103079 0 0 0
1500 500 2 0.5897 36.90919101006527 14.749146371781041 8.94105466984842 0 0 0
1501 501 3 -1.1794 39.08618424483328 14.443346372727257 8.633994443027603 0 0 0
1563 521 2 0.5897 33.86632538739242 18.01295258328031 8.653125932123245 0 0 0
2024 675 2 0.5897 32.19686982971981 8.623253241470179 10.502657032771674 0 0 0
2026 676 3 -1.1794 34.94540538093937 9.48730113297152 11.961575068243642 0 0 0
2027 676 2 0.5897 35.45903028538119 9.818803888737067 11.225010712126585 0 0 0
2028 676 2 0.5897 34.42059340499483 8.778954385397725 11.588682131927872 0 0 0
2080 694 3 -1.1794 34.01348325721513 14.082834538119695 12.29611591084076 0 0 0
2081 694 2 0.5897 33.18494098330763 13.756181606868823 11.945335593644389 0 0 0
2082 694 2 0.5897 33.877361632373784 14.11445511681351 13.243059718304737 0 0 0
2083 695 3 -1.1794 35.96298168391653 11.957667061186404 10.777104057754299 0 0 0
2084 695 2 0.5897 36.45877729731851 12.651447579414123 11.211945710106795 0 0 0
2085 695 2 0.5897 35.34173281792291 11.655308319542646 11.439569903787094 0 0 0
2088 696 2 0.5897 38.26239034104118 11.519187390415054 11.54235102642994 0 0 0
2140 714 3 -1.1794 34.177632442907715 16.977569884764247 12.152005701301967 0 0 0
2141 714 2 0.5897 33.96728083950086 16.053324788833404 12.285255375526818 0 0 0
2142 714 2 0.5897 33.97878596407978 17.392389323887464 12.991420968375962 0 0 0
2143 715 3 -1.1794 36.968102761871314 14.26094162549335 12.595965715110012 0 0 0
2144 715 2 0.5897 36.15674510870042 14.340919859219088 12.09443455843215 0 0 0
2145 715 2 0.5897 36.6918015620719 14.320504185921985 13.510482640139948 0 0 0
2146 716 3 -1.1794 39.405386942328086 14.663169727598905 11.377804432091683 0 0 0
2148 716 2 0.5897 38.50677494717649 14.532842551676481 11.680695397221609 0 0 0
2653 885 3 -1.1794 35.15414186964163 9.279195697667936 14.918919929232258 0 0 0
2655 885 2 0.5897 36.07204945980085 9.116404483963322 14.701718878862458 0 0 0
2656 886 3 -1.1794 37.949645593575525 8.854898285066051 14.48616191446842 0 0 0
2658 886 2 0.5897 38.60140557758308 8.30511725792672 14.921111266694675 0 0 0
2707 903 3 -1.1794 33.44007935272409 13.7785850986591 14.988009321786942 0 0 0
2708 903 2 0.5897 34.11035941046232 13.102350494933523 14.8897090223932 0 0 0
2709 903 2 0.5897 33.0120953239771 13.573240480510078 15.819210023196629 0 0 0
2710 904 3 -1.1794 35.58811059767959 12.069679063995427 14.742119618445626 0 0 0
2711 904 2 0.5897 35.40818207541335 11.146610637040842 14.920451240860718 0 0 0
2712 904 2 0.5897 36.48037623161349 12.077683010698589 14.39566707846997 0 0 0
2715 905 2 0.5897 38.59630421959036 12.175739260807465 15.46237019187429 0 0 0
2758 920 3 -1.1794 32.76369365686844 16.55661738445493 17.065642116249375 0 0 0
2759 920 2 0.5897 31.828849106642018 16.556097557881543 17.271306620046495 0 0 0
2760 920 2 0.5897 32.88277165430287 15.802659769709251 16.48806251303026 0 0 0
2762 921 2 0.5897 39.62322901285656 14.95403425940508 13.236288083711846 0 0 0
2801 934 2 0.5897 33.026685457418154 17.514370989547178 15.409250361057985 0 0 0
30040 0 1 0 32.68958256072355 11.247640743058234 10.201122916295992 0 0 0
30186 0 1 0 31.372716350874125 10.756729180852524 13.986609199121931 0 0 0
30194 0 1 0 32.952383450435875 10.129303104137817 17.830801631622904 0 0 0
2713 905 3 -1.1794 38.67681302499184 12.74324325519668 14.69576148933575 0 0 0
1564 522 3 -1.1794 36.335557270094476 17.707068858042312 9.571844002988657 0 0 0
2198 733 2 0.5897 36.03597034260665 17.378990589040807 12.599208611096465 0 0 0
2803 935 3 -1.1794 35.59435953694565 15.540004648961357 14.777812099309244 0 0 0
2804 935 2 0.5897 35.0663369999053 14.881178621798036 15.228780445702926 0 0 0
2805 935 2 0.5897 35.077086243073275 16.34327395613709 14.836280406258412 0 0 0
3314 1105 2 0.5897 35.81464387647922 11.977255939081765 16.859818961586107 0 0 0
3376 1126 3 -1.1794 38.92499763513754 15.02049472625225 17.211116131163738 0 0 0
3378 1126 2 0.5897 38.969096789838915 15.958481597802297 17.025462235900793 0 0 0
2660 887 2 0.5897 41.17551182496971 8.543603629154788 13.755134366920265 0 0 0
1503 501 2 0.5897 38.75151946303841 13.552650858076513 8.529620446180656 0 0 0
2086 696 3 -1.1794 38.7518502743257 11.423390571520667 12.35934771574072 0 0 0
1398 466 2 0.5897 43.740425394031796 9.414434272385892 8.917572989793404 0 0 0
1449 483 2 0.5897 39.068074865095575 11.419110968250388 8.85319447504738 0 0 0
1450 484 3 -1.1794 41.032052100414454 12.120992691443975 9.455654987847645 0 0 0
1452 484 2 0.5897 41.381734195562714 12.422959513144049 10.293968596992585 0 0 0
1455 485 2 0.5897 44.123381862390396 13.00212818262678 8.460434881033885 0 0 0
1505 502 2 0.5897 42.292665323920744 15.29220983037803 10.258531951399185 0 0 0
1506 502 2 0.5897 41.80338765484978 15.392767940581788 8.829410334900547 0 0 0
1507 503 3 -1.1794 45.06669437447228 14.405423972992274 9.464633517581591 0 0 0
1509 503 2 0.5897 44.15358631835649 14.616691063375644 9.659137389251647 0 0 0
1575 525 2 0.5897 45.01567373252885 17.575754563631445 10.093369236257871 0 0 0
2029 677 3 -1.1794 41.03355350978362 10.010609747598906 12.792963527248821 0 0 0
2031 677 2 0.5897 41.65383340155141 10.065039402560279 12.06596827477466 0 0 0
2032 678 3 -1.1794 44.454617818949444 10.021652417915801 13.074217296185529 0 0 0
2034 678 2 0.5897 44.88080545441593 9.319972644955495 13.566396899921676 0 0 0
2087 696 2 0.5897 39.670345498237936 11.420576448022675 12.0899214838929 0 0 0
2089 697 3 -1.1794 42.087154783829895 12.860417337989082 12.05937629098615 0 0 0
2090 697 2 0.5897 43.02518551063556 13.031529489646767 12.14334798154876 0 0 0
2091 697 2 0.5897 41.723474316077464 13.09226446449889 12.913902378045647 0 0 0
2092 698 3 -1.1794 44.84281955679287 12.898561404109486 13.248972320018813 0 0 0
2093 698 2 0.5897 44.97991946445239 11.976346253489854 13.032280345379926 0 0 0
2094 698 2 0.5897 45.669913129725686 13.323828755666351 13.022484976422543 0 0 0
2147 716 2 0.5897 39.42372017787415 14.270750606733346 10.5049342205269 0 0 0
2149 717 3 -1.1794 41.65581105888805 16.010850223389486 11.77056211064465 0 0 0
2150 717 2 0.5897 41.76343205636245 15.72650615598059 12.678195267158642 0 0 0
2151 717 2 0.5897 40.78484671041253 15.700108815618139 11.523392685315134 0 0 0
2152 718 3 -1.1794 46.49653599643229 14.58884617546632 11.803510713406018 0 0 0
2153 718 2 0.5897 46.24004909597433 14.311847428144244 10.923898406049016 0 0 0
2154 718 2 0.5897 46.09895079836103 15.4532285826765 11.9083959329414 0 0 0
2661 887 2 0.5897 41.5510738264728 8.187261745734729 15.177762194563394 0 0 0
2662 888 3 -1.1794 45.48063801156245 8.644973576114284 15.127267654612774 0 0 0
2663 888 2 0.5897 46.408355180954345 8.46518005109132 15.279738980665321 0 0 0
2714 905 2 0.5897 38.6327858472995 12.145792343969635 13.949205801136014 0 0 0
2716 906 3 -1.1794 41.481907898077914 11.556147256259901 14.856199952159868 0 0 0
2717 906 2 0.5897 42.262994051725855 11.912251399581859 15.279669718972455 0 0 0
2718 906 2 0.5897 40.753157563551994 11.879866464809627 15.385690432884807 0 0 0
2719 907 3 -1.1794 43.951018992337886 11.608181484938314 15.920835543012238 0 0 0
2720 907 2 0.5897 43.50104334493557 10.837656313475886 16.267311011484253 0 0 0
2721 907 2 0.5897 44.051376657892185 11.42744459043796 14.986226050260216 0 0 0
2761 921 3 -1.1794 39.912898764121216 15.06625505526715 14.14167710564209 0 0 0
2763 921 2 0.5897 39.39952017870757 14.429276097514668 14.63859942898292 0 0 0
2764 922 3 -1.1794 43.781012207048185 15.152883921021234 14.804226124697246 0 0 0
2765 922 2 0.5897 43.437635920371434 14.814753729380405 15.631264489070576 0 0 0
2766 922 2 0.5897 44.15578195523963 14.387144022543994 14.36900046174108 0 0 0
2814 938 2 0.5897 44.834941275819666 16.84503022925515 15.060051860401401 0 0 0
3320 1107 2 0.5897 42.90055496290539 13.036351529763866 16.855588358993273 0 0 0
3381 1127 2 0.5897 41.859754374508015 14.920896499762486 18.371867947711166 0 0 0
30027 0 1 0 47.22710189203699 13.6617553706558 17.576682280721617 0 0 0
30126 0 1 0 46.67458926904192 11.733588606110636 9.816229741873794 0 0 0
2201 734 2 0.5897 39.783446420998594 18.70165511076068 13.333378791781529 0 0 0
2807 936 2 0.5897 39.67637946019615 16.90996419567282 14.717597758521867 0 0 0
3443 1148 2 0.5897 44.10082767455848 17.763674043050454 18.4288549039857 0 0 0
3317 1106 2 0.5897 39.16444944292622 13.08811996062803 17.15838811884264 0 0 0
1403 468 2 0.5897 55.25235397118432 9.37831899589985 9.092795593142526 0 0 0
2038 680 3 -1.1794 54.77519625450936 9.549736775575237 12.68904073510421 0 0 0
2668 890 3 -1.1794 51.16642035133803 9.817256823126508 14.962798948522975 0 0 0
1401 467 2 0.5897 48.39186747135741 9.154831965224403 9.377494406937087 0 0 0
1402 468 3 -1.1794 54.65968799816446 9.501072741684302 9.8343560380519 0 0 0
1458 486 2 0.5897 49.233813698866165 13.323177108091521 8.573199770969948 0 0 0
1459 487 3 -1.1794 51.23973455244434 10.541229908922675 9.134258179462295 0 0 0
1460 487 2 0.5897 50.69005810158372 9.765409596022025 9.023847949249324 0 0 0
1462 488 3 -1.1794 53.83128901957697 12.009026117719849 9.060896046660876 0 0 0
1463 488 2 0.5897 53.05283175756262 11.510991997553747 9.310289992612269 0 0 0
1464 488 2 0.5897 54.56421757792523 11.492198266697308 9.395464681009022 0 0 0
1510 504 3 -1.1794 48.460747820725494 15.123610013004122 9.108975473525998 0 0 0
1512 504 2 0.5897 49.151964586871586 15.503060232835752 9.65162521133783 0 0 0
1513 505 3 -1.1794 53.708440034547394 14.797609361693299 9.485953517748602 0 0 0
1515 505 2 0.5897 53.66263720909978 15.102984799966961 10.391977631056516 0 0 0
1578 526 2 0.5897 47.594919945391005 17.297968186213538 9.480778020777327 0 0 0
2035 679 3 -1.1794 51.99799317760241 9.179456345442526 11.940842643054436 0 0 0
2037 679 2 0.5897 52.233327746043635 9.261617294173925 12.865017389936106 0 0 0
2039 680 2 0.5897 54.87765725791274 9.524483380659104 11.73767567270856 0 0 0
2095 699 3 -1.1794 48.83083881124725 13.38636670129615 12.696157647900659 0 0 0
2096 699 2 0.5897 48.492287824542075 13.090117010979236 13.541055169096536 0 0 0
2097 699 2 0.5897 48.09435926588851 13.842624581506671 12.289144150121508 0 0 0
2098 700 3 -1.1794 51.27534166829616 12.566996788971535 12.06309980383025 0 0 0
2099 700 2 0.5897 51.1989452542535 11.820677146984103 11.46862328508592 0 0 0
2100 700 2 0.5897 50.37138008487442 12.831944388557387 12.233063918846087 0 0 0
2155 719 3 -1.1794 50.26388798787818 15.960158593023008 10.790406370032628 0 0 0
2156 719 2 0.5897 51.07380110167453 16.371197191607013 10.488215601211623 0 0 0
2157 719 2 0.5897 50.53809771950273 15.105517353488635 11.12301526475568 0 0 0
2158 720 3 -1.1794 52.765627522851815 15.00657463653205 12.090821224347016 0 0 0
2159 720 2 0.5897 53.683779354355785 14.763374334508029 12.209491796102956 0 0 0
2160 720 2 0.5897 52.38649370446582 14.27910991169633 11.597582535424085 0 0 0
2665 889 3 -1.1794 48.171042653073165 8.509711543408681 15.476720296497527 0 0 0
2666 889 2 0.5897 48.63494583293922 9.054163605030823 14.840640140144561 0 0 0
2669 890 2 0.5897 51.05715200853138 9.505099378988952 15.861047249024455 0 0 0
2670 890 2 0.5897 51.19880300021921 10.770599928227394 15.04230465179715 0 0 0
2722 908 3 -1.1794 48.16357654732916 11.54459732294279 14.786699511739409 0 0 0
2723 908 2 0.5897 49.091529636546184 11.38972826712769 14.963194884300146 0 0 0
2724 908 2 0.5897 47.712477658251515 10.821433144510499 15.222331040814357 0 0 0
2725 909 3 -1.1794 50.81916172168624 12.472107249247042 15.412721674906713 0 0 0
2726 909 2 0.5897 50.46863872080244 13.194474179703091 15.933827500954735 0 0 0
2727 909 2 0.5897 51.7028013515903 12.75373963552138 15.175876139527235 0 0 0
2728 910 3 -1.1794 53.41679151796221 12.386491700306758 14.045720769555713 0 0 0
2729 910 2 0.5897 52.70962707647728 12.254585954346876 13.414252556463648 0 0 0
2730 910 2 0.5897 53.52892659366591 11.53207118850668 14.462401626058254 0 0 0
2767 923 3 -1.1794 49.012629891693535 17.13675092519171 13.01865932014884 0 0 0
2768 923 2 0.5897 48.73344742370469 17.04602726896331 12.107584071934731 0 0 0
2769 923 2 0.5897 49.897452628445976 16.77203150482085 13.035976071055616 0 0 0
2770 924 3 -1.1794 51.14662397058395 15.139926154123996 14.451768016085015 0 0 0
2771 924 2 0.5897 50.3788294354761 14.573900874763883 14.531386205044349 0 0 0
2772 924 2 0.5897 51.623960389198714 14.792306534887915 13.698413330023683 0 0 0
2816 939 2 0.5897 48.786589809298206 17.650559777192115 15.262887400738625 0 0 0
2820 940 2 0.5897 51.21722219218129 16.96979972410897 14.804542598110203 0 0 0
3390 1130 2 0.5897 54.795907991934165 15.738445701121869 19.145349975288056 0 0 0
30211 0 1 0 48.6261481978229 9.145747549149256 11.774741991472874 0 0 0
3385 1129 3 -1.1794 50.17407363708411 14.501738312056828 16.973377181089134 0 0 0
2676 892 2 0.5897 59.67852396589912 9.075305380511896 15.477575189507366 0 0 0
1405 469 3 -1.1794 57.0100978270793 7.4378163114592395 8.954649657311064 0 0 0
1410 470 2 0.5897 59.85077726165406 8.690099095974361 10.212732798698058 0 0 0
1465 489 3 -1.1794 56.96991792316728 11.959047145369322 9.164133280353793 0 0 0
1466 489 2 0.5897 56.90765953517232 12.74917632377098 8.627428956797422 0 0 0
1469 490 2 0.5897 60.396750008922666 11.332680391086026 8.475312900953059 0 0 0
1470 490 2 0.5897 58.960015164508775 11.588509083897968 8.072523154576608 0 0 0
1516 506 3 -1.1794 56.64658357700429 14.463028898555361 8.094150359258249 0 0 0
1518 506 2 0.5897 55.925960497459904 15.017406436409917 8.393481437536 0 0 0
1519 507 3 -1.1794 59.70774885708192 14.641793400263253 8.55348305801024 0 0 0
1521 507 2 0.5897 58.76795092666904 14.787842995429937 8.661560916987948 0 0 0
2041 681 3 -1.1794 57.231618148560834 7.730546303745483 12.074024896233581 0 0 0
2042 681 2 0.5897 56.33518350893478 7.734246629590855 12.409617324077837 0 0 0
2044 682 3 -1.1794 59.68365680180044 8.987929895974514 12.064312556826113 0 0 0
2046 682 2 0.5897 58.83428691579039 8.557497573200504 12.161937499885482 0 0 0
2101 701 3 -1.1794 57.077834193783254 11.719053131461072 11.955943987257474 0 0 0
2102 701 2 0.5897 57.10977203684202 11.968769967003984 11.032443474787078 0 0 0
2103 701 2 0.5897 56.61454193025575 10.881465584985467 11.962180320460677 0 0 0
2104 702 3 -1.1794 59.96092360728891 11.9615300257326 12.520049918795692 0 0 0
2105 702 2 0.5897 60.01217574811319 11.130240477031226 12.048282880797778 0 0 0
2106 702 2 0.5897 59.24870907268414 12.436797028430538 12.092143936236281 0 0 0
2109 703 2 0.5897 61.834739675887874 11.41997887809461 12.370432170535276 0 0 0
2161 721 3 -1.1794 55.36157906350372 14.369821464840621 12.030234571220406 0 0 0
2162 721 2 0.5897 55.69250356783137 14.019082509545758 11.203371440679973 0 0 0
2163 721 2 0.5897 55.360524276838106 13.62028189466251 12.625567600077419 0 0 0
2671 891 3 -1.1794 56.326668890976215 7.640648566897382 15.529461613285497 0 0 0
2672 891 2 0.5897 56.15061179711578 8.574435494995578 15.64468622545116 0 0 0
2675 892 2 0.5897 60.908616145126686 8.196595346248957 15.39610744018264 0 0 0
2731 911 3 -1.1794 56.02492590770548 10.664196420726958 14.583513559119433 0 0 0
2732 911 2 0.5897 56.7969349885379 11.10456773638703 14.228116984506737 0 0 0
2733 911 2 0.5897 55.56641129546005 10.325721854961488 13.81446790439431 0 0 0
2734 912 3 -1.1794 59.04691061532136 10.564417030682012 14.602444154344107 0 0 0
2735 912 2 0.5897 59.218441114313684 11.148487231049055 13.863748781463592 0 0 0
2736 912 2 0.5897 59.28579620960433 11.077378775485277 15.374477665584013 0 0 0
2773 925 3 -1.1794 60.62144696073685 15.696394683350762 15.49737604144216 0 0 0
2774 925 2 0.5897 61.28087088034947 15.188375170044466 15.024822471577627 0 0 0
2775 925 2 0.5897 59.90948282893652 15.810083031255429 14.867762047787298 0 0 0
3329 1110 2 0.5897 56.29378898633228 11.131094149473508 16.51519491474393 0 0 0
3333 1111 2 0.5897 58.61304290729491 11.974704560334137 17.131225745222093 0 0 0
30058 0 1 0 57.765263460333216 14.13145262084926 14.972662955181221 0 0 0
30119 0 1 0 54.2759359299342 16.708637246430936 15.73863250256334 0 0 0
30159 0 1 0 59.10190066866006 16.60095671802517 12.128614704396714 0 0 0
30272 0 1 0 55.863988050078724 18.220200522540637 12.251544123998466 0 0 0
1471 491 3 -1.1794 62.2465493140618 10.216695142318926 9.123885433379382 0 0 0
1524 508 2 0.5897 61.327628946814436 16.105587134190834 8.25097651094503 0 0 0
2164 722 3 -1.1794 61.93533388166167 14.953737638976394 11.588079613874644 0 0 0
2737 913 3 -1.1794 61.83701799327091 11.521351928813694 14.982839394505307 0 0 0
2048 683 2 0.5897 63.38377537542425 7.9920372986134804 11.6413329055236 0 0 0
1412 471 2 0.5897 62.87261142292683 8.634782480400458 9.443328858721806 0 0 0
1415 472 2 0.5897 65.90536817116389 8.469891859726522 10.987135281129914 0 0 0
1419 473 2 0.5897 68.64320164070817 9.574191653589235 8.445505377663046 0 0 0
1473 491 2 0.5897 62.17549097498483 10.623919933085977 9.987222104999915 0 0 0
1474 492 3 -1.1794 68.2938599065284 12.485690980866808 7.9944335170943335 0 0 0
1476 492 2 0.5897 67.80208634895243 12.58516388609434 8.809600295271634 0 0 0
1526 509 2 0.5897 67.7598808322808 14.734603828383154 7.986735006815217 0 0 0
1528 510 3 -1.1794 69.62523350108869 14.798614553928196 8.783261383357376 0 0 0
1529 510 2 0.5897 70.03103222101976 14.54458454830396 9.612132769411401 0 0 0
1592 531 2 0.5897 61.87448590126293 18.873513485644168 9.213044230741602 0 0 0
2047 683 3 -1.1794 63.27530074376369 8.454172301053267 12.472535086027587 0 0 0
2049 683 2 0.5897 63.06024451484954 7.766793996883131 13.103006200549585 0 0 0
2050 684 3 -1.1794 65.92715368764641 9.772111083310284 12.23261627015957 0 0 0
2052 684 2 0.5897 65.93704086353627 9.242596567191228 13.02995543542607 0 0 0
2053 685 3 -1.1794 70.16949322064751 9.909654938511764 10.845132522540423 0 0 0
2054 685 2 0.5897 0.7335340834313709 9.671585464416642 11.181270617392517 1 0 0
2107 703 3 -1.1794 62.51710412103976 11.052480396703984 11.808689203972241 0 0 0
2108 703 2 0.5897 62.72036264342399 10.203771001917023 12.201893635448267 0 0 0
2110 704 3 -1.1794 67.32161744111121 12.604294520675566 10.635339569230844 0 0 0
2111 704 2 0.5897 68.20180778176373 12.460453013687156 10.98291169328492 0 0 0
2112 704 2 0.5897 66.85887948775711 11.784114470604571 10.80683180184052 0 0 0
2113 705 3 -1.1794 69.53988405933305 12.127950538193273 12.508285858570105 0 0 0
2114 705 2 0.5897 70.03827007696168 11.407023845549004 12.123437140388452 0 0 0
2115 705 2 0.5897 69.54141163998372 11.945987095124819 13.448030147978784 0 0 0
2165 722 2 0.5897 61.14405434033717 15.021714708089764 11.053770300367303 0 0 0
2166 722 2 0.5897 61.892535305937585 14.077010353870449 11.969850748038773 0 0 0
2167 723 3 -1.1794 66.40070219368393 14.818249473492394 12.205775309975293 0 0 0
2168 723 2 0.5897 66.50346623681537 14.095344576224281 11.586840351896013 0 0 0
2169 723 2 0.5897 65.60877853075036 15.271317128554355 11.916261251942576 0 0 0
2170 724 3 -1.1794 69.47698163184262 14.997374119226622 12.638588882488271 0 0 0
2171 724 2 0.5897 68.5491200050679 14.788607585360754 12.746855332861609 0 0 0
2172 724 2 0.5897 69.91922028879921 14.149083988844051 12.671162502714237 0 0 0
2222 741 2 0.5897 69.09277041689285 17.204321025895318 13.068863013091724 0 0 0
2677 893 3 -1.1794 63.13725390242894 9.139935585501279 15.495948601007527 0 0 0
2679 893 2 0.5897 62.92804856408326 9.915734353215422 14.975754412198906 0 0 0
2683 895 3 -1.1794 69.10505848031274 9.371686551387176 14.45964223310399 0 0 0
2685 895 2 0.5897 68.62181578606645 9.34779588182766 13.633726049494197 0 0 0
2738 913 2 0.5897 62.53341763700464 12.168704279893493 15.09326740149349 0 0 0
2739 913 2 0.5897 61.102140464717934 11.871106953540735 15.486682953927346 0 0 0
2740 914 3 -1.1794 70.0576548407256 12.310509397304479 15.269321282756074 0 0 0
2741 914 2 0.5897 69.77676184602532 12.663303251500365 16.113635658296374 0 0 0
2742 914 2 0.5897 69.83852067048632 11.379766148720936 15.313252562877945 0 0 0
2776 926 3 -1.1794 63.02169732737794 14.514204012440779 15.116963381197936 0 0 0
2777 926 2 0.5897 62.86847350607727 14.816523289359885 16.012148992567596 0 0 0
2778 926 2 0.5897 63.8606417838117 14.904640857155636 14.872091512773089 0 0 0
2779 927 3 -1.1794 65.20050775024497 16.031124010255734 14.717688627126039 0 0 0
2780 927 2 0.5897 65.83777173171657 16.029440630424237 14.00345925200867 0 0 0
2781 927 2 0.5897 65.69285448224531 15.724971436216018 15.479329155138887 0 0 0
2825 942 2 0.5897 63.336090614238984 18.146791151555874 15.58023362128399 0 0 0
3285 1095 2 0.5897 69.07011374672406 7.695573460834684 18.626059068829683 0 0 0
3341 1114 2 0.5897 69.79848088533208 11.718827001129206 18.330673431101527 0 0 0
3401 1134 2 0.5897 66.2629556569263 14.557410205937437 17.073855114831172 0 0 0
30074 0 1 0 69.56101360233399 16.58725686042388 16.212181557200342 0 0 0
30092 0 1 0 64.3892355606839 17.399372472074894 10.687107304086137 0 0 0
30094 0 1 0 65.47399871888447 12.468818492670495 14.127504121121003 0 0 0
30217 0 1 0 64.1541960441751 13.051344697812402 8.349564028477229 0 0 0
2220 740 2 0.5897 67.3949012203127 18.59684381898569 12.757457301191756 0 0 0
3398 1133 2 0.5897 64.30044115526675 15.892991260122745 17.513019521711623 0 0 0
1532 511 2 0.5897 2.9249608355380907 18.720037689742753 8.691164432191854 0 0 0
1533 511 2 0.5897 4.282790628368864 18.06953995073588 8.532905900359822 0 0 0
1534 512 3 -1.1794 6.285312823141906 17.764424697874823 9.153705979961853 0 0 0
1536 512 2 0.5897 6.432087482360827 18.6409417781549 8.798168790736696 0 0 0
1600 534 3 -1.1794 3.535455645602158 20.438869023324017 9.753003924981138 0 0 0
1601 534 2 0.5897 3.251596741040007 20.58112175415817 10.656010103633507 0 0 0
2173 725 3 -1.1794 3.2386657025820473 18.23030271810722 12.45773311587847 0 0 0
2174 725 2 0.5897 4.104414967741538 18.272247209257696 12.051592033322507 0 0 0
2175 725 2 0.5897 3.3015676924582 17.50814330723628 13.082841534950173 0 0 0
2176 726 3 -1.1794 5.969456438721235 17.934427725107494 12.257884162746123 0 0 0
2177 726 2 0.5897 6.678013819383452 18.447544561532638 11.869438329368357 0 0 0
2178 726 2 0.5897 6.183472143606706 17.89692428783344 13.190098104170303 0 0 0
2224 742 3 -1.1794 3.2867008027269944 21.001932897442938 12.268932760130046 0 0 0
2225 742 2 0.5897 3.262229300003428 20.047157181671164 12.332463375381757 0 0 0
2226 742 2 0.5897 3.965736561356112 21.266422171550662 12.889567529248682 0 0 0
2227 743 3 -1.1794 6.737165557709818 20.37606962373548 11.037615087246262 0 0 0
2228 743 2 0.5897 6.002408317749941 20.61059872842844 10.4707285095524 0 0 0
2229 743 2 0.5897 6.451669992562766 20.626175783896866 11.916348287383336 0 0 0
2287 763 3 -1.1794 3.20658690265908 23.813112130550422 12.024040663892642 0 0 0
2288 763 2 0.5897 3.9965188715474325 23.78925874744593 11.483975531246909 0 0 0
2289 763 2 0.5897 2.9385611199058776 22.89716909991378 12.097811696605401 0 0 0
2290 764 3 -1.1794 6.010447999831183 23.918484546013996 11.197864770398839 0 0 0
2291 764 2 0.5897 6.169571491954742 24.66918206808568 10.625706090139275 0 0 0
2292 764 2 0.5897 5.753094977642921 24.304989722460416 12.034892196892631 0 0 0
2355 785 2 0.5897 5.735183371496606 26.72029979622957 11.380283864108659 0 0 0
2782 928 3 -1.1794 6.914531303794902 18.9731736130896 15.027688946923574 0 0 0
2783 928 2 0.5897 7.677582671840355 18.442685863247945 14.798413753386617 0 0 0
2784 928 2 0.5897 6.781712029967599 18.811462628807437 15.961733982367548 0 0 0
2833 945 3 -1.1794 2.3291209911663335 21.691072185459138 15.566969041030507 0 0 0
2834 945 2 0.5897 1.559894822122071 21.146990628958985 15.398154090969069 0 0 0
2835 945 2 0.5897 2.290991288295301 21.87603018713721 16.505355371407745 0 0 0
2836 946 3 -1.1794 5.901439346213617 21.54302281951914 13.76229398929054 0 0 0
2837 946 2 0.5897 6.379043256097731 20.747918343380512 13.998801724707048 0 0 0
2838 946 2 0.5897 5.45634799467922 21.804360979665574 14.568413377783076 0 0 0
2893 965 3 -1.1794 2.0184179985968593 24.289428826651868 14.889200459036516 0 0 0
2894 965 2 0.5897 2.1089652987716647 23.33833503261746 14.947979118535233 0 0 0
2895 965 2 0.5897 2.063691258849575 24.477329878678102 13.951716489769609 0 0 0
2896 966 3 -1.1794 5.013176512778293 24.048806507025482 15.114246637592728 0 0 0
2897 966 2 0.5897 5.136564615100142 24.85750429991019 14.617239980804658 0 0 0
2898 966 2 0.5897 4.145862401496656 23.737730905966913 14.854959790381173 0 0 0
2951 984 2 0.5897 2.3195878969472306 25.93485147635964 15.419938665477357 0 0 0
3410 1137 2 0.5897 4.068308400862098 17.87467301271982 18.011846877113623 0 0 0
3518 1173 2 0.5897 3.6523781408953773 24.42001172361891 17.45049728241207 0 0 0
30131 0 1 0 3.194443740233735 24.998361524276806 8.817378692854243 0 0 0
2352 784 2 0.5897 1.9154241128896605 27.295821641964658 12.509812729576732 0 0 0
2186 729 2 0.5897 13.712568124246628 17.491844953183318 10.725679539195076 0 0 0
2786 929 2 0.5897 9.09157615403876 17.66969643722529 13.334128000252104 0 0 0
1540 514 3 -1.1794 11.850564261211433 16.210443531831626 8.4819805554074 0 0 0
1542 514 2 0.5897 11.635292958534222 16.954431873009725 7.919511448450632 0 0 0
1603 535 3 -1.1794 8.697622060343756 20.68971028175753 8.61483093468836 0 0 0
1605 535 2 0.5897 8.142062606158357 20.86895630639338 9.373419408783382 0 0 0
1607 536 2 0.5897 11.649768707196072 21.776987606979333 9.17952597150926 0 0 0
1608 536 2 0.5897 10.368169737284662 21.44577584372486 8.444884814824876 0 0 0
1609 537 3 -1.1794 15.616839674829615 22.184880900497717 8.976577503824036 0 0 0
1611 537 2 0.5897 15.277547158992306 21.576129516624235 9.632728552833042 0 0 0
1654 552 3 -1.1794 8.517023503495595 23.859516211600003 8.669520710861608 0 0 0
1655 552 2 0.5897 8.240161863646659 23.282757790831187 7.95753108986002 0 0 0
1657 553 3 -1.1794 11.253736790665862 25.004286652716058 8.259539366705189 0 0 0
1659 553 2 0.5897 11.757110258725126 24.342375776726925 8.733587344076186 0 0 0
1662 554 2 0.5897 14.439141556702873 23.562480505130573 8.736050611294528 0 0 0
2179 727 3 -1.1794 8.857822808258629 17.34929766584923 11.380675549784286 0 0 0
2180 727 2 0.5897 8.465556400633645 16.542249826052508 11.713889938702666 0 0 0
2181 727 2 0.5897 9.800215224081734 17.21997608665842 11.487466791654 0 0 0
2182 728 3 -1.1794 11.278727665365373 17.51927168766061 12.25928917089066 0 0 0
2184 728 2 0.5897 12.04599671765615 16.960610603829643 12.135088684606552 0 0 0
2185 729 3 -1.1794 14.193672733042956 18.30867424045762 10.858198574336065 0 0 0
2187 729 2 0.5897 14.543662815240062 18.239656668623624 11.746442433096362 0 0 0
2230 744 3 -1.1794 9.039819089183352 21.09431559790698 12.561485088231139 0 0 0
2231 744 2 0.5897 9.824503773718346 20.77587996717771 12.115278868643061 0 0 0
2232 744 2 0.5897 8.314158266372313 20.795451454107145 12.013463584461569 0 0 0
2233 745 3 -1.1794 11.270394204417732 20.04871980947258 11.317707107764736 0 0 0
2234 745 2 0.5897 11.565850630719469 19.14197345384393 11.39985963946913 0 0 0
2235 745 2 0.5897 12.05728350674365 20.572203676212883 11.469372068949879 0 0 0
2236 746 3 -1.1794 14.066202600134726 21.02825194512484 11.117076209193856 0 0 0
2237 746 2 0.5897 14.134639374704072 20.173060509618825 10.692581987357524 0 0 0
2238 746 2 0.5897 14.732926328366176 21.009432850462236 11.80363057189204 0 0 0
2293 765 3 -1.1794 9.00813849052731 24.133727551465125 11.395554978498174 0 0 0
2294 765 2 0.5897 8.758036518453554 24.00293772340873 10.480910382297651 0 0 0
2295 765 2 0.5897 8.411144339217627 23.572360906627107 11.890223688120221 0 0 0
2296 766 3 -1.1794 11.827961153400203 23.145953399415152 11.426392445314335 0 0 0
2297 766 2 0.5897 10.885988156374886 23.287791204029663 11.332575768322059 0 0 0
2298 766 2 0.5897 12.042506110845219 23.517261331259277 12.282157191122742 0 0 0
2299 767 3 -1.1794 14.50957453649035 24.363644206616474 11.395674663611278 0 0 0
2301 767 2 0.5897 13.826030360274453 23.694512202541336 11.360150888945727 0 0 0
2363 788 2 0.5897 14.58099651751636 26.326834650953096 11.957020813083208 0 0 0
2785 929 3 -1.1794 9.236791222155146 17.766325304034893 14.275301242038397 0 0 0
2787 929 2 0.5897 9.122766253259753 16.883646766252284 14.627591410781932 0 0 0
2788 930 3 -1.1794 12.50792654567551 17.13887045961177 14.670932582321003 0 0 0
2790 930 2 0.5897 12.197830181465402 16.499044636565444 15.311787146287909 0 0 0
2791 931 3 -1.1794 15.365072544861418 18.048900363156104 13.235601040087598 0 0 0
2792 931 2 0.5897 14.686336731909032 17.423376205688903 13.489115596162774 0 0 0
2839 947 3 -1.1794 9.12813611902278 20.755574592430442 15.390193662424105 0 0 0
2840 947 2 0.5897 8.608844150012596 20.00477219532855 15.102332486653658 0 0 0
2841 947 2 0.5897 9.713942088072605 20.938045005851244 14.65550434098543 0 0 0
2842 948 3 -1.1794 12.977104766694154 20.992124579728657 14.208200491104078 0 0 0
2843 948 2 0.5897 12.61627286469165 20.248772876847255 13.72502302434775 0 0 0
2844 948 2 0.5897 13.92576825897427 20.892137763569703 14.129001721045455 0 0 0
2845 949 3 -1.1794 15.927475153705725 20.812354143487706 13.804566595152314 0 0 0
2846 949 2 0.5897 15.949010675391593 19.922642621541517 13.452171537245226 0 0 0
2847 949 2 0.5897 16.84794787535877 21.043352642105237 13.929472722409713 0 0 0
2899 967 3 -1.1794 7.991606855672987 23.458792362077983 15.134037268908125 0 0 0
2900 967 2 0.5897 8.439834416696804 22.613971191621708 15.094014869975183 0 0 0
2901 967 2 0.5897 7.1239749807547215 23.287725931235872 14.767726586972367 0 0 0
2902 968 3 -1.1794 12.803557394241704 24.948834371456023 13.988698553861521 0 0 0
2903 968 2 0.5897 13.409283683401636 24.209633471961876 14.042644206727013 0 0 0
2904 968 2 0.5897 12.486576595760676 25.065215336779268 14.88436112736772 0 0 0
2905 969 3 -1.1794 14.97437187383898 23.556010253091355 14.984283816101557 0 0 0
2906 969 2 0.5897 15.216900150098876 22.63744689228709 14.86743685937803 0 0 0
2907 969 2 0.5897 15.009839484521507 23.695070827239764 15.930664312113981 0 0 0
3521 1174 2 0.5897 7.290787221818436 24.16979031052753 16.924489354295737 0 0 0
3525 1175 2 0.5897 12.273877077517346 24.433762700881886 16.638128868702726 0 0 0
2360 787 2 0.5897 10.708038916942385 26.143877180957755 10.168540685872303 0 0 0
2957 986 2 0.5897 8.86499627039631 25.095463189866635 15.507083716554877 0 0 0
2960 987 2 0.5897 12.368285710947815 26.731188850534668 13.041096330715 0 0 0
3418 1140 3 -1.1794 14.337353809880184 18.80959835752121 16.209329504416424 0 0 0
3472 1158 3 -1.1794 12.602122170513159 22.302194610923706 16.8507045209068 0 0 0
3474 1158 2 0.5897 12.936609494330934 22.014799917794914 16.001143494730012 0 0 0
3475 1159 3 -1.1794 15.451513736538011 21.13847847449353 16.925293570317212 0 0 0
3476 1159 2 0.5897 15.183384550089766 20.33873415842769 16.472804188777417 0 0 0
3523 1175 3 -1.1794 11.784806908653836 25.250849794862948 16.541114138327774 0 0 0
30095 0 1 0 10.650044423470995 18.31157476836399 18.152477897332215 0 0 0
3527 1176 2 0.5897 16.29091319174987 23.899638922953894 17.856813132368142 0 0 0
1546 516 3 -1.1794 18.65755869702603 18.045766823447565 7.951183790539708 0 0 0
1547 516 2 0.5897 19.385479667793536 18.063851753687253 8.572500722674562 0 0 0
1549 517 3 -1.1794 20.95413877160929 18.803970501654586 8.99882852967504 0 0 0
1551 517 2 0.5897 21.01679495909945 18.52170483522832 9.911315217492747 0 0 0
1614 538 2 0.5897 18.558231396729767 20.768881077295244 9.335077683039724 0 0 0
1617 539 2 0.5897 20.819858693981065 20.593999813946894 8.540187755283078 0 0 0
1661 554 2 0.5897 14.08096848788197 25.02936726082311 8.844912739408752 0 0 0
1665 555 2 0.5897 22.558650785385712 22.46694299065142 8.060284066538438 0 0 0
2188 730 3 -1.1794 22.375055427993672 17.832381970251248 11.161024649123116 0 0 0
2189 730 2 0.5897 22.79726686632175 17.235797796105416 11.779131681795254 0 0 0
2190 730 2 0.5897 22.103034409775276 18.578525413174066 11.695352235350738 0 0 0
2239 747 3 -1.1794 18.67145575784017 20.82641830232126 10.939272096519504 0 0 0
2240 747 2 0.5897 19.554544594828236 20.80085440681168 11.30769139749275 0 0 0
2241 747 2 0.5897 18.194114171709657 21.435901483457165 11.502217110134831 0 0 0
2242 748 3 -1.1794 21.37759480551069 20.29030497117928 11.741651320701871 0 0 0
2243 748 2 0.5897 22.22407981299953 20.72405593784883 11.634157726253157 0 0 0
2244 748 2 0.5897 21.131553568758115 20.465939039170742 12.649862823006869 0 0 0
2300 767 2 0.5897 15.296407968913847 23.888943400250835 11.663601243129849 0 0 0
2302 768 3 -1.1794 17.14162918453819 23.308909858025434 12.180567346633243 0 0 0
2303 768 2 0.5897 17.310890054826967 22.88736485213573 13.023112486963024 0 0 0
2304 768 2 0.5897 17.36562023670613 24.228561521768125 12.32304747896976 0 0 0
2305 769 3 -1.1794 21.045297564907827 23.329945985017662 10.064139039952495 0 0 0
2306 769 2 0.5897 21.901481411626218 23.668954141741086 10.325394384488321 0 0 0
2307 769 2 0.5897 20.815576443666544 22.703561163831186 10.750507588052995 0 0 0
2795 932 2 0.5897 17.470763301028033 17.573669385289033 15.997489582211786 0 0 0
2796 932 2 0.5897 18.64705744503201 18.5258969871752 15.958895652904014 0 0 0
2848 950 3 -1.1794 20.868238956687602 20.721262285592932 14.408940630313648 0 0 0
2849 950 2 0.5897 21.197731407813894 20.320971183925042 15.213573833051566 0 0 0
2850 950 2 0.5897 20.94554520901225 21.66323565883721 14.560408155142815 0 0 0
2908 970 3 -1.1794 17.990777929063434 23.10627220333424 14.75722186715276 0 0 0
2909 970 2 0.5897 18.9241024658731 23.222661339720023 14.934959448445026 0 0 0
2910 970 2 0.5897 17.590731889348405 23.934141574641924 15.023355448599279 0 0 0
2911 971 3 -1.1794 20.520656811363946 23.532809793298533 15.021949998740146 0 0 0
2912 971 2 0.5897 21.244672251175512 24.066628904780224 14.694737032833137 0 0 0
2913 971 2 0.5897 20.64955349779272 23.508863358169542 15.970128812323832 0 0 0
3480 1160 2 0.5897 17.42361079558205 20.402848327716473 17.545622468140493 0 0 0
3482 1161 2 0.5897 20.372056492217848 20.758208846832282 18.739368748751513 0 0 0
30197 0 1 0 18.816228757845085 17.417474646645147 11.635455743848535 0 0 0
2369 790 2 0.5897 21.090172241271564 25.127154431312846 12.42956373927378 0 0 0
2966 989 2 0.5897 20.40424688818032 26.15472683577065 14.758504749568909 0 0 0
2852 951 2 0.5897 24.755129088850637 19.636042047840743 13.983876327723575 0 0 0
1553 518 2 0.5897 23.223158052287936 17.66452152058938 9.703178298934112 0 0 0
1557 519 2 0.5897 27.186575989727498 18.546087382648025 8.304170777468928 0 0 0
1558 520 3 -1.1794 30.250858095102927 17.302785190408017 8.428510631310118 0 0 0
1560 520 2 0.5897 29.69548490837421 17.56799474996247 7.695396498370631 0 0 0
1618 540 3 -1.1794 24.285292191898137 20.628463578553184 9.031230971161456 0 0 0
1620 540 2 0.5897 24.030702748146012 21.535291756369674 8.860706690476551 0 0 0
1621 541 3 -1.1794 29.911505434636606 21.721086623074495 8.155646940579562 0 0 0
1623 541 2 0.5897 29.55638118478216 21.18469082476808 8.8644472611027 0 0 0
1664 555 2 0.5897 23.381299102652545 23.55634760110633 8.714761954869912 0 0 0
1668 556 2 0.5897 28.950080429114657 23.610665570484084 9.838254084424937 0 0 0
2191 731 3 -1.1794 26.446119107382245 18.849723127465275 9.870953043344384 0 0 0
2192 731 2 0.5897 25.906465899493536 18.077910753997333 10.042157347000195 0 0 0
2193 731 2 0.5897 25.85197255671385 19.468625820618726 9.446475819261769 0 0 0
2194 732 3 -1.1794 29.096956116610684 17.84278642763718 11.001394191136033 0 0 0
2195 732 2 0.5897 29.431574231506183 18.061420373538585 10.131645776506675 0 0 0
2196 732 2 0.5897 28.695583442217917 18.653274191848443 11.314828688130195 0 0 0
2245 749 3 -1.1794 23.634455977577353 21.648360865832615 11.763528290306148 0 0 0
2246 749 2 0.5897 24.10564973486133 21.111264810378604 11.126554999081186 0 0 0
2247 749 2 0.5897 23.753719019743397 21.192541255059616 12.596735486849788 0 0 0
2248 750 3 -1.1794 26.957589143887603 21.054584283744546 11.382168665629356 0 0 0
2249 750 2 0.5897 26.77517481387254 20.37985417461849 10.728182760848332 0 0 0
2250 750 2 0.5897 26.63902391546106 21.865472399146185 10.98567239311256 0 0 0
2251 751 3 -1.1794 29.587524211504153 20.71254295458899 11.2046424729985 0 0 0
2252 751 2 0.5897 29.972086662239853 21.58440959968432 11.114135707325019 0 0 0
2253 751 2 0.5897 28.66917594543721 20.876400575614603 11.419162521240516 0 0 0
2308 770 3 -1.1794 23.53848775547601 24.203412253315037 10.5335344507491 0 0 0
2309 770 2 0.5897 23.79978075398161 23.682664953713648 11.29299519056888 0 0 0
2310 770 2 0.5897 23.80419606408326 25.09663929851812 10.752113388159122 0 0 0
2311 771 3 -1.1794 27.114779931127988 23.954418911730336 11.133005992244959 0 0 0
2312 771 2 0.5897 27.09215651631483 24.837399103297233 10.764134759930386 0 0 0
2313 771 2 0.5897 27.850099698461783 23.969033216985874 11.745643381059026 0 0 0
2314 772 3 -1.1794 29.530297459383647 23.712155600747305 12.546906101827657 0 0 0
2315 772 2 0.5897 29.65870922571049 23.27902750214734 13.39079051125715 0 0 0
2316 772 2 0.5897 29.837816362726755 24.607640026057577 12.687511906918148 0 0 0
2797 933 3 -1.1794 22.171838597862923 17.235295929795093 14.311928424493733 0 0 0
2798 933 2 0.5897 22.79025869744152 16.551766037784727 14.053907401385365 0 0 0
2799 933 2 0.5897 21.73098391349244 16.88100002608713 15.08416738547828 0 0 0
2851 951 3 -1.1794 24.29322525591704 20.44179804779742 14.215463378226275 0 0 0
2853 951 2 0.5897 24.98259501806217 21.102304566410915 14.284254370341678 0 0 0
2854 952 3 -1.1794 26.845406805618754 21.6080554595959 14.111682020439474 0 0 0
2855 952 2 0.5897 26.98120598733309 21.40880427695623 13.185350285359567 0 0 0
2856 952 2 0.5897 27.726322216622442 21.62158191388791 14.485897285001755 0 0 0
2857 953 3 -1.1794 29.77825635496859 22.028838435561678 14.679759799978045 0 0 0
2858 953 2 0.5897 29.98809897381561 22.453834742402265 15.511370662987382 0 0 0
2859 953 2 0.5897 30.575968155894582 21.55504191561049 14.444376469646503 0 0 0
2914 972 3 -1.1794 23.184570171181356 24.66618600766428 15.265463378715525 0 0 0
2915 972 2 0.5897 24.103537427378072 24.79420685767157 15.030215345527923 0 0 0
2916 972 2 0.5897 23.15270991062676 24.83190293847927 16.207670699128066 0 0 0
2917 973 3 -1.1794 25.999658698363636 24.5387914909321 14.409570881057814 0 0 0
2918 973 2 0.5897 26.479259028555443 24.789809289016883 13.620137325064254 0 0 0
2919 973 2 0.5897 26.23237476639821 23.62100939202018 14.55011051909489 0 0 0
2972 991 2 0.5897 25.488332429922657 26.33492138040183 14.82308655177557 0 0 0
3486 1162 2 0.5897 22.66979780525247 20.19292459793301 15.901608770219976 0 0 0
3537 1179 2 0.5897 27.634574600752654 25.284297650669103 17.734707005007845 0 0 0
3539 1180 2 0.5897 29.21668351371309 22.82525363053167 18.200642858031255 0 0 0
30039 0 1 0 26.19500903715834 18.134098677865932 14.162783907629137 0 0 0
30261 0 1 0 27.87102527959606 20.275355898530808 17.000521448379633 0 0 0
3429 1143 2 0.5897 25.046368862062202 16.445877572117052 16.87661898098887 0 0 0
3484 1162 3 -1.1794 22.15698524274126 19.64555808142288 16.4962896919005 0 0 0
1624 542 3 -1.1794 32.551562721030194 21.023824636069488 8.124690848546651 0 0 0
1561 521 3 -1.1794 32.961774974760445 18.32491682447226 8.679561889899883 0 0 0
1565 522 2 0.5897 36.40037193610968 17.685878455809906 10.52661227247798 0 0 0
1569 523 2 0.5897 39.751289822371504 17.81032602412982 10.529663281784272 0 0 0
1625 542 2 0.5897 32.80096316049514 20.24453185043836 8.621413815950147 0 0 0
1626 542 2 0.5897 31.595668910844875 20.989510449071172 8.088340046854672 0 0 0
1629 543 2 0.5897 36.08576929366767 21.23107962612592 7.793338569968362 0 0 0
1632 544 2 0.5897 38.60973632652694 21.666299080974948 9.53048743885691 0 0 0
1669 557 3 -1.1794 32.58227500670614 23.56580683624686 9.755469797632053 0 0 0
1671 557 2 0.5897 32.141179322711615 22.773806220843994 9.448221581314645 0 0 0
1672 558 3 -1.1794 35.54593316657504 23.01922214063762 8.38722354568924 0 0 0
1674 558 2 0.5897 34.60583050551867 22.87364752906077 8.493275135722255 0 0 0
2197 733 3 -1.1794 36.943292406044485 17.68001729622891 12.550403647892152 0 0 0
2199 733 2 0.5897 37.38726121602673 17.220514173634896 13.263131196604482 0 0 0
2202 734 2 0.5897 38.66362917094188 18.71180433504519 12.314653470518756 0 0 0
2254 752 3 -1.1794 32.125514861405314 20.318551597330853 13.984013853753808 0 0 0
2255 752 2 0.5897 32.43553352161061 20.856863348973913 13.255768904800822 0 0 0
2256 752 2 0.5897 31.512932277625154 19.702019830547513 13.582936489123682 0 0 0
2257 753 3 -1.1794 37.57779783098788 22.221922356673602 14.169914469214188 0 0 0
2258 753 2 0.5897 37.60064490219897 23.169861813602203 14.300757588912312 0 0 0
2259 753 2 0.5897 36.71684754411201 21.95579204358225 14.492669727275791 0 0 0
2260 754 3 -1.1794 38.8462809805709 21.761516553446025 11.697877876864782 0 0 0
2262 754 2 0.5897 38.52478805772203 22.035121324195593 12.556955387410149 0 0 0
2317 773 3 -1.1794 33.49925563658314 23.029579404227214 12.269569611029675 0 0 0
2318 773 2 0.5897 34.34567282501431 23.46919367300965 12.188644566698619 0 0 0
2319 773 2 0.5897 32.970291111625315 23.394940989175474 11.56038756983196 0 0 0
2320 774 3 -1.1794 35.95832567609634 24.108301616330554 11.746997207235593 0 0 0
2321 774 2 0.5897 36.846354730505716 23.76338707310944 11.840111753149326 0 0 0
2322 774 2 0.5897 35.71367027532392 23.900936969233296 10.845123731574208 0 0 0
2800 934 3 -1.1794 33.49534638513929 17.969607499412387 14.709716006153728 0 0 0
2802 934 2 0.5897 33.1370421224431 18.857168884752895 14.718880756244252 0 0 0
2808 936 2 0.5897 39.156358429638274 17.777965004644447 15.843675362698129 0 0 0
2860 954 3 -1.1794 34.253784391892005 22.546750327420167 14.822771950383 0 0 0
2861 954 2 0.5897 33.61614821072922 22.358884370454145 15.51150861741624 0 0 0
2862 954 2 0.5897 33.84780997846202 22.213587560395528 14.02251009981345 0 0 0
2865 955 2 0.5897 39.198504419217905 20.189003961507908 16.0440801728003 0 0 0
2920 974 3 -1.1794 32.3151714890078 24.923494762583424 14.139179713567653 0 0 0
2921 974 2 0.5897 32.514359613943405 24.580344275308406 13.268086283342331 0 0 0
2922 974 2 0.5897 32.21471724438464 25.86639383326425 14.008481947312326 0 0 0
2923 975 3 -1.1794 37.23226166655093 24.692291603698138 14.97039270090092 0 0 0
2924 975 2 0.5897 36.737264357934095 24.496755849620342 15.765991071201615 0 0 0
2925 975 2 0.5897 37.31132728790802 25.64620621445802 14.96529687135934 0 0 0
3545 1182 2 0.5897 37.118574049595324 23.600508074054865 17.658048944499246 0 0 0
30079 0 1 0 35.21667528363602 20.113530809453042 11.39162830013514 0 0 0
30209 0 1 0 36.59350819973763 19.5290158310298 15.472331367868208 0 0 0
2382 794 2 0.5897 32.802870470874524 26.352514822331923 10.691119637938952 0 0 0
3543 1181 2 0.5897 32.81787232901942 23.874158971515687 17.064473693130918 0 0 0
3544 1182 3 -1.1794 36.36528430780742 24.178135944130407 17.535035103733694 0 0 0
3548 1183 2 0.5897 39.38243959614836 22.42379655338385 18.103119810386943 0 0 0
1572 524 2 0.5897 41.16111923906017 18.108808594675583 8.926550262538735 0 0 0
2200 734 3 -1.1794 39.612316989832 18.808403152305175 12.397669739654408 0 0 0
2806 936 3 -1.1794 39.59662362913118 17.822636592090596 14.994909075073052 0 0 0
1570 524 3 -1.1794 42.02415631043782 17.741926417583667 8.73472577572811 0 0 0
1573 525 3 -1.1794 44.747058170598976 17.314813774742795 9.212468094175843 0 0 0
1635 545 2 0.5897 42.411919275806426 21.21034724560456 8.272237819608675 0 0 0
1675 559 3 -1.1794 41.78278577158364 24.100945463015382 9.14596188732742 0 0 0
1677 559 2 0.5897 42.31389932575797 23.80935247666799 8.404932180628004 0 0 0
1678 560 3 -1.1794 45.25001402884378 24.068525823195102 8.406448978370767 0 0 0
1680 560 2 0.5897 45.331573740974164 25.02070767861442 8.352323084500577 0 0 0
2203 735 3 -1.1794 42.669547395518045 18.64333606981432 12.221759196442225 0 0 0
2204 735 2 0.5897 42.28612803221542 19.470102059783464 11.929048740448579 0 0 0
2205 735 2 0.5897 42.031041108686125 17.978266058702122 11.96442038173683 0 0 0
2206 736 3 -1.1794 45.273240726923774 17.459583680442332 12.082888221278898 0 0 0
2207 736 2 0.5897 44.33454970481586 17.443693522935725 12.269537651541752 0 0 0
2208 736 2 0.5897 45.67555294688193 17.75287379582831 12.900419324852425 0 0 0
2261 754 2 0.5897 39.237852100338145 20.901580958059785 11.850895710484222 0 0 0
2263 755 3 -1.1794 42.246955788139225 20.959224585367703 10.907785594006864 0 0 0
2264 755 2 0.5897 43.10992410994864 20.601886985850324 11.117136831398794 0 0 0
2265 755 2 0.5897 41.95789747781873 21.378757471384983 11.718137341774883 0 0 0
2266 756 3 -1.1794 45.07798717266432 20.286550110179515 11.975456753094253 0 0 0
2267 756 2 0.5897 45.98677691430498 20.419217611179956 11.705769123112507 0 0 0
2268 756 2 0.5897 44.95230708272326 19.338404291153967 11.937303281765944 0 0 0
2323 775 3 -1.1794 42.292859204089225 23.72381163893954 11.945476909029235 0 0 0
2324 775 2 0.5897 42.03365958054596 23.791536889739714 11.026531575579954 0 0 0
2325 775 2 0.5897 41.535675980123834 23.33137905669838 12.380105259680787 0 0 0
2326 776 3 -1.1794 44.95250045262741 24.125029183799345 11.222132726358767 0 0 0
2327 776 2 0.5897 44.02705922579271 23.90186313474324 11.32207531886979 0 0 0
2328 776 2 0.5897 45.079917334080385 24.882051944757617 11.793896261196696 0 0 0
2809 937 3 -1.1794 42.57939690787779 18.381491165141497 15.321952970474902 0 0 0
2810 937 2 0.5897 42.909390731001466 18.144157813084774 14.455345215804142 0 0 0
2811 937 2 0.5897 41.626841161167874 18.35665970804103 15.231105989106874 0 0 0
2812 938 3 -1.1794 45.42772540472692 17.58650365510731 14.937344363437823 0 0 0
2813 938 2 0.5897 44.92529693219054 18.346554091481217 15.230808344098241 0 0 0
2863 955 3 -1.1794 39.55494558127249 21.061511036448902 15.877010032407952 0 0 0
2864 955 2 0.5897 38.95962865376453 21.444634638827086 15.232770416158147 0 0 0
2866 956 3 -1.1794 41.383930606332356 21.06471942447113 13.581428765906548 0 0 0
2867 956 2 0.5897 40.87716212328211 21.19878500627272 14.382331016479379 0 0 0
2868 956 2 0.5897 42.1951737576998 20.651554218512338 13.877081583009968 0 0 0
2869 957 3 -1.1794 46.03324963345139 20.959562966466798 14.705353778985943 0 0 0
2870 957 2 0.5897 45.72934876885545 20.544075856780015 13.898355054520204 0 0 0
2871 957 2 0.5897 45.49130511272605 21.743989303365208 14.790228473326088 0 0 0
2926 976 3 -1.1794 42.885835949940976 25.024261731755836 15.003395877749366 0 0 0
2927 976 2 0.5897 42.32167893490683 25.23915676525511 14.26057772328067 0 0 0
2928 976 2 0.5897 43.62151319686038 24.54952183492245 14.616569983662608 0 0 0
2929 977 3 -1.1794 45.29624822588519 23.76026688643042 14.51785709422566 0 0 0
2930 977 2 0.5897 45.7984270954015 23.862390686801582 13.70938999573438 0 0 0
2931 977 2 0.5897 45.82677750561641 24.19380993384739 15.186296607389346 0 0 0
2984 995 2 0.5897 44.06360635716644 26.871812893142334 15.712111636251857 0 0 0
3440 1147 2 0.5897 41.48339039928439 18.629638266789453 17.584837413505653 0 0 0
30097 0 1 0 44.737897098096006 25.291452771159722 17.858852192242022 0 0 0
30218 0 1 0 42.70409622018392 21.449903819037466 16.587311667698085 0 0 0
3603 1201 2 0.5897 41.324571511656856 26.801374493967362 17.988673758771345 0 0 0
1685 562 2 0.5897 51.17732959646716 22.64652653933823 9.466511998355166 0 0 0
1687 563 3 -1.1794 53.60183079118717 25.406551559516807 9.877973462231074 0 0 0
1584 528 2 0.5897 54.41168618001688 17.389210051006355 8.113971796344604 0 0 0
2210 737 2 0.5897 53.00564813224902 18.10870318449489 12.275120733629283 0 0 0
1576 526 3 -1.1794 48.098233137808656 18.111229232507043 9.519689472588828 0 0 0
1581 527 2 0.5897 51.71867709179536 17.557824807982882 8.270922341559533 0 0 0
1636 546 3 -1.1794 47.95295944266582 20.697668938584723 8.174011225680886 0 0 0
1637 546 2 0.5897 48.88877206864993 20.533973910168296 8.291021388591043 0 0 0
1638 546 2 0.5897 47.5461852097936 19.835236394527254 8.25753787842801 0 0 0
1639 547 3 -1.1794 50.63235456787842 20.524062425728815 9.191941977502747 0 0 0
1641 547 2 0.5897 50.81318273869129 19.62811864537984 9.476226562353027 0 0 0
1681 561 3 -1.1794 48.168448845348685 23.97107248269691 9.143286399281845 0 0 0
1683 561 2 0.5897 48.03621873158653 23.827024089971058 10.080301330908854 0 0 0
1684 562 3 -1.1794 50.846909828135935 23.497590281239486 9.178857569748535 0 0 0
1686 562 2 0.5897 49.91070375698203 23.35643909551116 9.038051842259533 0 0 0
1688 563 2 0.5897 54.41080630822033 25.382760416127624 10.389075278532436 0 0 0
1689 563 2 0.5897 52.9204600194296 25.13854060463871 10.494525219875408 0 0 0
2209 737 3 -1.1794 52.8973065596109 18.930847407596882 12.753213452808003 0 0 0
2211 737 2 0.5897 52.08025907727137 18.819876852103306 13.239372822061918 0 0 0
2269 757 3 -1.1794 47.4167906826235 20.46719021532479 10.786977860894032 0 0 0
2270 757 2 0.5897 47.30155383556979 20.675466253662766 9.859846163946143 0 0 0
2271 757 2 0.5897 47.838686732469334 19.60798700593741 10.789292792153152 0 0 0
2329 777 3 -1.1794 48.1549732087845 23.359844839458678 11.677351478107626 0 0 0
2330 777 2 0.5897 47.705876442387954 22.577904643029388 11.356238763604717 0 0 0
2331 777 2 0.5897 48.73285661439591 23.037658687232337 12.369072942342846 0 0 0
2332 778 3 -1.1794 51.880499122550184 23.6910031532771 11.744275135400828 0 0 0
2333 778 2 0.5897 51.38013939487087 23.999059085697862 12.499903375688831 0 0 0
2334 778 2 0.5897 51.30431570845374 23.845590619050895 10.995710950241211 0 0 0
2335 779 3 -1.1794 54.21968892291013 22.865889957350486 12.603803717712095 0 0 0
2336 779 2 0.5897 54.26175691677572 21.924000003867555 12.769046956062594 0 0 0
2337 779 2 0.5897 53.3427439359501 23.00809544391811 12.24746584772418 0 0 0
2815 939 3 -1.1794 48.216948144483204 18.0446422110227 15.923523298677607 0 0 0
2817 939 2 0.5897 47.38271659028301 18.176707009840772 15.473135460828146 0 0 0
2818 940 3 -1.1794 51.228751769361715 17.896789495332847 15.042849278404526 0 0 0
2819 940 2 0.5897 51.311542959908365 17.898417301963715 15.996460801481264 0 0 0
2872 958 3 -1.1794 48.745775710446736 22.590440529892714 14.2021598918786 0 0 0
2873 958 2 0.5897 49.23986925837896 21.84078702870727 14.534009708328679 0 0 0
2874 958 2 0.5897 47.921633419502164 22.568984282997786 14.688535141138294 0 0 0
2875 959 3 -1.1794 50.54741076603559 20.636034541236953 15.17152752546278 0 0 0
2876 959 2 0.5897 50.5595662720861 19.789303074716475 14.725287952767978 0 0 0
2877 959 2 0.5897 50.673512090319925 20.42197169069536 16.095923388725573 0 0 0
2878 960 3 -1.1794 53.66397500198509 20.748355563769614 14.857197564815522 0 0 0
2879 960 2 0.5897 53.071363577239566 20.64275890234567 15.60143734988227 0 0 0
2880 960 2 0.5897 53.37084391069335 20.09466312637176 14.222380389958566 0 0 0
2932 978 3 -1.1794 47.55032441581782 24.892764621697346 16.155812037130957 0 0 0
2933 978 2 0.5897 47.947536546295034 24.74364908811649 15.297779231642076 0 0 0
2934 978 2 0.5897 48.212420102744346 24.59827328658847 16.781220913641693 0 0 0
2935 979 3 -1.1794 53.54266038058231 23.727745288185414 15.198774432273684 0 0 0
2936 979 2 0.5897 53.7236637392577 23.402489988614533 14.316913824834572 0 0 0
2937 979 2 0.5897 52.83792950457253 23.166235203607116 15.5217181366876 0 0 0
3447 1149 2 0.5897 47.53375053632292 17.803031768746724 18.145105246356522 0 0 0
3449 1150 2 0.5897 50.89859528899142 17.868014961436113 18.631833049787286 0 0 0
3555 1185 2 0.5897 47.682728904219275 22.547719853655817 18.520193152588345 0 0 0
30114 0 1 0 54.17889282773502 20.63832704877049 9.770529013633436 0 0 0
1734 578 2 0.5897 46.93724243024628 26.416875080975583 8.974969523905866 0 0 0
2993 998 2 0.5897 53.955938711794815 26.838992291026162 15.204340030377843 0 0 0
3608 1203 2 0.5897 55.30798886925155 25.438427415043375 16.82242162479451 0 0 0
3448 1150 3 -1.1794 50.518008547559205 18.489968572161928 18.011705274895043 0 0 0
1642 548 3 -1.1794 57.48464508541178 20.372984671920722 9.198162445538024 0 0 0
1745 582 2 0.5897 60.46577797670111 26.43500929882595 9.119162993252766 0 0 0
2213 738 2 0.5897 59.07248860935685 19.08766561616565 12.562102739177426 0 0 0
2822 941 2 0.5897 56.917919635617416 18.687037775728214 15.08422625715885 0 0 0
1587 529 2 0.5897 57.00885861739133 18.238439408884037 8.177293443844587 0 0 0
1588 530 3 -1.1794 58.737483848153026 17.951270773258354 8.456980742514485 0 0 0
1590 530 2 0.5897 58.50538490376651 18.81968443432282 8.785949605215864 0 0 0
1643 548 2 0.5897 56.91466035309011 21.007499152644 9.632604868163275 0 0 0
1644 548 2 0.5897 58.062549046853555 20.904766419436733 8.650926299622995 0 0 0
1646 549 2 0.5897 60.40388379439994 20.86600666446684 8.816750083460333 0 0 0
1647 549 2 0.5897 59.809236293855676 21.640380567301143 9.973744460973844 0 0 0
1690 564 3 -1.1794 59.80369989256483 24.77780183058761 8.831293485343624 0 0 0
1692 564 2 0.5897 60.11187310553337 23.928662229216332 9.147874408699325 0 0 0
2212 738 3 -1.1794 58.68219042060384 19.744226789477086 13.13901368058221 0 0 0
2214 738 2 0.5897 57.95246905478465 20.103644835220287 12.634476532490996 0 0 0
2272 758 3 -1.1794 57.19102336763029 21.974958579435565 12.11484383060805 0 0 0
2273 758 2 0.5897 58.13091886030322 22.099926423509242 11.983651927513222 0 0 0
2274 758 2 0.5897 57.089297102723336 21.89774215779005 13.063485618258595 0 0 0
2275 759 3 -1.1794 60.13076742987706 21.82670130406698 11.852634161508696 0 0 0
2276 759 2 0.5897 61.07365515687714 21.760137666403576 12.003511269838718 0 0 0
2277 759 2 0.5897 59.769275062812916 21.02798165836407 12.23682383142519 0 0 0
2338 780 3 -1.1794 56.09089933708235 24.678805415402465 10.864764759304325 0 0 0
2339 780 2 0.5897 55.83865225785755 24.489927170402844 9.960923906545105 0 0 0
2340 780 2 0.5897 55.47602347350613 24.173100918975006 11.39620014376742 0 0 0
2341 781 3 -1.1794 58.840277792688596 24.668573513617027 12.102153598937546 0 0 0
2342 781 2 0.5897 59.464533166047794 23.943248507150198 12.123148685666331 0 0 0
2343 781 2 0.5897 58.09425625708508 24.328905456871063 11.607875712711433 0 0 0
2821 941 3 -1.1794 57.09778472890387 19.16576797384326 15.893360242577662 0 0 0
2823 941 2 0.5897 58.032748066281236 19.366411576718995 15.850714834412765 0 0 0
2826 942 2 0.5897 62.134908022282225 17.22923407937072 15.495705074810425 0 0 0
2881 961 3 -1.1794 56.507046597328475 21.799129047618578 14.664507860691389 0 0 0
2882 961 2 0.5897 56.839327940843845 20.964196989792455 14.994218945176476 0 0 0
2883 961 2 0.5897 55.5569118857967 21.734106748529452 14.76067422385843 0 0 0
2884 962 3 -1.1794 61.29193498397071 20.95165896842316 14.769261256545372 0 0 0
2885 962 2 0.5897 61.40729618268904 20.596569696701124 15.65064385640798 0 0 0
2886 962 2 0.5897 60.60022901277986 21.606624385405674 14.863036476699355 0 0 0
2938 980 3 -1.1794 56.033413538831574 24.825429752871877 14.761623637474068 0 0 0
2939 980 2 0.5897 56.22186463717912 23.891540042252174 14.669062799942978 0 0 0
2940 980 2 0.5897 55.08058061477145 24.871306475936322 14.84059338908899 0 0 0
3510 1170 2 0.5897 56.10728413911726 22.319156168803477 18.05258795545983 0 0 0
3557 1186 2 0.5897 57.587395521518005 24.403727861135888 16.569433975538722 0 0 0
30219 0 1 0 60.05544094680706 23.816580819717615 15.38922292441118 0 0 0
2408 803 2 0.5897 60.092892661595194 26.286816903095264 11.911766939031704 0 0 0
2996 999 2 0.5897 57.190865129249644 26.288855093947053 15.267889500180699 0 0 0
1593 531 2 0.5897 62.40688445289673 20.268225357246994 8.961594336661848 0 0 0
1652 551 2 0.5897 66.47335901072783 20.826186205451513 8.160602852925454 0 0 0
1596 532 2 0.5897 67.00544653865578 18.830676392478725 7.909277592276233 0 0 0
2217 739 2 0.5897 61.2480474472237 19.352227962315638 13.391878335465686 0 0 0
2942 981 2 0.5897 64.47688159805142 22.867870022450916 15.373631965888453 0 0 0
1591 531 3 -1.1794 61.80048895350113 19.615104698176673 8.612379208422812 0 0 0
1594 532 3 -1.1794 66.79186907393779 18.90073063844958 8.839712955598873 0 0 0
1595 532 2 0.5897 66.01238216956982 18.355977768619763 8.94869081987798 0 0 0
1597 533 3 -1.1794 69.81750988690071 18.148638406887912 7.5146400476083395 0 0 0
1599 533 2 0.5897 69.68385091442543 18.097897328029255 8.461102665580988 0 0 0
1648 550 3 -1.1794 63.46624156031862 21.677796078361208 9.375963055803398 0 0 0
1650 550 2 0.5897 63.16520232658654 21.868028685154222 10.264455559375712 0 0 0
1653 551 2 0.5897 65.67842956227925 22.004377337631666 8.681992730994335 0 0 0
1693 565 3 -1.1794 62.7038015009621 23.145214653499732 7.1537335017057435 0 0 0
1697 566 2 0.5897 66.0617085127603 25.460170585877826 9.087288439548244 0 0 0
1698 566 2 0.5897 66.56160457498365 24.04342410471363 9.27391276243347 0 0 0
1699 567 3 -1.1794 69.84089361132399 23.557323830905833 8.284857318364503 0 0 0
1700 567 2 0.5897 0.03416911827375202 23.63086082115966 9.101866474197735 1 0 0
2215 739 3 -1.1794 61.31178403782733 18.829393339085193 12.592619982196387 0 0 0
2216 739 2 0.5897 62.14583279340012 18.36687150835967 12.674278871794936 0 0 0
2218 740 3 -1.1794 66.44539981031842 18.525318379973157 12.855252002387061 0 0 0
2219 740 2 0.5897 66.10568229348274 19.350732970189817 12.509542435263027 0 0 0
2221 741 3 -1.1794 69.19361008563706 18.155207262497235 13.025516433141771 0 0 0
2223 741 2 0.5897 69.78868574451958 18.300148499870097 12.289915363658153 0 0 0
2278 760 3 -1.1794 62.765859821708915 21.56707166563205 12.535563063364439 0 0 0
2279 760 2 0.5897 63.70467436156962 21.50662199977854 12.712211389203633 0 0 0
2280 760 2 0.5897 62.357767323713944 21.559412770691893 13.401376488212902 0 0 0
2281 761 3 -1.1794 65.44915308514568 20.99321598000458 11.561642244062115 0 0 0
2282 761 2 0.5897 65.60470556210716 21.93608699707351 11.506598579080862 0 0 0
2283 761 2 0.5897 65.01591555979553 20.772915774063396 10.737018022381422 0 0 0
2284 762 3 -1.1794 69.46318987133272 20.583559415611273 10.613482395403086 0 0 0
2285 762 2 0.5897 68.79383114483589 20.53950400583083 11.29630739169813 0 0 0
2286 762 2 0.5897 69.40357434853352 21.47741733077462 10.276294227317287 0 0 0
2344 782 3 -1.1794 66.83709461046875 23.555901608957775 11.40634333631581 0 0 0
2345 782 2 0.5897 66.43959590239432 24.337065232302606 11.791062684716417 0 0 0
2346 782 2 0.5897 67.77506354207323 23.66045466959057 11.566075831455226 0 0 0
2347 783 3 -1.1794 69.85082643086758 23.82167395764351 11.057927105965417 0 0 0
2348 783 2 0.5897 69.54762806010129 23.751231623536867 11.963101603801725 0 0 0
2349 783 2 0.5897 69.61570818762522 24.71140837270732 10.794632081634907 0 0 0
2824 942 3 -1.1794 62.37922631313152 18.152788463403656 15.555597986443027 0 0 0
2827 943 3 -1.1794 65.17884778563138 18.734242664144688 15.373473839388788 0 0 0
2828 943 2 0.5897 65.07309337306279 18.32173643233916 14.516219405694024 0 0 0
2829 943 2 0.5897 65.62656922165552 18.07482496993409 15.903515920216188 0 0 0
2830 944 3 -1.1794 0.8500548413453957 19.610419894803382 14.057836248258699 1 0 0
2831 944 2 0.5897 1.7338720598045618 19.358011514503737 13.790649266369337 1 0 0
2832 944 2 0.5897 0.4067974175167963 18.7807666960431 14.235122563102658 1 0 0
2887 963 3 -1.1794 66.51575658205967 20.918309543507224 14.95310621134196 0 0 0
2888 963 2 0.5897 66.04228221964806 20.101281152777275 14.796522656363916 0 0 0
2889 963 2 0.5897 66.30834548182276 21.46491979720205 14.195194821886473 0 0 0
2890 964 3 -1.1794 68.97772883837224 21.36992510116827 13.41212561123942 0 0 0
2891 964 2 0.5897 69.75625462700073 20.81373951283675 13.440203383110301 0 0 0
2892 964 2 0.5897 68.36403150273007 20.95449919538034 14.017954889615982 0 0 0
2941 981 3 -1.1794 64.38952018280584 23.088500726641325 14.446312085785143 0 0 0
2943 981 2 0.5897 63.78575108240651 23.831127452187296 14.432160369030152 0 0 0
2944 982 3 -1.1794 66.60527241266945 25.598120072791424 14.099799009553564 0 0 0
2945 982 2 0.5897 67.5206091039832 25.32342375701344 14.153947798421232 0 0 0
2946 982 2 0.5897 66.12118904850483 24.78889817615722 13.935314908492405 0 0 0
2947 983 3 -1.1794 68.96824632737994 24.216002804448834 13.678138466133673 0 0 0
2948 983 2 0.5897 69.5850818602911 24.515330172953604 14.346082154433434 0 0 0
2949 983 2 0.5897 69.1058420371974 23.269911535003608 13.631130605977352 0 0 0
30035 0 1 0 68.79147090832656 24.828468609751177 17.888089738570276 0 0 0
30067 0 1 0 63.129119679505884 24.807685893574476 11.884939351059908 0 0 0
3516 1172 2 0.5897 65.70087563016955 20.44806894723115 16.7926078411874 0 0 0
1756 586 3 -1.1794 1.9553292032517524 30.07310321974465 9.455806435399273 0 0 0
1757 586 2 0.5897 2.3358144365160616 30.02245485043311 10.332674350703185 0 0 0
1758 586 2 0.5897 2.1817336944209322 30.95011385101681 9.146250106617284 0 0 0
1761 587 2 0.5897 4.228550386203785 30.22582715704171 7.785728046376883 0 0 0
1819 607 3 -1.1794 2.670998187483092 32.48434852120482 8.524314060681743 0 0 0
1821 607 2 0.5897 2.568421774681684 33.399119617648935 8.786809197456437 0 0 0
1824 608 2 0.5897 6.018073241030504 33.70319566501107 8.981610587236318 0 0 0
2350 784 3 -1.1794 2.1482344005821554 26.381439136233908 12.670862708024275 0 0 0
2351 784 2 0.5897 1.9571393683077498 25.936165116665062 11.845365680589799 0 0 0
2353 785 3 -1.1794 6.4111190053333225 26.70598077342234 10.702686942573806 0 0 0
2354 785 2 0.5897 7.233071992626827 26.81328378491398 11.181342036083665 0 0 0
2410 804 3 -1.1794 0.9490338697589221 28.849042974788144 12.160767207236923 0 0 0
2411 804 2 0.5897 0.2593886245370019 28.842850428142263 11.497003413136243 0 0 0
2412 804 2 0.5897 0.5531125313499592 29.287151022857522 12.914118738718589 0 0 0
2413 805 3 -1.1794 6.033362580786269 29.81766414217963 13.097936335374436 0 0 0
2414 805 2 0.5897 5.984446699426683 29.135666353755827 12.42807242112031 0 0 0
2415 805 2 0.5897 6.9205669459781305 30.168228618531607 13.019163440250033 0 0 0
2473 825 3 -1.1794 6.941450401044832 33.91447040652619 10.608425363561704 0 0 0
2474 825 2 0.5897 7.709034233990417 33.47499718080991 10.974362037672154 0 0 0
2475 825 2 0.5897 6.595278583378595 34.43571158106154 11.332790297137501 0 0 0
2950 984 3 -1.1794 2.102144051772752 26.77515111593167 15.823481143877261 0 0 0
2952 984 2 0.5897 1.1596840166640263 26.870636367567812 15.686066788348835 0 0 0
2953 985 3 -1.1794 4.875944848816018 26.777934921050576 13.433463538110262 0 0 0
2954 985 2 0.5897 3.9234717796009058 26.685945431039265 13.40966705039422 0 0 0
2955 985 2 0.5897 5.0228498921313784 27.682779128540304 13.70897562555297 0 0 0
3010 1004 3 -1.1794 0.7277193498118191 29.724706856845096 15.300755168262247 0 0 0
3011 1004 2 0.5897 1.6754080748093816 29.683464699738984 15.17262458794935 0 0 0
3012 1004 2 0.5897 0.6203576542628818 29.988104515633687 16.21471777558178 0 0 0
3013 1005 3 -1.1794 3.753901204455328 30.709627216561785 15.200515288779574 0 0 0
3014 1005 2 0.5897 4.280896066514316 30.368497893325358 14.477923826813809 0 0 0
3015 1005 2 0.5897 4.357552148573634 31.260942669728717 15.698399438218097 0 0 0
3055 1019 3 -1.1794 2.7217977170469108 33.168108344428184 15.504634615410616 0 0 0
3056 1019 2 0.5897 2.586899241935421 33.26412002512543 16.447405141338603 0 0 0
3057 1019 2 0.5897 2.943525578850751 32.2444325824086 15.386767906377248 0 0 0
3058 1020 3 -1.1794 6.120168904161093 32.04606468633264 15.737199616028148 0 0 0
3059 1020 2 0.5897 6.358210078739625 32.82930444889333 15.241111369712288 0 0 0
3060 1020 2 0.5897 6.856705196289009 31.4481626413255 15.609682742424344 0 0 0
3569 1190 2 0.5897 2.6584907262920088 26.798292006832277 18.031578636110055 0 0 0
3572 1191 2 0.5897 6.4169987656677465 26.17268326185251 18.46084457375475 0 0 0
3626 1209 2 0.5897 4.92565651774583 29.28140140792302 18.449625205986617 0 0 0
3680 1227 2 0.5897 1.6505057802773042 32.490743522262534 18.237958021053565 0 0 0
30061 0 1 0 5.992350776199626 28.345177858268876 15.985415933434613 0 0 0
30204 0 1 0 3.6967625364344188 31.621427839821667 11.569664116114458 0 0 0
30203 0 1 0 7.467320773323129 30.453519451751106 9.57934948061887 0 0 0
1704 568 2 0.5897 7.236302734480697 26.505007155049068 8.68594500728624 0 0 0
1707 569 2 0.5897 13.62804665605169 28.159288576322183 7.953603577709036 0 0 0
1767 589 2 0.5897 12.514615472968998 29.859554861509636 7.340194277420347 0 0 0
1825 609 3 -1.1794 10.031146816166919 34.29308817869224 8.57588569177509 0 0 0
1826 609 2 0.5897 9.496962426841673 34.56145571487684 9.3234531046487 0 0 0
1830 610 2 0.5897 12.846700651879631 33.726218788332744 9.029423042788217 0 0 0
2356 786 3 -1.1794 8.129701109666318 26.46085835300679 12.682448389454484 0 0 0
2357 786 2 0.5897 8.575401478753111 25.692681773006427 12.325394186371362 0 0 0
2358 786 2 0.5897 8.36898134200594 26.467954712500113 13.609231160560453 0 0 0
2359 787 3 -1.1794 11.247519849693003 26.869953073022305 10.481599641243799 0 0 0
2361 787 2 0.5897 11.10026849408854 26.888016856519393 11.42723403202624 0 0 0
2362 788 3 -1.1794 14.852360708963385 27.118171826298134 12.422185864029341 0 0 0
2364 788 2 0.5897 15.190166046693468 26.800410589606585 13.259531050401058 0 0 0
2416 806 3 -1.1794 9.209693748188698 29.184139997352005 12.704547756587973 0 0 0
2417 806 2 0.5897 10.07830939529102 29.252381109604908 13.100883571373748 0 0 0
2418 806 2 0.5897 8.986165403968627 28.256047920184212 12.774636820074244 0 0 0
2419 807 3 -1.1794 12.186347882355719 29.44361833244429 10.540735330250394 0 0 0
2420 807 2 0.5897 11.700352416926197 28.62109581562613 10.481604934307699 0 0 0
2421 807 2 0.5897 13.03534645714823 29.19498315790978 10.906267166498074 0 0 0
2422 808 3 -1.1794 14.67692851731086 28.34377370953326 9.700175525398606 0 0 0
2423 808 2 0.5897 14.999729394556452 27.85867108560836 10.459587992387952 0 0 0
2424 808 2 0.5897 15.257938617258004 29.101659352266147 9.634843395980917 0 0 0
2476 826 3 -1.1794 11.578164901364987 33.10752564081117 10.992487721723299 0 0 0
2477 826 2 0.5897 11.60206029719093 32.379761981333516 10.37118182638171 0 0 0
2478 826 2 0.5897 10.754191942286575 32.99208685362472 11.465746727249384 0 0 0
2479 827 3 -1.1794 15.428421201391487 34.93764625974063 9.619044393674004 0 0 0
2480 827 2 0.5897 14.861602429281591 34.16649481706906 9.635569959082744 0 0 0
2511 837 2 0.5897 49.811271042915955 34.85363106248712 12.192893808670359 0 0 0
2956 986 3 -1.1794 9.193372003617664 25.96182728910131 15.266635701159606 0 0 0
2958 986 2 0.5897 9.133081540293 26.473688122194286 16.07323056148442 0 0 0
2959 987 3 -1.1794 11.510713753456102 27.139337569764507 13.160328227483594 0 0 0
2961 987 2 0.5897 11.198875716744302 26.801672227643298 13.999953664974214 0 0 0
2963 988 2 0.5897 17.116335765915967 25.826129588151492 13.634209537841164 0 0 0
2964 988 2 0.5897 16.03335524729928 25.30125266386131 14.552661512494277 0 0 0
3016 1006 3 -1.1794 8.566051014190384 31.09544188487506 15.699147257375582 0 0 0
3017 1006 2 0.5897 9.247405340936009 30.57151878721092 15.277848138436138 0 0 0
3018 1006 2 0.5897 8.505956976222299 30.742047365231677 16.586690641533448 0 0 0
3019 1007 3 -1.1794 11.241771173132209 30.106222471310573 14.912970532701674 0 0 0
3020 1007 2 0.5897 12.026114650091397 29.86612921531981 14.419622489457767 0 0 0
3021 1007 2 0.5897 11.559864535280807 30.282958132293775 15.79830287013454 0 0 0
3022 1008 3 -1.1794 15.13954093363757 31.278543531900187 15.98009238710921 0 0 0
3023 1008 2 0.5897 15.8967335206739 31.189909283536817 15.401270257518155 0 0 0
3024 1008 2 0.5897 15.080962671527532 32.21751321919349 16.156547039935223 0 0 0
3061 1021 3 -1.1794 8.520544067191942 32.024271322258436 12.712895586079107 0 0 0
3062 1021 2 0.5897 8.360387275442795 31.7834825883324 13.625366073109925 0 0 0
3063 1021 2 0.5897 9.226705411274773 31.442526846637147 12.431575707662674 0 0 0
3064 1022 3 -1.1794 12.599021049949421 33.73715626798874 15.481363401062627 0 0 0
3065 1022 2 0.5897 11.99016554288222 34.472486710889186 15.411972634222325 0 0 0
3066 1022 2 0.5897 12.858624675861336 33.554494134564266 14.57832870047176 0 0 0
3067 1023 3 -1.1794 15.147969661769894 33.97649759731753 16.649243867015954 0 0 0
3068 1023 2 0.5897 15.31569948077873 33.99534056651835 17.591446010697812 0 0 0
3069 1023 2 0.5897 14.223356906279307 34.2094990578115 16.565375209975976 0 0 0
30007 0 1 0 13.784361033255415 27.754778052834308 15.47852904086059 0 0 0
30070 0 1 0 10.011894654802528 28.345759762034817 7.90494911277583 0 0 0
30163 0 1 0 9.517452607798653 33.9219157760827 17.2376792057161 0 0 0
30205 0 1 0 14.663446741255719 32.32852758242203 12.01859157445921 0 0 0
2962 988 3 -1.1794 16.8666035957932 25.772329340438258 14.556691226945144 0 0 0
1708 570 3 -1.1794 16.939395473410563 26.094255268918133 8.529467551166794 0 0 0
1710 570 2 0.5897 17.577878097394517 25.454996525432147 8.84556856518002 0 0 0
1711 571 3 -1.1794 19.107844619712914 25.109611183097105 9.72183240580114 0 0 0
1712 571 2 0.5897 19.446137694274515 25.94133742197611 9.390138824951448 0 0 0
1770 590 2 0.5897 17.059224850684757 28.17696812702435 8.445009590454635 0 0 0
1773 591 2 0.5897 20.20249648988189 30.42552838937651 7.562947040861061 0 0 0
1833 611 2 0.5897 16.890122266220434 34.701480182695235 8.190795988770002 0 0 0
1836 612 2 0.5897 19.27682961424171 34.33250183772614 7.680263177962087 0 0 0
2365 789 3 -1.1794 17.926928270195287 26.02430618407898 12.032738827904446 0 0 0
2366 789 2 0.5897 18.24083584506999 26.92853767104016 12.040431976843868 0 0 0
2367 789 2 0.5897 18.006925271505732 25.750262967247966 11.11910190519234 0 0 0
2368 790 3 -1.1794 21.39723406296012 25.64074746678754 13.176669409548895 0 0 0
2370 790 2 0.5897 22.219684150808877 26.029495310983023 12.878872812325408 0 0 0
2425 809 3 -1.1794 19.383766703191906 28.94010009098757 10.016882344396397 0 0 0
2426 809 2 0.5897 18.717320746068506 29.12689065856286 9.355678663952533 0 0 0
2427 809 2 0.5897 19.826707985622214 29.777431717781102 10.154396426130866 0 0 0
2428 810 3 -1.1794 21.45946590091053 28.97484813174111 12.11826424067001 0 0 0
2429 810 2 0.5897 21.27040114892046 29.54875754204043 12.860635656945462 0 0 0
2430 810 2 0.5897 20.605603921396742 28.811419787521487 11.71771234585228 0 0 0
2482 828 3 -1.1794 17.19555127429144 33.67723895573064 13.450384519904292 0 0 0
2483 828 2 0.5897 16.911873569874924 32.805144764195 13.176139168663209 0 0 0
2484 828 2 0.5897 18.14093001277492 33.68028177219191 13.300442535450504 0 0 0
2485 829 3 -1.1794 20.02706304570391 34.44516409572666 13.157793972038352 0 0 0
2486 829 2 0.5897 20.640093694964847 34.22917818224009 13.860485070380006 0 0 0
2487 829 2 0.5897 20.58341610066544 34.613831629633765 12.397363931729863 0 0 0
2965 989 3 -1.1794 19.633660000324774 26.59773736061621 15.113707317625034 0 0 0
2967 989 2 0.5897 18.952854123366517 26.46014688119307 14.455069698500632 0 0 0
2968 990 3 -1.1794 22.582746549128697 28.24580354607595 14.893663505188684 0 0 0
2969 990 2 0.5897 21.939178199038185 27.53979427088102 14.833641773366317 0 0 0
2970 990 2 0.5897 22.069472200627057 29.04754954040955 14.79374350011085 0 0 0
3025 1009 3 -1.1794 19.71839619636332 30.308370279454344 15.96700111639978 0 0 0
3026 1009 2 0.5897 19.140050196451206 30.23696883027263 15.207626728982307 0 0 0
3027 1009 2 0.5897 19.5698185699969 29.50061309895869 16.45861599692411 0 0 0
3028 1010 3 -1.1794 21.388357722536185 30.932143249939184 14.032750118190608 0 0 0
3029 1010 2 0.5897 22.23104842323626 31.312664836449848 14.280352440662776 0 0 0
3030 1010 2 0.5897 20.92985305678518 30.803549112028286 14.863092704019028 0 0 0
3070 1024 3 -1.1794 18.514265134693204 33.70586597597859 16.603361711174294 0 0 0
3071 1024 2 0.5897 19.231769719576903 33.57939792635639 17.224187620324837 0 0 0
3072 1024 2 0.5897 17.723824838556975 33.51303635012665 17.107596478496486 0 0 0
3073 1025 3 -1.1794 21.973946100029167 33.62914477027726 15.021389290011456 0 0 0
3074 1025 2 0.5897 21.88574074603022 32.847329586084555 15.56656466501956 0 0 0
3075 1025 2 0.5897 21.998353140329893 34.355001997797544 15.644901235906271 0 0 0
3584 1195 2 0.5897 18.72942021531293 27.00289147293782 16.811810297230167 0 0 0
3587 1196 2 0.5897 21.968358470429795 26.902637814959654 17.949443162770027 0 0 0
3639 1213 2 0.5897 16.735534861609878 29.826191570519267 18.430398485326 0 0 0
3641 1214 2 0.5897 18.306253259974593 31.892227552311745 19.306288704151495 0 0 0
30029 0 1 0 17.542749712740964 29.462617553189357 13.434022411346092 0 0 0
30115 0 1 0 21.4307212465558 32.62694702495934 10.867543999952476 0 0 0
30182 0 1 0 17.7014412527627 32.19772745785091 10.614442677865213 0 0 0
1718 573 2 0.5897 27.072231848896834 27.56369954656566 10.085330402040636 0 0 0
1780 594 3 -1.1794 29.33145324276086 29.53372217433171 8.678677283131696 0 0 0
2433 811 2 0.5897 22.9005286773388 30.009030579599766 11.731203844912292 0 0 0
2489 830 2 0.5897 24.349814982648464 32.722297297244296 13.661345714134495 0 0 0
1714 572 3 -1.1794 26.5103483947994 25.57451192222513 8.82992374799506 0 0 0
1716 572 2 0.5897 26.3028376449733 25.918397804040374 7.961066138619871 0 0 0
1717 573 3 -1.1794 26.931722561823868 28.46935293605 10.361520659027438 0 0 0
1719 573 2 0.5897 27.761188066765673 28.908814813618427 10.174195842019314 0 0 0
1720 574 3 -1.1794 29.957781748995988 27.053624207257283 9.585105584921203 0 0 0
1722 574 2 0.5897 29.96249355112903 27.189877335040528 10.532546457178007 0 0 0
1774 592 3 -1.1794 25.216224515368975 30.265906643514683 8.947817715275908 0 0 0
1775 592 2 0.5897 24.563367038144044 30.287331494000043 8.248139283306234 0 0 0
1778 593 2 0.5897 27.93281277952609 29.867758302418483 7.441093055751437 0 0 0
1779 593 2 0.5897 26.558600915903735 30.349540888907185 7.855001889191607 0 0 0
1782 594 2 0.5897 29.42881615158971 30.071848325490144 9.464280420732788 0 0 0
1839 613 2 0.5897 24.7977758796916 32.75417738750418 8.801347032235567 0 0 0
1842 614 2 0.5897 27.13710776109472 34.91330767991257 10.481036909089948 0 0 0
1845 615 2 0.5897 29.031597285287337 34.19255375653859 9.070683564117717 0 0 0
2371 791 3 -1.1794 24.15071408114059 27.03394436804088 11.740125917543121 0 0 0
2372 791 2 0.5897 25.084151056489844 27.07955041191675 11.947122805339676 0 0 0
2373 791 2 0.5897 23.823598259722313 27.917159358975802 11.910885401040405 0 0 0
2374 792 3 -1.1794 26.761778935985507 27.119036835452945 12.807245988491113 0 0 0
2375 792 2 0.5897 26.21124325884026 27.461429998733294 13.511453729406172 0 0 0
2376 792 2 0.5897 26.883670844055537 27.861388581096577 12.21539476199016 0 0 0
2377 793 3 -1.1794 29.992251373201434 26.668820179496123 12.291352877941543 0 0 0
2378 793 2 0.5897 30.937089197553174 26.522684473299904 12.244882939929957 0 0 0
2379 793 2 0.5897 29.895532084781408 27.436016225812146 12.855523233176482 0 0 0
2431 811 3 -1.1794 23.84121281056679 30.013829002559227 11.554220252115297 0 0 0
2432 811 2 0.5897 23.92693142958326 29.589756562055662 10.700377862225375 0 0 0
2434 812 3 -1.1794 28.859931438018865 30.677193355569827 11.270511115187444 0 0 0
2435 812 2 0.5897 29.105630712326434 30.593533987795468 12.191849651452705 0 0 0
2436 812 2 0.5897 29.035220924180404 31.593819581459407 11.057668893745907 0 0 0
2488 830 3 -1.1794 24.35134051455849 33.62654514152583 13.3473931888132 0 0 0
2490 830 2 0.5897 24.57329391078932 33.557814019573264 12.418822326037546 0 0 0
2491 831 3 -1.1794 26.396836292183803 31.846928494156543 11.429158004321854 0 0 0
2492 831 2 0.5897 25.56005510715743 31.399915929234957 11.301843776557302 0 0 0
2493 831 2 0.5897 27.02686276238033 31.140669938648287 11.572328507499906 0 0 0
2494 832 3 -1.1794 29.98489910664927 33.296860658304006 11.566594470400464 0 0 0
2495 832 2 0.5897 30.494726019185002 33.13962289505375 12.36131722297036 0 0 0
2496 832 2 0.5897 29.626959197109173 34.177168741880394 11.681338750488806 0 0 0
2971 991 3 -1.1794 25.366792996295228 27.263549594612417 15.020850177936003 0 0 0
2973 991 2 0.5897 24.46550291401259 27.449095362353077 14.757255948958973 0 0 0
2974 992 3 -1.1794 29.265412929137614 27.790337550999922 14.66613778057042 0 0 0
2975 992 2 0.5897 29.960102831296428 27.897523503914645 15.315867573895627 0 0 0
2976 992 2 0.5897 28.999311485625796 26.87453693671209 14.748176395624599 0 0 0
3031 1011 3 -1.1794 24.4883234942208 31.305157421406427 14.713552111752811 0 0 0
3032 1011 2 0.5897 25.015912827971157 31.09838365934377 15.484996256184386 0 0 0
3033 1011 2 0.5897 24.65087129702771 30.580012395831318 14.11024912270758 0 0 0
3034 1012 3 -1.1794 27.21081852103367 29.35651780277219 15.176969533921755 0 0 0
3035 1012 2 0.5897 27.889529956455885 28.731222991872407 14.922827030446554 0 0 0
3036 1012 2 0.5897 27.090799383714486 29.212135502550765 16.11557468047038 0 0 0
3076 1026 3 -1.1794 26.765876969429957 33.63668419816989 15.164194357759985 0 0 0
3077 1026 2 0.5897 25.961182670814317 33.39953226420977 14.703262749617084 0 0 0
3078 1026 2 0.5897 26.915523091378247 32.91363794209348 15.773326498666052 0 0 0
3079 1027 3 -1.1794 28.895750638332025 31.533714005271644 14.113214697798055 0 0 0
3080 1027 2 0.5897 28.7381284162789 30.813491418902956 14.723678444941768 0 0 0
3081 1027 2 0.5897 28.147095997543502 32.118013616760166 14.232969961925612 0 0 0
3590 1197 2 0.5897 24.96411284173296 27.83616485781438 16.626318519791923 0 0 0
3593 1198 2 0.5897 28.545873617374266 27.71919255216019 17.752638224633827 0 0 0
14001 4667 2 0.5897 10.577226587624285 22.257819727400236 1.1854578660440487 0 0 1
1784 595 2 0.5897 31.097387526892938 29.623202741929404 8.443921893431115 0 0 0
2979 993 2 0.5897 31.785488312523057 27.298232096562543 16.228585793783342 0 0 0
30098 0 1 0 37.318837430725814 26.42345565203801 9.514020781477539 0 0 0
1723 575 3 -1.1794 33.136279028467015 26.711027697061482 9.093284655093456 0 0 0
1725 575 2 0.5897 32.38139298176656 27.297935696375344 9.13707493966283 0 0 0
1785 595 2 0.5897 32.50127446780427 29.88915195891535 8.944190116842588 0 0 0
1786 596 3 -1.1794 34.573864574498636 29.541958925128103 9.632061907316018 0 0 0
1788 596 2 0.5897 34.816626995703174 29.350578387881534 10.537971043288774 0 0 0
1848 616 2 0.5897 34.89131437378627 30.975303062752914 8.082064289800474 0 0 0
18990 6330 2 0.5897 22.25517462240264 0.4967235072876763 19.904835374086513 0 1 0
2380 794 3 -1.1794 32.710466057662394 26.19441340513534 11.630639310381442 0 0 0
2381 794 2 0.5897 33.57107768658745 26.401875878551344 11.994697725935085 0 0 0
2383 795 3 -1.1794 35.08131859761163 26.826206004008824 12.9353795195763 0 0 0
2384 795 2 0.5897 35.59297055541257 26.04144716277816 12.738917643956263 0 0 0
2385 795 2 0.5897 34.953342642717395 26.798112241254337 13.883569470824574 0 0 0
2387 796 2 0.5897 39.05385628382968 26.604113858657456 11.617020130591515 0 0 0
2437 813 3 -1.1794 36.17484774544883 29.207552594563275 12.399686703208538 0 0 0
2438 813 2 0.5897 37.08852288975444 29.06477426467052 12.646757416730484 0 0 0
2439 813 2 0.5897 35.72402964790779 28.40964060425494 12.675968017348579 0 0 0
2440 814 3 -1.1794 38.839126817300475 28.727519579983632 13.149940053001623 0 0 0
2441 814 2 0.5897 38.92918441818679 29.400801029595282 13.82433894425803 0 0 0
2497 833 3 -1.1794 31.879890642652363 33.20141292947478 13.372486116782078 0 0 0
2498 833 2 0.5897 32.691442102778076 32.766408254550385 13.110977015483718 0 0 0
2499 833 2 0.5897 32.11730832532178 34.1253969088175 13.450705184759856 0 0 0
2500 834 3 -1.1794 34.321653294553045 31.88187769774654 12.702078928258999 0 0 0
2501 834 2 0.5897 35.02951558251501 32.02551540853544 13.330195781534604 0 0 0
2502 834 2 0.5897 34.42576407304567 30.97087813635593 12.427356471242417 0 0 0
2504 835 2 0.5897 39.96728026835431 31.739211020677185 14.113400150892497 0 0 0
2977 993 3 -1.1794 32.1583403995034 27.750900022870976 15.472077876408868 0 0 0
2978 993 2 0.5897 32.7853946756109 28.36910517752409 15.847387269323475 0 0 0
2980 994 3 -1.1794 34.978973556762526 26.72560754674466 15.427752293999443 0 0 0
2981 994 2 0.5897 34.902940770190426 25.807961478090608 15.68924207133 0 0 0
2982 994 2 0.5897 34.07723745687908 27.046351394598165 15.412656236673149 0 0 0
3082 1028 3 -1.1794 32.789320368119824 31.98262255520233 15.693513658476647 0 0 0
3083 1028 2 0.5897 32.827093653699286 32.67492824951132 16.353451010616283 0 0 0
3084 1028 2 0.5897 32.363985025527214 32.392176022440026 14.940129996446428 0 0 0
3085 1029 3 -1.1794 35.503301539487666 31.698728809590772 15.783587350585274 0 0 0
3086 1029 2 0.5897 34.636643321837134 31.446400477136542 15.465050546907156 0 0 0
3087 1029 2 0.5897 35.34500181380652 32.475400309115706 16.32020105324903 0 0 0
3088 1030 3 -1.1794 37.78549286980801 32.84126630456446 14.60727354623118 0 0 0
3090 1030 2 0.5897 37.087229352861165 32.37025842155328 15.062038695707034 0 0 0
3597 1199 2 0.5897 30.110357216175913 25.720928214191588 16.80959781705516 0 0 0
3599 1200 2 0.5897 37.56380363974523 25.97804715373001 17.453817128357617 0 0 0
3701 1234 2 0.5897 33.0773817086795 34.0841756693239 18.055567379823493 0 0 0
30167 0 1 0 37.07697535084789 33.086837769513096 9.730538671889546 0 0 0
30198 0 1 0 30.20021138230306 34.27059431619117 16.16465726602209 0 0 0
30258 0 1 0 40.709462179431576 26.92385991173549 14.973427617078556 0 0 0
30265 0 1 0 31.70544779345373 29.92097013859412 12.354614943085975 0 0 0
3595 1199 3 -1.1794 30.79085343294554 26.251747955669938 17.22358703361423 0 0 0
3655 1219 3 -1.1794 38.87575385993289 30.182747285604727 17.015188358901174 0 0 0
14216 4739 2 0.5897 60.46150896859597 33.16193872510802 0.035443573055940786 0 0 1
17001 5667 2 0.5897 36.750113655965485 34.30502323415651 14.532927742341805 0 0 0
14057 4686 2 0.5897 9.479401271999699 28.03010667585287 0.3653656284572671 0 0 1
1730 577 2 0.5897 43.95645483951696 26.82508505348729 8.274925765352636 0 0 0
1791 597 2 0.5897 39.5685145976134 29.057519482891625 9.618549460177373 0 0 0
1790 597 2 0.5897 40.31772598812366 27.954212602738465 10.334992433547715 0 0 0
2386 796 3 -1.1794 39.85937748940291 26.094151169173696 11.531547635987916 0 0 0
1728 576 2 0.5897 40.92088135957171 25.318907886203807 8.292168417269819 0 0 0
1729 577 3 -1.1794 43.36725840499591 26.7488280219582 7.524416496869493 0 0 0
1731 577 2 0.5897 42.491094153993785 26.852566266014374 7.8956396954730925 0 0 0
1789 597 3 -1.1794 39.943955657198906 28.825342507556268 10.46788420497716 0 0 0
1792 598 3 -1.1794 42.023303255386764 30.158526369841177 9.208285782396763 0 0 0
1794 598 2 0.5897 41.41061135866349 30.135020506580513 9.943328750045554 0 0 0
1795 599 3 -1.1794 44.71223492498386 29.67402431495605 8.99248589722654 0 0 0
1796 599 2 0.5897 44.9656282293595 30.44433906313241 8.483920577938289 0 0 0
1852 618 3 -1.1794 41.40289361552969 32.92398825250469 9.14723463668986 0 0 0
1854 618 2 0.5897 41.80463485010099 32.0557083482799 9.177658028531122 0 0 0
1856 619 2 0.5897 43.98454530863764 32.347321634451966 9.661275298934935 0 0 0
1857 619 2 0.5897 44.42837790942061 33.63363195641938 8.997714139893077 0 0 0
2388 796 2 0.5897 40.53848768024731 26.653101496403625 11.909193289937152 0 0 0
2389 797 3 -1.1794 42.39323015686972 26.810768917484456 12.333980502803339 0 0 0
2390 797 2 0.5897 43.33135516169046 26.98111511548035 12.418453147387437 0 0 0
2391 797 2 0.5897 42.341021017297635 26.003559057043926 11.822200864822355 0 0 0
2392 798 3 -1.1794 45.31680155242239 26.55650749737198 12.920241953857907 0 0 0
2393 798 2 0.5897 45.44996282670435 27.369157954641263 12.432288019459918 0 0 0
2394 798 2 0.5897 45.08643535423126 26.84237215961195 13.804235346015114 0 0 0
2442 814 2 0.5897 39.2536137216938 29.107033050698533 12.375083393541905 0 0 0
2443 815 3 -1.1794 41.80893209818727 29.459430029916504 13.226486149712168 0 0 0
2444 815 2 0.5897 40.90832072068903 29.75125219985763 13.367802196284737 0 0 0
2445 815 2 0.5897 41.778610601004715 28.512515179623943 13.3631055568228 0 0 0
2446 816 3 -1.1794 44.95031857786447 29.165192028062716 11.98720797477007 0 0 0
2447 816 2 0.5897 44.99770367593407 29.45788635250671 11.077088807894746 0 0 0
2448 816 2 0.5897 44.311966844656425 29.750624043705482 12.394649070134555 0 0 0
2503 835 3 -1.1794 39.74804657154799 31.316804665239165 13.282893726979063 0 0 0
2505 835 2 0.5897 39.269568401419114 31.985307596814394 12.792593914338521 0 0 0
2506 836 3 -1.1794 42.793179515513266 32.18362783254373 11.255558939619114 0 0 0
2507 836 2 0.5897 42.092990726520014 32.60534240243885 10.757437141469147 0 0 0
2508 836 2 0.5897 42.35750008421987 31.475133929567253 11.729321722278852 0 0 0
2983 995 3 -1.1794 44.603275403958605 27.55591806457134 15.315892307117998 0 0 0
2985 995 2 0.5897 45.390318286200184 27.585888553137462 15.859857139348124 0 0 0
3037 1013 3 -1.1794 43.29291243464677 29.98895180737996 15.475686681871334 0 0 0
3038 1013 2 0.5897 43.76497266194657 29.1566827940517 15.448870821367588 0 0 0
3039 1013 2 0.5897 42.61389033557656 29.90137781669255 14.80673861261003 0 0 0
3089 1030 2 0.5897 38.39523811111774 33.09426725362864 15.30040622401323 0 0 0
3091 1031 3 -1.1794 41.01908417734593 32.173900849021166 15.480176470991225 0 0 0
3092 1031 2 0.5897 41.544086344653806 32.75386001606172 14.928585627640027 0 0 0
3093 1031 2 0.5897 40.81956333922305 32.696905819194825 16.256636003269456 0 0 0
3094 1032 3 -1.1794 44.42079221448754 32.306924829979934 16.08739277891584 0 0 0
3095 1032 2 0.5897 44.17636659162177 31.421588307036398 15.81782455306679 0 0 0
3096 1032 2 0.5897 44.509229965369364 32.25225104633694 17.038929117820917 0 0 0
3659 1220 2 0.5897 42.74449727017682 30.202048291601958 17.46559408814525 0 0 0
30179 0 1 0 45.516394520601665 34.5716162332841 11.622906744297666 0 0 0
1859 620 2 0.5897 46.26042098541072 31.94428296225061 9.423453857169317 0 0 0
30085 0 1 0 47.20583606063391 31.123700577661868 13.629518826466557 0 0 0
16299 5433 2 0.5897 37.878685490059524 34.53424605515847 12.36446910785967 0 0 0
1733 578 2 0.5897 46.85203303204124 27.47402956932353 7.894664457718407 0 0 0
1738 580 3 -1.1794 53.28165200562487 27.977991721060125 9.834433294482745 0 0 0
1740 580 2 0.5897 53.147760987124784 27.034464438554576 9.744648305781126 0 0 0
1858 620 3 -1.1794 47.0899972077539 31.565652455261883 9.714442735377363 0 0 0
1739 580 2 0.5897 53.69727689329935 28.081013713456848 10.690513948661549 0 0 0
1800 600 2 0.5897 47.32122405278654 30.048646339419015 8.464587564178007 0 0 0
1803 601 2 0.5897 51.90147990195875 28.39855994686051 8.128656552121418 0 0 0
1804 602 3 -1.1794 54.24908125086167 30.45316873698076 8.5907657983364 0 0 0
1806 602 2 0.5897 54.28957084189925 29.672433439178075 9.143074431435355 0 0 0
1860 620 2 0.5897 47.574809479799576 32.30424562899814 10.082775358773223 0 0 0
1861 621 3 -1.1794 52.440623495969895 33.56275167369802 9.377775232553727 0 0 0
1863 621 2 0.5897 52.78341472733957 33.014454360371886 10.083534236045763 0 0 0
1864 622 3 -1.1794 55.14076969713743 32.94207133881758 8.158491871228394 0 0 0
1865 622 2 0.5897 54.70540949210248 33.71323688269651 8.52180640326585 0 0 0
2395 799 3 -1.1794 47.94657376605554 25.922962163139704 13.478523698757456 0 0 0
2396 799 2 0.5897 47.04903317738139 26.23047931182345 13.351686884423287 0 0 0
2397 799 2 0.5897 48.15934845963234 25.462234024302784 12.666927359293172 0 0 0
2398 800 3 -1.1794 50.979234096266296 25.9315752678665 13.504901021707603 0 0 0
2399 800 2 0.5897 51.873456143696146 26.161057997391623 13.757756244686703 0 0 0
2400 800 2 0.5897 50.77148220858224 26.53041475309164 12.787640979200443 0 0 0
2401 801 3 -1.1794 54.810257643289965 27.76357555975756 12.20419791817155 0 0 0
2403 801 2 0.5897 54.305923256596884 27.158625982579842 12.748178563902846 0 0 0
2449 817 3 -1.1794 49.24743991656584 28.274225196263977 13.32882018146797 0 0 0
2450 817 2 0.5897 48.882406086296164 27.389405266326754 13.320127694863551 0 0 0
2451 817 2 0.5897 48.50260023781345 28.839106768881933 13.534622006850048 0 0 0
2452 818 3 -1.1794 51.985096785568544 28.59747769213496 12.430560818010074 0 0 0
2453 818 2 0.5897 52.58153230732579 29.344521939367752 12.381351151265397 0 0 0
2454 818 2 0.5897 51.11913422722158 28.970493306001565 12.265636455151945 0 0 0
2455 819 3 -1.1794 54.37563194099689 30.426467646457596 12.201926086268799 0 0 0
2457 819 2 0.5897 54.72822190571257 29.566499634687574 11.973087831734741 0 0 0
2509 837 3 -1.1794 49.07383484675444 34.24806461417093 12.268451882098894 0 0 0
2510 837 2 0.5897 49.07687353658126 33.97966382547286 13.187246398221316 0 0 0
7385 2462 2 0.5897 53.02546721401017 29.404940254471075 34.557088884762265 0 0 0
2512 838 3 -1.1794 51.81308460379556 33.32725762059953 12.443689049065135 0 0 0
2513 838 2 0.5897 51.93318839767158 32.75736840444785 13.203316235728854 0 0 0
2514 838 2 0.5897 50.86377258102814 33.3892222707114 12.337865337338743 0 0 0
2986 996 3 -1.1794 47.293213635865186 27.472664085894543 16.210832009402385 0 0 0
2987 996 2 0.5897 47.3714575610255 26.519354748884783 16.24703875294165 0 0 0
2988 996 2 0.5897 47.02501710593754 27.725172787996907 17.094314361005377 0 0 0
2989 997 3 -1.1794 50.12401373097386 26.980503543392622 15.981861347928799 0 0 0
2990 997 2 0.5897 49.167339660075264 27.001363096545305 15.95796034655413 0 0 0
2991 997 2 0.5897 50.384194749864605 26.85497735523556 15.069293151962267 0 0 0
2992 998 3 -1.1794 53.25878271312918 27.286518167761326 14.724834465227849 0 0 0
2994 998 2 0.5897 53.57107525771046 28.18653701266229 14.631716609338074 0 0 0
3040 1014 3 -1.1794 51.03979584008659 29.72121169871581 15.123622124267323 0 0 0
3041 1014 2 0.5897 50.93466314900853 29.404274420240082 14.226555364800973 0 0 0
3042 1014 2 0.5897 50.775335021705914 28.9823770005666 15.671723831045854 0 0 0
3043 1015 3 -1.1794 54.53002316134362 29.588894775775245 14.889835084665165 0 0 0
3044 1015 2 0.5897 54.47852806731757 29.829353086908355 13.964762191705006 0 0 0
3045 1015 2 0.5897 53.84970629849535 30.11321399389067 15.312315956288112 0 0 0
3097 1033 3 -1.1794 47.89623540752314 34.18577752606191 15.573862965612808 0 0 0
3098 1033 2 0.5897 48.32527507863617 33.44183042341406 15.151133587342402 0 0 0
3099 1033 2 0.5897 47.26289613234651 33.78934129795921 16.17215349309411 0 0 0
3100 1034 3 -1.1794 50.031389962523626 32.26209414450202 14.71971326289897 0 0 0
3101 1034 2 0.5897 50.63271010022278 32.62745257260013 15.368681619075375 0 0 0
3102 1034 2 0.5897 49.971521602997576 31.333473188314823 14.944014454204982 0 0 0
3103 1035 3 -1.1794 53.495003574605725 32.533833087537204 14.687673701426982 0 0 0
3104 1035 2 0.5897 54.39029796210338 32.199449752826794 14.63412373491542 0 0 0
3105 1035 2 0.5897 53.57981413177914 33.473627534733325 14.526969046928565 0 0 0
3662 1221 2 0.5897 47.078822129208 31.200854397544507 16.93308199402457 0 0 0
3665 1222 2 0.5897 50.675586198999696 30.737472106205157 16.8196866159506 0 0 0
3668 1223 2 0.5897 52.30765093107493 27.962110368767906 18.16519205969749 0 0 0
3716 1239 2 0.5897 52.4962869877645 33.070468649297496 16.51998412663907 0 0 0
30010 0 1 0 49.99704175417683 26.73508766997947 9.672731617295154 0 0 0
30239 0 1 0 50.50599114918036 30.568238278760138 10.695967798831838 0 0 0
3604 1202 3 -1.1794 51.84512957492289 25.4695085333601 17.556578273441545 0 0 0
3606 1202 2 0.5897 51.11952049539396 25.83016998259699 17.04702143330511 0 0 0
3607 1203 3 -1.1794 54.672969587329916 26.147799559001655 16.723556681059375 0 0 0
3715 1239 3 -1.1794 51.70058312314285 33.407955986971494 16.93131055087512 0 0 0
21143 7048 2 0.5897 66.28863728439289 34.26637946361118 33.602846154402485 0 0 0
1744 582 3 -1.1794 60.91984574381106 27.24252482198317 9.359937572143568 0 0 0
1871 624 2 0.5897 60.59956559843581 30.432381681412238 9.436428280582533 0 0 0
2402 801 2 0.5897 55.69126817781977 27.389928408039175 12.183187502044525 0 0 0
2456 819 2 0.5897 55.135975034865595 31.00786199062431 12.192420876946402 0 0 0
1741 581 3 -1.1794 57.97013765643842 28.074213425004988 9.972445564669068 0 0 0
1743 581 2 0.5897 57.75200734183975 27.82918521611479 10.87167434647327 0 0 0
1746 582 2 0.5897 61.1487493885325 27.12344318003617 10.281704297422086 0 0 0
1749 583 2 0.5897 62.399763352039706 26.68056719848191 8.44379108401157 0 0 0
1809 603 2 0.5897 57.63333396577425 30.909317755276657 7.845063646816014 0 0 0
1810 604 3 -1.1794 60.54384931813502 29.452293870980363 7.882921969088569 0 0 0
1812 604 2 0.5897 61.06872068566206 29.495533232786944 7.083626351379187 0 0 0
1867 623 3 -1.1794 57.424708139286004 33.7262447104044 9.426318664362329 0 0 0
1869 623 2 0.5897 56.51929467983714 33.574413056682175 9.155384133217263 0 0 0
1870 624 3 -1.1794 60.82136181121129 31.082493619641824 10.103055406795123 0 0 0
1872 624 2 0.5897 60.68025330987194 31.925603482072646 9.672375727715123 0 0 0
2404 802 3 -1.1794 57.44106611101572 26.852665416309545 12.714845666536622 0 0 0
2405 802 2 0.5897 57.86259120213828 26.007772639515096 12.557668803339606 0 0 0
2406 802 2 0.5897 57.73393872767298 27.10792661331481 13.589659409115697 0 0 0
2407 803 3 -1.1794 60.67634070208479 27.014816077723815 12.125866268911219 0 0 0
2409 803 2 0.5897 60.664577356260764 27.05859694988602 13.081992410828299 0 0 0
2458 820 3 -1.1794 57.28076713711092 30.29166670931689 11.587656645966868 0 0 0
2459 820 2 0.5897 57.53835824730867 30.516036677418928 10.693488475896157 0 0 0
2460 820 2 0.5897 58.08270147611565 29.961422761975474 11.99271451049033 0 0 0
2461 821 3 -1.1794 59.93469282559431 29.951861201270013 12.523285098097652 0 0 0
2462 821 2 0.5897 60.000446880667376 28.998949623729548 12.585481162948337 0 0 0
2463 821 2 0.5897 59.96117308252145 30.13343813400764 11.583837568269521 0 0 0
2515 839 3 -1.1794 58.600141879422345 32.79947574677689 12.460552004833488 0 0 0
2516 839 2 0.5897 58.088467216326634 33.156725316955864 11.734746319491144 0 0 0
2517 839 2 0.5897 58.402552288079995 31.862905765996278 12.455354887763509 0 0 0
2518 840 3 -1.1794 62.142036463496645 32.815204647880634 12.71469561585448 0 0 0
2519 840 2 0.5897 62.72247083414559 32.28879512332218 12.164951689904997 0 0 0
2520 840 2 0.5897 61.322800637732314 32.32084262401337 12.74096143547723 0 0 0
2995 999 3 -1.1794 57.955181835943755 26.695377809347388 15.676290042944503 0 0 0
2997 999 2 0.5897 57.609122242003444 27.125529877083867 16.45823876322238 0 0 0
2998 1000 3 -1.1794 60.426680931610996 27.952764756483717 15.005716369891276 0 0 0
2999 1000 2 0.5897 60.316968643681044 28.8847808658378 15.19423950274778 0 0 0
3000 1000 2 0.5897 59.65507622609036 27.537531357787422 15.390996821047572 0 0 0
3046 1016 3 -1.1794 57.16858416315215 30.156494865538694 16.01924184641069 0 0 0
3047 1016 2 0.5897 57.033667991663265 30.54987623253531 16.881378812752864 0 0 0
3048 1016 2 0.5897 56.30026917119357 30.157551337948565 15.616427771354445 0 0 0
3049 1017 3 -1.1794 59.765427629871986 31.008305039972324 15.107298103137754 0 0 0
3050 1017 2 0.5897 59.795362062006426 30.702780498019457 14.200660613065137 0 0 0
3051 1017 2 0.5897 59.03886938420596 30.52426745796221 15.499794435145601 0 0 0
3106 1036 3 -1.1794 56.75374156196405 32.489980922860425 14.335656259381812 0 0 0
3107 1036 2 0.5897 57.327379603540365 31.96533721199896 14.894154301089522 0 0 0
3108 1036 2 0.5897 57.33083362445155 32.83190026225751 13.652803581322134 0 0 0
3722 1241 2 0.5897 58.95026909026318 33.32729532391482 18.12663611902955 0 0 0
30124 0 1 0 60.05699157115014 34.958348444180906 14.972150841280639 0 0 0
30230 0 1 0 54.87363190337193 34.062779827550905 11.371948522779347 0 0 0
3002 1001 2 0.5897 61.75067910226462 26.67498214111189 16.953473350645044 0 0 0
3110 1037 2 0.5897 63.43349296338021 33.03280824473524 15.07134425251483 0 0 0
17021 5674 2 0.5897 56.294876483598685 34.40820262419645 14.627384941959836 0 0 0
21747 7249 2 0.5897 50.8367843097498 0.5427090819582717 32.11966384904334 0 1 0
1816 606 3 -1.1794 69.37151085778267 29.15013003927039 9.493929935260411 0 0 0
1750 584 3 -1.1794 65.9557887127761 27.369646011087355 9.261699599153596 0 0 0
1751 584 2 0.5897 66.23759516678598 28.187637047578605 9.671220831476392 0 0 0
1753 585 3 -1.1794 68.74004118811267 26.072302651571512 9.01248543491485 0 0 0
1754 585 2 0.5897 67.80536160695036 26.277565214486096 9.034240453246474 0 0 0
1813 605 3 -1.1794 66.94975282780472 30.10758492532063 9.9764299636326 0 0 0
1815 605 2 0.5897 67.8910376754361 30.130868645283652 10.148685691705644 0 0 0
1817 606 2 0.5897 70.22486817153721 29.569178318483413 9.605332345379878 0 0 0
1818 606 2 0.5897 69.03006510484632 29.514383643351565 8.677250330050901 0 0 0
1874 625 2 0.5897 63.17986170935538 32.82548097854023 9.050840604758509 0 0 0
1875 625 2 0.5897 62.73569145640229 34.26801065740417 8.933728022199643 0 0 0
1877 626 2 0.5897 67.40624251221449 33.095092194684625 9.17167073122278 0 0 0
1878 626 2 0.5897 66.35173627490133 33.20028830370415 10.252802220176036 0 0 0
1879 627 3 -1.1794 69.27366987036075 32.45696100381496 9.348935364147959 0 0 0
1881 627 2 0.5897 69.71907671375531 32.597764642140135 10.18441060987221 0 0 0
2464 822 3 -1.1794 63.675744688079924 31.17581472092693 11.095393473881543 0 0 0
2465 822 2 0.5897 62.84652827169787 30.736671889223896 10.90622245825363 0 0 0
2466 822 2 0.5897 64.34590938037952 30.568585188283116 10.781732679175052 0 0 0
2467 823 3 -1.1794 66.25495888659314 30.699490018751405 12.494076657641706 0 0 0
2468 823 2 0.5897 66.41369637862076 30.06538376484729 11.794831564212002 0 0 0
2469 823 2 0.5897 66.00033846125669 30.167026120538473 13.247656542357632 0 0 0
2470 824 3 -1.1794 69.29020938556805 31.20614604359602 13.687111425268144 0 0 0
2471 824 2 0.5897 68.83665308938927 30.485193382214472 13.250367041109655 0 0 0
2472 824 2 0.5897 69.84310579325366 30.7801377369811 14.342134887015073 0 0 0
2521 841 3 -1.1794 65.82088010520744 33.37703990944502 11.934277439087856 0 0 0
2522 841 2 0.5897 65.4715667776975 32.519871394321925 12.178152678618462 0 0 0
2523 841 2 0.5897 65.42899941408945 33.98351298058363 12.562649876628459 0 0 0
2524 842 3 -1.1794 68.69333293066568 33.727754762937366 12.420375316846055 0 0 0
2525 842 2 0.5897 68.97278736565978 32.86061339091352 12.713979693068556 0 0 0
2526 842 2 0.5897 67.73748530013567 33.67933917596976 12.404767201932343 0 0 0
3001 1001 3 -1.1794 62.51043436523661 26.542793808161246 16.38643713639468 0 0 0
3003 1001 2 0.5897 62.19334620746326 26.751671830716724 15.507769480374003 0 0 0
3004 1002 3 -1.1794 67.17149546941711 27.71162540289341 16.100155831840816 0 0 0
3005 1002 2 0.5897 66.85935089290209 26.97794544755593 15.570522862699722 0 0 0
3006 1002 2 0.5897 66.57032972121426 27.74326900774708 16.844352045002186 0 0 0
3007 1003 3 -1.1794 69.86390850018566 27.317407018255626 14.703140818783115 0 0 0
3008 1003 2 0.5897 0.006145484957770009 28.14494148960491 14.892468633089203 1 0 0
3009 1003 2 0.5897 69.05688808113567 27.35361939578614 15.216597148584768 0 0 0
3052 1018 3 -1.1794 65.77690896816195 30.12192751751329 15.383572099659784 0 0 0
3053 1018 2 0.5897 66.5767396313277 29.657958035202725 15.631029184178134 0 0 0
3054 1018 2 0.5897 66.04020730650684 31.040422622228977 15.326365542301442 0 0 0
3109 1037 3 -1.1794 63.95909320754584 33.55810466501556 15.674701459955978 0 0 0
3111 1037 2 0.5897 64.13752728163088 32.97207580653988 16.41020183635688 0 0 0
3112 1038 3 -1.1794 67.18401753224427 32.33096229317852 15.611033910081884 0 0 0
3113 1038 2 0.5897 67.5495070773392 32.197161627314586 14.73653608682383 0 0 0
3114 1038 2 0.5897 67.1568796004792 33.28190518073868 15.716877348125129 0 0 0
3674 1225 2 0.5897 65.52845378720795 30.229080269822912 17.111729475362456 0 0 0
3677 1226 2 0.5897 69.17669139098322 29.707568476353934 17.87833157049634 0 0 0
30170 0 1 0 63.41537263423688 29.121295607489994 13.420962692160469 0 0 0
3616 1206 3 -1.1794 64.8698121759518 27.38441539492096 17.865766310664046 0 0 0
3676 1226 3 -1.1794 68.79225512060513 30.30799776838183 17.23964121216421 0 0 0
15651 5217 2 0.5897 66.3117391701657 34.58016669642153 9.084806946337912 0 0 0
3115 1039 3 -1.1794 4.170723170726349 3.4979645898168896 17.745969001376906 0 0 0
3117 1039 2 0.5897 4.3645322605140295 3.3668320342139815 18.674125375814107 0 0 0
3175 1059 3 -1.1794 2.0101850979637867 4.966227670991956 18.053986890137942 0 0 0
3176 1059 2 0.5897 2.7566108359668964 4.42309824115136 17.800825906719194 0 0 0
3178 1060 3 -1.1794 5.229225574611403 6.449393019111013 18.087861908755535 0 0 0
3179 1060 2 0.5897 5.147417360135649 7.297140652666009 18.52474094302042 0 0 0
3180 1060 2 0.5897 5.957027215822342 6.017956942861596 18.535521769729346 0 0 0
3227 1076 2 0.5897 5.4534790413813266 8.88450315611555 19.787206141397913 0 0 0
3733 1245 3 -1.1794 2.2132673822433753 3.3413999380145762 21.28772361017662 0 0 0
3734 1245 2 0.5897 1.872439107076187 3.724949087781664 20.47966594481469 0 0 0
3735 1245 2 0.5897 1.470010205550775 3.3525216587055207 21.890779635478825 0 0 0
3736 1246 3 -1.1794 4.858493932510743 2.3734530484604774 20.652911391786464 0 0 0
3737 1246 2 0.5897 5.048984092867447 1.4463266435814393 20.51014698190755 0 0 0
3738 1246 2 0.5897 4.151900420675768 2.3766147986073287 21.298626101511587 0 0 0
3790 1264 3 -1.1794 2.854501673050167 6.288196977096091 20.199962818568522 0 0 0
3791 1264 2 0.5897 2.6044812325250706 5.650600958874551 19.531238067277787 0 0 0
3792 1264 2 0.5897 2.6232109648490143 5.869555289179893 21.029103970627343 0 0 0
3793 1265 3 -1.1794 5.69044819571212 4.778806554741984 20.153523658153915 0 0 0
3794 1265 2 0.5897 5.447132049877058 3.9083997181619057 20.468834564111766 0 0 0
3795 1265 2 0.5897 4.856477761888521 5.201759204869363 19.948985301929756 0 0 0
3854 1285 2 0.5897 1.9101372461185548 7.991926777927175 20.325891918993747 0 0 0
3857 1286 2 0.5897 6.587139746261344 6.401066689654294 20.679509639060655 0 0 0
4354 1452 3 -1.1794 5.093936794716066 3.2049650860656054 24.50147477239978 0 0 0
4355 1452 2 0.5897 5.625382163302289 2.4877386366296443 24.15595588461411 0 0 0
4356 1452 2 0.5897 4.7712052415940915 2.8810105968108726 25.3423848086548 0 0 0
4411 1471 3 -1.1794 3.85210596024722 5.877023678691341 24.312849863487124 0 0 0
4412 1471 2 0.5897 4.072353677384739 5.0482160368049716 23.887643363797558 0 0 0
4413 1471 2 0.5897 3.2684376094017553 5.630914695933217 25.030480193340114 0 0 0
4414 1472 3 -1.1794 6.425945384556482 5.598286793162973 24.803396412926258 0 0 0
4415 1472 2 0.5897 5.583964660996038 6.048413374590949 24.734939303348014 0 0 0
4416 1472 2 0.5897 6.201719930529145 4.667734484320934 24.79818000384233 0 0 0
4472 1491 2 0.5897 2.769773808725756 7.825600787833068 24.33498719337615 0 0 0
3118 1040 3 -1.1794 9.541978071664248 1.5463574320522468 18.89985074943138 0 0 0
3119 1040 2 0.5897 9.672205815149063 1.0772513185624206 18.07570794104737 0 0 0
3120 1040 2 0.5897 9.577322463180925 0.8654931632088146 19.57171903397594 0 0 0
3121 1041 3 -1.1794 12.839521461515913 1.9825093076985332 18.67681079473279 0 0 0
3123 1041 2 0.5897 13.577953597819475 1.4087051447913312 18.472609928317745 0 0 0
3124 1042 3 -1.1794 16.409135038296203 1.9441692204861207 19.020687596838403 0 0 0
3125 1042 2 0.5897 15.785913304722959 2.564598371503406 18.642675082887425 0 0 0
3181 1061 3 -1.1794 11.755811530382037 5.3221225405921055 17.826740290893024 0 0 0
3182 1061 2 0.5897 10.881312905883666 5.307997521889755 18.21569315676484 0 0 0
3183 1061 2 0.5897 12.253908066684987 4.680157633545014 18.332717519731673 0 0 0
3184 1062 3 -1.1794 15.335598242230756 4.053443729695767 17.83060077271239 0 0 0
3185 1062 2 0.5897 16.208398498232434 4.44569883204675 17.806359579263056 0 0 0
3186 1062 2 0.5897 15.227395022376811 3.6552029546491305 16.9669299831309 0 0 0
3230 1077 2 0.5897 8.475543489026798 8.06951444602271 18.800278659573536 0 0 0
3232 1078 3 -1.1794 11.64135640154035 8.776915126995295 19.008477658341583 0 0 0
3233 1078 2 0.5897 11.588739269233086 7.857882462461047 18.74609994099188 0 0 0
3739 1247 3 -1.1794 8.748822102132287 3.1587515753384663 21.34770968677543 0 0 0
3740 1247 2 0.5897 8.463225883393676 4.0401107316443206 21.10714208627443 0 0 0
3741 1247 2 0.5897 8.907372142122078 2.721184107288054 20.511271543824755 0 0 0
3742 1248 3 -1.1794 11.698799285282455 2.0686039591416328 21.456142622587553 0 0 0
3743 1248 2 0.5897 11.033157215690025 2.320252249236593 20.815966264794426 0 0 0
3744 1248 2 0.5897 12.378036560773031 1.6360483843189477 20.93868275950627 0 0 0
3745 1249 3 -1.1794 14.847439073015053 2.106771074186057 21.19713659167609 0 0 0
3746 1249 2 0.5897 15.714761803764235 2.150436358700818 20.794549916126236 0 0 0
3747 1249 2 0.5897 14.465552249185237 1.2975371192879737 20.85723613743664 0 0 0
3796 1266 3 -1.1794 9.698103875995084 6.804730584946366 20.053631345531308 0 0 0
3797 1266 2 0.5897 8.819291963711855 6.768112613369354 20.431229569313203 0 0 0
3798 1266 2 0.5897 10.242663710433057 6.308238466943192 20.664517530204183 0 0 0
3799 1267 3 -1.1794 10.955910362517171 5.018130152169136 21.62964496867731 0 0 0
3800 1267 2 0.5897 10.840328509343212 4.06974246810105 21.571048373458765 0 0 0
3801 1267 2 0.5897 11.364388123448917 5.157780100085176 22.483972616651915 0 0 0
3802 1268 3 -1.1794 14.64467619627776 4.947766539430086 21.24423938924886 0 0 0
3803 1268 2 0.5897 14.69533900261866 3.992579536126397 21.208424749103827 0 0 0
3804 1268 2 0.5897 15.310789127552196 5.246797577132804 20.625285851245426 0 0 0
3860 1287 2 0.5897 9.739903606247452 9.290353504033272 20.045585584560868 0 0 0
3865 1289 3 -1.1794 15.15085483760531 7.63162992978342 22.805639507817236 0 0 0
3867 1289 2 0.5897 14.730094695236508 6.792490048583198 22.61845790611414 0 0 0
4357 1453 3 -1.1794 9.60393078896137 4.245659278542302 24.012661061917456 0 0 0
4358 1453 2 0.5897 9.153192966656265 3.803521249268536 23.29322981107789 0 0 0
4359 1453 2 0.5897 9.267445105991088 3.8227380993151234 24.80269119026062 0 0 0
4360 1454 3 -1.1794 12.141146743636963 2.3328053001242486 24.345455436574998 0 0 0
4361 1454 2 0.5897 12.192821409648689 1.8286821945238116 23.53340799265283 0 0 0
4362 1454 2 0.5897 11.443780353028849 2.969472271451405 24.18871724162961 0 0 0
4363 1455 3 -1.1794 15.352893962290759 2.7091136161676825 24.52188479947316 0 0 0
4364 1455 2 0.5897 14.857724728896562 1.890389480824487 24.54890735364557 0 0 0
4365 1455 2 0.5897 15.191438540463853 3.058412734767682 23.64544072783998 0 0 0
4417 1473 3 -1.1794 8.816802508529195 6.828626885940104 23.753702101475614 0 0 0
4418 1473 2 0.5897 9.317032037927328 6.01414340114498 23.702527437773508 0 0 0
4419 1473 2 0.5897 8.029713426770092 6.59630418410717 24.246397504878964 0 0 0
4420 1474 3 -1.1794 13.410731661076145 5.152190369034935 23.6908242754027 0 0 0
4421 1474 2 0.5897 13.748549918479373 5.103858888136675 22.796522214650697 0 0 0
4422 1474 2 0.5897 13.225789039874483 4.243196067780741 23.926954236283247 0 0 0
4476 1492 2 0.5897 8.359168861753703 8.480744310871577 23.15525648202739 0 0 0
4985 1662 2 0.5897 15.36640398629615 3.768863773965879 25.930391948985246 0 0 0
3127 1043 3 -1.1794 18.6804306788687 3.7330505562795815 18.552175495247667 0 0 0
3128 1043 2 0.5897 19.558149605701157 3.4841011861899878 18.262580866952966 0 0 0
3129 1043 2 0.5897 18.267609357022586 2.907060385014801 18.804267855957654 0 0 0
3130 1044 3 -1.1794 21.09304504536345 2.887771532695571 17.904727888659707 0 0 0
3131 1044 2 0.5897 21.89283941705724 3.3201925864924418 18.204014097156293 0 0 0
3187 1063 3 -1.1794 17.693411383095984 5.989006552468137 17.45772982093013 0 0 0
3189 1063 2 0.5897 18.128159560407635 5.373442933482375 18.047905378015983 0 0 0
3236 1079 2 0.5897 17.913824744778058 7.770537563058835 17.912607282583163 0 0 0
3240 1080 2 0.5897 20.217351345412556 10.05989923367788 18.172052275021656 0 0 0
3748 1250 3 -1.1794 21.65398557053558 2.2371442956192764 22.5407439413737 0 0 0
3749 1250 2 0.5897 21.181667975682434 1.5167724344691553 22.12335522011436 0 0 0
3750 1250 2 0.5897 21.051302912989648 2.9792123328539413 22.49236723015131 0 0 0
3805 1269 3 -1.1794 17.36918165346208 6.0131238609908415 20.432929123778116 0 0 0
3806 1269 2 0.5897 17.4567911486445 6.89325753473683 20.79888147678733 0 0 0
3807 1269 2 0.5897 18.10801044922947 5.5265791654628815 20.798496162946396 0 0 0
3808 1270 3 -1.1794 19.659250303221697 4.969179001823262 21.34178856789672 0 0 0
3809 1270 2 0.5897 20.22167538636127 4.839657972871944 20.578156343478252 0 0 0
3810 1270 2 0.5897 20.267039096087448 5.045378381463885 22.077328290461065 0 0 0
3870 1290 2 0.5897 17.82587915482852 8.594960100836612 19.969930721601003 0 0 0
3872 1291 2 0.5897 20.3630224980714 8.66921567963545 21.10962492710939 0 0 0
4366 1456 3 -1.1794 20.12695209439584 2.8076481305711263 25.408735435629485 0 0 0
4367 1456 2 0.5897 20.366679884289972 1.9096429108071935 25.17993379986037 0 0 0
4368 1456 2 0.5897 20.959237752618538 3.2799042021145577 25.431239482935034 0 0 0
4423 1475 3 -1.1794 19.898322680875378 7.648845336103192 22.563802033309592 0 0 0
4424 1475 2 0.5897 19.092305786587506 7.266739293575309 22.216579457060604 0 0 0
4425 1475 2 0.5897 20.377773338483593 6.905775322173703 22.930142959954388 0 0 0
4426 1476 3 -1.1794 21.52321457389626 5.748395897056429 23.44754663785543 0 0 0
4427 1476 2 0.5897 22.37537835790336 5.8430115148289685 23.021992852328037 0 0 0
4428 1476 2 0.5897 21.73039840336677 5.613863388939947 24.37232064146239 0 0 0
4481 1494 2 0.5897 18.4220469886932 9.231206094473217 23.640028972028304 0 0 0
30041 0 1 0 21.781183880276622 6.191660870882327 18.967368954858713 0 0 0
30048 0 1 0 17.479283932090315 6.140214499387343 24.805354299148078 0 0 0
3753 1251 2 0.5897 22.93912595015917 3.0704284166286406 21.428231310569124 0 0 0
3133 1045 3 -1.1794 23.92049292324994 3.8438323569516752 18.14619651506768 0 0 0
3135 1045 2 0.5897 24.03440511635215 3.772960449914035 19.093948289151573 0 0 0
3136 1046 3 -1.1794 26.81531969343213 2.840449730561908 17.734736693445644 0 0 0
3137 1046 2 0.5897 27.35225170304196 3.1582765121333765 17.00884292609392 0 0 0
3139 1047 3 -1.1794 29.56663619042876 2.7042624506860355 18.40244325055783 0 0 0
3140 1047 2 0.5897 29.96404818102748 3.0000027415273682 19.221487239572312 0 0 0
3141 1047 2 0.5897 28.6253585092364 2.711277466720804 18.576163813719255 0 0 0
3192 1064 2 0.5897 25.667322468049754 6.7410318560920555 18.339348286712124 0 0 0
3193 1065 3 -1.1794 27.539200038326655 5.577100786162151 16.57966252762247 0 0 0
3194 1065 2 0.5897 26.6344742234136 5.634053772439659 16.88700599097981 0 0 0
3195 1065 2 0.5897 27.758716071455904 6.469814159947355 16.313002506114398 0 0 0
3248 1083 2 0.5897 29.557681219357693 8.323096946960334 17.548003824317437 0 0 0
3751 1251 3 -1.1794 23.428689976208812 3.770406145489718 20.996271424109146 0 0 0
3752 1251 2 0.5897 24.176507364890792 3.930749998313172 21.57184888063889 0 0 0
3754 1252 3 -1.1794 27.407617972451252 2.5918433353802364 20.693470118101885 0 0 0
3755 1252 2 0.5897 26.95170387364937 1.7640491657472426 20.541383495613196 0 0 0
3756 1252 2 0.5897 26.93324093587034 3.228783390255925 20.159143307242903 0 0 0
3757 1253 3 -1.1794 29.93725160677225 3.324684596832 20.934324914100074 0 0 0
3758 1253 2 0.5897 29.0651303058803 2.946220473923556 20.822964934250937 0 0 0
3759 1253 2 0.5897 30.2085413272885 3.0488813457023243 21.80986221175946 0 0 0
3811 1271 3 -1.1794 29.773842256055616 6.2241155613243055 21.127361248696022 0 0 0
3812 1271 2 0.5897 30.410443787562446 5.560891674681404 20.860706407867216 0 0 0
3813 1271 2 0.5897 29.065081960297636 6.1469621073837315 20.48866083550532 0 0 0
3878 1293 2 0.5897 28.406315262774385 8.900494336840094 22.72645295753305 0 0 0
4369 1457 3 -1.1794 24.27264821577139 2.637259757595867 23.590557127608843 0 0 0
4370 1457 2 0.5897 25.046909075149458 2.1256112014056865 23.825009626502638 0 0 0
4371 1457 2 0.5897 23.69780244844068 2.5655039668913995 24.352551573819845 0 0 0
4372 1458 3 -1.1794 27.19736636349795 2.4185737052188805 24.125913646228234 0 0 0
4373 1458 2 0.5897 27.3554534784003 2.07787275917255 23.245480461604973 0 0 0
4374 1458 2 0.5897 27.14101668573659 1.6389476292670782 24.678399327611068 0 0 0
4375 1459 3 -1.1794 30.245831702526242 2.7770168066145127 23.54896428653786 0 0 0
4376 1459 2 0.5897 31.136260632670666 2.4292280023132484 23.49986120340732 0 0 0
4377 1459 2 0.5897 29.685607514703054 2.0010365811219124 23.56430006247958 0 0 0
4429 1477 3 -1.1794 24.32291027585547 5.521604350936631 23.691119358743055 0 0 0
4430 1477 2 0.5897 25.248937870698995 5.763872616818282 23.694297837813654 0 0 0
4431 1477 2 0.5897 24.321459124154998 4.581314883053682 23.511996121993846 0 0 0
4432 1478 3 -1.1794 26.790985187341164 6.482933279812554 23.67608545163839 0 0 0
4433 1478 2 0.5897 27.681971052111763 6.303998271065469 23.976682898594298 0 0 0
4434 1478 2 0.5897 26.503893254319348 7.226819691208296 24.205654774668037 0 0 0
4435 1479 3 -1.1794 29.46341459446417 5.650143725479073 23.901258758483092 0 0 0
4436 1479 2 0.5897 29.425626989097324 5.306530388107 23.008658755846675 0 0 0
4437 1479 2 0.5897 29.2469431337389 4.900879397299778 24.45621324767542 0 0 0
4488 1496 2 0.5897 23.45785993518026 9.432265301935123 23.74126743470996 0 0 0
30025 0 1 0 27.556187709544172 4.749776497758041 27.299148263621053 0 0 0
30049 0 1 0 26.125757718758607 5.6911141534674305 20.47597548012176 0 0 0
3244 1082 3 -1.1794 26.92951548516389 8.37375964512326 19.29023080905265 0 0 0
3882 1294 2 0.5897 30.5702025889824 7.830614108297469 21.135800317581534 0 0 0
4998 1666 2 0.5897 30.431508523083647 2.8546241282084224 25.460387765915097 0 0 0
5106 1702 2 0.5897 25.600628045931693 9.107621113576391 24.951632661090375 0 0 0
5108 1703 2 0.5897 30.596829314726424 8.272630891673787 25.914673308981495 0 0 0
3142 1048 3 -1.1794 32.741545902484916 2.277805570493811 17.979236538783773 0 0 0
3144 1048 2 0.5897 31.858014015618565 1.9159038096595717 18.047283214093415 0 0 0
3145 1049 3 -1.1794 35.73998138746533 3.2385441620976017 17.117948405193527 0 0 0
3146 1049 2 0.5897 36.42705490879516 2.970121392111497 16.50793830831856 0 0 0
3147 1049 2 0.5897 36.084055561652114 3.0116978844152134 17.981885343603217 0 0 0
3150 1050 2 0.5897 38.53587897293227 3.0695839552270465 18.040551721520288 0 0 0
3196 1066 3 -1.1794 32.74101567410711 4.865544874101933 16.443637938633884 0 0 0
3198 1066 2 0.5897 33.658387865938344 5.133273958021681 16.498237383925513 0 0 0
3201 1067 2 0.5897 39.079061054000654 6.46339093845581 19.276632168808312 0 0 0
3250 1084 3 -1.1794 34.42081896961185 6.843093338439323 18.208968234819267 0 0 0
3257 1086 2 0.5897 39.761731050395035 8.7067689345197 18.25230048766411 0 0 0
3760 1254 3 -1.1794 33.85870618088962 2.9219118926556313 20.489375212484646 0 0 0
3761 1254 2 0.5897 33.62642041390067 2.8794791361409025 19.56175756796554 0 0 0
3762 1254 2 0.5897 34.16164541010794 2.0390501513364256 20.70154190831946 0 0 0
3763 1255 3 -1.1794 36.71526264904957 2.5586507352521126 19.6312644807263 0 0 0
3764 1255 2 0.5897 36.297856892902466 3.293502713244185 20.080704765012314 0 0 0
3765 1255 2 0.5897 36.717213353070356 1.8521612807640255 20.27709707078678 0 0 0
3766 1256 3 -1.1794 38.903609572117574 3.2161246098769523 21.270630802901387 0 0 0
3768 1256 2 0.5897 38.532991029611374 3.0486950857587076 20.404120248333964 0 0 0
3814 1272 3 -1.1794 33.096076096215306 5.675377181083946 20.7068541360143 0 0 0
3815 1272 2 0.5897 33.35101022698406 6.096960391562062 19.88617928624789 0 0 0
3816 1272 2 0.5897 33.40876519528817 4.7747501375044505 20.62124247746842 0 0 0
3817 1273 3 -1.1794 36.58120622326891 5.342009462001727 20.647842842389338 0 0 0
3818 1273 2 0.5897 35.95645510571546 6.065917255131784 20.69115217667652 0 0 0
3819 1273 2 0.5897 36.619244213413495 5.003982391453416 21.54256264214865 0 0 0
3822 1274 2 0.5897 38.528985915180726 6.64848942336648 21.50396511694498 0 0 0
4378 1460 3 -1.1794 32.90382909242628 1.9615499048450427 23.53762671309151 0 0 0
4379 1460 2 0.5897 33.173644745586955 2.4738875880473894 22.775431786610373 0 0 0
4380 1460 2 0.5897 33.41890901211006 2.3183968230976433 24.261218277091977 0 0 0
4381 1461 3 -1.1794 36.08131943438105 2.1046422542772203 23.78997460904513 0 0 0
4382 1461 2 0.5897 36.07833698227556 1.1521317697819538 23.88455645280197 0 0 0
4383 1461 2 0.5897 36.707791884575556 2.409046009538576 24.44655839043837 0 0 0
4386 1462 2 0.5897 38.99428926480954 3.551856995714447 23.0871450865217 0 0 0
4438 1480 3 -1.1794 32.38541260427157 5.964126920244197 24.011186004543475 0 0 0
4439 1480 2 0.5897 31.43915474658568 5.901263570609262 24.141095689815582 0 0 0
4440 1480 2 0.5897 32.48914086163138 6.11556559918073 23.071750626641006 0 0 0
4441 1481 3 -1.1794 35.812168284599096 5.635318083221804 23.307017334460856 0 0 0
4442 1481 2 0.5897 36.225626160159436 5.1758086026073125 24.03786349361552 0 0 0
4443 1481 2 0.5897 34.874121555856235 5.49342898106471 23.434168654655522 0 0 0
5057 1686 2 0.5897 33.93558727654934 6.854480898432854 25.759280277631053 0 0 0
3199 1067 3 -1.1794 38.574007860476904 6.83909241975205 18.555520186041846 0 0 0
3251 1084 2 0.5897 33.55901313072052 7.235335470638885 18.06872363238388 0 0 0
4495 1499 3 -1.1794 39.06640185803523 7.75655121839827 23.981106618680204 0 0 0
4496 1499 2 0.5897 39.0614022497249 8.180614366557766 24.839230793249012 0 0 0
3152 1051 2 0.5897 42.0745227698174 1.8635407025570205 18.294758597595003 0 0 0
3155 1052 2 0.5897 46.570768281400134 3.7526334609133447 17.727415409429675 0 0 0
3148 1050 3 -1.1794 39.2249483183541 3.6910371950236374 18.27552117954446 0 0 0
3820 1274 3 -1.1794 39.41326416359971 6.348596858809598 21.293375197748087 0 0 0
4385 1462 2 0.5897 38.99804222745701 2.132186170546655 23.612896957563958 0 0 0
3151 1051 3 -1.1794 41.93609197912684 2.810231169118793 18.265687106438357 0 0 0
3153 1051 2 0.5897 41.221750152520556 2.967388912351257 18.88314020689565 0 0 0
3154 1052 3 -1.1794 46.328527248195776 2.8278973760301875 17.678278747655302 0 0 0
3156 1052 2 0.5897 45.50637380353825 2.820898630766931 17.188129491664473 0 0 0
3202 1068 3 -1.1794 42.281657663222504 5.56683826296507 18.260310044313083 0 0 0
3203 1068 2 0.5897 41.97750728178068 6.084385416198448 17.514743673749553 0 0 0
3204 1068 2 0.5897 42.233096080329815 4.659744493193162 17.958555337173596 0 0 0
3260 1087 2 0.5897 41.75751997842511 8.936923538939904 16.98653443758058 0 0 0
3264 1088 2 0.5897 45.346238092472596 9.42047889460162 17.288334124695673 0 0 0
3767 1256 2 0.5897 39.63602814284103 2.603854768557761 21.340773708395965 0 0 0
3769 1257 3 -1.1794 41.18461175764655 1.8934585810814468 21.25499662729403 0 0 0
3770 1257 2 0.5897 41.1651709444908 1.0682305893091144 21.739612401338377 0 0 0
3771 1257 2 0.5897 41.89023462685506 2.3950174247456495 21.663367538642152 0 0 0
3821 1274 2 0.5897 39.31959286341362 5.406777580357193 21.150429474400212 0 0 0
3823 1275 3 -1.1794 42.92653768754629 5.384519802955374 20.97175087455826 0 0 0
3824 1275 2 0.5897 42.79454404606441 6.1739005580208035 21.496810340097788 0 0 0
3825 1275 2 0.5897 42.58994501021398 5.613469439666711 20.105425800172394 0 0 0
3826 1276 3 -1.1794 45.49802434779542 5.730718522742037 19.83274454888868 0 0 0
3827 1276 2 0.5897 44.634388394202084 5.318804076157437 19.806458812882976 0 0 0
3828 1276 2 0.5897 45.3407826962851 6.593616083167983 20.216039021943786 0 0 0
3894 1298 2 0.5897 40.924942457211095 7.405820683544684 21.532713039469325 0 0 0
3896 1299 2 0.5897 45.45514913553909 9.307070566067418 20.68726352968125 0 0 0
4384 1462 3 -1.1794 39.18838410249135 3.034673827226222 23.868861219561055 0 0 0
4387 1463 3 -1.1794 41.913218660710854 2.448305386455032 24.05222169491848 0 0 0
4388 1463 2 0.5897 41.634830496464495 1.567393416896419 24.30267237895623 0 0 0
4389 1463 2 0.5897 41.11660825935533 2.9762317167844774 24.106420338287563 0 0 0
4390 1464 3 -1.1794 44.758701317106386 2.5645174781261755 24.07907136144905 0 0 0
4391 1464 2 0.5897 44.63217903241162 3.435069699504629 23.70176142034707 0 0 0
4392 1464 2 0.5897 43.95751234559907 2.0890194696452125 23.859459479596598 0 0 0
4444 1482 3 -1.1794 41.18636248290801 5.139663232642219 23.770328097238835 0 0 0
4445 1482 2 0.5897 40.5992987464707 5.890177845109169 23.67913981203775 0 0 0
4446 1482 2 0.5897 41.42213289012531 4.908836174577637 22.87179437601463 0 0 0
4447 1483 3 -1.1794 44.65645661025705 4.89442441031567 22.899355005852215 0 0 0
4448 1483 2 0.5897 43.99811645471602 5.357744539079294 23.417191177508926 0 0 0
4449 1483 2 0.5897 44.32604738441366 4.932316084822327 22.00178778028761 0 0 0
30103 0 1 0 44.57420582763402 7.240244521759563 25.736340267675608 0 0 0
30104 0 1 0 44.744305349882616 2.1628224629405404 20.931667740035024 0 0 0
3259 1087 3 -1.1794 42.60414108230278 8.61661476248682 16.67530049393142 0 0 0
3892 1298 3 -1.1794 41.56427809761744 8.000059884602765 21.92560375713986 0 0 0
3895 1299 3 -1.1794 45.63708636063487 8.392960517487543 20.905285174104385 0 0 0
3157 1053 3 -1.1794 50.151761665217634 3.0402882911167786 17.60281374604189 0 0 0
3159 1053 2 0.5897 50.54370154886285 2.542966981479691 18.320648946473348 0 0 0
3205 1069 3 -1.1794 47.10073295096939 5.701356545258119 17.700970050324692 0 0 0
3206 1069 2 0.5897 48.01193941894691 5.505974209485946 17.919510990734004 0 0 0
3207 1069 2 0.5897 46.65976470505883 5.767889316640837 18.547936426596017 0 0 0
3208 1070 3 -1.1794 49.989181672257295 5.620105976314754 17.53273228057239 0 0 0
3209 1070 2 0.5897 50.47032101617634 5.637675900706444 16.705430671743812 0 0 0
3210 1070 2 0.5897 50.11584692228068 4.731479613294023 17.865194129913515 0 0 0
3212 1071 2 0.5897 54.79563534052252 6.8569098365624 17.73741979004173 0 0 0
3266 1089 2 0.5897 47.70104763038635 7.5587628952641905 18.762468888155986 0 0 0
3772 1258 3 -1.1794 48.228064082624094 2.1088208555799755 19.698785585622524 0 0 0
3773 1258 2 0.5897 49.10963594085863 1.8541162362521457 19.971160066884554 0 0 0
3774 1258 2 0.5897 48.27939941508182 2.1682352574950343 18.744811855597256 0 0 0
3775 1259 3 -1.1794 51.41959309801072 2.052460584640111 20.023655377930062 0 0 0
3776 1259 2 0.5897 51.005982407654535 2.7814551936852654 20.485959340398416 0 0 0
3777 1259 2 0.5897 52.20550208071715 1.8591383304307083 20.534737986163044 0 0 0
3778 1260 3 -1.1794 53.98322289012446 2.0661355786621174 21.33661089117236 0 0 0
3779 1260 2 0.5897 54.23556141441973 1.2890962979485032 20.837846884695338 0 0 0
3780 1260 2 0.5897 54.737535147296214 2.246669468939182 21.897548836972906 0 0 0
3829 1277 3 -1.1794 47.899192216601314 6.000667718463185 21.244798614639002 0 0 0
3830 1277 2 0.5897 47.01410397206363 5.693706012565429 21.048265854769966 0 0 0
3831 1277 2 0.5897 47.921059128797765 6.075139038289016 22.19884669806501 0 0 0
3832 1278 3 -1.1794 50.382020298455714 4.499911455856787 20.734891081403525 0 0 0
3833 1278 2 0.5897 50.638920906240024 5.122005352155644 20.05427876362892 0 0 0
3834 1278 2 0.5897 49.56449679417272 4.85266485603246 21.08624969817119 0 0 0
3835 1279 3 -1.1794 54.06291994086918 4.571278998862499 19.72152845639214 0 0 0
3836 1279 2 0.5897 53.74417748987259 3.8320217694325835 20.23934417584113 0 0 0
3900 1300 2 0.5897 48.69100922572078 7.782453575287929 21.375315744244368 0 0 0
3903 1301 2 0.5897 50.875964646786855 10.903414630994918 22.835302177051247 0 0 0
3905 1302 2 0.5897 53.800216565030425 9.461755007104541 19.347116849044152 0 0 0
4393 1465 3 -1.1794 47.6172277673783 3.2893209146512588 24.302295375737586 0 0 0
4394 1465 2 0.5897 46.68692741132148 3.0647076259878454 24.284339099460638 0 0 0
4395 1465 2 0.5897 48.005959880595654 2.6539320522140564 24.903461429720316 0 0 0
4396 1466 3 -1.1794 50.852572821339784 2.2352701861219697 24.52358529321351 0 0 0
4397 1466 2 0.5897 50.131151040335745 1.733154584714764 24.14455740777005 0 0 0
4398 1466 2 0.5897 50.51320853582141 3.1275544546406415 24.5935283051452 0 0 0
4399 1467 3 -1.1794 53.60519705729098 3.8507629956063685 24.38607480930183 0 0 0
4400 1467 2 0.5897 53.43020149875548 4.634046360639009 24.90768407316866 0 0 0
4401 1467 2 0.5897 52.75967885219113 3.627946721704337 23.996608735890103 0 0 0
4450 1484 3 -1.1794 47.64918735323691 6.096358856933357 23.908244491960975 0 0 0
4451 1484 2 0.5897 47.36434923149901 5.217016859175359 24.156957481556148 0 0 0
4452 1484 2 0.5897 47.54042122950765 6.6177743150149135 24.703560418274645 0 0 0
4453 1485 3 -1.1794 49.98275105414754 4.84827460048946 24.918786390943847 0 0 0
4454 1485 2 0.5897 49.09792229519479 5.109001646112122 24.663186010278462 0 0 0
4455 1485 2 0.5897 50.1696564173421 5.367956916237314 25.700598544043572 0 0 0
4511 1504 2 0.5897 54.518659028844226 10.180228486707016 24.5594656647345 0 0 0
30054 0 1 0 52.2290454372934 6.9559971360095165 23.00921085878124 0 0 0
3271 1091 3 -1.1794 53.948501808128476 8.491506771228654 17.533166006292998 0 0 0
3162 1054 2 0.5897 56.847838029647754 1.835590692085361 17.990358243375347 0 0 0
3272 1091 2 0.5897 54.18645818542484 8.495907582243959 16.606025736274265 0 0 0
3160 1054 3 -1.1794 57.603524393419455 2.333260844860364 17.678118226406458 0 0 0
3161 1054 2 0.5897 57.59960981101802 2.2056059895410742 16.72947678066041 0 0 0
3163 1055 3 -1.1794 60.14937427756889 3.1376584569154096 17.64401172345036 0 0 0
3164 1055 2 0.5897 59.27241093559823 2.762020248775885 17.721876469956612 0 0 0
3168 1056 2 0.5897 61.98867718354052 2.5673262943648463 17.685451225111382 0 0 0
3213 1071 2 0.5897 54.91018029863417 5.417572878665419 18.19248552013302 0 0 0
3214 1072 3 -1.1794 58.351884636588906 5.518220673047315 18.167249171374824 0 0 0
3215 1072 2 0.5897 58.95805299817754 4.822559357194571 17.912597425188974 0 0 0
3216 1072 2 0.5897 57.55209482210023 5.331496304286478 17.67561785670362 0 0 0
3276 1092 2 0.5897 58.275450538810105 7.618012205844234 18.01951845273608 0 0 0
3781 1261 3 -1.1794 59.675342410434325 2.727005354230102 20.827939698793212 0 0 0
3782 1261 2 0.5897 59.075157541363026 2.011503835624768 21.03786193012012 0 0 0
3783 1261 2 0.5897 60.04582876285887 2.4880136575834175 19.978319298676524 0 0 0
3837 1279 2 0.5897 54.86369848576662 4.848525751792413 20.166634393592403 0 0 0
3838 1280 3 -1.1794 56.88478368215009 4.639402201724858 20.40984278842845 0 0 0
3839 1280 2 0.5897 57.446459566159724 3.900809225093176 20.64485661206227 0 0 0
3840 1280 2 0.5897 57.252597151485865 4.96926626650806 19.590004993136514 0 0 0
3841 1281 3 -1.1794 60.76509552854121 5.225093402287503 21.82625494444937 0 0 0
3842 1281 2 0.5897 60.612927966144845 4.3995700590585125 21.366268279944453 0 0 0
3843 1281 2 0.5897 61.65506725012534 5.47675933929543 21.579584266133665 0 0 0
3912 1304 2 0.5897 59.702057986119385 7.290510345421397 20.581982996304845 0 0 0
4402 1468 3 -1.1794 56.29901446792044 2.8698502818768707 22.6156491967007 0 0 0
4403 1468 2 0.5897 57.14026280978822 3.3258217874940703 22.590688309100976 0 0 0
4404 1468 2 0.5897 55.7868642650692 3.3467050712778135 23.268752471456803 0 0 0
4405 1469 3 -1.1794 59.06625921435892 3.359441996612013 23.608683451104113 0 0 0
4406 1469 2 0.5897 59.821696639828524 3.149197859209457 23.059735958938976 0 0 0
4407 1469 2 0.5897 58.769245097162624 2.5129725192385868 23.94260456630109 0 0 0
4456 1486 3 -1.1794 58.05697125072838 6.123759693609322 25.289960727393105 0 0 0
4457 1486 2 0.5897 58.934411529401814 6.345955151814299 25.601344427486094 0 0 0
4458 1486 2 0.5897 58.207153019362195 5.595753946025652 24.505813253360802 0 0 0
4459 1487 3 -1.1794 60.856469795176 5.949982943569788 25.168188758010235 0 0 0
4460 1487 2 0.5897 60.36883722788174 5.773638727220119 24.36360862707786 0 0 0
4461 1487 2 0.5897 60.826422981719 5.1250221518899215 25.652719726247437 0 0 0
4518 1506 2 0.5897 60.147883966476165 8.147664714984721 24.359767757151737 0 0 0
30052 0 1 0 62.14426692155315 1.5710328172506967 24.001562198589227 0 0 0
30199 0 1 0 56.23860012613059 7.6413595566347245 22.063538560418625 0 0 0
4464 1488 2 0.5897 62.57652710934802 5.984645178199807 24.49579593007124 0 0 0
4515 1505 2 0.5897 56.96580487645384 10.162774485426167 23.763272169883315 0 0 0
3166 1056 3 -1.1794 62.84172295664353 2.2046034956213343 17.92414928430053 0 0 0
3169 1057 3 -1.1794 65.07879646342725 3.785789487196068 18.40843047835602 0 0 0
3170 1057 2 0.5897 65.40729453154896 3.2794395079277368 19.15135030831909 0 0 0
3171 1057 2 0.5897 64.29161985841844 3.318475257172975 18.12878522171847 0 0 0
3172 1058 3 -1.1794 69.92656528060405 2.3759576092950763 18.183709185114253 0 0 0
3174 1058 2 0.5897 69.27639054796086 2.0585399033381684 18.810407794104897 0 0 0
3217 1073 3 -1.1794 65.54128440991705 6.181900024146264 19.231645121945693 0 0 0
3219 1073 2 0.5897 65.38108592644072 5.245526054162706 19.114290743100106 0 0 0
3220 1074 3 -1.1794 69.47211417578914 5.39556259110549 17.364504313213498 0 0 0
3221 1074 2 0.5897 70.12500775654676 4.762308123915456 17.662751510755992 0 0 0
3222 1074 2 0.5897 68.70249566348764 4.866282637376812 17.155263416499235 0 0 0
3278 1093 2 0.5897 63.51659355249954 9.55193338773458 17.194090246198492 0 0 0
3784 1262 3 -1.1794 66.17693566251921 2.4541570474958494 21.29928962536613 0 0 0
3785 1262 2 0.5897 66.93290820264924 1.8907470565353839 21.134039576293123 0 0 0
3786 1262 2 0.5897 65.82671773191387 2.1467336230213157 22.13539387558908 0 0 0
3787 1263 3 -1.1794 68.73992064256397 1.876924776367868 20.676889324043174 0 0 0
3788 1263 2 0.5897 69.11811009304961 1.199043050187774 21.23696164676163 0 0 0
3789 1263 2 0.5897 69.05770828488247 2.6999226131557204 21.04826164537757 0 0 0
3844 1282 3 -1.1794 63.09483962274185 6.133629289772768 20.911044426223143 0 0 0
3845 1282 2 0.5897 62.793553569081304 7.025752715396734 20.739073700934277 0 0 0
3846 1282 2 0.5897 63.76619957647509 5.974952245628082 20.247471761752617 0 0 0
3847 1283 3 -1.1794 67.54533337253424 4.823913188897575 20.859141630410615 0 0 0
3848 1283 2 0.5897 67.03125610085631 5.435760388854118 20.332264024598786 0 0 0
3849 1283 2 0.5897 66.90425296040151 4.19490072710186 21.190188247938888 0 0 0
3850 1284 3 -1.1794 70.21468005560732 5.372592650834034 21.379420549247108 0 0 0
3851 1284 2 0.5897 69.40091000098005 5.358514770749245 20.87562190838736 0 0 0
3852 1284 2 0.5897 0.3452609473301426 6.186253943974207 21.117147261167442 1 0 0
3915 1305 2 0.5897 63.01598045297206 9.09968369067634 19.423974634443237 0 0 0
4408 1470 3 -1.1794 65.64050320254648 1.9161112436396917 24.19204024076913 0 0 0
4409 1470 2 0.5897 66.26306116136101 1.2074166157619215 24.354536610498698 0 0 0
4410 1470 2 0.5897 66.13819532547038 2.716146167244049 24.360796879349106 0 0 0
4462 1488 3 -1.1794 63.42765239811691 6.205300340834258 24.117470759174786 0 0 0
4463 1488 2 0.5897 63.434336716377324 5.764145390743098 23.26801827817441 0 0 0
4465 1489 3 -1.1794 66.77594241404005 4.814997562435571 24.834513850952135 0 0 0
4466 1489 2 0.5897 66.1067734121631 5.443692942679655 24.563983225708423 0 0 0
4467 1489 2 0.5897 66.59665720537576 4.657682681264099 25.761520886635722 0 0 0
4468 1490 3 -1.1794 69.2345056461864 5.680964184085456 24.294801954616126 0 0 0
4469 1490 2 0.5897 69.44027467905683 5.191968270630132 23.498075148405523 0 0 0
4470 1490 2 0.5897 68.28052274530177 5.640185107475198 24.361771746155508 0 0 0
4521 1507 2 0.5897 63.71816684176889 8.315563177988926 23.375709973253908 0 0 0
4523 1508 2 0.5897 67.04720608256436 8.734221633148477 25.364510517090533 0 0 0
4527 1509 2 0.5897 69.15831532923515 8.865003053423365 23.76483028110642 0 0 0
5024 1675 2 0.5897 63.970991090721235 3.450868455862105 27.190022982737357 0 0 0
30108 0 1 0 66.55536534603125 7.577637720417855 22.394718617722578 0 0 0
3224 1075 2 0.5897 3.5003631065650604 9.452036164867836 18.32582476293473 0 0 0
3344 1115 2 0.5897 2.920686904335743 13.360467217427502 17.68503489938805 0 0 0
3347 1116 2 0.5897 5.835989394927683 13.74750267730828 17.553552364959103 0 0 0
3853 1285 3 -1.1794 1.2495919817637482 8.667396133120121 20.17210010206532 0 0 0
3223 1075 3 -1.1794 2.6369670991941825 9.597009220407791 17.938833835724623 0 0 0
3225 1075 2 0.5897 2.0205486138853184 9.360142986530485 18.631765595815803 0 0 0
3226 1076 3 -1.1794 5.095427534621918 9.276642425318078 18.990803043865032 0 0 0
3228 1076 2 0.5897 5.864754464881832 9.54852689445646 18.490356036158055 0 0 0
3286 1096 3 -1.1794 3.587374709065523 11.989142175985007 18.711295914944316 0 0 0
3288 1096 2 0.5897 3.206761820680121 12.27626637325571 19.54131117657906 0 0 0
3289 1097 3 -1.1794 5.857980091353805 11.59183915889436 17.086082577758706 0 0 0
3291 1097 2 0.5897 5.149942615864523 11.577137180092848 17.730054443297025 0 0 0
3343 1115 3 -1.1794 2.9040433765000646 14.117369680330125 17.09932730437009 0 0 0
3345 1115 2 0.5897 2.6846092652955775 14.85574523611574 17.667554122824992 0 0 0
3346 1116 3 -1.1794 5.4516186557138875 14.617914880841774 17.449277871500524 0 0 0
3348 1116 2 0.5897 4.551074863248233 14.450838354926224 17.17118114604762 0 0 0
3855 1285 2 0.5897 1.0991947458125333 9.05655177441272 21.03359300905723 0 0 0
3856 1286 3 -1.1794 7.098159765508839 7.199553058726477 20.8118389436282 0 0 0
3858 1286 2 0.5897 7.045596403710382 7.36487635590589 21.75318765165295 0 0 0
3919 1307 3 -1.1794 1.810513959476145 12.701504828778397 20.95430170511315 0 0 0
3920 1307 2 0.5897 1.9724647755152478 12.345252821629924 21.827851388627227 0 0 0
3921 1307 2 0.5897 0.8604125901105051 12.653971186582234 20.848092259133107 0 0 0
3973 1325 3 -1.1794 2.3838225857125157 15.193704455470687 19.873043331766787 0 0 0
3974 1325 2 0.5897 2.460471264294629 14.258273897703766 20.06099291867255 0 0 0
3975 1325 2 0.5897 1.458896946168226 15.392704283131444 20.01845071138116 0 0 0
4471 1491 3 -1.1794 2.070189597511133 8.40608086130566 24.035225935916593 0 0 0
4473 1491 2 0.5897 1.262973197279729 7.96937005874578 24.307102907968368 0 0 0
4528 1510 3 -1.1794 1.9810766210471535 11.108369046009376 23.58636180523918 0 0 0
4529 1510 2 0.5897 2.415191194101634 10.261934974032343 23.692781488734095 0 0 0
4530 1510 2 0.5897 2.3412884955312436 11.652545844723424 24.286612233143117 0 0 0
4531 1511 3 -1.1794 6.740997665777439 11.897394055468475 24.012274073518718 0 0 0
4532 1511 2 0.5897 7.663415933730331 11.927298054128608 24.26620841801243 0 0 0
4533 1511 2 0.5897 6.303695773096191 11.466827261133934 24.746856623080514 0 0 0
4634 1545 2 0.5897 2.0970020502451474 19.395106985279156 23.592207709538872 0 0 0
30118 0 1 0 4.80694432127068 10.24400531967248 21.922692302215776 0 0 0
30231 0 1 0 4.61706837052648 15.024350428801315 23.87652718538988 0 0 0
30082 0 1 0 7.735577736810799 15.283520177130884 25.184972780946488 0 0 0
4032 1344 2 0.5897 2.81106000323009 16.946389525556125 21.022293335720015 0 0 0
3416 1139 2 0.5897 13.077288369412317 16.03315276802815 17.991605827660624 0 0 0
3863 1288 2 0.5897 11.868556299810729 8.56240173668322 21.451417592654515 0 0 0
4479 1493 2 0.5897 14.248673391685223 8.26717437161259 24.528732010069753 0 0 0
3229 1077 3 -1.1794 8.166757566230077 8.681959779300128 18.132600586408497 0 0 0
3231 1077 2 0.5897 8.49755569840551 9.533946667437188 18.41706998343033 0 0 0
3234 1078 2 0.5897 12.517941171030177 9.0530612235876 18.740943906144444 0 0 0
3292 1098 3 -1.1794 12.77918912956069 12.300609183827984 17.764575354828317 0 0 0
3293 1098 2 0.5897 11.945114266391831 11.935231902523652 17.46953236927715 0 0 0
3294 1098 2 0.5897 12.537247056609912 12.942665025203567 18.432003741824605 0 0 0
3349 1117 3 -1.1794 8.9391969911792 13.375143096693403 18.53807977919013 0 0 0
3351 1117 2 0.5897 8.550981345483036 13.515161797836095 19.401743632061777 0 0 0
3353 1118 2 0.5897 10.909208171198259 14.597247752309663 16.447086523331393 0 0 0
3354 1118 2 0.5897 11.920391462079493 14.677667963332764 17.570890147430067 0 0 0
3357 1119 2 0.5897 15.104730522388316 16.384623685659594 17.40413637715927 0 0 0
3859 1287 3 -1.1794 9.619131907398476 10.063848253391468 20.59635937386245 0 0 0
3861 1287 2 0.5897 8.988484706038557 9.788570431861602 21.261745825152445 0 0 0
3862 1288 3 -1.1794 11.51826353616763 8.3493606510811 22.31636865818619 0 0 0
3864 1288 2 0.5897 10.56859678880008 8.34615208133687 22.196558863095923 0 0 0
3922 1308 3 -1.1794 8.717203539900769 12.85700161282469 22.352006064202207 0 0 0
3923 1308 2 0.5897 9.065124433149755 11.999685693312589 22.59734754209954 0 0 0
3924 1308 2 0.5897 7.845249731427985 12.883829875380833 22.745972252201245 0 0 0
3925 1309 3 -1.1794 12.593857442698246 11.05811845882779 20.590233686309627 0 0 0
3926 1309 2 0.5897 12.113064993890225 10.680366486587399 19.853773310215637 0 0 0
3927 1309 2 0.5897 12.06390389678706 10.843887309156672 21.358013650264176 0 0 0
3928 1310 3 -1.1794 15.156327020876603 10.2577524088959 22.175126487256794 0 0 0
3929 1310 2 0.5897 14.248436869426088 10.542287897772177 22.07021222643002 0 0 0
3930 1310 2 0.5897 15.100399992197133 9.306893223558358 22.26984906698254 0 0 0
3976 1326 3 -1.1794 11.634604071558721 14.452708828783448 19.19688696064384 0 0 0
3977 1326 2 0.5897 12.083383964326208 14.80740408895297 19.964363151937178 0 0 0
3978 1326 2 0.5897 10.707204021380207 14.466568896532666 19.433463673284066 0 0 0
3979 1327 3 -1.1794 16.41737307643788 16.0553523174183 20.6175743388763 0 0 0
3980 1327 2 0.5897 15.882137301964372 15.802507622871994 21.36978704987163 0 0 0
3981 1327 2 0.5897 16.98639067862478 16.749399250299586 20.95036456759583 0 0 0
4038 1346 2 0.5897 8.697545316405805 17.109514324684714 21.133061305700142 0 0 0
4474 1492 3 -1.1794 8.029771499994032 9.321193819096573 22.83686404349882 0 0 0
4475 1492 2 0.5897 8.370154429505995 9.963747133017458 23.459356123615446 0 0 0
4477 1493 3 -1.1794 14.020728337663002 8.967354870795905 25.14030431483282 0 0 0
4478 1493 2 0.5897 14.42929172722165 8.707291798397925 25.965940574563444 0 0 0
4534 1512 3 -1.1794 9.315041770639457 10.9513890552945 24.515605335416073 0 0 0
4535 1512 2 0.5897 9.149488735359057 11.164707816704787 25.43392915988039 0 0 0
4536 1512 2 0.5897 10.195731840503234 10.576425654909672 24.51132776939247 0 0 0
4537 1513 3 -1.1794 11.88453161471422 10.380326187847766 24.145457368995277 0 0 0
4538 1513 2 0.5897 12.628901596184715 10.18350006790218 24.714143747979303 0 0 0
4539 1513 2 0.5897 11.91845291553624 9.708415406620457 23.464563004437935 0 0 0
4540 1514 3 -1.1794 15.833699515443039 11.466808144760465 24.93035270508936 0 0 0
4541 1514 2 0.5897 15.061746073133412 11.136311391222176 24.470905977949585 0 0 0
4542 1514 2 0.5897 16.535373588114883 10.863627352075712 24.6852859795178 0 0 0
4585 1529 3 -1.1794 10.389763903245901 14.924409995173187 22.939155679024463 0 0 0
4586 1529 2 0.5897 9.547831421672964 15.376010437197415 22.99779297474273 0 0 0
4587 1529 2 0.5897 10.165098850748711 14.030356284789221 22.681422204684306 0 0 0
4588 1530 3 -1.1794 12.734589795788178 16.053517991747434 24.209761388057867 0 0 0
4589 1530 2 0.5897 12.706825166732845 15.922252147496451 25.157511099886364 0 0 0
4590 1530 2 0.5897 11.908957406598903 15.687573149256348 23.892510154231726 0 0 0
4591 1531 3 -1.1794 15.784135943835427 14.359952405077982 23.464895967705804 0 0 0
4593 1531 2 0.5897 15.512415273261482 14.992455307827777 24.129981788188804 0 0 0
30208 0 1 0 12.582611581202746 13.333561912293401 25.7937565281929 0 0 0
30245 0 1 0 14.888448967620873 9.457622870011063 18.779980191480956 0 0 0
30249 0 1 0 15.213706339225865 13.090738278261053 19.89649555642062 0 0 0
3412 1138 3 -1.1794 6.921661840898375 16.77890951630147 18.333288480047255 0 0 0
3413 1138 2 0.5897 6.559493862969047 16.015262874417928 17.883942082534443 0 0 0
4040 1347 2 0.5897 13.25388969554966 16.69369441931863 22.15098871704071 0 0 0
4646 1549 2 0.5897 15.094655671508336 17.407965113934402 24.234292696049803 0 0 0
4647 1549 2 0.5897 16.410129403713984 17.98914422052938 23.761371218618375 0 0 0
5210 1737 2 0.5897 17.177141250755106 14.627652548418961 27.157820774676022 0 0 0
3299 1100 2 0.5897 19.69531766633774 12.529706072143757 18.389603897166836 0 0 0
4485 1495 2 0.5897 21.418430093289437 10.256638062286834 23.764132850087883 0 0 0
3866 1289 2 0.5897 16.03410163770929 7.542353091832109 22.447678148894745 0 0 0
4592 1531 2 0.5897 15.750123900997757 13.513520466780228 23.91057250764015 0 0 0
3235 1079 3 -1.1794 18.303887164271984 8.643028380616013 17.965925607232876 0 0 0
3237 1079 2 0.5897 18.93058491539068 8.670322318017547 17.24292042710515 0 0 0
3238 1080 3 -1.1794 21.137927406095287 9.870455030856588 18.35338792471747 0 0 0
3239 1080 2 0.5897 21.55239892407086 10.731054715448174 18.415143576102274 0 0 0
3298 1100 3 -1.1794 18.754293656771484 12.358135014361487 18.42522752283239 0 0 0
3300 1100 2 0.5897 18.35354897355058 13.137129842025047 18.039478549672374 0 0 0
3301 1101 3 -1.1794 21.29525599306414 12.692137627459104 18.107950520718326 0 0 0
3303 1101 2 0.5897 22.0949703802901 13.006619968608348 18.529601604881762 0 0 0
3358 1120 3 -1.1794 18.25406682588749 14.8437132324892 17.905217223077695 0 0 0
3360 1120 2 0.5897 18.243450497837067 15.061374344226431 18.83728176974285 0 0 0
3361 1121 3 -1.1794 20.909219471424596 15.596842924614853 17.668269616096456 0 0 0
3362 1121 2 0.5897 21.041840980812065 14.710567142964374 18.00465975172572 0 0 0
3363 1121 2 0.5897 19.958539839683066 15.691209692162309 17.60881410269643 0 0 0
3868 1290 3 -1.1794 17.596249657432523 8.780198277919876 20.880528587898095 0 0 0
3869 1290 2 0.5897 17.569770950379315 9.735659491313394 20.93175598991236 0 0 0
3871 1291 3 -1.1794 20.898231817826243 9.393711247785978 20.78575884617781 0 0 0
3873 1291 2 0.5897 20.682248031562903 9.454363890186572 19.855218001912597 0 0 0
3931 1311 3 -1.1794 17.89977394290158 11.68463355100852 20.833699960326 0 0 0
3932 1311 2 0.5897 16.9690601419808 11.590104537503061 20.631048184032583 0 0 0
3933 1311 2 0.5897 18.307172069518224 11.901402379491206 19.995088140878487 0 0 0
3934 1312 3 -1.1794 21.526700122021257 11.835454532895914 21.745426899293655 0 0 0
3935 1312 2 0.5897 20.94713755417608 12.472935733159375 21.32834578541252 0 0 0
3936 1312 2 0.5897 21.28891297851795 10.998236735690792 21.34698576555834 0 0 0
3982 1328 3 -1.1794 18.41620305306038 14.372177973583856 20.730841830539486 0 0 0
3983 1328 2 0.5897 17.99855768573016 13.512068641844662 20.775742207973636 0 0 0
3984 1328 2 0.5897 17.690100735221442 14.994211864949726 20.7764598718102 0 0 0
3985 1329 3 -1.1794 21.268556481598665 14.339574762561282 21.06639862901746 0 0 0
3986 1329 2 0.5897 20.479876133499854 14.873913310419184 20.97313719424675 0 0 0
3987 1329 2 0.5897 21.656527069598305 14.62659015637063 21.893038546181305 0 0 0
3990 1330 2 0.5897 22.955765537282684 14.493949852396161 20.245279058187975 0 0 0
4043 1348 2 0.5897 18.78491974216304 18.249133188354627 20.941100284827055 0 0 0
4480 1494 3 -1.1794 18.247564903140496 9.667761257006473 24.473819881042754 0 0 0
4482 1494 2 0.5897 18.61422904392893 9.079593910482757 25.134008328397154 0 0 0
4483 1495 3 -1.1794 21.68240673215079 9.338729644130296 23.70094946563592 0 0 0
4484 1495 2 0.5897 20.965421856689908 8.914737610206222 23.229360234317433 0 0 0
4543 1515 3 -1.1794 18.810847108343893 12.367196211823016 23.52400731512566 0 0 0
4544 1515 2 0.5897 18.55947572306579 12.124001662954369 22.632995728308813 0 0 0
4545 1515 2 0.5897 18.939534256236872 11.531949154263652 23.9734899311825 0 0 0
4546 1516 3 -1.1794 21.24306817908872 13.136931088296029 24.345977424451043 0 0 0
4547 1516 2 0.5897 21.64172543052705 12.783966597092263 23.550540639631873 0 0 0
4548 1516 2 0.5897 20.30206994047188 13.117777821599224 24.171658784883764 0 0 0
4594 1532 3 -1.1794 18.612305480447702 15.470000269540302 23.49950849381308 0 0 0
4595 1532 2 0.5897 18.617004249523532 14.68783153313789 22.94776348715916 0 0 0
4596 1532 2 0.5897 17.919483811491506 15.30787848027542 24.139779548619675 0 0 0
4597 1533 3 -1.1794 21.16215426119603 15.704115233125332 23.472202143732513 0 0 0
4598 1533 2 0.5897 21.306491674001293 14.771624840403728 23.633010535526783 0 0 0
4599 1533 2 0.5897 20.211116542021404 15.792392954490122 23.409224470539925 0 0 0
4601 1534 2 0.5897 24.625239424346525 15.578269538938372 22.770527404219404 0 0 0
3425 1142 2 0.5897 22.777474567901567 16.68339385854658 17.54290858977969 0 0 0
4650 1550 2 0.5897 18.260109024892234 17.975587544521115 25.23516724506147 0 0 0
5209 1737 3 -1.1794 17.29174191311757 14.79008198989052 26.221490103993048 0 0 0
3241 1081 3 -1.1794 23.621111589506288 8.825840614663752 18.419508445620323 0 0 0
3243 1081 2 0.5897 22.72087843954841 8.733213184981926 18.10768659459898 0 0 0
3245 1082 2 0.5897 27.102683880234615 8.471398615440863 20.226559394107447 0 0 0
3247 1083 3 -1.1794 29.572930047847027 8.556788349953592 18.476113498146642 0 0 0
3249 1083 2 0.5897 28.717768823927052 8.28196235273465 18.80687213274222 0 0 0
3304 1102 3 -1.1794 23.742295569927172 11.016147399932816 16.669770587353142 0 0 0
3305 1102 2 0.5897 23.65628098777377 10.082754472267325 16.863707173906842 0 0 0
3306 1102 2 0.5897 24.068966940825465 11.045308189066747 15.77051106972891 0 0 0
3307 1103 3 -1.1794 26.141396280521576 11.10058904503552 18.580051878065234 0 0 0
3308 1103 2 0.5897 26.51031635910261 10.927180293801648 17.71399232646614 0 0 0
3309 1103 2 0.5897 25.240520348774066 11.373811932058302 18.406836682091154 0 0 0
3364 1122 3 -1.1794 23.913941319494445 13.853075507653823 17.175372192831592 0 0 0
3365 1122 2 0.5897 23.655491705724636 12.931463031551807 17.18351519083471 0 0 0
3366 1122 2 0.5897 23.87105010712274 14.122464959972387 18.092881741556237 0 0 0
3367 1123 3 -1.1794 27.950122725809734 14.15127125761418 17.56663133165612 0 0 0
3368 1123 2 0.5897 27.72767914689298 14.19359655708553 18.496663165758715 0 0 0
3370 1124 3 -1.1794 30.533473729247856 14.740529721511022 18.034773701840983 0 0 0
3372 1124 2 0.5897 29.92241616600073 14.008674783745157 17.949752096238324 0 0 0
3428 1143 2 0.5897 25.289627472997104 14.95782336906578 17.01231971036838 0 0 0
3874 1292 3 -1.1794 24.897352793639236 9.532721700826423 20.631797195623946 0 0 0
3875 1292 2 0.5897 24.41847842861703 9.154844355483917 19.894151020506335 0 0 0
3876 1292 2 0.5897 24.409612348486327 9.249221453599107 21.40508159825615 0 0 0
3877 1293 3 -1.1794 27.92226205994024 8.630704596750647 21.945980054264986 0 0 0
3879 1293 2 0.5897 27.943354786535455 7.674020748014819 21.969271148625154 0 0 0
3880 1294 3 -1.1794 30.96472131984775 8.684828550955638 20.96000461847342 0 0 0
3881 1294 2 0.5897 30.54089247928171 8.983940577833787 20.155559354151656 0 0 0
3937 1313 3 -1.1794 27.11082301145706 11.977730505436861 21.702125020494233 0 0 0
3938 1313 2 0.5897 26.767510470447366 11.216916981835391 21.23358319555406 0 0 0
3939 1313 2 0.5897 27.042976464988502 12.696987414963559 21.07419284788755 0 0 0
3940 1314 3 -1.1794 29.9889575110816 11.861179044229159 21.5836258471841 0 0 0
3941 1314 2 0.5897 30.32040299848816 11.301989665470606 22.286251698986334 0 0 0
3942 1314 2 0.5897 29.044214617127455 11.899370389331501 21.732740311621786 0 0 0
3988 1330 3 -1.1794 23.800531686041094 14.212660762452519 19.893885115734342 0 0 0
3989 1330 2 0.5897 24.349056286167087 14.077945187295244 20.666674499044657 0 0 0
3991 1331 3 -1.1794 27.485475975773504 14.457901218258502 20.248605082631883 0 0 0
3992 1331 2 0.5897 28.270984631618308 14.989037017112837 20.379383045610663 0 0 0
3993 1331 2 0.5897 26.871927046925695 14.768898982166867 20.91424020531838 0 0 0
3994 1332 3 -1.1794 31.099065608437236 14.87248093942576 21.105771948516907 0 0 0
3995 1332 2 0.5897 30.84927792634711 15.017980179506765 20.193265477001553 0 0 0
3996 1332 2 0.5897 31.016385014213554 13.926902414673958 21.2293735383987 0 0 0
4049 1350 2 0.5897 23.796722522041797 16.736394029164433 21.425617782485155 0 0 0
4052 1351 2 0.5897 26.764803855079908 16.412553357200927 22.432515650280614 0 0 0
4486 1496 3 -1.1794 24.36367933716984 9.729609371409175 23.655773470674482 0 0 0
4487 1496 2 0.5897 24.293693347732308 10.672569425995878 23.50691179035561 0 0 0
4549 1517 3 -1.1794 24.274202238012627 12.046595334762085 22.124196394369324 0 0 0
4550 1517 2 0.5897 23.354667176968057 12.139333920530172 21.875025640311666 0 0 0
4551 1517 2 0.5897 24.54676767045739 11.21726336706639 21.73158046920627 0 0 0
4552 1518 3 -1.1794 26.582470992425986 12.948820463154068 24.251661672202953 0 0 0
4553 1518 2 0.5897 27.167236139480583 12.724717975092826 23.527742274261897 0 0 0
4554 1518 2 0.5897 25.86769645774158 12.315386998107936 24.18769570774146 0 0 0
4600 1534 3 -1.1794 24.029275844301335 14.82927983863916 22.77912834851078 0 0 0
4602 1534 2 0.5897 24.60163709692441 14.06623861301561 22.699110556935747 0 0 0
4603 1535 3 -1.1794 30.627180755558456 14.257724191013347 23.800311723548567 0 0 0
4604 1535 2 0.5897 30.508571099445845 13.583010042741414 24.46883653228415 0 0 0
4605 1535 2 0.5897 29.741326182087867 14.448146715215845 23.49171274609154 0 0 0
4658 1553 2 0.5897 30.99033422621826 16.069325013696638 22.917050506407072 0 0 0
4051 1351 3 -1.1794 25.992947403350207 16.5509855912746 21.883602279660394 0 0 0
4654 1552 3 -1.1794 28.220944534832146 15.523237432820617 22.99550025319132 0 0 0
4655 1552 2 0.5897 28.05790405908963 15.654357785255502 23.929554276507762 0 0 0
5165 1722 2 0.5897 26.59147470155127 12.308693688844055 26.926337875183336 0 0 0
4492 1498 3 -1.1794 36.63668334766882 8.648438980623007 23.312614304485606 0 0 0
3252 1084 2 0.5897 35.03833010462696 7.556353544534943 18.047191772248226 0 0 0
3253 1085 3 -1.1794 36.20063221496553 8.675545498395497 17.44041587213643 0 0 0
3255 1085 2 0.5897 35.79703572681956 9.388339995135228 16.945173055179286 0 0 0
3310 1104 3 -1.1794 33.02033947346182 13.58963194585086 17.704502865089562 0 0 0
3311 1104 2 0.5897 32.910781302712905 12.725262378829868 18.1008540820681 0 0 0
3312 1104 2 0.5897 33.90989638624285 13.851492575808019 17.941885485800256 0 0 0
3313 1105 3 -1.1794 36.53645408795459 11.554227661235053 17.324865633741325 0 0 0
3315 1105 2 0.5897 36.146062715675676 11.242782160648936 18.141460211187503 0 0 0
3318 1106 2 0.5897 38.28967590877103 11.913437796497146 17.541517738819547 0 0 0
3373 1125 3 -1.1794 35.50009648806891 15.110946945849902 17.744414099845546 0 0 0
3374 1125 2 0.5897 35.33847793317632 15.971327046057171 18.131528282246983 0 0 0
3375 1125 2 0.5897 36.41348135409894 15.1435033878088 17.45998503249996 0 0 0
3883 1295 3 -1.1794 33.38901729012681 9.730407574418233 21.883820343878508 0 0 0
3884 1295 2 0.5897 33.494416545498595 9.20818875518073 22.679062653103045 0 0 0
3885 1295 2 0.5897 32.51025360766077 9.516063283621085 21.570671490115647 0 0 0
3886 1296 3 -1.1794 35.77279616736057 8.2905119636997 20.829863134283638 0 0 0
3887 1296 2 0.5897 36.06814908370372 8.603487053255677 21.68487460128168 0 0 0
3888 1296 2 0.5897 34.817861109046504 8.280166413345043 20.89485097020542 0 0 0
3891 1297 2 0.5897 37.662207461981275 9.049252502070209 20.332256178562552 0 0 0
3943 1315 3 -1.1794 32.40309441590691 12.048843548436743 20.361018209584977 0 0 0
3944 1315 2 0.5897 32.88928084302865 11.225646793244014 20.314096542029333 0 0 0
3945 1315 2 0.5897 31.615820483138585 11.834401351310749 20.861464905977446 0 0 0
3946 1316 3 -1.1794 35.49410282810407 11.449366004730416 19.903419147344586 0 0 0
3947 1316 2 0.5897 35.594452477972965 10.615978430663548 20.363448467199273 0 0 0
3948 1316 2 0.5897 35.244236771774396 12.07185917055931 20.58628125130441 0 0 0
3951 1317 2 0.5897 39.1923855928663 12.198419809268275 19.38576275997044 0 0 0
3997 1333 3 -1.1794 33.85999325563648 14.74946833754973 21.74974332666488 0 0 0
3998 1333 2 0.5897 33.89616426031564 14.038466532710956 22.389586731639355 0 0 0
3999 1333 2 0.5897 32.993851336826076 14.669021936312625 21.35029582980447 0 0 0
4000 1334 3 -1.1794 35.79671818365603 16.207425256879592 20.412186604914258 0 0 0
4001 1334 2 0.5897 36.525263711195976 15.608230987318258 20.249643788038004 0 0 0
4002 1334 2 0.5897 35.030305812911166 15.638800896376399 20.48641753492341 0 0 0
4003 1335 3 -1.1794 38.07620791011628 14.90479419835408 19.64554849633557 0 0 0
4005 1335 2 0.5897 37.85025662377366 14.01524927403769 19.917370233491255 0 0 0
4489 1497 3 -1.1794 33.36988551796281 8.774089985435081 24.645691371473763 0 0 0
4490 1497 2 0.5897 32.52943323779966 8.369318358930045 24.431141746167828 0 0 0
4491 1497 2 0.5897 33.14115251777375 9.646312110041892 24.966847941929935 0 0 0
4493 1498 2 0.5897 36.18580668045819 7.80415025853115 23.301743056356315 0 0 0
4494 1498 2 0.5897 37.552523717745935 8.429225114012599 23.48411726969062 0 0 0
4555 1519 3 -1.1794 33.834625532582265 12.474950278651024 23.286525569094472 0 0 0
4556 1519 2 0.5897 34.32907389207572 11.945096442846264 23.911830961702726 0 0 0
4557 1519 2 0.5897 33.35135392653093 11.837351530776768 22.76102739511734 0 0 0
4558 1520 3 -1.1794 36.22916814660121 12.33034080165706 25.446248607196814 0 0 0
4559 1520 2 0.5897 36.22523565684989 11.409524081967605 25.707619220902277 0 0 0
4560 1520 2 0.5897 35.63817539621865 12.758203280607312 26.06584077131598 0 0 0
4562 1521 2 0.5897 38.010136081821656 12.399181245469748 24.847368657117567 0 0 0
4606 1536 3 -1.1794 32.93536218376456 15.401952752494015 24.38142151680718 0 0 0
4607 1536 2 0.5897 32.1310930590171 14.903371597558772 24.237199898182133 0 0 0
4608 1536 2 0.5897 33.4124627186679 15.332263424800116 23.554529724532042 0 0 0
4661 1554 2 0.5897 33.43205735973457 17.801237395853473 24.441019902890897 0 0 0
5223 1741 2 0.5897 33.67851238313884 14.61499076895473 26.116762561223815 0 0 0
5225 1742 2 0.5897 36.76330429416438 16.480787848536814 24.845169637814468 0 0 0
30207 0 1 0 36.98868302342918 13.776762146749526 22.530070188863014 0 0 0
3889 1297 3 -1.1794 38.37334484867717 9.678999072043009 20.450303195916813 0 0 0
5114 1705 2 0.5897 35.32522654248375 9.03580863629533 25.50480847335946 0 0 0
3258 1086 2 0.5897 39.713703898598126 10.199619788829132 18.00534918517822 0 0 0
4499 1500 2 0.5897 41.89568365988156 9.008685224347776 23.728431767278288 0 0 0
4502 1501 2 0.5897 45.348612226506006 10.82605982309299 22.5655440485243 0 0 0
3256 1086 3 -1.1794 40.32046323367445 9.462033809511581 18.068927681614614 0 0 0
3950 1317 2 0.5897 38.86670137123797 11.346484200543605 20.594080015004 0 0 0
4561 1521 3 -1.1794 38.92490714121441 12.148530172922447 24.718525054662166 0 0 0
3261 1087 2 0.5897 43.18564533095266 8.702380793559712 17.430766309817223 0 0 0
3262 1088 3 -1.1794 45.079570714373716 9.148004146648955 18.166330843410528 0 0 0
3263 1088 2 0.5897 45.901387128171876 9.05050337378517 18.64731270252921 0 0 0
3316 1106 3 -1.1794 39.204977985312084 12.173137115222257 17.43658873085765 0 0 0
3319 1107 3 -1.1794 42.80777861048479 13.988815138625254 16.87650813003774 0 0 0
3321 1107 2 0.5897 41.95536476565325 14.155798515991757 16.474339883904133 0 0 0
3377 1126 2 0.5897 38.63851619300098 14.96955146256426 18.123017997281924 0 0 0
3379 1127 3 -1.1794 41.231304982454866 15.464506802471336 18.84702141128711 0 0 0
3380 1127 2 0.5897 41.573689391231284 15.502293374512519 19.740092949197038 0 0 0
3382 1128 3 -1.1794 44.35494350845919 15.990099645053409 18.315697998539864 0 0 0
3383 1128 2 0.5897 44.450755913334 15.316467188116128 17.6424439627039 0 0 0
3384 1128 2 0.5897 45.14379344414989 15.907734089311822 18.851575085307054 0 0 0
3890 1297 2 0.5897 39.15966001585267 9.139855520196582 20.535535040292167 0 0 0
3893 1298 2 0.5897 41.427267354974596 8.832739810740552 21.47382509835104 0 0 0
3897 1299 2 0.5897 46.55454144314915 8.389361685684488 21.17822522925867 0 0 0
3949 1317 3 -1.1794 38.91692732290354 12.256213018541 20.300647731260483 0 0 0
3952 1318 3 -1.1794 40.89283503342668 12.896494555221546 22.537462253212777 0 0 0
3953 1318 2 0.5897 40.374217393336835 12.271624912957162 23.044222101072723 0 0 0
3954 1318 2 0.5897 40.51362933500289 12.866496925435522 21.659091574635074 0 0 0
3955 1319 3 -1.1794 45.433298442235625 12.275136877165986 21.386503952584434 0 0 0
3956 1319 2 0.5897 46.37109833205541 12.090952280663178 21.333213728792636 0 0 0
3957 1319 2 0.5897 45.375395916267436 13.230527672524666 21.37610727622084 0 0 0
4004 1335 2 0.5897 38.99132467466696 15.010097579229742 19.90574855784535 0 0 0
4006 1336 3 -1.1794 42.868436082157906 15.44242805319154 21.009354752863807 0 0 0
4007 1336 2 0.5897 43.546477856134025 15.060046285932364 20.45233075563261 0 0 0
4008 1336 2 0.5897 43.00914582175244 15.042523974923117 21.867556836963207 0 0 0
4009 1337 3 -1.1794 45.827065329158316 15.185109766296552 20.53396108663246 0 0 0
4010 1337 2 0.5897 46.70024398638683 14.95934345007238 20.213306853404458 0 0 0
4011 1337 2 0.5897 45.980617033129484 15.572693732362096 21.395606124217487 0 0 0
4058 1353 2 0.5897 38.444706380130725 17.384827344320257 21.276060941572844 0 0 0
4061 1354 2 0.5897 42.75850911397282 17.111677198719782 21.268212533491297 0 0 0
4497 1499 2 0.5897 39.89191179362737 8.031669350581327 23.582264664984674 0 0 0
4498 1500 3 -1.1794 41.294697387371855 9.515872931239914 24.274149667908613 0 0 0
4500 1500 2 0.5897 41.830279727576155 9.811147545404555 25.010489505124568 0 0 0
4501 1501 3 -1.1794 45.37979362635944 10.19914170446656 23.288201640026106 0 0 0
4503 1501 2 0.5897 45.516230975875665 9.351545104497156 22.86488552610217 0 0 0
4563 1521 2 0.5897 38.92369137538425 11.193619013314734 24.784665511158053 0 0 0
4564 1522 3 -1.1794 45.38840183180368 12.419246112212564 24.952501997862235 0 0 0
4565 1522 2 0.5897 46.265438386115875 12.036952506692213 24.92267291980898 0 0 0
4566 1522 2 0.5897 44.87577441311768 11.891896297330687 24.339846217250916 0 0 0
4609 1537 3 -1.1794 43.006481322141546 14.779977999160192 23.677943454480776 0 0 0
4610 1537 2 0.5897 42.24982713526194 14.976173119111582 24.230404824005454 0 0 0
4611 1537 2 0.5897 43.25201874529949 13.88593849300416 23.915928365596134 0 0 0
4612 1538 3 -1.1794 45.713825461930824 15.88203517820584 23.288838794345516 0 0 0
4613 1538 2 0.5897 44.78428099794053 15.70663434263666 23.435176805702977 0 0 0
4614 1538 2 0.5897 46.1585997810189 15.435808024459499 24.00945630654891 0 0 0
30144 0 1 0 39.70071877527962 15.60176429875575 23.14685300469913 0 0 0
30264 0 1 0 42.86024249419373 11.13341909898169 19.825595783481557 0 0 0
4670 1557 2 0.5897 43.381074460271066 18.461524604267048 24.21531921945749 0 0 0
5228 1743 2 0.5897 40.35762174583138 14.707915022127937 25.778110031065204 0 0 0
3323 1108 2 0.5897 49.36277976273186 11.154832882556295 20.258383925130346 0 0 0
3265 1089 3 -1.1794 47.92889449612831 8.44811013132465 18.491582650863727 0 0 0
4504 1502 3 -1.1794 48.10624736609172 8.816437301974172 24.9956362390705 0 0 0
4506 1502 2 0.5897 47.63657051297207 9.201569649291379 24.25583315042719 0 0 0
4509 1503 2 0.5897 50.458510081042924 10.041545000224183 25.249125051500307 0 0 0
3267 1089 2 0.5897 48.19921825708376 8.358791893037765 17.577701019027987 0 0 0
3268 1090 3 -1.1794 51.17888835443227 8.296499528409829 17.54507330613053 0 0 0
3270 1090 2 0.5897 50.693040327143244 9.004949310443632 17.967308580194413 0 0 0
3273 1091 2 0.5897 52.999293414678306 8.368126833763556 17.53672812843055 0 0 0
3322 1108 3 -1.1794 48.41767108656749 11.302924630833402 20.29110736476223 0 0 0
3324 1108 2 0.5897 48.04189182427689 10.430257991758316 20.407186783677066 0 0 0
3325 1109 3 -1.1794 50.75821590233594 11.7593886483329 18.753822211039587 0 0 0
3326 1109 2 0.5897 51.107870783390176 12.592551490626503 19.069755903928577 0 0 0
3327 1109 2 0.5897 51.53020539245505 11.262174444973974 18.483560121732467 0 0 0
3386 1129 2 0.5897 50.304110668099725 14.510719333312586 17.921661472620222 0 0 0
3387 1129 2 0.5897 50.95597187932326 14.925904334931726 16.619894977836655 0 0 0
3388 1130 3 -1.1794 53.84409429570641 15.83555224851775 19.17456921322611 0 0 0
3389 1130 2 0.5897 53.63824258916959 16.406228389850234 18.434173779941833 0 0 0
3446 1149 2 0.5897 47.92066910483426 16.362871524982708 17.884092647886998 0 0 0
3898 1300 3 -1.1794 48.504384051908566 8.673445405131723 21.671182104657486 0 0 0
3899 1300 2 0.5897 49.03981563425762 9.230902896803745 21.106570794791473 0 0 0
3901 1301 3 -1.1794 50.891813830986266 10.749088658092626 21.890757718439794 0 0 0
3902 1301 2 0.5897 51.652238264266856 10.184381845770076 21.752580405133497 0 0 0
3904 1302 3 -1.1794 53.39341897580168 9.56108393507609 20.207861639388206 0 0 0
3906 1302 2 0.5897 54.08709535543315 9.337483939368765 20.828383672376955 0 0 0
3958 1320 3 -1.1794 52.88889396703425 12.364572663965335 20.412606443511535 0 0 0
3959 1320 2 0.5897 52.18897696118431 11.730518417782156 20.56856566400729 0 0 0
3960 1320 2 0.5897 53.671650672763825 11.83001340963511 20.27929952891476 0 0 0
4012 1338 3 -1.1794 48.43695371656376 15.069095406170444 21.744883830328057 0 0 0
4013 1338 2 0.5897 48.86998371435919 15.897031228236797 21.952823934564112 0 0 0
4014 1338 2 0.5897 48.25953479400448 14.670458735072645 22.596848052654185 0 0 0
4015 1339 3 -1.1794 50.5315812953166 14.33281231353728 19.6630615463632 0 0 0
4016 1339 2 0.5897 50.90549065293361 15.212082931406478 19.60555088707261 0 0 0
4017 1339 2 0.5897 49.747391766842405 14.440238780722716 20.20133532340756 0 0 0
4018 1340 3 -1.1794 54.52146511254936 15.202482720832736 21.634608936488256 0 0 0
4019 1340 2 0.5897 54.38004560403165 15.147818613419918 20.689493266267743 0 0 0
4020 1340 2 0.5897 53.64192528181609 15.17185783921203 22.011043753956812 0 0 0
4070 1357 2 0.5897 54.203444771724776 16.861992932079602 21.68489274326146 0 0 0
4505 1502 2 0.5897 48.16042706624875 9.522715550481959 25.63942781427411 0 0 0
4507 1503 3 -1.1794 50.549109515102536 10.785948776477582 24.6542414449303 0 0 0
4508 1503 2 0.5897 51.49053272754492 10.85217918198377 24.494342741537253 0 0 0
4510 1504 3 -1.1794 54.15580272926134 10.466633973066466 23.721289938371804 0 0 0
4512 1504 2 0.5897 54.163833327960425 11.422540786336391 23.770381393800555 0 0 0
4567 1523 3 -1.1794 48.490158500242856 11.665389308044478 23.232743563741707 0 0 0
4568 1523 2 0.5897 48.84827726500807 11.364465162662437 22.397622361454893 0 0 0
4569 1523 2 0.5897 49.13855255941967 11.395498688835861 23.883109448953444 0 0 0
4570 1524 3 -1.1794 53.66208631723429 13.063142696842075 23.27125689901983 0 0 0
4571 1524 2 0.5897 53.848143385146045 12.902498592121397 22.346157609627877 0 0 0
4572 1524 2 0.5897 54.38661162099634 13.612820492722921 23.569836895621474 0 0 0
4615 1539 3 -1.1794 48.43409720364278 14.021411470767738 24.21780590881605 0 0 0
4616 1539 2 0.5897 47.72701627933619 14.180064219304075 24.84318372588346 0 0 0
4617 1539 2 0.5897 48.265601621985724 13.140472207092719 23.88346030638033 0 0 0
4618 1540 3 -1.1794 50.89420862694566 15.273894241832306 22.88679342702525 0 0 0
4619 1540 2 0.5897 50.95647145404346 14.765229808649792 23.695258394384574 0 0 0
4620 1540 2 0.5897 50.46767006639583 14.684562183308717 22.264712806866193 0 0 0
4679 1560 2 0.5897 50.84409167585753 16.901470228366303 23.833150318717458 0 0 0
5183 1728 2 0.5897 52.02115277614427 13.438261653918744 24.621191760344978 0 0 0
30077 0 1 0 53.755547804068755 12.182357656398349 17.258014474344264 0 0 0
4066 1356 3 -1.1794 51.56358708194103 17.194637273532425 19.948750892961666 0 0 0
5130 1710 2 0.5897 53.534571094021835 10.460737537464443 26.609192752032612 0 0 0
5234 1745 2 0.5897 50.427546835205405 14.565253991773817 26.53703398164251 0 0 0
3393 1131 2 0.5897 57.59646400683821 14.858485513230047 18.62514230974989 0 0 0
3909 1303 2 0.5897 58.69668984167149 9.412088703558334 20.40475525619895 0 0 0
4514 1505 2 0.5897 58.231603667294664 10.218360978452306 24.591860547033054 0 0 0
3274 1092 3 -1.1794 58.78474217506994 8.428091422586723 17.99451698567612 0 0 0
3275 1092 2 0.5897 59.28377698884325 8.372771161571258 17.179572071046156 0 0 0
3328 1110 3 -1.1794 56.94652319502307 11.33688347397071 17.184389013738887 0 0 0
3330 1110 2 0.5897 56.434787072953824 11.499538949408105 17.97679126479476 0 0 0
3331 1111 3 -1.1794 59.54479790871853 12.14934838695505 16.998698000027918 0 0 0
3332 1111 2 0.5897 59.9795181698319 11.691187410143748 17.717960507521695 0 0 0
3391 1131 3 -1.1794 56.645521379171825 14.841300921479528 18.73305222786427 0 0 0
3392 1131 2 0.5897 56.333839373172744 14.277189828178043 18.02533442570765 0 0 0
3394 1132 3 -1.1794 59.37304704940939 14.820912650943292 17.950936294791337 0 0 0
3395 1132 2 0.5897 59.70114357635387 15.269411122057406 17.17155525213026 0 0 0
3396 1132 2 0.5897 59.69792089567909 13.92448920126088 17.866587634367818 0 0 0
3453 1151 2 0.5897 57.35951414200753 17.0427840714447 19.062846871284563 0 0 0
3455 1152 2 0.5897 60.561574113784594 18.909057150304584 16.598290602005797 0 0 0
3907 1303 3 -1.1794 57.918144590959585 9.9074057674249 20.150275511997226 0 0 0
3908 1303 2 0.5897 57.89244514347901 9.840388894838377 19.195770354372257 0 0 0
3910 1304 3 -1.1794 60.183979457547416 8.092131681442892 20.378545850530976 0 0 0
3911 1304 2 0.5897 60.00743051372408 8.249443094363507 19.451014200751906 0 0 0
3961 1321 3 -1.1794 55.70147883491591 11.86180237182127 19.949346066145445 0 0 0
3962 1321 2 0.5897 56.50014901797814 11.386907139926512 20.179200717813366 0 0 0
3963 1321 2 0.5897 55.85629755397696 12.75485463344264 20.257112262342343 0 0 0
3964 1322 3 -1.1794 61.26201961448676 11.150155524691055 19.020798063841138 0 0 0
3965 1322 2 0.5897 61.037945806368356 11.670028213948504 19.79264939352995 0 0 0
3966 1322 2 0.5897 62.07425743771449 11.539416837702522 18.696796653992145 0 0 0
4073 1358 2 0.5897 57.35182837130876 17.297982911308807 21.775907096324275 0 0 0
4076 1359 2 0.5897 59.97877616515157 18.693085356569064 21.163752324880946 0 0 0
4513 1505 3 -1.1794 57.359000911673625 10.604417962410478 24.515987257247943 0 0 0
4516 1506 3 -1.1794 60.221754607734404 9.095506059292811 24.248538780024305 0 0 0
4517 1506 2 0.5897 61.01819909193106 9.215084987878248 23.73122917718094 0 0 0
4573 1525 3 -1.1794 56.29156325624706 13.337766459285602 24.493513646780322 0 0 0
4574 1525 2 0.5897 56.380792905540886 12.464479965671758 24.111884676078073 0 0 0
4575 1525 2 0.5897 57.15672465295744 13.531539926795684 24.854318294031355 0 0 0
4621 1541 3 -1.1794 58.925814383124774 14.57422098465998 25.4653698605349 0 0 0
4622 1541 2 0.5897 59.66784504063647 13.991322687235485 25.626158202851926 0 0 0
4623 1541 2 0.5897 59.323407589358325 15.429679854591635 25.30306840145723 0 0 0
5132 1711 2 0.5897 56.90954578569961 9.907972705589279 26.26504675911537 0 0 0
30137 0 1 0 60.910586021614954 15.893530429910935 21.764099343003018 0 0 0
30165 0 1 0 58.99779392926705 13.081671336281108 21.853765919167415 0 0 0
30181 0 1 0 62.352499946612255 12.062583730919417 21.96398242601049 0 0 0
3335 1112 2 0.5897 63.196713279321486 13.68217180143376 18.53277395158663 0 0 0
5135 1712 2 0.5897 59.84393852420753 9.844121041213853 25.911361535819715 0 0 0
5238 1746 2 0.5897 56.23379837040485 15.356171073300905 25.918109828240873 0 0 0
3281 1094 2 0.5897 66.93763973493523 9.177285728925371 17.36540520872381 0 0 0
3283 1095 3 -1.1794 68.30733273936777 8.27050801299251 18.688083590231518 0 0 0
3917 1306 2 0.5897 66.15486395017875 9.122698375407548 19.54295945891765 0 0 0
4625 1542 2 0.5897 62.89926099431354 16.238904826715235 24.65189663097109 0 0 0
3277 1093 3 -1.1794 63.95584852073155 9.974347283292929 17.93223186055937 0 0 0
3279 1093 2 0.5897 63.89542649915901 10.910807398842428 17.743490901514143 0 0 0
3280 1094 3 -1.1794 66.34902322801888 9.740914929075103 16.863325706798957 0 0 0
3282 1094 2 0.5897 65.5507897137922 9.783869705986932 17.38983252231696 0 0 0
3284 1095 2 0.5897 68.67485310946205 9.153502155940728 18.726598573345548 0 0 0
3334 1112 3 -1.1794 63.46943607788066 12.768309553029336 18.450854747932212 0 0 0
3336 1112 2 0.5897 64.36591371865225 12.754428239947314 18.786066870412643 0 0 0
3337 1113 3 -1.1794 66.47375309364372 12.518232939555494 17.623712129123636 0 0 0
3338 1113 2 0.5897 66.51825334530004 11.602777881741902 17.347678557581784 0 0 0
3339 1113 2 0.5897 66.39666029954867 12.477988250454262 18.57695316196701 0 0 0
3340 1114 3 -1.1794 69.54595020785683 10.888194523377829 18.733798630277715 0 0 0
3342 1114 2 0.5897 70.15689095148454 10.779618371470933 19.462629520767166 0 0 0
3397 1133 3 -1.1794 63.527552309157144 15.61283643696844 18.003312873979667 0 0 0
3399 1133 2 0.5897 63.80714679458792 15.623544136682781 18.918705773020886 0 0 0
3400 1134 3 -1.1794 66.5127420469288 15.477337190561906 17.160885867913855 0 0 0
3402 1134 2 0.5897 66.56992997699469 15.62216842857945 18.105335808113523 0 0 0
3403 1135 3 -1.1794 69.53016651411886 13.729529881972939 17.89619025323719 0 0 0
3404 1135 2 0.5897 69.52814035951313 13.98220570628193 18.81943556974027 0 0 0
3405 1135 2 0.5897 69.09153293500118 14.45295231515143 17.448426863405743 0 0 0
3458 1153 2 0.5897 62.31749252666254 16.968625324601845 18.339466352381482 0 0 0
3462 1154 2 0.5897 64.40358587637108 18.24373939003699 19.647307835942403 0 0 0
3913 1305 3 -1.1794 62.79613559473569 8.867085756635937 20.326081987742516 0 0 0
3914 1305 2 0.5897 61.85358595290698 8.701211718161648 20.308255800899452 0 0 0
3916 1306 3 -1.1794 65.8799166744977 9.823322404212872 20.13436608814164 0 0 0
3918 1306 2 0.5897 65.00287171156427 9.566600982081775 20.41917809956116 0 0 0
3967 1323 3 -1.1794 66.11755048244034 12.379220660453795 20.90607752867247 0 0 0
3968 1323 2 0.5897 66.07082912050056 11.430570829881583 20.787269638042236 0 0 0
3969 1323 2 0.5897 66.20654516138342 12.498568451437 21.851628897247075 0 0 0
3970 1324 3 -1.1794 69.24799806325146 12.091187568152515 21.235624409584343 0 0 0
3971 1324 2 0.5897 68.3197049746957 11.974374197783522 21.033489613911613 0 0 0
3972 1324 2 0.5897 69.26473948646274 12.314128960680037 22.166349879571943 0 0 0
4021 1341 3 -1.1794 63.971028269283856 14.920715884786826 20.593245195591162 0 0 0
4022 1341 2 0.5897 64.04408176588431 15.59718765256955 21.266506854031775 0 0 0
4023 1341 2 0.5897 64.46765084713081 14.180447599166243 20.941958715865812 0 0 0
4024 1342 3 -1.1794 66.88633187449105 16.324146904710823 20.7987977328838 0 0 0
4025 1342 2 0.5897 66.94111922238939 16.510033105169956 21.736175099668372 0 0 0
4026 1342 2 0.5897 66.23100502362668 16.939514170529407 20.470007704332893 0 0 0
4027 1343 3 -1.1794 69.28582188818953 14.885989892690201 20.263266951957707 0 0 0
4028 1343 2 0.5897 68.41472154888865 15.260621155575784 20.132620887968866 0 0 0
4029 1343 2 0.5897 69.12031052605433 14.005369432396972 20.599935684757693 0 0 0
4519 1507 3 -1.1794 63.30838267075688 9.13140857433689 23.088124683245805 0 0 0
4520 1507 2 0.5897 63.07240740740285 8.972296994435842 22.174214602044863 0 0 0
4522 1508 3 -1.1794 66.35096012189467 8.960581684559491 25.98114213966221 0 0 0
4524 1508 2 0.5897 66.69610917965285 9.708394430820556 26.46887164462609 0 0 0
4525 1509 3 -1.1794 68.69640908550501 9.261677147389522 24.503426205000334 0 0 0
4526 1509 2 0.5897 68.91826219959435 10.19148982746589 24.453816402795546 0 0 0
4576 1526 3 -1.1794 63.974653702295946 11.156504887554593 24.86972938359068 0 0 0
4577 1526 2 0.5897 63.31082420989158 11.201225960783663 25.557888064846622 0 0 0
4578 1526 2 0.5897 63.59047737025456 10.58805812119229 24.202264386629494 0 0 0
4579 1527 3 -1.1794 66.6507427271226 12.266575213896758 25.432364822593243 0 0 0
4580 1527 2 0.5897 67.2814901112747 11.578374597332923 25.220776923115164 0 0 0
4581 1527 2 0.5897 65.80595143998781 11.91088507378478 25.15660165675994 0 0 0
4582 1528 3 -1.1794 69.67500966652717 11.800230858195864 24.012180570473546 0 0 0
4583 1528 2 0.5897 0.2565026382608766 11.522227187367841 23.76335192696883 1 0 0
4584 1528 2 0.5897 69.78522506979184 12.20659599014968 24.871803631998123 0 0 0
4624 1542 3 -1.1794 63.81929014399024 16.479281354732727 24.761429241741116 0 0 0
4626 1542 2 0.5897 63.79510977355065 17.3789396778587 25.087408026515504 0 0 0
4627 1543 3 -1.1794 65.45060909434292 14.033767431601602 23.196932329388616 0 0 0
4628 1543 2 0.5897 65.78896432686236 13.575141334773878 23.96596402750795 0 0 0
4629 1543 2 0.5897 65.01795001423052 14.810394142456563 23.55174040532192 0 0 0
4630 1544 3 -1.1794 0.6252943887740701 15.014529185463905 23.422022240453007 1 0 0
4631 1544 2 0.5897 70.22980275343306 15.039576942993971 24.07920996670344 0 0 0
4632 1544 2 0.5897 1.4363232797653962 15.031277645722142 23.930139646812634 1 0 0
30019 0 1 0 68.00675178964848 15.306203130941073 24.893337735721918 0 0 0
4078 1360 3 -1.1794 64.27011092919193 17.706477353325624 22.305517167670978 0 0 0
4694 1565 2 0.5897 0.8442645290818136 18.71057487117145 24.4116577386839 1 0 0
5138 1713 2 0.5897 64.06984540501628 9.036971658912334 26.230851255040786 0 0 0
3407 1136 2 0.5897 1.0732984420720726 19.31235296417907 19.707519773003344 0 0 0
3467 1156 2 0.5897 3.8943678247645397 21.39951154024648 17.57988434934571 0 0 0
3406 1136 3 -1.1794 1.9223382292614186 19.291256008325238 19.26602406355549 0 0 0
3408 1136 2 0.5897 2.4880108479617586 18.794614299741095 19.857288799325804 0 0 0
3409 1137 3 -1.1794 4.8200676777119345 18.39440562847012 18.29639511902919 0 0 0
3411 1137 2 0.5897 5.570147291247617 17.809172531795788 18.190969147369334 0 0 0
3463 1155 3 -1.1794 2.454284201781661 22.112972386099262 18.540846672507588 0 0 0
3464 1155 2 0.5897 2.868409126053501 22.777300958623023 19.091664287779995 0 0 0
3465 1155 2 0.5897 2.310526633094352 21.370396595414444 19.127486760626688 0 0 0
3466 1156 3 -1.1794 4.776389370272385 21.08193011359377 17.386462295368283 0 0 0
3468 1156 2 0.5897 4.742691589711668 20.14562332113738 17.58249059996304 0 0 0
3517 1173 3 -1.1794 4.041550240917178 24.509895918751543 18.320380750441835 0 0 0
3519 1173 2 0.5897 4.912553035531512 24.12225087130853 18.234839165597414 0 0 0
4030 1344 3 -1.1794 3.083011133374327 17.71895569828557 21.517688597578257 0 0 0
4031 1344 2 0.5897 4.013600401523345 17.817732755316896 21.316494113938035 0 0 0
4033 1345 3 -1.1794 5.88615895498736 18.41546228940896 21.320116962267225 0 0 0
4034 1345 2 0.5897 6.14266966007397 17.928179832848535 20.53718086956527 0 0 0
4035 1345 2 0.5897 6.6810887545064235 18.450450844907877 21.85218403359512 0 0 0
4081 1361 3 -1.1794 4.955950571003632 20.986900214151902 20.820229050864675 0 0 0
4082 1361 2 0.5897 5.400620803385452 20.161331842894523 21.012418498551384 0 0 0
4083 1361 2 0.5897 4.348062842068187 20.772963161242853 20.11246154978683 0 0 0
4138 1380 3 -1.1794 2.9284304209260617 23.759166461508247 21.204081109286452 0 0 0
4139 1380 2 0.5897 2.305612859389838 23.96758034593636 20.50773795813656 0 0 0
4140 1380 2 0.5897 3.7113002416656595 24.264490999469086 20.98500422739745 0 0 0
4141 1381 3 -1.1794 5.624059234405663 24.20416992070751 21.081222654015722 0 0 0
4142 1381 2 0.5897 5.513518215717038 23.253402797691272 21.073847533805424 0 0 0
4143 1381 2 0.5897 5.83248897378903 24.41448692831831 21.991472977316686 0 0 0
4199 1400 2 0.5897 1.8814823297366774 27.062758047424513 20.67851534154081 0 0 0
4633 1545 3 -1.1794 2.37701102998009 18.539897040721417 23.918462664147636 0 0 0
4635 1545 2 0.5897 2.6221264819288663 18.051690827784654 23.1324573164286 0 0 0
4636 1546 3 -1.1794 5.184892002758623 18.722874613304086 24.716261511043665 0 0 0
4637 1546 2 0.5897 5.355922994406525 19.637179393859608 24.49036997158166 0 0 0
4638 1546 2 0.5897 4.310485606384212 18.549096436177983 24.36777044492827 0 0 0
4696 1566 3 -1.1794 2.1410661060700398 21.324532182822455 23.10708709312381 0 0 0
4697 1566 2 0.5897 1.762965152812451 21.78138593069921 22.355718285484294 0 0 0
4698 1566 2 0.5897 3.0751812554344675 21.529698512071786 23.067502132852557 0 0 0
4699 1567 3 -1.1794 5.440161742595359 21.351617662009744 23.76135732785059 0 0 0
4700 1567 2 0.5897 5.662916856865887 21.38437381988522 24.69170077979922 0 0 0
4701 1567 2 0.5897 6.227065059695275 21.008273269220574 23.33812033977584 0 0 0
4750 1584 3 -1.1794 2.5575394138624548 23.953902896212586 23.900894445357945 0 0 0
4751 1584 2 0.5897 2.4950105902954687 24.089720775963592 22.955444767802888 0 0 0
4752 1584 2 0.5897 2.3068849291845597 23.03903212707091 24.029016467482844 0 0 0
4753 1585 3 -1.1794 6.156397784968013 24.778770578683243 23.745120626928024 0 0 0
4754 1585 2 0.5897 6.7733659649766365 24.179826317142354 24.16565234826712 0 0 0
4755 1585 2 0.5897 5.293653308244819 24.45829058355867 24.008170537125206 0 0 0
4809 1603 2 0.5897 3.473366905095234 26.21059298201941 24.175272659054162 0 0 0
5250 1750 2 0.5897 5.344028980487102 18.320139161032625 26.450359653872884 0 0 0
5372 1791 2 0.5897 3.221569288340143 24.588047062172016 27.811380552422982 0 0 0
3573 1191 2 0.5897 4.946132300557819 26.4131873449676 18.726559250120594 0 0 0
4640 1547 2 0.5897 6.717268637911499 18.1393498793959 23.69401209758592 0 0 0
3414 1138 2 0.5897 7.783333611891464 16.49272963967847 18.63636382549483 0 0 0
3415 1139 3 -1.1794 13.647368387538584 16.725535484848805 18.326040993050807 0 0 0
3417 1139 2 0.5897 13.62052659753213 16.620062176734237 19.27703311248799 0 0 0
3420 1140 2 0.5897 13.922394138600314 18.422463181076022 16.98015156255371 0 0 0
3469 1157 3 -1.1794 7.4279635901133325 21.43876230906895 17.9347925684285 0 0 0
3470 1157 2 0.5897 6.504643141904895 21.58019698284814 17.725726552303065 0 0 0
3471 1157 2 0.5897 7.833966123738046 21.2237703534216 17.095047519002406 0 0 0
3473 1158 2 0.5897 11.879901746568367 21.703022027324756 17.03943936010451 0 0 0
3477 1159 2 0.5897 14.732531756873481 21.325210156804996 17.52897149102841 0 0 0
3520 1174 3 -1.1794 7.224764309146626 24.689297015861687 17.725729562401874 0 0 0
3522 1174 2 0.5897 7.645075551981477 24.1507780017951 18.396227332353522 0 0 0
3524 1175 2 0.5897 10.874931222017466 24.97440741538889 16.431854261573232 0 0 0
3526 1176 3 -1.1794 15.341842988798835 23.97630418373678 17.75872806977053 0 0 0
3528 1176 2 0.5897 15.031062500305488 24.235265597335257 18.626245492297503 0 0 0
4036 1346 3 -1.1794 9.247738672305383 16.517388468055984 20.62031766701927 0 0 0
4037 1346 2 0.5897 9.245023087947022 15.69818451009726 21.115422833748806 0 0 0
4039 1347 3 -1.1794 12.784403078853064 16.75868454330754 21.31936976232883 0 0 0
4041 1347 2 0.5897 12.966652105877554 17.645843418242897 21.00958579178221 0 0 0
4084 1362 3 -1.1794 7.745604206197079 21.591125835226052 21.346717565866836 0 0 0
4085 1362 2 0.5897 6.89666789302209 21.41488792216917 20.941156603291176 0 0 0
4086 1362 2 0.5897 8.349900707925418 20.991863381974678 20.90860580313532 0 0 0
4089 1363 2 0.5897 17.375261130041345 22.08646211072066 23.910520877605567 0 0 0
4144 1382 3 -1.1794 8.196585622918843 25.228447937107237 21.886397658621675 0 0 0
4145 1382 2 0.5897 7.718788391635648 25.35140606249974 22.706656261013944 0 0 0
4146 1382 2 0.5897 7.610880630446308 24.699828392117414 21.344416270508294 0 0 0
4147 1383 3 -1.1794 10.46865448250314 23.57825511682304 22.65755834936087 0 0 0
4148 1383 2 0.5897 10.060898368809687 24.296538577966388 22.17378550160289 0 0 0
4149 1383 2 0.5897 10.475636122331505 22.84668563166866 22.04031521555093 0 0 0
4150 1384 3 -1.1794 16.30694681644202 24.751340006905536 21.5102171399809 0 0 0
4151 1384 2 0.5897 16.665148987128532 23.90746314494381 21.785525126881343 0 0 0
4152 1384 2 0.5897 16.182706516350812 25.236871014284162 22.325726639868353 0 0 0
4209 1403 2 0.5897 11.67982604064691 26.366533892045506 22.12628398451171 0 0 0
4639 1547 3 -1.1794 7.624948990907367 18.151846149888186 23.390380763295912 0 0 0
4641 1547 2 0.5897 7.897037400539698 19.06469304795274 23.484773629835992 0 0 0
4642 1548 3 -1.1794 10.669804520513331 18.9476842135756 24.88603798723283 0 0 0
4643 1548 2 0.5897 11.013594392575552 18.206049100539516 24.38802519501734 0 0 0
4644 1548 2 0.5897 9.932130395276822 18.585762003308112 25.377039032782363 0 0 0
4645 1549 3 -1.1794 15.70866604240338 17.392539360773988 23.500136587358824 0 0 0
4702 1568 3 -1.1794 8.14261302163296 20.891425500712828 23.93814147318039 0 0 0
4703 1568 2 0.5897 8.329622304675304 21.35683502874744 23.122878051740546 0 0 0
4704 1568 2 0.5897 8.284684362218282 21.54322132409996 24.624589122145306 0 0 0
4705 1569 3 -1.1794 11.199518984493126 21.914889765614788 25.16347027534801 0 0 0
4706 1569 2 0.5897 11.577101203146304 22.42492651822219 24.446863043887827 0 0 0
4707 1569 2 0.5897 10.686829002770011 21.23337053312426 24.728829362128494 0 0 0
4756 1586 3 -1.1794 8.323726986879512 23.678185282926027 24.59054267657522 0 0 0
4757 1586 2 0.5897 9.234123900626797 23.724339241989416 24.29851610337939 0 0 0
4758 1586 2 0.5897 8.369034104877809 23.804192980137437 25.53832955795483 0 0 0
4759 1587 3 -1.1794 14.080538834129484 24.031510484480414 23.510541659128798 0 0 0
4761 1587 2 0.5897 13.736494603115505 24.917606706464458 23.3978529853932 0 0 0
5318 1773 2 0.5897 11.466466234188491 20.732017743386407 26.67595035864265 0 0 0
30073 0 1 0 13.548496281707942 23.027488874854992 20.80828795230951 0 0 0
30120 0 1 0 10.853759402101598 20.45534141025414 21.464090136492832 0 0 0
30226 0 1 0 13.987903165256839 20.610850459440414 23.819810188219463 0 0 0
30260 0 1 0 10.463193206563737 23.99955220095624 19.137135569276392 0 0 0
4760 1587 2 0.5897 14.93140196501928 24.15609546763319 23.93094924676985 0 0 0
5257 1753 3 -1.1794 14.75504641283467 17.881743921487743 25.829292612872123 0 0 0
3581 1194 2 0.5897 15.55113061117428 26.089901498653663 17.783255346571025 0 0 0
4652 1551 2 0.5897 21.06132814279247 17.495019454629475 23.528655674998227 0 0 0
4087 1363 3 -1.1794 16.962819012843394 22.102574240468197 23.046886266771807 0 0 0
4088 1363 2 0.5897 16.040180013520196 21.913654852755418 23.217995284964815 0 0 0
30086 0 1 0 15.226741011748508 19.366657011333654 20.133431837003126 0 0 0
3421 1141 3 -1.1794 17.97984230993187 17.584297016743296 18.309736744756282 0 0 0
3423 1141 2 0.5897 18.901072245661656 17.390432575643757 18.48289575699929 0 0 0
3478 1160 3 -1.1794 18.18979897594957 20.117239900669137 18.043231908419347 0 0 0
3479 1160 2 0.5897 18.13507851722793 19.161609033355123 18.04063141694918 0 0 0
3481 1161 3 -1.1794 21.233221336295518 20.396173319335826 18.94807213939702 0 0 0
3483 1161 2 0.5897 21.235495390519386 20.316976084995364 19.90198725445341 0 0 0
3529 1177 3 -1.1794 20.873882992097727 23.505691368817782 17.72386383277974 0 0 0
3530 1177 2 0.5897 21.75517019884253 23.230202595613747 17.976194064654525 0 0 0
3531 1177 2 0.5897 20.393890761496127 23.560895854693314 18.55017592272819 0 0 0
4042 1348 3 -1.1794 18.221535284009782 18.33053463871234 21.710647320128672 0 0 0
4044 1348 2 0.5897 17.81398375774559 19.191846184727233 21.61967901745337 0 0 0
4045 1349 3 -1.1794 20.693791816042413 17.645697150670728 19.86684624457619 0 0 0
4046 1349 2 0.5897 21.083627531662717 17.917941044191142 19.03609751505313 0 0 0
4047 1349 2 0.5897 21.42885852568335 17.305181456159847 20.37670801095154 0 0 0
4090 1364 3 -1.1794 18.12358671415468 20.97571979733426 20.84663222896824 0 0 0
4091 1364 2 0.5897 17.582856955466536 21.09686858177944 20.066141199130303 0 0 0
4092 1364 2 0.5897 17.627121770917874 21.39428799202442 21.549880026504724 0 0 0
4093 1365 3 -1.1794 20.7362648559807 20.473283029155812 21.520800116986436 0 0 0
4094 1365 2 0.5897 20.865902847029684 19.657642348414253 22.004696242666558 0 0 0
4095 1365 2 0.5897 19.786292674900004 20.552552718949844 21.434195773238816 0 0 0
4097 1366 2 0.5897 22.61018972447509 20.822361979432646 21.832758415447596 0 0 0
4153 1385 3 -1.1794 18.068937568782637 24.65725719900611 19.02791529830958 0 0 0
4154 1385 2 0.5897 17.824808034088427 25.376792370942972 18.445763613118675 0 0 0
4155 1385 2 0.5897 17.50460175730585 24.765855116218624 19.793397337008468 0 0 0
4156 1386 3 -1.1794 22.558062370000343 25.125022341660763 20.374936745522962 0 0 0
4157 1386 2 0.5897 23.13680242626313 25.815836400759654 20.697531864260025 0 0 0
4158 1386 2 0.5897 21.68037777933963 25.50340863595281 20.427140717723628 0 0 0
4648 1550 3 -1.1794 18.513621895939018 18.627069755400633 24.58130579572632 0 0 0
4649 1550 2 0.5897 18.520963883205813 18.146188859369428 23.753698844342463 0 0 0
4651 1551 3 -1.1794 20.925450538459692 18.40134149787689 23.252340363824292 0 0 0
4653 1551 2 0.5897 20.20851297044708 18.715316407280834 23.803387276964454 0 0 0
4708 1570 3 -1.1794 18.415827383753783 21.16246640505214 25.31358956030671 0 0 0
4709 1570 2 0.5897 19.309104338155542 21.50135192474354 25.254903758616933 0 0 0
4710 1570 2 0.5897 18.491176423598503 20.24226199830365 25.06104624247909 0 0 0
4711 1571 3 -1.1794 21.15406883967328 21.460114692514388 24.081680503748338 0 0 0
4712 1571 2 0.5897 21.7526943550666 20.858864321781667 24.524825118947525 0 0 0
4713 1571 2 0.5897 20.74742556767252 20.931339443796332 23.395189574411717 0 0 0
4762 1588 3 -1.1794 16.492955113136862 25.065490012922673 24.67762248513795 0 0 0
4763 1588 2 0.5897 16.80733552380734 24.9218485907539 25.570238906422656 0 0 0
4764 1588 2 0.5897 17.267457397836246 25.35202302391718 24.19360060646875 0 0 0
4765 1589 3 -1.1794 21.986883934260586 24.38873846549509 24.100718342266855 0 0 0
4766 1589 2 0.5897 21.74154555823034 24.446696578838573 25.02412588499031 0 0 0
4767 1589 2 0.5897 22.28456631625926 23.486051883599757 23.987696857366693 0 0 0
5325 1775 2 0.5897 17.30698968802062 20.547017109824218 27.067310448431126 0 0 0
30136 0 1 0 19.515598156263334 24.686103088530018 22.161586437134442 0 0 0
3485 1162 2 0.5897 22.043036725696652 20.18370641075 17.279645001625486 0 0 0
3488 1163 2 0.5897 31.58368220392843 20.127426766003 17.70131921477766 0 0 0
3533 1178 2 0.5897 23.19604760906107 25.14304723338116 18.748762723061482 0 0 0
3424 1142 3 -1.1794 23.39749201067546 17.294433595015878 17.940954606665933 0 0 0
3426 1142 2 0.5897 23.07880292520356 18.160130274861796 17.685540405572358 0 0 0
3430 1144 3 -1.1794 33.05436206122969 18.85078370995372 18.317288064810892 0 0 0
3431 1144 2 0.5897 32.93847343065342 18.72515440586878 19.259104759958213 0 0 0
3432 1144 2 0.5897 33.127498571204754 17.96413399594816 17.964109565760378 0 0 0
3487 1163 3 -1.1794 31.37793862303671 21.05420691247543 17.57893076771709 0 0 0
3489 1163 2 0.5897 31.08655284647151 21.351222266338127 18.44096766782404 0 0 0
3532 1178 3 -1.1794 23.505918039077468 25.35818336142617 17.86903059456325 0 0 0
3534 1178 2 0.5897 24.28620629949835 25.893411639102705 18.01364218868096 0 0 0
3535 1179 3 -1.1794 27.371649070183597 26.20207820250594 17.803849016566154 0 0 0
3536 1179 2 0.5897 26.73057155135027 26.215176128213425 18.514538566373858 0 0 0
3538 1180 3 -1.1794 29.443631008047493 23.515097676897817 17.577071160047318 0 0 0
3540 1180 2 0.5897 29.743260027919717 24.24246570997365 18.122406505079645 0 0 0
4048 1350 3 -1.1794 23.158582407284197 17.350146625238857 21.061864016474345 0 0 0
4050 1350 2 0.5897 23.382520449338354 17.40672118196135 20.132948758905407 0 0 0
4053 1351 2 0.5897 26.342086293363 16.892001549168437 21.060169538109967 0 0 0
4096 1366 3 -1.1794 23.527702092066942 20.61745360680218 21.652718265166982 0 0 0
4098 1366 2 0.5897 23.524548265729248 19.68988329687182 21.416424921000218 0 0 0
4099 1367 3 -1.1794 27.451410779666467 23.35258752420688 20.245519137628577 0 0 0
4100 1367 2 0.5897 26.668143562713137 22.90495170088003 20.56543637728232 0 0 0
4101 1367 2 0.5897 28.17818338593341 22.801180945862104 20.535319393952694 0 0 0
4102 1368 3 -1.1794 30.506551848343292 21.653028751491558 20.15270238833282 0 0 0
4103 1368 2 0.5897 31.30700915755616 21.42613468757594 20.626008327610496 0 0 0
4104 1368 2 0.5897 30.365923991794702 22.579229100974757 20.3491929933662 0 0 0
4159 1387 3 -1.1794 24.534799691611948 23.048219362697804 20.776392440618398 0 0 0
4160 1387 2 0.5897 23.80519000106181 23.662786554148095 20.855190812895593 0 0 0
4161 1387 2 0.5897 24.148519502047456 22.192147637470107 20.96122098056076 0 0 0
4162 1388 3 -1.1794 26.95902451994286 25.841333737153974 21.26211503160546 0 0 0
4163 1388 2 0.5897 27.098388715695055 24.925077391437537 21.022771190116444 0 0 0
4164 1388 2 0.5897 26.623148048267357 25.80698907351261 22.157793134856956 0 0 0
4165 1389 3 -1.1794 30.33585237411729 24.84931153124292 20.150806139503672 0 0 0
4166 1389 2 0.5897 31.209130174050085 24.87129817866172 20.542131026549463 0 0 0
4167 1389 2 0.5897 29.891764625696243 25.616629025053708 20.511696487458938 0 0 0
4218 1406 2 0.5897 27.84949529140947 27.418401488075567 20.413443810630234 0 0 0
4656 1552 2 0.5897 28.888162128296127 16.173117767310412 22.774801364152683 0 0 0
4657 1553 3 -1.1794 30.64265405589582 16.960548348687375 22.949778738716837 0 0 0
4659 1553 2 0.5897 30.60471460070581 17.169223541751204 23.88318489763751 0 0 0
4714 1572 3 -1.1794 24.789950933062975 22.000705036499422 23.780078120497027 0 0 0
4715 1572 2 0.5897 24.226168578162063 21.558669635618 23.145265900899624 0 0 0
4716 1572 2 0.5897 24.342071845038397 21.887635118426196 24.61844110127286 0 0 0
4717 1573 3 -1.1794 27.27966787041906 21.29434636358027 25.25498115297606 0 0 0
4718 1573 2 0.5897 28.007184784462854 21.866127808914133 25.009996723183367 0 0 0
4719 1573 2 0.5897 26.5508581406319 21.58500145103008 24.706721227436926 0 0 0
4768 1590 3 -1.1794 25.15066716723999 24.874849917762205 23.35534755479481 0 0 0
4769 1590 2 0.5897 24.98375250899507 24.15650435375836 22.745142285731333 0 0 0
4770 1590 2 0.5897 24.43477415913249 24.823033531003013 23.988627937600402 0 0 0
4771 1591 3 -1.1794 28.02634192694184 23.922700110703648 23.819052994212548 0 0 0
4772 1591 2 0.5897 27.133458839491894 24.211253943906215 23.63003353154411 0 0 0
4773 1591 2 0.5897 28.58410592093978 24.56637297673537 23.382228240876085 0 0 0
4774 1592 3 -1.1794 30.501616305614228 25.56918712513979 23.59565052747688 0 0 0
4775 1592 2 0.5897 30.94097355711696 24.9663337775225 22.995846843836592 0 0 0
4776 1592 2 0.5897 30.601292703154325 25.16520823473162 24.457681318337748 0 0 0
5333 1778 2 0.5897 26.500696755650186 21.844093511064983 27.123743609568994 0 0 0
30051 0 1 0 24.05399949930901 18.51362432519889 23.961692679064942 0 0 0
30141 0 1 0 29.456175071308937 18.095512886102703 19.85835625196726 0 0 0
30153 0 1 0 27.44268177189052 19.64874683033854 22.555414513777272 0 0 0
30225 0 1 0 25.453654032260705 22.476077754427628 17.259124008809355 0 0 0
30228 0 1 0 25.506734349547646 19.385203438185183 19.35909107312865 0 0 0
30267 0 1 0 31.024154695338687 21.206236699141705 24.641421670058854 0 0 0
3491 1164 2 0.5897 34.11057386718367 21.88492802599494 18.66686093880678 0 0 0
3494 1165 2 0.5897 37.42529309544999 19.90727130501159 18.499370223654093 0 0 0
3433 1145 3 -1.1794 35.68474522285598 18.50236001184843 18.809642252057333 0 0 0
3434 1145 2 0.5897 34.989654794553736 18.03265727291049 19.270576210996754 0 0 0
3435 1145 2 0.5897 35.32954781846716 19.38020919088274 18.67018258754074 0 0 0
3436 1146 3 -1.1794 38.57537860152904 17.97891067708883 17.584781590332163 0 0 0
3437 1146 2 0.5897 38.08789971270851 17.3888560881692 18.159613429145825 0 0 0
3490 1164 3 -1.1794 34.539538955682346 21.029732669601238 18.637514105010744 0 0 0
3492 1164 2 0.5897 33.83010268697249 20.411252670182257 18.46311806363893 0 0 0
3493 1165 3 -1.1794 37.72938468739052 20.792249659350492 18.700799076238795 0 0 0
3495 1165 2 0.5897 37.10026071269736 21.121949274584342 19.342463665962182 0 0 0
3541 1181 3 -1.1794 33.11958603194279 23.144668812579283 17.605809004601866 0 0 0
3542 1181 2 0.5897 32.43248556439612 22.483512946681113 17.52215806664299 0 0 0
3546 1182 2 0.5897 35.60874958726964 23.637694948080185 17.762654344428334 0 0 0
3547 1183 3 -1.1794 39.144003627290274 23.324531192335016 18.322340398600495 0 0 0
4054 1352 3 -1.1794 32.490868761216326 17.50869855586912 20.861448956866404 0 0 0
4055 1352 2 0.5897 33.21697288453357 17.350494558518914 21.46475371283217 0 0 0
4056 1352 2 0.5897 31.708881737792616 17.270253138815487 21.35931680687515 0 0 0
4057 1353 3 -1.1794 38.971328321879454 18.032852810056585 20.808125016925043 0 0 0
4105 1369 3 -1.1794 33.00126846269913 21.43519917366898 21.18791897124741 0 0 0
4106 1369 2 0.5897 33.757077020061764 21.43318396526628 20.600568451161347 0 0 0
4107 1369 2 0.5897 33.376748800156 21.33381476017712 22.062543069787456 0 0 0
4108 1370 3 -1.1794 36.196992152366356 18.93457182723179 21.46847804182158 0 0 0
4109 1370 2 0.5897 37.116753989884195 18.673441676736058 21.514095629882625 0 0 0
4110 1370 2 0.5897 35.999969569769405 18.956717116587566 20.53203552568438 0 0 0
4111 1371 3 -1.1794 38.86020032249923 21.32150944386882 21.756658445692942 0 0 0
4113 1371 2 0.5897 39.171145340265284 21.77495292011049 22.54019853081482 0 0 0
4168 1390 3 -1.1794 32.48373457385492 24.145705159721178 21.847753066952023 0 0 0
4169 1390 2 0.5897 32.46509127239628 23.188686796668875 21.847593790064646 0 0 0
4170 1390 2 0.5897 33.05109937736535 24.374562835851453 22.58392751792299 0 0 0
4171 1391 3 -1.1794 36.215338230458784 22.68327881858705 20.215851082453305 0 0 0
4172 1391 2 0.5897 37.1472157032397 22.62257022323593 20.42597185692406 0 0 0
4173 1391 2 0.5897 36.06961550944335 23.612317627384073 20.03729132906636 0 0 0
4174 1392 3 -1.1794 38.40147455619182 24.379275780144688 21.00969729051108 0 0 0
4660 1554 3 -1.1794 33.28199118683219 18.199763729273293 23.583763370948187 0 0 0
4662 1554 2 0.5897 32.331293212290646 18.29540144577928 23.526681198342523 0 0 0
4663 1555 3 -1.1794 36.604100912842796 17.462751231193902 23.637720437522535 0 0 0
4664 1555 2 0.5897 35.98772558607992 17.42089643249693 22.906582813027207 0 0 0
4665 1555 2 0.5897 36.24023459583174 18.1292276759098 24.220508626170894 0 0 0
4666 1556 3 -1.1794 39.353190854456784 18.88925018595006 23.710952078189173 0 0 0
4667 1556 2 0.5897 38.55015149728386 19.33239031713423 23.437116186198427 0 0 0
4720 1574 3 -1.1794 34.18659925992767 20.75018891782219 23.74599971069312 0 0 0
4721 1574 2 0.5897 34.08404951004259 20.898744888723066 24.68602431449534 0 0 0
4722 1574 2 0.5897 33.664702697144946 19.967694855369995 23.568353450757982 0 0 0
4723 1575 3 -1.1794 36.812352406722404 20.96069854849644 23.66002163801024 0 0 0
4724 1575 2 0.5897 37.12183792657766 21.215857391791705 22.790916651978918 0 0 0
4725 1575 2 0.5897 35.90664183710416 20.684136462979847 23.52061919852274 0 0 0
4777 1593 3 -1.1794 33.72555119884172 24.58544153891617 24.154303849349066 0 0 0
4778 1593 2 0.5897 34.609364342833736 24.23150131108408 24.253461970667896 0 0 0
4779 1593 2 0.5897 33.39223414169551 24.652819829301674 25.049061411101846 0 0 0
4780 1594 3 -1.1794 36.349260281671086 23.518741245276512 24.768754318389906 0 0 0
4781 1594 2 0.5897 36.943955145764704 23.799921920445545 25.464101515316795 0 0 0
4782 1594 2 0.5897 36.60388171813824 22.614227466755594 24.586391324999237 0 0 0
4783 1595 3 -1.1794 39.48945957103914 23.310359252857644 23.490499034864357 0 0 0
30161 0 1 0 36.278403042096706 26.669308641205742 23.170694275286625 0 0 0
30173 0 1 0 34.22897561439498 26.296763980218532 20.031347294299696 0 0 0
4059 1353 2 0.5897 39.476846063068855 18.470924522796498 21.49279775066959 0 0 0
4175 1392 2 0.5897 38.63379946316852 23.839793829163057 20.25390842344503 0 0 0
4176 1392 2 0.5897 38.62278027158157 23.83836568439066 21.767768780923348 0 0 0
3500 1167 2 0.5897 45.5313351885346 20.150454328363054 18.781683070184965 0 0 0
3438 1146 2 0.5897 39.30626030346251 18.28662488212737 18.12083734140108 0 0 0
4785 1595 2 0.5897 39.420545742724215 24.1352368313574 23.971186213279285 0 0 0
3439 1147 3 -1.1794 41.00937001982816 18.293318840188757 18.345380582197546 0 0 0
3441 1147 2 0.5897 41.453932011584705 17.47378821409624 18.562097955438876 0 0 0
3442 1148 3 -1.1794 44.031382303946046 18.673540901157732 18.71790684793865 0 0 0
3444 1148 2 0.5897 43.52003592231297 18.630289527780846 19.525920256851485 0 0 0
3496 1166 3 -1.1794 40.39098847329152 20.54905573866567 19.5249839499304 0 0 0
3497 1166 2 0.5897 40.7471123773486 19.75448131916965 19.127418577867353 0 0 0
3498 1166 2 0.5897 39.456038916473204 20.369469149821185 19.624216111051368 0 0 0
3499 1167 3 -1.1794 46.14326276284811 20.845327913642492 18.538932685715654 0 0 0
3501 1167 2 0.5897 45.60764775991166 21.63818421347606 18.512000024824506 0 0 0
3549 1183 2 0.5897 39.97367670911087 23.801774489163734 18.311711597481985 0 0 0
3550 1184 3 -1.1794 41.117072704750704 25.093850049682782 17.469926491163953 0 0 0
3551 1184 2 0.5897 41.51298367641973 24.555704575122043 18.15540899988099 0 0 0
3552 1184 2 0.5897 41.622192906918265 24.88979554819097 16.682876378924682 0 0 0
4060 1354 3 -1.1794 42.7562070291801 18.068733227142992 21.28465157597579 0 0 0
4062 1354 2 0.5897 42.20537931316132 18.294557061693332 22.034200584575608 0 0 0
4112 1371 2 0.5897 39.657865962937365 21.02405275841763 21.319072819840127 0 0 0
4114 1372 3 -1.1794 44.145446324366546 20.64073572828438 21.424938506940983 0 0 0
4115 1372 2 0.5897 44.923151864005504 20.393119644897297 21.925031501001918 0 0 0
4116 1372 2 0.5897 43.95032515099147 19.872324330256294 20.888558504830865 0 0 0
4177 1393 3 -1.1794 42.15124721538402 23.38146059982506 19.906013879989622 0 0 0
4178 1393 2 0.5897 43.10010319371247 23.453140483006454 20.0097741108619 0 0 0
4179 1393 2 0.5897 41.9851097254654 22.439821958672628 19.861887607291663 0 0 0
4180 1394 3 -1.1794 45.681933752000724 23.45909193730048 20.15542285286335 0 0 0
4181 1394 2 0.5897 45.7382569368391 22.560702157723238 20.480930428735398 0 0 0
4182 1394 2 0.5897 45.37583579319186 23.967674466214792 20.906342120373793 0 0 0
4668 1556 2 0.5897 40.013803276092304 19.581592997942078 23.73294629837225 0 0 0
4669 1557 3 -1.1794 42.48636286447685 18.720959442872964 24.435356070773064 0 0 0
4671 1557 2 0.5897 42.33667378497773 19.519471750737655 23.92919135189322 0 0 0
4672 1558 3 -1.1794 44.978424511701576 18.44084790497036 24.05099572757173 0 0 0
4673 1558 2 0.5897 45.63149761003748 19.01915248725936 23.656925798771415 0 0 0
4674 1558 2 0.5897 45.35862868892949 17.565336675598545 23.979192423344234 0 0 0
4726 1576 3 -1.1794 41.902980977237085 21.06366254472846 22.905632702206603 0 0 0
4727 1576 2 0.5897 42.046867383872396 21.228701941903168 23.837453758927957 0 0 0
4728 1576 2 0.5897 42.77741505225074 21.098777181296555 22.51786495679571 0 0 0
4784 1595 2 0.5897 40.036521243680944 22.754301228122774 24.04525557285171 0 0 0
5283 1761 2 0.5897 41.45820739711893 19.36300276362415 26.082611992687553 0 0 0
5345 1782 2 0.5897 42.13717926903528 21.27356999898607 25.875417752041677 0 0 0
30012 0 1 0 44.69185350809685 23.520887547880676 23.60812716999826 0 0 0
4840 1614 3 -1.1794 39.09713533622577 25.971245282566233 25.024388138999125 0 0 0
4848 1616 2 0.5897 43.45557225090621 25.55937841300612 25.487905262548992 0 0 0
5395 1799 3 -1.1794 41.87095520258832 24.161190844688072 25.22724701867187 0 0 0
5398 1800 3 -1.1794 46.17815392429249 24.297234273481898 26.2810537396913 0 0 0
5399 1800 2 0.5897 46.826355721270644 24.950371552530637 26.544642962515972 0 0 0
3445 1149 3 -1.1794 47.70871642910114 16.9737145207255 18.589909830436447 0 0 0
3450 1150 2 0.5897 49.85146612706589 17.985971933030363 17.544864748157142 0 0 0
3502 1168 3 -1.1794 49.140125270492184 21.03342278397368 18.063482165002146 0 0 0
3503 1168 2 0.5897 48.768603106934464 20.45311288867075 17.39907022130595 0 0 0
3504 1168 2 0.5897 48.61705665997492 20.866454555392068 18.847544122018483 0 0 0
3505 1169 3 -1.1794 51.81265169083142 22.088613942220622 17.86935071123695 0 0 0
3506 1169 2 0.5897 50.8887464257228 21.841091675046 17.90629762982442 0 0 0
3507 1169 2 0.5897 52.06624833279438 22.206734884786822 18.78475668220411 0 0 0
3553 1185 3 -1.1794 47.79441398202332 23.458887590088562 18.79135869776599 0 0 0
3554 1185 2 0.5897 46.95548451656976 23.696253585813082 19.18643662810452 0 0 0
3605 1202 2 0.5897 51.591808429482626 24.562092175757055 17.725858037342892 0 0 0
4063 1355 3 -1.1794 48.46862338775397 17.895465063104506 21.04067412710129 0 0 0
4064 1355 2 0.5897 47.811871693755556 17.783858194218023 21.728026513009922 0 0 0
4065 1355 2 0.5897 47.989222001023535 17.750749687339507 20.22491361159165 0 0 0
4067 1356 2 0.5897 51.216643107289485 17.80662284611445 20.597854175711742 0 0 0
4068 1356 2 0.5897 52.50090683962772 17.150267221159154 20.13768214585442 0 0 0
4069 1357 3 -1.1794 53.90846066144251 17.734451070924077 21.94572328648358 0 0 0
4071 1357 2 0.5897 54.714573222961945 18.24159449964295 22.041743247057923 0 0 0
4117 1373 3 -1.1794 48.69817102238341 20.549626960275717 20.76006214105783 0 0 0
4118 1373 2 0.5897 48.0933821212638 21.01976578630562 21.334023468687406 0 0 0
4119 1373 2 0.5897 48.53248099182357 19.62475936801941 20.94281469005121 0 0 0
4120 1374 3 -1.1794 51.224491012426306 21.49327680893735 21.49000063696658 0 0 0
4121 1374 2 0.5897 51.97244371796079 21.3089119323097 20.921838481653012 0 0 0
4122 1374 2 0.5897 50.48221912149012 21.076377687002065 21.052437893389587 0 0 0
4123 1375 3 -1.1794 53.83438753788974 21.454000155731126 20.871322628885927 0 0 0
4124 1375 2 0.5897 53.79287734063576 20.629433449950923 21.355676949134132 0 0 0
4125 1375 2 0.5897 53.64742906998359 22.126655966451068 21.5261606528527 0 0 0
4183 1395 3 -1.1794 51.91046027442757 24.40278202574536 21.219389836651917 0 0 0
4184 1395 2 0.5897 52.75481233944353 24.23695651692837 21.63867996948522 0 0 0
4185 1395 2 0.5897 51.534505923456194 23.53288853872634 21.08457188608236 0 0 0
4236 1412 2 0.5897 49.75335317614585 24.011353889050415 21.381360661783628 0 0 0
4675 1559 3 -1.1794 47.865740668567284 18.644105395034288 23.576613760578503 0 0 0
4676 1559 2 0.5897 48.79707170441866 18.77126337637227 23.39582331263438 0 0 0
4677 1559 2 0.5897 47.84619915566542 18.08600355929417 24.354027615262154 0 0 0
4678 1560 3 -1.1794 50.64725764360244 17.565164959065587 24.494209072387182 0 0 0
4680 1560 2 0.5897 50.67896549332331 17.092330350976955 25.325866459098872 0 0 0
4681 1561 3 -1.1794 53.52513516768831 17.76128514686216 24.822825741230258 0 0 0
4683 1561 2 0.5897 52.60953234786027 17.960000481294696 24.62682871225348 0 0 0
4729 1577 3 -1.1794 46.29367962023945 20.708506900022762 23.09605096835871 0 0 0
4730 1577 2 0.5897 46.48617905921795 21.523773107329568 23.559207467987548 0 0 0
4731 1577 2 0.5897 47.0332616563391 20.136153993968282 23.300162079840852 0 0 0
4732 1578 3 -1.1794 50.65237414703307 20.60510155658958 24.309040241154218 0 0 0
4733 1578 2 0.5897 50.53862203414482 21.261300016760718 23.621511646648926 0 0 0
4734 1578 2 0.5897 49.77726003768999 20.4920098853115 24.680009400229867 0 0 0
4735 1579 3 -1.1794 53.489366138624476 20.420533913144705 23.813889625473188 0 0 0
4737 1579 2 0.5897 52.55363683540861 20.486956910023988 24.00423181149685 0 0 0
4786 1596 3 -1.1794 48.22114972131122 22.885585309128054 24.705989774958617 0 0 0
4787 1596 2 0.5897 49.02569334196089 23.270942353387905 25.053037791642396 0 0 0
4788 1596 2 0.5897 48.364606571649354 22.84134150583764 23.76063579644094 0 0 0
4789 1597 3 -1.1794 54.16075583683904 23.706450500728753 22.753704952248658 0 0 0
4790 1597 2 0.5897 55.09747567261813 23.861665901271564 22.87493341235804 0 0 0
4791 1597 2 0.5897 53.95058101297652 23.00945852087142 23.375203887504505 0 0 0
30168 0 1 0 54.060377291870346 19.742546312775616 17.843872774635052 0 0 0
30176 0 1 0 51.25646922222505 26.424774202433785 24.27697272226823 0 0 0
4682 1561 2 0.5897 53.91765796673081 17.573052284474795 23.970343437958388 0 0 0
30214 0 1 0 54.96795703455538 24.319647581118684 19.63994213085778 0 0 0
4234 1412 3 -1.1794 48.931237735592674 23.524687572879536 21.32208415061461 0 0 0
4238 1413 2 0.5897 52.44909037822635 26.992682975052713 19.839344466451987 0 0 0
3560 1187 2 0.5897 60.6341234616556 23.83878007501727 18.936878958924275 0 0 0
3611 1204 2 0.5897 57.17051791253761 26.40862223537073 18.210253091340977 0 0 0
4736 1579 2 0.5897 53.77605074226295 19.640368150292797 24.288636778456784 0 0 0
3451 1151 3 -1.1794 57.247124351306745 17.9437101108884 18.759643180142337 0 0 0
3452 1151 2 0.5897 57.165905924932254 17.868572126577714 17.808859646890838 0 0 0
3454 1152 3 -1.1794 59.754739675472635 19.3085694275199 16.923313432685152 0 0 0
3456 1152 2 0.5897 59.681454095589785 19.000636230127682 17.82666187470743 0 0 0
3508 1170 3 -1.1794 56.92010839913856 21.86670157894017 18.278050022769204 0 0 0
3509 1170 2 0.5897 57.288513273439776 21.600970926907575 17.435496290655042 0 0 0
3512 1171 2 0.5897 62.98645640884725 20.5524196316359 19.1508969799443 0 0 0
3556 1186 3 -1.1794 57.152101055943156 24.53277365356274 17.412106993836986 0 0 0
3558 1186 2 0.5897 57.78287420654921 24.21663815033472 18.058957685966135 0 0 0
3559 1187 3 -1.1794 59.6799973086934 23.791902726926704 18.997521800056273 0 0 0
3561 1187 2 0.5897 59.49454078821683 23.87618263977719 19.932794243291543 0 0 0
3614 1205 2 0.5897 59.934829964845115 25.761473188929873 18.248778660456733 0 0 0
4072 1358 3 -1.1794 56.8221589569153 18.044315018817915 21.49542501046124 0 0 0
4074 1358 2 0.5897 57.12661307452965 18.234721158926497 20.608133357883116 0 0 0
4075 1359 3 -1.1794 60.145861033134175 18.92252595519694 20.24960138470956 0 0 0
4077 1359 2 0.5897 59.89579943855275 19.844148614300668 20.183924139688102 0 0 0
4126 1376 3 -1.1794 56.525789671467706 21.345917815063515 21.129376617766464 0 0 0
4127 1376 2 0.5897 56.88556414458357 21.321734940128184 20.24269153448517 0 0 0
4128 1376 2 0.5897 55.59623608166355 21.14725665423423 21.016697627933443 0 0 0
4129 1377 3 -1.1794 59.86442408132343 21.829867664777108 20.679704551921315 0 0 0
4130 1377 2 0.5897 60.80716375182903 21.686067946873816 20.597271621684317 0 0 0
4131 1377 2 0.5897 59.629241709866484 22.332561939043035 19.89981962065623 0 0 0
4186 1396 3 -1.1794 58.15863181099849 24.073368937386167 21.438649037485124 0 0 0
4187 1396 2 0.5897 57.804477079227155 24.25411198802192 22.309360282712557 0 0 0
4188 1396 2 0.5897 57.812263610905696 23.209993789780544 21.213161462376195 0 0 0
4684 1562 3 -1.1794 59.65932969565243 18.77749077379295 23.471911696998692 0 0 0
4685 1562 2 0.5897 59.443277115234245 19.700613212546404 23.34000815486141 0 0 0
4686 1562 2 0.5897 59.53047370990223 18.632419544310842 24.409239243485455 0 0 0
4689 1563 2 0.5897 61.4686498163521 19.342880738595337 23.938024059999513 0 0 0
4738 1580 3 -1.1794 56.36803492634971 19.518165863929816 23.740413092579153 0 0 0
4739 1580 2 0.5897 56.67258182827304 19.004302378143237 22.992464330979004 0 0 0
4740 1580 2 0.5897 55.90829055305777 20.261315045160757 23.34977780481838 0 0 0
4741 1581 3 -1.1794 59.87379738867701 21.974988805484642 24.09476302973041 0 0 0
4742 1581 2 0.5897 59.72549638969086 22.904774732305743 23.922320227713637 0 0 0
4743 1581 2 0.5897 60.822558234810366 21.866937774857185 24.028359482175418 0 0 0
4792 1598 3 -1.1794 56.96738567004003 25.030228096165526 23.88748450079004 0 0 0
4793 1598 2 0.5897 57.45129860656297 24.55288696057055 24.561432221788937 0 0 0
4794 1598 2 0.5897 56.09645883732727 25.158977435732794 24.263172835937034 0 0 0
4795 1599 3 -1.1794 60.09852804711185 24.76287038746624 23.714530018067965 0 0 0
4796 1599 2 0.5897 60.25500873820399 25.371680590031204 24.43639942245022 0 0 0
4797 1599 2 0.5897 60.96204616246483 24.40221982558489 23.51328636416208 0 0 0
30113 0 1 0 55.05394578847033 22.153914999582913 26.30468286745144 0 0 0
3459 1153 2 0.5897 61.47445257023321 17.877991533922877 19.20793268824748 0 0 0
3461 1154 2 0.5897 65.40466622156745 18.787343802023997 18.650198107788082 0 0 0
30202 0 1 0 68.90122078203028 19.840216810530478 17.383333185538586 0 0 0
3457 1153 3 -1.1794 62.085897143236664 17.88794649060034 18.47154381432397 0 0 0
3460 1154 3 -1.1794 65.26024124805701 18.063809535673833 19.260011208215968 0 0 0
3511 1171 3 -1.1794 62.92652489652992 20.40428152985959 18.207130533513205 0 0 0
3513 1171 2 0.5897 62.41096046242347 19.60226027346074 18.122355918945157 0 0 0
3514 1172 3 -1.1794 65.46758221978655 20.46499117868605 17.72078861976552 0 0 0
3515 1172 2 0.5897 64.5537981663428 20.180910462666027 17.743783314708203 0 0 0
3562 1188 3 -1.1794 62.458225368983285 24.254715917105955 18.31480357531414 0 0 0
3563 1188 2 0.5897 63.24011962049314 23.719263132142302 18.180032063249953 0 0 0
3564 1188 2 0.5897 62.419647096281416 24.821329549186053 17.54428930767243 0 0 0
3565 1189 3 -1.1794 64.9076927308649 23.14654279646231 17.763745647534442 0 0 0
3566 1189 2 0.5897 65.17721564751795 22.246389960644997 17.94626697605336 0 0 0
3567 1189 2 0.5897 65.52876660142516 23.68675904143521 18.252279525225983 0 0 0
4079 1360 2 0.5897 63.74274609682899 17.501182427537714 23.077509465181954 0 0 0
4080 1360 2 0.5897 65.1182138600475 17.975132511223528 22.658755853497215 0 0 0
4132 1378 3 -1.1794 62.96143885596106 21.081572354940647 20.866304624653438 0 0 0
4133 1378 2 0.5897 62.794503457063634 20.615526005551988 21.685550291161473 0 0 0
4134 1378 2 0.5897 63.412883439511184 21.882258471864965 21.133381916363692 0 0 0
4135 1379 3 -1.1794 0.2587043264854805 22.31771294667017 21.647075620390027 1 0 0
4136 1379 2 0.5897 70.09993505512116 22.355862911349114 22.486306447280384 0 0 0
4137 1379 2 0.5897 69.86327903437999 22.211061581458925 20.998045039804047 0 0 0
4189 1397 3 -1.1794 63.60860821854452 24.441088255124185 21.04358160001433 0 0 0
4190 1397 2 0.5897 64.40255176639938 24.932719165808408 20.83337932360022 0 0 0
4191 1397 2 0.5897 63.12571979027376 24.400716008797843 20.218099323170335 0 0 0
4192 1398 3 -1.1794 65.8558113076155 25.83617794374785 21.58180846808208 0 0 0
4193 1398 2 0.5897 65.49421672834626 25.667744500366677 22.451929848755142 0 0 0
4194 1398 2 0.5897 66.74440446698199 25.48222427583732 21.618558565754842 0 0 0
4195 1399 3 -1.1794 68.47235326325756 24.995024858503324 21.57955626819854 0 0 0
4196 1399 2 0.5897 69.32194635119367 25.433297355603525 21.53117787527295 0 0 0
4197 1399 2 0.5897 68.57870802568641 24.340963624490254 22.270298038547843 0 0 0
4687 1563 3 -1.1794 62.286663549250946 19.837616663412998 23.889834482371946 0 0 0
4688 1563 2 0.5897 62.67258444710085 19.74872316639214 24.761267034142577 0 0 0
4690 1564 3 -1.1794 66.36030002366486 18.378203721767775 23.95017091122097 0 0 0
4691 1564 2 0.5897 66.83079263038127 19.204004913457897 24.06384120675943 0 0 0
4692 1564 2 0.5897 66.31718262462987 18.003499227348616 24.829925635949913 0 0 0
4693 1565 3 -1.1794 70.26777196367578 18.793524350671113 24.787306379176453 0 0 0
4695 1565 2 0.5897 0.08467423392433204 18.59284311809164 25.71590299604358 1 0 0
4744 1582 3 -1.1794 64.78134990853671 21.96135118875389 23.755377936021894 0 0 0
4745 1582 2 0.5897 65.08012883382705 21.20393698343147 23.25210216550427 0 0 0
4746 1582 2 0.5897 64.42692934658281 21.588471236447532 24.562582872987388 0 0 0
4747 1583 3 -1.1794 68.14298650893453 20.705937333893836 24.556116591942487 0 0 0
4748 1583 2 0.5897 67.75141865336822 20.78746781673658 25.425747997466132 0 0 0
4749 1583 2 0.5897 68.84103202193468 20.060402788335267 24.666792129539306 0 0 0
4798 1600 3 -1.1794 62.4558210662914 23.54144035734186 23.736829022703386 0 0 0
4799 1600 2 0.5897 63.029062259514404 22.83051281906029 23.45010802500241 0 0 0
4800 1600 2 0.5897 62.81420705138192 23.812700347915328 24.581938422869776 0 0 0
4801 1601 3 -1.1794 66.41697326596963 25.056532017742583 24.24251393969601 0 0 0
4802 1601 2 0.5897 67.33569462214152 24.817763467232176 24.119337326449745 0 0 0
4803 1601 2 0.5897 66.04647437683008 24.332589111993705 24.747359648203577 0 0 0
4804 1602 3 -1.1794 68.8241727465409 23.23396196943221 23.553706700282348 0 0 0
4805 1602 2 0.5897 68.43209299179861 22.42526603043939 23.883124204409643 0 0 0
4806 1602 2 0.5897 69.13546905588447 23.68643496597282 24.3376674955135 0 0 0
4860 1620 2 0.5897 63.09803452768731 25.552972627652206 22.86874392661086 0 0 0
30033 0 1 0 66.75263217903235 21.61295509032732 20.84307459126124 0 0 0
30183 0 1 0 69.81791828889554 18.166738021060805 21.104435664728474 0 0 0
5418 1806 2 0.5897 66.3971640305636 25.131710790502506 27.222057087922835 0 0 0
3623 1208 2 0.5897 3.077080393200711 30.75964312834795 17.97748600405351 0 0 0
3568 1190 3 -1.1794 2.4582862076753638 27.45213085692871 18.701387999344163 0 0 0
3570 1190 2 0.5897 2.4641824261003897 28.28625018651397 18.231875262554674 0 0 0
3571 1191 3 -1.1794 5.820261010484163 26.678144475354767 19.012790736918905 0 0 0
3622 1208 3 -1.1794 2.1276020364391446 30.685286719752614 18.07336692054973 0 0 0
3624 1208 2 0.5897 1.9872227024347289 30.604973475133086 19.016803935259396 0 0 0
3625 1209 3 -1.1794 5.067579315247193 30.208635134360826 18.640222589173298 0 0 0
3627 1209 2 0.5897 4.749952525479967 30.320823207435055 19.536191104330666 0 0 0
3679 1227 3 -1.1794 1.966457291129423 33.38222114147775 18.385179114775166 0 0 0
3681 1227 2 0.5897 2.7055296452723114 33.27896875664666 18.984631155549135 0 0 0
4198 1400 3 -1.1794 1.3501190046349147 26.82238687270886 21.4375325342742 0 0 0
4200 1400 2 0.5897 0.7726624823569564 27.57352429675774 21.573798381947686 0 0 0
4201 1401 3 -1.1794 4.983550229807451 27.182163154135516 21.56462292036646 0 0 0
4202 1401 2 0.5897 5.28028028320732 26.900155102519076 20.699374774199583 0 0 0
4203 1401 2 0.5897 4.343683376475738 26.520156729750486 21.82644290957948 0 0 0
4246 1416 3 -1.1794 2.467475258266814 29.806292658685017 20.744306138244077 0 0 0
4247 1416 2 0.5897 2.6298206420872927 29.175419624635342 21.44564403086443 0 0 0
4248 1416 2 0.5897 2.521630122979591 30.66057335925258 21.172680994637233 0 0 0
4249 1417 3 -1.1794 5.574265554350201 30.045348921748563 21.706858136784735 0 0 0
4250 1417 2 0.5897 5.271364432877173 29.178874078277968 21.97834333072807 0 0 0
4251 1417 2 0.5897 5.8344191013780655 30.47484876297566 22.521770138248637 0 0 0
4306 1436 3 -1.1794 3.0370131725191505 32.438383215078446 21.34306225328335 0 0 0
4307 1436 2 0.5897 3.908319665088436 32.566678509403815 21.718024872693235 0 0 0
4308 1436 2 0.5897 2.5150364732247006 33.158466915596385 21.69697127206956 0 0 0
4309 1437 3 -1.1794 5.322636187494304 34.84587619529776 21.692191370773255 0 0 0
4310 1437 2 0.5897 5.761878116574316 34.59647428963569 20.879113176658606 0 0 0
4311 1437 2 0.5897 5.582944471230106 34.17336009461633 22.32162911419197 0 0 0
4807 1603 3 -1.1794 3.324729859575514 26.9239754468931 24.795937182972605 0 0 0
4808 1603 2 0.5897 3.2432089449921957 26.49007742894572 25.645242389706468 0 0 0
4810 1604 3 -1.1794 6.6709365195502865 27.641039800892624 24.56275868748881 0 0 0
4811 1604 2 0.5897 6.513215190079523 27.22702106713183 23.71426318425276 0 0 0
4812 1604 2 0.5897 5.930013458777814 27.368660048471387 25.104122808973624 0 0 0
4864 1622 3 -1.1794 3.01540782039092 29.536407048532833 24.455336569565574 0 0 0
4865 1622 2 0.5897 2.9175992391237293 28.591351919101054 24.57167906408525 0 0 0
4866 1622 2 0.5897 2.147013473144762 29.89249062712053 24.643290991004353 0 0 0
4867 1623 3 -1.1794 5.639781286706923 30.374357934655404 24.618351551615795 0 0 0
4868 1623 2 0.5897 6.025534486254156 29.565936623903415 24.955813705500464 0 0 0
4869 1623 2 0.5897 4.746367917375606 30.130973500169517 24.3758482834793 0 0 0
4921 1641 3 -1.1794 6.330802020228049 32.92909960915845 23.4843327470766 0 0 0
4922 1641 2 0.5897 6.29509410572838 32.546599997686435 24.36106030582055 0 0 0
4923 1641 2 0.5897 6.9393296398320325 33.66328231302671 23.567412072294765 0 0 0
5472 1824 2 0.5897 3.755617600665171 30.005098055716694 26.215181724495753 0 0 0
3578 1193 2 0.5897 12.284874774752637 26.448722698961504 18.44586086856312 0 0 0
3632 1211 2 0.5897 11.723000191783411 29.33976115423449 18.603618614230186 0 0 0
3574 1192 3 -1.1794 9.402560824793872 27.417506075410518 18.53096813845042 0 0 0
3575 1192 2 0.5897 10.342459237123355 27.560302992756878 18.419472610923524 0 0 0
3576 1192 2 0.5897 9.288319134682201 27.296787457835123 19.473627524510473 0 0 0
3577 1193 3 -1.1794 12.063386820789717 27.23013957626202 18.952381021686246 0 0 0
3579 1193 2 0.5897 11.944748109093858 26.910675412079335 19.846863603645463 0 0 0
3582 1194 2 0.5897 16.176364922476957 27.459577518935525 17.941257325963754 0 0 0
3628 1210 3 -1.1794 8.313601843931112 29.998573813649003 18.41460624113977 0 0 0
3629 1210 2 0.5897 8.721246759933244 29.183455874892637 18.707247314243777 0 0 0
3630 1210 2 0.5897 7.3859558683999715 29.782434762833017 18.3197986130754 0 0 0
3631 1211 3 -1.1794 11.399599264540706 30.020909824877762 18.013974615796638 0 0 0
3633 1211 2 0.5897 10.463737736234835 30.080091114178 18.20604608465229 0 0 0
3634 1212 3 -1.1794 14.331689079435963 30.9759747023149 19.802689972635008 0 0 0
3635 1212 2 0.5897 14.888095768678324 30.417001229836472 19.260295313051206 0 0 0
3636 1212 2 0.5897 14.313273807654426 31.81511092701894 19.342535163347275 0 0 0
3682 1228 3 -1.1794 7.356626712970676 32.221086324667205 19.887153365410754 0 0 0
3683 1228 2 0.5897 7.872270588989895 31.613180986382826 19.35725268482955 0 0 0
3684 1228 2 0.5897 6.737958508869172 31.663228286022676 20.35861470426163 0 0 0
3685 1229 3 -1.1794 12.90962377678974 33.129042434573094 18.634720663910034 0 0 0
3686 1229 2 0.5897 12.813536900620123 32.95082425216785 17.699179260457463 0 0 0
3687 1229 2 0.5897 12.5269692935312 32.364521841911156 19.065203935325883 0 0 0
3688 1230 3 -1.1794 15.88751211250679 33.82491373818053 19.313914251270287 0 0 0
3690 1230 2 0.5897 15.240307765618892 33.6837327725482 20.004874451284977 0 0 0
4204 1402 3 -1.1794 8.023563678729106 27.92612658105756 20.93975173625933 0 0 0
4205 1402 2 0.5897 8.28508902640817 27.10330051404206 21.35302355145873 0 0 0
4206 1402 2 0.5897 7.417263966284225 27.664549595726953 20.246780609252713 0 0 0
4207 1403 3 -1.1794 10.898707714271863 26.69731584456469 21.682809138662083 0 0 0
4208 1403 2 0.5897 10.98795125986175 27.649697306004235 21.717998180319977 0 0 0
4252 1418 3 -1.1794 8.933513524252758 30.533453383968858 22.037267357223968 0 0 0
4253 1418 2 0.5897 8.510893405815363 31.015064927575597 21.3261593401735 0 0 0
4254 1418 2 0.5897 8.517680593390317 29.671403969627896 22.023600430301702 0 0 0
4255 1419 3 -1.1794 11.169100595510308 29.31779131248062 21.108505017273995 0 0 0
4256 1419 2 0.5897 10.321902034759354 29.748916122939292 21.220833964962964 0 0 0
4257 1419 2 0.5897 11.778091895294342 30.031301476148244 20.918072251350516 0 0 0
4258 1420 3 -1.1794 15.621264304367791 31.425692285471026 22.12454010861392 0 0 0
4259 1420 2 0.5897 15.27693605165388 31.01180780571134 22.91597521013079 0 0 0
4260 1420 2 0.5897 15.10652409281314 31.046612517653912 21.41209978458044 0 0 0
4312 1438 3 -1.1794 14.874096923848276 34.10999074109494 22.137329686619474 0 0 0
4313 1438 2 0.5897 15.456571036971807 34.790072036735204 21.799032669994798 0 0 0
4314 1438 2 0.5897 15.438490161108266 33.34525351645515 22.250770260157704 0 0 0
4813 1605 3 -1.1794 9.267134222975235 26.607409164805855 24.54507257849044 0 0 0
4814 1605 2 0.5897 9.475401363427721 26.576138844338217 23.61132837070279 0 0 0
4815 1605 2 0.5897 8.487141683187042 27.15965622583225 24.59862005652228 0 0 0
4816 1606 3 -1.1794 12.54389997747156 26.496273374492535 23.824572059231684 0 0 0
4817 1606 2 0.5897 11.877585008866628 26.324162412335973 24.489879316718728 0 0 0
4818 1606 2 0.5897 13.36157639613198 26.568598508366435 24.316919584528147 0 0 0
4819 1607 3 -1.1794 14.89559822629021 27.540913400217637 24.98120857471652 0 0 0
4820 1607 2 0.5897 15.493756676443862 27.696768407366147 24.250354969292765 0 0 0
4821 1607 2 0.5897 15.321522060382792 26.857232359142433 25.49831683998844 0 0 0
4870 1624 3 -1.1794 11.95517438767838 29.177446175780812 23.97529599361374 0 0 0
4871 1624 2 0.5897 11.971458123675209 29.254311848885116 23.021326394428915 0 0 0
4872 1624 2 0.5897 11.928266301628604 28.23485236313706 24.13968721434059 0 0 0
4873 1625 3 -1.1794 14.630679558043441 30.45845618434897 24.32443790127161 0 0 0
4874 1625 2 0.5897 14.844221803766281 30.391274887291218 25.25509261328861 0 0 0
4875 1625 2 0.5897 13.816622316222137 29.964109638917353 24.228708562581627 0 0 0
4924 1642 3 -1.1794 9.076995227924524 31.916620722427503 24.379877175760132 0 0 0
4925 1642 2 0.5897 8.25048247474621 32.20594081404932 23.993351594271434 0 0 0
4926 1642 2 0.5897 9.493599202693932 31.3956434391045 23.693396760228975 0 0 0
30083 0 1 0 11.29386708057379 33.21616203639874 21.87871841563828 0 0 0
30259 0 1 0 14.827476471003104 28.26002951936905 21.646485676445224 0 0 0
5478 1826 2 0.5897 11.877164835824344 30.92353561873269 25.46331473919738 0 0 0
14079 4693 2 0.5897 34.90921364742825 25.76412985208202 0.6754728451775902 0 0 1
3689 1230 2 0.5897 16.421153929302225 34.55387849538351 19.630250397082648 0 0 0
4211 1404 2 0.5897 19.244346840536135 27.760561854205225 19.81478466328103 0 0 0
3580 1194 3 -1.1794 16.266911080607457 26.54913770069479 18.222564207676704 0 0 0
3583 1195 3 -1.1794 18.647538313637508 27.61158697868663 17.54598901522122 0 0 0
3585 1195 2 0.5897 17.783415497496193 27.42813929389736 17.914595353253688 0 0 0
3586 1196 3 -1.1794 21.50693085995798 27.740971249892077 17.972108657387505 0 0 0
3588 1196 2 0.5897 20.579389101572982 27.504615443728028 17.966251249491282 0 0 0
3637 1213 3 -1.1794 15.952863467560148 29.48639559600338 17.996581912058623 0 0 0
3638 1213 2 0.5897 15.85979816152211 30.026568403480688 17.211862275646844 0 0 0
3640 1214 3 -1.1794 18.494653236855516 30.983374003495832 19.072360255496672 0 0 0
3642 1214 2 0.5897 19.437458561665053 30.9684515391765 18.907656685851858 0 0 0
3692 1231 2 0.5897 24.708798598245146 34.770089446142826 18.627914493257936 0 0 0
4210 1404 3 -1.1794 19.899797948282984 27.89317061115485 20.49964249239107 0 0 0
4212 1404 2 0.5897 20.364021046630914 28.687956089893216 20.23687914263644 0 0 0
4261 1421 3 -1.1794 17.923120327272112 29.84437559561408 22.305009102670063 0 0 0
4262 1421 2 0.5897 17.156722078234147 30.36526520878137 22.06513271134595 0 0 0
4263 1421 2 0.5897 18.321424146560766 29.604145356581242 21.468423657702125 0 0 0
4264 1422 3 -1.1794 21.668553252149742 30.08220507273567 21.13820967259865 0 0 0
4265 1422 2 0.5897 22.481890295762515 29.87203121476309 20.679360368489533 0 0 0
4266 1422 2 0.5897 21.676265088088932 29.517605792787485 21.911126388148315 0 0 0
4315 1439 3 -1.1794 20.421265954302058 32.507354006685105 21.081083696870436 0 0 0
4316 1439 2 0.5897 20.885331528489896 31.679553645647605 20.956100590349322 0 0 0
4317 1439 2 0.5897 20.600094829072123 32.747853301884106 21.990155855122943 0 0 0
4822 1608 3 -1.1794 17.624594580216087 27.377061529009733 23.213127041477332 0 0 0
4823 1608 2 0.5897 17.86883902650029 28.05403996361981 22.5820352816697 0 0 0
4824 1608 2 0.5897 18.335292908754894 27.37906511455027 23.85432604515235 0 0 0
4825 1609 3 -1.1794 21.665061296094525 27.184283707672694 24.206851366696956 0 0 0
4826 1609 2 0.5897 21.482986848573375 26.24599584904591 24.154927107732604 0 0 0
4827 1609 2 0.5897 22.615506381654555 27.249804632627743 24.114154493922737 0 0 0
4876 1626 3 -1.1794 17.598302348748565 30.460530403329106 25.1980180132094 0 0 0
4877 1626 2 0.5897 18.00010377986392 30.462429261594504 24.329234674584384 0 0 0
4878 1626 2 0.5897 16.674715258840312 30.269221651225873 25.034862854294488 0 0 0
4879 1627 3 -1.1794 20.846762144960383 29.85587078362203 24.119300661031307 0 0 0
4880 1627 2 0.5897 20.948546275244322 30.28259057628099 24.97005448125029 0 0 0
4881 1627 2 0.5897 20.783773248579106 28.923088931641 24.324685490535302 0 0 0
4884 1628 2 0.5897 23.33960626472959 30.090021692937487 24.669946550130998 0 0 0
4927 1643 3 -1.1794 17.811442208388634 34.42643291510632 21.975674204537142 0 0 0
4928 1643 2 0.5897 18.420146792626937 33.73473832361323 22.235036933178993 0 0 0
4929 1643 2 0.5897 17.73415948970465 34.98149919859097 22.751664452092605 0 0 0
4930 1644 3 -1.1794 21.48981118293139 32.94696975870177 23.63230316887132 0 0 0
4931 1644 2 0.5897 21.39313458462582 33.04270217887894 24.579785210819452 0 0 0
4932 1644 2 0.5897 21.967488827440498 32.124891246768435 23.52165690892264 0 0 0
30068 0 1 0 21.92425109732496 31.86815547400196 17.952142710645152 0 0 0
30046 0 1 0 18.47917166159596 33.270307948988865 25.967445567540835 0 0 0
3647 1216 2 0.5897 29.445412357997828 30.990720788456226 18.904180876110573 0 0 0
3645 1215 2 0.5897 26.04970914186648 30.4407073647947 18.17869479614419 0 0 0
3589 1197 3 -1.1794 24.64444846770072 27.856830562085467 17.528327044072867 0 0 0
3591 1197 2 0.5897 23.75268520207975 28.19771956461552 17.459154804094425 0 0 0
3592 1198 3 -1.1794 29.313332864560902 28.28174955259571 17.856404999455624 0 0 0
3594 1198 2 0.5897 29.398430445880408 28.399482647552983 18.802517598877355 0 0 0
3643 1215 3 -1.1794 26.531757674909244 29.682661844253005 17.848198395050762 0 0 0
3644 1215 2 0.5897 25.874005345825324 28.99046605983444 17.781425232173305 0 0 0
3646 1216 3 -1.1794 28.537673181180555 30.827488183579696 19.160298875781113 0 0 0
3648 1216 2 0.5897 28.27361787930487 30.069763638844073 18.638417798457848 0 0 0
3691 1231 3 -1.1794 24.522324281525407 33.83190749165534 18.6636127358805 0 0 0
3693 1231 2 0.5897 25.24339804241639 33.42544351267382 18.18291281045589 0 0 0
3694 1232 3 -1.1794 27.01692348226593 32.783544456221094 17.77423304468046 0 0 0
3695 1232 2 0.5897 27.586528674631595 32.12031401701452 18.16398776993889 0 0 0
3696 1232 2 0.5897 27.572825752055955 33.558297854787604 17.690795428587176 0 0 0
3697 1233 3 -1.1794 29.767785026360123 33.83523391400994 20.251477279328707 0 0 0
3698 1233 2 0.5897 28.902626437410053 33.427690586487074 20.210943751416348 0 0 0
3699 1233 2 0.5897 30.25111308862494 33.44530064610182 19.52306928323716 0 0 0
4213 1405 3 -1.1794 24.054258568770052 27.18306113682635 21.12633168005978 0 0 0
4214 1405 2 0.5897 23.785626245202895 28.00742124065912 20.720746537719517 0 0 0
4215 1405 2 0.5897 24.133192793801378 27.388454457841306 22.057898110849745 0 0 0
4216 1406 3 -1.1794 28.721909532064544 27.80944639005436 20.366433289773852 0 0 0
4217 1406 2 0.5897 28.793935212975814 28.33220448803471 21.165037302263762 0 0 0
4267 1423 3 -1.1794 24.268552056734247 29.75076595508349 20.24638894362514 0 0 0
4268 1423 2 0.5897 24.17911978808196 30.70192549297158 20.305796183811676 0 0 0
4269 1423 2 0.5897 25.19486717009078 29.585385922130577 20.421949755841467 0 0 0
4270 1424 3 -1.1794 26.86113576593807 29.848527546911335 21.004807768601076 0 0 0
4271 1424 2 0.5897 26.639745272478898 30.63092515884506 21.509853870119027 0 0 0
4272 1424 2 0.5897 27.433486447821334 30.16734917572655 20.306954723446815 0 0 0
4318 1440 3 -1.1794 24.227623780978906 32.231785129610806 21.052625565437648 0 0 0
4319 1440 2 0.5897 24.147433440308347 32.84033298120396 20.31813896171188 0 0 0
4320 1440 2 0.5897 23.746457187325202 32.6515619922889 21.765715649280747 0 0 0
4321 1441 3 -1.1794 27.269186218665652 33.04966394560663 21.093212564483192 0 0 0
4322 1441 2 0.5897 27.384571375823935 32.662811905946484 21.961120074658094 0 0 0
4323 1441 2 0.5897 26.320452761874353 33.09106609225163 20.97311970381612 0 0 0
4828 1610 3 -1.1794 24.316843080303446 27.431946805901333 23.795518076110394 0 0 0
4829 1610 2 0.5897 25.02178813424589 28.011346173954617 24.08462052787264 0 0 0
4830 1610 2 0.5897 24.697775835699716 26.554511523893968 23.830566648500685 0 0 0
4831 1611 3 -1.1794 27.019074339685577 28.2144599042818 23.840637640945786 0 0 0
4832 1611 2 0.5897 27.968409921503433 28.222731075759537 23.718462863719168 0 0 0
4833 1611 2 0.5897 26.664631323814383 28.447199633299714 22.982480039254927 0 0 0
4834 1612 3 -1.1794 29.782144007274294 28.068379490689825 23.44242753834761 0 0 0
4835 1612 2 0.5897 30.240389464635996 28.46495975740284 24.183350318091502 0 0 0
4836 1612 2 0.5897 29.97972167583747 27.134246875996922 23.51018608845678 0 0 0
4882 1628 3 -1.1794 23.842977838440966 30.586414506442505 24.02462261933598 0 0 0
4883 1628 2 0.5897 23.40322227030465 30.413055031119207 23.19228063394602 0 0 0
4885 1629 3 -1.1794 27.331302113541597 31.616902672451936 23.28997397450695 0 0 0
4886 1629 2 0.5897 26.543074093412873 31.698861900848048 23.826827227836688 0 0 0
4887 1629 2 0.5897 27.882058774729433 30.995105929658738 23.765650318224445 0 0 0
4933 1645 3 -1.1794 24.70016138218208 33.43492153665061 24.333080997748564 0 0 0
4934 1645 2 0.5897 24.075423200089524 32.71735189615013 24.43809383462915 0 0 0
4935 1645 2 0.5897 25.37836947366814 33.26006580291186 24.98553093699854 0 0 0
4936 1646 3 -1.1794 29.17130611366033 33.34509626219389 24.931281061550745 0 0 0
4937 1646 2 0.5897 28.945539255734193 32.74962107807471 24.21666920776414 0 0 0
4938 1646 2 0.5897 29.08028986581237 32.81508778669818 25.72313902595531 0 0 0
30241 0 1 0 30.523318283978263 30.820479275949697 21.72236677962631 0 0 0
3650 1217 2 0.5897 31.041831236903494 31.171794062711857 17.64565959148348 0 0 0
4224 1408 2 0.5897 37.272988697835515 27.739627866779536 20.106067761924837 0 0 0
3596 1199 2 0.5897 30.31088191540238 26.87057152512415 17.77396555951644 0 0 0
3598 1200 3 -1.1794 37.82858728879595 26.821303742463957 17.821294723221545 0 0 0
3600 1200 2 0.5897 38.30789928410152 27.25173561332044 17.113325737848843 0 0 0
3649 1217 3 -1.1794 31.093829331882954 31.953831634575916 18.19515496559651 0 0 0
3651 1217 2 0.5897 31.965562828970157 32.310083651511725 18.023696556964424 0 0 0
3652 1218 3 -1.1794 36.78800479776072 31.71375471292595 18.65346875001628 0 0 0
3653 1218 2 0.5897 36.63360624452904 31.064361490661778 17.967406277205676 0 0 0
3654 1218 2 0.5897 35.930463107258454 32.11100872374486 18.805269352907114 0 0 0
3657 1219 2 0.5897 39.380443928766596 29.815687105912108 17.74098896033585 0 0 0
3700 1234 3 -1.1794 33.448249056856454 33.27805499706902 18.41453628790385 0 0 0
3702 1234 2 0.5897 33.46515309586413 33.42218567698384 19.36067177962637 0 0 0
3703 1235 3 -1.1794 35.96811946131822 34.51548591285562 17.686786589880736 0 0 0
3704 1235 2 0.5897 36.480957767358206 33.89655663209051 18.20655128052162 0 0 0
3705 1235 2 0.5897 35.12773115260455 34.5721616657419 18.1415036508383 0 0 0
3706 1236 3 -1.1794 39.23669851275091 33.107232204622 17.66423010347909 0 0 0
3708 1236 2 0.5897 38.61592208525065 32.551172753288895 18.13504541693325 0 0 0
4219 1407 3 -1.1794 32.140661900602325 27.929774192429946 21.880939267077203 0 0 0
4220 1407 2 0.5897 31.464491657777508 27.259677413888245 21.780960505812125 0 0 0
4221 1407 2 0.5897 32.53292144141949 27.749310009953042 22.73522052295703 0 0 0
4222 1408 3 -1.1794 36.59053185416822 28.291293761848483 19.723773568479476 0 0 0
4223 1408 2 0.5897 36.45253787242249 27.930171482191373 18.84811386592799 0 0 0
4226 1409 2 0.5897 38.43009734047817 26.638686505303927 19.307982825640618 0 0 0
4273 1425 3 -1.1794 33.8472859835856 30.47091337180986 21.64832086724885 0 0 0
4274 1425 2 0.5897 33.5327487323222 29.714243258445098 21.153599893791906 0 0 0
4275 1425 2 0.5897 33.511098217140606 30.33505986902167 22.534184142347776 0 0 0
4276 1426 3 -1.1794 36.48965699286957 30.54075815657655 22.187348889135365 0 0 0
4277 1426 2 0.5897 37.14928774996502 30.054434782045078 21.692769650621543 0 0 0
4278 1426 2 0.5897 35.67335111841453 30.390875204204672 21.710472642345728 0 0 0
4280 1427 2 0.5897 38.50366580236469 29.97158358917978 19.686706637092954 0 0 0
4324 1442 3 -1.1794 32.678190835187884 33.286936351742234 21.054292651178727 0 0 0
4325 1442 2 0.5897 33.245034153958414 32.94013909987275 21.743242733511487 0 0 0
4326 1442 2 0.5897 31.853820093244252 32.81212591001518 21.160120768279462 0 0 0
4327 1443 3 -1.1794 36.49916850918747 33.34984019931426 21.24349309953319 0 0 0
4328 1443 2 0.5897 36.422888384699824 32.40157721766558 21.137614029493015 0 0 0
4329 1443 2 0.5897 36.106343053475314 33.528284920526595 22.097938750897637 0 0 0
4332 1444 2 0.5897 38.32878326571172 33.6193304267398 21.252958362361714 0 0 0
4837 1613 3 -1.1794 33.04700177745201 27.451589863878905 24.47949463616727 0 0 0
4838 1613 2 0.5897 33.772829654698626 28.071383392087515 24.406956047393386 0 0 0
4839 1613 2 0.5897 33.46721249073003 26.5919684889608 24.506074340151574 0 0 0
4842 1614 2 0.5897 38.77647177228541 26.83655436324611 25.278645955826086 0 0 0
4888 1630 3 -1.1794 32.69803247606812 30.410093553899884 24.297349485639042 0 0 0
4889 1630 2 0.5897 33.567880811849584 30.159134585127997 24.608179078563122 0 0 0
4890 1630 2 0.5897 32.30229714530793 29.589620836937943 24.003327731099443 0 0 0
4891 1631 3 -1.1794 35.12160400222814 29.697769153688185 24.535861332375255 0 0 0
4892 1631 2 0.5897 35.88636147795756 29.575840920885568 25.098454440010705 0 0 0
4893 1631 2 0.5897 35.46347767594409 30.13954212722945 23.75856459539587 0 0 0
4939 1647 3 -1.1794 32.51467431628572 33.093499282419295 24.740495722308946 0 0 0
4940 1647 2 0.5897 32.67555073857127 32.152512044708324 24.670542572418768 0 0 0
4941 1647 2 0.5897 31.562771703249915 33.17002874883392 24.805737267804652 0 0 0
4942 1648 3 -1.1794 34.86855174729697 33.28703889977274 23.435834481692744 0 0 0
4943 1648 2 0.5897 35.60611768314588 33.03998358936639 23.993679176905346 0 0 0
4944 1648 2 0.5897 34.11120001152592 33.27738855156201 24.021117879311262 0 0 0
5495 1832 2 0.5897 36.789445231809914 29.53366935182192 27.22466841771467 0 0 0
30031 0 1 0 38.87320176307016 32.166693106167635 24.43567646948404 0 0 0
30099 0 1 0 33.883209481145 29.13593446616801 18.030029889655186 0 0 0
[truncated: 4,904,686 more chars]
