# Supplementary material for: Molecular Dynamics Study of Clathrate-like Ordering of Water in Supersaturated Methane Solution at Low Pressure
Source: Molecules. 2023 Mar 26;28(7):2960. doi: 10.3390/molecules28072960 (PMC10095827; doi:10.3390/molecules28072960)
Supplement: Supplementary file 1 [file molecules-28-02960-s001.zip › Simulation_data_Ffles_A_B/box_eq_b_0.8.dat]

LAMMPS data file via write_data, version 30 Nov 2020, timestep = 200

31394 atoms
5 atom types
20002 bonds
1 bond types
10001 angles
1 angle types

0 70.3 xlo xhi
0 70.3 ylo yhi
0 70.3 zlo zhi

Masses

1 16.11
2 1.00794
3 15.9994
4 35.452999
5 22.989771

PairIJ Coeffs # lj/cut/tip4p/long

1 1 0.294237 3.73 13
1 2 0 0 13
1 3 0.249137 3.43688 13
1 4 0.0735672 4.18658 13
1 5 0.321857 2.8759 13
2 2 0 0 13
2 3 0 0 13
2 4 0 0 13
2 5 0 0 13
3 3 0.21095 3.1668 13
3 4 0.0148214 4.23867 13
3 5 0.189715 2.60838 13
4 4 0.0183938 4.69906 13
4 5 0.344068 3.00512 13
5 5 0.35207 2.21737 13

Bond Coeffs # harmonic

1 450 0.9572

Angle Coeffs # harmonic

1 55 104.52

Atoms # full

1 1 3 -1.1794 2.292378489277879 2.0890228451037207 1.9647822124645666 0 0 0
2 1 2 0.5897 1.5457169524625372 2.271221680990678 1.394228736362086 0 0 0
3 1 2 0.5897 2.4822835018815717 1.1616656365856357 1.8227401568131198 0 0 0
4 2 3 -1.1794 3.824618379772935 3.838056579448575 3.1503771356881165 0 0 0
5 2 2 0.5897 4.049658799466809 3.685616517488575 4.068173466201322 0 0 0
6 2 2 0.5897 3.3011721220182864 3.0761586592268726 2.901887196206794 0 0 0
7 3 3 -1.1794 5.881843003090208 4.182143783317858 1.0484726247380176 0 0 0
8 3 2 0.5897 6.5032015977093165 3.875130829154164 1.7086909792852598 0 0 0
9 3 2 0.5897 5.0231667313864135 4.06887874186674 1.4559988956913772 0 0 0
58 20 3 -1.1794 3.8223596044657326 6.920167699881706 3.733919773392501 0 0 0
59 20 2 0.5897 4.244994426888571 6.064619025203381 3.8090754330616283 0 0 0
60 20 2 0.5897 3.139439338977934 6.910222527374378 4.404556414595812 0 0 0
61 21 3 -1.1794 6.430594407072678 6.918563553298198 0.9373880456444609 0 0 0
62 21 2 0.5897 6.315249207300158 5.969362540533742 0.9814877649237947 0 0 0
63 21 2 0.5897 5.638561104688827 7.2754913554312965 1.339280037220133 0 0 0
610 204 3 -1.1794 5.150628778223408 0.5966495753192215 7.165591424934992 0 0 0
611 204 2 0.5897 5.743340857628646 0.7082942968223118 6.422315458459785 0 0 0
14139 4713 2 0.5897 45.81469439019594 28.579644284114302 0.20000594791238377 0 0 1
664 222 3 -1.1794 2.867529126616208 6.847521245263418 6.3398644239523305 0 0 0
665 222 2 0.5897 2.765849345832588 7.797693871014489 6.395240168810803 0 0 0
666 222 2 0.5897 2.264296486529166 6.5028325169208925 6.998295750097274 0 0 0
731 244 2 0.5897 6.406093784619234 9.18986653858582 5.118867785099141 0 0 0
1262 421 2 0.5897 1.2374791691679625 1.0983096095554086 9.29342520313295 0 0 0
1265 422 2 0.5897 5.0434728741136 0.7979865901433613 9.34909058138744 0 0 0
1313 438 2 0.5897 1.2057364539132316 5.363263637494407 9.676372023842765 0 0 0
1316 439 2 0.5897 4.551995933703229 6.932894616698313 8.871572188026681 0 0 0
14095 4699 3 -1.1794 61.14666930240372 27.19265093402928 0.30316372628307914 0 0 1
30152 0 1 0 0.5099632337325671 5.3971830377083965 2.7711557002879195 0 0 0
30280 0 1 0 6.488785271682369 5.620692118563688 5.477312819280341 0 0 0
30316 0 1 0 4.823581350560819 4.262122558037369 8.985973708349416 0 0 0
10 4 3 -1.1794 7.9009062003185955 2.4126085200156693 2.143252300881219 0 0 0
11 4 2 0.5897 8.016076389141267 1.9869361588455021 1.293681434878585 0 0 0
12 4 2 0.5897 8.01114038763865 1.7079580725828558 2.7816471177622177 0 0 0
64 22 3 -1.1794 9.298439927803265 6.617971353372971 0.8997961314123072 0 0 0
65 22 2 0.5897 9.639853917330887 7.197236484262349 1.5810593082686053 0 0 0
66 22 2 0.5897 8.416072074060732 6.393781241139247 1.1954274129059386 0 0 0
67 23 3 -1.1794 12.804347590301289 7.197099784455541 2.2167745945832356 0 0 0
68 23 2 0.5897 12.641251692558292 6.555620263844745 1.5253003729871117 0 0 0
69 23 2 0.5897 12.803646936292742 6.684203318926742 3.0249641436703687 0 0 0
70 24 3 -1.1794 15.603147468390297 5.053618300393858 1.7767981696256065 0 0 0
71 24 2 0.5897 15.789892255206835 4.5491302436052266 2.568537334731495 0 0 0
72 24 2 0.5897 15.01508397509566 5.750017837286146 2.069101582269792 0 0 0
119 40 2 0.5897 7.72511372222331 8.923042554968612 2.0795962789725317 0 0 0
123 41 2 0.5897 12.254172288629933 8.636446068398795 3.17068964467628 0 0 0
613 205 3 -1.1794 7.627070880155805 1.1456801064745405 5.0712119440854675 0 0 0
614 205 2 0.5897 8.444369128855344 1.451207756644217 4.677628473244873 0 0 0
615 205 2 0.5897 7.833451983945431 0.27300554077575984 5.4059930184473775 0 0 0
616 206 3 -1.1794 12.657447151741799 3.2763819415618736 5.176507659620852 0 0 0
617 206 2 0.5897 13.427265684787866 3.2538536225858232 4.608085004273419 0 0 0
618 206 2 0.5897 12.108978962800592 2.5557935726479544 4.866400502212175 0 0 0
667 223 3 -1.1794 8.155672971773365 7.903018002984466 7.931332530583987 0 0 0
668 223 2 0.5897 7.236205736451134 7.848124659304896 8.191713370795634 0 0 0
669 223 2 0.5897 8.135470023811553 7.887415029587517 6.974473189754303 0 0 0
670 224 3 -1.1794 12.88299866008739 6.208246916280195 4.883544831479529 0 0 0
671 224 2 0.5897 12.389862376518987 5.4291990153397425 5.140704334691869 0 0 0
672 224 2 0.5897 12.6724594219271 6.857813008910471 5.554340756878486 0 0 0
673 225 3 -1.1794 15.195121569149077 4.107184537787626 4.482112858245388 0 0 0
674 225 2 0.5897 15.72170941473361 3.7371889219761747 5.190661417715262 0 0 0
675 225 2 0.5897 14.476316441934538 4.556477698694119 4.926732618064596 0 0 0
1323 441 2 0.5897 15.758378710818182 6.372043216767706 8.98172998744512 0 0 0
30223 0 1 0 11.780562994093888 4.4092679947352185 8.904983063209169 0 0 0
30269 0 1 0 10.075911981675128 4.981564347775036 5.001414343716027 0 0 0
30327 0 1 0 12.358779621064356 2.4530451811787346 2.0622010867140377 0 0 0
1275 425 2 0.5897 14.419364340131017 3.4204518167860893 7.581984046210659 0 0 0
1320 440 2 0.5897 8.192910044755552 6.1193242362221945 9.798783896668375 0 0 0
1366 456 3 -1.1794 11.220878001135631 7.98311013846696 6.0497556089392575 0 0 0
30014 0 1 0 14.099980428327932 0.4807053876382284 6.604742293616765 0 0 0
13 5 3 -1.1794 17.58395084004793 2.6558866109430266 3.519170751961131 0 0 0
14 5 2 0.5897 18.481265536218526 2.914713366536605 3.7290907929816117 0 0 0
15 5 2 0.5897 17.414762122987746 3.0492364173757247 2.6630853316541487 0 0 0
16 6 3 -1.1794 20.198449590455002 3.003206384815596 3.598729079163231 0 0 0
17 6 2 0.5897 20.486652114512395 2.091312502896035 3.638997754415675 0 0 0
18 6 2 0.5897 20.1833798326186 3.2090790864683734 2.66405195191686 0 0 0
73 25 3 -1.1794 18.167580019161402 6.18860234539871 3.839718987589238 0 0 0
74 25 2 0.5897 19.04791039055897 6.2079832444586085 3.464384531549414 0 0 0
75 25 2 0.5897 17.594386927095076 5.996969009157648 3.097453385195363 0 0 0
76 26 3 -1.1794 20.741218370172934 5.920462067501249 2.7723740554331706 0 0 0
77 26 2 0.5897 21.277651808025336 5.712689632791775 3.5374244609367618 0 0 0
78 26 2 0.5897 21.12501560492774 6.723968376978734 2.4212200135417192 0 0 0
619 207 3 -1.1794 17.096882588309622 2.8717983222043117 6.140539737650387 0 0 0
620 207 2 0.5897 17.51613062416467 2.091772035783772 6.503887889144388 0 0 0
621 207 2 0.5897 17.18743094708682 2.7734547706590074 5.192720473297293 0 0 0
622 208 3 -1.1794 21.72029619327254 3.2290484482520294 6.195079064722937 0 0 0
623 208 2 0.5897 21.438109031406945 2.7026273898541158 6.943065126810525 0 0 0
624 208 2 0.5897 21.446402579446403 2.724212493531636 5.429341036815033 0 0 0
14212 4738 3 -1.1794 57.89833293388196 34.38878866014128 0.38573362650629245 0 0 1
676 226 3 -1.1794 18.654707773579332 5.369090251842947 6.458746401822498 0 0 0
677 226 2 0.5897 18.144078156275476 5.564256093336096 5.672997930326547 0 0 0
678 226 2 0.5897 18.836035396718994 4.431043238516482 6.400266254145172 0 0 0
679 227 3 -1.1794 21.706956769436918 5.821942809766529 5.461758200275564 0 0 0
680 227 2 0.5897 21.798581437939802 4.889906768336472 5.659609561652903 0 0 0
681 227 2 0.5897 20.895030651671448 6.081086200435096 5.897478765334689 0 0 0
743 248 2 0.5897 21.058303904437576 8.5550449967126 5.818720868880875 0 0 0
1276 426 3 -1.1794 20.562476617428448 1.4317529371608029 8.81358658380711 0 0 0
1277 426 2 0.5897 20.71871248775271 0.5187086714667752 9.054778314200943 0 0 0
1376 459 2 0.5897 21.451204382083187 11.436439078237301 8.277905837692161 0 0 0
30036 0 1 0 16.00192396024192 7.818327510930844 5.5697676353476115 0 0 0
625 209 3 -1.1794 21.715789421715456 0.4521182157322902 3.654376363110914 0 0 0
124 42 3 -1.1794 20.597683433656147 8.896038442461684 2.000546911543941 0 0 0
1274 425 2 0.5897 15.874837685188224 3.7852769499601 7.782969541211924 0 0 0
30518 0 1 0 23.240954558395657 3.8407962760870094 0.9077871113460482 0 0 1
19 7 3 -1.1794 28.363376144795595 1.60070167646063 2.4885192858989376 0 0 0
20 7 2 0.5897 28.08560548303085 1.6137070045903337 1.5726011939389055 0 0 0
21 7 2 0.5897 29.31972020410294 1.5912964184765548 2.4491589211081926 0 0 0
79 27 3 -1.1794 30.7527841662306 4.942133592855292 2.068100854154203 0 0 0
80 27 2 0.5897 30.19452228229992 4.866605356809988 2.8419683640726205 0 0 0
81 27 2 0.5897 30.739419645728066 4.06885578673175 1.676388284433489 0 0 0
128 43 2 0.5897 25.77853173177068 9.41223915765579 2.0023920314682555 0 0 0
132 44 2 0.5897 28.34900332945482 8.221351527694685 2.441459035674938 0 0 0
4994 1665 2 0.5897 26.326806763497277 0.027606766578852398 26.608571836859955 0 0 0
628 210 3 -1.1794 28.171711795143555 1.7615257784705114 5.832052674553386 0 0 0
629 210 2 0.5897 27.86550341598845 1.0649316554325032 6.412759628384987 0 0 0
630 210 2 0.5897 27.527010583497535 1.7852024436883163 5.124923683948072 0 0 0
631 211 3 -1.1794 30.21029102382472 3.535904662918954 5.026645651606988 0 0 0
632 211 2 0.5897 30.907684231655935 2.9960963917112267 4.654515230608766 0 0 0
633 211 2 0.5897 29.64181745240588 2.9139536421350134 5.480789294201921 0 0 0
682 228 3 -1.1794 24.172512911930635 7.131076691894516 6.177509440450998 0 0 0
683 228 2 0.5897 23.459758951438186 6.527237653411227 5.968723752439771 0 0 0
684 228 2 0.5897 24.330137039965116 7.002062392862341 7.112785435765881 0 0 0
685 229 3 -1.1794 27.214900387238277 6.5605707372017035 6.126507057095103 0 0 0
686 229 2 0.5897 27.3419051822615 5.890330400874706 6.797983455642817 0 0 0
687 229 2 0.5897 26.477244973292517 6.242227180685193 5.606166834206448 0 0 0
688 230 3 -1.1794 30.0675131930714 5.543196518750861 6.827868846788156 0 0 0
689 230 2 0.5897 30.024473415154436 4.822877002631786 6.198966191541274 0 0 0
690 230 2 0.5897 29.238082913630826 6.008049871984323 6.71747291367165 0 0 0
746 249 2 0.5897 24.583451200642365 9.156304220322191 5.705441317147335 0 0 0
750 250 2 0.5897 27.330421900894954 8.691812033529136 5.283523330393102 0 0 0
753 251 2 0.5897 29.76828642394208 9.514307283800647 5.401390462702738 0 0 0
1328 443 2 0.5897 24.206456407005042 5.125292275375478 8.470217494748375 0 0 0
1332 444 2 0.5897 26.463938706749783 5.411307489057628 8.98385707153343 0 0 0
1334 445 2 0.5897 31.08787987355732 6.042504170542872 8.666919896502153 0 0 0
30055 0 1 0 25.359883925966646 3.945391808546477 3.9059985390414442 0 0 0
30088 0 1 0 23.493140946440846 7.564861475622585 2.5463101198267184 0 0 0
30178 0 1 0 24.461243933071852 1.8137478267929819 7.693129473465338 0 0 0
30256 0 1 0 30.86249779717485 2.701405230497369 8.557636876810715 0 0 0
130 44 3 -1.1794 29.161278241380508 7.857692020255246 2.793869695949886 0 0 0
131 44 2 0.5897 29.84007636461898 8.155119064341816 2.1880622453186143 0 0 0
1385 462 2 0.5897 30.175183265269197 7.887564673749617 6.747637956684461 0 0 0
1330 444 3 -1.1794 27.390862732074613 5.251418202347069 8.806430499055896 0 0 0
22 8 3 -1.1794 32.98643988752662 2.9804951778893765 3.1727055894128573 0 0 0
23 8 2 0.5897 33.90529950546442 3.2469809834726284 3.1424735432308095 0 0 0
24 8 2 0.5897 32.60891114431601 3.500687288439585 3.8820037109076253 0 0 0
25 9 3 -1.1794 35.848024588222366 3.271926781671186 2.880691266036872 0 0 0
26 9 2 0.5897 36.254917155005764 2.538418104488141 2.41956747608539 0 0 0
27 9 2 0.5897 35.94831036683251 3.0576523129347426 3.8081936982339375 0 0 0
28 10 3 -1.1794 38.09278065593507 1.4617332558202083 2.034000992766611 0 0 0
30 10 2 0.5897 38.80068166285747 1.8650682296397163 1.5315785990347828 0 0 0
82 28 3 -1.1794 33.13531983228749 6.253224852455693 2.692219500369761 0 0 0
83 28 2 0.5897 32.37528404483538 5.897912687329911 2.231426124437954 0 0 0
84 28 2 0.5897 33.072296491108894 5.889315007361106 3.5752991022893066 0 0 0
85 29 3 -1.1794 35.78693513924327 5.801655118414925 2.3388080942835603 0 0 0
86 29 2 0.5897 35.8389978676654 4.882271860231569 2.6000661866208077 0 0 0
87 29 2 0.5897 34.86202252543545 6.027327122694917 2.4380080049608437 0 0 0
89 30 2 0.5897 37.59262088503603 6.061767948200982 2.4288338249400465 0 0 0
134 45 2 0.5897 32.245988865775935 7.676256696372755 1.9932980042949258 0 0 0
138 46 2 0.5897 36.501141263223026 7.873997857209712 2.671282924695321 0 0 0
141 47 2 0.5897 39.270153575013474 7.820592695194929 3.131093744274631 0 0 0
634 212 3 -1.1794 32.4745624881112 1.9864377132136075 5.784510329612974 0 0 0
635 212 2 0.5897 33.37639120390188 2.2788611013571547 5.916514234903893 0 0 0
636 212 2 0.5897 32.02063362893976 2.237670390099347 6.588912226398813 0 0 0
637 213 3 -1.1794 36.28723050673485 2.9408256648408018 5.787416825830637 0 0 0
638 213 2 0.5897 36.34721663220637 3.79604621680201 6.213129335249314 0 0 0
639 213 2 0.5897 37.12170147674614 2.5154529251817563 5.984768877079777 0 0 0
691 231 3 -1.1794 32.77145233938221 5.655179386500656 5.296605291163212 0 0 0
692 231 2 0.5897 32.749490473149386 6.608319600706251 5.211322365975517 0 0 0
693 231 2 0.5897 32.045930005080436 5.450224026934393 5.886387002707289 0 0 0
694 232 3 -1.1794 35.56222221244067 5.849383600665661 6.169094804474695 0 0 0
695 232 2 0.5897 36.37000906804244 5.758583181335093 5.663656467358097 0 0 0
696 232 2 0.5897 34.87869757376418 5.507931698094391 5.592521590730498 0 0 0
697 233 3 -1.1794 37.989327709673 6.83079411106112 5.522582006829035 0 0 0
759 253 2 0.5897 35.37402340665129 9.186237751594739 5.962522269673895 0 0 0
1283 428 2 0.5897 34.53166762443209 2.741901927426681 8.80866098330144 0 0 0
1337 446 2 0.5897 34.52146976865801 4.802812361290741 7.963854689111385 0 0 0
698 233 2 0.5897 37.88581699930387 7.782321537172166 5.533184540164937 0 0 0
699 233 2 0.5897 38.137119859697705 6.595248124110792 6.438500764688529 0 0 0
1340 447 2 0.5897 38.417919519982796 5.437050974888656 8.68501496342647 0 0 0
1388 463 2 0.5897 34.34336989693888 8.24376626873792 8.686744683725498 0 0 0
1282 428 3 -1.1794 34.68251543483572 1.9254977551584247 8.332256741215309 0 0 0
1285 429 3 -1.1794 38.60907408734323 3.418317577525538 8.966919611047427 0 0 0
1339 447 3 -1.1794 38.19794824340951 6.239933658672341 8.21254869400856 0 0 0
1387 463 3 -1.1794 33.59194621816311 8.012910819078867 8.140575429652673 0 0 0
29 10 2 0.5897 38.52045297012682 0.7694280100863115 2.5380263040546547 0 0 0
31 11 3 -1.1794 41.11060052347191 0.5237713453483628 1.3910169968833586 0 0 0
17001 5667 2 0.5897 35.90433623496467 34.946501178886024 15.589375338424098 0 0 0
33 11 2 0.5897 41.55297813082595 0.6897198180237475 0.5585537227421378 0 0 0
34 12 3 -1.1794 46.0338635847325 1.2440666727437217 1.996812015664446 0 0 0
35 12 2 0.5897 45.83243036659821 2.1792371573574316 1.9634567573438313 0 0 0
36 12 2 0.5897 45.81434934091396 0.9830435385777243 2.8911900722874995 0 0 0
88 30 3 -1.1794 38.42063944213631 6.090898096468422 2.908175603968378 0 0 0
90 30 2 0.5897 38.16689569376961 6.260454996160634 3.8154216809683 0 0 0
91 31 3 -1.1794 41.337121971506285 6.6137758120657075 2.4726029967692775 0 0 0
92 31 2 0.5897 40.475637473772586 6.207640408132664 2.568154513015572 0 0 0
93 31 2 0.5897 41.72064998128517 6.5719581022552065 3.348610526880197 0 0 0
94 32 3 -1.1794 44.379316692406334 6.884711111746009 1.779631932002909 0 0 0
95 32 2 0.5897 43.440511234350026 6.70273396325486 1.821587348032396 0 0 0
96 32 2 0.5897 44.4649512373029 7.780492696004552 2.1059365312268716 0 0 0
143 48 2 0.5897 41.87146976356203 8.459771158715276 2.2255984786295415 0 0 0
640 214 3 -1.1794 41.52136028272485 0.6351131897110291 6.375526024559378 0 0 0
13978 4660 3 -1.1794 48.30027775515806 22.117566373413794 0.4633724342648219 0 0 1
642 214 2 0.5897 41.271284268939425 0.7517289513362532 7.292092837172977 0 0 0
14208 4736 2 0.5897 50.72012404250077 34.167566905651 1.3750177074193395 0 0 1
16926 5642 2 0.5897 24.463806032138365 0.4124748446118604 13.78239466717405 0 1 0
645 215 2 0.5897 45.30471400702087 0.18109320422546624 5.016562941958512 0 0 0
700 234 3 -1.1794 42.86152416030188 6.6731586177373705 4.77767990814891 0 0 0
701 234 2 0.5897 43.72093262838146 6.351706272901698 5.050291924808394 0 0 0
702 234 2 0.5897 42.73680244712809 7.47919469264574 5.278660260088344 0 0 0
1286 429 2 0.5897 39.171310501901274 3.179102979209641 8.230103327825663 0 0 0
1290 430 2 0.5897 40.32798308425888 0.21713608541371524 9.646329624153065 0 0 0
1292 431 2 0.5897 45.70898681420561 1.7050931171630603 8.7072907630371 0 0 0
1397 466 2 0.5897 42.23351111584037 10.349537746202742 8.655319057047228 0 0 0
30043 0 1 0 40.154993388260834 4.387554771597156 5.264134162731096 0 0 0
30056 0 1 0 41.94114009484729 5.599057975100504 8.12368250737019 0 0 0
30063 0 1 0 42.75785793731699 3.248866259604734 2.5567266436247227 0 0 0
30065 0 1 0 45.935031851956786 7.304484523793516 7.394905443768641 0 0 0
30281 0 1 0 44.296394898831245 3.09952616858287 6.902561448993194 0 0 0
30147 0 1 0 46.614156477904714 3.9640529046471973 3.7196320501481392 0 0 0
37 13 3 -1.1794 48.83665906476989 1.1179071599651564 2.7120130349689426 0 0 0
38 13 2 0.5897 48.254205275272575 1.2970026771927736 1.9738371196047695 0 0 0
39 13 2 0.5897 48.85510251451784 0.16309358894436407 2.776997463310879 0 0 0
40 14 3 -1.1794 51.52465736820359 1.4800018014473517 3.1818320327752048 0 0 0
41 14 2 0.5897 51.46546581749005 2.290578765460106 3.687493112790407 0 0 0
42 14 2 0.5897 50.67009599968943 1.3983454003298592 2.7584068626639904 0 0 0
43 15 3 -1.1794 54.19948836937745 2.7230525625835362 3.770497285298726 0 0 0
44 15 2 0.5897 54.96275428108939 2.346719962887884 4.208711196486394 0 0 0
45 15 2 0.5897 53.78946653558754 1.9821627665063941 3.324183055401825 0 0 0
97 33 3 -1.1794 47.79037052117869 7.467160877567456 1.793450499303819 0 0 0
98 33 2 0.5897 48.6956120588737 7.1729576476312085 1.8945152298905774 0 0 0
99 33 2 0.5897 47.39054793325568 6.818668987325346 1.2139402833420683 0 0 0
100 34 3 -1.1794 54.85034986747924 5.237218628426778 2.8116209699226973 0 0 0
101 34 2 0.5897 54.43867388986963 5.967227376894366 3.274051364581272 0 0 0
102 34 2 0.5897 54.39180508754748 4.460687068668992 3.132507139295068 0 0 0
149 50 2 0.5897 47.13434911801535 9.194068332236917 1.4082202740757526 0 0 0
646 216 3 -1.1794 48.73031769031685 0.999685826457324 7.2759998114716 0 0 0
647 216 2 0.5897 48.44660838752454 0.087208652616116 7.22010236873343 0 0 0
648 216 2 0.5897 49.3015306258611 1.1202998531432686 6.517449215456949 0 0 0
649 217 3 -1.1794 53.61355963252775 2.820934375414621 7.070431147485805 0 0 0
650 217 2 0.5897 54.30751215509085 2.161664345164728 7.075411699863697 0 0 0
651 217 2 0.5897 53.998974025827295 3.571649952894735 6.61864062876776 0 0 0
703 235 3 -1.1794 49.19484903112965 5.677701666466895 5.865063357883048 0 0 0
704 235 2 0.5897 48.310924365189756 5.312122688768486 5.829552575874213 0 0 0
705 235 2 0.5897 49.46943032169621 5.553904100876983 6.773639077889968 0 0 0
706 236 3 -1.1794 51.62798029920631 3.799566903814106 4.348671051254039 0 0 0
707 236 2 0.5897 52.55485319459519 3.7707764233373258 4.585967343362485 0 0 0
708 236 2 0.5897 51.27396504403363 4.53253633201383 4.852318519384559 0 0 0
709 237 3 -1.1794 54.31159946978855 5.389140250139904 5.893772519777933 0 0 0
711 237 2 0.5897 53.68428137807492 5.933544889886702 6.369510887001908 0 0 0
767 256 2 0.5897 49.309228391350054 7.869714503831368 5.745183479659124 0 0 0
773 258 2 0.5897 54.58672773947899 9.354472366280579 4.337911928447645 0 0 0
1295 432 2 0.5897 47.83576431622984 2.828806350958455 7.876891228724365 0 0 0
1298 433 2 0.5897 53.029256857815625 2.613620297026573 8.872404069589543 0 0 0
1400 467 2 0.5897 49.3669674101765 7.771799883295536 8.966661324259078 0 0 0
30042 0 1 0 51.5070095268778 5.802604791205608 1.2243493369730785 0 0 0
30307 0 1 0 52.15777301208065 7.420914658565343 7.145722456102782 0 0 0
772 258 3 -1.1794 53.735544780973505 9.391900127057818 4.7741671241454124 0 0 0
1399 467 3 -1.1794 49.16095193072411 8.693899879128935 8.813295416913398 0 0 0
46 16 3 -1.1794 57.455446799959134 2.136191828358992 2.786455139912437 0 0 0
47 16 2 0.5897 57.909967414356935 1.584528946834981 3.423095443912937 0 0 0
48 16 2 0.5897 56.54129570854766 2.1267905994332827 3.0701295255475713 0 0 0
49 17 3 -1.1794 59.51646608509972 3.5685359833589163 1.3796282762318393 0 0 0
50 17 2 0.5897 58.714075102098484 3.259143658765837 1.799959237099346 0 0 0
51 17 2 0.5897 60.2142646552327 3.3308077305849193 1.9901963392686974 0 0 0
103 35 3 -1.1794 56.77932790674725 7.451414587035652 1.9279578917548819 0 0 0
104 35 2 0.5897 56.281603910942664 6.693240449019949 2.2340215444392526 0 0 0
105 35 2 0.5897 57.685595015463505 7.145330974427823 1.892967969890621 0 0 0
652 218 3 -1.1794 56.02045392240367 1.371510267326319 5.443193341620502 0 0 0
653 218 2 0.5897 56.303699202720004 0.4572176592341495 5.451723508272958 0 0 0
654 218 2 0.5897 56.497749350741024 1.7773764459695414 6.166860070003855 0 0 0
655 219 3 -1.1794 59.26570411049655 0.6945158407930122 6.503050858956808 0 0 0
14202 4734 2 0.5897 46.16936654974539 31.327276894960413 0.3478014504847811 0 0 1
657 219 2 0.5897 59.787774393722955 1.4953899747584365 6.55074671919438 0 0 0
710 237 2 0.5897 55.1532474555476 5.827492767593135 6.0191020863455424 0 0 0
712 238 3 -1.1794 56.330068793532284 6.957706883151824 6.4755625000171 0 0 0
713 238 2 0.5897 56.56503430590268 7.882896346637026 6.404513284548311 0 0 0
714 238 2 0.5897 57.13488907333443 6.488187244752259 6.256364222229742 0 0 0
715 239 3 -1.1794 61.510944152676856 6.690322479955695 6.635383038380109 0 0 0
716 239 2 0.5897 62.03057906509477 6.489300030678267 7.413715705852645 0 0 0
717 239 2 0.5897 60.82248699588933 6.025336993913244 6.628129168262853 0 0 0
1300 434 3 -1.1794 57.40008203000508 1.9085113915926335 7.779445612433207 0 0 0
1304 435 2 0.5897 61.3164659387035 3.8096275138965345 8.881413404905746 0 0 0
1349 450 2 0.5897 59.40739856486131 5.213182553642003 7.7826052024461845 0 0 0
30066 0 1 0 58.51845157609151 4.995477740742541 4.2922429159967175 0 0 0
20396 6799 2 0.5897 26.623813077553063 35.07101735207369 28.632849622531896 0 0 0
30111 0 1 0 58.571200089094376 0.8913882537064903 0.1289615236175963 0 0 0
30333 0 1 0 61.89381624994507 2.5400128576004675 5.387508496091668 0 0 0
783 261 2 0.5897 62.3607568756246 8.91200524529109 5.505321359434891 0 0 0
1348 450 3 -1.1794 58.77106998672733 5.8101532225662 7.388976250061779 0 0 0
720 240 2 0.5897 63.20911377685843 7.018356278577468 4.678148270785173 0 0 0
52 18 3 -1.1794 66.61449769440797 2.833206122454543 2.720133525569779 0 0 0
53 18 2 0.5897 66.2817341245331 2.7332023102479974 3.6120408360106255 0 0 0
54 18 2 0.5897 66.24778708578566 3.664502202940095 2.41896828682399 0 0 0
55 19 3 -1.1794 69.50275381964185 2.145485294099909 2.2943399800915465 0 0 0
56 19 2 0.5897 69.32325008944649 1.2201646470790655 2.4610490785293946 0 0 0
57 19 2 0.5897 68.69801519353246 2.478264679575372 1.8969918830926427 0 0 0
106 36 3 -1.1794 62.422406346664246 6.622041991702756 3.082603078107029 0 0 0
107 36 2 0.5897 63.19093775329406 6.384670818678324 2.563712821701648 0 0 0
108 36 2 0.5897 61.7122780824622 6.096713841133411 2.7138492714578213 0 0 0
109 37 3 -1.1794 65.0731724230968 5.399871823700858 2.502359564266734 0 0 0
110 37 2 0.5897 65.77031843085243 5.9041188897838 2.0828898633665913 0 0 0
111 37 2 0.5897 65.3052166753055 5.396010420415133 3.431000150633201 0 0 0
112 38 3 -1.1794 67.51900304376353 6.976885981890306 1.112766526241648 0 0 0
113 38 2 0.5897 68.34108813077633 6.618809591852673 0.7778203610564267 0 0 0
114 38 2 0.5897 66.93703680998173 6.993027917478427 0.3529726940896491 0 0 0
158 53 2 0.5897 63.31587873123731 10.145547606266872 1.671457815102045 0 0 0
161 54 2 0.5897 68.77709924489379 8.544124069208431 3.031836526080621 0 0 0
658 220 3 -1.1794 65.04202853498899 1.8054145010352634 7.189041898020469 0 0 0
659 220 2 0.5897 65.16154796774008 1.1311399601651777 6.520236418581671 0 0 0
660 220 2 0.5897 64.09269334885624 1.8946003488353118 7.272946964151699 0 0 0
661 221 3 -1.1794 69.7537094233619 2.9599824513597532 5.002504507408162 0 0 0
662 221 2 0.5897 69.52505909289911 2.1919455076557903 5.5260220124605945 0 0 0
663 221 2 0.5897 69.49387419129725 2.7286023407012534 4.110775224486889 0 0 0
718 240 3 -1.1794 63.85186955208659 7.29803811103376 5.329972074563578 0 0 0
719 240 2 0.5897 63.446134547643645 7.090223524908721 6.171650850415138 0 0 0
721 241 3 -1.1794 66.59562224441903 5.6479980509526655 4.927886418121306 0 0 0
722 241 2 0.5897 66.57182031141674 6.491954727009663 4.476884954687008 0 0 0
723 241 2 0.5897 66.31270474265861 5.84501699342523 5.820843833061293 0 0 0
724 242 3 -1.1794 68.93837883862221 5.784961391637429 6.047786754702831 0 0 0
725 242 2 0.5897 68.16689492798793 5.773460964109648 5.481295727710024 0 0 0
726 242 2 0.5897 69.60390255882153 5.303126138540602 5.556722494234165 0 0 0
786 262 2 0.5897 65.27070573023094 8.106042190864017 4.523288148131586 0 0 0
788 263 2 0.5897 68.70289051279599 7.734951579022659 6.44363850464207 0 0 0
1310 437 2 0.5897 70.0670984175523 3.5944352394688046 7.037336870647563 0 0 0
1355 452 2 0.5897 66.07059220033965 5.549825116034099 8.216826846344832 0 0 0
1359 453 2 0.5897 69.47977396882726 6.71924407337664 8.206782965032453 0 0 0
1413 471 2 0.5897 64.03303007810187 7.758863342831126 8.901997921010553 0 0 0
30262 0 1 0 62.88569267147734 2.526832675400777 1.9207796707615314 0 0 0
784 262 3 -1.1794 66.09786736630672 8.210679296522075 4.053087992697793 0 0 0
1307 436 2 0.5897 67.30982375253076 3.403856281592725 8.522589152442409 0 0 0
1351 451 3 -1.1794 63.56689247309702 4.592656879924106 8.259895040214143 0 0 0
1354 452 3 -1.1794 65.97678920896384 6.3722198391001195 7.736097251721484 0 0 0
115 39 3 -1.1794 3.170970927432453 9.775232489666331 2.5930385742481 0 0 0
116 39 2 0.5897 3.509626426432579 8.986709793917296 3.0170384841624873 0 0 0
117 39 2 0.5897 2.5066019883902118 10.106215446635316 3.1974356427146002 0 0 0
163 55 3 -1.1794 5.836442349931959 12.750803238676864 2.96906649535632 0 0 0
164 55 2 0.5897 5.307953786900559 12.227241883403963 2.366725995894268 0 0 0
165 55 2 0.5897 5.395952167196969 12.661868483750656 3.8142236813151773 0 0 0
211 71 3 -1.1794 6.8353172658655925 14.957138610791239 1.2940781563113595 0 0 0
212 71 2 0.5897 7.721963878496318 15.180701648702213 1.5771130582156827 0 0 0
213 71 2 0.5897 6.507367875349739 14.369008648805801 1.9743609427546829 0 0 0
257 86 2 0.5897 2.7295471148054062 17.526590950060857 2.2120322103646792 0 0 0
261 87 2 0.5897 6.0577048224785175 16.891112287073092 1.986282341063838 0 0 0
727 243 3 -1.1794 3.163693183869052 9.469318894766134 6.150121127051955 0 0 0
728 243 2 0.5897 2.9332168318941263 10.361177955088944 5.889929533202749 0 0 0
729 243 2 0.5897 3.0861288451613826 9.470040790500805 7.104172965902898 0 0 0
730 244 3 -1.1794 5.8278256235906385 9.88092399770891 5.441787315271428 0 0 0
732 244 2 0.5897 5.006752961145716 9.432092266430832 5.643336821207673 0 0 0
790 264 3 -1.1794 2.692620557310459 12.217601019735561 6.146683006331714 0 0 0
791 264 2 0.5897 2.345349668900114 12.032175590020788 7.019180565694582 0 0 0
792 264 2 0.5897 2.5495472536069643 13.156315617655858 6.0259500767711 0 0 0
793 265 3 -1.1794 5.359905944496413 12.605405358312352 5.910627650851274 0 0 0
794 265 2 0.5897 5.524502362615127 11.664951263322605 5.842174549773978 0 0 0
795 265 2 0.5897 4.413392140369127 12.692244377304004 5.7974812766852315 0 0 0
844 282 3 -1.1794 2.803184299275407 14.927815749574203 5.6584807066987155 0 0 0
845 282 2 0.5897 3.0251375129786724 14.91494567351859 6.589503020646025 0 0 0
846 282 2 0.5897 2.0312738904267724 15.49117108321299 5.603554862403102 0 0 0
847 283 3 -1.1794 6.4517092499907625 14.998276097504286 6.800416260381727 0 0 0
848 283 2 0.5897 6.223212116164752 14.168438412997988 6.381620039129636 0 0 0
849 283 2 0.5897 6.2022885425955065 14.88115120507933 7.717096601491349 0 0 0
908 303 2 0.5897 5.896073531028821 16.642359421498973 5.790069196979666 0 0 0
1477 493 3 -1.1794 3.698853042050206 14.98039919610557 8.149582696847226 0 0 0
1481 494 2 0.5897 6.532987456506289 13.47651633754613 9.578546240806524 0 0 0
30158 0 1 0 1.985539466154899 13.109660440513283 2.6581053400051644 0 0 0
1360 454 3 -1.1794 2.120458446567965 9.831554832253815 8.793662782077337 0 0 0
733 245 3 -1.1794 8.73161846506274 8.324831705829396 4.895537344260276 0 0 0
738 246 2 0.5897 13.837472401561724 9.936452032229967 3.096879947908585 0 0 0
1364 455 2 0.5897 9.225630217589343 10.755408966293475 7.660448563139783 0 0 0
118 40 3 -1.1794 8.56584572428788 9.354181682399378 2.232959799009457 0 0 0
120 40 2 0.5897 8.342944867723682 10.276290454364641 2.3604924434515433 0 0 0
121 41 3 -1.1794 12.05760636965971 9.366280970584782 3.7580025744972025 0 0 0
122 41 2 0.5897 11.293522824201414 9.789933461271586 3.366944113099276 0 0 0
166 56 3 -1.1794 8.557750072567034 12.080549472143977 3.027239654052443 0 0 0
167 56 2 0.5897 9.134232708740637 12.84442057811821 3.0072089471126353 0 0 0
168 56 2 0.5897 7.68579787194393 12.442041674519617 3.1861589275885733 0 0 0
169 57 3 -1.1794 15.120964287518168 12.416146268275503 1.7637358588620922 0 0 0
170 57 2 0.5897 16.02729158197533 12.1922184455034 1.5524097836073996 0 0 0
171 57 2 0.5897 15.085916439024418 12.397583206760464 2.72011369915754 0 0 0
214 72 3 -1.1794 9.627749898209732 14.671879137932713 3.215479465398579 0 0 0
215 72 2 0.5897 9.397142793596101 15.547407349624947 2.904829615344285 0 0 0
216 72 2 0.5897 10.583940611192753 14.67685219728342 3.2591448478262905 0 0 0
217 73 3 -1.1794 12.223430825162255 15.81269742698875 2.1224251698082144 0 0 0
218 73 2 0.5897 13.000952846483388 15.450939738511227 2.5476570815370807 0 0 0
219 73 2 0.5897 12.297267859921744 15.53363029171165 1.2097912905826678 0 0 0
220 74 3 -1.1794 14.242964601970563 14.653536449042127 3.708507899538249 0 0 0
221 74 2 0.5897 14.990679294149936 14.540367009213604 3.1216970978121936 0 0 0
734 245 2 0.5897 9.66876964767308 8.208754931806967 5.052082693241047 0 0 0
735 245 2 0.5897 8.677991249366206 9.078730809424442 4.308177173276327 0 0 0
736 246 3 -1.1794 14.773159934788172 10.014348673558686 2.9107269242376876 0 0 0
737 246 2 0.5897 14.823983573276411 10.652734870258461 2.1993112883944645 0 0 0
796 266 3 -1.1794 11.201744655261711 12.891958583476235 5.624036405787239 0 0 0
797 266 2 0.5897 10.510867857267012 12.242317990229564 5.753991422352253 0 0 0
798 266 2 0.5897 11.222682424353742 13.387111884143241 6.442948693298902 0 0 0
799 267 3 -1.1794 15.510929896839741 12.515665947292058 4.9790144577681925 0 0 0
801 267 2 0.5897 15.208404395904607 11.612388142959524 4.885210255102745 0 0 0
850 284 3 -1.1794 8.773442069321291 15.795491425691328 5.787255683855125 0 0 0
851 284 2 0.5897 8.91213381386105 15.329992851780345 4.962447849364017 0 0 0
852 284 2 0.5897 7.874047901409296 15.581493310238454 6.035304780022099 0 0 0
853 285 3 -1.1794 11.775165934968886 15.667282095821964 6.521902790128041 0 0 0
854 285 2 0.5897 12.126554617703706 15.296479231304952 5.7124196886312175 0 0 0
855 285 2 0.5897 10.835066354676618 15.747735575521167 6.360741598704313 0 0 0
856 286 3 -1.1794 16.41346509987713 14.672108065174736 6.505633720166501 0 0 0
857 286 2 0.5897 16.221252685393942 15.59067133909492 6.317146445584064 0 0 0
858 286 2 0.5897 15.56524539523562 14.232458520295417 6.446785199688539 0 0 0
1368 456 2 0.5897 11.767684900904351 8.48072687277403 5.441798935342145 0 0 0
1421 474 2 0.5897 9.086249461051123 12.878119370321881 9.421360812999072 0 0 0
1424 475 2 0.5897 11.694399855675988 14.501189388439464 8.086093456133755 0 0 0
1484 495 2 0.5897 9.796264394330901 15.12246314009844 9.436631496377673 0 0 0
30140 0 1 0 11.861508397991969 12.335420206930975 2.226091129307709 0 0 0
30290 0 1 0 13.754960507810702 10.639456045854399 8.038433286491738 0 0 0
911 304 2 0.5897 8.663234824810115 18.6215142709778 4.666789905268072 0 0 0
913 305 3 -1.1794 16.03902416551935 17.00421403333498 4.865091290831146 0 0 0
1541 514 2 0.5897 12.022707676531185 16.498233584871173 8.137242601234343 0 0 0
1363 455 3 -1.1794 9.999925458619984 10.495034541790062 7.161545560400119 0 0 0
126 42 2 0.5897 21.539932865761205 9.064501445498214 2.0047116971955443 0 0 0
740 247 2 0.5897 19.016808918968643 9.63259340930601 3.5550053269975153 0 0 0
222 74 2 0.5897 14.39118707618998 14.02040832188908 4.4109398513406735 0 0 0
30162 0 1 0 18.509707378003615 15.179569709187222 1.6766139166460559 0 0 0
125 42 2 0.5897 20.46462632423374 8.294778251173163 1.267734492883204 0 0 0
172 58 3 -1.1794 17.771856772824947 12.025253433588956 2.4681080032591587 0 0 0
173 58 2 0.5897 18.23773917561589 11.539131781214529 1.7877619962598807 0 0 0
174 58 2 0.5897 18.353347928397223 11.991991907988588 3.227708691546533 0 0 0
175 59 3 -1.1794 21.053676397558174 11.633241353466929 3.9047156375719334 0 0 0
176 59 2 0.5897 21.83351509933293 11.335073541915527 3.4365491120929996 0 0 0
177 59 2 0.5897 20.812801474165646 12.45255147015162 3.472348110666418 0 0 0
223 75 3 -1.1794 21.035698629494107 15.061360063526944 3.279846793898067 0 0 0
224 75 2 0.5897 20.86570422227037 15.887497673019851 2.827265194283439 0 0 0
225 75 2 0.5897 21.965854099427492 14.892482318985467 3.1297697551199284 0 0 0
275 92 2 0.5897 22.0021613389454 17.869089269392074 4.205774111409212 0 0 0
739 247 3 -1.1794 18.696256154979565 9.768640401294466 4.446615775577486 0 0 0
741 247 2 0.5897 17.74343375839664 9.791816043699049 4.358161139609213 0 0 0
742 248 3 -1.1794 20.409456368891387 8.967938154619514 6.388587476342437 0 0 0
744 248 2 0.5897 19.826059179080428 9.434037186724185 5.789729586856236 0 0 0
800 267 2 0.5897 16.460849155558396 12.442261370253634 5.071186416815378 0 0 0
802 268 3 -1.1794 18.385159189627178 12.306782962523446 5.43492031448021 0 0 0
803 268 2 0.5897 18.67974932814399 12.575517398696316 6.305109915605153 0 0 0
804 268 2 0.5897 19.110174322925772 11.788611490055315 5.085516892903356 0 0 0
859 287 3 -1.1794 19.019010264270214 15.537178557550174 5.260270123828306 0 0 0
860 287 2 0.5897 19.585318953702018 15.222427319843892 4.555671994592143 0 0 0
861 287 2 0.5897 18.390660431199557 14.828333139305146 5.397916495693376 0 0 0
917 306 2 0.5897 18.984173516688227 17.3659668567043 4.992604977533858 0 0 0
1374 458 2 0.5897 18.75780495332531 9.26049896585803 7.861471959157897 0 0 0
1487 496 2 0.5897 18.774268782182656 15.549012265087523 8.08345440555292 0 0 0
30132 0 1 0 17.577562537352645 8.718555248381763 0.3665258856294624 0 0 0
15642 5214 2 0.5897 57.28666440892345 35.053621906585846 9.464715026000274 0 0 0
180 60 2 0.5897 23.935620602485788 10.680296639103496 4.484689258046693 0 0 0
1382 461 2 0.5897 27.867925401292105 8.788242727737186 8.193737142996314 0 0 0
127 43 3 -1.1794 26.712472273438067 9.589477654434951 2.1145185537432414 0 0 0
129 43 2 0.5897 26.84288880483114 9.59846128525028 3.0627497916063553 0 0 0
178 60 3 -1.1794 23.857127961638934 10.987740355916031 3.58161109706286 0 0 0
179 60 2 0.5897 24.71867780242488 11.350558711152212 3.3758767188979686 0 0 0
181 61 3 -1.1794 24.992425170635833 13.320818064889583 2.4698832760098672 0 0 0
182 61 2 0.5897 25.132725106817176 13.885176089113056 1.709588802265086 0 0 0
183 61 2 0.5897 24.71423768079597 13.918207948233931 3.164123665470919 0 0 0
226 76 3 -1.1794 24.000217832942795 15.611191309172797 3.4340119839486167 0 0 0
227 76 2 0.5897 24.39819460488961 16.11109405529343 2.7213101535193216 0 0 0
228 76 2 0.5897 23.728960600513492 16.2736196009896 4.0694971893900815 0 0 0
745 249 3 -1.1794 24.814958409057926 10.059066400953016 5.92374477785137 0 0 0
747 249 2 0.5897 24.5318123334478 10.166560427526894 6.831767436977417 0 0 0
748 250 3 -1.1794 27.12432342394073 9.446739862167236 4.732307290282468 0 0 0
749 250 2 0.5897 26.43153020513943 9.907466472014352 5.2055937914760175 0 0 0
751 251 3 -1.1794 30.564903567105524 9.588119623636402 4.875857710652279 0 0 0
752 251 2 0.5897 30.308637233239054 9.279147440533462 4.006895711992927 0 0 0
805 269 3 -1.1794 22.215622084852527 12.462763568103876 6.508487823732115 0 0 0
806 269 2 0.5897 22.33359607448938 12.35430846264159 5.564797119711001 0 0 0
807 269 2 0.5897 21.275450957255366 12.605307155425832 6.6179939400481524 0 0 0
808 270 3 -1.1794 30.92549865476696 12.756618076402997 5.207072269806701 0 0 0
809 270 2 0.5897 30.57958754869227 12.334848154004332 5.9936401837500854 0 0 0
810 270 2 0.5897 30.692629831970578 12.162186249998921 4.493871817393809 0 0 0
862 288 3 -1.1794 27.822414956552585 15.131209449248228 4.967701515646833 0 0 0
863 288 2 0.5897 28.597480412674372 14.768081728923061 5.396238101264337 0 0 0
864 288 2 0.5897 27.65788941637587 14.54294364452758 4.2307438953710585 0 0 0
1380 460 2 0.5897 24.16388179216775 10.875659027536134 9.17982021766612 0 0 0
1437 479 2 0.5897 27.034573572119115 10.42593616484943 7.57038696125575 0 0 0
1440 480 2 0.5897 29.8591671245184 11.857683213283307 8.474855808992574 0 0 0
1493 498 2 0.5897 26.477738635495346 15.931835714316515 6.503884737288878 0 0 0
1554 518 2 0.5897 23.85705668757141 16.961215569999215 8.841144140916999 0 0 0
1556 519 2 0.5897 26.34346780182332 18.676928983278273 7.030358735606146 0 0 0
30057 0 1 0 29.11917496596025 15.590397188913553 1.1961033465179207 0 0 0
30311 0 1 0 28.85734441441049 12.381784479335474 1.8540816791702164 0 0 0
923 308 2 0.5897 25.782146464162985 17.0056102406958 4.252252137758428 0 0 0
1381 461 3 -1.1794 26.920823255458355 8.665398942434583 8.129401092326157 0 0 0
1384 462 3 -1.1794 29.82780785996191 8.327173379486677 7.523721389261138 0 0 0
1433 478 2 0.5897 24.06189994486142 12.546594911205185 7.319943741224559 0 0 0
1435 479 3 -1.1794 27.085665551915895 11.352732016534643 7.336566022603334 0 0 0
1438 480 3 -1.1794 29.849512835488778 11.662477915608171 7.537821270203343 0 0 0
1439 480 2 0.5897 30.151645286316477 10.756159606388586 7.478363201366164 0 0 0
1490 497 2 0.5897 24.246260750954157 14.23552267544491 8.623903423414678 0 0 0
1492 498 3 -1.1794 26.023851078363 16.572403201079762 7.051508033088119 0 0 0
755 252 2 0.5897 32.86461928847246 8.41770339172 6.424585363499795 0 0 0
133 45 3 -1.1794 31.789054127770527 8.455510286416482 1.6767431818790075 0 0 0
135 45 2 0.5897 32.37299200944819 9.181661822289541 1.8957240371368298 0 0 0
136 46 3 -1.1794 36.505915131240776 8.821205241592482 2.809149292074812 0 0 0
137 46 2 0.5897 37.43163736177097 9.045165030354307 2.9046027324094754 0 0 0
139 47 3 -1.1794 39.2541638693144 8.76738576428718 3.2709504192394023 0 0 0
184 62 3 -1.1794 33.1371050468147 11.019870256944756 2.693563179594734 0 0 0
185 62 2 0.5897 34.02138422612674 11.160678037707338 2.355249674287676 0 0 0
186 62 2 0.5897 33.241525292585024 11.018797486781475 3.6450499979280893 0 0 0
187 63 3 -1.1794 35.81387744170825 11.687908594062465 1.6859754571532417 0 0 0
188 63 2 0.5897 36.57317387472044 12.054674306755995 1.2330042870895104 0 0 0
189 63 2 0.5897 36.16801028270671 10.960851226373201 2.198037136977107 0 0 0
229 77 3 -1.1794 36.629388003210856 14.445711422868667 1.4499774083539336 0 0 0
230 77 2 0.5897 37.0916303432092 15.239369513680936 1.7195521835184704 0 0 0
231 77 2 0.5897 36.548017700506776 13.930952966402828 2.2528687178332674 0 0 0
232 78 3 -1.1794 39.79785213133687 15.725195609536662 2.9719028368874163 0 0 0
234 78 2 0.5897 40.66201308751843 15.577373917009348 2.5877067335793695 0 0 0
290 97 2 0.5897 36.74599860660422 17.067344929652783 0.1593477655067827 0 0 0
754 252 3 -1.1794 32.82872999139131 8.435856499327665 5.468231016527463 0 0 0
756 252 2 0.5897 31.962533180889505 8.790181766209841 5.26726332572009 0 0 0
757 253 3 -1.1794 36.26841321372508 9.28032630750771 5.634732379372228 0 0 0
758 253 2 0.5897 36.22644520194823 8.969778767465389 4.730281060303564 0 0 0
811 271 3 -1.1794 33.74616640514142 11.199092462068274 5.420525429155497 0 0 0
812 271 2 0.5897 33.26058909570549 10.376308214464979 5.4794668168622955 0 0 0
813 271 2 0.5897 33.073508405866974 11.865074534230478 5.27828685902374 0 0 0
814 272 3 -1.1794 36.495446476000424 11.704574941432409 4.594139811277635 0 0 0
815 272 2 0.5897 35.599930974744524 12.029371108452446 4.687898747178924 0 0 0
816 272 2 0.5897 36.45947260971012 10.804597949286663 4.9181446401560756 0 0 0
819 273 2 0.5897 38.75067987303667 11.090666552674808 6.703625272388201 0 0 0
865 289 3 -1.1794 30.852420848433717 15.510383381165429 6.442757789866326 0 0 0
866 289 2 0.5897 30.9092643248503 14.588694357675555 6.190785609972436 0 0 0
867 289 2 0.5897 31.535123043420146 15.620802303663375 7.104541147210367 0 0 0
868 290 3 -1.1794 37.665381875332514 14.118948099550288 4.2848643407264335 0 0 0
869 290 2 0.5897 38.461218044747895 14.170290632124818 3.7554867843085793 0 0 0
870 290 2 0.5897 37.30852013493558 13.250616077189148 4.098098314610854 0 0 0
873 291 2 0.5897 38.81898930911479 13.549759930145663 6.486679542274931 0 0 0
932 311 2 0.5897 37.44288741852311 15.999888240364388 5.702178442498245 0 0 0
936 312 2 0.5897 39.63763875308428 16.604107093614278 6.241646893110703 0 0 0
1392 464 2 0.5897 35.91229705051689 9.862550387350627 8.613114402955583 0 0 0
1442 481 2 0.5897 33.16125415166745 12.6611467856247 8.838876755610313 0 0 0
1445 482 2 0.5897 34.370650985732865 11.074873718603646 6.914609816466476 0 0 0
1447 483 3 -1.1794 38.42614296077284 10.79800081427901 8.386835391854747 0 0 0
1496 499 2 0.5897 32.79191942967455 14.907225338425743 8.621683431805709 0 0 0
30032 0 1 0 39.61722910910012 12.101916738366096 2.659797765294543 0 0 0
30255 0 1 0 32.9148219972457 14.111474591954298 2.1047237520113544 0 0 0
30285 0 1 0 34.56736956465552 14.393655488571342 5.559862206748894 0 0 0
288 96 2 0.5897 30.76756174236011 17.709158853867734 3.1890991965457802 0 0 0
929 310 2 0.5897 30.95255693840045 17.40022055768839 6.725591047363136 0 0 0
1566 522 2 0.5897 36.41888740770138 17.242584651532532 9.023130942060575 0 0 0
1393 465 3 -1.1794 40.07453276629342 8.537456246140929 7.785230372458896 0 0 0
1441 481 3 -1.1794 32.65911313083107 13.359969945844348 9.258081343123173 0 0 0
763 255 3 -1.1794 43.90762547105853 10.13344088744273 5.4337760961507495 0 0 0
293 98 2 0.5897 40.12213847601914 17.614107632221337 1.9643878496886553 0 0 0
140 47 2 0.5897 39.9698225214745 9.101937323178335 2.7304502229012724 0 0 0
142 48 3 -1.1794 41.836046208432116 9.41152641141002 2.3211932986768415 0 0 0
144 48 2 0.5897 42.73517489348355 9.665444501227796 2.5293385545552773 0 0 0
145 49 3 -1.1794 44.696583383657874 9.560474289311712 2.609548167168421 0 0 0
146 49 2 0.5897 45.1347955305081 10.396310583114493 2.4496098488887172 0 0 0
147 49 2 0.5897 45.18989203832316 9.16447149496912 3.327921782100776 0 0 0
190 64 3 -1.1794 42.979937674363526 12.598054845739044 2.137410544838165 0 0 0
191 64 2 0.5897 42.80183015833589 13.45924306093841 2.515384628227806 0 0 0
192 64 2 0.5897 42.15974871996433 12.348546841179122 1.7116556097071172 0 0 0
193 65 3 -1.1794 45.611803840430106 12.41409305359892 2.46878750549775 0 0 0
194 65 2 0.5897 45.6745053157588 13.365098509184337 2.3799679083323193 0 0 0
195 65 2 0.5897 44.72358242397232 12.20416161131302 2.180303091044169 0 0 0
233 78 2 0.5897 39.976747253417 16.165464126838533 3.8028018882800816 0 0 0
235 79 3 -1.1794 42.543172342601025 14.830971061504616 3.4633180021923833 0 0 0
236 79 2 0.5897 42.52076979923723 15.740958497062888 3.75937943323594 0 0 0
237 79 2 0.5897 43.392638599397706 14.50332428780189 3.7587603007240773 0 0 0
760 254 3 -1.1794 41.3171720618105 9.170217635034174 5.211779134265864 0 0 0
761 254 2 0.5897 41.49214039713317 9.42596054528368 4.30612233103315 0 0 0
762 254 2 0.5897 40.53181613206479 8.625466588287344 5.159868062282088 0 0 0
764 255 2 0.5897 44.10415609399904 10.955191401300636 5.883591180471618 0 0 0
765 255 2 0.5897 43.11611165204922 9.808356269662584 5.862795766348779 0 0 0
817 273 3 -1.1794 38.964124604917494 11.516341921113138 5.873279022599755 0 0 0
818 273 2 0.5897 38.1217209007001 11.611379167302863 5.4288059356154 0 0 0
820 274 3 -1.1794 42.31278785520931 12.89600479763164 6.038833901978109 0 0 0
821 274 2 0.5897 41.52326028680332 13.315098285342405 5.696432569932194 0 0 0
822 274 2 0.5897 42.03068906218071 12.013791067529104 6.280393780930414 0 0 0
823 275 3 -1.1794 44.573483352452584 13.70640987590136 4.813745987809756 0 0 0
824 275 2 0.5897 45.219845827169166 13.0158349446062 4.666934879167638 0 0 0
825 275 2 0.5897 43.84978160607092 13.266795065922059 5.260096609124702 0 0 0
871 291 3 -1.1794 39.36541645933263 14.146348411819462 6.998276813734438 0 0 0
872 291 2 0.5897 39.73079406177268 14.750769782154311 6.352207256330475 0 0 0
874 292 3 -1.1794 42.965867791204786 15.980753588003918 6.6089527360699165 0 0 0
875 292 2 0.5897 42.50638319236236 15.909535317450224 7.445633103114141 0 0 0
876 292 2 0.5897 42.38929147858127 15.54585549961219 5.980736686389969 0 0 0
877 293 3 -1.1794 45.814855582556824 16.307793315790118 6.478957283501593 0 0 0
878 293 2 0.5897 46.70784089042938 15.98642593042285 6.354330031903089 0 0 0
879 293 2 0.5897 45.28042508816932 15.760845606224096 5.903228551960643 0 0 0
939 313 2 0.5897 45.76921644045237 17.999697210632156 5.7865941568333525 0 0 0
1395 465 2 0.5897 40.70169319666811 8.99702603275089 7.226931704174989 0 0 0
1396 466 3 -1.1794 43.09131656998196 10.006435533588764 8.404955870146251 0 0 0
1451 484 2 0.5897 41.02813164863905 12.841344314618276 8.509284308325418 0 0 0
1502 501 2 0.5897 38.85568504523674 14.89034192906136 8.848520069783266 0 0 0
1504 502 3 -1.1794 41.5688787656425 15.15917920964636 9.23071706784299 0 0 0
1508 503 2 0.5897 44.67970913497439 15.38875170966305 8.063963071718131 0 0 0
30324 0 1 0 46.470111925006954 11.212152779610921 7.36845285646077 0 0 0
934 312 3 -1.1794 40.358986290958356 16.528316063366493 5.617030076323821 0 0 0
30482 0 1 0 41.47625340198515 14.571575657294138 0.369897937951355 0 0 1
148 50 3 -1.1794 47.217906745197965 10.035571148083411 0.9597530741994037 0 0 0
770 257 2 0.5897 50.33690476511909 9.5339110763011 4.6650774546256715 0 0 0
150 50 2 0.5897 48.16194535512886 10.174650412115575 0.884388306878553 0 0 0
151 51 3 -1.1794 50.1094637675858 9.812286195798364 1.259847976510179 0 0 0
152 51 2 0.5897 49.9919413071949 9.507537308820453 2.15959709437932 0 0 0
153 51 2 0.5897 50.94145091570536 9.428276844127536 0.9831434192047659 0 0 0
196 66 3 -1.1794 50.49706786214781 12.357374683839444 2.48521676455135 0 0 0
197 66 2 0.5897 50.00910249460146 12.028427658285153 1.7302891895523975 0 0 0
198 66 2 0.5897 50.61966461976439 11.590299736425814 3.0445009223498434 0 0 0
238 80 3 -1.1794 47.28153993065722 15.320692739515465 3.0080311123777546 0 0 0
239 80 2 0.5897 47.43552167817091 15.693548275802494 2.1399869289361875 0 0 0
240 80 2 0.5897 47.95698955863139 14.64929803236949 3.1040968763918304 0 0 0
241 81 3 -1.1794 50.09345540983763 14.912609592396715 2.2750391023188934 0 0 0
242 81 2 0.5897 50.988124623281855 15.021829471087404 2.5973259286287096 0 0 0
243 81 2 0.5897 49.83176084856739 14.044841711183588 2.5828152683275 0 0 0
244 82 3 -1.1794 52.906534334544105 15.488891964969039 2.1373113663753935 0 0 0
245 82 2 0.5897 53.05021061000966 16.388726341367185 2.4303763358180985 0 0 0
309 103 2 0.5897 53.24475184107933 18.599768983787804 1.4404073540994655 0 0 0
766 256 3 -1.1794 49.44793920844149 8.779057151318055 6.009923847132144 0 0 0
768 256 2 0.5897 49.32539674162685 8.773990247299091 6.959234532819164 0 0 0
769 257 3 -1.1794 50.87326309425765 10.07647161522973 4.08699484612309 0 0 0
771 257 2 0.5897 51.72146879556759 9.633637450186086 4.060981601301273 0 0 0
774 258 2 0.5897 53.75059054469189 10.2169131096246 5.2593052913700635 0 0 0
826 276 3 -1.1794 47.46143143087601 12.969519366213177 4.551070366920669 0 0 0
827 276 2 0.5897 47.62886317728125 12.165267177033092 5.042369779129254 0 0 0
828 276 2 0.5897 47.098455094366656 12.670324832345406 3.7174260907589423 0 0 0
829 277 3 -1.1794 51.423282857238185 12.628266303236355 5.853083259906885 0 0 0
830 277 2 0.5897 51.30886456578378 12.127335571598072 5.045488768751538 0 0 0
831 277 2 0.5897 51.887090514217135 12.032441129287571 6.44139168236375 0 0 0
832 278 3 -1.1794 54.44441557679039 11.756315698224967 6.194807316962497 0 0 0
833 278 2 0.5897 54.31241056117717 12.082272525704385 7.0850658314161405 0 0 0
834 278 2 0.5897 54.6519635837195 12.53721736068347 5.681632597708283 0 0 0
880 294 3 -1.1794 48.42857427337247 15.338493794668276 5.610134413527905 0 0 0
881 294 2 0.5897 49.22534768294701 14.97423801932245 5.9957530589976855 0 0 0
882 294 2 0.5897 48.07621191609313 14.629236545557392 5.072521323700633 0 0 0
883 295 3 -1.1794 51.51275502597076 15.303460444803994 7.071591340894208 0 0 0
884 295 2 0.5897 51.65137606264197 16.161041277745483 6.66963293017154 0 0 0
885 295 2 0.5897 51.7275227151786 14.676958992455996 6.380504503162548 0 0 0
886 296 3 -1.1794 54.265720181854945 15.863168139324122 5.733318714357426 0 0 0
887 296 2 0.5897 54.20522412451184 16.1442039508357 6.646330800353569 0 0 0
888 296 2 0.5897 55.12773900173598 15.452663302673244 5.665192138863138 0 0 0
941 314 2 0.5897 48.59501652921649 17.20461523779349 5.77039745398404 0 0 0
948 316 2 0.5897 54.21849570704413 17.707996211437543 5.001741076792981 0 0 0
1404 468 2 0.5897 55.37515839080325 9.6341422592799 8.328739703971243 0 0 0
1457 486 2 0.5897 49.89309486014551 13.200428503845146 7.006835814240706 0 0 0
1511 504 2 0.5897 48.26748065694966 15.441368982087791 9.305854713000343 0 0 0
1514 505 2 0.5897 53.59832951339328 14.48375726475002 9.126239622742938 0 0 0
1580 527 2 0.5897 51.0431026068118 16.577716383970223 8.690698458805153 0 0 0
30081 0 1 0 54.208385880249196 12.352645359087235 2.7287065690418473 0 0 0
30251 0 1 0 53.58958466368705 8.48739226252172 1.5011581459483494 0 0 0
302 101 2 0.5897 47.95311251235532 16.937272977691176 3.2158524971965625 0 0 0
1456 486 3 -1.1794 49.341485200183676 12.848742327762618 7.70560296679839 0 0 0
1510 504 3 -1.1794 48.78643773752496 15.569567969696921 8.511827070636414 0 0 0
154 52 3 -1.1794 56.305612269403134 9.612424129474618 3.856271988312428 0 0 0
780 260 2 0.5897 60.05505677926415 11.651351880089276 5.664860750563587 0 0 0
1408 470 3 -1.1794 59.62510963071954 8.263265095457164 8.963389565472912 0 0 0
155 52 2 0.5897 56.868618650215154 8.991587815572668 3.3938670370151294 0 0 0
156 52 2 0.5897 56.07452433477279 10.26512727163499 3.195356769098692 0 0 0
159 53 2 0.5897 63.20504806759756 8.726146691335693 2.186153288471704 0 0 0
199 67 3 -1.1794 57.90589107323245 11.460403656300088 0.9097320901702491 0 0 0
200 67 2 0.5897 58.453465134020426 11.142281205738941 1.6275014748858962 0 0 0
201 67 2 0.5897 57.7183858527662 10.68067141488319 0.38715034361756534 0 0 0
202 68 3 -1.1794 59.607959331198465 10.544274589183585 3.2889344495882886 0 0 0
203 68 2 0.5897 60.54328451904834 10.521387879870929 3.0867600217776396 0 0 0
204 68 2 0.5897 59.56597979777274 10.455083870578669 4.241045332875165 0 0 0
246 82 2 0.5897 53.233361731548975 14.947418739182483 2.855797073835892 0 0 0
247 83 3 -1.1794 56.030711832477074 15.21472312379775 2.429035575620565 0 0 0
248 83 2 0.5897 56.79689768296637 15.020629700359851 1.889110747428974 0 0 0
249 83 2 0.5897 56.02991492244161 16.16844863886397 2.5105151165825283 0 0 0
775 259 3 -1.1794 56.74345369516442 9.801229931751605 6.839095793559207 0 0 0
776 259 2 0.5897 57.640740588076966 10.125326419128571 6.917006681652622 0 0 0
777 259 2 0.5897 56.35320591021822 10.33858751881109 6.149758565636254 0 0 0
778 260 3 -1.1794 59.58651912747365 10.892938047079355 6.013447865466001 0 0 0
779 260 2 0.5897 60.22628805431086 10.181534579734313 5.98456807738246 0 0 0
889 297 3 -1.1794 57.21847883885158 16.168428835096414 6.114166094267319 0 0 0
890 297 2 0.5897 57.96974523586542 15.704531319475642 5.744530633218832 0 0 0
891 297 2 0.5897 57.23971249395717 17.02995255755814 5.697563161237783 0 0 0
892 298 3 -1.1794 60.04752135084415 15.38429931441707 5.55552850031393 0 0 0
893 298 2 0.5897 60.98341990807873 15.226622665988735 5.431175953150991 0 0 0
894 298 2 0.5897 59.908292893229714 16.27294441028468 5.228179512406145 0 0 0
1406 469 2 0.5897 56.79200672596163 7.684150034454727 8.502532850303297 0 0 0
1467 489 2 0.5897 56.83430606860847 11.319716792054273 8.23721733573724 0 0 0
1468 490 3 -1.1794 60.04868407125512 12.251104047597053 9.200548937036823 0 0 0
1517 506 2 0.5897 56.965741813573814 15.048258514258857 7.667461356326463 0 0 0
1520 507 2 0.5897 60.53391584623018 14.39508382676401 8.847526149406765 0 0 0
30160 0 1 0 57.29155786807316 13.23701698404321 5.113187950945705 0 0 0
30323 0 1 0 59.65087171729188 13.965737801314985 2.096451370338811 0 0 0
1589 530 2 0.5897 58.969464722285416 16.668370774655664 8.28035106073515 0 0 0
1522 508 3 -1.1794 62.235300027773064 16.58493892349842 7.519745035526161 0 0 0
897 299 2 0.5897 63.059985342546064 15.04025092431164 4.150525949444421 0 0 0
157 53 3 -1.1794 63.114116776805595 9.639304463672179 2.4583766764086534 0 0 0
160 54 3 -1.1794 69.45019473942519 9.148160711561754 3.3453875399534136 0 0 0
162 54 2 0.5897 69.46849836926813 9.016036320614203 4.293248599298075 0 0 0
205 69 3 -1.1794 66.03480423288359 12.394876488245753 2.467388532494935 0 0 0
206 69 2 0.5897 66.29153076813196 12.862818584251508 3.261966533731889 0 0 0
207 69 2 0.5897 66.84114662848945 11.978491681841973 2.162974535290204 0 0 0
208 70 3 -1.1794 68.9012122536973 11.693477107511262 2.3790564596433477 0 0 0
209 70 2 0.5897 69.34265580924055 12.21727742513029 3.0476312726145225 0 0 0
210 70 2 0.5897 69.05887517021662 10.786654314767421 2.6418230294939757 0 0 0
250 84 3 -1.1794 63.39500430295258 14.818246343857123 2.318453715516945 0 0 0
251 84 2 0.5897 63.30808597097093 13.951632910085944 1.9213911002284594 0 0 0
252 84 2 0.5897 64.3286011310503 15.019341622676112 2.253719258362195 0 0 0
253 85 3 -1.1794 66.47147930296886 15.670940270945728 2.5567114817097933 0 0 0
254 85 2 0.5897 66.4087453590406 15.933833877801236 3.4749616530418432 0 0 0
255 85 2 0.5897 67.26854074526427 15.142788424071481 2.512208219585114 0 0 0
317 106 2 0.5897 62.1722412231196 16.29630547016993 1.4099730339690606 0 0 0
320 107 2 0.5897 67.80403375419229 17.568908295079698 2.1113339611093616 0 0 0
781 261 3 -1.1794 61.774313510675164 9.421569957858413 4.946161490760796 0 0 0
782 261 2 0.5897 62.022918909285316 9.179555459010633 4.054053783438045 0 0 0
785 262 2 0.5897 66.44746462631933 9.045278585743377 4.365269980252721 0 0 0
787 263 3 -1.1794 68.47213590746716 8.566387002586904 6.02927225253605 0 0 0
789 263 2 0.5897 68.0097819911655 9.054064873024624 6.710910044025153 0 0 0
835 279 3 -1.1794 63.172537249752025 11.862428694408964 4.121448378276583 0 0 0
836 279 2 0.5897 62.838724481323055 11.149732073737145 4.666301893306539 0 0 0
837 279 2 0.5897 63.51099839029645 11.427779723632854 3.338660216259417 0 0 0
838 280 3 -1.1794 66.39526671480228 13.105456857211152 5.0671311202411715 0 0 0
839 280 2 0.5897 65.71821230305316 12.539883884849386 5.4385558084946695 0 0 0
840 280 2 0.5897 66.1405490022049 13.989679497522202 5.330761636314433 0 0 0
841 281 3 -1.1794 69.84469300913341 12.936711078320721 4.909513148527282 0 0 0
842 281 2 0.5897 0.3737658825882218 12.63354688366928 5.2795957264868525 1 0 0
843 281 2 0.5897 69.195562554271 12.310510149079224 5.2300341502283345 0 0 0
895 299 3 -1.1794 63.14215274851855 14.854510130439872 5.085929918318867 0 0 0
896 299 2 0.5897 63.409675634934516 13.93631518195807 5.125685534510883 0 0 0
898 300 3 -1.1794 65.76867000897131 16.332261534757446 5.913488925022553 0 0 0
899 300 2 0.5897 64.82933682176602 16.14818888074208 5.9149553691300625 0 0 0
900 300 2 0.5897 66.13877961027401 15.696413000760648 6.525819390419313 0 0 0
901 301 3 -1.1794 70.18747233984033 15.785208054254019 5.597313959074796 0 0 0
902 301 2 0.5897 70.06338971734355 16.241847638072098 4.765259195165305 0 0 0
903 301 2 0.5897 69.95966357447827 14.87502193758028 5.407850771781392 0 0 0
956 319 2 0.5897 66.38182778874287 17.93720502236789 6.609704405294199 0 0 0
1417 473 3 -1.1794 68.04767731392951 9.097533819164331 9.081502532103878 0 0 0
1472 491 2 0.5897 63.10344457538209 9.981332242473973 8.042692345182932 0 0 0
1475 492 2 0.5897 68.23756088342566 12.09939465032421 9.094781231977546 0 0 0
1523 508 2 0.5897 62.67983478337666 16.054538548761077 6.858461371163696 0 0 0
1525 509 3 -1.1794 67.48906859901192 14.539371891636913 7.300950165772862 0 0 0
1527 509 2 0.5897 67.37857547834973 13.620491535466003 7.05665211316222 0 0 0
1530 510 2 0.5897 69.54643259327747 13.70414657335991 9.344011087787502 0 0 0
30008 0 1 0 65.19572988762526 10.018136418453185 6.9810163522242865 0 0 0
953 318 2 0.5897 61.90222694671118 17.726784344070992 6.187642562046967 0 0 0
1526 509 2 0.5897 68.26502086027921 14.547064846712145 7.861370035671877 0 0 0
256 86 3 -1.1794 3.288264743160548 18.237198207101166 2.5268398214092604 0 0 0
258 86 2 0.5897 3.146518537423558 18.252592220498236 3.4733620613555267 0 0 0
259 87 3 -1.1794 5.960123058558072 17.588351194725607 2.6347940915657335 0 0 0
260 87 2 0.5897 5.0614574102274785 17.897736379595763 2.521160071448368 0 0 0
322 108 3 -1.1794 2.166469628534064 21.542465115409552 2.899445876760284 0 0 0
323 108 2 0.5897 2.3185517943459013 20.69702950781818 2.477141181387869 0 0 0
324 108 2 0.5897 1.3239246425725781 21.441395813801925 3.3423180486336714 0 0 0
325 109 3 -1.1794 5.298477294856152 20.782262809532885 0.48338028512888487 0 0 0
326 109 2 0.5897 5.102389881631577 19.847838152488208 0.41532055012957714 0 0 0
327 109 2 0.5897 4.74114625012444 21.093090228967117 1.1968225780423447 0 0 0
382 128 3 -1.1794 2.8072737155311973 24.48311523843964 2.2123085200634325 0 0 0
383 128 2 0.5897 2.657067516254842 23.766829590805973 1.595376566631845 0 0 0
384 128 2 0.5897 2.6865887575309064 24.08616505907977 3.074920031184334 0 0 0
385 129 3 -1.1794 5.612892743418859 24.551473008326823 2.1445855806937666 0 0 0
386 129 2 0.5897 5.974443540125545 23.948639606266863 1.4948892987613946 0 0 0
387 129 2 0.5897 4.700486958101471 24.66989619870102 1.8805323753215208 0 0 0
904 302 3 -1.1794 3.167578197094246 18.042177339310246 5.439988791071285 0 0 0
905 302 2 0.5897 4.08765894065294 17.77826632923171 5.434161866564133 0 0 0
906 302 2 0.5897 2.888617635792958 17.920021242137178 6.347452534395038 0 0 0
907 303 3 -1.1794 5.846523520653949 17.587824185758098 5.931043295797388 0 0 0
909 303 2 0.5897 6.670700329551748 17.926168077857596 5.581060308977044 0 0 0
958 320 3 -1.1794 2.8757383030325476 21.02776238175227 6.245968641772564 0 0 0
959 320 2 0.5897 2.9087450632094765 21.633626450662877 5.50565125839861 0 0 0
960 320 2 0.5897 2.388986699921466 20.272348678748962 5.916340881922967 0 0 0
961 321 3 -1.1794 5.783675880470995 20.112695878892314 8.08763561974502 0 0 0
962 321 2 0.5897 4.903055387636274 20.263647502536525 8.4310784238984 0 0 0
963 321 2 0.5897 5.643888456899455 19.633043735847565 7.271164558213402 0 0 0
1021 341 3 -1.1794 2.536406610394881 24.486960873887277 5.251431004060573 0 0 0
1022 341 2 0.5897 2.0542349271630145 25.26373232160676 4.967937898808712 0 0 0
1023 341 2 0.5897 3.365930578696807 24.82813542732049 5.5856795822806244 0 0 0
1024 342 3 -1.1794 5.306056218119724 24.504683487396054 5.335179799804392 0 0 0
1025 342 2 0.5897 5.655380243042695 24.369460100910935 4.454316988045682 0 0 0
1026 342 2 0.5897 5.892611679792399 24.00714677218771 5.904953339262169 0 0 0
1531 511 3 -1.1794 3.4079982278161847 17.777555409821577 8.354806019662789 0 0 0
1535 512 2 0.5897 6.53556862257196 17.367110263489273 7.876289381759565 0 0 0
1602 534 2 0.5897 3.4097505522820195 21.553781781899904 8.826373799889513 0 0 0
30187 0 1 0 5.728129747156541 20.953382896997862 4.2832025016376365 0 0 0
263 88 2 0.5897 7.661113750030038 17.501303051066593 2.911834107243744 0 0 0
266 89 2 0.5897 11.945057516295439 17.383289792479033 3.528405009109611 0 0 0
262 88 3 -1.1794 8.601482180428157 17.328078902663794 2.955793676634886 0 0 0
264 88 2 0.5897 8.947893510815673 17.67373060151054 2.1331418587617166 0 0 0
265 89 3 -1.1794 11.733426013207666 18.04503885188087 4.186836495291712 0 0 0
267 89 2 0.5897 10.894086556072732 17.762426341135946 4.549977453389693 0 0 0
268 90 3 -1.1794 15.278762604673453 19.190844674651174 2.7148142545488656 0 0 0
269 90 2 0.5897 16.225218283477556 19.141055276476674 2.580746522601227 0 0 0
270 90 2 0.5897 15.14311272187345 18.84772442491615 3.5980465079062776 0 0 0
328 110 3 -1.1794 8.480581370917589 20.46870586712319 2.8311786606193823 0 0 0
329 110 2 0.5897 8.562313818829512 20.773415044315946 3.73489547054013 0 0 0
330 110 2 0.5897 7.660610230915846 19.975051588465277 2.8175942377585295 0 0 0
331 111 3 -1.1794 11.943094175584205 20.37129130365772 2.322250832397183 0 0 0
332 111 2 0.5897 11.990816404714558 19.768073456987352 3.0639266944658763 0 0 0
333 111 2 0.5897 11.121475990919633 20.148807187675033 1.8844421393793043 0 0 0
334 112 3 -1.1794 16.805143650511646 21.688183743241332 1.2205623077103858 0 0 0
335 112 2 0.5897 16.177294960598296 22.2506896924682 1.6740205930395429 0 0 0
388 130 3 -1.1794 7.530981041359816 22.835915068789188 1.0834321920405185 0 0 0
389 130 2 0.5897 7.415448530840298 22.043276166785663 1.6074626124023013 0 0 0
390 130 2 0.5897 8.088749908328126 23.39915379275458 1.6199844690535201 0 0 0
391 131 3 -1.1794 12.96862326240253 23.80564103642147 2.80140315014978 0 0 0
392 131 2 0.5897 12.134216931213881 24.26664182113893 2.7149404414087774 0 0 0
393 131 2 0.5897 12.726889122413112 22.921607830630432 3.077594507385712 0 0 0
394 132 3 -1.1794 15.590174005445041 23.721227545251036 2.235100183953453 0 0 0
395 132 2 0.5897 15.520882002596815 24.323554525276673 1.4944031541257907 0 0 0
396 132 2 0.5897 14.729389543469916 23.754079566575257 2.6524754612666386 0 0 0
449 150 2 0.5897 12.186119896242989 27.100500493309408 1.588749226332916 0 0 0
452 151 2 0.5897 14.557564771287046 26.162550280643824 2.593778840343151 0 0 0
910 304 3 -1.1794 8.540707996638904 18.883015158324596 5.57938850410739 0 0 0
912 304 2 0.5897 8.692491636081034 18.082029886815917 6.08100198884047 0 0 0
914 305 2 0.5897 16.827495283626757 16.795235365259966 4.364219033836607 0 0 0
915 305 2 0.5897 15.331389496659707 16.56556865270731 4.392782820105326 0 0 0
964 322 3 -1.1794 8.99328909017389 21.583792551763946 5.8121266068606365 0 0 0
965 322 2 0.5897 9.925169989263125 21.747270496807747 5.666852086679131 0 0 0
966 322 2 0.5897 8.932018391630763 20.63639273335054 5.934238344094462 0 0 0
967 323 3 -1.1794 11.884413350696967 21.665819148600175 5.472807257088831 0 0 0
968 323 2 0.5897 12.589948222167552 21.4148932144454 4.876577577990861 0 0 0
969 323 2 0.5897 12.055132786047311 21.165386367695373 6.270713296475096 0 0 0
970 324 3 -1.1794 14.418776038923637 21.564463274394207 4.140911940229724 0 0 0
971 324 2 0.5897 14.757947300183215 20.78093293697452 3.7081583830965537 0 0 0
972 324 2 0.5897 15.177224275462452 21.93810565850402 4.589664944565242 0 0 0
1027 343 3 -1.1794 7.2848743918619006 23.205501805901424 7.322485831545993 0 0 0
1028 343 2 0.5897 7.742182168508202 23.97958844503544 6.994018506095842 0 0 0
1029 343 2 0.5897 7.495715276426214 22.516709639009708 6.692134095597799 0 0 0
1030 344 3 -1.1794 12.963486660694569 24.340796426724882 5.724528609926547 0 0 0
1031 344 2 0.5897 12.3205048685727 24.939245804101535 5.344180602089451 0 0 0
1032 344 2 0.5897 12.72494427092928 23.480773370508942 5.378566155690658 0 0 0
1033 345 3 -1.1794 16.085707813329236 25.305977042088312 5.381080174439879 0 0 0
1034 345 2 0.5897 15.31047237832461 25.113642698411518 5.9085743242662945 0 0 0
1035 345 2 0.5897 15.746999289437127 25.77628298298359 4.619292928106926 0 0 0
1539 513 2 0.5897 8.711741933301296 18.29553455856247 8.145895589593573 0 0 0
1545 515 2 0.5897 15.528472727033538 16.90683701048053 9.685185902688126 0 0 0
1604 535 2 0.5897 8.150524736338873 20.803795985059995 8.551139527113973 0 0 0
1658 553 2 0.5897 12.408364986916316 24.327520851539784 7.724506277521008 0 0 0
1660 554 3 -1.1794 14.917823121437833 24.3838007178992 8.162982467456594 0 0 0
21063 7021 2 0.5897 43.735086104067875 0.17429048006180486 29.930718464318044 0 1 0
30240 0 1 0 13.607516590343183 18.509325561130584 7.511801039385944 0 0 0
30293 0 1 0 9.534237138739881 24.148664617224448 4.450167987638553 0 0 0
445 149 3 -1.1794 8.780485009106215 25.45612289251739 1.690228762239294 0 0 0
1703 568 2 0.5897 7.049108517233635 25.502255195104176 10.388072464621656 0 0 0
1706 569 2 0.5897 11.061477335404643 26.436066444206016 7.101778780246516 0 0 0
1537 513 3 -1.1794 9.188355754653138 17.485017581065176 7.966634854406108 0 0 0
1606 536 3 -1.1794 11.582354304382712 21.23110227895509 8.232794997099443 0 0 0
1656 552 2 0.5897 9.276522096070085 23.707574540817475 10.023985018538827 0 0 0
1702 568 3 -1.1794 6.820019440861645 25.755188634799445 9.49377112200458 0 0 0
14001 4667 2 0.5897 9.636178816235223 23.36517710390664 0.29117197166694636 0 0 1
1550 517 2 0.5897 21.672921199063165 17.9414063114723 8.11539659740798 0 0 0
336 112 2 0.5897 17.060467293072048 21.037562935502997 1.8745753286615714 0 0 0
30350 0 1 0 16.95150829294983 20.99310743539672 6.356806001364757 0 0 0
271 91 3 -1.1794 18.0144122481545 19.19358325425218 2.3247142773554006 0 0 0
272 91 2 0.5897 18.562244902283847 18.779868545319225 2.9917608385844794 0 0 0
273 91 2 0.5897 18.569854393592763 19.22870269006519 1.5459446108971528 0 0 0
274 92 3 -1.1794 21.382399205170643 18.36604369734771 3.6717676481540846 0 0 0
276 92 2 0.5897 20.57259555906317 18.366759194394827 4.182109684220878 0 0 0
278 93 2 0.5897 23.053058511097607 18.37171188892679 2.0105192360459165 0 0 0
337 113 3 -1.1794 21.387908271386674 21.096202009584417 2.5992964006467894 0 0 0
338 113 2 0.5897 22.295968339697446 21.23519330129226 2.868257598282078 0 0 0
339 113 2 0.5897 20.87649121302994 21.24599667727463 3.3944352880276893 0 0 0
397 133 3 -1.1794 18.186187074182364 24.88467584958948 2.388904210353545 0 0 0
398 133 2 0.5897 17.33137427147143 24.46115874362002 2.4673952469791307 0 0 0
399 133 2 0.5897 18.61910700860681 24.708079718699366 3.224144266466263 0 0 0
916 306 3 -1.1794 18.766532314819784 18.297839102951112 4.970739911646498 0 0 0
918 306 2 0.5897 18.431794485634157 18.486739209460332 5.847380574384398 0 0 0
973 325 3 -1.1794 20.88706335103408 21.698692067393083 5.242756156359717 0 0 0
974 325 2 0.5897 20.134394226732958 21.146473510115168 5.454359032570252 0 0 0
975 325 2 0.5897 21.642634858847924 21.209779328578524 5.568806281126747 0 0 0
1036 346 3 -1.1794 17.982834847553587 23.83250873582505 7.061030811252992 0 0 0
1037 346 2 0.5897 17.23707749704421 24.304038621678956 6.689900516236446 0 0 0
1038 346 2 0.5897 18.161099712543614 24.278821100230754 7.888834620793922 0 0 0
1039 347 3 -1.1794 21.110648576593885 23.798844141754568 6.855024246022677 0 0 0
1040 347 2 0.5897 21.088533551340603 23.048010351371087 6.261735697908149 0 0 0
1041 347 2 0.5897 20.5277865677089 23.554038082129704 7.573754730435165 0 0 0
1615 539 3 -1.1794 21.223185078713563 21.089870943924016 8.261769068125771 0 0 0
1616 539 2 0.5897 20.28903238515906 21.100422624240714 8.470286685401144 0 0 0
1103 368 2 0.5897 21.783769635042198 25.20756365581718 5.799432470370401 0 0 0
1546 516 3 -1.1794 18.144325473682333 18.42726324540172 7.800364404924531 0 0 0
1547 516 2 0.5897 19.03418313560184 18.159993844402024 8.030477163079121 0 0 0
285 95 2 0.5897 29.34601780189131 18.346140343546264 2.313374288171309 0 0 0
342 114 2 0.5897 23.99304223443223 21.199603548755853 4.174605221303474 0 0 0
277 93 3 -1.1794 23.984871751664684 18.539744760679184 2.150949750449084 0 0 0
279 93 2 0.5897 24.006568544777906 19.288869780161484 2.7464098447396346 0 0 0
280 94 3 -1.1794 26.13303463811376 16.664295811778718 1.9918808422957612 0 0 0
281 94 2 0.5897 27.06758930897464 16.868127225215176 2.0278018806548417 0 0 0
282 94 2 0.5897 25.698393249293296 17.50126549089103 2.1555879673481497 0 0 0
283 95 3 -1.1794 28.630393668323322 18.852781668113124 2.697338485117392 0 0 0
284 95 2 0.5897 28.661492823983533 18.642761608427858 3.6306960031296844 0 0 0
340 114 3 -1.1794 23.933339433225274 21.098078503107292 3.224678593792091 0 0 0
341 114 2 0.5897 24.81232469023256 20.83061849223987 2.9561951373539146 0 0 0
343 115 3 -1.1794 26.476434167026376 20.460350002839885 2.5665959907400255 0 0 0
344 115 2 0.5897 26.891537515918795 19.637134428044853 2.309231523278805 0 0 0
345 115 2 0.5897 26.824198581119152 20.64178359212278 3.4397360401593615 0 0 0
346 116 3 -1.1794 30.405991554347068 21.417363689674026 2.7483123701716208 0 0 0
347 116 2 0.5897 29.817590698560192 20.84202299225262 2.259436812446484 0 0 0
348 116 2 0.5897 30.382780828725206 21.07959877344667 3.643638185289615 0 0 0
400 134 3 -1.1794 24.36391145105602 24.363066349203983 2.7136964531336565 0 0 0
401 134 2 0.5897 24.12262728059703 24.14868940043942 1.8125548258542588 0 0 0
402 134 2 0.5897 23.792277603981255 23.815545208031637 3.2519224544522634 0 0 0
403 135 3 -1.1794 26.932174279034747 23.307797415075438 2.6228479122325585 0 0 0
404 135 2 0.5897 26.61080495393543 22.426133183563547 2.4341110013748573 0 0 0
405 135 2 0.5897 26.142863249177616 23.847981306845178 2.6605465048604575 0 0 0
406 136 3 -1.1794 29.453659174519856 24.241505462546673 2.4517808402866033 0 0 0
407 136 2 0.5897 29.94913371565446 23.423997294559335 2.402618968281506 0 0 0
408 136 2 0.5897 28.536626522964387 23.967316059484794 2.441641448263147 0 0 0
919 307 3 -1.1794 23.21692194082702 17.16242043429184 5.487590099017291 0 0 0
920 307 2 0.5897 24.121554543458817 17.46394752891296 5.404212524254613 0 0 0
921 307 2 0.5897 23.09019795460856 17.04096808798707 6.428558618907569 0 0 0
922 308 3 -1.1794 25.612765968256802 17.828772750127992 4.710450702259987 0 0 0
924 308 2 0.5897 26.47432616376802 18.11769248137777 5.0112353853916245 0 0 0
925 309 3 -1.1794 28.583526960129067 18.089572810137785 5.276383875011472 0 0 0
926 309 2 0.5897 29.382389636369457 18.387500191416756 5.71145934741852 0 0 0
927 309 2 0.5897 28.550182975768596 17.14946929471256 5.453375585246424 0 0 0
976 326 3 -1.1794 23.474177943688154 20.0191922337836 5.999514985627535 0 0 0
977 326 2 0.5897 23.18022321249478 19.142474633396468 5.7521511146719115 0 0 0
978 326 2 0.5897 23.46835060767824 20.01310257748301 6.956678092420307 0 0 0
979 327 3 -1.1794 27.25626925085297 20.99729769161076 5.171272374993416 0 0 0
980 327 2 0.5897 27.084352411022298 20.451602227211207 5.938665962760608 0 0 0
981 327 2 0.5897 27.29828786621649 21.88939034270379 5.5157095728293415 0 0 0
982 328 3 -1.1794 29.877275698194687 22.023705067072726 5.587651950154147 0 0 0
983 328 2 0.5897 30.63351766006128 21.4409287867435 5.519074917918673 0 0 0
984 328 2 0.5897 29.119843681747913 21.439981884430054 5.545267300355268 0 0 0
1042 348 3 -1.1794 23.648319107363033 23.46491542157302 5.258763092730313 0 0 0
1043 348 2 0.5897 24.288469792644918 24.176511718003603 5.267097568399025 0 0 0
1044 348 2 0.5897 23.735422734801915 23.05366769672958 6.1187164310471935 0 0 0
1045 349 3 -1.1794 27.568740172598552 23.634199913646988 5.941503185106283 0 0 0
1046 349 2 0.5897 27.30896990791947 23.600064956666518 5.0208586623462 0 0 0
1047 349 2 0.5897 28.48589255473654 23.360222962409896 5.9423926654061665 0 0 0
1559 520 2 0.5897 28.662793371022335 18.3546250658084 9.46104371111496 0 0 0
1622 541 2 0.5897 29.549119754308798 20.305347423693178 8.209226478449793 0 0 0
1663 555 3 -1.1794 23.78209961070268 22.89486373858713 7.75987386381617 0 0 0
1666 556 3 -1.1794 30.329148985070905 24.342272840777365 8.067638621181542 0 0 0
1105 369 3 -1.1794 25.143368723322048 25.71808654423285 5.89254793988689 0 0 0
1106 369 2 0.5897 25.86463159687075 25.191898944276556 6.237712161512968 0 0 0
1715 572 2 0.5897 25.285307190555386 26.04097397274203 9.597155056122403 0 0 0
1552 518 3 -1.1794 23.472403926934728 17.60178050873709 8.242853964893504 0 0 0
1555 519 3 -1.1794 26.668920840919025 19.42513865743072 7.5308529646512445 0 0 0
1619 540 2 0.5897 24.821538594784645 20.182940969531572 8.442162467053093 0 0 0
1667 556 2 0.5897 30.287514010353586 23.473084572510107 7.668877851588995 0 0 0
286 96 3 -1.1794 30.978002979725314 17.64537423913107 2.2574995504335735 0 0 0
287 96 2 0.5897 31.542697727849564 18.399188923592874 2.086866067104161 0 0 0
289 97 3 -1.1794 36.72644609458386 17.697100512600105 0.8799425735704365 0 0 0
291 97 2 0.5897 36.49766023658253 18.529026287465584 0.4654692340358635 0 0 0
294 98 2 0.5897 40.69462999033851 18.33432430743179 0.7621248825239758 0 0 0
349 117 3 -1.1794 32.84594659967996 20.047315762763432 2.202271426122501 0 0 0
350 117 2 0.5897 33.1106827070827 20.295597128691917 1.3165499504476026 0 0 0
351 117 2 0.5897 32.02310379033434 20.514555991626658 2.3466586072451805 0 0 0
352 118 3 -1.1794 35.30682202779126 21.455650180567815 2.1710506774167277 0 0 0
353 118 2 0.5897 34.631167433301044 20.84808706061357 2.472032894920729 0 0 0
354 118 2 0.5897 35.93804929652452 21.48788531531845 2.889900450689496 0 0 0
356 119 2 0.5897 40.50553527540723 21.251045161782223 1.6465290571211837 0 0 0
409 137 3 -1.1794 36.378674071528316 24.19166935577168 1.8316133756507633 0 0 0
410 137 2 0.5897 35.866661207196394 23.42549300138515 2.09055028134857 0 0 0
411 137 2 0.5897 35.87773323361652 24.584711338041323 1.116905047756767 0 0 0
413 138 2 0.5897 38.04009429844859 24.235316886164842 2.2085284954337654 0 0 0
928 310 3 -1.1794 31.117603991086824 18.342982346494555 6.739424727688166 0 0 0
930 310 2 0.5897 30.639246573294173 18.659143144097918 7.505876529447691 0 0 0
931 311 3 -1.1794 37.55880508740124 16.726302520930414 6.31464665816957 0 0 0
933 311 2 0.5897 36.946736307831195 16.53993405611021 7.026595077097017 0 0 0
985 329 3 -1.1794 31.709035195869557 20.12212973249144 4.75217107854821 0 0 0
986 329 2 0.5897 32.42277269974003 20.03588340635299 4.120211711978356 0 0 0
987 329 2 0.5897 31.9214381501581 19.492825273226586 5.441441716952161 0 0 0
988 330 3 -1.1794 37.36389663363308 21.94578172605634 5.5390078665082525 0 0 0
989 330 2 0.5897 38.21168011568069 21.541079313169135 5.355398332426151 0 0 0
990 330 2 0.5897 37.34875953490593 22.05005381200001 6.490391087086429 0 0 0
991 331 3 -1.1794 40.01358329875314 21.273979026899866 5.551550987550823 0 0 0
993 331 2 0.5897 40.34789598984778 20.736855677590786 6.269857908961343 0 0 0
1048 350 3 -1.1794 30.69961213676793 25.255608805109286 4.763565141852903 0 0 0
1049 350 2 0.5897 30.195595496691556 24.888230794199277 4.037457381180118 0 0 0
1050 350 2 0.5897 30.905581020625323 24.50286892109947 5.3178135465951195 0 0 0
1051 351 3 -1.1794 36.90285776638148 24.837912319936706 6.131506544824931 0 0 0
1052 351 2 0.5897 36.185004401426895 24.59871541646877 6.717769034262507 0 0 0
1053 351 2 0.5897 36.887049039672334 24.168715666416446 5.447285489811959 0 0 0
1056 352 2 0.5897 38.40781287436816 23.73699837673251 6.942448945227951 0 0 0
1562 521 2 0.5897 31.11715331152905 17.73727528726546 10.262631853964061 0 0 0
1628 543 2 0.5897 38.0665131567402 22.165409515245337 8.721839152496953 0 0 0
1673 558 2 0.5897 34.936919232463744 25.335444021167504 9.04765429654555 0 0 0
30015 0 1 0 33.89584791100611 17.50040405994877 4.030562866962117 0 0 0
30075 0 1 0 32.77771435108001 23.675091430502775 2.320081839977132 0 0 0
30284 0 1 0 32.862359252869055 23.12818481336111 6.208588787271418 0 0 0
30286 0 1 0 37.70227444730384 26.75979570157171 3.1758966184181467 0 0 0
30289 0 1 0 35.11363243357438 19.427209875162905 7.289904485504744 0 0 0
30303 0 1 0 37.76030676415027 19.28353347724412 3.795783804460816 0 0 0
1113 371 2 0.5897 31.508905117670853 26.15405664359942 6.2563957255484715 0 0 0
1627 543 3 -1.1794 37.24045072148845 22.58734681723893 8.485573250028873 0 0 0
296 99 2 0.5897 43.45751326709882 17.917783858751413 3.472994140156825 0 0 0
292 98 3 -1.1794 40.55226278502538 18.428606502585318 1.7039706399777108 0 0 0
295 99 3 -1.1794 42.58066603085823 17.5530622512024 3.592780179680765 0 0 0
297 99 2 0.5897 42.0891648098535 17.853841611296808 2.8284572552601155 0 0 0
298 100 3 -1.1794 44.86146070795524 18.63108998045749 3.07812698291964 0 0 0
299 100 2 0.5897 45.580419381569314 18.568557907353398 2.449303633821671 0 0 0
300 100 2 0.5897 44.252912811513625 19.25693676847075 2.6854238714820746 0 0 0
355 119 3 -1.1794 40.46406131088038 20.988798389050892 2.566169150413431 0 0 0
357 119 2 0.5897 40.18866809642376 20.072384013323617 2.5422104955138334 0 0 0
358 120 3 -1.1794 43.02822471169631 20.54626445135927 2.72379158101389 0 0 0
359 120 2 0.5897 43.323204068642276 21.268410726288398 3.2785203002374357 0 0 0
360 120 2 0.5897 42.14003263900378 20.358063057536587 3.026988454782152 0 0 0
412 138 3 -1.1794 38.895113763051135 24.166221128997094 2.6332625998162165 0 0 0
414 138 2 0.5897 38.738054535260375 24.444501083282198 3.5355509525050213 0 0 0
415 139 3 -1.1794 45.0021720187585 23.54392182339363 1.214285805507018 0 0 0
416 139 2 0.5897 44.244932906952194 22.982616192869433 1.0476830524041965 0 0 0
417 139 2 0.5897 44.62544920833651 24.394655169061775 1.4391532237800682 0 0 0
935 312 2 0.5897 40.650581419207995 17.4291562062013 5.476704835078076 0 0 0
937 313 3 -1.1794 45.96463041224069 18.890116866393832 5.494707027323553 0 0 0
938 313 2 0.5897 45.592943266904975 18.940999541705835 4.614087062550915 0 0 0
992 331 2 0.5897 39.91384689210841 22.147065487686227 5.931030755638946 0 0 0
994 332 3 -1.1794 45.02381272492259 20.907600508927555 7.266874564506812 0 0 0
995 332 2 0.5897 45.919216758445884 21.23938677298987 7.3332132548045195 0 0 0
996 332 2 0.5897 45.00401787195983 20.43505081672467 6.434687064700656 0 0 0
1054 352 3 -1.1794 39.33481170965793 23.87338973392953 6.746736283704024 0 0 0
1055 352 2 0.5897 39.76220310756139 23.88175609686767 7.60318162619232 0 0 0
1057 353 3 -1.1794 41.50221686279515 23.53799958534897 4.271475078959421 0 0 0
1058 353 2 0.5897 40.81733611533015 23.562280136550946 4.93974114238636 0 0 0
1059 353 2 0.5897 41.25306442039532 22.812656276724134 3.6987346130002363 0 0 0
1060 354 3 -1.1794 44.12909998395028 24.734684223930298 7.344854851539042 0 0 0
1061 354 2 0.5897 44.619299617144726 24.62243075193275 6.530401235069279 0 0 0
1062 354 2 0.5897 44.5144559183891 24.097805901352515 7.946618596047203 0 0 0
1568 523 2 0.5897 38.72206336771288 18.654185944022043 9.272612405019053 0 0 0
1574 525 2 0.5897 45.00499313906978 19.121323819465907 8.059121359974343 0 0 0
1634 545 2 0.5897 43.63444873210196 21.48539697343116 8.140312491417255 0 0 0
1679 560 2 0.5897 44.50707480574459 22.459556263207897 9.516501795866617 0 0 0
30212 0 1 0 44.909165792625906 22.993277450324094 4.6689028032974305 0 0 0
30359 0 1 0 42.088245661636606 19.23498615488404 6.6817000736956675 0 0 0
470 157 2 0.5897 40.38260134799448 25.49173020007727 2.371414948959543 0 0 0
1121 374 2 0.5897 42.514047352267525 25.304509398765912 5.636177189747038 0 0 0
14027 4676 2 0.5897 40.39692733669817 23.46550854455296 1.51884599192606 0 0 1
306 102 2 0.5897 51.17897548670557 17.822557022764965 2.9565723726677158 0 0 0
301 101 3 -1.1794 48.05245730648786 17.888690039915943 3.1816799970621403 0 0 0
303 101 2 0.5897 48.299088546082096 18.136388782337 4.072774592353075 0 0 0
304 102 3 -1.1794 50.93033398027659 17.762562421674826 2.0341791131409277 0 0 0
305 102 2 0.5897 50.04257636187628 17.4048822553116 2.047705731454578 0 0 0
307 103 3 -1.1794 54.11759777771647 18.70955691857614 1.8176574470134794 0 0 0
308 103 2 0.5897 54.22489373331233 19.65692168320052 1.9026241399949313 0 0 0
361 121 3 -1.1794 47.49547806171176 20.83780230516227 2.5385810877223727 0 0 0
362 121 2 0.5897 47.67527513784019 19.89893279718618 2.4892953834657496 0 0 0
363 121 2 0.5897 47.93158234389915 21.206321206188736 1.7703107118402739 0 0 0
364 122 3 -1.1794 50.27132405461624 20.114889485100512 3.347969606430747 0 0 0
365 122 2 0.5897 50.393524246107866 19.47337417774916 2.648142747950601 0 0 0
366 122 2 0.5897 50.81343689421076 20.859742864458955 3.088087125719271 0 0 0
367 123 3 -1.1794 53.989102146409415 21.379064147979374 1.8160593070767193 0 0 0
368 123 2 0.5897 53.17325797849467 21.733106577879287 1.4621040065672593 0 0 0
369 123 2 0.5897 54.114111588866706 21.844896410818574 2.642863814983664 0 0 0
418 140 3 -1.1794 48.721915281943765 23.91271952245048 2.416433259143078 0 0 0
419 140 2 0.5897 48.210626716120814 24.721462794472917 2.4438272424267837 0 0 0
420 140 2 0.5897 48.26600321176619 23.362009622216057 1.779962667302705 0 0 0
421 141 3 -1.1794 51.67058600413359 23.319375045827872 2.3702820502599247 0 0 0
422 141 2 0.5897 52.03175237615348 23.50977673024108 3.2360404321950296 0 0 0
423 141 2 0.5897 50.74471462306441 23.552033296519916 2.4400239271448467 0 0 0
424 142 3 -1.1794 54.163469696747384 24.44009379071058 2.700304734018803 0 0 0
426 142 2 0.5897 53.35460884874064 24.266031832038333 2.2189750465426465 0 0 0
479 160 2 0.5897 50.60983036282224 25.831215082903324 2.40225276312524 0 0 0
940 314 3 -1.1794 48.47015712666268 18.139484171014193 5.933682617420848 0 0 0
942 314 2 0.5897 47.522112101876424 18.24462509891722 6.013606769205685 0 0 0
943 315 3 -1.1794 51.168188604086275 17.409737560208256 5.199344749669703 0 0 0
944 315 2 0.5897 51.838106159006934 18.091904752445142 5.153616488634134 0 0 0
945 315 2 0.5897 50.39037396397694 17.859011676286418 5.530085318310854 0 0 0
946 316 3 -1.1794 53.75637430819525 18.52742515734313 5.178409384741329 0 0 0
947 316 2 0.5897 53.696377920350315 18.568147471152326 6.132858843557871 0 0 0
997 333 3 -1.1794 48.18827882882905 22.072742479581773 5.2853063988093725 0 0 0
998 333 2 0.5897 47.92581227228252 21.964751282644475 4.371150347763555 0 0 0
999 333 2 0.5897 48.528124025367674 21.215017062538962 5.540343283044348 0 0 0
1000 334 3 -1.1794 51.05391439319653 20.266226685358824 6.210437785658312 0 0 0
1001 334 2 0.5897 50.56396721888984 20.003877044627536 5.431107237099003 0 0 0
1002 334 2 0.5897 51.353287361981415 21.154779097839373 6.017871420663487 0 0 0
1003 335 3 -1.1794 54.35100998861235 21.136155014548173 4.484346743755968 0 0 0
1004 335 2 0.5897 55.22361707949652 20.801663304994396 4.691479435606062 0 0 0
1005 335 2 0.5897 53.774818623296476 20.377510095900476 4.5775840082684525 0 0 0
1063 355 3 -1.1794 49.379561749382844 24.351442068135636 6.494951418707783 0 0 0
1064 355 2 0.5897 49.090367203879666 23.72346231167365 5.832953775053407 0 0 0
1065 355 2 0.5897 48.85848765276762 24.140499974887305 7.269688456500241 0 0 0
1066 356 3 -1.1794 51.952607668992364 22.900905544237673 5.536614319659256 0 0 0
1067 356 2 0.5897 51.15116414071121 23.357846403559506 5.791809416103735 0 0 0
1068 356 2 0.5897 52.65286385633717 23.377283836573092 5.982635823488709 0 0 0
1069 357 3 -1.1794 55.58490620196112 23.615494061237605 5.143634479408292 0 0 0
1070 357 2 0.5897 55.56722700040281 22.660463285590957 5.205567957466817 0 0 0
1071 357 2 0.5897 55.05132868945414 23.81603589434251 4.374667095625778 0 0 0
1577 526 2 0.5897 47.91369467691024 17.877640687653532 8.885731359434244 0 0 0
1583 528 2 0.5897 52.644369073622784 18.02235654553101 8.299513492288245 0 0 0
1640 547 2 0.5897 50.981118799166126 19.874984092553504 8.023015074650791 0 0 0
1682 561 2 0.5897 47.05668751181634 23.410540625054214 9.250427307419072 0 0 0
1127 376 2 0.5897 47.25143942418868 24.729103535818886 5.039772087181865 0 0 0
1129 377 3 -1.1794 51.244454520280115 25.724424796540816 4.304896334278289 0 0 0
1131 377 2 0.5897 51.37256053111861 25.350779444264305 5.17679639368167 0 0 0
1582 528 3 -1.1794 53.48928916102585 17.970840324943737 7.852648475668662 0 0 0
30114 0 1 0 54.52839884966907 21.29927673420352 8.968392370991184 0 0 0
315 105 2 0.5897 60.21133933092986 17.86862852960916 1.8010232157054116 0 0 0
310 104 3 -1.1794 56.48655996596168 18.52582285507665 3.1728197743025985 0 0 0
311 104 2 0.5897 57.1424565267327 18.65416732287611 2.4875760208121886 0 0 0
312 104 2 0.5897 55.64722462310543 18.61308738169029 2.721007303590369 0 0 0
313 105 3 -1.1794 59.46584222622261 18.25212594941391 2.262972254162504 0 0 0
314 105 2 0.5897 59.536979794110636 17.914098330761416 3.155669499417555 0 0 0
370 124 3 -1.1794 57.32481718315837 21.90412949273152 2.3623275631187566 0 0 0
371 124 2 0.5897 57.23654123884433 21.46193554916397 3.2066635290954575 0 0 0
372 124 2 0.5897 57.35403557431782 22.83553323519763 2.581108601087567 0 0 0
373 125 3 -1.1794 60.09899375072678 20.75862840628678 2.1938507489987153 0 0 0
374 125 2 0.5897 59.803419158594195 19.84993603527306 2.1377673897662572 0 0 0
375 125 2 0.5897 59.293373921669314 21.274976094787725 2.1695095794380705 0 0 0
425 142 2 0.5897 54.65602416192077 25.03487345482256 2.134744173030079 0 0 0
427 143 3 -1.1794 60.02308917398514 23.563894966525964 3.273611390106906 0 0 0
428 143 2 0.5897 60.54086208640059 22.824207306115458 2.9557977620453433 0 0 0
429 143 2 0.5897 60.56712017099214 24.331315970631223 3.096616098688172 0 0 0
949 317 3 -1.1794 59.18518840448188 18.117855356851376 5.445933177372337 0 0 0
950 317 2 0.5897 60.11123826342394 18.298634529327902 5.284742319065012 0 0 0
951 317 2 0.5897 59.13933319105581 17.915181624425756 6.380305885346991 0 0 0
1006 336 3 -1.1794 56.80261840147613 20.36941102954722 5.280377747818513 0 0 0
1007 336 2 0.5897 57.642772448908374 20.77233385438694 5.499530977514385 0 0 0
1008 336 2 0.5897 57.03403088416115 19.598655287667704 4.762095208350018 0 0 0
1009 337 3 -1.1794 59.39717098671646 20.743121749683784 5.928951797130159 0 0 0
1010 337 2 0.5897 59.20911084954893 19.848807339645216 5.6442295707005 0 0 0
1011 337 2 0.5897 59.680666130293794 20.65078714405907 6.838532080420643 0 0 0
1072 358 3 -1.1794 57.47597779302693 24.459115216928883 3.018264247862662 0 0 0
1073 358 2 0.5897 58.371376433996694 24.121422992569823 3.0396336381531026 0 0 0
1074 358 2 0.5897 57.14289165333399 24.312201694193057 3.903533354081814 0 0 0
1075 359 3 -1.1794 60.54245656138159 23.526964479312916 6.069663127965784 0 0 0
1076 359 2 0.5897 59.885102999755524 23.12555133829033 5.501345133073257 0 0 0
1077 359 2 0.5897 60.48879497946242 24.462634917143244 5.875054370087099 0 0 0
1079 360 2 0.5897 62.47797978580758 23.97984382965483 4.928097541207609 0 0 0
1586 529 2 0.5897 56.06600449974389 18.873792903793287 7.249873630197681 0 0 0
1691 564 2 0.5897 59.8422749792268 23.98618392130672 8.165072984250928 0 0 0
30200 0 1 0 57.384480075583085 22.85423425900832 7.458286557504237 0 0 0
316 106 3 -1.1794 61.74026587460886 17.090386126383756 1.0952261317771805 0 0 0
431 144 2 0.5897 63.17410954098398 23.408740697270225 3.077108223887838 0 0 0
952 318 3 -1.1794 61.80633505154751 18.22208140041946 5.374182434708206 0 0 0
1014 338 2 0.5897 61.893777633789625 21.540513715786357 5.761359187587522 0 0 0
30123 0 1 0 55.55600969184664 26.16243737691798 7.031661216129894 0 0 0
1585 529 3 -1.1794 56.3565603378733 18.492998009761262 8.07861020642534 0 0 0
1645 549 3 -1.1794 60.62198499188484 20.532769494866862 8.267858870438396 0 0 0
1695 565 2 0.5897 62.720855794642524 24.232882436600946 7.863698430104949 0 0 0
318 106 2 0.5897 62.458861183433676 17.677489816036964 0.8603602296086902 0 0 0
319 107 3 -1.1794 68.67913143783066 17.949445026200074 2.1863528770741953 0 0 0
321 107 2 0.5897 68.68923024160041 18.656965011029335 1.5417243550041282 0 0 0
376 126 3 -1.1794 66.20561846532271 22.583947517431344 2.089478891578028 0 0 0
377 126 2 0.5897 65.31173469057887 22.83668483319773 1.8585508642952382 0 0 0
378 126 2 0.5897 66.10375537245785 21.779455486480344 2.5980536238792857 0 0 0
379 127 3 -1.1794 69.87368803437018 20.81196755381891 4.031609372981946 0 0 0
380 127 2 0.5897 69.7467179253174 19.949364382427127 3.6366081215810477 0 0 0
381 127 2 0.5897 69.30876380548386 20.80759034340166 4.80431490722079 0 0 0
430 144 3 -1.1794 62.816458489999654 22.834554731516103 2.3998874366005776 0 0 0
432 144 2 0.5897 62.64847022160189 23.414838647359858 1.657404017990786 0 0 0
433 145 3 -1.1794 66.1670829858719 25.096968071676102 3.286887039613814 0 0 0
434 145 2 0.5897 66.24200883775609 24.32901408355338 2.7204374855180955 0 0 0
435 145 2 0.5897 66.10718760109795 24.73740956073125 4.171964729686321 0 0 0
436 146 3 -1.1794 69.0353267244455 23.818266745149295 2.966330913362704 0 0 0
437 146 2 0.5897 68.18969071123297 24.2457520687552 2.8307285321121447 0 0 0
438 146 2 0.5897 68.87217409930837 22.895792712495236 2.7697229449886995 0 0 0
491 164 2 0.5897 63.61902800942663 25.567995938954134 0.30229093337662555 0 0 0
495 165 2 0.5897 69.4074935090529 26.609452788333748 2.5322998739238196 0 0 0
954 318 2 0.5897 62.259497540540664 19.04844201215673 5.541521829925584 0 0 0
955 319 3 -1.1794 66.8575730102864 18.670675479852008 6.999473950617382 0 0 0
957 319 2 0.5897 67.40337983875939 19.007444352636632 6.2889014646101025 0 0 0
1012 338 3 -1.1794 62.61412825460658 21.153518495390575 5.263803555348294 0 0 0
1013 338 2 0.5897 62.302798784957346 21.144109136197095 4.358697455289947 0 0 0
1015 339 3 -1.1794 67.27107095467022 20.85117826195873 5.028890144450469 0 0 0
1016 339 2 0.5897 67.40746429028708 21.38810570747076 5.8094911591483 0 0 0
1017 339 2 0.5897 66.40841502922945 20.456581991897043 5.156758907165703 0 0 0
1018 340 3 -1.1794 69.45901094563253 21.4216099725508 6.913618537825563 0 0 0
1019 340 2 0.5897 0.07397715380399034 21.18569515310319 6.760606203537156 1 0 0
1020 340 2 0.5897 69.48402045542127 21.995926689754334 7.678972711604645 0 0 0
1078 360 3 -1.1794 63.16536884532754 24.583365883777088 4.646158542242695 0 0 0
1080 360 2 0.5897 63.90290506197514 24.395085485916784 5.226523315104353 0 0 0
1081 361 3 -1.1794 65.7549767879364 24.2890555697653 6.001438334606279 0 0 0
1082 361 2 0.5897 66.68257005991582 24.327086661808288 6.234581219067709 0 0 0
1083 361 2 0.5897 65.47039470757592 23.42184135974098 6.289854576564031 0 0 0
1084 362 3 -1.1794 68.95870642998979 24.596645616319204 5.708696693134578 0 0 0
1085 362 2 0.5897 69.09110581050066 24.20241870768719 4.846555059800934 0 0 0
1086 362 2 0.5897 69.5058966578553 24.076412430613324 6.297060872107299 0 0 0
1598 533 2 0.5897 70.22206178274851 17.06580075116123 9.171129843197045 0 0 0
1649 550 2 0.5897 63.29319370190073 21.68472490298203 8.993971434632211 0 0 0
1696 566 3 -1.1794 65.53541552716571 24.793418861027593 8.923955301126798 0 0 0
1701 567 2 0.5897 69.48840595594993 24.747764759932792 8.696783237413893 0 0 0
30072 0 1 0 64.53798798083072 19.28868756562024 1.9848126481452262 0 0 0
1146 382 2 0.5897 66.05567897281024 26.220856194331418 5.953109534666717 0 0 0
1651 551 3 -1.1794 65.91127356044719 22.102080691457186 8.096359639306845 0 0 0
1694 565 2 0.5897 62.01090253664399 23.273215610988068 6.93262302983611 0 0 0
439 147 3 -1.1794 2.80575274818626 27.4872521009024 2.7641413069958523 0 0 0
440 147 2 0.5897 2.867164640673567 26.552573951447776 2.5670688031494264 0 0 0
441 147 2 0.5897 2.130120605496644 27.54620781396524 3.4396244074297893 0 0 0
442 148 3 -1.1794 6.642081966633308 27.29816427433337 2.0951185923051754 0 0 0
443 148 2 0.5897 6.464107439664025 26.35958898695665 2.155388224968306 0 0 0
444 148 2 0.5897 6.446795326483609 27.63606925123406 2.969140884582738 0 0 0
496 166 3 -1.1794 4.151016859362672 29.928806904639792 2.54111721647983 0 0 0
497 166 2 0.5897 3.883302382150178 29.06336663274658 2.2319684247159772 0 0 0
498 166 2 0.5897 3.730045487881344 30.0190752729047 3.3960243815816815 0 0 0
499 167 3 -1.1794 6.717757971821608 29.979239759596332 1.4484850457672984 0 0 0
500 167 2 0.5897 7.0115236728662715 29.068239121097058 1.445145464209003 0 0 0
501 167 2 0.5897 5.877793717625107 29.95885749913422 1.9070441002450491 0 0 0
553 185 3 -1.1794 5.799072581735295 32.55670178164159 2.859451809127997 0 0 0
554 185 2 0.5897 5.5368062027165355 32.46096921030286 3.7750302613787445 0 0 0
555 185 2 0.5897 6.75421487944926 32.612560001012625 2.8879957978421484 0 0 0
1087 363 3 -1.1794 2.6660170255330797 27.593063904828224 5.6850637314413595 0 0 0
1088 363 2 0.5897 3.5028595883436724 27.514309924390304 6.143021510956525 0 0 0
1089 363 2 0.5897 2.02585937447476 27.747364071712955 6.379773058627083 0 0 0
1090 364 3 -1.1794 5.272573448637326 27.732522869528772 6.4484559244457325 0 0 0
1091 364 2 0.5897 5.172434546654455 28.14007166588629 7.308751223343475 0 0 0
1092 364 2 0.5897 5.738090147537386 26.914584304967633 6.623105795634475 0 0 0
1150 384 3 -1.1794 3.709880801355497 30.60219894536216 5.1492989326897325 0 0 0
1151 384 2 0.5897 3.544890241838383 29.67747120920695 5.333389232683523 0 0 0
1152 384 2 0.5897 4.390464860817927 30.85348794998973 5.7737110585772875 0 0 0
1153 385 3 -1.1794 6.870095576889223 29.901369848358094 4.8775868679451895 0 0 0
1154 385 2 0.5897 6.628699226317008 29.02216755335751 5.16907114910544 0 0 0
1155 385 2 0.5897 6.102250828569189 30.215084548802356 4.399853284442979 0 0 0
1204 402 3 -1.1794 1.7509642318844056 32.15346279060545 6.184224659154201 0 0 0
1205 402 2 0.5897 2.2838627806148915 31.42984361499186 5.854638316930524 0 0 0
1206 402 2 0.5897 0.9417993803719957 32.106961327064184 5.674987959645092 0 0 0
1207 403 3 -1.1794 6.186548972328404 32.69364772946832 5.724368636316098 0 0 0
1208 403 2 0.5897 6.9689274740022595 32.47660076620475 6.231326676176321 0 0 0
1209 403 2 0.5897 5.677758503417558 33.26398551400236 6.300632714478563 0 0 0
1760 587 2 0.5897 3.9487330662926117 27.859063886608013 9.01262601285513 0 0 0
1820 607 2 0.5897 2.151410016463753 32.766336086320216 7.910005606779769 0 0 0
1823 608 2 0.5897 4.207502317874653 33.407756504865795 8.128180178784397 0 0 0
30250 0 1 0 0.5347240353313631 30.16266723348911 3.291937130963394 0 0 0
30296 0 1 0 2.1602351361403316 34.41595409060409 3.4021280078170446 0 0 0
1759 587 3 -1.1794 3.0886597240498097 27.985253633877328 8.611899759429928 0 0 0
1822 608 3 -1.1794 4.976973613895922 33.9147691388056 7.869175293404615 0 0 0
446 149 2 0.5897 9.73532635800705 25.51798229575011 1.7163731753248206 0 0 0
447 149 2 0.5897 8.47645240362579 26.325828972840682 1.9498577250635711 0 0 0
448 150 3 -1.1794 11.79182373294453 26.417422643399586 2.131120638951356 0 0 0
450 150 2 0.5897 11.823838685504642 26.769072153008835 3.0208114338832672 0 0 0
451 151 3 -1.1794 15.035201279464516 26.990968556802148 2.636420422115288 0 0 0
453 151 2 0.5897 15.936829678717054 26.75991584471996 2.413007429113642 0 0 0
502 168 3 -1.1794 9.099297382124535 31.212358803118473 2.272336655236428 0 0 0
503 168 2 0.5897 8.223886168637348 30.825799461206312 2.293781961114351 0 0 0
504 168 2 0.5897 9.373895646135358 31.235609727636845 3.189008471813191 0 0 0
505 169 3 -1.1794 12.380043548762124 30.56405484030036 3.8098300988633698 0 0 0
506 169 2 0.5897 13.020570459159684 29.931460556762705 4.135070749366054 0 0 0
507 169 2 0.5897 11.891733516440254 30.08757274281118 3.13845101519508 0 0 0
508 170 3 -1.1794 15.476466466383105 29.785659014031687 2.169930944278675 0 0 0
509 170 2 0.5897 16.311206491258922 30.20283290727034 2.3830196400419883 0 0 0
510 170 2 0.5897 15.662425536388188 28.847200619049925 2.2007026442231172 0 0 0
556 186 3 -1.1794 9.454724507022059 34.41062134556321 2.8858936543084615 0 0 0
557 186 2 0.5897 9.36669354376489 34.15084933870323 3.802954615854558 0 0 0
558 186 2 0.5897 9.289011152020736 33.60758734717204 2.392023292716044 0 0 0
559 187 3 -1.1794 12.112535823348393 33.93051125786931 2.353347926167223 0 0 0
560 187 2 0.5897 11.170063322787223 34.0806634098608 2.4270350858123666 0 0 0
561 187 2 0.5897 12.45513460527692 34.73853291943323 1.9713034955756812 0 0 0
562 188 3 -1.1794 14.44649654746472 32.72166480638189 1.8426754184006233 0 0 0
563 188 2 0.5897 13.526067487387483 32.801976918499044 2.09285708210518 0 0 0
564 188 2 0.5897 14.716919552215872 31.87249367141104 2.1919766387938893 0 0 0
1093 365 3 -1.1794 8.191878799666751 25.649016420325008 6.940940649984274 0 0 0
1094 365 2 0.5897 9.078181520525582 25.942908810620565 6.73040247572592 0 0 0
1095 365 2 0.5897 7.9732348116958125 26.10782769488761 7.7520626272140625 0 0 0
1096 366 3 -1.1794 12.908571748326857 27.601138687335027 4.783596208556309 0 0 0
1097 366 2 0.5897 13.758477319737656 27.757587893504798 4.371995238312339 0 0 0
1098 366 2 0.5897 13.021816064684465 27.895390244499602 5.687379316124269 0 0 0
1156 386 3 -1.1794 9.014778751556403 32.01890384761102 5.113729519958529 0 0 0
1157 386 2 0.5897 8.438435402410516 31.254810676806088 5.098879179943777 0 0 0
1158 386 2 0.5897 9.649635756880665 31.827264965665112 5.803992357011992 0 0 0
1159 387 3 -1.1794 14.92699472164539 29.75249788205135 5.445545078872788 0 0 0
1160 387 2 0.5897 14.99011982215696 30.583692857955352 4.975054264134346 0 0 0
1161 387 2 0.5897 15.834911820836531 29.510724263338474 5.628474549389821 0 0 0
1210 404 3 -1.1794 12.586582395970193 33.41297870916134 5.172371477975132 0 0 0
1211 404 2 0.5897 12.61063225134331 34.32605659631489 4.886115215172769 0 0 0
1212 404 2 0.5897 12.481287199960244 32.91082988782693 4.364292797488352 0 0 0
1213 405 3 -1.1794 15.336135125063993 32.801721683066106 4.335812303506943 0 0 0
1214 405 2 0.5897 14.552676234810248 33.089054285364796 4.804708428495116 0 0 0
1215 405 2 0.5897 15.104118647340215 32.87972394198622 3.410439024770733 0 0 0
1766 589 2 0.5897 11.70865170381499 30.05776078348791 6.76220498363756 0 0 0
1827 609 2 0.5897 11.080851244376458 33.528202341021384 9.419794224902125 0 0 0
1829 610 2 0.5897 12.507434564303407 34.661027270549724 6.939867995902646 0 0 0
30283 0 1 0 14.48014925540488 31.711089403146058 8.238212965600818 0 0 0
30304 0 1 0 9.395614699227425 28.065581649638904 3.9018036218722396 0 0 0
1705 569 3 -1.1794 10.4113004308818 26.88349198160166 6.5601955407027885 0 0 0
1762 588 3 -1.1794 10.802351175990129 31.527721522536304 7.02951889646539 0 0 0
1763 588 2 0.5897 10.574436045147342 31.59285630222764 7.956904189688159 0 0 0
1764 588 2 0.5897 11.383972385014221 32.27156124420032 6.872513772558143 0 0 0
454 152 3 -1.1794 19.5018440740771 27.121800099328752 3.537733736236916 0 0 0
455 152 2 0.5897 19.439757252356898 26.67765272112409 4.383374873336123 0 0 0
456 152 2 0.5897 18.976695967010368 26.584018925472304 2.9450772071235627 0 0 0
511 171 3 -1.1794 18.281800958238207 29.77623263902928 2.7086299456832914 0 0 0
512 171 2 0.5897 19.054675642628716 30.29269694625449 2.480241702333108 0 0 0
513 171 2 0.5897 18.56906669581927 28.866586833848 2.6295365395717036 0 0 0
514 172 3 -1.1794 21.930537917932334 29.68312668130678 2.06354320352105 0 0 0
515 172 2 0.5897 21.716632721541597 30.60877679905803 1.9467184939234117 0 0 0
516 172 2 0.5897 21.562514740300028 29.457746408951994 2.9179401489606045 0 0 0
565 189 3 -1.1794 21.416646505530288 32.21807401435799 1.5145443023996947 0 0 0
566 189 2 0.5897 20.943212791238487 32.93709126344374 1.0960870646451986 0 0 0
567 189 2 0.5897 22.268280896202164 32.591459397267855 1.7415542396308088 0 0 0
1099 367 3 -1.1794 19.387221983681258 26.4393503209266 6.118695619531317 0 0 0
1100 367 2 0.5897 20.210249310528447 26.55938286542138 6.592457748341509 0 0 0
1101 367 2 0.5897 19.09954862782776 25.558015538642213 6.356867113514684 0 0 0
1162 388 3 -1.1794 18.24892689787217 29.136363764748772 5.475858017690465 0 0 0
1163 388 2 0.5897 18.356519083429855 28.186851270794534 5.531381143725427 0 0 0
1164 388 2 0.5897 18.362383456702837 29.336821410832687 4.54678470503985 0 0 0
1165 389 3 -1.1794 21.229442977588917 29.49678919215471 4.920814961050977 0 0 0
1166 389 2 0.5897 21.543752423285323 28.593323082831848 4.95532395536846 0 0 0
1167 389 2 0.5897 20.408552822850254 29.484265646032377 5.412968408680809 0 0 0
1170 390 2 0.5897 22.42756388793685 30.77717238634928 5.718592564446633 0 0 0
1216 406 3 -1.1794 17.891948283617385 33.26947768515492 5.571535873029111 0 0 0
1217 406 2 0.5897 18.245582563351515 34.11077392031579 5.282751957609554 0 0 0
1218 406 2 0.5897 17.19005440973384 33.077953750492355 4.949526155644417 0 0 0
1709 570 2 0.5897 16.11304891499899 25.835663091789566 8.161166587139533 0 0 0
1713 571 2 0.5897 19.609125691286575 24.128592742197977 9.684164152436827 0 0 0
1769 590 2 0.5897 17.47863506039086 29.293002381311712 7.069455608775792 0 0 0
1771 591 3 -1.1794 19.983599252238314 31.369002002331626 7.07064253844242 0 0 0
1772 591 2 0.5897 20.19464029370341 31.565146938966457 6.157833415134535 0 0 0
1832 611 2 0.5897 17.405737344885257 33.64771709348416 7.330985325000188 0 0 0
1835 612 2 0.5897 21.3623829080246 34.27586584428046 8.60683174625736 0 0 0
30093 0 1 0 20.962731763693895 33.30607301320932 4.26815328496282 0 0 0
30224 0 1 0 21.415601027898358 26.283935890087715 1.2198468190816567 0 0 0
1102 368 3 -1.1794 22.14740802917167 26.086684518593128 5.905004291963619 0 0 0
1768 590 3 -1.1794 16.959928273139212 29.22676782154584 7.8711962704134315 0 0 0
1831 611 3 -1.1794 17.27118202399888 34.334247445889375 7.9842873473444005 0 0 0
1834 612 3 -1.1794 20.41506645375938 34.21500360805989 8.483870180849301 0 0 0
569 190 2 0.5897 24.264099446305092 33.846750278201654 3.48326926655092 0 0 0
457 153 3 -1.1794 23.505828539986208 26.768956572196814 3.6115941236018614 0 0 0
458 153 2 0.5897 23.885241058716417 25.915099670249905 3.403732706237552 0 0 0
459 153 2 0.5897 22.901652871442824 26.593884143910774 4.333087865880488 0 0 0
460 154 3 -1.1794 27.26872068902115 27.260447763746505 3.984966766433044 0 0 0
461 154 2 0.5897 27.553179717235505 27.358729363645246 3.0763107614828717 0 0 0
462 154 2 0.5897 28.07585475843824 27.096567214762707 4.472726479701668 0 0 0
463 155 3 -1.1794 29.30553961565152 27.02175132450061 1.5830817587561268 0 0 0
464 155 2 0.5897 29.895300603904595 27.432931423063263 2.215018588728025 0 0 0
465 155 2 0.5897 29.480065987835392 26.08431378785205 1.6666524978844373 0 0 0
517 173 3 -1.1794 24.064392175554133 29.34886037225637 3.4910119450225214 0 0 0
518 173 2 0.5897 23.973361056770678 28.41504342525877 3.6805669738411404 0 0 0
519 173 2 0.5897 23.33842558169685 29.54543988450379 2.89893071068974 0 0 0
520 174 3 -1.1794 26.997137475579684 30.510336430368703 4.043156537113969 0 0 0
521 174 2 0.5897 27.570552241509564 30.134024051299647 4.71085124314454 0 0 0
522 174 2 0.5897 26.14672424941047 30.09904166251706 4.197641528898886 0 0 0
523 175 3 -1.1794 29.264986539378775 30.95251755023492 2.4989307572707924 0 0 0
524 175 2 0.5897 28.46678520875052 30.588038736181513 2.8813737396559844 0 0 0
525 175 2 0.5897 28.977028734038996 31.753027066940692 2.060186059295634 0 0 0
568 190 3 -1.1794 24.372173744946274 33.582670280793394 2.569588152336733 0 0 0
570 190 2 0.5897 25.20501212504172 33.111145728897085 2.552966386779607 0 0 0
571 191 3 -1.1794 27.02613565861667 33.93226515631658 3.439665949267343 0 0 0
572 191 2 0.5897 26.855173244165755 33.306645113748345 4.1436570793548135 0 0 0
573 191 2 0.5897 27.924232353144046 33.74596553351637 3.1659016010865195 0 0 0
574 192 3 -1.1794 29.1411512524408 33.8781841665348 1.6570766339787661 0 0 0
575 192 2 0.5897 28.693394670757865 34.72117658773436 1.7285588255507964 0 0 0
576 192 2 0.5897 30.005699354276494 34.032606877471366 2.037789192712918 0 0 0
1104 368 2 0.5897 23.040163056804822 25.941109147386914 6.218097611999864 0 0 0
1107 369 2 0.5897 25.53174330330531 26.21441004043682 5.172089527752762 0 0 0
1108 370 3 -1.1794 30.303427638134742 27.992346322173162 4.809641040060875 0 0 0
1110 370 2 0.5897 30.38128115712407 27.040149958726406 4.750532566025315 0 0 0
1168 390 3 -1.1794 23.17093961473354 31.375205558107698 5.641261978358614 0 0 0
1169 390 2 0.5897 23.679889683624896 31.03172847564184 4.906942503533346 0 0 0
1171 391 3 -1.1794 29.39792999858938 30.226417817275955 5.900007356295599 0 0 0
1172 391 2 0.5897 29.91392860373234 29.471811238692812 5.616198376780115 0 0 0
1173 391 2 0.5897 28.958844393179294 29.930658043176592 6.697479625443488 0 0 0
1219 407 3 -1.1794 24.14318984440403 34.186264903697534 5.2348692012611036 0 0 0
1220 407 2 0.5897 25.00494176519073 34.111583215859824 5.644794177486001 0 0 0
1221 407 2 0.5897 23.81624701806921 33.2873857931124 5.198029526782222 0 0 0
1222 408 3 -1.1794 26.85086857592975 33.306679482735056 6.258031737008834 0 0 0
1223 408 2 0.5897 27.76545852559369 33.02640522018774 6.223344486487332 0 0 0
1224 408 2 0.5897 26.646798769942052 33.344724280516495 7.192451192843414 0 0 0
1225 409 3 -1.1794 30.056012789676885 33.00078679249174 6.2662560057798045 0 0 0
1226 409 2 0.5897 30.39487609523355 32.97616070458486 7.161128596255459 0 0 0
1227 409 2 0.5897 30.081387112124535 32.089370515615 5.974864726811958 0 0 0
1721 574 2 0.5897 30.607246556816566 26.280013694952114 8.67712700564054 0 0 0
1776 592 2 0.5897 24.54865932306785 30.44870234526607 8.631065955988928 0 0 0
1777 593 3 -1.1794 26.692976667754003 30.6577871652607 8.947433796267799 0 0 0
1838 613 2 0.5897 23.301040748942246 33.189945514093736 7.349069517594539 0 0 0
1841 614 2 0.5897 26.470176369399987 33.302312654067485 9.548926968791005 0 0 0
1844 615 2 0.5897 29.669347076203447 32.14307961413343 9.414731125069785 0 0 0
30060 0 1 0 26.455090321924295 31.948708920886315 0.31149723885006636 0 0 0
30106 0 1 0 25.151258139283687 28.244518408158612 0.8033593733239632 0 0 0
30195 0 1 0 28.520613502404817 27.290191645428205 7.213118119786037 0 0 0
30309 0 1 0 25.15811589587689 28.9891851572922 6.637234926401162 0 0 0
1837 613 3 -1.1794 23.476774610764256 33.53698199290652 8.223663967816885 0 0 0
1840 614 3 -1.1794 26.96611618661873 33.87842633922394 8.967233053714502 0 0 0
1843 615 3 -1.1794 29.512709464086072 33.08190712414274 9.313245863475542 0 0 0
7397 2466 2 0.5897 69.33708850756342 30.590337539116323 34.914421622577805 0 0 0
1109 370 2 0.5897 31.152241951596803 28.28224754069732 5.143863313922683 0 0 0
466 156 3 -1.1794 39.973065332338344 28.486874161930402 0.9261770127176827 0 0 0
468 156 2 0.5897 40.740979880690844 29.051650843876995 1.0131621612694022 0 0 0
526 176 3 -1.1794 31.9791899124316 30.67382352262049 3.0299154584280554 0 0 0
527 176 2 0.5897 31.1213557079245 30.80492660489881 2.625979549746315 0 0 0
528 176 2 0.5897 31.793432087998674 30.586890781720854 3.96488478591315 0 0 0
577 193 3 -1.1794 31.844817388004003 33.72238477766741 2.7040764556304318 0 0 0
578 193 2 0.5897 32.396084336647185 34.43708420362387 2.38542079481939 0 0 0
579 193 2 0.5897 31.984871734514197 33.01319564325663 2.076646897275774 0 0 0
580 194 3 -1.1794 36.012836482188405 33.39283098078149 2.3474984736212385 0 0 0
581 194 2 0.5897 35.80369386120146 33.54017671987437 1.4251207080642678 0 0 0
582 194 2 0.5897 36.53785504786459 32.592467309114355 2.349646904519029 0 0 0
584 195 2 0.5897 37.592753381732855 34.20933913567958 2.5570196871536006 0 0 0
1111 371 3 -1.1794 32.17773109150976 26.22934270525834 6.9370099844474025 0 0 0
1112 371 2 0.5897 32.98924380054139 26.398394304885713 6.458365521024777 0 0 0
1114 372 3 -1.1794 35.1616334115689 26.87238738599004 6.963346381656472 0 0 0
1115 372 2 0.5897 35.312314472422614 27.572157379046075 6.327855644469134 0 0 0
1116 372 2 0.5897 35.8196043767162 26.210197041004445 6.751664204851027 0 0 0
1174 392 3 -1.1794 32.35048261062238 29.628499761594234 6.000625157776107 0 0 0
1175 392 2 0.5897 32.53998405575616 30.56041471117589 5.891741816651525 0 0 0
1176 392 2 0.5897 32.1283706872872 29.535406746735312 6.927033191408275 0 0 0
1177 393 3 -1.1794 35.120548847262576 28.855293985428304 5.072512384269711 0 0 0
1178 393 2 0.5897 35.405842877323835 29.538864764076962 4.466237063483475 0 0 0
1179 393 2 0.5897 34.24291245796429 29.125300741313527 5.342851007608037 0 0 0
1228 410 3 -1.1794 32.77369611543473 32.07560680251778 5.219563478041952 0 0 0
1229 410 2 0.5897 32.26985818739631 32.32460219556892 4.444720625155349 0 0 0
1230 410 2 0.5897 33.105487819301146 32.90376269747357 5.566412128902923 0 0 0
1231 411 3 -1.1794 35.339476459434195 31.611510091522067 4.7018987159421615 0 0 0
1232 411 2 0.5897 35.454026583433254 32.34469603878287 4.09729404572812 0 0 0
1233 411 2 0.5897 34.39236713448301 31.478588069459338 4.741207270981661 0 0 0
1724 575 2 0.5897 34.344398855754974 26.92101885193788 8.600287868056485 0 0 0
1783 595 3 -1.1794 32.0402717658406 29.066272066738374 8.615857117607508 0 0 0
1787 596 2 0.5897 34.78858361394441 30.20564911151852 10.235061583632364 0 0 0
1847 616 2 0.5897 35.65212732207098 32.38863926265712 6.446917426798697 0 0 0
30064 0 1 0 37.186192593360154 29.78438621173314 7.1232444415128855 0 0 0
30069 0 1 0 32.581019025893774 34.21595184353737 8.433143130562195 0 0 0
30101 0 1 0 35.42627018370273 29.654736355156803 1.4364652161255882 0 0 0
30177 0 1 0 33.39384274304071 26.495090920328114 4.0690006298317964 0 0 0
30306 0 1 0 34.0819531156874 34.926635024436266 5.098565275356667 0 0 0
30006 0 1 0 38.41807020636049 30.139720424036124 3.5078020591951136 0 0 0
1846 616 3 -1.1794 35.448010841724745 32.59342025432427 7.359404707509576 0 0 0
583 195 3 -1.1794 38.54074889631854 34.07707967863449 2.550299980079386 0 0 0
1118 373 2 0.5897 39.576554555324925 25.93839352397741 6.719059075842163 0 0 0
467 156 2 0.5897 39.86548360522543 28.093068968899793 1.7919572271614554 0 0 0
469 157 3 -1.1794 40.97382774536293 26.2061738915817 2.608594159252507 0 0 0
471 157 2 0.5897 41.406055767674026 25.90473989437739 3.4076866458671566 0 0 0
472 158 3 -1.1794 45.04562311709796 26.24099733731083 1.8072056353234773 0 0 0
473 158 2 0.5897 45.89141795044514 26.456271904792494 1.4141168683898055 0 0 0
474 158 2 0.5897 45.12021717374189 26.53726110556414 2.7143413933108795 0 0 0
529 177 3 -1.1794 42.782413109282594 28.62650158027342 1.0820991128633488 0 0 0
530 177 2 0.5897 43.416913492123605 29.22171237421644 1.4813032914241895 0 0 0
531 177 2 0.5897 42.53176044194219 28.032972706795036 1.7900033918684302 0 0 0
532 178 3 -1.1794 44.8885405535509 29.848917845412966 2.459916483237155 0 0 0
533 178 2 0.5897 44.86043885749747 29.010137335361843 2.920230623269019 0 0 0
534 178 2 0.5897 45.82046032647426 30.011308371377737 2.3136748776476974 0 0 0
585 195 2 0.5897 38.76979757713988 34.029133708187274 1.622145651831138 0 0 0
21102 7034 2 0.5897 20.46497477857553 34.42710627851571 33.53751827998421 0 0 0
14200 4734 3 -1.1794 45.98994116732423 32.21258371520754 0.6644560146349037 0 0 1
13985 4662 2 0.5897 55.28600007155759 21.783518716819483 0.4205377981519631 0 0 1
589 197 3 -1.1794 44.00310109681474 33.85629079008932 1.9680751217941133 0 0 0
590 197 2 0.5897 43.251304701165125 33.77985199184244 1.3805450707544362 0 0 0
591 197 2 0.5897 44.66383241760892 33.27665781209269 1.589007524718412 0 0 0
1117 373 3 -1.1794 39.783599100772626 26.786368226735355 6.326243248148947 0 0 0
1119 373 2 0.5897 38.940033665849846 27.123530442474827 6.0246621798425695 0 0 0
1120 374 3 -1.1794 42.49922720853118 26.22227912316962 5.364679285769025 0 0 0
1122 374 2 0.5897 41.63025267172899 26.533524076066797 5.618139756631476 0 0 0
1123 375 3 -1.1794 44.87036155225588 27.687372633991572 4.078853942097729 0 0 0
1124 375 2 0.5897 45.762102036003164 27.370620397238024 4.222726686659327 0 0 0
1125 375 2 0.5897 44.31008141467676 26.972701011116314 4.38144783830564 0 0 0
1180 394 3 -1.1794 41.02528522897163 29.119461837188126 7.6131776726938325 0 0 0
1181 394 2 0.5897 40.576804312064525 28.34751647106355 7.267927344237014 0 0 0
1182 394 2 0.5897 41.913977634681906 29.057333481234828 7.263035738667531 0 0 0
1183 395 3 -1.1794 43.51883421488981 28.513736519261624 6.834989807615393 0 0 0
1184 395 2 0.5897 44.228433783326075 28.486189115018842 6.193163419639008 0 0 0
1185 395 2 0.5897 43.12744751940152 27.641009021826683 6.797641786619089 0 0 0
1234 412 3 -1.1794 42.34268596332572 34.59146237024892 4.08351396873822 0 0 0
1235 412 2 0.5897 43.181405329473854 34.51483043701462 3.628642511128252 0 0 0
1236 412 2 0.5897 42.2373349007242 33.75420532447977 4.5353252509792945 0 0 0
1237 413 3 -1.1794 43.59354266924945 31.80077837350465 6.111197555465886 0 0 0
1238 413 2 0.5897 43.839497422568016 31.88039965395569 7.0328262801352786 0 0 0
1239 413 2 0.5897 42.99717218633268 31.052496232212818 6.085746455700493 0 0 0
1726 576 3 -1.1794 39.526073994683955 25.663286631019005 9.821318524260905 0 0 0
1793 598 2 0.5897 41.94186051499029 30.3581092702195 9.577730819265232 0 0 0
1797 599 2 0.5897 44.45588231588712 29.220781768707123 8.443038183389968 0 0 0
14206 4736 3 -1.1794 51.24194621269706 34.4712873175164 0.6322615445184315 0 0 1
1853 618 2 0.5897 41.1298863396494 32.92553740963109 7.564911503327613 0 0 0
1855 619 3 -1.1794 44.559626899422234 32.192023081730056 8.675610044107877 0 0 0
30011 0 1 0 38.551644492809864 32.986501649229346 5.935107429051553 0 0 0
30038 0 1 0 46.15388439360436 34.93700427514718 6.9613415744913985 0 0 0
30192 0 1 0 46.950134830540065 32.83028401198996 3.7987219160018473 0 0 0
30297 0 1 0 41.411125571861525 31.53067728613614 2.6918046701929046 0 0 0
1852 618 3 -1.1794 40.94106418209011 33.19285827451579 8.464420632108979 0 0 0
475 159 3 -1.1794 47.763655629855926 26.66779397032781 2.7055501789381564 0 0 0
476 159 2 0.5897 48.17232954102461 26.495493916566666 3.5538013987511077 0 0 0
477 159 2 0.5897 48.46914371353116 26.546206505222987 2.070148960034307 0 0 0
478 160 3 -1.1794 50.377275148381145 26.43271696499913 1.6949009905032473 0 0 0
480 160 2 0.5897 50.75460191544457 27.271670002547573 1.959504295276257 0 0 0
481 161 3 -1.1794 54.52934861282455 27.16572544531051 1.9962323180156014 0 0 0
482 161 2 0.5897 54.0084112827694 27.814386083798677 2.469619096968414 0 0 0
483 161 2 0.5897 54.4780843444783 27.4388795187787 1.080267656001964 0 0 0
535 179 3 -1.1794 47.564973111338865 29.48178437115735 3.20689205729122 0 0 0
536 179 2 0.5897 47.36408941658472 28.632743871043566 2.81318343065651 0 0 0
537 179 2 0.5897 47.035236721670174 29.50818934068014 4.003706795012286 0 0 0
538 180 3 -1.1794 50.54168795542401 29.163564255322495 3.285631140953981 0 0 0
539 180 2 0.5897 51.24367823199988 29.57763859548425 3.7876124341772472 0 0 0
540 180 2 0.5897 50.30255457167647 29.81430570017629 2.625643533349404 0 0 0
541 181 3 -1.1794 54.830688368808175 30.10496817179355 3.3711211218622297 0 0 0
542 181 2 0.5897 54.72571386775915 30.71426709643393 2.640390575620694 0 0 0
592 198 3 -1.1794 49.57804354620824 31.21288733812806 1.7261944968514964 0 0 0
593 198 2 0.5897 49.20955536345875 31.300434191394594 0.847113136795802 0 0 0
594 198 2 0.5897 48.81565201489493 31.126186431354203 2.2984481369682874 0 0 0
595 199 3 -1.1794 52.66669012465693 33.07191435217412 3.272346415694025 0 0 0
596 199 2 0.5897 52.28077795624691 33.887617469220665 2.953078541458752 0 0 0
597 199 2 0.5897 52.10579138872858 32.38439099452101 2.9132700262037425 0 0 0
598 200 3 -1.1794 55.303562587141045 33.444598987227025 3.8050584369583067 0 0 0
599 200 2 0.5897 55.342861902967755 33.00848452731817 4.656229114011642 0 0 0
600 200 2 0.5897 54.39772691180469 33.74491709776452 3.730874768837293 0 0 0
1126 376 3 -1.1794 46.57206483715276 25.314419680421253 5.3745659444469895 0 0 0
1128 376 2 0.5897 46.81600929474349 25.467933073590235 6.287340175015201 0 0 0
1130 377 2 0.5897 51.56418306252733 26.623535489154268 4.379759618567205 0 0 0
1132 378 3 -1.1794 53.33496848293089 27.57569656143845 4.748220815903774 0 0 0
1133 378 2 0.5897 53.464179550562996 26.629932429902006 4.67703896212735 0 0 0
1134 378 2 0.5897 53.203030272242785 27.73015838668842 5.683617068513972 0 0 0
1186 396 3 -1.1794 46.00683380350915 29.959085497220546 5.334761267723348 0 0 0
1187 396 2 0.5897 45.15687515559961 30.30284162467587 5.05974505222929 0 0 0
1188 396 2 0.5897 46.43335988091703 30.69571444467097 5.7725790022996835 0 0 0
1189 397 3 -1.1794 52.40553098490052 30.494831257404712 4.793865678524077 0 0 0
1190 397 2 0.5897 52.36941152684043 30.005716248814824 5.615871609671927 0 0 0
1191 397 2 0.5897 53.291619444388346 30.345080962706568 4.464237798854909 0 0 0
1192 398 3 -1.1794 55.25016080947798 29.358206935405487 6.27593649914695 0 0 0
1193 398 2 0.5897 55.757569514701686 30.09418522694437 5.93373114851035 0 0 0
1194 398 2 0.5897 54.82803227492864 28.978743655750815 5.505191828436151 0 0 0
1240 414 3 -1.1794 49.188874718085984 32.11433525075475 6.2091558661164346 0 0 0
1241 414 2 0.5897 48.40396409859009 32.2573488556499 5.680294685248338 0 0 0
1242 414 2 0.5897 48.86214426400301 32.02585216449562 7.104505011338029 0 0 0
1243 415 3 -1.1794 51.98733667415008 32.76310852274719 6.731679237077874 0 0 0
1244 415 2 0.5897 52.3488548430982 32.43103219976406 5.909936615751065 0 0 0
1245 415 2 0.5897 51.04426943351751 32.61837054168535 6.6548230834862965 0 0 0
1736 579 2 0.5897 52.25724443564355 26.1021257338826 7.312346555878625 0 0 0
1740 580 2 0.5897 53.74475301536327 27.606033392411128 10.56729755888259 0 0 0
1799 600 2 0.5897 47.689654769202946 29.571995204138734 8.402308822457492 0 0 0
1802 601 2 0.5897 53.56445131832688 28.536253688480116 7.184747391750842 0 0 0
1805 602 2 0.5897 55.10262632841538 30.02287316465871 7.907335214022617 0 0 0
1858 620 3 -1.1794 47.54990070276032 31.661465197281068 8.517796139583828 0 0 0
1862 621 2 0.5897 52.70796545114106 33.83038422788538 8.308772907494633 0 0 0
1866 622 2 0.5897 54.59259007608658 32.105994349779095 8.634955326949093 0 0 0
30089 0 1 0 50.01867096406506 34.564967952325226 4.254663021501041 0 0 0
30127 0 1 0 49.026457133096244 27.673098196469397 5.9529041739866235 0 0 0
30143 0 1 0 52.58748740924606 29.962858977430866 0.9100274396217276 0 0 0
20362 6788 3 -1.1794 63.42068800079221 0.04102228484179309 26.386288513094115 0 1 0
1732 578 3 -1.1794 46.7224621350601 26.261664103645366 8.274887453422414 0 0 0
1735 579 3 -1.1794 51.954277818659484 25.24902389491813 7.001444264448029 0 0 0
1737 579 2 0.5897 51.11591014381725 25.11624979888377 7.443871913930271 0 0 0
1801 601 3 -1.1794 52.62310097368319 28.38658878999959 7.272447032402844 0 0 0
1860 620 2 0.5897 48.017934495695 31.58373823549777 9.349141261289965 0 0 0
14930 4977 2 0.5897 54.863480997440675 34.11707509049883 7.053643304026484 0 0 0
484 162 3 -1.1794 57.139633173674 26.347187850188767 1.1997169847623517 0 0 0
485 162 2 0.5897 56.19424819951518 26.20572426389212 1.1500506718939565 0 0 0
486 162 2 0.5897 57.46646153155386 25.60722002506854 1.7114421799135466 0 0 0
487 163 3 -1.1794 60.616767209904324 26.233126434014157 2.8612341486069233 0 0 0
488 163 2 0.5897 60.58778167189597 26.291198600845238 1.9062369324352006 0 0 0
489 163 2 0.5897 61.549980867545436 26.242008401982712 3.0739902683563645 0 0 0
543 181 2 0.5897 55.718456001419455 30.264904792026737 3.691310008758174 0 0 0
544 182 3 -1.1794 57.83539796561618 29.077170637441654 1.9772766477540504 0 0 0
545 182 2 0.5897 57.41392020748801 28.32814529969875 1.5559109104704592 0 0 0
546 182 2 0.5897 57.814446038254246 28.870060791701388 2.911566305998394 0 0 0
601 201 3 -1.1794 56.30007468212377 32.433446244705046 1.449208794472678 0 0 0
602 201 2 0.5897 56.05247176564204 32.717371820730236 2.3291596580580833 0 0 0
603 201 2 0.5897 56.98357040092499 31.77865866330165 1.5917512840924988 0 0 0
604 202 3 -1.1794 59.4476360494312 31.61334202276774 1.0067220035994697 0 0 0
605 202 2 0.5897 59.4923563529429 32.293965879950754 1.6782745914448183 0 0 0
606 202 2 0.5897 59.51586230844834 30.791639894082024 1.4929137508391137 0 0 0
1135 379 3 -1.1794 57.76644839044041 28.22384160339912 4.470816952062286 0 0 0
1136 379 2 0.5897 58.04578614122185 27.34993066228681 4.743730764299522 0 0 0
1137 379 2 0.5897 56.820896762713765 28.23090364448227 4.619524859783833 0 0 0
1138 380 3 -1.1794 59.83608191221041 26.114746128578684 5.501526407434914 0 0 0
1139 380 2 0.5897 59.93227906836285 26.91986872288963 6.010206020148456 0 0 0
1140 380 2 0.5897 59.93165007970367 26.393417073403352 4.590789090320945 0 0 0
1143 381 2 0.5897 63.090179974877614 27.017419037128278 5.064456876778037 0 0 0
1246 416 3 -1.1794 56.6126982627711 32.019582874359834 5.758841763769008 0 0 0
1247 416 2 0.5897 57.46184748702811 31.785650515496076 5.384070390829459 0 0 0
1248 416 2 0.5897 56.77776811947652 32.095085176912356 6.698673278912394 0 0 0
1249 417 3 -1.1794 59.27821270009891 31.91534646219845 4.004873274080369 0 0 0
1250 417 2 0.5897 59.16361106581794 32.85817754824762 4.123900897327518 0 0 0
1251 417 2 0.5897 60.178262352418535 31.745968459396998 4.28317568154138 0 0 0
1742 581 2 0.5897 58.66463324349278 27.599125112349505 9.22623666776796 0 0 0
1808 603 2 0.5897 58.03860155913784 29.85226501716071 8.234623740759593 0 0 0
1868 623 2 0.5897 57.896541352928125 32.59844173535831 8.839645203960849 0 0 0
1871 624 2 0.5897 59.77550955319917 32.01346733018023 10.321972820448334 0 0 0
30154 0 1 0 61.845103159215796 34.22998530523553 3.228831890127271 0 0 0
30188 0 1 0 60.25894906836432 33.91597556803464 6.685541967079897 0 0 0
30287 0 1 0 60.461222105615185 29.107336310628412 6.963970206871411 0 0 0
20367 6789 2 0.5897 65.53799529040431 0.07504683746503873 26.686298067020587 0 1 0
1195 399 3 -1.1794 61.95425233839774 31.177226442134828 4.611690419662613 0 0 0
1196 399 2 0.5897 61.67013216456449 30.34801168946858 4.996281375124151 0 0 0
30196 0 1 0 63.121613026424114 30.9604705368769 0.8084723724431752 0 0 0
1807 603 3 -1.1794 57.506863067982714 30.648181858395255 8.236076917717666 0 0 0
1254 418 2 0.5897 63.68352227425203 33.53662683223148 7.113756230100751 0 0 0
490 164 3 -1.1794 63.38120617877349 25.500319859347226 1.2270029105495783 0 0 0
492 164 2 0.5897 63.937627376817694 26.143931857353603 1.665628053350819 0 0 0
493 165 3 -1.1794 68.84836315838695 27.199414048160367 3.037820412572847 0 0 0
494 165 2 0.5897 68.91622258089292 28.04042630493142 2.5857975181368467 0 0 0
547 183 3 -1.1794 64.00043446641429 27.86523169776199 2.3952816631834444 0 0 0
548 183 2 0.5897 63.83020362810387 28.566782133873772 3.0238357423254922 0 0 0
549 183 2 0.5897 64.5954609393946 28.255673489796443 1.7551799105013708 0 0 0
550 184 3 -1.1794 67.93262270188727 29.356512817973343 0.8508101396663486 0 0 0
551 184 2 0.5897 67.5057051493433 30.09885478222217 1.278479999994061 0 0 0
552 184 2 0.5897 67.26332277577978 28.997924790658463 0.2679858306050452 0 0 0
607 203 3 -1.1794 64.77761544531171 34.7405859517494 1.4792459890310856 0 0 0
13972 4658 3 -1.1794 42.58272727524296 21.351325409383694 0.11610591250627039 0 0 1
609 203 2 0.5897 65.010886356592 34.10074104828919 0.8066288416725103 0 0 0
1141 381 3 -1.1794 63.42046486951906 27.764191893758287 5.563929753975599 0 0 0
1142 381 2 0.5897 64.22475221371626 28.018627819240418 5.111584630576076 0 0 0
1144 382 3 -1.1794 66.38871367778418 27.094775138677402 6.157035466906277 0 0 0
1145 382 2 0.5897 67.34087998943512 27.002514998668904 6.123880692426806 0 0 0
1147 383 3 -1.1794 69.91194026431398 27.543456590056458 5.682993054629997 0 0 0
1148 383 2 0.5897 69.92051924120561 26.740803280991475 6.2044390775801785 0 0 0
1149 383 2 0.5897 69.40133818609539 27.3188529290271 4.905129824189155 0 0 0
1197 399 2 0.5897 62.49653713165929 31.582342221849242 5.288477408877574 0 0 0
1198 400 3 -1.1794 66.93330637268657 29.923675497595646 5.304016571658191 0 0 0
1199 400 2 0.5897 66.68433810658007 30.465382074737562 4.555150448514774 0 0 0
1200 400 2 0.5897 66.77720469721287 29.025307766862245 5.012813854579454 0 0 0
1201 401 3 -1.1794 69.24217865592243 29.8353150224435 7.072239615428799 0 0 0
1202 401 2 0.5897 68.38124872074484 29.919586163311717 6.662447281013651 0 0 0
1203 401 2 0.5897 69.54370282774869 28.962605383494136 6.8198677960325655 0 0 0
1252 418 3 -1.1794 63.91444546649734 33.07350111737278 6.308510313501652 0 0 0
1253 418 2 0.5897 64.86654892523993 33.15322930803345 6.25041980087415 0 0 0
1255 419 3 -1.1794 66.58592932642267 33.20995591980798 6.265878261647655 0 0 0
1256 419 2 0.5897 67.07586252745514 32.50315790693964 5.845600068936123 0 0 0
1257 419 2 0.5897 66.16863372176023 32.796367188165405 7.021550401726071 0 0 0
1258 420 3 -1.1794 69.28725039315347 32.42950444177705 5.82689473851725 0 0 0
1259 420 2 0.5897 68.67014231362892 33.069179953440575 6.182175981171789 0 0 0
1260 420 2 0.5897 69.43557989062302 31.814514050627473 6.545238619273984 0 0 0
1747 583 3 -1.1794 62.923457417488926 26.247540425840196 8.112662289858418 0 0 0
1748 583 2 0.5897 62.85891613023181 26.48767866549534 7.188324842710869 0 0 0
1752 584 2 0.5897 66.07055228324336 27.513057100909332 7.842657913253587 0 0 0
1755 585 2 0.5897 68.99670344671055 26.877336178151324 9.411240614227914 0 0 0
1814 605 2 0.5897 66.86750626431625 30.714106558276832 9.471602004311922 0 0 0
1873 625 3 -1.1794 62.84341089833013 33.48976174665343 9.16059396363117 0 0 0
1876 626 3 -1.1794 66.51575684080467 32.72887755683293 9.301015821379506 0 0 0
1880 627 2 0.5897 70.09944960409969 31.984585645130682 9.050276311922353 0 0 0
30156 0 1 0 65.33366165008754 32.33994959169341 3.401366390759517 0 0 0
30213 0 1 0 63.53467271738062 29.358500682501692 8.497159332685257 0 0 0
1261 421 3 -1.1794 1.4735974975081534 1.9688301158197195 8.972996795743894 0 0 0
1263 421 2 0.5897 2.2951925201536767 1.8358377035954074 8.500211070348277 0 0 0
1264 422 3 -1.1794 5.459005674756247 0.27775847784119323 10.03678761446102 0 0 0
14077 4693 3 -1.1794 34.77875783908694 25.556670308338724 0.16885646494291398 0 0 1
1312 438 3 -1.1794 1.974138213322389 5.610289063412541 9.161815561321768 0 0 0
1314 438 2 0.5897 2.4406245972878198 6.238232199459631 9.713458079912332 0 0 0
1315 439 3 -1.1794 5.153127775611761 7.3975675738474065 8.289376918937851 0 0 0
1317 439 2 0.5897 4.81640218211273 7.225740611085903 7.409988973688571 0 0 0
1362 454 2 0.5897 1.919285151307605 9.370535899912644 9.608047843350084 0 0 0
1882 628 3 -1.1794 5.80939236898321 2.503385178771487 12.018685240077176 0 0 0
1883 628 2 0.5897 5.610065411080363 1.694479453959165 11.547333948414536 0 0 0
1884 628 2 0.5897 5.358191060737931 2.409682359499678 12.857654304663276 0 0 0
1939 647 3 -1.1794 2.5757452660713027 5.8774947620636 12.159399956176458 0 0 0
1940 647 2 0.5897 3.450574235451334 6.265066426025157 12.18573666104012 0 0 0
1941 647 2 0.5897 1.9919115982984164 6.614745782521956 11.98098741100036 0 0 0
1942 648 3 -1.1794 5.240595185909442 6.8904342300524934 11.870600011422072 0 0 0
1943 648 2 0.5897 5.245316143752484 6.776847047494981 12.821024692136257 0 0 0
1944 648 2 0.5897 5.2854733588252865 5.9999978416759365 11.52226069943473 0 0 0
2004 668 2 0.5897 4.96086676170457 9.874605229438249 13.00565918187788 0 0 0
2527 843 3 -1.1794 2.926675129860234 2.548950299420737 16.00547246625856 0 0 0
2528 843 2 0.5897 3.52203001287165 2.77674830064413 16.719539684841145 0 0 0
2529 843 2 0.5897 3.4419784523601082 1.977066331606187 15.436576802824481 0 0 0
2530 844 3 -1.1794 5.413376222132951 2.5098577595435345 14.85542978183361 0 0 0
2531 844 2 0.5897 6.102424912469219 1.9728712507402864 14.464163641378054 0 0 0
2532 844 2 0.5897 5.541748454385528 2.4147079030198784 15.7991981255788 0 0 0
2578 860 3 -1.1794 2.835202066975537 5.316524181651919 15.331421009562437 0 0 0
2579 860 2 0.5897 3.019093288415581 4.377227639853816 15.34317211101151 0 0 0
2580 860 2 0.5897 2.372942840718511 5.460255669366049 14.505654974727092 0 0 0
2581 861 3 -1.1794 5.58260114073683 6.398338159952514 14.538597595794332 0 0 0
2582 861 2 0.5897 5.0460561814996 5.605957865993753 14.516581190942333 0 0 0
2583 861 2 0.5897 6.472269862514513 6.081488359236078 14.694569924542485 0 0 0
2630 877 2 0.5897 6.495649567277359 9.61584496081959 14.800403396567374 0 0 0
3177 1059 2 0.5897 1.6696623190701412 6.014391958754521 17.35015940291995 0 0 0
30257 0 1 0 7.550233745252839 9.275758565064693 10.839740699368312 0 0 0
2577 859 2 0.5897 0.2593189830422834 2.7825785071816185 14.858532738861058 1 0 0
3116 1039 2 0.5897 5.021061774232035 3.6468890529476035 17.601630734254822 0 0 0
1270 424 3 -1.1794 11.15718951911344 1.0580106616089242 9.61171479272934 0 0 0
1272 424 2 0.5897 10.803466405334406 1.4963299289384353 8.837771565454332 0 0 0
1273 425 3 -1.1794 15.058200384022854 3.6391297290853544 8.260438417454763 0 0 0
1319 440 2 0.5897 8.931791191256911 4.885181975004905 9.326722052129087 0 0 0
1370 457 2 0.5897 15.074077668965552 9.8495302827316 10.111886159477287 0 0 0
1267 423 3 -1.1794 8.596703167952617 1.921287853233768 7.876397842648281 0 0 0
1268 423 2 0.5897 7.947408056497986 1.3817878086896958 8.327604043159534 0 0 0
1269 423 2 0.5897 8.20434382191854 2.1055334889020583 7.02296966600166 0 0 0
1271 424 2 0.5897 11.871803101439697 1.624464788672456 9.90272868199645 0 0 0
1318 440 3 -1.1794 8.301203568126178 5.185900758712247 9.981060943680287 0 0 0
1321 441 3 -1.1794 14.969680708262526 6.035205526487761 9.406850607718667 0 0 0
1322 441 2 0.5897 14.772160567373698 5.224273107422385 8.938229091369154 0 0 0
1885 629 3 -1.1794 8.747351173064457 2.8345075892458524 11.540602670314456 0 0 0
1886 629 2 0.5897 8.379936393995402 2.03569064160572 11.162278027409412 0 0 0
1887 629 2 0.5897 8.285075576279537 3.5451708763586 11.096204281064859 0 0 0
1888 630 3 -1.1794 12.265555515736079 2.295462775179062 11.971289329036571 0 0 0
1889 630 2 0.5897 12.474200933305294 1.3717235895431195 12.110592571357193 0 0 0
1890 630 2 0.5897 11.390662539702078 2.4028088075179377 12.344479710755172 0 0 0
1891 631 3 -1.1794 15.319235773378264 1.1297592285014602 10.048657820722852 0 0 0
1892 631 2 0.5897 15.103350304217077 1.8409653546929852 9.445490353061649 0 0 0
1893 631 2 0.5897 16.050400550207275 1.4674321650995683 10.56596505867953 0 0 0
1945 649 3 -1.1794 8.364988254553289 5.943232906083467 13.66713237446728 0 0 0
1946 649 2 0.5897 9.282616978810216 6.211290153507387 13.618821511361713 0 0 0
1947 649 2 0.5897 8.311193980838336 5.169355655403588 13.106372156854055 0 0 0
1948 650 3 -1.1794 12.955096799625274 5.025379940761524 12.104998226672262 0 0 0
1949 650 2 0.5897 12.8822715872604 5.3368725587403505 11.202833874598968 0 0 0
1950 650 2 0.5897 12.749154991567904 4.091990276687842 12.05397579326148 0 0 0
1951 651 3 -1.1794 15.278830734469377 6.653141429451159 12.146939497197533 0 0 0
1952 651 2 0.5897 15.209069914068587 6.364476575688798 11.236973636951106 0 0 0
1953 651 2 0.5897 14.540957696189945 6.233326284772415 12.589127762484305 0 0 0
2012 671 2 0.5897 14.70811022547565 8.89926432051844 13.251832745272603 0 0 0
2533 845 3 -1.1794 8.309878781655971 2.3083407365967954 14.32430865008546 0 0 0
2534 845 2 0.5897 8.5482706255973 2.165043788508519 13.408411399585605 0 0 0
2535 845 2 0.5897 7.843882049160207 3.1444491000515558 14.323012815126749 0 0 0
2536 846 3 -1.1794 10.613970775794883 2.1589538125485257 15.827011512593131 0 0 0
2537 846 2 0.5897 10.9790821888922 1.3091137635752423 15.580643092486907 0 0 0
2538 846 2 0.5897 9.75344372623377 2.1809135603648055 15.408391356715283 0 0 0
2584 862 3 -1.1794 11.05550665414071 5.954436958491821 13.989218412167663 0 0 0
2585 862 2 0.5897 10.988497958499151 5.4269653645614095 14.785155013539036 0 0 0
2586 862 2 0.5897 11.50631021246329 5.387882464941683 13.363100834273883 0 0 0
2633 878 2 0.5897 7.840954748671972 7.845441422987553 14.154565073397182 0 0 0
2637 879 2 0.5897 12.917251107828136 8.410135535309992 14.30720489069338 0 0 0
2639 880 2 0.5897 16.93318741002013 9.975336227025098 15.703833704593448 0 0 0
3122 1041 2 0.5897 11.533332798602817 2.3713353316607018 18.08042499650105 0 0 0
3126 1042 2 0.5897 17.258670232129376 1.0803857264575691 19.44257584241322 0 0 0
30009 0 1 0 11.654771461171816 8.477119360506375 10.27285871219683 0 0 0
30139 0 1 0 8.26564174079645 4.269653562617836 17.26185862020743 0 0 0
30157 0 1 0 16.09099133237833 3.1470038173307953 12.682462456175923 0 0 0
30164 0 1 0 14.575240245130859 0.6650900513058009 15.052799799670133 0 0 0
30313 0 1 0 13.5287375119413 3.9806923505204574 15.805769450673587 0 0 0
1367 456 2 0.5897 10.69443063208091 8.645957836357304 6.496653639616203 0 0 0
2635 879 3 -1.1794 12.828683625749695 8.223671788587023 13.37252912131274 0 0 0
1324 442 3 -1.1794 17.51744164457692 6.376086439978585 8.555624867323402 0 0 0
30175 0 1 0 17.303814720522844 6.3468320898675685 15.068567748239367 0 0 0
1278 426 2 0.5897 20.746717111017144 1.9258911882779448 9.612407686535967 0 0 0
1325 442 2 0.5897 17.81370631584067 6.096375666686453 7.689471974983031 0 0 0
1326 442 2 0.5897 17.68760690141938 7.3178416629315945 8.574917780319371 0 0 0
1894 632 3 -1.1794 18.034530300925947 1.837943346640683 10.091894816065993 0 0 0
1895 632 2 0.5897 18.54119439988277 1.1069261732670481 9.738147318375441 0 0 0
1896 632 2 0.5897 18.689063535839576 2.5037800391824745 10.30279689435079 0 0 0
1897 633 3 -1.1794 20.70616606034362 3.3025644193033674 11.048732770911005 0 0 0
1898 633 2 0.5897 21.309485219558294 3.0461326644872235 11.746214045495945 0 0 0
1899 633 2 0.5897 20.324430079576032 4.126158307966764 11.352380543398006 0 0 0
1954 652 3 -1.1794 18.08386091376464 5.665095829387843 11.229760224920394 0 0 0
1955 652 2 0.5897 17.346508321178685 5.729853429274897 11.83667790433684 0 0 0
1956 652 2 0.5897 17.768457126582444 6.075030073017507 10.424336888166003 0 0 0
1957 653 3 -1.1794 20.473393802239457 6.41942702260039 12.77442432475482 0 0 0
1958 653 2 0.5897 21.15342712638454 6.245281446704677 12.123686433914862 0 0 0
1959 653 2 0.5897 19.650918768815362 6.274204232738693 12.306793663772607 0 0 0
1962 654 2 0.5897 23.190719526012387 7.4762537356210785 11.807583716887201 0 0 0
2015 672 2 0.5897 19.86972422850879 9.395025008272734 10.928514009713208 0 0 0
2539 847 3 -1.1794 21.968920764610218 1.5076567937503564 14.399805972131288 0 0 0
2540 847 2 0.5897 22.925902498908297 1.4873720854269266 14.39751075156432 0 0 0
2541 847 2 0.5897 21.709795369710942 0.5938959889853342 14.518664503974383 0 0 0
2587 863 3 -1.1794 20.710391022630958 6.125406109586831 15.567814574182709 0 0 0
2588 863 2 0.5897 20.546142541315785 6.025597668373961 14.630107742766599 0 0 0
2589 863 2 0.5897 21.37908518836697 5.469650009063223 15.765460106672823 0 0 0
3188 1063 2 0.5897 19.713697903171788 6.684821362259573 17.501617510208217 0 0 0
30024 0 1 0 23.495288998423206 4.502608272247944 14.16678638578426 0 0 0
30096 0 1 0 18.421330974545732 2.9649951958865897 16.012166846361332 0 0 0
30341 0 1 0 21.28909555268947 6.22334534626682 9.145267622425399 0 0 0
2641 881 3 -1.1794 18.34679844574962 10.13691515770276 14.797758644962006 0 0 0
2646 882 2 0.5897 21.981957368837453 7.579929750142184 15.2527794030033 0 0 0
3132 1044 2 0.5897 21.116102392877547 2.7384452332486906 17.056878450176765 0 0 0
1280 427 2 0.5897 27.658290894361105 2.1081673471298665 11.344079304719486 0 0 0
1279 427 3 -1.1794 27.038164541901086 2.5025617304843855 10.730785226977694 0 0 0
1281 427 2 0.5897 27.574994745043785 2.767844977454853 9.984012141187947 0 0 0
1327 443 3 -1.1794 24.659089111628518 5.956615136842079 8.612547111783496 0 0 0
1329 443 2 0.5897 24.149332626491887 6.393697454170255 9.294705418178857 0 0 0
1331 444 2 0.5897 27.85071895610156 5.6787853415451375 9.529010012157316 0 0 0
1333 445 3 -1.1794 30.91310461123858 6.463262551875289 9.508731357263102 0 0 0
1335 445 2 0.5897 30.684001232512625 5.741834121662108 10.094636021329366 0 0 0
1900 634 3 -1.1794 23.86620379060103 2.209020833135677 10.97177904056497 0 0 0
1901 634 2 0.5897 24.121556859361565 1.8799046857091968 11.833584731500364 0 0 0
1902 634 2 0.5897 24.694398246229163 2.342328049994751 10.510742314999412 0 0 0
1903 635 3 -1.1794 28.973358602429336 2.0077713625236915 12.644197687435492 0 0 0
1904 635 2 0.5897 29.08085929459539 1.0633309732385396 12.531473884725322 0 0 0
1905 635 2 0.5897 29.796013235967045 2.382239396146774 12.329166391430071 0 0 0
1960 654 3 -1.1794 23.647628939998576 6.728160851267778 11.423108123380409 0 0 0
1961 654 2 0.5897 24.07168608582477 6.29836181391817 12.165859802766375 0 0 0
1963 655 3 -1.1794 26.136177240444045 4.277062146553352 12.34141797012022 0 0 0
1964 655 2 0.5897 26.57838610418544 3.9538234928785987 11.556434008996996 0 0 0
1965 655 2 0.5897 25.988532444798974 3.4948401803051277 12.872983220746566 0 0 0
1966 656 3 -1.1794 30.364881127818123 4.609087344205021 11.72444725968138 0 0 0
1967 656 2 0.5897 31.129837171098895 4.9182702083196235 12.209711594926384 0 0 0
1968 656 2 0.5897 29.617260651264328 4.877792374827071 12.258387438697731 0 0 0
2542 848 3 -1.1794 24.92581508781542 1.1345733118018693 15.24746478016633 0 0 0
2543 848 2 0.5897 25.131799749925296 0.36592928616244585 15.779431353212066 0 0 0
2544 848 2 0.5897 24.36334994316872 1.6700052665247882 15.807086875008414 0 0 0
2545 849 3 -1.1794 27.55531291122641 2.5503957780058837 14.912765923641576 0 0 0
2546 849 2 0.5897 28.007495582506913 2.2190792510849695 14.136883103105195 0 0 0
2547 849 2 0.5897 26.80764378193817 1.9631318435084895 15.023869216800007 0 0 0
2548 850 3 -1.1794 30.094373709252928 3.164772641518614 15.807054599629968 0 0 0
2549 850 2 0.5897 29.28452230126921 3.322211351920202 15.32168267517648 0 0 0
2550 850 2 0.5897 29.805594758890415 2.9665533332234233 16.697867570555008 0 0 0
2590 864 3 -1.1794 28.129245834453815 5.481302805805964 14.20998124419727 0 0 0
2591 864 2 0.5897 27.7592712004482 5.296480641999827 15.073225840420797 0 0 0
2592 864 2 0.5897 27.774260147839513 4.795143370864448 13.644824203962079 0 0 0
2647 883 3 -1.1794 29.954549705731402 7.375035527684854 16.297510950248704 0 0 0
2648 883 2 0.5897 29.52238521348705 6.5516524243739 16.070561171225567 0 0 0
3134 1045 2 0.5897 24.961390411690353 3.7112054233723746 18.239117035832326 0 0 0
3138 1046 2 0.5897 26.574286483916964 2.3446624239217386 17.378182165350896 0 0 0
3191 1064 2 0.5897 24.78031290163019 5.733875743347445 17.748240974602346 0 0 0
3242 1081 2 0.5897 23.01026565342225 8.696010505583219 16.55463836982167 0 0 0
30091 0 1 0 28.802744728166402 8.406591450870913 12.88789413733731 0 0 0
1386 462 2 0.5897 30.21187759037304 7.852182625255654 8.260679482194766 0 0 0
3190 1064 3 -1.1794 25.492695597782497 6.212590022669198 17.324477782447158 0 0 0
1284 428 2 0.5897 35.30454354890065 2.160787349469 7.6438160016635495 0 0 0
1287 429 2 0.5897 38.767111356287124 2.737040637798435 9.62046148223725 0 0 0
1336 446 3 -1.1794 33.9358887844294 4.85750109267037 8.719060726400091 0 0 0
1338 446 2 0.5897 34.34800436729047 5.500355506591946 9.29623535925651 0 0 0
1391 464 2 0.5897 37.00993373169965 8.820868133856203 8.568530450761182 0 0 0
1906 636 3 -1.1794 33.16122252247541 2.2824795940426807 11.863391709716295 0 0 0
1907 636 2 0.5897 32.45619626500879 1.6350876888719037 11.870782580475463 0 0 0
1908 636 2 0.5897 33.767320503055494 1.9850016483337227 12.541907755320674 0 0 0
1911 637 2 0.5897 38.15418006544206 2.3831877754721424 13.38584761249019 0 0 0
1969 657 3 -1.1794 32.89056051526235 4.892255916456045 12.704144302401454 0 0 0
1970 657 2 0.5897 33.01015060204284 4.265480134822983 13.41764416955921 0 0 0
1971 657 2 0.5897 33.25856654052391 4.4549208231938415 11.93632839676406 0 0 0
1974 658 2 0.5897 41.021914606768085 3.9310149737119584 13.49994788483316 0 0 0
2025 675 2 0.5897 32.66691032233388 7.168880673177794 11.690518125293313 0 0 0
2551 851 3 -1.1794 32.893952299943244 3.1459915488517294 15.084473485618794 0 0 0
2552 851 2 0.5897 33.360656681691886 2.8022481256319605 15.84621909623767 0 0 0
2553 851 2 0.5897 31.991315336507334 3.2533672528082884 15.384388177542549 0 0 0
2554 852 3 -1.1794 38.56224902870788 3.382341995517857 15.579744976604186 0 0 0
2556 852 2 0.5897 38.510501946646144 4.335949811303472 15.515048877191182 0 0 0
2593 865 3 -1.1794 35.92230073022962 5.859940350130001 15.55434170735866 0 0 0
2594 865 2 0.5897 35.04836564425376 6.250243107255863 15.565789509915826 0 0 0
2595 865 2 0.5897 35.81788224595664 5.024232042903145 16.00922590739591 0 0 0
2598 866 2 0.5897 38.20678939882135 6.031350703471496 15.086223439290936 0 0 0
3143 1048 2 0.5897 33.005590509150466 3.509369509663078 17.443565173977262 0 0 0
3197 1066 2 0.5897 32.39092984680446 6.148906033826982 16.903043698619097 0 0 0
30151 0 1 0 38.95558400677991 7.2742358202744475 11.102245754583628 0 0 0
30234 0 1 0 36.0996199661097 4.994007052564076 11.723549455692057 0 0 0
30263 0 1 0 35.64387615125975 1.6807536874808122 14.109348558301543 0 0 0
1341 447 2 0.5897 38.935327537452125 6.826767993543448 8.38026696829393 0 0 0
2596 866 3 -1.1794 38.85043466670188 5.984127065544178 15.793134017512097 0 0 0
1389 463 2 0.5897 33.56472118990213 7.05633265136716 8.161765138311862 0 0 0
2023 675 3 -1.1794 33.24856285232518 7.753919317498043 11.2050884882546 0 0 0
2650 884 3 -1.1794 33.26901284158517 7.632162601364514 14.882128509944925 0 0 0
2651 884 2 0.5897 33.90109583324295 8.31608519491943 14.660874158994227 0 0 0
2652 884 2 0.5897 33.00663416260417 7.2656019085104 14.037721906365128 0 0 0
1343 448 2 0.5897 42.794138480673354 8.448734190836904 9.896374822373593 0 0 0
1972 658 3 -1.1794 41.32561993061787 4.6292993781848635 12.919953030232186 0 0 0
1288 430 3 -1.1794 40.81519138639787 1.0389243378810233 9.586966200375096 0 0 0
1289 430 2 0.5897 41.407752330434654 1.021436280949981 10.338496311800087 0 0 0
1291 431 3 -1.1794 45.9218370470708 0.892182009163984 9.165659061993992 0 0 0
1293 431 2 0.5897 46.20322943728046 1.1740613988561415 10.036058355503847 0 0 0
1342 448 3 -1.1794 42.249510527893605 8.242609429337044 10.656062192102153 0 0 0
1344 448 2 0.5897 42.24209234554859 7.286175244625675 10.693618245517325 0 0 0
1909 637 3 -1.1794 38.53848637536852 2.229587402284725 12.522744169106836 0 0 0
1910 637 2 0.5897 37.82799771559215 2.4119652145031862 11.907784037841548 0 0 0
1912 638 3 -1.1794 41.456120982245984 1.7731469137527462 12.702928164681179 0 0 0
1913 638 2 0.5897 41.651619108623855 0.8765812209089829 12.43056337701413 0 0 0
1914 638 2 0.5897 40.50754852350777 1.783703071000303 12.830723377639444 0 0 0
1915 639 3 -1.1794 46.49951072956502 1.5061563926510702 11.930580879220253 0 0 0
1916 639 2 0.5897 46.14934512981327 1.0475219657854071 12.694302225946485 0 0 0
1917 639 2 0.5897 46.790157552804395 2.352197119216967 12.271126727285026 0 0 0
1973 658 2 0.5897 41.2578919475509 4.257327944196536 12.040588557235013 0 0 0
1975 659 3 -1.1794 43.26191666847457 6.21674383649144 13.92690579615774 0 0 0
1976 659 2 0.5897 42.65684974872223 6.882583996524439 14.2536820649959 0 0 0
1977 659 2 0.5897 42.69566856069297 5.518504455746545 13.598185908586146 0 0 0
2033 678 2 0.5897 43.5492625612937 9.261431199191325 12.27294686113615 0 0 0
2555 852 2 0.5897 39.49425139501639 3.2001720539655185 15.69981672499648 0 0 0
2557 853 3 -1.1794 41.364986472711244 3.1547563682966797 15.316853298704059 0 0 0
2558 853 2 0.5897 41.445183405866544 2.3847990179809164 14.753855492900545 0 0 0
2559 853 2 0.5897 41.717460703473385 2.8726477926619514 16.160896202684725 0 0 0
2597 866 2 0.5897 39.69757001785608 6.0292425213786105 15.349784923556326 0 0 0
2599 867 3 -1.1794 44.30087090601145 5.8501356961453554 16.398660969008702 0 0 0
2600 867 2 0.5897 44.13442575092484 5.825310348586764 15.456370861028573 0 0 0
2601 867 2 0.5897 43.88280793958724 5.058378294082824 16.737150613156377 0 0 0
2657 886 2 0.5897 38.87105058274763 8.64008693924 15.161706626178404 0 0 0
2664 888 2 0.5897 45.02467141135501 7.83231075430951 15.071207768850684 0 0 0
3149 1050 2 0.5897 38.91166860756225 4.060111337272965 17.522877327213582 0 0 0
3200 1067 2 0.5897 39.033513039755476 6.454062912318118 17.904265915139256 0 0 0
30047 0 1 0 46.01869448714322 6.793501196250515 11.427990689517388 0 0 0
30171 0 1 0 44.536137966218426 2.7288703180898213 14.080948564657444 0 0 0
30237 0 1 0 43.80002263515426 3.657165565648505 10.732420219308775 0 0 0
2659 887 3 -1.1794 40.9728624117023 7.7834457634381025 14.451934603932338 0 0 0
1345 449 3 -1.1794 49.676801228682486 5.57174683108418 8.78457829279494 0 0 0
1294 432 3 -1.1794 47.41288315166155 3.601334999769347 8.251862440297746 0 0 0
1296 432 2 0.5897 47.902688937261345 3.776831786996393 9.055307025730412 0 0 0
1297 433 3 -1.1794 52.82234016979199 1.9801814728030236 9.559552081774582 0 0 0
1299 433 2 0.5897 52.388868888006634 1.2608892509544245 9.100255829190074 0 0 0
1346 449 2 0.5897 50.33094675768715 5.296139423923944 9.426735377037556 0 0 0
1347 449 2 0.5897 48.83778215860678 5.447741345189096 9.228314170233176 0 0 0
1918 640 3 -1.1794 51.15161449201532 3.3406223543904376 11.229061556479897 0 0 0
1919 640 2 0.5897 51.4200496196 2.7554474378596923 11.937400222499138 0 0 0
1920 640 2 0.5897 51.759234125709334 3.147642154250248 10.515067434793384 0 0 0
1921 641 3 -1.1794 54.431600332000485 2.4045329860852265 11.917330218295046 0 0 0
1922 641 2 0.5897 54.01992893069713 2.2553455810712713 11.06615360222697 0 0 0
1923 641 2 0.5897 54.218245702238654 1.6231338365378767 12.427356709687015 0 0 0
1978 660 3 -1.1794 47.958307939062806 3.8701819887953954 12.338588860423789 0 0 0
1979 660 2 0.5897 47.57117110738036 4.704167139370283 12.60471983748734 0 0 0
1980 660 2 0.5897 48.28404645043451 3.4861790794869534 13.152632957557786 0 0 0
1981 661 3 -1.1794 51.760842079172036 5.73069001876913 12.583428216850358 0 0 0
1982 661 2 0.5897 51.574147791384576 4.897910996052681 12.150004423938606 0 0 0
1983 661 2 0.5897 51.56269259030471 5.570728781547547 13.506131263903397 0 0 0
1984 662 3 -1.1794 54.36711763261413 5.310979162876415 12.40671212769913 0 0 0
1985 662 2 0.5897 54.35382719567103 4.687891272509628 11.680202545771557 0 0 0
1986 662 2 0.5897 53.457726910485796 5.5964589307637524 12.494698563521046 0 0 0
2036 679 2 0.5897 50.90934666593536 8.965381827468343 12.345393766463177 0 0 0
2560 854 3 -1.1794 48.70884164907448 3.1659489252511164 14.741309946666156 0 0 0
2561 854 2 0.5897 49.575345094683776 3.546638151068389 14.598208719305218 0 0 0
2562 854 2 0.5897 48.87858435237285 2.35867462084362 15.226826799177157 0 0 0
2563 855 3 -1.1794 51.32356661058158 3.4878572879297174 14.58885241119758 0 0 0
2564 855 2 0.5897 51.14454461897821 2.6222469617896595 14.956143997665869 0 0 0
2565 855 2 0.5897 51.49467490097905 4.041208573575606 15.350926124131878 0 0 0
2566 856 3 -1.1794 54.893564288871 2.6662473657288874 14.70177336497597 0 0 0
2567 856 2 0.5897 54.581373009843006 2.9448923032851995 13.840886937159802 0 0 0
2568 856 2 0.5897 54.188986981313704 2.9087423619391717 15.302604973052107 0 0 0
2602 868 3 -1.1794 46.94057187831859 5.61760314796395 15.104311703501969 0 0 0
2603 868 2 0.5897 46.06650070014044 5.322198136649991 15.359198671097676 0 0 0
2604 868 2 0.5897 47.51409478721441 4.881147372160337 15.31629387107332 0 0 0
2605 869 3 -1.1794 50.811321931187 6.403733858217617 15.347380590891941 0 0 0
2606 869 2 0.5897 51.0351002714979 7.324548811319193 15.48249310578168 0 0 0
2607 869 2 0.5897 50.26029105772207 6.178202907978249 16.09686904306722 0 0 0
2608 870 3 -1.1794 54.09617206992386 7.5934593898800005 14.1964619952384 0 0 0
2609 870 2 0.5897 54.39107369683377 6.898298587321309 13.608230156099932 0 0 0
2610 870 2 0.5897 54.00431725313426 7.164883778815465 15.047412878555331 0 0 0
2667 889 2 0.5897 48.233714036578334 7.965036422379722 15.78891268088099 0 0 0
3158 1053 2 0.5897 51.72739311728327 1.7819725651557703 17.756723046072327 0 0 0
30034 0 1 0 53.645864957782024 7.614916301720921 10.32989754089668 0 0 0
2040 680 2 0.5897 54.42005384438082 9.458382369911435 12.636938343436725 0 0 0
3157 1053 3 -1.1794 51.94221241811376 2.7094085745664773 17.856461418414067 0 0 0
3206 1069 2 0.5897 45.98352202142246 6.041482389050635 17.15811458962488 0 0 0
3269 1090 2 0.5897 51.144185678149995 8.847241551378612 17.369779492268904 0 0 0
17641 5881 3 -1.1794 50.22141523766026 1.0184047097054978 15.539984106603573 0 1 0
1301 434 2 0.5897 57.84735361614295 2.7041683076317353 8.067733350391686 0 0 0
1302 434 2 0.5897 58.104117702154184 1.330762351318147 7.484875544404679 0 0 0
1303 435 3 -1.1794 60.493612021207575 4.25726704539478 8.68453294691717 0 0 0
1305 435 2 0.5897 59.9132887458701 4.022106829245064 9.40851905661414 0 0 0
1350 450 2 0.5897 58.53852411043488 6.4128310316116535 8.095328357744688 0 0 0
1407 469 2 0.5897 58.01329763326809 7.77742581999255 9.392275518272715 0 0 0
1924 642 3 -1.1794 57.30593509959325 1.8462660306226337 12.492841956863233 0 0 0
1925 642 2 0.5897 56.60686222418947 1.8197433022045815 13.146160747160858 0 0 0
1926 642 2 0.5897 57.05203258141801 1.1909827624598728 11.842942300608554 0 0 0
1927 643 3 -1.1794 58.92317651167915 3.5536531547249606 10.962060811467108 0 0 0
1928 643 2 0.5897 59.79290534907087 3.1697969485288477 11.073676400336547 0 0 0
1929 643 2 0.5897 58.383716151747244 3.122540404329601 11.624900179254862 0 0 0
1987 663 3 -1.1794 57.026718587867144 5.036930771955004 12.774552659174411 0 0 0
1988 663 2 0.5897 57.009266048187634 4.207075933757606 12.297826175573066 0 0 0
1989 663 2 0.5897 56.114860728994564 5.327913099251805 12.783272250516985 0 0 0
1990 664 3 -1.1794 60.01386438376098 6.3337949480919615 12.016181451781026 0 0 0
1991 664 2 0.5897 59.395203198637425 5.894554658006945 11.432607761469875 0 0 0
1992 664 2 0.5897 60.6973952478105 5.682835991223464 12.175147690073672 0 0 0
2043 681 2 0.5897 57.132091581121585 6.747335115376216 12.45911143507371 0 0 0
2045 682 2 0.5897 60.22505956257155 9.221606245622167 11.759396332504389 0 0 0
2569 857 3 -1.1794 59.722774742570095 2.8998903439122463 14.810954563334558 0 0 0
2570 857 2 0.5897 59.46404735223598 3.7599064064461145 15.142111925280908 0 0 0
2571 857 2 0.5897 58.895532270175764 2.448011549206331 14.644499455728738 0 0 0
2611 871 3 -1.1794 56.51262224529787 5.048133882786355 15.802557604619796 0 0 0
2612 871 2 0.5897 56.693858566007975 4.597127601734083 14.977949444927454 0 0 0
2613 871 2 0.5897 55.58571097383221 4.878134609000938 15.970390365185576 0 0 0
2614 872 3 -1.1794 59.4796697198304 5.691207866781796 14.857821646749631 0 0 0
2615 872 2 0.5897 59.895255328822515 6.499600052106878 15.157857975449222 0 0 0
2616 872 2 0.5897 59.420025401035275 5.790366857761817 13.907642198935099 0 0 0
2618 873 2 0.5897 63.0566674501005 4.260918510445557 12.012412324988608 0 0 0
2673 891 2 0.5897 56.277961876463415 7.197655119177365 15.392206696202795 0 0 0
30130 0 1 0 55.86582706394853 4.2836444208837055 9.812659681841565 0 0 0
30172 0 1 0 61.32723372011576 5.0600250405946605 17.38503437717632 0 0 0
1930 644 3 -1.1794 61.29948901811194 2.4281729103354825 10.659944885522176 0 0 0
1932 644 2 0.5897 61.5113843885145 2.314070930423574 11.58639641720576 0 0 0
1409 470 2 0.5897 59.951129023024855 8.344704743326659 8.067113743372369 0 0 0
2674 892 3 -1.1794 59.37565696353939 8.415060441687654 15.520118295330782 0 0 0
2675 892 2 0.5897 59.483442335698186 9.345300422412878 15.321959354585848 0 0 0
2677 893 3 -1.1794 62.6283962697257 6.776455799044876 14.709734914772499 0 0 0
3165 1055 2 0.5897 59.82822391358303 2.2612890071277882 16.775255234942865 0 0 0
1352 451 2 0.5897 64.01765904836653 4.645901404740104 7.417157815946279 0 0 0
1416 472 2 0.5897 66.5641468247954 8.530936180028563 9.9423461905228 0 0 0
1306 436 3 -1.1794 66.37551564829572 3.611373665565491 8.507208764477655 0 0 0
1308 436 2 0.5897 66.00258574465524 2.9927478229244358 7.879151017840547 0 0 0
1309 437 3 -1.1794 69.77160071774203 3.301217269152931 7.8992741502876065 0 0 0
1311 437 2 0.5897 0.23008816027686266 2.852839929739166 8.273285796777945 1 0 0
1353 451 2 0.5897 63.670501005461546 5.463735866379626 8.642932075592357 0 0 0
1356 452 2 0.5897 66.0542542244203 7.051806734651507 8.405718672089542 0 0 0
1357 453 3 -1.1794 69.2441668500492 5.995056928563096 8.786674685291587 0 0 0
1358 453 2 0.5897 69.10374070048603 5.252809334998606 8.198812584175112 0 0 0
1418 473 2 0.5897 68.78740142449882 9.249837973486283 9.669586469018139 0 0 0
1931 644 2 0.5897 60.927392952309816 1.5874525308263838 10.393554336558376 0 0 0
1933 645 3 -1.1794 64.59852920418834 3.667568061018718 10.873550505104795 0 0 0
1934 645 2 0.5897 64.05474048951847 4.0234340812819065 10.170780944486824 0 0 0
1935 645 2 0.5897 65.03234758202265 2.9099326961896015 10.481094040623 0 0 0
1936 646 3 -1.1794 2.2085961372664693 3.211212404229468 11.969499361284884 1 0 0
1937 646 2 0.5897 2.360981956092883 4.150952946080984 11.870005540159543 1 0 0
1938 646 2 0.5897 1.8806300083424563 2.92953173205688 11.115494658710457 1 0 0
1993 665 3 -1.1794 65.42859617236675 5.963085612048684 12.146243625554483 0 0 0
1994 665 2 0.5897 65.04258425164264 5.148182450921251 11.825059468656237 0 0 0
1995 665 2 0.5897 66.36254223958537 5.878145184163244 11.95451363697226 0 0 0
1996 666 3 -1.1794 68.1267260530849 6.652587468382682 11.214165634990568 0 0 0
1997 666 2 0.5897 68.25732622892049 6.46241551770146 10.285182563052565 0 0 0
1998 666 2 0.5897 68.79346627611983 6.131713892532064 11.661802877263073 0 0 0
2048 683 2 0.5897 61.60877776823719 7.707941453427123 11.828999567792675 0 0 0
2051 684 2 0.5897 66.59414843536882 8.871141350791156 12.74087249358952 0 0 0
2055 685 2 0.5897 68.89429231727529 9.599751296488906 11.782397228722875 0 0 0
2572 858 3 -1.1794 61.66418048936099 1.4156763816792575 13.157383521381053 0 0 0
2573 858 2 0.5897 61.38703069090964 2.2305706606422064 13.576151990739424 0 0 0
2574 858 2 0.5897 62.39441803265001 1.106610986944791 13.69353953278166 0 0 0
2575 859 3 -1.1794 0.20754054496803745 2.6058074040806716 15.797842397232408 1 0 0
2576 859 2 0.5897 1.117444676434632 2.4869054585611727 16.070181483972103 1 0 0
2617 873 3 -1.1794 62.55491410724315 4.814252347554512 12.610991802391164 0 0 0
2619 873 2 0.5897 63.04893255708836 5.633094557355869 12.651918649532186 0 0 0
2620 874 3 -1.1794 65.2794562458087 6.8758684834550925 14.977312066879659 0 0 0
2621 874 2 0.5897 65.63640457001117 6.67400137718973 15.842221786426373 0 0 0
2622 874 2 0.5897 65.52075780214707 6.123782496547602 14.436597750535032 0 0 0
2623 875 3 -1.1794 0.33392135042131027 6.84125224105675 15.621769324419649 1 0 0
2624 875 2 0.5897 69.94004974166398 6.2353897753917495 15.361567983442592 0 0 0
2625 875 2 0.5897 70.18049389398521 7.667141912041415 15.790715517897395 0 0 0
2678 893 2 0.5897 62.356534583265024 5.859115759601374 14.681275378538837 0 0 0
2681 894 2 0.5897 67.97739560665421 8.393009455486574 15.451602767271837 0 0 0
2684 895 2 0.5897 0.06612290211782441 9.724042773710265 14.204262900304732 1 0 0
3173 1058 2 0.5897 0.2873290961547781 2.9888990777745303 17.62769060538664 1 0 0
3218 1073 2 0.5897 66.06447932274943 6.896809083703784 17.961006150189313 0 0 0
30078 0 1 0 67.82117870545316 1.448663053702759 11.17931642838297 0 0 0
30268 0 1 0 68.25696255156103 4.02006344713688 13.765616399254705 0 0 0
30273 0 1 0 66.49990708709788 0.344488605777605 15.136173817480657 0 0 0
30345 0 1 0 64.08116973823482 3.14236315509969 15.950386054176791 0 0 0
1411 471 3 -1.1794 63.19988156346515 7.2965888075122765 8.81036132744084 0 0 0
1414 472 3 -1.1794 65.6808283226016 8.164308739222562 9.90277314412346 0 0 0
2049 683 2 0.5897 62.40894750084072 7.864729985461769 13.10455451510809 0 0 0
2627 876 2 0.5897 3.9370096062335436 9.348783548411854 14.785259648298618 0 0 0
1361 454 2 0.5897 2.32332170244641 10.725886270578536 9.067978976435697 0 0 0
1478 493 2 0.5897 3.721973385136816 15.918519417112861 8.338337655266198 0 0 0
1479 493 2 0.5897 4.528417935216791 14.646409035793004 8.490911387823877 0 0 0
1480 494 3 -1.1794 6.045236139508544 14.2886553394438 9.441579350781149 0 0 0
1482 494 2 0.5897 6.122348986994351 14.757918816096314 10.27228780986691 0 0 0
1999 667 3 -1.1794 2.10630016619394 8.34304831019958 11.326772630707788 0 0 0
2000 667 2 0.5897 3.020007706257056 8.614173032178867 11.415439329001904 0 0 0
2001 667 2 0.5897 1.6910158144463923 8.629257624435146 12.140317262477787 0 0 0
2002 668 3 -1.1794 4.539352192771998 9.642040027627177 12.178331405547137 0 0 0
2003 668 2 0.5897 5.03900167986095 8.891443641714853 11.857102173041401 0 0 0
2056 686 3 -1.1794 6.695044527204961 11.717153692624306 11.969058048767703 0 0 0
2057 686 2 0.5897 6.362129993825265 12.605805794687935 12.094345623505392 0 0 0
2058 686 2 0.5897 5.925169239367825 11.205172104306905 11.721271120702639 0 0 0
2116 706 3 -1.1794 4.330304015349807 13.4986741107471 12.354369490211033 0 0 0
2117 706 2 0.5897 3.6919026528086887 13.115256703822007 11.7529825227207 0 0 0
2118 706 2 0.5897 3.874837693103485 13.537036974079616 13.195387404407999 0 0 0
2119 707 3 -1.1794 6.342470255892317 15.443016547509856 11.899011957781159 0 0 0
2120 707 2 0.5897 5.529614386538278 15.056311162228097 12.224520931990515 0 0 0
2121 707 2 0.5897 6.126148263661676 16.362775406753652 11.745779181765037 0 0 0
2626 876 3 -1.1794 3.028196518291503 9.125195775707803 14.986007712021168 0 0 0
2628 876 2 0.5897 3.090419066192723 8.462490896964836 15.673890763868085 0 0 0
2629 877 3 -1.1794 5.66464606593207 10.035379749125182 15.023237916654727 0 0 0
2631 877 2 0.5897 5.515680438882545 9.801278495131537 15.939337007418674 0 0 0
2743 915 3 -1.1794 2.9709054286918497 14.142471422431793 14.777594943225136 0 0 0
2744 915 2 0.5897 3.188492481545236 13.333263234534593 15.240271914777932 0 0 0
2745 915 2 0.5897 2.5749620756298426 14.701927136863848 15.445779035425803 0 0 0
3287 1096 2 0.5897 3.3205227170626785 11.424795810931341 18.265208294465374 0 0 0
3344 1115 2 0.5897 2.920112539309232 13.482716101074494 17.89137693109649 0 0 0
30133 0 1 0 1.786557639154337 15.711269205370257 10.691817249753226 0 0 0
30221 0 1 0 3.51009367616084 17.2852405593849 15.719836438630036 0 0 0
3290 1097 2 0.5897 6.4948723264820485 12.234936087939934 15.989165291205849 0 0 0
1426 476 3 -1.1794 15.52854152506533 13.510227052727416 9.150066151773235 0 0 0
2006 669 2 0.5897 8.021137461677045 11.396429851322983 12.614778146211409 0 0 0
2009 670 2 0.5897 12.083924686753248 10.410688502823582 12.801713039847822 0 0 0
1365 455 2 0.5897 10.717086486815496 10.992531375929385 7.55449462928672 0 0 0
1371 457 2 0.5897 15.866668197211165 8.664731321791646 10.621735597391675 0 0 0
1420 474 3 -1.1794 8.810976305833785 11.97585996714691 9.583794786468605 0 0 0
1422 474 2 0.5897 8.652039676506455 11.9395572008057 10.527008790351243 0 0 0
1423 475 3 -1.1794 11.6994812216864 13.556802891318593 8.242107395896092 0 0 0
1425 475 2 0.5897 11.86177116122078 13.469607180855396 9.18141074297739 0 0 0
1428 476 2 0.5897 15.084840131784112 12.778526825654875 9.57899013403933 0 0 0
1483 495 3 -1.1794 8.887823685263474 14.847741024865407 9.312151864803468 0 0 0
1485 495 2 0.5897 8.596783964868571 15.325815057373148 8.535638505019339 0 0 0
2005 669 3 -1.1794 8.894700916966586 11.182383597133311 12.942349081381417 0 0 0
2007 669 2 0.5897 8.81192840001183 10.291355750569027 13.282126846046783 0 0 0
2008 670 3 -1.1794 12.004725534823613 11.362622611898992 12.863205419390532 0 0 0
2010 670 2 0.5897 11.078431815157899 11.537601306846447 12.697087248503383 0 0 0
2011 671 3 -1.1794 15.463556301855224 9.38900370151273 13.576930804247745 0 0 0
2013 671 2 0.5897 15.348891933073745 9.40418526634694 14.527116906333163 0 0 0
2059 687 3 -1.1794 11.433009469599273 13.799950406832203 11.441682715162717 0 0 0
2060 687 2 0.5897 11.86708038920088 13.185882869199697 12.033912145798562 0 0 0
2061 687 2 0.5897 10.498947683551835 13.6263679008134 11.558432588258938 0 0 0
2062 688 3 -1.1794 14.460704618010308 11.535505463173918 11.196171897768343 0 0 0
2063 688 2 0.5897 15.2496047526603 11.638177430879015 11.728456548737473 0 0 0
2064 688 2 0.5897 13.740647156728082 11.564731901909864 11.826168001213345 0 0 0
2122 708 3 -1.1794 8.667776624092404 14.132982167980037 12.223481188007648 0 0 0
2123 708 2 0.5897 8.415344607493251 14.385662844916652 11.335414769615294 0 0 0
2124 708 2 0.5897 8.087287887040986 14.639736870258096 12.791340541347742 0 0 0
2125 709 3 -1.1794 14.299521052531402 15.463268061032364 10.924155795400285 0 0 0
2126 709 2 0.5897 14.777533863715803 14.807957299602188 10.415919319523892 0 0 0
2127 709 2 0.5897 13.423883396835151 15.091828639102289 11.031502178429214 0 0 0
2186 729 2 0.5897 13.988206815287187 17.48075432039256 10.984265445000108 0 0 0
2632 878 3 -1.1794 7.9892069171279365 8.659271208829692 14.63616039616034 0 0 0
2634 878 2 0.5897 8.31427179443665 8.376506294501159 15.490916698941007 0 0 0
2636 879 2 0.5897 12.26260472669892 7.452751963005969 13.334194435979164 0 0 0
2638 880 3 -1.1794 16.116850613608456 9.982050045316178 16.203614797565535 0 0 0
2640 880 2 0.5897 15.798767830848774 10.881977703612977 16.131605406417922 0 0 0
2686 896 3 -1.1794 8.07446461394019 11.316910099004877 15.966718391514098 0 0 0
2687 896 2 0.5897 8.415982469735308 10.427539138304397 15.873895110469903 0 0 0
2688 896 2 0.5897 8.487187873577511 11.807844563955154 15.256173059911019 0 0 0
2689 897 3 -1.1794 11.087906321377188 14.470362720256748 14.442675426631537 0 0 0
2690 897 2 0.5897 11.99368405421174 14.310761033542427 14.177485519639644 0 0 0
2691 897 2 0.5897 11.13326582929986 14.591152266964015 15.391139565757708 0 0 0
2692 898 3 -1.1794 13.762799662684815 13.490447783019947 13.987242263424026 0 0 0
2693 898 2 0.5897 13.41293305925526 12.599679665023606 13.968333803217979 0 0 0
2694 898 2 0.5897 14.294556902060727 13.522593358023261 14.78249958891205 0 0 0
2746 916 3 -1.1794 7.9366630597764525 14.637539393655793 15.288311223022337 0 0 0
2747 916 2 0.5897 8.442562585780374 13.97832721507468 14.813193735626813 0 0 0
2748 916 2 0.5897 7.044509485719349 14.291001071327043 15.302659941936078 0 0 0
2749 917 3 -1.1794 15.435448391746585 15.80707170047216 14.387300332674778 0 0 0
2750 917 2 0.5897 15.122113452468053 15.34225067472921 13.611417231025648 0 0 0
2751 917 2 0.5897 15.920072262959073 16.555558714535476 14.039249591267534 0 0 0
2789 930 2 0.5897 12.261588636971105 17.51803006139127 15.120572447889439 0 0 0
3356 1119 2 0.5897 15.474275316288228 15.761449316499823 16.23892173341023 0 0 0
30266 0 1 0 11.51530295328777 10.225656473762871 15.666587774674893 0 0 0
1538 513 2 0.5897 10.053226237626456 17.624899497471233 8.35220504008929 0 0 0
1543 515 3 -1.1794 16.227487867113204 17.32430217522253 9.181864454323817 0 0 0
2183 728 2 0.5897 11.267279434776103 15.623984535136312 11.885779449972791 0 0 0
2787 929 2 0.5897 9.246650904577598 16.508559601116797 14.693809763283214 0 0 0
3416 1139 2 0.5897 12.96489322461466 16.78657448309703 17.717294476757992 0 0 0
3229 1077 3 -1.1794 8.601623627241352 7.939980544481769 17.109255506995282 0 0 0
3295 1099 3 -1.1794 15.532020391567064 12.907373526860452 15.986521463210577 0 0 0
3297 1099 2 0.5897 15.044589034216637 12.637250792756232 16.76477365348871 0 0 0
3350 1117 2 0.5897 8.203417935671386 14.49217131412901 17.428110326326752 0 0 0
3355 1119 3 -1.1794 15.784231605805717 15.721349055755033 17.143660587435985 0 0 0
3419 1140 2 0.5897 15.574413070994256 17.979022547047318 15.8732038878318 0 0 0
1369 457 3 -1.1794 15.912816350953287 9.39963784957603 10.010167959112172 0 0 0
1429 477 3 -1.1794 18.860496211565415 12.395950647910873 8.259482317558001 0 0 0
2644 882 3 -1.1794 22.07698105493551 8.532152571280346 15.230996449677697 0 0 0
1372 458 3 -1.1794 18.68725620046582 9.011859488960514 8.78311879371486 0 0 0
1373 458 2 0.5897 17.786532815967597 9.230271372272856 9.022338911952522 0 0 0
1375 459 3 -1.1794 21.030878828221955 10.84723112685893 8.904317422056303 0 0 0
1377 459 2 0.5897 20.566672159495926 10.210619743832314 8.360747393427367 0 0 0
1427 476 2 0.5897 16.4406223559671 13.228881392512035 9.078061903748171 0 0 0
1430 477 2 0.5897 18.59713905066493 13.20785789732891 8.692704711089997 0 0 0
1431 477 2 0.5897 19.238058777638514 11.862369281294354 8.958745741097895 0 0 0
1486 496 3 -1.1794 18.542960002199756 15.37935633842586 8.996660232023693 0 0 0
1488 496 2 0.5897 17.592485107087164 15.488288843384673 9.027697459961722 0 0 0
2014 672 3 -1.1794 19.806690365100472 9.392157004366455 11.883632250565247 0 0 0
2016 672 2 0.5897 19.56558797384601 8.492788769098825 12.105529827620172 0 0 0
2065 689 3 -1.1794 17.653361822345765 11.069724853198787 11.75891425635898 0 0 0
2066 689 2 0.5897 18.39336669669676 10.463635376294903 11.723122481670993 0 0 0
2067 689 2 0.5897 16.93616839658089 10.598093691966808 11.33532267243574 0 0 0
2068 690 3 -1.1794 21.453329630317135 12.208630281834552 12.953585392996404 0 0 0
2069 690 2 0.5897 20.682167052723198 11.677961182280512 12.753760395687456 0 0 0
2070 690 2 0.5897 21.21181807952149 13.094413057040283 12.682861761883618 0 0 0
2128 710 3 -1.1794 21.05035825027934 14.846172695837637 12.313784650894192 0 0 0
2129 710 2 0.5897 20.939850603255362 15.202280340293722 13.195378261577428 0 0 0
2130 710 2 0.5897 20.626577031519815 15.485953595775024 11.741664295539591 0 0 0
2642 881 2 0.5897 18.847211931493945 10.873378883955976 15.149096657410713 0 0 0
2643 881 2 0.5897 18.151426848900563 10.38838117354419 13.895081145122436 0 0 0
2645 882 2 0.5897 22.527126899298917 8.709580119065658 14.405090330554554 0 0 0
2695 899 3 -1.1794 21.076954548268883 11.432668676180745 15.530056308836006 0 0 0
2696 899 2 0.5897 21.34635175144473 11.902752175392475 14.740956090820408 0 0 0
2697 899 2 0.5897 21.269701019677377 10.514536292842212 15.340019653233302 0 0 0
2752 918 3 -1.1794 20.386502786482275 15.918034898986956 14.782384122127928 0 0 0
2753 918 2 0.5897 19.46043000062423 16.144885591064543 14.867001928917158 0 0 0
2754 918 2 0.5897 20.74449106715102 16.03876432600011 15.661873120404492 0 0 0
3302 1101 2 0.5897 21.3165288562929 12.495033848648157 17.062435210481855 0 0 0
3359 1120 2 0.5897 17.409409567382713 14.98488723249359 17.80039472879526 0 0 0
30174 0 1 0 17.889950391305224 14.08241349059496 12.760436499190646 0 0 0
30320 0 1 0 23.8145749886697 14.033506617793638 14.35234672983638 0 0 0
2073 691 2 0.5897 22.803061046110855 12.36720884228947 11.46349296680029 0 0 0
2133 711 2 0.5897 23.38729760213845 15.357684209624324 11.882272652544446 0 0 0
2794 932 3 -1.1794 17.9554679008013 17.224409951064068 16.044651339874708 0 0 0
3296 1099 2 0.5897 16.444590596283685 12.938498981910218 16.273713243008196 0 0 0
3422 1141 2 0.5897 17.96866877086596 17.93279894238207 18.604516165702123 0 0 0
1489 497 3 -1.1794 24.4922488483142 15.011073821410319 9.128127864016662 0 0 0
1379 460 2 0.5897 22.922274050250394 10.010698616122795 9.226164386095192 0 0 0
1378 460 3 -1.1794 23.845684978575672 10.023530875143525 9.477915539110922 0 0 0
2021 674 2 0.5897 25.740568654941544 8.894096634354813 11.694348646791683 0 0 0
1383 461 2 0.5897 26.814348796352732 7.936324331010169 7.51838057393044 0 0 0
1432 478 3 -1.1794 24.62468958190199 12.379820390079967 8.076042696506214 0 0 0
1434 478 2 0.5897 25.444700096950456 12.060827330223617 7.699137324062188 0 0 0
1436 479 2 0.5897 28.02192277397881 11.551596507905263 7.346942768926489 0 0 0
1491 497 2 0.5897 24.315283109884202 14.771902344831219 10.037914800028876 0 0 0
1494 498 2 0.5897 25.70005197887138 16.06519454107133 7.795904091652751 0 0 0
2017 673 3 -1.1794 22.5535292007884 8.934555809046973 12.43223210287955 0 0 0
2018 673 2 0.5897 21.682657398856385 9.19026718850806 12.128214508916024 0 0 0
2019 673 2 0.5897 23.09685510391092 9.708187738675939 12.28215837191671 0 0 0
2020 674 3 -1.1794 25.88196583719727 9.770569959982526 11.336531489691078 0 0 0
2022 674 2 0.5897 25.294322035279542 9.819649701189062 10.58254384007037 0 0 0
2071 691 3 -1.1794 23.674872752309355 12.65926639176228 11.197261955914975 0 0 0
2072 691 2 0.5897 23.772165987112704 12.338180859259825 10.300785592697634 0 0 0
2074 692 3 -1.1794 25.935242627430267 11.808316371100315 13.092617974152224 0 0 0
2075 692 2 0.5897 25.47043922842217 12.141563435296286 12.325066653746276 0 0 0
2076 692 2 0.5897 26.11732204048174 10.892079827529775 12.883838614663583 0 0 0
2077 693 3 -1.1794 28.872862384879397 13.254116306620201 12.401417801474365 0 0 0
2078 693 2 0.5897 27.985253468309995 12.923173185823389 12.264089316454594 0 0 0
2079 693 2 0.5897 28.766077443300023 13.97910956379294 13.01722093887495 0 0 0
2131 711 3 -1.1794 23.967278683501146 16.09457418024638 11.690317572677682 0 0 0
2132 711 2 0.5897 23.89421396996217 16.663444633517937 12.456658952822956 0 0 0
2134 712 3 -1.1794 27.317599701494395 14.843626850769226 14.210665702075898 0 0 0
2135 712 2 0.5897 27.090472074634537 15.211550855250323 15.064642983846884 0 0 0
2136 712 2 0.5897 27.13853114060339 13.907337319692251 14.297432142065754 0 0 0
2137 713 3 -1.1794 30.31858197357064 15.410941453104462 10.414862312737453 0 0 0
2138 713 2 0.5897 31.010511646728457 14.757763969382495 10.518902574350582 0 0 0
2139 713 2 0.5897 29.528558732423008 14.977066249307985 10.737115876842113 0 0 0
2649 883 2 0.5897 29.494637682278906 8.037525779823568 15.781934431389162 0 0 0
2698 900 3 -1.1794 23.757214826597604 11.04030148764491 14.262329273957352 0 0 0
2699 900 2 0.5897 22.904432465094708 11.39450892702564 14.010275758907552 0 0 0
2700 900 2 0.5897 24.383154456071125 11.50141214772872 13.703931959601752 0 0 0
2701 901 3 -1.1794 26.98380216160149 12.132413535505043 15.782492053583553 0 0 0
2702 901 2 0.5897 27.665569454990113 11.601890414681636 16.194766732451125 0 0 0
2703 901 2 0.5897 26.752523006126694 11.650936068285228 14.988186605818433 0 0 0
2704 902 3 -1.1794 28.746684213058064 10.492118091748953 16.898091830555906 0 0 0
2705 902 2 0.5897 29.40322982118886 11.176298007148564 16.767414178984122 0 0 0
2706 902 2 0.5897 29.208609440965994 9.8047825243389 17.378119085924723 0 0 0
2755 919 3 -1.1794 29.894939956145418 13.054170065982005 15.93972675658375 0 0 0
2756 919 2 0.5897 29.014693075799464 13.350660786615178 16.171006774626814 0 0 0
2757 919 2 0.5897 29.955035017872728 13.194875503674892 14.994834150907865 0 0 0
3246 1082 2 0.5897 26.989978841237345 8.08707852470475 18.818606178484437 0 0 0
3371 1124 2 0.5897 30.651876156225644 15.557166052529015 18.340737331948507 0 0 0
30020 0 1 0 26.19454372323603 8.559060634287215 15.002017119785968 0 0 0
30215 0 1 0 30.07376314959084 17.26554568813033 16.265967428370523 0 0 0
30274 0 1 0 27.511513951811757 14.301701050299693 9.717629157217019 0 0 0
3369 1123 2 0.5897 27.136454168448644 13.331514073615468 17.50670843603182 0 0 0
3427 1143 3 -1.1794 27.100541756761647 16.275710852715356 16.89704521981018 0 0 0
2654 885 2 0.5897 35.652928359278306 9.55274254051193 13.737184170958422 0 0 0
30087 0 1 0 31.44333309105412 16.038429590759836 13.182886566234597 0 0 0
1390 464 3 -1.1794 36.19392130065024 9.041903759482745 9.017416719937552 0 0 0
1394 465 2 0.5897 39.34244318645775 9.147353923883678 7.876343674163442 0 0 0
1443 481 2 0.5897 32.87652034863891 13.287411483858419 10.187437169863852 0 0 0
1444 482 3 -1.1794 34.75988357919389 11.210087793787867 7.778581436998795 0 0 0
1446 482 2 0.5897 35.00092356577595 12.136359686285301 7.79090837831851 0 0 0
1448 483 2 0.5897 37.99562551171509 10.74310642538068 9.23999019531848 0 0 0
1495 499 3 -1.1794 32.92741078044655 15.811050239161073 8.337123733427841 0 0 0
1497 499 2 0.5897 33.848331397298765 15.845700226285146 8.078403001559643 0 0 0
1498 500 3 -1.1794 36.31529245517459 13.432682052838388 8.810967559437675 0 0 0
1499 500 2 0.5897 36.5661576713309 14.33186801266053 9.022541101542554 0 0 0
1500 500 2 0.5897 37.12804124890985 12.93270548666516 8.886430425088928 0 0 0
1501 501 3 -1.1794 38.731689802835305 15.36023553183092 9.673174909247185 0 0 0
1563 521 2 0.5897 32.21114855036377 17.26384338305347 9.329395412637359 0 0 0
2024 675 2 0.5897 32.888859617287814 7.768272418744275 10.318161405599724 0 0 0
2026 676 3 -1.1794 35.580358270091644 9.211871217724346 11.843795026957933 0 0 0
2027 676 2 0.5897 36.08841308173 9.167783196706818 11.033753105446545 0 0 0
2028 676 2 0.5897 34.78643486371991 8.710961792262456 11.656697563539783 0 0 0
2080 694 3 -1.1794 33.52305687710088 13.94011586511136 11.887627534380243 0 0 0
2081 694 2 0.5897 34.23379580359741 13.30157294979242 11.829794883637062 0 0 0
2082 694 2 0.5897 33.354109384844456 14.026846896987436 12.82579918271207 0 0 0
2083 695 3 -1.1794 35.54979339035776 11.940133489609671 12.457103608905577 0 0 0
2084 695 2 0.5897 35.795222238071304 11.655693933167868 13.337495453841438 0 0 0
2085 695 2 0.5897 35.30724636304088 11.133131668963347 12.003065785712408 0 0 0
2088 696 2 0.5897 38.40697093111051 10.355995363273612 11.800234891123988 0 0 0
2140 714 3 -1.1794 34.61871426463851 16.70239861605478 11.32317386899347 0 0 0
2141 714 2 0.5897 34.6160685554709 15.79721158105482 11.634400012824779 0 0 0
2142 714 2 0.5897 33.70073968900995 16.892276111457132 11.129521744188834 0 0 0
2143 715 3 -1.1794 36.42781557144364 14.659951615377569 12.755671816983794 0 0 0
2144 715 2 0.5897 36.20536530223116 13.748385508466631 12.566475132120885 0 0 0
2145 715 2 0.5897 36.35061464880756 14.733357979260633 13.70692640106952 0 0 0
2146 716 3 -1.1794 39.07958940497753 13.864387954736777 12.09469461786226 0 0 0
2148 716 2 0.5897 38.16420956322082 13.98782740756378 12.345839763614231 0 0 0
2653 885 3 -1.1794 35.28599666182933 9.621681779389943 14.618570006164866 0 0 0
2655 885 2 0.5897 35.788791813103636 8.993971708760954 15.137617289874871 0 0 0
2656 886 3 -1.1794 38.15148932268956 9.139263836154205 14.77533090321331 0 0 0
2658 886 2 0.5897 37.93789056945434 8.66815353366864 13.969935008867155 0 0 0
2707 903 3 -1.1794 33.70939449934982 13.930035976856743 14.620801120509517 0 0 0
2708 903 2 0.5897 34.36392348442626 13.237375366645747 14.710494841475418 0 0 0
2709 903 2 0.5897 33.11218087166848 13.792557094317361 15.356101790282901 0 0 0
2710 904 3 -1.1794 35.75094359099844 12.231625267706542 15.105822677354723 0 0 0
2711 904 2 0.5897 35.535645740150954 11.299984032799232 15.149670967556444 0 0 0
2712 904 2 0.5897 36.67302704065991 12.253058593014726 14.849826303760949 0 0 0
2715 905 2 0.5897 38.5039362181443 10.734130758446245 14.879432584166837 0 0 0
2758 920 3 -1.1794 33.01881359084174 16.664927058562636 17.63557688747331 0 0 0
2759 920 2 0.5897 33.598997581939 15.927384469324132 17.446767198684054 0 0 0
2760 920 2 0.5897 33.130342023891735 16.82418778792027 18.572822392574334 0 0 0
2762 921 2 0.5897 39.59896644770972 14.911853236442512 13.832150177445726 0 0 0
2801 934 2 0.5897 33.630285626457656 18.077332746615586 14.911167200678973 0 0 0
30040 0 1 0 31.271529130380582 10.359130449390019 10.271266383049717 0 0 0
30186 0 1 0 31.993003993540754 10.570634315631754 14.922496787230008 0 0 0
30194 0 1 0 33.5730382493009 9.681204217176528 18.160427846282957 0 0 0
2713 905 3 -1.1794 38.74038278879062 11.65917418872933 14.811467270416387 0 0 0
1564 522 3 -1.1794 35.907163366154954 16.461555336567397 8.812505616588748 0 0 0
2198 733 2 0.5897 36.65083945861328 16.697905605392187 12.595637459078569 0 0 0
2803 935 3 -1.1794 35.859106201947 15.591911642380245 15.30235457644615 0 0 0
2804 935 2 0.5897 35.8012503106308 16.399692601013367 14.792085635773795 0 0 0
2805 935 2 0.5897 35.022504193917555 15.152074914626715 15.151112875719694 0 0 0
3314 1105 2 0.5897 35.95209609129765 11.600191394406513 17.190938147695075 0 0 0
3376 1126 3 -1.1794 38.26050847825379 15.116717129195084 17.110300860156954 0 0 0
3378 1126 2 0.5897 38.088046049824136 16.05824503213033 17.113959490920163 0 0 0
2030 677 2 0.5897 41.13688187847768 10.551354870139296 13.426412924776482 0 0 0
2660 887 2 0.5897 41.10913157275799 8.495116594161484 13.82648340436611 0 0 0
1503 501 2 0.5897 38.61564283016442 16.274201608339062 9.413503620811502 0 0 0
2086 696 3 -1.1794 37.91017946161928 10.89259623479256 11.182586660628077 0 0 0
1398 466 2 0.5897 43.690550697412526 10.741840220054431 8.53274037628874 0 0 0
1449 483 2 0.5897 39.325619657203966 11.056208127170013 8.58808731804171 0 0 0
1450 484 3 -1.1794 40.63232350660159 12.18080910018966 9.077844428509275 0 0 0
1452 484 2 0.5897 41.06053247613857 12.305465121769952 9.924797252972848 0 0 0
1453 485 3 -1.1794 43.79332784349828 12.47377640996642 9.336215216207357 0 0 0
1454 485 2 0.5897 44.53484960773694 13.069089184049217 9.226760450818091 0 0 0
1455 485 2 0.5897 43.74882591910198 12.316749028377622 10.279398137241595 0 0 0
1505 502 2 0.5897 41.94279539045708 15.935528915160608 9.647489533620616 0 0 0
1506 502 2 0.5897 40.65488192253893 15.150927370278664 9.514923302635742 0 0 0
1507 503 3 -1.1794 44.47184940924243 15.11511142088771 8.957354210873754 0 0 0
1509 503 2 0.5897 43.66441176837291 14.608273320529369 8.87137896064379 0 0 0
1572 524 2 0.5897 43.175384872722844 18.03292294724026 9.422244099867068 0 0 0
1575 525 2 0.5897 44.406294384133375 17.757721996427765 7.787010637183431 0 0 0
2029 677 3 -1.1794 40.852481758690104 9.933783522907786 12.75265149588813 0 0 0
2031 677 2 0.5897 41.60540241092059 9.854015502230387 12.167008187610229 0 0 0
2032 678 3 -1.1794 43.834302546834465 9.969601434310368 12.850423662290659 0 0 0
2034 678 2 0.5897 44.48009229694664 9.56292005983944 13.428176683790758 0 0 0
2087 696 2 0.5897 37.4351674331599 11.514883011384617 11.733362833868588 0 0 0
2089 697 3 -1.1794 41.641740360926306 12.881236703861408 11.595921644429056 0 0 0
2090 697 2 0.5897 40.87136870305355 12.484122717505857 12.00219696179877 0 0 0
2091 697 2 0.5897 41.57327610541688 13.811648479233167 11.810113768093819 0 0 0
2092 698 3 -1.1794 44.12084708524685 12.598576683655532 12.476008890239209 0 0 0
2093 698 2 0.5897 44.143965035904564 11.656088995051348 12.641581406328118 0 0 0
2094 698 2 0.5897 43.20073735731821 12.787350795115541 12.291633969343685 0 0 0
2147 716 2 0.5897 39.1345287940163 14.217504349423887 11.206706827827247 0 0 0
2149 717 3 -1.1794 41.607340747245644 15.580986094595875 12.343064059466283 0 0 0
2150 717 2 0.5897 40.73100699033073 15.965556589552248 12.32366162127614 0 0 0
2151 717 2 0.5897 42.19704911136809 16.33122491329983 12.418014109729008 0 0 0
2152 718 3 -1.1794 44.33015466256965 16.52272405638515 11.722901753788532 0 0 0
2153 718 2 0.5897 44.34397975208645 16.82025873113403 10.813223830898027 0 0 0
2154 718 2 0.5897 44.7497342505642 15.662675696864692 11.700500277025203 0 0 0
2661 887 2 0.5897 41.455388278116146 8.054601813421696 15.232880430601211 0 0 0
2662 888 3 -1.1794 45.270505118941266 8.757397340797322 15.074723670631682 0 0 0
2663 888 2 0.5897 46.21326881325313 8.75455480521014 15.240314709168 0 0 0
2714 905 2 0.5897 39.6676718598758 11.687799578523926 15.047151678722967 0 0 0
2716 906 3 -1.1794 41.486197745500796 11.461225336254415 15.040647469154711 0 0 0
2717 906 2 0.5897 42.37052011458882 11.109855781866624 14.936991316047612 0 0 0
2718 906 2 0.5897 41.60611531730176 12.269943557831908 15.538469107519509 0 0 0
2719 907 3 -1.1794 44.42528968396081 11.722523239606385 15.223504497760205 0 0 0
2720 907 2 0.5897 44.82725948135565 10.870086438320435 15.056161952771564 0 0 0
2721 907 2 0.5897 44.76801772380651 12.289280328622414 14.532450474937912 0 0 0
2761 921 3 -1.1794 39.821252506745196 15.42639497367965 14.608080102892947 0 0 0
2763 921 2 0.5897 39.472018261595835 14.918920090227715 15.340701542069276 0 0 0
2764 922 3 -1.1794 44.04643385968741 14.978591653212947 14.38953187518961 0 0 0
2765 922 2 0.5897 43.18066674254038 14.936140563259718 14.79558259418146 0 0 0
2766 922 2 0.5897 43.97419105481964 14.425138530699298 13.61190556938504 0 0 0
2814 938 2 0.5897 45.12164673784592 16.35851556762647 15.607839527978738 0 0 0
3320 1107 2 0.5897 42.76354965835395 14.04546841353274 17.253007376713494 0 0 0
3381 1127 2 0.5897 41.34774897470819 15.898416489494037 18.19984826743238 0 0 0
30027 0 1 0 47.0352159213795 13.594597982684407 17.855697100646434 0 0 0
30126 0 1 0 46.71640350807658 14.498797820351315 10.86231009274479 0 0 0
30344 0 1 0 46.74406552474743 10.983693863203046 11.343507331623432 0 0 0
2201 734 2 0.5897 40.489950527869645 18.67661066497286 12.686695940027807 0 0 0
2807 936 2 0.5897 39.7675612846639 17.148078005111245 14.605141005068031 0 0 0
3443 1148 2 0.5897 43.42279555149713 18.927656294050887 17.663780286147354 0 0 0
3316 1106 3 -1.1794 39.293320381906334 11.872230034955098 17.914429438386968 0 0 0
3317 1106 2 0.5897 39.9463876575859 12.226833332820174 17.31111239983548 0 0 0
1461 487 2 0.5897 50.46433220407592 11.7296960960603 8.72934132197867 0 0 0
1403 468 2 0.5897 55.897800766080195 9.452403017130393 9.737892315771507 0 0 0
2038 680 3 -1.1794 53.878968540252885 10.244026366075074 12.558059809731958 0 0 0
2668 890 3 -1.1794 51.601829342033305 8.99895949545218 15.232692689293303 0 0 0
1401 467 2 0.5897 48.50167213913362 8.905643395223446 9.474162832961197 0 0 0
1402 468 3 -1.1794 55.30898482013934 9.994628709677123 9.212992603931616 0 0 0
1458 486 2 0.5897 49.0440423495788 13.620241227672528 8.187836553757824 0 0 0
1459 487 3 -1.1794 51.28942447472064 11.342112251252068 9.02129089004172 0 0 0
1460 487 2 0.5897 51.05143912341927 10.461681616003663 9.311869532668615 0 0 0
1462 488 3 -1.1794 53.996679373029885 12.433053054335966 8.84437790468548 0 0 0
1463 488 2 0.5897 53.07692959659352 12.185986083823673 8.940555394525887 0 0 0
1464 488 2 0.5897 54.48345802753859 11.646317742199814 9.089991250885207 0 0 0
1512 504 2 0.5897 49.693573522344465 15.463239715469065 8.798237569616347 0 0 0
1513 505 3 -1.1794 53.743510625927854 15.305414354692221 9.595317169374589 0 0 0
1515 505 2 0.5897 54.33163600148128 15.071189466759208 10.313286025199913 0 0 0
1578 526 2 0.5897 46.47373856492994 18.315661392288526 9.048701104658695 0 0 0
1584 528 2 0.5897 54.09750041533682 18.42434558235641 8.436295298037177 0 0 0
2035 679 3 -1.1794 51.38881644560355 9.59674604348999 11.808999490189622 0 0 0
2037 679 2 0.5897 50.9864769986582 10.440642418972805 12.014409973985101 0 0 0
2039 680 2 0.5897 53.03653371375083 9.92383943096864 12.23554541685669 0 0 0
2095 699 3 -1.1794 49.924495770674056 12.03655068609837 12.28508169738343 0 0 0
2096 699 2 0.5897 49.542095528247245 12.092307893568599 13.160806474305627 0 0 0
2097 699 2 0.5897 50.124808749666876 12.94320229893824 12.052510374140722 0 0 0
2098 700 3 -1.1794 53.10255915742375 13.013827582270967 11.273226733617548 0 0 0
2099 700 2 0.5897 53.30747631155169 12.88821291935659 10.346694139720562 0 0 0
2100 700 2 0.5897 53.483944565888315 12.251585845422694 11.708846908408047 0 0 0
2155 719 3 -1.1794 50.477720101349796 14.456007479042519 10.727695145692266 0 0 0
2156 719 2 0.5897 50.54027959318348 15.21531751205006 11.307148235771278 0 0 0
2157 719 2 0.5897 51.27937794906469 13.960230321284932 10.89437174590942 0 0 0
2158 720 3 -1.1794 53.38108886170221 15.242326163137752 12.537227886988704 0 0 0
2159 720 2 0.5897 54.33695474784323 15.24530533978441 12.587657643681773 0 0 0
2160 720 2 0.5897 53.17313194851461 14.501783448819895 11.967507052721661 0 0 0
2210 737 2 0.5897 51.92597507096972 16.326199959838487 12.206098187594986 0 0 0
2665 889 3 -1.1794 47.817888438777295 8.801497440082622 15.997848333471596 0 0 0
2666 889 2 0.5897 48.45113565431033 9.461445412910832 15.71553885234784 0 0 0
2669 890 2 0.5897 52.34270552285303 8.730256327780356 14.689430519784821 0 0 0
2670 890 2 0.5897 51.701954210017135 9.946579269028057 15.323380002706104 0 0 0
2722 908 3 -1.1794 48.354247032008935 11.908086676636893 14.625236551221716 0 0 0
2723 908 2 0.5897 48.71899454843028 12.376685483251858 15.375973668619807 0 0 0
2724 908 2 0.5897 47.678946078994606 12.493274066795525 14.282080912814093 0 0 0
2725 909 3 -1.1794 51.20353712397649 11.975536255002256 15.766385995364036 0 0 0
2726 909 2 0.5897 51.13644986621894 12.054482396656647 16.717963372613543 0 0 0
2727 909 2 0.5897 51.83186534869336 12.651790154460754 15.513173687766821 0 0 0
2728 910 3 -1.1794 53.230643051208304 13.460856976715567 14.338880754177818 0 0 0
2729 910 2 0.5897 54.10801190503286 13.080947407264153 14.384963790564777 0 0 0
2730 910 2 0.5897 53.29837772623226 14.140610899722065 13.668374629698855 0 0 0
2767 923 3 -1.1794 48.72645914710253 16.031662845354447 13.073889803477638 0 0 0
2768 923 2 0.5897 48.74041390691706 15.891001811916617 12.127184403030784 0 0 0
2769 923 2 0.5897 49.51645280878477 15.595415832409318 13.392999505832462 0 0 0
2770 924 3 -1.1794 50.89545639297007 15.002491169973968 14.605669073301131 0 0 0
2771 924 2 0.5897 50.51566005630601 15.054288783505818 15.482768500759034 0 0 0
2772 924 2 0.5897 51.804308671159944 14.740616694516834 14.752776249388415 0 0 0
2816 939 2 0.5897 47.942450993801 17.808986629262357 13.95849350954311 0 0 0
2820 940 2 0.5897 50.97145802952246 17.08948202263821 14.584216969555685 0 0 0
3390 1130 2 0.5897 54.04055041983876 15.329984882713422 18.221615025154517 0 0 0
30211 0 1 0 48.89228034352432 8.034184281459392 13.036344036857454 0 0 0
3385 1129 3 -1.1794 49.85945607623906 15.066835846814444 17.211758440797823 0 0 0
2676 892 2 0.5897 58.428637982929544 8.291531713574361 15.584355920374925 0 0 0
1405 469 3 -1.1794 57.070762650146875 7.612125261480385 9.415406884956013 0 0 0
1410 470 2 0.5897 59.73776931062749 9.136033036232684 9.339973654269539 0 0 0
1465 489 3 -1.1794 57.403171414360486 11.860273013920198 8.78532608453258 0 0 0
1466 489 2 0.5897 57.22048960999644 12.758175526502626 8.50850213401198 0 0 0
1469 490 2 0.5897 60.502911137761785 11.857913652224314 8.455357344767712 0 0 0
1470 490 2 0.5897 59.14625466534637 11.941791293592063 9.121946780687486 0 0 0
1516 506 3 -1.1794 56.64656120916427 14.617363015843054 8.460358538360373 0 0 0
1518 506 2 0.5897 55.90451061717008 15.152353279449478 8.742099523827521 0 0 0
1519 507 3 -1.1794 60.52635059663591 15.352225659695408 8.85487514685329 0 0 0
1521 507 2 0.5897 60.904711315596096 15.588715583487486 9.701721333757563 0 0 0
2041 681 3 -1.1794 57.00466867712281 7.684531873329004 12.311949332000639 0 0 0
2042 681 2 0.5897 57.25264136779257 7.819745011909994 11.397368896610828 0 0 0
2044 682 3 -1.1794 59.47033899117434 9.719549273806162 11.445260785858931 0 0 0
2046 682 2 0.5897 58.782643699402094 9.543675308450807 12.087425448388506 0 0 0
2101 701 3 -1.1794 56.288361838781086 11.441380659301405 11.370305091837391 0 0 0
2102 701 2 0.5897 56.18748503910933 11.256488448789034 10.436565094873139 0 0 0
2103 701 2 0.5897 55.51103376670114 11.057731373398447 11.776267872732683 0 0 0
2104 702 3 -1.1794 60.95705585588137 12.54666293620963 11.992109663777855 0 0 0
2105 702 2 0.5897 60.65714334206066 12.871817896735111 11.14325278390105 0 0 0
2106 702 2 0.5897 60.23721831055828 12.00040434581452 12.30781071284993 0 0 0
2109 703 2 0.5897 62.20611494536863 11.436037532690861 10.998617363931361 0 0 0
2161 721 3 -1.1794 55.84966748999847 14.346781788265409 11.405663211047596 0 0 0
2162 721 2 0.5897 56.49387107673065 14.900425032622072 10.964400672891937 0 0 0
2163 721 2 0.5897 56.175434272397496 13.455108517800833 11.283075717441513 0 0 0
2671 891 3 -1.1794 56.721314782832295 8.007212117301881 15.138658044576317 0 0 0
2672 891 2 0.5897 56.92027815439432 7.891029817748002 14.209601072515044 0 0 0
2731 911 3 -1.1794 55.47853319536533 10.639992404622047 14.70412181874 0 0 0
2732 911 2 0.5897 54.70661909463134 10.434491759864528 14.176721987620413 0 0 0
2733 911 2 0.5897 55.55875600112607 9.90287986919235 15.309482363831902 0 0 0
2734 912 3 -1.1794 59.618486341164015 10.94389948477605 14.422203749148744 0 0 0
2735 912 2 0.5897 60.15246457219003 11.403077091609505 15.070474443480116 0 0 0
2736 912 2 0.5897 58.733939358840146 10.956115254920743 14.787798200594716 0 0 0
2773 925 3 -1.1794 58.989404668051556 17.413397666378398 15.598748772440835 0 0 0
2774 925 2 0.5897 59.75641231490488 17.853535720448555 15.965095209189398 0 0 0
2775 925 2 0.5897 59.3511262336965 16.753420226276397 15.007293961131722 0 0 0
3329 1110 2 0.5897 56.99423931223271 10.780757002545828 16.240812800768097 0 0 0
3333 1111 2 0.5897 58.71572004064709 11.853479927405717 17.5363802060471 0 0 0
30058 0 1 0 57.12249788518924 13.893366551311507 15.243188114508541 0 0 0
30119 0 1 0 53.87308031415942 16.888546939686258 15.364444817125843 0 0 0
30159 0 1 0 58.752475557062205 16.33260189930189 12.152525907349158 0 0 0
30272 0 1 0 55.7921136738076 17.549978625533917 11.13798315880798 0 0 0
1471 491 3 -1.1794 62.22898792944971 9.73915197837515 8.347496950330548 0 0 0
1524 508 2 0.5897 61.412285769056965 16.12435995557396 7.683288436032603 0 0 0
2164 722 3 -1.1794 62.07960244114612 15.30232278376194 11.394143144819138 0 0 0
30275 0 1 0 62.37797547637071 10.071495311898138 16.455136777432653 0 0 0
3275 1092 2 0.5897 59.29358866980566 8.445866852416994 17.42039168232425 0 0 0
1412 471 2 0.5897 62.5516739579696 7.9911131414211924 8.69334072335436 0 0 0
1415 472 2 0.5897 65.56531899437303 7.725092271528608 10.745375336791467 0 0 0
1419 473 2 0.5897 67.6338685936268 9.955708603996925 8.989143404134573 0 0 0
1473 491 2 0.5897 62.18494042373037 10.075972768207096 9.242394964231325 0 0 0
1474 492 3 -1.1794 67.53836802479711 11.646187226105958 8.62365130222115 0 0 0
1476 492 2 0.5897 66.82673604577518 11.57576047461844 9.25993004524324 0 0 0
1528 510 3 -1.1794 69.84558814661513 14.25613925386091 8.621486907647324 0 0 0
1529 510 2 0.5897 0.3560394702116229 14.652201522668992 8.941696208780584 1 0 0
1592 531 2 0.5897 62.2479386235942 17.676945262790486 9.182295053196174 0 0 0
2047 683 3 -1.1794 62.32926648914036 8.206760208361839 12.214106370929487 0 0 0
2050 684 3 -1.1794 67.44345293138187 9.058601191173793 12.34115763259251 0 0 0
2052 684 2 0.5897 67.72870883955596 8.219678270410455 11.979122976586144 0 0 0
2053 685 3 -1.1794 69.59193749293283 9.978722947434388 11.247698043647532 0 0 0
2054 685 2 0.5897 0.09694993233819096 9.597541440646957 11.598250833962911 1 0 0
2107 703 3 -1.1794 62.96178113841189 10.888982356905446 10.7843019370343 0 0 0
2108 703 2 0.5897 62.91274648166837 10.159365824685269 11.401947340096362 0 0 0
2110 704 3 -1.1794 65.67283492146882 11.824771137712638 10.924900438936628 0 0 0
2111 704 2 0.5897 65.93877764357407 10.950155191358759 11.208719878619274 0 0 0
2112 704 2 0.5897 64.74382471776828 11.735888535550265 10.712125682275053 0 0 0
2113 705 3 -1.1794 69.36256514907335 12.589649134260172 10.519243113160798 0 0 0
2114 705 2 0.5897 69.42061051434871 11.697509929122088 10.861222782623745 0 0 0
2115 705 2 0.5897 69.60165560619694 13.146665308001296 11.260053588987526 0 0 0
2165 722 2 0.5897 61.927506890175714 15.906450322828109 12.12086778565586 0 0 0
2166 722 2 0.5897 61.868126920827734 14.439645850527869 11.750931513810782 0 0 0
2167 723 3 -1.1794 66.53394874498136 14.02205314719264 12.569987159180453 0 0 0
2168 723 2 0.5897 66.66238812719308 13.200589789279414 12.095715670925701 0 0 0
2169 723 2 0.5897 66.36932858247965 14.67095069307621 11.885835159623408 0 0 0
2170 724 3 -1.1794 69.59700397509835 14.569249925621488 12.328362494586752 0 0 0
2171 724 2 0.5897 70.05160725099613 14.312234537212928 13.130553768738093 0 0 0
2172 724 2 0.5897 68.6853008845895 14.685334096926814 12.595858554987801 0 0 0
2222 741 2 0.5897 69.4539011442768 17.61980813113953 11.917935995725303 0 0 0
2679 893 2 0.5897 63.576195144689656 6.741970786006746 14.83903920942881 0 0 0
2680 894 3 -1.1794 68.79917117202274 8.80945263647301 15.711394262849337 0 0 0
2682 894 2 0.5897 68.54033543289192 9.472715766381208 16.351173562751917 0 0 0
2683 895 3 -1.1794 0.7629911727025737 9.59614536681559 13.560641534023544 1 0 0
2685 895 2 0.5897 1.5394797153104767 9.397492747435908 14.083933257479366 1 0 0
2737 913 3 -1.1794 61.59108178473553 13.427489288467124 14.557712195929925 0 0 0
2738 913 2 0.5897 61.320905481971295 13.248088888710122 13.657127567776888 0 0 0
2739 913 2 0.5897 62.5074646006234 13.153148070498 14.592519984435254 0 0 0
2740 914 3 -1.1794 1.6066464253665766 11.449226803987246 16.76791729764456 1 0 0
2741 914 2 0.5897 1.464448004255092 11.758233761691061 15.873196703487245 1 0 0
2742 914 2 0.5897 2.0421290364753757 10.603271740978347 16.663285944129147 1 0 0
2776 926 3 -1.1794 61.67832080456402 15.880087346771681 15.758996852848957 0 0 0
2777 926 2 0.5897 61.959612389816265 15.637694360274924 16.64123960304661 0 0 0
2778 926 2 0.5897 61.522326575700674 15.044551330887625 15.318796047536335 0 0 0
2779 927 3 -1.1794 64.68557000085103 13.870043502406501 15.06703439936546 0 0 0
2780 927 2 0.5897 65.36816643523183 13.921561922000693 14.397975199222822 0 0 0
2781 927 2 0.5897 65.0420750221659 13.277004920527727 15.72842913073562 0 0 0
3285 1095 2 0.5897 69.92464066123122 8.723682602433483 19.574991267939833 0 0 0
3341 1114 2 0.5897 69.6032691573818 10.90974628304726 17.393499372375107 0 0 0
3401 1134 2 0.5897 65.335582503943 14.952205086329807 16.346999739565444 0 0 0
30074 0 1 0 67.95331291088979 16.591429807787335 14.980478110774285 0 0 0
30092 0 1 0 65.3310352902497 16.87021580164056 9.142055665452606 0 0 0
30094 0 1 0 64.87248706230679 10.0698807824893 13.775783071796301 0 0 0
30217 0 1 0 63.60128624764796 12.951607727293942 8.153093137026724 0 0 0
30299 0 1 0 64.42661780382063 16.92225422889001 12.701827320363014 0 0 0
30314 0 1 0 69.00414512112563 12.43501937265559 14.669531953310015 0 0 0
1532 511 2 0.5897 3.208073296207131 18.650745336904063 8.692149827479101 0 0 0
1533 511 2 0.5897 4.329264649784337 17.640210298111267 8.57534241747212 0 0 0
1534 512 3 -1.1794 6.14210065806646 17.50772835043139 8.737475399712327 0 0 0
1536 512 2 0.5897 6.088064798750234 18.459465276056115 8.824126729389837 0 0 0
1600 534 3 -1.1794 3.4877899615780263 20.771920319005112 9.373030830636058 0 0 0
1601 534 2 0.5897 3.1738521423936215 21.0486717013399 10.233894088411079 0 0 0
2173 725 3 -1.1794 2.4979490229036623 18.67777144493718 12.44123698444618 0 0 0
2174 725 2 0.5897 3.2709919494467403 18.268748271976598 12.052216553487437 0 0 0
2175 725 2 0.5897 1.772176118149 18.10634419208881 12.190324201106655 0 0 0
2176 726 3 -1.1794 5.411356043153611 17.988942423469673 12.012241835161612 0 0 0
2177 726 2 0.5897 5.801653337797891 18.686651928256573 11.485837862556249 0 0 0
2178 726 2 0.5897 5.7759533831016245 18.116513611097798 12.888042113878926 0 0 0
2224 742 3 -1.1794 3.3032485289680285 21.12219831548466 12.025867048084738 0 0 0
2225 742 2 0.5897 2.8087390475948313 20.433187564022933 12.46966463603797 0 0 0
2226 742 2 0.5897 4.080835346686021 21.24783436235478 12.56974765903713 0 0 0
2227 743 3 -1.1794 6.460924822375364 20.12722031854212 10.67595670283011 0 0 0
2228 743 2 0.5897 7.006200577238815 20.117194379993595 9.889314530546427 0 0 0
2229 743 2 0.5897 5.735395626238314 20.712167301898187 10.457607464379798 0 0 0
2287 763 3 -1.1794 2.719673417673575 23.792028739314972 12.101651816258594 0 0 0
2288 763 2 0.5897 3.4172316462215053 23.86543402875597 11.450303456095497 0 0 0
2289 763 2 0.5897 2.7426155203268014 22.87514528196786 12.37556769495789 0 0 0
2290 764 3 -1.1794 5.484759227642517 23.220410470951524 11.892096956546029 0 0 0
2291 764 2 0.5897 5.8756221319764474 24.085620518621774 11.770157069420176 0 0 0
2292 764 2 0.5897 5.751828086165785 22.9584324908707 12.773160792605498 0 0 0
2355 785 2 0.5897 4.564215646878457 27.35015406520134 11.86474415514606 0 0 0
2782 928 3 -1.1794 6.679456504864453 18.304496942153246 14.554622266738162 0 0 0
2783 928 2 0.5897 7.549769353812425 18.14564437330753 14.189171964547473 0 0 0
2784 928 2 0.5897 6.486833587199047 17.518650459408086 15.066064483138938 0 0 0
2833 945 3 -1.1794 2.3132679559157827 21.712245017544685 15.366088726092032 0 0 0
2834 945 2 0.5897 1.65188280710863 21.021334310104365 15.40410027611355 0 0 0
2835 945 2 0.5897 2.5277044284133723 21.889839719092137 16.28189926015925 0 0 0
2836 946 3 -1.1794 4.916431732083174 20.88094475628561 14.28224027703559 0 0 0
2837 946 2 0.5897 5.48160501760681 20.315913816311177 14.809071447573743 0 0 0
2838 946 2 0.5897 4.093917796526835 20.91983104356495 14.77028912397878 0 0 0
2893 965 3 -1.1794 2.7062428339608755 24.14432696657261 14.752684991256455 0 0 0
2894 965 2 0.5897 2.428647176730286 23.281807566892304 15.061282970546609 0 0 0
2895 965 2 0.5897 2.8133933141661633 24.037985303608433 13.807464512075212 0 0 0
2896 966 3 -1.1794 5.659012157057951 23.294918870092815 15.450485228173838 0 0 0
2897 966 2 0.5897 5.089679073849419 22.661385955312664 15.01376087086464 0 0 0
2898 966 2 0.5897 5.295580910491578 24.14795121437702 15.212817767529668 0 0 0
2951 984 2 0.5897 2.860896159767819 26.120448431494378 15.588425161164475 0 0 0
3410 1137 2 0.5897 4.306099509675787 18.262794491887007 18.249168960282628 0 0 0
3518 1173 2 0.5897 4.892178082939185 23.2213855220287 17.853911698978635 0 0 0
30131 0 1 0 3.525857537750115 24.621817478808914 8.722543213941297 0 0 0
2352 784 2 0.5897 3.5959513925280016 26.324732748402692 13.183272560298736 0 0 0
1610 537 2 0.5897 14.322357692088715 21.42001557643064 9.332201979995803 0 0 0
2786 929 2 0.5897 9.668829668697486 16.877452280082874 13.287545724321053 0 0 0
1540 514 3 -1.1794 11.64526149849171 16.521290305140116 9.016580940804696 0 0 0
1542 514 2 0.5897 12.312612605656764 16.949160420173943 9.553052309373324 0 0 0
1544 515 2 0.5897 15.779422091044024 17.729892829301605 8.439594213360161 0 0 0
1603 535 3 -1.1794 8.789119324340124 20.11987696764198 8.752841553988906 0 0 0
1605 535 2 0.5897 9.372487560174015 20.519052367399812 9.398265840838583 0 0 0
1607 536 2 0.5897 11.530306462811431 20.670638720718244 9.00700454896324 0 0 0
1608 536 2 0.5897 10.676756660329348 21.31140077107445 7.933334293089425 0 0 0
1609 537 3 -1.1794 14.458311838165098 21.48830050058186 8.38716963035702 0 0 0
1611 537 2 0.5897 13.613896113889625 21.248772139940197 8.005305785411919 0 0 0
1654 552 3 -1.1794 8.754598696480713 22.936550844453546 9.801836788156404 0 0 0
1655 552 2 0.5897 8.283811882477227 23.18638364450805 9.00674326202908 0 0 0
1657 553 3 -1.1794 11.837774129665174 24.15697014439968 8.473886184985405 0 0 0
1659 553 2 0.5897 11.620454958473037 23.227434528899884 8.403404372072417 0 0 0
1662 554 2 0.5897 15.20940180186045 23.47568978959857 8.082065580694342 0 0 0
2179 727 3 -1.1794 9.01523007785925 17.443174958470486 11.035949321487372 0 0 0
2180 727 2 0.5897 8.59419943843417 17.111206409346952 10.24300413235824 0 0 0
2181 727 2 0.5897 9.942825631484446 17.23790535528568 10.91905897826267 0 0 0
2182 728 3 -1.1794 11.514431491478048 16.546553947441048 11.822419774704047 0 0 0
2184 728 2 0.5897 11.856320355986849 16.76352514384868 12.689752868073612 0 0 0
2185 729 3 -1.1794 14.118940584471236 18.36956298705672 11.314657655569459 0 0 0
2187 729 2 0.5897 14.949909845050417 18.329801385560177 11.788093522924461 0 0 0
2230 744 3 -1.1794 8.638250328658758 20.087762798279183 12.252767070960784 0 0 0
2231 744 2 0.5897 8.876897740831929 19.199151240569126 11.988856887339308 0 0 0
2232 744 2 0.5897 7.800989193703202 20.250449014290908 11.818303408823272 0 0 0
2233 745 3 -1.1794 11.683421338035542 20.239793587938323 11.011075042475385 0 0 0
2234 745 2 0.5897 11.997826316841367 19.77564741323787 11.786929097466313 0 0 0
2235 745 2 0.5897 11.867914380199394 21.161524724787572 11.191646040872069 0 0 0
2236 746 3 -1.1794 14.65343638738992 21.06348379506285 11.186038161255052 0 0 0
2237 746 2 0.5897 14.307125115331159 20.17148827210889 11.211414177691362 0 0 0
2238 746 2 0.5897 14.768829975855969 21.30237717896577 12.105737068268011 0 0 0
2293 765 3 -1.1794 8.974316625056918 23.55843099332049 12.693096810426553 0 0 0
2294 765 2 0.5897 8.958714453638263 22.961279732955187 11.945166751659883 0 0 0
2295 765 2 0.5897 9.092365756603275 22.988364803528565 13.452913014257991 0 0 0
2296 766 3 -1.1794 11.95903808920748 22.953553808216505 11.35209717451291 0 0 0
2297 766 2 0.5897 12.036776392339291 23.33748060529657 10.478719442775933 0 0 0
2298 766 2 0.5897 11.761920470028093 23.695568426402225 11.923753187397844 0 0 0
2299 767 3 -1.1794 14.674638683003273 24.44517173481561 10.79585022710184 0 0 0
2301 767 2 0.5897 13.93479591898185 23.839682094401514 10.843250952666077 0 0 0
2363 788 2 0.5897 14.160352792170249 26.410532099702344 12.186959152760425 0 0 0
2785 929 3 -1.1794 9.507678451412284 17.253798481932943 14.152777540218649 0 0 0
2788 930 3 -1.1794 12.528518192550592 16.59927755217158 15.091023574430427 0 0 0
2790 930 2 0.5897 11.747980345212545 16.132052932649582 14.7932074768602 0 0 0
2791 931 3 -1.1794 16.225412486049667 18.32420275594676 13.40629054033995 0 0 0
2792 931 2 0.5897 15.578298205557127 18.492297879709003 14.091287269692808 0 0 0
2839 947 3 -1.1794 8.504845063309117 20.586719877724693 15.086772265515698 0 0 0
2840 947 2 0.5897 8.516946918035707 20.17139212629344 14.224456139674198 0 0 0
2841 947 2 0.5897 8.160306941223437 19.91291002256302 15.67286562024568 0 0 0
2842 948 3 -1.1794 11.994416088918062 19.320784209506716 13.76006429186998 0 0 0
2843 948 2 0.5897 12.153243557963998 20.1031361711051 14.288203449940841 0 0 0
2844 948 2 0.5897 11.041526445100734 19.27244838103314 13.683276094405693 0 0 0
2845 949 3 -1.1794 15.705772143573466 21.674020110487305 14.319407120809181 0 0 0
2846 949 2 0.5897 16.527879678739826 21.47077546917496 13.873239746477964 0 0 0
2847 949 2 0.5897 15.749655506684329 21.181966530104408 15.139278488765548 0 0 0
2899 967 3 -1.1794 8.376490165975719 23.207273403334348 15.63102641290898 0 0 0
2900 967 2 0.5897 8.482181508124745 22.34059029437298 15.23869923702802 0 0 0
2901 967 2 0.5897 7.476083338332067 23.456700733562172 15.422975200525459 0 0 0
2902 968 3 -1.1794 11.365294917241913 25.148048982320383 12.779314683428382 0 0 0
2903 968 2 0.5897 12.127406759331114 24.928505431375406 13.315242094830577 0 0 0
2904 968 2 0.5897 10.656059098902249 24.617156236794383 13.141764062145073 0 0 0
2905 969 3 -1.1794 13.87664823043907 23.76936664955108 13.999096302347747 0 0 0
2906 969 2 0.5897 14.488060567775037 23.06386073184478 13.787745998474458 0 0 0
2907 969 2 0.5897 14.29837090953892 24.24632237390238 14.713865625054112 0 0 0
3521 1174 2 0.5897 8.285005400954033 24.52781324360245 17.08786770490206 0 0 0
30340 0 1 0 11.634940527429059 21.961781834694293 16.641187670896876 0 0 0
2358 786 2 0.5897 7.850695364038977 26.688266941553096 12.910958437391033 0 0 0
2360 787 2 0.5897 12.070678485498357 25.809059127838804 9.703508909061716 0 0 0
2957 986 2 0.5897 8.13561023891206 25.75110299843321 15.85599794846713 0 0 0
2960 987 2 0.5897 11.026591726152658 25.6486789568198 15.628227818044069 0 0 0
2961 987 2 0.5897 10.555591515912356 26.297780855360255 16.912252952305238 0 0 0
3418 1140 3 -1.1794 14.696776093878954 18.31877366381824 15.69840854890731 0 0 0
3475 1159 3 -1.1794 14.555531014968 20.85206019956472 17.02454371888748 0 0 0
3476 1159 2 0.5897 14.307820930411875 20.103932904288985 16.48124171949208 0 0 0
30095 0 1 0 10.15047744007559 18.033216628059797 17.463153471547805 0 0 0
1548 516 2 0.5897 17.590475161831254 18.01183739342659 8.461350594696205 0 0 0
1612 538 3 -1.1794 18.731631330824385 20.685575749139346 9.715943703379617 0 0 0
1613 538 2 0.5897 18.536280721293426 20.048801754331954 9.028492498872199 0 0 0
3527 1176 2 0.5897 16.27537941149282 23.989425817943616 17.10381377050139 0 0 0
1549 517 3 -1.1794 20.938904057631742 18.38891337417662 8.536333593214643 0 0 0
1551 517 2 0.5897 20.94406105763459 18.063850199991734 9.436632978668943 0 0 0
1614 538 2 0.5897 19.432700153206223 20.280275145809032 10.226302281203294 0 0 0
1617 539 2 0.5897 21.572643323431954 20.353040047184596 8.762958986281795 0 0 0
1661 554 2 0.5897 14.762915877697312 24.503535188701917 9.099945187712608 0 0 0
1665 555 2 0.5897 22.874302290655155 23.19784426090074 7.741423781376865 0 0 0
2188 730 3 -1.1794 21.602652822166217 17.537746402949427 11.310102966077741 0 0 0
2189 730 2 0.5897 22.55075080332106 17.48539610181682 11.189266756597856 0 0 0
2190 730 2 0.5897 21.47531217056558 18.292316673529093 11.885115819693368 0 0 0
2239 747 3 -1.1794 17.638854741572814 20.93882617556181 12.547011892407657 0 0 0
2240 747 2 0.5897 17.54669533405601 21.60764813952225 11.868472974444318 0 0 0
2241 747 2 0.5897 16.983852848331672 20.277772405405244 12.322931480620015 0 0 0
2242 748 3 -1.1794 21.160468615676802 20.461234726879763 11.516486724548715 0 0 0
2243 748 2 0.5897 22.088459992284662 20.67493503465927 11.419555380341768 0 0 0
2244 748 2 0.5897 21.031634320300114 20.374157860463875 12.460972686134738 0 0 0
2300 767 2 0.5897 15.438090979490752 23.908345795560844 11.00842837503763 0 0 0
2302 768 3 -1.1794 17.085322551482186 23.227202966502244 11.249229097550518 0 0 0
2303 768 2 0.5897 17.427021762592712 23.89419243850489 11.844711534880666 0 0 0
2304 768 2 0.5897 17.507984488102203 23.41455629008341 10.41108341636588 0 0 0
2305 769 3 -1.1794 21.098297372000253 23.064265797669314 10.355375939638781 0 0 0
2306 769 2 0.5897 22.02397056229201 23.277222269756678 10.237006701402079 0 0 0
2307 769 2 0.5897 21.04769388465618 22.12067437125325 10.202711897864717 0 0 0
2793 931 2 0.5897 17.056065813062595 18.61194012894051 13.78504377996221 0 0 0
2795 932 2 0.5897 18.20067701409721 17.87559646433028 16.701964696743588 0 0 0
2796 932 2 0.5897 17.943929076925865 16.394570195283023 16.52158433951426 0 0 0
2848 950 3 -1.1794 20.275866027879648 19.895828516181076 13.885095248439432 0 0 0
2849 950 2 0.5897 20.65532638405285 20.12062671601568 14.734629087284162 0 0 0
2850 950 2 0.5897 19.611097827364567 20.567717881770246 13.733833351947837 0 0 0
2908 970 3 -1.1794 18.454490765581923 24.07159953690714 14.303081925574878 0 0 0
2909 970 2 0.5897 19.22928092044609 23.655364538133995 14.680812006527574 0 0 0
2910 970 2 0.5897 17.73225068193783 23.787539336940252 14.863357943644427 0 0 0
2911 971 3 -1.1794 21.236701180210076 23.78649880356052 14.935473407481146 0 0 0
2912 971 2 0.5897 22.177067445689776 23.944882244086582 14.852661844039437 0 0 0
2913 971 2 0.5897 21.058518682271533 23.88316611944748 15.870961886962041 0 0 0
3480 1160 2 0.5897 16.294622385646278 21.026151794727717 17.515376522649284 0 0 0
3482 1161 2 0.5897 19.874414090796936 22.5111604124953 17.871489688664223 0 0 0
30197 0 1 0 18.490399765085648 17.61658196494621 11.25815852624623 0 0 0
1711 571 3 -1.1794 18.80696478288963 24.632800426340385 9.547987646562916 0 0 0
1712 571 2 0.5897 18.728557352868986 25.175546824198754 10.332532220194132 0 0 0
2369 790 2 0.5897 20.6325340831339 24.720983996858784 11.887433665732537 0 0 0
2966 989 2 0.5897 19.45685541124602 26.29064691260766 14.408620975335955 0 0 0
3484 1162 3 -1.1794 22.285802928404006 21.146117033636266 15.915353237275982 0 0 0
2852 951 2 0.5897 24.074259556181207 19.476970933918533 13.806429475769999 0 0 0
1553 518 2 0.5897 23.66399902475152 18.449699245539353 8.643550753548457 0 0 0
1557 519 2 0.5897 26.571617882680275 19.162261038175053 8.446090037735505 0 0 0
1558 520 3 -1.1794 28.93829867306242 18.19186916550505 8.558913532678885 0 0 0
1560 520 2 0.5897 28.140282947203914 18.298849533463134 8.041266616369427 0 0 0
1618 540 3 -1.1794 23.917383207236142 20.277133582653452 8.741933409664405 0 0 0
1620 540 2 0.5897 23.703578283306086 21.195082787515524 8.574935099805923 0 0 0
1621 541 3 -1.1794 30.21213251717328 20.936305691163568 8.489470815636832 0 0 0
1623 541 2 0.5897 30.063027267627998 21.039616181817156 9.429324940921683 0 0 0
1664 555 2 0.5897 24.169809577242816 23.344081569353946 8.510950458961414 0 0 0
1668 556 2 0.5897 31.080443669360474 24.299184293476646 8.65918934702607 0 0 0
2191 731 3 -1.1794 26.466110296188397 18.31707071925015 10.215220748045159 0 0 0
2192 731 2 0.5897 26.942693514977385 17.940472306707374 10.955001028035491 0 0 0
2193 731 2 0.5897 25.61581195243985 17.877708274642252 10.228818984188715 0 0 0
2194 732 3 -1.1794 28.828253211164327 17.76797316017084 11.935144447795157 0 0 0
2195 732 2 0.5897 29.142778886078876 16.97675097165708 12.372491637933841 0 0 0
2196 732 2 0.5897 28.932977862595397 18.46054152084165 12.587535136513099 0 0 0
2245 749 3 -1.1794 24.18633415945992 21.223878572786106 11.655903030121893 0 0 0
2246 749 2 0.5897 24.994644889009493 20.762620058462968 11.432058969947702 0 0 0
2247 749 2 0.5897 24.138391282477336 21.174564605174155 12.610628520749323 0 0 0
2248 750 3 -1.1794 27.0497915815772 21.057705999772594 11.706319144351449 0 0 0
2249 750 2 0.5897 27.06663673729339 20.316392228869958 11.101008344860233 0 0 0
2250 750 2 0.5897 27.94410669714472 21.39867367333264 11.693129284767714 0 0 0
2251 751 3 -1.1794 30.193014105990873 20.682422983646354 11.67661178680515 0 0 0
2252 751 2 0.5897 30.882863001523784 20.025289496809105 11.768892011271099 0 0 0
2253 751 2 0.5897 30.373002019231116 21.318197140898178 12.369162674012392 0 0 0
2308 770 3 -1.1794 23.7452992781384 23.74665153440214 10.677111898701211 0 0 0
2309 770 2 0.5897 23.982899942562078 22.944524597563998 11.142267794948596 0 0 0
2310 770 2 0.5897 24.31209594931401 24.419570062187905 11.054144602165408 0 0 0
2311 771 3 -1.1794 26.803609511042605 25.00006351537261 12.003243755237683 0 0 0
2312 771 2 0.5897 26.854385144888706 25.748741898701137 12.59749537280317 0 0 0
2313 771 2 0.5897 27.704942992451553 24.684731234563447 11.93694363815658 0 0 0
2314 772 3 -1.1794 29.421928234456455 23.765340660297756 11.885790402739406 0 0 0
2315 772 2 0.5897 29.580761870720664 23.46209402251048 12.779683938740947 0 0 0
2316 772 2 0.5897 29.85092918723864 24.61992539899995 11.842490880779234 0 0 0
2797 933 3 -1.1794 23.219976309597456 17.988673948800876 13.613826796205228 0 0 0
2798 933 2 0.5897 22.362835921328525 18.322528954336192 13.349096359081681 0 0 0
2799 933 2 0.5897 23.07461697173292 17.61745991774152 14.484057218175632 0 0 0
2851 951 3 -1.1794 24.151174318494352 20.3442994827309 14.20399298761439 0 0 0
2853 951 2 0.5897 23.359192482159376 20.436632755224515 14.733587648876897 0 0 0
2854 952 3 -1.1794 26.627927769008252 22.01679903748417 14.226245110650057 0 0 0
2855 952 2 0.5897 25.902310429765993 21.451827217992435 14.49179767753227 0 0 0
2856 952 2 0.5897 26.87082864375105 21.70214593073947 13.355484294110077 0 0 0
2857 953 3 -1.1794 29.769840797324893 22.214539041862036 14.12299804690734 0 0 0
2858 953 2 0.5897 28.910063773703968 22.244137035776287 14.54268751094031 0 0 0
2859 953 2 0.5897 30.389076436121577 22.388095444549343 14.831980969575012 0 0 0
2914 972 3 -1.1794 24.111750460367258 24.31059263733568 15.200492523028005 0 0 0
2915 972 2 0.5897 25.0438177582354 24.292853559574176 14.983311713036816 0 0 0
2916 972 2 0.5897 24.088888583972267 24.419622421707658 16.15118751207555 0 0 0
2917 973 3 -1.1794 26.702278757326294 24.886564333659944 15.417744713113319 0 0 0
2918 973 2 0.5897 26.739702413638565 25.55022753273171 14.728990875095407 0 0 0
2919 973 2 0.5897 27.20755728396405 24.151508181060233 15.070443874594297 0 0 0
2972 991 2 0.5897 23.926239607618673 26.178573960409327 14.608031878137744 0 0 0
3486 1162 2 0.5897 21.858531999240768 21.227890107456346 16.76798759357076 0 0 0
3537 1179 2 0.5897 26.893515577332234 25.10482527109984 17.719691671186325 0 0 0
3539 1180 2 0.5897 29.91612766928695 22.733535837720407 16.995848201825215 0 0 0
30039 0 1 0 26.54019519188852 18.136737840717853 14.049799281378649 0 0 0
30261 0 1 0 28.037425142870035 19.96935770110422 16.98428687866702 0 0 0
30357 0 1 0 27.38827045175112 23.04381726026153 8.931728849543376 0 0 0
1714 572 3 -1.1794 25.766551125092445 26.18578255501266 8.78249766625959 0 0 0
3424 1142 3 -1.1794 22.88262860048666 16.64096326850381 16.087258519940367 0 0 0
3429 1143 2 0.5897 26.88641519600924 15.562558238294844 17.498538358525956 0 0 0
3432 1144 2 0.5897 32.701346753397125 18.602795477225683 17.499310390702693 0 0 0
1624 542 3 -1.1794 32.90739862898625 20.81133255799754 9.543981957668452 0 0 0
1670 557 2 0.5897 32.58706449884616 24.818820019582883 10.615242535613747 0 0 0
1561 521 3 -1.1794 31.93501247508085 18.017099972472867 9.851491900665888 0 0 0
1565 522 2 0.5897 35.27921307805149 16.38513408262959 9.53088561367602 0 0 0
1567 523 3 -1.1794 38.100545989680775 18.047950094988977 9.67563363500042 0 0 0
1569 523 2 0.5897 38.334338442922004 18.046409478513155 10.60384212165543 0 0 0
1625 542 2 0.5897 32.52097571868026 19.981932088314746 9.262904976988642 0 0 0
1626 542 2 0.5897 32.34355978825138 21.48174712702745 9.158155693177646 0 0 0
1629 543 2 0.5897 36.59040952647015 21.886415247335812 8.534288342850626 0 0 0
1632 544 2 0.5897 39.42396778426261 21.204859621033467 10.137097467272227 0 0 0
1669 557 3 -1.1794 32.53361232395597 24.07391841341266 10.016496684582401 0 0 0
1671 557 2 0.5897 33.34289873722567 24.116878077176022 9.50714110779405 0 0 0
1672 558 3 -1.1794 35.009863340518535 24.396233964340247 8.877959689050128 0 0 0
1674 558 2 0.5897 35.883539067968584 24.162816232036985 9.19170965405696 0 0 0
1727 576 2 0.5897 39.38979106788325 25.83823413428373 10.752474766840749 0 0 0
2197 733 3 -1.1794 36.69479758195612 17.461792448158448 13.17076906302924 0 0 0
2199 733 2 0.5897 35.78695608005923 17.754428295641716 13.250893493239177 0 0 0
2202 734 2 0.5897 39.048423238263275 18.282589129591667 12.928855377629118 0 0 0
2254 752 3 -1.1794 32.47879075181598 19.522569200770768 12.338248479868588 0 0 0
2255 752 2 0.5897 32.83730985992187 20.38215449365105 12.559176327902899 0 0 0
2256 752 2 0.5897 32.79456938970296 19.351675787789937 11.450942462477798 0 0 0
2257 753 3 -1.1794 37.51508314794705 22.09311260048409 13.983664079209852 0 0 0
2258 753 2 0.5897 37.43660117557652 22.994902795573278 14.294866332247365 0 0 0
2259 753 2 0.5897 36.61131977870005 21.791553758555196 13.891436729555672 0 0 0
2260 754 3 -1.1794 39.069427288730175 20.879654364190014 11.945831630646422 0 0 0
2262 754 2 0.5897 38.27570705438885 21.19675078285134 12.37674966279517 0 0 0
2317 773 3 -1.1794 32.83508013762751 22.56785358786849 12.498480460875948 0 0 0
2318 773 2 0.5897 33.745950402684215 22.703732023180027 12.237554038295537 0 0 0
2319 773 2 0.5897 32.35342743296715 22.520236205939085 11.672663096694594 0 0 0
2320 774 3 -1.1794 35.25845248400713 23.887094682640587 11.679586728074137 0 0 0
2321 774 2 0.5897 35.158699629152686 23.63991970145888 10.760247371542027 0 0 0
2322 774 2 0.5897 34.60075103546529 24.56872866013304 11.81755543424997 0 0 0
2800 934 3 -1.1794 33.93639735593775 18.10192001034973 14.004567709263839 0 0 0
2802 934 2 0.5897 33.268497535986455 18.60560495217893 13.539331012221131 0 0 0
2808 936 2 0.5897 38.62139892844342 17.761154169714846 15.38124844263539 0 0 0
2860 954 3 -1.1794 34.28678343838737 22.198587557851223 14.770140989980394 0 0 0
2861 954 2 0.5897 33.984191161033216 22.90629030842412 15.339198435664185 0 0 0
2862 954 2 0.5897 33.62441369545662 22.144732727549577 14.081229912741328 0 0 0
2865 955 2 0.5897 39.58080741886814 19.711344297672568 15.624763878634765 0 0 0
2920 974 3 -1.1794 32.61102870670609 24.85091906657439 14.872810931163393 0 0 0
2921 974 2 0.5897 32.308141564966974 24.761355834626332 13.969223807839404 0 0 0
2922 974 2 0.5897 32.58421365088722 25.792541424182282 15.042692371437996 0 0 0
2923 975 3 -1.1794 37.996297500226476 25.35988652084388 15.229734933703494 0 0 0
2924 975 2 0.5897 37.56663001511491 25.4994244626672 16.073622731665644 0 0 0
2925 975 2 0.5897 38.85382048904944 25.774243461319585 15.325619803630891 0 0 0
3545 1182 2 0.5897 36.983372180693316 23.66762489874187 18.101695235470565 0 0 0
30079 0 1 0 35.78380569348499 20.715106016473207 11.32970009015555 0 0 0
30209 0 1 0 36.237428682661466 19.55174897213595 15.56840888407558 0 0 0
2382 794 2 0.5897 33.19324614472846 26.630718766782213 10.984328222942352 0 0 0
3543 1181 2 0.5897 32.680437020201815 24.128214242506825 16.513941445181977 0 0 0
3544 1182 3 -1.1794 36.15744335363158 24.007907483918856 17.75777670608358 0 0 0
3548 1183 2 0.5897 38.75449458798553 22.434600484508287 18.48832948295693 0 0 0
1571 524 2 0.5897 42.06771159630116 18.604014477783878 10.281784038557943 0 0 0
1631 544 2 0.5897 40.55845949090439 21.323786172428274 9.141768372315425 0 0 0
1676 559 2 0.5897 42.32129918839321 23.482165124657726 8.73435524670276 0 0 0
1630 544 3 -1.1794 39.61930284710437 21.479727833740007 9.241260725231463 0 0 0
2200 734 3 -1.1794 39.71016524252834 18.346720722526086 12.240221655973395 0 0 0
2806 936 3 -1.1794 39.4837115787574 17.96350759836777 15.018342239820871 0 0 0
1570 524 3 -1.1794 42.325193382146836 17.815313083189483 9.804411398065657 0 0 0
1573 525 3 -1.1794 44.60737243191951 18.368291795771903 8.496238134292552 0 0 0
1633 545 3 -1.1794 42.893416779981806 21.61354487203197 8.732496291461517 0 0 0
1635 545 2 0.5897 42.95612817664956 20.88959201037596 9.35554606413745 0 0 0
1675 559 3 -1.1794 42.36974149082488 24.296734894189584 9.234716911914624 0 0 0
1677 559 2 0.5897 42.89520344996828 24.882352757248995 8.689579507650295 0 0 0
1678 560 3 -1.1794 45.325596920634815 22.946792324696364 9.422402053064632 0 0 0
1680 560 2 0.5897 45.600095291931474 23.13062505961103 10.320783286258948 0 0 0
2203 735 3 -1.1794 42.239475903511284 18.482396524852913 13.331179210789518 0 0 0
2204 735 2 0.5897 42.88207651099967 17.844685883408836 13.642018157256002 0 0 0
2205 735 2 0.5897 42.658716418492105 18.89772474038172 12.577540259549705 0 0 0
2206 736 3 -1.1794 45.867140429387895 18.361140989898228 13.059497619432644 0 0 0
2207 736 2 0.5897 45.328941129526534 17.738441897364044 12.570804723355986 0 0 0
2208 736 2 0.5897 45.65506460650016 18.192812183750483 13.977605054267885 0 0 0
2261 754 2 0.5897 39.09438923127007 19.944185648429634 12.147100142286918 0 0 0
2263 755 3 -1.1794 42.05848328149252 20.364448279434452 11.213391176609498 0 0 0
2264 755 2 0.5897 42.98114486383601 20.618378206369652 11.192247626170323 0 0 0
2265 755 2 0.5897 41.727569452296414 20.730486188182383 12.033600958383184 0 0 0
2266 756 3 -1.1794 44.94186749012109 20.717124510664707 11.522063766943988 0 0 0
2267 756 2 0.5897 45.72320611309769 21.09246789819501 11.116035381279039 0 0 0
2268 756 2 0.5897 45.276036987533736 20.01984198911699 12.086297483172604 0 0 0
2323 775 3 -1.1794 43.03610412840239 23.580112751955568 11.813595989865911 0 0 0
2324 775 2 0.5897 42.98384472219229 23.765558429757704 10.875987399834525 0 0 0
2325 775 2 0.5897 42.18482528963845 23.200201125360305 12.030904432608613 0 0 0
2326 776 3 -1.1794 45.69757098645443 24.148041175325286 12.079761958035752 0 0 0
2327 776 2 0.5897 44.75870194838885 23.99954989703785 11.967036589384291 0 0 0
2328 776 2 0.5897 45.808431343177254 25.0903141722951 11.953020592212546 0 0 0
2809 937 3 -1.1794 42.03162975860753 17.660717418145797 16.258381127731848 0 0 0
2810 937 2 0.5897 41.89870821292339 18.387381922893134 15.649676370462636 0 0 0
2811 937 2 0.5897 41.31149370263102 17.057886466080724 16.073367404627742 0 0 0
2812 938 3 -1.1794 45.62883257600593 17.126000936262557 15.872341366832073 0 0 0
2813 938 2 0.5897 45.0192154348831 17.648599009446645 16.393389773636486 0 0 0
2863 955 3 -1.1794 39.72441077885185 20.65465446218172 15.548761790259773 0 0 0
2864 955 2 0.5897 38.92570928115612 20.98673760791533 15.138848883167874 0 0 0
2866 956 3 -1.1794 41.34905054584165 21.703642079707937 13.412569479962514 0 0 0
2867 956 2 0.5897 40.52718517915499 21.50340720708934 12.964602314235231 0 0 0
2868 956 2 0.5897 41.19102150726724 21.459361647682016 14.324482046613467 0 0 0
2869 957 3 -1.1794 45.77099835543081 21.515789950007623 14.469898090112439 0 0 0
2870 957 2 0.5897 45.69289858382478 21.514720881416267 13.515890217351473 0 0 0
2871 957 2 0.5897 45.21004420857685 22.23677593355757 14.755802702410342 0 0 0
2926 976 3 -1.1794 42.37136251546765 24.571123096156406 14.92029063840726 0 0 0
2927 976 2 0.5897 41.93402038974843 23.809311574147774 14.540018279016568 0 0 0
2928 976 2 0.5897 43.29752028375686 24.33027927809716 14.941709824168349 0 0 0
2929 977 3 -1.1794 45.148865434439315 24.3044173108292 14.579234722159809 0 0 0
2930 977 2 0.5897 45.05517847142236 24.239168077889236 13.628868151693037 0 0 0
2931 977 2 0.5897 46.090764813721094 24.231111632681557 14.733128078893927 0 0 0
2984 995 2 0.5897 44.33952217651283 26.242575452056947 14.938420381477837 0 0 0
3440 1147 2 0.5897 41.25109362212386 18.095787271316645 17.82738182061726 0 0 0
30097 0 1 0 44.15866071649321 25.225711183306903 18.037131907791295 0 0 0
30218 0 1 0 42.821834755865645 21.481201071249814 16.318556898627676 0 0 0
1685 562 2 0.5897 50.87011580297785 22.26517377392745 9.227699313364301 0 0 0
1687 563 3 -1.1794 52.92429402784349 24.59886891948706 9.825647630557128 0 0 0
1576 526 3 -1.1794 47.37211591963284 18.645448171630793 9.068475822809303 0 0 0
1579 527 3 -1.1794 50.91564447419712 17.368192496754684 9.215230459392226 0 0 0
1581 527 2 0.5897 51.24059742961147 17.13426621180037 10.084665411480449 0 0 0
1636 546 3 -1.1794 48.46526095474511 21.280935786204054 8.231557363737856 0 0 0
1637 546 2 0.5897 49.18519123070224 20.675191740646497 8.407643240855553 0 0 0
1638 546 2 0.5897 47.76324202725776 20.72670628647524 7.890631471642296 0 0 0
1639 547 3 -1.1794 50.780882612935514 19.920130684905793 8.957947585018033 0 0 0
1641 547 2 0.5897 50.67848385796277 19.006899679477726 9.225818772719546 0 0 0
1681 561 3 -1.1794 47.82800383518495 23.974163928309522 9.310694869704866 0 0 0
1683 561 2 0.5897 48.04690715529269 23.982528635295022 10.242491507973636 0 0 0
1684 562 3 -1.1794 50.602575272563804 23.105717662860087 8.856027758063266 0 0 0
1686 562 2 0.5897 49.6629432001857 23.010945489625843 8.700012313465853 0 0 0
1688 563 2 0.5897 53.6371745384002 24.0288434503192 9.537369777393968 0 0 0
1689 563 2 0.5897 52.12930382873974 24.162603663607783 9.519224410250802 0 0 0
2209 737 3 -1.1794 51.09576537094603 16.74644211326776 11.9816433778238 0 0 0
2211 737 2 0.5897 51.00273185307983 17.45148065134031 12.622343633608647 0 0 0
2269 757 3 -1.1794 47.96430403882965 21.641438261234352 10.891840816727981 0 0 0
2270 757 2 0.5897 48.04236354324807 21.33984893227562 9.986753988023834 0 0 0
2271 757 2 0.5897 48.75111114444259 21.309368206242183 11.324155346363161 0 0 0
2329 777 3 -1.1794 48.40756098649281 24.310296426458365 11.989122162832336 0 0 0
2330 777 2 0.5897 47.64504938205732 23.735815574781554 12.05825925935523 0 0 0
2331 777 2 0.5897 49.15503636555644 23.739440299838762 12.166989325974065 0 0 0
2332 778 3 -1.1794 50.92114762807412 23.06355629637957 11.852678358038268 0 0 0
2333 778 2 0.5897 51.249249078525914 23.81060820329121 12.353172503677293 0 0 0
2334 778 2 0.5897 50.736349036330424 23.41950275153954 10.98355057676855 0 0 0
2335 779 3 -1.1794 54.0054141655919 23.345918535115377 12.890164719488746 0 0 0
2336 779 2 0.5897 54.443425568889076 22.69479407309684 13.438265381503157 0 0 0
2337 779 2 0.5897 53.23651277183747 22.891582232027666 12.545779822510124 0 0 0
2815 939 3 -1.1794 48.234343377084365 18.4931758082503 14.560919453441961 0 0 0
2817 939 2 0.5897 47.57352555804761 18.50114533105015 15.253370363490868 0 0 0
2818 940 3 -1.1794 50.86584906256246 18.040697866051346 14.5678925754962 0 0 0
2819 940 2 0.5897 49.92873315694622 18.175736041430476 14.427144003391893 0 0 0
2872 958 3 -1.1794 49.014678363484784 21.824242478135854 14.18808599908673 0 0 0
2873 958 2 0.5897 49.92738421082295 21.535815442457352 14.185215717000242 0 0 0
2874 958 2 0.5897 48.51149231318919 21.03018749713598 14.007775012376666 0 0 0
2875 959 3 -1.1794 51.438248422798964 20.83244093216143 15.148651942397478 0 0 0
2876 959 2 0.5897 51.27868421058853 19.891049609457113 15.216127884773664 0 0 0
2877 959 2 0.5897 51.715485871026345 21.09243536491913 16.027158488883156 0 0 0
2878 960 3 -1.1794 54.102377075235744 21.662137914595053 15.590009500987541 0 0 0
2879 960 2 0.5897 53.498528773970065 21.220317106016658 14.993021776644866 0 0 0
2880 960 2 0.5897 53.9564097282944 21.238593397485197 16.435902752356977 0 0 0
2932 978 3 -1.1794 47.52705260335423 23.783724418883054 15.510800081374017 0 0 0
2933 978 2 0.5897 47.836130168111346 23.118850853028547 14.89545793119477 0 0 0
2934 978 2 0.5897 47.083866239731044 23.286781164756587 16.198451843892848 0 0 0
2935 979 3 -1.1794 53.52259212316675 24.378807131525775 16.105190286525456 0 0 0
2936 979 2 0.5897 53.614598850099966 23.84375148537089 15.316848872169784 0 0 0
2937 979 2 0.5897 52.664216866068465 24.142538071022212 16.456758763567173 0 0 0
3447 1149 2 0.5897 48.20155309143907 17.562395974069364 17.856072066171258 0 0 0
3449 1150 2 0.5897 51.20586836100689 17.966865121878932 17.651170284171386 0 0 0
3555 1185 2 0.5897 46.06638230610068 23.77939183812647 18.165858005600796 0 0 0
30295 0 1 0 52.838915257711776 19.347895802825146 12.435607133970107 0 0 0
1734 578 2 0.5897 47.36368907895756 25.646359197983216 8.630500260331694 0 0 0
2399 800 2 0.5897 52.00276179962633 26.26514995341723 13.039699806671887 0 0 0
2987 996 2 0.5897 47.15483326251233 25.439287644708298 15.90054574814756 0 0 0
2993 998 2 0.5897 52.88688151110843 25.904965099340718 15.518154321493398 0 0 0
3604 1202 3 -1.1794 50.32964236210975 23.89451837834336 16.586926755953073 0 0 0
1642 548 3 -1.1794 58.01690731047804 19.829522263617577 9.65120276965212 0 0 0
1745 582 2 0.5897 59.887025599135804 26.13062495239969 9.841315083230972 0 0 0
2213 738 2 0.5897 57.87665386227423 20.52786660125527 13.449045671795648 0 0 0
2822 941 2 0.5897 56.7374809169466 19.328014687796255 15.288148593742196 0 0 0
1587 529 2 0.5897 57.259093083536406 18.219972827259674 7.913917419443438 0 0 0
1588 530 3 -1.1794 58.85215374630299 17.573679696046952 7.99245125360475 0 0 0
1590 530 2 0.5897 59.31787817152917 18.09556909828338 8.645876268113776 0 0 0
1643 548 2 0.5897 57.65378140395048 19.996346608010914 10.520996365954861 0 0 0
1644 548 2 0.5897 57.25679987831578 19.61262470611121 9.111366016285096 0 0 0
1646 549 2 0.5897 61.29135714361044 20.89644313317912 8.847439940384731 0 0 0
1647 549 2 0.5897 59.90453581888633 20.289325138390996 8.852866437093844 0 0 0
1690 564 3 -1.1794 59.96579983787336 24.190091729488735 9.092108309579395 0 0 0
1692 564 2 0.5897 60.82484744979185 23.82580322736802 9.305565929769205 0 0 0
2212 738 3 -1.1794 57.632326408635876 19.61214892873805 13.31489210727234 0 0 0
2214 738 2 0.5897 58.39982838290105 19.217111399304194 12.90122845209009 0 0 0
2217 739 2 0.5897 61.788988175615465 18.253154210935893 13.658772798222492 0 0 0
2272 758 3 -1.1794 57.2325416805794 22.358155606045464 11.707570093103609 0 0 0
2273 758 2 0.5897 58.124418705154206 22.247834134855896 11.377999680245475 0 0 0
2274 758 2 0.5897 57.344020454981724 22.737598432849875 12.579250970873625 0 0 0
2275 759 3 -1.1794 59.86459047321966 21.316160472573657 11.89605493613156 0 0 0
2276 759 2 0.5897 60.10533083635289 20.436626237354076 11.605030386819989 0 0 0
2277 759 2 0.5897 60.26190928873491 21.399256434945737 12.76292556134354 0 0 0
2338 780 3 -1.1794 55.46345601368547 25.02016750957113 10.886671187962968 0 0 0
2339 780 2 0.5897 56.27088706399856 24.53981207169849 10.703516933892027 0 0 0
2340 780 2 0.5897 55.021948672865854 24.500210010894936 11.558198316624573 0 0 0
2341 781 3 -1.1794 61.85956591046876 22.640367892945687 10.375354603031276 0 0 0
2342 781 2 0.5897 62.47660695490881 22.515335736769412 11.096367170516652 0 0 0
2343 781 2 0.5897 61.00877802797633 22.401922791581754 10.743506372182742 0 0 0
2821 941 3 -1.1794 56.950306460436956 18.960252642413316 16.145870842146582 0 0 0
2823 941 2 0.5897 57.638719037077756 18.319382643741488 15.96809304560914 0 0 0
2826 942 2 0.5897 62.430238931612514 17.49004427065968 15.679612596475435 0 0 0
2881 961 3 -1.1794 56.683359848895506 22.568062255439653 15.0027322563598 0 0 0
2882 961 2 0.5897 57.14049697753282 22.673149700950507 15.837127524981534 0 0 0
2883 961 2 0.5897 55.930411426401854 22.014455131543013 15.209663382474996 0 0 0
2884 962 3 -1.1794 60.13719968177305 20.558707997986826 14.57550752348188 0 0 0
2885 962 2 0.5897 60.30922211649257 20.493739799347622 15.514878910259453 0 0 0
2886 962 2 0.5897 59.42535766918635 19.938357606969646 14.418416704803674 0 0 0
2938 980 3 -1.1794 56.45309799076937 25.34804592925218 15.272916054032287 0 0 0
2939 980 2 0.5897 56.39892345531971 24.44519412212627 14.959619352993316 0 0 0
2940 980 2 0.5897 55.61603817150383 25.50053227359644 15.711448303690897 0 0 0
3557 1186 2 0.5897 57.76726359382777 24.378959861504907 16.88789030880437 0 0 0
30219 0 1 0 60.7430129747491 23.88941483454781 15.006498045284431 0 0 0
2215 739 3 -1.1794 61.450121250138295 18.66872093024193 12.865862199202882 0 0 0
2405 802 2 0.5897 55.83916553578862 26.556105245153844 11.41213742241568 0 0 0
30276 0 1 0 59.40800635867592 24.94438551084292 12.278281195879535 0 0 0
1593 531 2 0.5897 62.701933639078106 19.08584151933181 9.499777306582299 0 0 0
1652 551 2 0.5897 66.65548553170656 21.686512358811303 8.531886033792734 0 0 0
1596 532 2 0.5897 67.46377885688054 19.440428521644936 8.621560697573152 0 0 0
2825 942 2 0.5897 63.547733878103315 18.33108456504526 15.10017104852341 0 0 0
2942 981 2 0.5897 63.862233539800016 24.212610756978364 14.38047627861638 0 0 0
1591 531 3 -1.1794 62.166335947659185 18.368647225919233 9.838893708975702 0 0 0
1594 532 3 -1.1794 67.70460664026285 20.10440958541157 9.267596400467268 0 0 0
1595 532 2 0.5897 68.64615899279396 20.226883907789894 9.146307500430826 0 0 0
1597 533 3 -1.1794 69.66386773118344 17.62461299533788 8.630408077233403 0 0 0
1599 533 2 0.5897 68.91808405373196 17.06974480039651 8.402026171803463 0 0 0
1648 550 3 -1.1794 63.69981199271647 20.825197550568607 9.104005182064547 0 0 0
1650 550 2 0.5897 64.02470081551819 20.82689907550606 10.0043808950868 0 0 0
1653 551 2 0.5897 65.16393065354377 21.545241575147983 8.314626818312174 0 0 0
1693 565 3 -1.1794 62.731013504211376 23.324820792949176 7.5611211630816735 0 0 0
1697 566 2 0.5897 64.65156088870016 25.05932134586799 8.670324425220732 0 0 0
1698 566 2 0.5897 65.60428469859964 23.883311443039307 8.635525389406286 0 0 0
1699 567 3 -1.1794 70.08242545819647 24.013563565294923 8.540832058737443 0 0 0
1700 567 2 0.5897 0.05336993034077438 23.734146313276554 9.415330131801467 1 0 0
2216 739 2 0.5897 62.01959402039992 18.349879193079325 12.165667474191174 0 0 0
2218 740 3 -1.1794 67.21663609480113 19.403673406544517 12.115864293043332 0 0 0
2219 740 2 0.5897 67.38300889413988 19.588966778183185 11.191624548956776 0 0 0
2220 740 2 0.5897 68.04418559010941 19.603484751007453 12.553435558762894 0 0 0
2221 741 3 -1.1794 70.24396319200747 18.078564454519825 12.203551806315382 0 0 0
2223 741 2 0.5897 0.03818794359727887 18.8024795517621 11.584439216110018 1 0 0
2278 760 3 -1.1794 63.309397585193835 21.033163237360117 11.94044373602275 0 0 0
2279 760 2 0.5897 64.23912930771591 21.09701587448431 12.158970301785395 0 0 0
2280 760 2 0.5897 63.01082695906182 20.24285649136191 12.390446255815599 0 0 0
2281 761 3 -1.1794 65.99965254975125 22.24021851230601 12.224859899304327 0 0 0
2282 761 2 0.5897 66.66953407268583 21.564161695619173 12.122693468885116 0 0 0
2283 761 2 0.5897 66.2086524657919 22.888699166368248 11.552532460623919 0 0 0
2284 762 3 -1.1794 0.2986390955634755 19.975671770042677 10.244683540437737 1 0 0
2285 762 2 0.5897 0.2023068911988757 20.89123399001736 10.50678816830185 1 0 0
2286 762 2 0.5897 0.9541148871351129 19.993367410861417 9.547352897407379 1 0 0
2344 782 3 -1.1794 67.5831518003069 24.185932697830488 10.864122592616857 0 0 0
2345 782 2 0.5897 67.59224641318579 24.638276303043817 11.707647883180934 0 0 0
2346 782 2 0.5897 66.90265878715299 24.631979893184706 10.359937092975 0 0 0
2347 783 3 -1.1794 70.12265127004436 22.808361613749376 10.996329139352776 0 0 0
2348 783 2 0.5897 69.37409148279836 23.31980084215452 11.303445664477826 0 0 0
2349 783 2 0.5897 0.5165404858714581 22.995072754863823 11.628696630590442 1 0 0
2824 942 3 -1.1794 62.602264340451455 18.32770087861081 15.249529279878839 0 0 0
2827 943 3 -1.1794 65.46839714853373 19.365782568455433 15.484261296483883 0 0 0
2828 943 2 0.5897 65.87725894026244 18.73410052058917 16.075904303592353 0 0 0
2829 943 2 0.5897 65.2744645615996 20.122292118366964 16.03771888841753 0 0 0
2830 944 3 -1.1794 0.7607917537402086 19.655280940115915 14.538934159750502 1 0 0
2831 944 2 0.5897 70.20406610680848 19.251771444250448 14.399531665589125 0 0 0
2832 944 2 0.5897 1.338655630114514 19.212330607249825 13.917564629355374 1 0 0
2887 963 3 -1.1794 66.99779086397778 21.490488243335424 14.848969015553948 0 0 0
2888 963 2 0.5897 66.56794492209994 20.669180670725567 15.087547760249672 0 0 0
2889 963 2 0.5897 66.27770190562487 22.09233265396292 14.66058986647981 0 0 0
2890 964 3 -1.1794 69.50546535048315 21.849098993961327 13.640174461222024 0 0 0
2891 964 2 0.5897 70.15417238523658 21.25470750365444 14.017149459951527 0 0 0
2892 964 2 0.5897 68.76341333605814 21.80831326762999 14.243439874941785 0 0 0
2941 981 3 -1.1794 63.95551740073536 23.329408089802165 14.73752374999263 0 0 0
2943 981 2 0.5897 64.25253511839351 22.801157104011235 13.996603294094664 0 0 0
2944 982 3 -1.1794 66.8219673670009 25.78921753982464 13.423504531674705 0 0 0
2945 982 2 0.5897 67.67074692934112 25.574077346137987 13.810184054175343 0 0 0
2946 982 2 0.5897 66.18254804748811 25.372162852756528 14.000947348810504 0 0 0
2947 983 3 -1.1794 69.39648578991175 24.532253818848588 14.127536549244155 0 0 0
2948 983 2 0.5897 70.05876656900405 24.64503603952133 14.809369049972778 0 0 0
2949 983 2 0.5897 69.4165919888549 23.596762190619376 13.925837557873438 0 0 0
30035 0 1 0 69.1529131270799 24.98631327968386 17.993225880016492 0 0 0
3001 1001 3 -1.1794 62.79749276877986 26.025005546098644 15.86813479907797 0 0 0
30067 0 1 0 63.05772141591024 25.01042915374925 12.20797218237178 0 0 0
3511 1171 3 -1.1794 61.944641940112625 21.078694279846676 16.86341335730521 0 0 0
3516 1172 2 0.5897 65.31959538919698 22.131179320467012 17.435463329213576 0 0 0
1756 586 3 -1.1794 1.708555919082927 30.22372894883069 9.727320828243865 0 0 0
1757 586 2 0.5897 1.8355111772025658 30.11981746054377 10.67035614100292 0 0 0
1758 586 2 0.5897 2.384834388776368 30.84672934437101 9.461333865376291 0 0 0
1761 587 2 0.5897 2.7581190238265982 28.794070104496132 9.002784678944035 0 0 0
1819 607 3 -1.1794 2.4752458105219532 32.787458969648235 8.810514374532465 0 0 0
1821 607 2 0.5897 2.3379710355253662 33.69142334424124 9.093771807708805 0 0 0
1824 608 2 0.5897 5.635457860852012 33.707168553783156 8.53214758702677 0 0 0
2350 784 3 -1.1794 2.7247949204413624 26.652537579794345 12.959974120685185 0 0 0
2351 784 2 0.5897 2.139577412475673 25.914668637643643 13.13115216736499 0 0 0
2353 785 3 -1.1794 5.062590484373073 27.606163851209992 11.088656036621513 0 0 0
2354 785 2 0.5897 5.8600856252855635 27.078466584690702 11.130713016901293 0 0 0
2410 804 3 -1.1794 1.7522421781203088 29.54628151188078 12.366716324980228 0 0 0
2411 804 2 0.5897 0.8167259003444143 29.719347493046186 12.472024940222875 0 0 0
2412 804 2 0.5897 1.8014089811385041 28.614402577544457 12.153605677954607 0 0 0
2413 805 3 -1.1794 6.253998045566071 30.020492135742245 12.880832520914117 0 0 0
2414 805 2 0.5897 6.826437682674184 30.43058415876398 12.23247437323899 0 0 0
2415 805 2 0.5897 6.033241202395093 29.169604235000747 12.502034713848262 0 0 0
2473 825 3 -1.1794 6.926537744388515 33.94152412319897 9.79381289697819 0 0 0
2474 825 2 0.5897 7.872754247358353 33.80632060958961 9.74257371102187 0 0 0
2475 825 2 0.5897 6.751642752974187 34.06288696331969 10.72704086412814 0 0 0
2950 984 3 -1.1794 3.3302854096468835 26.940502770911934 15.741447656093154 0 0 0
2952 984 2 0.5897 2.876074622489394 27.58244614071679 15.195707128160514 0 0 0
2953 985 3 -1.1794 5.323643265089961 25.820154609443534 14.257392560871839 0 0 0
2954 985 2 0.5897 4.7048391916702865 26.33120365033399 14.77906504523514 0 0 0
2955 985 2 0.5897 6.168258945126295 25.95454612312824 14.68727008560885 0 0 0
3010 1004 3 -1.1794 1.35517957187886 29.586250877116104 15.025013350939421 0 0 0
3011 1004 2 0.5897 2.069472050532166 29.61831069780203 14.388624361078257 0 0 0
3012 1004 2 0.5897 1.6249914647170056 30.187627294365512 15.719117116591438 0 0 0
3013 1005 3 -1.1794 3.9052204795854375 30.660949627101292 14.849739505252021 0 0 0
3014 1005 2 0.5897 4.636640653563274 30.360172508388043 14.310489902274249 0 0 0
3015 1005 2 0.5897 4.089022907803675 31.586804191993757 15.008619399197269 0 0 0
3055 1019 3 -1.1794 1.9517541970265302 32.94187674398946 14.535704233924086 0 0 0
3056 1019 2 0.5897 2.28418042034992 32.126217802453944 14.160971111566079 0 0 0
3057 1019 2 0.5897 1.0301787035355363 32.76233853449746 14.721973889121847 0 0 0
3058 1020 3 -1.1794 5.358782570600217 32.95369617663392 15.686345147217978 0 0 0
3059 1020 2 0.5897 5.0992193592940565 33.81219706919793 15.351927861077655 0 0 0
3060 1020 2 0.5897 6.105063879858454 32.70017240005025 15.143186395341312 0 0 0
3569 1190 2 0.5897 2.411424822878427 27.100301402789412 17.341412976304106 0 0 0
3572 1191 2 0.5897 5.454834115103821 26.705083264044077 17.870582763189514 0 0 0
3626 1209 2 0.5897 3.9517084648982177 29.42149733588528 18.03338851221218 0 0 0
3680 1227 2 0.5897 2.003413359876452 32.37122485318568 18.090591298451496 0 0 0
30061 0 1 0 6.120175863754213 28.64619158064197 16.094343125840247 0 0 0
30204 0 1 0 4.028617736723928 32.506033926899605 11.562428301259633 0 0 0
30203 0 1 0 6.071845215719801 30.434457722892812 8.700321895362059 0 0 0
1704 568 2 0.5897 6.561449860091523 24.93602654944567 9.071459515303447 0 0 0
1707 569 2 0.5897 10.76560838960716 27.76432074863563 6.438380699744391 0 0 0
1765 589 3 -1.1794 12.198204011275276 29.2352387894982 6.767478135334088 0 0 0
1767 589 2 0.5897 13.11661313879247 29.50279858776328 6.801656002327422 0 0 0
1825 609 3 -1.1794 10.205857523029136 33.807904699650656 9.15075076823037 0 0 0
1826 609 2 0.5897 10.317520937639951 34.11217012310832 8.250092062649454 0 0 0
1828 610 3 -1.1794 12.382246180695075 34.67036098379566 7.888800324556667 0 0 0
13804 4602 3 -1.1794 63.634636976185135 11.026734960877858 0.28352671511772015 0 0 1
2356 786 3 -1.1794 7.932314639947942 26.045055894332382 12.206792728600684 0 0 0
2357 786 2 0.5897 8.289654369971924 25.266238704149107 12.633387617061283 0 0 0
2359 787 3 -1.1794 12.088789392683367 26.539970729694375 10.321305190469216 0 0 0
2361 787 2 0.5897 11.698416052866458 26.18782506544778 11.121201594022248 0 0 0
2362 788 3 -1.1794 14.40213312641973 27.280810614536318 12.503802657746776 0 0 0
2364 788 2 0.5897 13.96473948035652 27.884771650324303 11.903677866876931 0 0 0
2416 806 3 -1.1794 10.440225335422017 31.35993562476664 12.200015511735003 0 0 0
2417 806 2 0.5897 10.929076836423082 31.043297004832088 11.440414342199427 0 0 0
2418 806 2 0.5897 10.842945566801076 30.91633942668383 12.946520648006448 0 0 0
2419 807 3 -1.1794 12.100293707929497 29.701927240159698 10.42063816548594 0 0 0
2420 807 2 0.5897 11.914035805735539 28.763924843681995 10.461764590347006 0 0 0
2421 807 2 0.5897 13.047235894120348 29.764276537885294 10.545718661282647 0 0 0
2422 808 3 -1.1794 14.717122890786387 28.361059751429387 9.61431797218534 0 0 0
2423 808 2 0.5897 14.982659509788776 27.461818526207566 9.80689572950078 0 0 0
2424 808 2 0.5897 15.493681583958786 28.76227209807314 9.224168055166295 0 0 0
2476 826 3 -1.1794 11.495847616580178 33.75915661758095 11.957381910829639 0 0 0
2477 826 2 0.5897 11.888393956745698 33.9520847093801 12.808803030970148 0 0 0
2478 826 2 0.5897 11.026759401975161 32.935464577720495 12.090496423851347 0 0 0
2479 827 3 -1.1794 16.542425368843684 34.638555384641414 10.69317064117731 0 0 0
2480 827 2 0.5897 16.156116542886675 34.00236210057672 11.29504720071466 0 0 0
2481 827 2 0.5897 16.13020889921452 34.45194288391149 9.849675006931559 0 0 0
2956 986 3 -1.1794 8.211406570573562 26.35367656377089 15.116138008468873 0 0 0
2958 986 2 0.5897 8.041400405684596 27.217516407916158 15.491784791408124 0 0 0
2959 987 3 -1.1794 10.93741081618908 25.490346813199885 16.568019976314122 0 0 0
2963 988 2 0.5897 15.566614408352502 26.57322549359505 13.886594016155597 0 0 0
2964 988 2 0.5897 16.26004683529605 25.707024014765892 14.91651816208728 0 0 0
3016 1006 3 -1.1794 9.19379307187962 30.870839450250735 16.08437976086898 0 0 0
3017 1006 2 0.5897 9.553118556338857 31.75620954435847 16.02748694901019 0 0 0
3018 1006 2 0.5897 8.880281215396282 30.796539660149147 16.985723906492865 0 0 0
3019 1007 3 -1.1794 12.375140552721584 31.85187461150854 16.185498755136635 0 0 0
3020 1007 2 0.5897 13.33187494144461 31.853086317154684 16.155671393347667 0 0 0
3021 1007 2 0.5897 12.161390402412945 31.421486285749914 17.013332370934833 0 0 0
3022 1008 3 -1.1794 15.487009638677424 31.360855782162897 16.181312490726224 0 0 0
3023 1008 2 0.5897 16.273149064379407 31.49085625382264 16.711706161443164 0 0 0
3061 1021 3 -1.1794 7.550097104600291 33.38109583953851 13.825641125647364 0 0 0
3062 1021 2 0.5897 8.006448953804865 34.20597234339214 13.659648965766504 0 0 0
3063 1021 2 0.5897 7.926828360236705 32.767306399836414 13.19511133166618 0 0 0
3064 1022 3 -1.1794 13.145065593828296 34.491324131788836 14.749105000882524 0 0 0
3065 1022 2 0.5897 12.876620991144144 34.144614829072935 15.599964795365468 0 0 0
13616 4539 2 0.5897 14.336553662288766 2.971182510044141 0.2649365577367336 0 0 1
3067 1023 3 -1.1794 15.544281421993642 34.254601750384964 16.305961680006483 0 0 0
3068 1023 2 0.5897 15.424638091305855 35.024017897172875 16.86266262902361 0 0 0
3069 1023 2 0.5897 14.916898848691712 34.374326985853706 15.593017958773956 0 0 0
30007 0 1 0 13.3706987947762 27.860428739972274 16.081630852483197 0 0 0
30070 0 1 0 9.134969833337776 28.209090609960228 9.866368608700792 0 0 0
30163 0 1 0 10.091175148752713 34.12519432712027 16.61668133114728 0 0 0
30205 0 1 0 14.764809376187188 32.05898669172525 11.915047492106133 0 0 0
30331 0 1 0 10.755367307427623 28.247170466745505 14.08607857381811 0 0 0
30122 0 1 0 22.301341525587837 27.108018437900345 8.68147324046865 0 0 0
2962 988 3 -1.1794 16.3667639520175 26.51108495612204 14.40825680799089 0 0 0
3024 1008 2 0.5897 15.458940312169139 32.123081155355536 15.602990268982536 0 0 0
1708 570 3 -1.1794 16.83202516820924 26.412291749998484 8.419634808507944 0 0 0
1710 570 2 0.5897 17.326075100862774 25.905714726893226 9.06424790002467 0 0 0
1770 590 2 0.5897 16.753974403388863 28.29510687190479 7.947502566110038 0 0 0
1773 591 2 0.5897 19.03208259756403 31.459724071357783 7.121804662156206 0 0 0
1833 611 2 0.5897 17.717138308822815 34.011207839186866 8.767230548351433 0 0 0
1836 612 2 0.5897 20.281354128639283 33.36368610530721 8.067203433869315 0 0 0
2365 789 3 -1.1794 18.00138911321539 26.01829504878813 11.93604506406298 0 0 0
2366 789 2 0.5897 18.034612822274315 26.845941188031052 11.456326362631822 0 0 0
2367 789 2 0.5897 17.518897712636523 26.224183154429713 12.736697570520263 0 0 0
2368 790 3 -1.1794 21.22577648338189 25.439073062706157 12.10798613423362 0 0 0
2370 790 2 0.5897 22.049139800392055 25.211384022830458 11.676173085420588 0 0 0
2425 809 3 -1.1794 19.353752880301798 28.41229525365665 9.708487374593904 0 0 0
2426 809 2 0.5897 20.18463322296131 28.647164403013054 9.29532138476011 0 0 0
2427 809 2 0.5897 18.69665224716306 28.918543107246535 9.230823186318963 0 0 0
2428 810 3 -1.1794 22.183935445321136 28.61124918777289 11.557458104658952 0 0 0
2429 810 2 0.5897 22.177186956604963 28.570878233169076 12.513782517061554 0 0 0
2430 810 2 0.5897 21.29021946139221 28.859841424651695 11.321439012270252 0 0 0
2482 828 3 -1.1794 17.15119518874926 33.46810749466081 14.058693129271138 0 0 0
2483 828 2 0.5897 16.66965328506003 34.00277377826513 14.68994706129528 0 0 0
2484 828 2 0.5897 17.85769129692403 34.036591762783964 13.752227820310297 0 0 0
2485 829 3 -1.1794 19.53042621279787 34.89008538552599 12.794818837474978 0 0 0
2486 829 2 0.5897 19.99288156715744 34.09363513948087 13.05565171962864 0 0 0
21144 7048 2 0.5897 67.93323070742622 35.09393877387701 33.310915698440944 0 0 0
2965 989 3 -1.1794 19.13692827300578 26.968558611595693 15.003863670093098 0 0 0
2967 989 2 0.5897 18.220170712556268 27.0911875808764 14.757390100864503 0 0 0
2968 990 3 -1.1794 21.519254828184142 27.66351417157244 13.839304152916991 0 0 0
2969 990 2 0.5897 20.66137007904982 27.77020312792713 14.250257944420655 0 0 0
2970 990 2 0.5897 21.436631098031068 26.867239255394352 13.314564790606326 0 0 0
3025 1009 3 -1.1794 19.61445511615036 30.093763663545168 16.558587059150224 0 0 0
3026 1009 2 0.5897 19.62499873610785 30.322546828738147 17.48798423756081 0 0 0
3027 1009 2 0.5897 18.74651217348666 29.716920435170675 16.414032213570877 0 0 0
3028 1010 3 -1.1794 21.080862816467366 31.00246526242453 14.240208112516518 0 0 0
3029 1010 2 0.5897 21.951910470733907 30.629570856442147 14.376071907529065 0 0 0
3030 1010 2 0.5897 20.516965316970634 30.52218456874805 14.846493903329588 0 0 0
3070 1024 3 -1.1794 18.561549202263915 33.212250100417265 16.402159370420364 0 0 0
3071 1024 2 0.5897 19.136892256209553 32.46476360352388 16.239443963499895 0 0 0
3072 1024 2 0.5897 18.095883321123825 33.3410187358889 15.57583813843986 0 0 0
3073 1025 3 -1.1794 21.84064439570121 33.53661670886505 14.11881177958511 0 0 0
3074 1025 2 0.5897 21.44901957000274 32.66399292824745 14.081536137300807 0 0 0
3075 1025 2 0.5897 21.769014368433762 33.792731865418716 15.038325557792446 0 0 0
3584 1195 2 0.5897 18.845316798018896 26.777016652763912 16.7629666260917 0 0 0
3587 1196 2 0.5897 21.63143089257174 27.873930077164204 15.94916129322553 0 0 0
3639 1213 2 0.5897 17.65149041496123 30.693100026532104 18.98700897080977 0 0 0
30029 0 1 0 18.138214530800106 29.76238566117167 13.185842907386345 0 0 0
30115 0 1 0 21.555905590718737 32.52793623885688 10.991933523125699 0 0 0
30182 0 1 0 18.01608369101383 31.2556563765207 10.23160101693288 0 0 0
30068 0 1 0 22.037453846300092 31.995126738074944 18.03334601054438 0 0 0
30238 0 1 0 66.64468789991103 30.53986791940901 29.662807360718222 0 0 0
1718 573 2 0.5897 26.04077767506187 27.938897100189322 9.863705389225787 0 0 0
1780 594 3 -1.1794 29.67105295229815 30.041251199692045 9.576906800060401 0 0 0
2433 811 2 0.5897 23.69492350170177 30.53113717876799 11.27975871522154 0 0 0
2489 830 2 0.5897 24.938398008432515 33.80881822009467 13.986064766959315 0 0 0
1716 572 2 0.5897 26.45009639677342 25.515715115505955 8.78520405056558 0 0 0
1717 573 3 -1.1794 26.808818772678162 28.30446027508256 10.302690775191797 0 0 0
1719 573 2 0.5897 27.406318522168963 27.562775582666745 10.39823844196605 0 0 0
1720 574 3 -1.1794 31.033367768301403 26.8352188226041 9.330120396835902 0 0 0
1722 574 2 0.5897 30.474001517565522 26.768136661868226 10.103969367777351 0 0 0
1774 592 3 -1.1794 23.79011033505042 30.95447953044832 8.922656263507621 0 0 0
1775 592 2 0.5897 23.231463872301973 31.017458396667802 8.147944167805107 0 0 0
1778 593 2 0.5897 26.885949348307275 29.761506129902397 9.222524741060033 0 0 0
1779 593 2 0.5897 27.200070894584297 31.206817582232457 9.545474234498283 0 0 0
1781 594 2 0.5897 30.557071050043525 30.068926834409556 9.215743569495357 0 0 0
1782 594 2 0.5897 29.791786299755035 30.16376312208131 10.518525625171405 0 0 0
1839 613 2 0.5897 24.090752460831695 32.9128494498868 8.610603601073246 0 0 0
1842 614 2 0.5897 27.88133732658566 33.72851008723537 9.20414386479898 0 0 0
1845 615 2 0.5897 29.519596385982044 33.42435970679526 10.207063795581732 0 0 0
2371 791 3 -1.1794 24.38838097906237 27.04474634609649 11.655260997133919 0 0 0
2372 791 2 0.5897 24.49397161943325 26.825756623158647 12.581071802442958 0 0 0
2373 791 2 0.5897 23.509274616876738 27.418748841615912 11.595866942069405 0 0 0
2374 792 3 -1.1794 27.233350965911136 27.36326592295965 13.414768937025634 0 0 0
2375 792 2 0.5897 27.886312787641224 27.686107623827528 14.035773578252952 0 0 0
2376 792 2 0.5897 26.895250350568 28.15183238561084 12.990407337118656 0 0 0
2377 793 3 -1.1794 30.03920773482636 26.76136061888796 11.856491704891853 0 0 0
2378 793 2 0.5897 30.98104020687733 26.902026165835977 11.953431597469901 0 0 0
2379 793 2 0.5897 29.637716865189574 27.46851896419377 12.361431988886954 0 0 0
2431 811 3 -1.1794 24.392148160654667 30.436897021656247 11.928780186482738 0 0 0
2432 811 2 0.5897 25.183191201218012 30.28681252775611 11.411134410568092 0 0 0
2434 812 3 -1.1794 28.67169610846637 29.26019706666162 12.126720738238205 0 0 0
2435 812 2 0.5897 28.493606020617303 30.155674930285013 12.414184556922928 0 0 0
2436 812 2 0.5897 28.14608925909527 29.153657315268386 11.333865559862168 0 0 0
2488 830 3 -1.1794 24.62106653749486 32.99863583210145 13.587144333933287 0 0 0
2490 830 2 0.5897 23.79948286866614 32.81300078382708 14.041866177801918 0 0 0
2491 831 3 -1.1794 26.75563685105114 32.36730243787409 11.46381149407596 0 0 0
2492 831 2 0.5897 26.8275778481369 33.27918514665515 11.74581528812043 0 0 0
2493 831 2 0.5897 25.890476008123947 32.09034227671072 11.765510818821799 0 0 0
2494 832 3 -1.1794 29.699833456288356 34.6117513303404 11.715275455254305 0 0 0
2495 832 2 0.5897 30.40791407521291 34.16656599983372 12.180746637561242 0 0 0
5600 1867 2 0.5897 17.951333921540105 0.3375704508007138 28.81021051707026 0 0 0
2971 991 3 -1.1794 24.361628569601237 27.029352313707708 14.55468705196931 0 0 0
2973 991 2 0.5897 23.690873117640606 27.62126936846577 14.214167854177091 0 0 0
2974 992 3 -1.1794 29.401966094759743 28.138172580555565 15.313972487636747 0 0 0
2975 992 2 0.5897 30.340066269067258 28.31114752728552 15.393223183442009 0 0 0
2976 992 2 0.5897 29.08064867689377 28.139649845464465 16.21563012301829 0 0 0
3031 1011 3 -1.1794 23.83107752743285 30.3662951841703 14.53878615328092 0 0 0
3032 1011 2 0.5897 24.66765040618412 30.39985268456464 15.002737547199503 0 0 0
3033 1011 2 0.5897 24.04749528975359 30.601158766037788 13.63643730639393 0 0 0
3034 1012 3 -1.1794 26.6826810624586 29.893518488917167 14.905521037098547 0 0 0
3035 1012 2 0.5897 26.104596802896246 29.305377805194546 14.419577661485773 0 0 0
3036 1012 2 0.5897 26.940010794253652 29.39198223788552 15.679132434133368 0 0 0
3076 1026 3 -1.1794 27.338278871453664 33.43293322073553 14.606266013746223 0 0 0
3077 1026 2 0.5897 26.80197725162855 32.90859064898727 14.011558118741316 0 0 0
3078 1026 2 0.5897 26.99828859244686 33.23028601434839 15.477801473085767 0 0 0
3079 1027 3 -1.1794 29.504208713129586 31.44525523930732 13.861397314091427 0 0 0
3080 1027 2 0.5897 29.115052798802115 31.9510804137474 14.574791034759754 0 0 0
3081 1027 2 0.5897 29.4299993661433 30.53404873651682 14.144994714648059 0 0 0
3590 1197 2 0.5897 24.634568873401243 26.945424216541173 16.37185200558271 0 0 0
3593 1198 2 0.5897 27.841331264813913 27.325369027505054 17.81386931527629 0 0 0
21132 7044 2 0.5897 53.81034301362003 35.05224743489244 32.080507590210395 0 0 0
1784 595 2 0.5897 32.92972493184825 29.180959909753142 8.950448151621126 0 0 0
14065 4689 3 -1.1794 17.55543719006925 27.342074280574277 1.1243310540739004 0 0 1
2979 993 2 0.5897 32.26639738828676 27.52932346245903 16.135858027240648 0 0 0
30098 0 1 0 36.68245716533316 27.01629616799182 10.471525607256092 0 0 0
1723 575 3 -1.1794 33.79372976696691 26.742643800026034 9.362638045791659 0 0 0
1725 575 2 0.5897 32.994160416828414 26.3635115991444 8.997700553102192 0 0 0
1785 595 2 0.5897 31.780317001398497 28.196206552199722 8.918579548188964 0 0 0
1786 596 3 -1.1794 34.290182635628135 30.941105523328723 9.87878572301126 0 0 0
1788 596 2 0.5897 34.45097912940983 31.65904434302751 10.491109640075319 0 0 0
1848 616 2 0.5897 35.417893272952256 31.74187502258686 7.795518693632261 0 0 0
17681 5894 2 0.5897 21.773114380295045 34.75417696423647 17.2800424369258 0 0 0
2380 794 3 -1.1794 32.95691209233946 26.3051386980015 11.852876270289316 0 0 0
2381 794 2 0.5897 33.750172702239446 26.41974646468804 12.37616818893862 0 0 0
2383 795 3 -1.1794 35.20050903550351 26.616679594013014 13.406974092515812 0 0 0
2384 795 2 0.5897 35.94846110882407 26.044119373644833 13.577192079949507 0 0 0
2385 795 2 0.5897 34.928776656073836 26.92040376836899 14.273083004729706 0 0 0
2387 796 2 0.5897 38.844815185682386 25.116389234932882 13.247310627980116 0 0 0
2437 813 3 -1.1794 36.45983424761385 29.533260320877854 13.542074544904843 0 0 0
2438 813 2 0.5897 37.41187109240863 29.463889056450252 13.613102871219473 0 0 0
2439 813 2 0.5897 36.17945156649304 28.6740297689351 13.226891573264187 0 0 0
2440 814 3 -1.1794 39.139788285550125 28.516118357298538 12.76844681060764 0 0 0
2441 814 2 0.5897 39.836637488211444 29.079902999529775 13.104274022289825 0 0 0
2497 833 3 -1.1794 31.495190365721207 33.29303443999688 12.957747574210941 0 0 0
2498 833 2 0.5897 30.9667313127859 32.49668618289563 13.01060597225631 0 0 0
2499 833 2 0.5897 32.362867146105515 32.98809427148806 12.692454501222755 0 0 0
2500 834 3 -1.1794 34.72844293112856 31.50598750181796 12.61170236819124 0 0 0
2501 834 2 0.5897 34.74217843187676 32.14313786638086 13.325903003836133 0 0 0
2502 834 2 0.5897 35.2972525203472 30.79696309828716 12.911655115066505 0 0 0
2504 835 2 0.5897 39.42567616055087 31.89492564791112 12.949970099052459 0 0 0
2977 993 3 -1.1794 32.18706463653794 28.070677644216428 15.3504451357084 0 0 0
2978 993 2 0.5897 32.92299014187076 28.680421296337066 15.403906021073212 0 0 0
2980 994 3 -1.1794 35.00944062193219 26.78954890280128 16.192014806700758 0 0 0
2981 994 2 0.5897 35.84529783483885 26.96807644351673 16.62294638414557 0 0 0
2982 994 2 0.5897 34.95053036943966 25.834443699764037 16.16889454322949 0 0 0
3082 1028 3 -1.1794 32.746837761602706 31.922699388831862 15.364376800201065 0 0 0
3083 1028 2 0.5897 33.09854063075062 32.545920941011374 16.000090816690783 0 0 0
3084 1028 2 0.5897 32.462822294264335 32.46499183280158 14.628519445088283 0 0 0
3085 1029 3 -1.1794 36.16550331831407 32.02096451404241 15.226450155605976 0 0 0
3086 1029 2 0.5897 35.418950837133714 31.576329995782956 15.627936488753221 0 0 0
3087 1029 2 0.5897 36.028630054178244 32.94717503834091 15.42552666169179 0 0 0
3088 1030 3 -1.1794 38.86022842421514 32.80080696543415 14.643580852553834 0 0 0
3090 1030 2 0.5897 37.998740604976106 32.789801573315 14.22650934514375 0 0 0
3597 1199 2 0.5897 30.05982645285792 25.880566135992712 16.863951299099416 0 0 0
3599 1200 2 0.5897 38.12174878833759 28.15881161074636 17.196225277931365 0 0 0
30167 0 1 0 38.012620166763455 31.830511378516796 9.77169031992201 0 0 0
30198 0 1 0 30.153131673963333 34.052395493829984 16.110433314364702 0 0 0
30258 0 1 0 40.85044375827323 27.1476128747911 15.329619631882885 0 0 0
30265 0 1 0 31.7646873917956 29.604104165871064 12.303348835108363 0 0 0
3595 1199 3 -1.1794 30.625681133498738 26.24216337363747 17.54607152366702 0 0 0
3655 1219 3 -1.1794 39.0195782251479 29.810132231189975 17.211507373503483 0 0 0
30748 0 1 0 35.30890686363152 33.93676264009099 10.53807683080768 0 0 0
7073 2358 2 0.5897 30.402907283316555 15.98428400733028 35.05446814792846 0 0 0
1730 577 2 0.5897 44.642072235848914 26.26872889232962 8.77574901844097 0 0 0
1791 597 2 0.5897 40.724988776874596 28.456426619852486 9.445053525787023 0 0 0
30326 0 1 0 46.958837453582184 34.85528450258701 10.328286964507805 0 0 0
1790 597 2 0.5897 39.79990082410175 27.348571518664908 9.901961118533555 0 0 0
2386 796 3 -1.1794 39.36771482211466 25.58095041572804 12.593865908919698 0 0 0
1728 576 2 0.5897 40.44754785672194 25.41242555191428 9.756617478918395 0 0 0
1729 577 3 -1.1794 44.177642698448665 26.569683917034155 9.556749970576044 0 0 0
1731 577 2 0.5897 44.20014995744165 27.524704587584495 9.496251074836753 0 0 0
1789 597 3 -1.1794 40.10984313506801 28.222343239484754 10.140059017022546 0 0 0
1792 598 3 -1.1794 42.10078890415234 31.2747788353854 9.802876852690112 0 0 0
1794 598 2 0.5897 41.884227777154905 31.33438679196968 10.733350049681059 0 0 0
1795 599 3 -1.1794 44.690448944333596 29.27038014361642 9.369725752246664 0 0 0
1796 599 2 0.5897 45.64280482598823 29.174948994083977 9.381658652612755 0 0 0
1854 618 2 0.5897 41.25513717383184 32.46568791237826 9.001833690554163 0 0 0
1856 619 2 0.5897 43.90176458305019 31.557949318834833 8.960918109715333 0 0 0
1857 619 2 0.5897 44.56950418386452 32.854786151361466 9.366174779178369 0 0 0
2388 796 2 0.5897 39.22109534381829 26.50759342729087 12.783782299554252 0 0 0
2389 797 3 -1.1794 42.37462324608198 26.44917997193135 12.805908109302036 0 0 0
2390 797 2 0.5897 43.02685973816347 25.748737049908392 12.791798133011566 0 0 0
2391 797 2 0.5897 41.65902508842399 26.100086299584966 13.337212570012296 0 0 0
2392 798 3 -1.1794 45.848065061519094 26.86374650956144 11.73739959152916 0 0 0
2393 798 2 0.5897 45.46501073750729 26.953248170174263 10.864765633894311 0 0 0
2394 798 2 0.5897 45.278457195240925 27.3840276493499 12.30404389174306 0 0 0
2442 814 2 0.5897 39.08410942813654 28.731979526357545 11.837567470599536 0 0 0
2443 815 3 -1.1794 41.8812040346859 29.043233299996448 11.821785311150169 0 0 0
2444 815 2 0.5897 41.07491804823152 28.76794637655091 11.385492544902684 0 0 0
2445 815 2 0.5897 42.21026630124199 28.24846526798547 12.241657685492783 0 0 0
2446 816 3 -1.1794 44.812107090624764 29.291462672681266 12.382192695334494 0 0 0
2447 816 2 0.5897 44.069643633244205 29.55360164459068 11.837891934823556 0 0 0
2448 816 2 0.5897 44.46607704448993 29.288170326034255 13.274653149893194 0 0 0
2503 835 3 -1.1794 40.12561497496406 31.856746523931783 12.29815697860465 0 0 0
2505 835 2 0.5897 39.816478881043885 32.410659677327864 11.581325953170774 0 0 0
2506 836 3 -1.1794 42.449030591403414 32.015005374614994 14.010347967841431 0 0 0
2507 836 2 0.5897 41.938007121359874 31.680781605455994 13.2732036809365 0 0 0
2508 836 2 0.5897 43.094225771022835 31.32992089091922 14.185316909848193 0 0 0
2983 995 3 -1.1794 44.74667699784779 27.104056473495913 14.847276363878839 0 0 0
2985 995 2 0.5897 45.644155515736514 26.979179202889505 15.15577244018094 0 0 0
3037 1013 3 -1.1794 43.72666163804031 29.452774447136758 14.870897474173294 0 0 0
3038 1013 2 0.5897 42.806202978200425 29.302243892273914 15.0861367034318 0 0 0
3039 1013 2 0.5897 44.1253223379168 28.583038064893728 14.900228356684076 0 0 0
3089 1030 2 0.5897 38.72406942518205 32.36913859193312 15.486999484591207 0 0 0
3091 1031 3 -1.1794 41.9009013090312 32.9172479020446 16.720366449134186 0 0 0
3092 1031 2 0.5897 41.731781457551335 33.7082098068286 16.208498404912508 0 0 0
3093 1031 2 0.5897 42.08014678147045 32.241821914444365 16.066224249103136 0 0 0
3094 1032 3 -1.1794 45.40435324701287 32.22405452283742 15.925121279840099 0 0 0
3095 1032 2 0.5897 44.89819326962952 31.48927170980531 15.578526558033793 0 0 0
3096 1032 2 0.5897 44.93374327698322 32.48791800799507 16.715775514462766 0 0 0
3659 1220 2 0.5897 41.529990179467376 28.87898730287917 17.07521780681247 0 0 0
30179 0 1 0 42.6204110263013 34.04405516528958 11.311490807016106 0 0 0
1859 620 2 0.5897 46.6577646854569 31.9034201120934 8.766357765084775 0 0 0
30085 0 1 0 45.59347982691917 32.31318108302503 12.32446625582535 0 0 0
7354 2452 3 -1.1794 16.416518494029734 30.608418482032814 35.01969341891453 0 0 0
1733 578 2 0.5897 47.094788340576805 27.12547782701913 8.452179269788584 0 0 0
1738 580 3 -1.1794 53.37138209862719 28.35352464945579 10.100304652032815 0 0 0
1798 600 3 -1.1794 47.31555609951258 28.827769266728332 8.873912311249207 0 0 0
30356 0 1 0 47.76549522771648 29.802574251560635 15.131497251048238 0 0 0
1739 580 2 0.5897 52.66460760675046 28.662052135692978 10.667324990304792 0 0 0
1800 600 2 0.5897 47.58440060519763 28.960045997185873 9.78301033634475 0 0 0
1803 601 2 0.5897 52.46368927417417 28.407307460047395 8.216051758654947 0 0 0
1804 602 3 -1.1794 54.900827365840556 30.39567852127548 8.76554567588287 0 0 0
1806 602 2 0.5897 54.53170966312717 29.66615697969562 9.26332296945777 0 0 0
1861 621 3 -1.1794 52.5541258515234 34.15198088712659 9.197108691155814 0 0 0
1863 621 2 0.5897 52.078743624206865 33.44290786327898 9.630073948691 0 0 0
1864 622 3 -1.1794 54.89633276744279 33.01372058891815 8.632697117515011 0 0 0
1865 622 2 0.5897 54.16479013875182 33.512481066569215 8.996448346744975 0 0 0
2395 799 3 -1.1794 48.44701849820442 27.116691316861655 13.092067746434786 0 0 0
2396 799 2 0.5897 48.21779581503164 27.415787107369145 13.971971291825296 0 0 0
2397 799 2 0.5897 47.7057993000495 26.574467364900936 12.822216817294198 0 0 0
2398 800 3 -1.1794 51.24704612385205 25.678269602750117 13.066098234852289 0 0 0
2400 800 2 0.5897 50.519116301181896 26.209693326433534 12.743703131141524 0 0 0
2401 801 3 -1.1794 53.58890246342243 27.763279115387697 12.854030748731773 0 0 0
2403 801 2 0.5897 53.51276589223346 27.473161588282363 13.763023320783438 0 0 0
2449 817 3 -1.1794 47.455004240974645 29.344760396347628 11.582710529416605 0 0 0
2450 817 2 0.5897 47.80877198518199 28.53192690655718 11.943794751836322 0 0 0
2451 817 2 0.5897 46.566042376761544 29.396460189600834 11.933858400672216 0 0 0
2452 818 3 -1.1794 51.232020505450215 29.51159902838898 12.265980310551 0 0 0
2453 818 2 0.5897 52.11407740651833 29.876876140087003 12.335125047034445 0 0 0
2454 818 2 0.5897 50.7083524387801 30.218616120723816 11.88897834789716 0 0 0
2455 819 3 -1.1794 53.96092728662093 30.55034581729395 12.438376866695755 0 0 0
2457 819 2 0.5897 54.3424847118887 29.815460670195197 11.958179474349423 0 0 0
2509 837 3 -1.1794 48.857825173137435 31.75607224781905 11.615939751805351 0 0 0
2510 837 2 0.5897 48.72328207331396 32.20376154850954 12.451225980333346 0 0 0
2511 837 2 0.5897 48.405225536921535 30.918692620182664 11.716833785057593 0 0 0
2512 838 3 -1.1794 51.82331826607046 33.16347931281529 11.697558048306359 0 0 0
2513 838 2 0.5897 51.834752144717804 33.89582417282357 12.313814516710643 0 0 0
2514 838 2 0.5897 50.917617216661064 32.85396873751382 11.709417564693771 0 0 0
2986 996 3 -1.1794 47.185025475440185 26.39112182714419 15.99714626896556 0 0 0
2988 996 2 0.5897 48.113512950112515 26.590903646189645 16.116434970299256 0 0 0
2989 997 3 -1.1794 49.8007865831912 26.480787781105793 15.613463376113064 0 0 0
2990 997 2 0.5897 49.63246983012527 25.919281720335448 14.856752635641628 0 0 0
2991 997 2 0.5897 50.05884298038251 25.875588486138597 16.30871291349186 0 0 0
2992 998 3 -1.1794 52.64769888744406 26.7972330643025 15.267393419429546 0 0 0
2994 998 2 0.5897 51.69486197803551 26.823809702520037 15.354727064619105 0 0 0
3040 1014 3 -1.1794 50.937721988695884 29.08608956650582 14.964620731666479 0 0 0
3041 1014 2 0.5897 50.79240249531339 29.176818203748184 14.022875568998677 0 0 0
3042 1014 2 0.5897 50.23450644465403 28.508477578696727 15.261410811707108 0 0 0
3043 1015 3 -1.1794 54.2089708210275 29.71045814758697 15.213896001937787 0 0 0
3044 1015 2 0.5897 53.80481823521324 29.729649143000405 14.346414844622819 0 0 0
3045 1015 2 0.5897 53.9322763336743 28.874468033228553 15.589119251194852 0 0 0
3097 1033 3 -1.1794 47.93016642620289 33.45304452774782 14.523944022758089 0 0 0
3098 1033 2 0.5897 48.72819950399005 33.011998764393404 14.815240097790248 0 0 0
3099 1033 2 0.5897 47.25193066225007 32.77941925120293 14.573512776840952 0 0 0
3100 1034 3 -1.1794 50.21813472193347 32.12403972407801 14.819062940880583 0 0 0
3101 1034 2 0.5897 51.15527359012637 32.301813769126305 14.899055738909174 0 0 0
3102 1034 2 0.5897 49.94696596793711 31.865045899066335 15.699756257142942 0 0 0
3103 1035 3 -1.1794 53.1757536410386 32.533101624117094 15.06329882268826 0 0 0
3104 1035 2 0.5897 53.14212831918247 31.951966268607833 15.823155673143733 0 0 0
3662 1221 2 0.5897 48.08902745694942 30.81039025599786 17.702351014301268 0 0 0
3665 1222 2 0.5897 50.76939503221058 30.211103503108138 16.34618729723178 0 0 0
3668 1223 2 0.5897 54.30297022238801 30.456490023473048 16.91713553657881 0 0 0
3716 1239 2 0.5897 52.24468625647612 34.017585874773935 16.0856539011923 0 0 0
30010 0 1 0 50.077047626120496 26.923069946052237 9.60733568021051 0 0 0
30239 0 1 0 50.934304083917155 31.00307110698562 9.061975210744965 0 0 0
3606 1202 2 0.5897 49.75212267125465 23.471573795426693 15.951458317963233 0 0 0
3715 1239 3 -1.1794 51.70472649472182 34.350102513382595 16.802667345304783 0 0 0
1744 582 3 -1.1794 60.16632373134544 27.045654081147294 9.872088055785685 0 0 0
1811 604 2 0.5897 60.06465876440184 28.858816874570884 11.073852171729815 0 0 0
2402 801 2 0.5897 54.518289310777526 27.664149188495667 12.647522373896223 0 0 0
2456 819 2 0.5897 54.54563311789194 31.285865741766255 12.255726186201068 0 0 0
3105 1035 2 0.5897 53.52490673516516 31.987115599021234 14.358868004528357 0 0 0
1741 581 3 -1.1794 57.800508301879056 27.978021265055098 9.065117877028833 0 0 0
1743 581 2 0.5897 57.260127584629934 27.659299048386888 9.788054147661496 0 0 0
1746 582 2 0.5897 60.911755523933735 27.048976332007538 10.472548591948774 0 0 0
1749 583 2 0.5897 62.02155156227217 26.27732855000565 8.431895616708527 0 0 0
1809 603 2 0.5897 56.727417345846895 30.41514398406528 8.740446608395855 0 0 0
1810 604 3 -1.1794 59.60054030766328 29.69552837322478 11.101039386968255 0 0 0
1812 604 2 0.5897 59.81342826297555 30.115244868840918 10.267522981030574 0 0 0
1867 623 3 -1.1794 57.529374090672 33.42184536712458 9.161244850492753 0 0 0
1869 623 2 0.5897 56.5898302071688 33.34711644851474 8.994198686900074 0 0 0
1870 624 3 -1.1794 60.40709672529233 31.7626557446272 9.647862188600305 0 0 0
1872 624 2 0.5897 60.78326207153346 32.59134487064389 9.351205642170147 0 0 0
2404 802 3 -1.1794 56.170086154941615 27.38807155836219 11.75059793831042 0 0 0
2406 802 2 0.5897 56.78123384887712 27.13903338300752 12.443930676240068 0 0 0
2407 803 3 -1.1794 62.30237955909037 28.114079343143025 11.458909875301934 0 0 0
2408 803 2 0.5897 62.32700664035779 28.08603937441418 12.415381609650547 0 0 0
2409 803 2 0.5897 62.811881378427685 28.89093421068849 11.228395771675697 0 0 0
2458 820 3 -1.1794 56.78175682886484 29.91944363625419 11.436718346412071 0 0 0
2459 820 2 0.5897 57.71302674827625 29.78380934480819 11.261872402789256 0 0 0
2460 820 2 0.5897 56.4504433794382 29.049749123787038 11.660536953306254 0 0 0
2461 821 3 -1.1794 59.90868545578247 30.875053822478648 14.097138536112515 0 0 0
2462 821 2 0.5897 59.39165358601714 30.91209912825269 13.292441255782922 0 0 0
2463 821 2 0.5897 60.61825372700349 30.26405873319752 13.898568835790414 0 0 0
2515 839 3 -1.1794 58.44244660374937 32.162252965604495 11.529072427110268 0 0 0
2516 839 2 0.5897 57.99495656316548 32.90563294466575 11.124881043051431 0 0 0
2517 839 2 0.5897 57.800807170784424 31.4524534705991 11.502333008374608 0 0 0
2518 840 3 -1.1794 61.961766211158675 32.51651904829159 13.086850118609247 0 0 0
2519 840 2 0.5897 61.14294365413167 32.11333772498884 13.375305824789873 0 0 0
2520 840 2 0.5897 62.31524996697012 31.905714936426374 12.440166071920101 0 0 0
2995 999 3 -1.1794 58.01500735478902 27.399965126756783 13.976066960074416 0 0 0
2996 999 2 0.5897 57.60804215239199 26.70628689241631 14.495125282704327 0 0 0
2997 999 2 0.5897 57.69097035111892 28.212309826420167 14.365075474654923 0 0 0
2998 1000 3 -1.1794 60.89780889296126 27.415112810564224 14.386221692833503 0 0 0
2999 1000 2 0.5897 60.61257495098636 27.209824952515927 15.276575301869187 0 0 0
3000 1000 2 0.5897 60.1270949338745 27.24976004402469 13.84318456836982 0 0 0
3046 1016 3 -1.1794 56.98681507632233 29.714388413289164 15.299139118395294 0 0 0
3047 1016 2 0.5897 57.12017582819685 29.64377640359344 16.244369555638784 0 0 0
3048 1016 2 0.5897 56.03582896811937 29.731045875983874 15.191530116729032 0 0 0
3049 1017 3 -1.1794 59.845611207710135 30.639500409959183 17.280703706833812 0 0 0
3050 1017 2 0.5897 59.756992340054374 30.591829500527172 16.328807813894564 0 0 0
3051 1017 2 0.5897 58.9512566336252 30.549695558088406 17.609787247437854 0 0 0
3106 1036 3 -1.1794 56.998243736955864 32.25380216212434 14.014759622464828 0 0 0
3107 1036 2 0.5897 57.18448129686517 31.385475718295456 14.371912549276047 0 0 0
3108 1036 2 0.5897 57.54236932188831 32.31203266680965 13.229413112873418 0 0 0
3722 1241 2 0.5897 57.414420686482885 32.838904577299374 16.01295451273986 0 0 0
30124 0 1 0 60.46113951072128 33.61135434555743 15.755046538201098 0 0 0
30230 0 1 0 54.80631583682935 34.24670366446156 11.666323638542767 0 0 0
30354 0 1 0 55.54567256286083 27.567165309536495 17.23679955839038 0 0 0
3002 1001 2 0.5897 62.301167908341895 26.323191535541667 15.105914847463715 0 0 0
3110 1037 2 0.5897 63.935140719174704 32.832312437317334 15.058228728841929 0 0 0
30847 0 1 0 59.746270221385416 34.88751429555462 10.876880985362167 0 0 0
14125 4709 3 -1.1794 32.53475102803624 29.11308497031092 0.3529234603265025 0 0 1
17021 5674 2 0.5897 56.55604578706608 34.015097154578406 14.027896105722427 0 0 0
1816 606 3 -1.1794 69.58403297725731 28.381505001425023 10.173988976300244 0 0 0
1750 584 3 -1.1794 65.99584715802132 27.586065575049616 8.794141345402014 0 0 0
1751 584 2 0.5897 65.90089364235017 26.683153014531545 9.097396844871142 0 0 0
1753 585 3 -1.1794 68.5083444762015 26.326550671765354 8.799381527462334 0 0 0
1754 585 2 0.5897 67.67224635793055 26.778232016330463 8.684683002143185 0 0 0
1813 605 3 -1.1794 66.95977638372223 29.986593515467085 10.086778913127405 0 0 0
1815 605 2 0.5897 66.54993702434044 29.243883881741624 9.643330388419606 0 0 0
1817 606 2 0.5897 0.08700410778711003 28.74838465124415 9.804031873841073 1 0 0
1818 606 2 0.5897 68.91286909699332 29.038681528218817 9.989901414405198 0 0 0
1874 625 2 0.5897 63.54801508059399 33.51412913053574 9.80802863209995 0 0 0
1875 625 2 0.5897 62.73143331586516 34.40204238146304 8.893316061622171 0 0 0
1877 626 2 0.5897 67.43525084154206 32.800465083836706 9.557217068526494 0 0 0
1878 626 2 0.5897 66.03502695762955 32.73236108726766 10.128735863966376 0 0 0
1879 627 3 -1.1794 69.33555896095335 32.447147763952216 9.394861788327304 0 0 0
1881 627 2 0.5897 69.54450863924927 32.60267338342956 10.315939375620372 0 0 0
2464 822 3 -1.1794 62.808972079154 30.902026663932144 10.958099127407873 0 0 0
2465 822 2 0.5897 61.95030839547905 30.943138321097614 10.537102366901355 0 0 0
2466 822 2 0.5897 63.24116769722762 31.716734707016332 10.701801040933269 0 0 0
2467 823 3 -1.1794 66.24579824352995 30.74879117523351 12.771439147680267 0 0 0
2468 823 2 0.5897 65.63186199183707 30.117293870244286 12.396573494581498 0 0 0
2469 823 2 0.5897 65.94320390471063 30.872708450491913 13.671057450200111 0 0 0
2470 824 3 -1.1794 69.14549359157526 29.96179974662997 12.660361928478599 0 0 0
2471 824 2 0.5897 69.22954348988802 29.08089673106109 12.295427544840175 0 0 0
2472 824 2 0.5897 68.21562937434258 30.170739096618647 12.571319431822271 0 0 0
2521 841 3 -1.1794 64.87040332016282 33.03427633935935 11.39717661293327 0 0 0
2522 841 2 0.5897 65.10771978792016 32.40600801665225 12.079226168927315 0 0 0
2523 841 2 0.5897 65.38919022443291 33.81335147411058 11.59750810197892 0 0 0
2524 842 3 -1.1794 69.1479564151794 32.5938567741598 12.65773577639299 0 0 0
2525 842 2 0.5897 69.31986959162217 31.65232750566106 12.671885325964832 0 0 0
2526 842 2 0.5897 68.7409811462839 32.77625697961713 13.504690799290652 0 0 0
3003 1001 2 0.5897 62.66539752080948 26.71003218026407 16.523513583806164 0 0 0
3004 1002 3 -1.1794 67.27934465377218 27.973908540854957 15.696220733466495 0 0 0
3005 1002 2 0.5897 67.2389538920492 27.44154808213194 14.901744116069484 0 0 0
3006 1002 2 0.5897 66.89156367332446 27.421675461728352 16.375114884320872 0 0 0
3007 1003 3 -1.1794 70.0277519252581 27.317954295186222 15.13782665581553 0 0 0
3008 1003 2 0.5897 0.28578112435073577 28.05677405893067 15.380686002530325 1 0 0
3009 1003 2 0.5897 69.14468672154881 27.592955894999413 15.384406189356424 0 0 0
3052 1018 3 -1.1794 65.87724806228434 30.634745512620167 15.71411177781989 0 0 0
3053 1018 2 0.5897 66.38000284127764 29.824661612845894 15.799166250688577 0 0 0
3054 1018 2 0.5897 66.53693357149895 31.31204739300841 15.564747852918329 0 0 0
3109 1037 3 -1.1794 64.27954415117051 33.72500585865632 15.084993422751804 0 0 0
3111 1037 2 0.5897 63.65178890286608 34.2084210331708 15.622082809799714 0 0 0
3112 1038 3 -1.1794 68.45511899839391 32.48543432054178 15.2761337675591 0 0 0
3113 1038 2 0.5897 68.4857303524094 33.21495988047352 15.895072974406421 0 0 0
3114 1038 2 0.5897 68.9010751886476 31.768815871669535 15.72758974536781 0 0 0
3674 1225 2 0.5897 65.17036298961726 30.260258962812483 17.685254297768626 0 0 0
3677 1226 2 0.5897 68.52407230148103 29.563087984633622 16.798497618001477 0 0 0
30170 0 1 0 64.38025886041588 27.91217813415922 13.924731218027738 0 0 0
3616 1206 3 -1.1794 65.48355680108978 27.356675349228524 17.719020162784858 0 0 0
3676 1226 3 -1.1794 68.63160846107105 30.391151328002287 17.26644965619737 0 0 0
14181 4727 2 0.5897 23.888765941316105 33.71694728510625 0.045074500783863346 0 0 1
3115 1039 3 -1.1794 4.934124178678963 2.6988666086250523 17.701260662756713 0 0 0
3117 1039 2 0.5897 4.518080062795385 2.584503422840239 18.555696127360275 0 0 0
3175 1059 3 -1.1794 1.837640801708457 5.780034411031366 18.262897591834193 0 0 0
3176 1059 2 0.5897 2.5495819564964273 5.1416788734366055 18.219646336754167 0 0 0
3178 1060 3 -1.1794 4.8867849007494115 5.497145717564977 18.30783785359854 0 0 0
3179 1060 2 0.5897 5.417568937397528 6.22711472988332 17.989019427617936 0 0 0
3180 1060 2 0.5897 5.198562022289406 5.3454204490588575 19.200029641451493 0 0 0
3227 1076 2 0.5897 5.847148671148261 8.642563565449487 18.27126056054073 0 0 0
3733 1245 3 -1.1794 2.2130879462579145 3.1876124764872777 20.754274290277344 0 0 0
3734 1245 2 0.5897 1.552475214743306 3.33815387593482 20.078137729117888 0 0 0
3735 1245 2 0.5897 1.7273217319883887 3.229608324039382 21.577985009245147 0 0 0
3736 1246 3 -1.1794 4.808694350608857 1.769215066244527 20.696801102470385 0 0 0
3737 1246 2 0.5897 5.285684069655201 1.0078984655667753 20.366482672820307 0 0 0
3738 1246 2 0.5897 3.8861044677035075 1.5253373466103421 20.622079450669872 0 0 0
3790 1264 3 -1.1794 3.2496594589283827 6.758834037897924 20.72183977580848 0 0 0
3791 1264 2 0.5897 3.138155381487396 6.139007236145386 20.000997688565548 0 0 0
3792 1264 2 0.5897 3.06769609047555 6.246207467428499 21.50945345650089 0 0 0
3793 1265 3 -1.1794 5.936629032469145 4.709303875623252 20.836930931794083 0 0 0
3794 1265 2 0.5897 5.596626755096227 3.8896849518220065 20.477965800549917 0 0 0
3795 1265 2 0.5897 5.406304615472984 4.867518950530298 21.61792779867916 0 0 0
3854 1285 2 0.5897 2.027964352286246 8.046410800882748 19.866688644619682 0 0 0
3857 1286 2 0.5897 6.9813153179466765 7.832779699020447 20.022186645703666 0 0 0
4354 1452 3 -1.1794 5.301589983449296 3.173670951483203 24.070235227548693 0 0 0
4355 1452 2 0.5897 5.7173966533341245 2.465991803440557 23.57776516277641 0 0 0
4356 1452 2 0.5897 5.202011159718078 2.8236682490664538 24.955567802944923 0 0 0
4411 1471 3 -1.1794 3.7410008954177694 5.1318177794489905 23.49188558876607 0 0 0
4412 1471 2 0.5897 4.175893816893312 4.289411239358674 23.623988836226527 0 0 0
4413 1471 2 0.5897 3.3465543947167595 5.3339190131709255 24.340295210919347 0 0 0
4414 1472 3 -1.1794 6.500773386226013 5.745845405435164 24.394275709764184 0 0 0
4415 1472 2 0.5897 5.694134007588463 5.438006428394035 23.980995519793417 0 0 0
4416 1472 2 0.5897 6.818784605547045 4.99193297588082 24.890981437901157 0 0 0
4472 1491 2 0.5897 3.671835365075246 7.872635345123699 23.703561590070873 0 0 0
3856 1286 3 -1.1794 6.064295906021382 7.750621405645766 19.760350731415308 0 0 0
30005 0 1 0 0.594299085598067 7.406669132623955 26.622407704843486 0 0 0
3118 1040 3 -1.1794 8.278340845904573 1.135897801919202 18.914107986612606 0 0 0
3119 1040 2 0.5897 8.96065579555124 1.6062982793867926 18.435148944700693 0 0 0
3120 1040 2 0.5897 8.750267085612059 0.6560436979314724 19.59473849348082 0 0 0
3121 1041 3 -1.1794 11.35888898098239 1.7135106339086719 18.753527812893484 0 0 0
3123 1041 2 0.5897 11.203211516249564 0.9054027579899865 18.26469506175278 0 0 0
3124 1042 3 -1.1794 17.09357363115306 1.3708278294577685 18.545570768515955 0 0 0
3125 1042 2 0.5897 16.191882428873104 1.1027299628169105 18.36863068515168 0 0 0
3181 1061 3 -1.1794 10.820133345065834 6.039569754379511 18.57796863225208 0 0 0
3182 1061 2 0.5897 11.39874830817894 6.053965023199959 19.34035299513411 0 0 0
3183 1061 2 0.5897 10.637812908404083 5.111212605340846 18.432558921618117 0 0 0
3184 1062 3 -1.1794 15.713174143037902 3.9401044609253675 18.519531347386042 0 0 0
3186 1062 2 0.5897 15.015737121473945 4.550353372875069 18.27992861166583 0 0 0
3230 1077 2 0.5897 9.097480596255512 7.122543662944727 17.155669465320663 0 0 0
3233 1078 2 0.5897 11.284789428147304 8.777665273873392 18.827487745782253 0 0 0
3739 1247 3 -1.1794 8.328227414540024 2.904113545450567 21.151655231280603 0 0 0
3740 1247 2 0.5897 7.652413352596762 3.5500679030908846 21.357204915888268 0 0 0
3741 1247 2 0.5897 7.987642084307447 2.4344274347848476 20.390321329179525 0 0 0
3742 1248 3 -1.1794 11.435215605071223 3.495089470385273 20.63083205056585 0 0 0
3743 1248 2 0.5897 10.575462556256257 3.3544024800638934 21.027396267701658 0 0 0
3744 1248 2 0.5897 11.615923631888455 2.6840704618853173 20.155622454466908 0 0 0
3745 1249 3 -1.1794 15.093426943447248 2.628980584704491 20.940762555946684 0 0 0
3746 1249 2 0.5897 15.326275248240496 2.843360231128204 20.03740382567386 0 0 0
3747 1249 2 0.5897 15.879264161531115 2.835730123368491 21.446674731862707 0 0 0
3796 1266 3 -1.1794 8.45050472813649 7.2389971531818595 21.13242940454403 0 0 0
3797 1266 2 0.5897 8.678100721498081 6.783258345151814 21.942820370976566 0 0 0
3798 1266 2 0.5897 8.76232369170432 6.66080035904639 20.43623329143305 0 0 0
3799 1267 3 -1.1794 11.361125089682794 6.149696414481398 21.595130726888915 0 0 0
3800 1267 2 0.5897 11.548792332272575 5.216346632085003 21.694484741416666 0 0 0
3801 1267 2 0.5897 10.887918170807163 6.385605026824676 22.393037481087894 0 0 0
3802 1268 3 -1.1794 14.489512431997957 5.259826908162067 21.229069582824994 0 0 0
3803 1268 2 0.5897 14.861066101405688 4.388218164069543 21.093134999594913 0 0 0
3804 1268 2 0.5897 15.245160946204381 5.847278124132965 21.217683074229342 0 0 0
3860 1287 2 0.5897 9.59249338785567 9.687514110217778 21.34459984819282 0 0 0
3865 1289 3 -1.1794 15.160088157311524 7.8670829404359 22.886767234003525 0 0 0
3867 1289 2 0.5897 14.469923693297835 8.129738998969742 22.277739012254333 0 0 0
4357 1453 3 -1.1794 9.815815776053931 3.7973626270535066 23.348139031711337 0 0 0
4358 1453 2 0.5897 9.279371567689305 3.166747508313545 22.86773960726548 0 0 0
4359 1453 2 0.5897 9.580014333263588 3.662962150285336 24.26605286091456 0 0 0
4360 1454 3 -1.1794 12.024156926806002 2.1136541250906933 24.14454950470678 0 0 0
4361 1454 2 0.5897 12.788548353670821 1.697897907773824 23.745695514737037 0 0 0
4362 1454 2 0.5897 11.628269245716641 2.6192816258057596 23.43472849527163 0 0 0
4363 1455 3 -1.1794 16.143590597868908 2.894056958491446 23.34852249589785 0 0 0
4364 1455 2 0.5897 15.927613471646874 2.068896036567549 23.782913100344558 0 0 0
4365 1455 2 0.5897 15.459470679847476 3.500646129864264 23.63182560603135 0 0 0
4417 1473 3 -1.1794 9.291085933478465 6.352489272345866 23.472007504843283 0 0 0
4418 1473 2 0.5897 9.309869631238744 5.397001456096791 23.417953695728983 0 0 0
4419 1473 2 0.5897 8.393123092175426 6.5606584924722515 23.729999481544446 0 0 0
4420 1474 3 -1.1794 12.280965349965927 5.88892856669213 24.29842238542237 0 0 0
4421 1474 2 0.5897 12.678207961880739 6.23975328204729 23.5013324413104 0 0 0
4422 1474 2 0.5897 12.463650125353563 4.949940149070661 24.26438035362182 0 0 0
4476 1492 2 0.5897 6.664331435722849 7.813114768349247 25.178567649578515 0 0 0
30358 0 1 0 13.362373702430432 7.362166290733326 16.6752046631898 0 0 0
3185 1062 2 0.5897 16.396995797408426 4.493401944715167 18.89699874053936 0 0 0
3127 1043 3 -1.1794 18.942364990151933 3.515593565497316 19.20802496936231 0 0 0
3128 1043 2 0.5897 19.82251072320541 3.1427547143307804 19.157358414350558 0 0 0
3129 1043 2 0.5897 18.387272935358773 2.883372131231456 18.751514950296567 0 0 0
3130 1044 3 -1.1794 21.40325911265975 2.642755472712924 17.964962343559684 0 0 0
3131 1044 2 0.5897 22.175076483044197 3.2047956987532693 18.033088848863116 0 0 0
3187 1063 3 -1.1794 19.14493106472377 6.917094476692638 18.23563766163829 0 0 0
3189 1063 2 0.5897 18.9551780562717 6.083139285571311 18.66545663815254 0 0 0
3236 1079 2 0.5897 17.20170519722764 9.508319407762972 17.59418841787857 0 0 0
3240 1080 2 0.5897 21.018128376709118 9.303996768021879 17.313753471613296 0 0 0
3748 1250 3 -1.1794 21.037025053327458 2.135264786942284 21.808386667526154 0 0 0
3749 1250 2 0.5897 21.280321179791006 1.2099617897215786 21.837595398194225 0 0 0
3750 1250 2 0.5897 20.090336899983324 2.1390697481370133 21.949803868871278 0 0 0
3805 1269 3 -1.1794 16.6772065855602 6.6502476293331005 20.925423049050124 0 0 0
3806 1269 2 0.5897 17.020102839121783 7.539518965298508 21.014023922860556 0 0 0
3807 1269 2 0.5897 17.44294164150923 6.085986617287382 21.032619804328665 0 0 0
3808 1270 3 -1.1794 19.063228369753936 5.256011452886755 21.30584663907217 0 0 0
3809 1270 2 0.5897 19.159612010720767 4.56168476832131 20.6540381107396 0 0 0
3810 1270 2 0.5897 19.92217105813196 5.31317591072648 21.724394085183672 0 0 0
3870 1290 2 0.5897 19.047503478524437 8.73700742972294 21.073468945989365 0 0 0
3872 1291 2 0.5897 21.135367177778516 8.824232696620784 19.861801958725 0 0 0
4366 1456 3 -1.1794 20.912240975846224 2.4185751343074 24.83896150419513 0 0 0
4367 1456 2 0.5897 21.242955928820738 1.520390232917906 24.827832243487684 0 0 0
4368 1456 2 0.5897 21.213497750043217 2.79549739294179 24.012277769271815 0 0 0
4423 1475 3 -1.1794 19.864881092870956 7.4252121708241585 23.597038741608937 0 0 0
4424 1475 2 0.5897 19.54870589497772 7.434176708837891 22.69360945038056 0 0 0
4425 1475 2 0.5897 20.172196138658528 6.529225116556974 23.734866538870445 0 0 0
4426 1476 3 -1.1794 21.594461516710428 5.2626996695723 22.95187004989984 0 0 0
4427 1476 2 0.5897 22.3902166960578 5.278474981939608 22.420122164471938 0 0 0
4428 1476 2 0.5897 21.884578301079895 5.524114544189109 23.825784118569917 0 0 0
4481 1494 2 0.5897 18.80613339583193 9.177642889275667 24.289182435957677 0 0 0
30041 0 1 0 22.10793376151995 6.154681222052542 19.14746709049021 0 0 0
30048 0 1 0 16.669379735105643 5.6147033317732395 24.624704108863035 0 0 0
3753 1251 2 0.5897 22.353666195655453 3.4845991398394167 21.438753644241455 0 0 0
4488 1496 2 0.5897 23.694457812628215 9.104555835351826 23.477024869311183 0 0 0
4989 1663 2 0.5897 20.022260606516067 2.000050816771466 26.205277060001603 0 0 0
18986 6329 2 0.5897 18.33879965948881 2.9243417945648793 22.345154117425835 0 1 0
3133 1045 3 -1.1794 24.016275005201926 3.8363824342594857 18.32467719800767 0 0 0
3135 1045 2 0.5897 23.873006000482864 3.9473739935365675 19.264564312658923 0 0 0
3136 1046 3 -1.1794 26.434676753074534 3.2825906705487466 17.24767315959471 0 0 0
3137 1046 2 0.5897 26.977387051070615 3.5029481062065906 16.490612782542488 0 0 0
3139 1047 3 -1.1794 30.320014012201185 2.361129458421822 18.4274118059541 0 0 0
3140 1047 2 0.5897 30.580021176553807 2.680426315217153 19.29151691913124 0 0 0
3141 1047 2 0.5897 30.17948604366393 1.4223668203413495 18.55073756382051 0 0 0
3192 1064 2 0.5897 25.093602741464696 7.034978024155527 17.04051413937605 0 0 0
3193 1065 3 -1.1794 28.22489120171042 5.434993995577785 17.42839864717914 0 0 0
3194 1065 2 0.5897 27.368432435571183 5.8538277718790255 17.513764495537632 0 0 0
3195 1065 2 0.5897 28.358300613429588 4.988877997581622 18.264708504956296 0 0 0
3248 1083 2 0.5897 30.61656930324467 7.783725599466189 18.09904105550283 0 0 0
3751 1251 3 -1.1794 23.285268581660574 3.5766614531594016 21.239070774489583 0 0 0
3752 1251 2 0.5897 23.729001551947484 3.0934054244345894 21.93606171280906 0 0 0
3754 1252 3 -1.1794 27.52444999842545 2.6068339031067946 20.422238640855127 0 0 0
3755 1252 2 0.5897 26.832681009154456 2.2622339474144426 20.9869842675581 0 0 0
3756 1252 2 0.5897 27.110204952267885 2.6989083159262193 19.564243870536295 0 0 0
3757 1253 3 -1.1794 30.26522505132623 3.096652862957327 21.12054935316262 0 0 0
3758 1253 2 0.5897 29.438714435440904 2.759299426152219 20.775144590842363 0 0 0
3759 1253 2 0.5897 30.145132105840798 3.0995171180507057 22.07018137312506 0 0 0
3811 1271 3 -1.1794 29.906956978335824 6.176464896321437 21.18423533226504 0 0 0
3812 1271 2 0.5897 30.8532917098059 6.101223200830076 21.06167264550708 0 0 0
3813 1271 2 0.5897 29.536024092742874 5.514375551328221 20.600901851488683 0 0 0
3878 1293 2 0.5897 27.5823735378135 8.453817112250332 21.45526923715257 0 0 0
4369 1457 3 -1.1794 24.015166794635515 2.796139670668 23.908245252473712 0 0 0
4370 1457 2 0.5897 24.714240922345557 2.1824192558099167 23.682691774899624 0 0 0
4371 1457 2 0.5897 23.674687910072297 2.4756504448068952 24.743465365438794 0 0 0
4372 1458 3 -1.1794 27.110074593361414 2.0610401543669212 23.64078419648274 0 0 0
4373 1458 2 0.5897 27.4340420516229 1.2926979575173525 23.170754795554217 0 0 0
4374 1458 2 0.5897 26.877755687660652 1.7310778828784126 24.508762173581328 0 0 0
4375 1459 3 -1.1794 30.122295155883258 2.6525680062162964 23.84262858151851 0 0 0
4376 1459 2 0.5897 31.074840121440133 2.6159814390491514 23.755729674748455 0 0 0
4377 1459 2 0.5897 29.823476082201726 1.782950767211044 23.576724867420953 0 0 0
4429 1477 3 -1.1794 24.338474102933603 5.651519068509722 23.81052435456447 0 0 0
4430 1477 2 0.5897 25.151618718089697 5.96424052121977 24.207051029724436 0 0 0
4431 1477 2 0.5897 24.450703528398847 4.702902024572802 23.749187257149163 0 0 0
4432 1478 3 -1.1794 26.75346706486715 6.762555874356641 24.253480094848086 0 0 0
4433 1478 2 0.5897 27.304360094020268 6.300464211399689 24.8853186305188 0 0 0
4434 1478 2 0.5897 26.394816543167806 7.502363438017773 24.743671150198285 0 0 0
4435 1479 3 -1.1794 29.733818602894114 5.346267609923525 23.723684744948667 0 0 0
4436 1479 2 0.5897 29.7198945124685 5.471820794609473 22.77485557723285 0 0 0
4437 1479 2 0.5897 29.63267710986873 4.401845572819907 23.842303634795257 0 0 0
30025 0 1 0 28.31442213026136 4.301101015185413 26.69493572091083 0 0 0
30049 0 1 0 25.93373714163066 5.677625631910298 20.59204383952937 0 0 0
3244 1082 3 -1.1794 27.294334551760812 8.74395086337298 19.44479964322777 0 0 0
3882 1294 2 0.5897 30.59355810349751 8.743014796248728 21.033157432644508 0 0 0
4998 1666 2 0.5897 30.29385625685243 2.428346970049008 25.909755131493913 0 0 0
5106 1702 2 0.5897 25.84661085193918 9.578098103712989 25.01397644497994 0 0 0
5108 1703 2 0.5897 30.209290187274892 8.588796308079287 23.809548714250127 0 0 0
3254 1085 2 0.5897 37.35364738791658 8.07646468854222 17.641666080280515 0 0 0
3142 1048 3 -1.1794 32.79261087388492 2.655461895923209 17.82001338173565 0 0 0
3144 1048 2 0.5897 31.835988247856008 2.622668214862449 17.81462625641956 0 0 0
3145 1049 3 -1.1794 35.60228324289855 3.561504052701224 16.8641118325129 0 0 0
3146 1049 2 0.5897 36.458479784106466 3.1639313847439086 16.705697957422217 0 0 0
3147 1049 2 0.5897 35.36652194027838 3.2794244044451792 17.74789847979079 0 0 0
3150 1050 2 0.5897 38.99781464773375 3.8441052096224593 19.01881050042172 0 0 0
3196 1066 3 -1.1794 32.777362102293644 5.278949904168351 16.80265196730597 0 0 0
3198 1066 2 0.5897 32.596239959335904 5.039321583621533 15.893803755981525 0 0 0
3201 1067 2 0.5897 39.04135355488638 6.7748474436608195 19.383769183249004 0 0 0
3250 1084 3 -1.1794 34.71968942077384 6.675922053877659 18.554165789101535 0 0 0
3257 1086 2 0.5897 39.87973512719007 8.488688302262746 18.38783263365271 0 0 0
3760 1254 3 -1.1794 33.02120224457176 3.1357453580397108 20.39434661223646 0 0 0
3761 1254 2 0.5897 33.05024686950492 3.041059652656799 19.442284276996656 0 0 0
3762 1254 2 0.5897 32.09886804395691 3.0141020873565343 20.61958892624715 0 0 0
3763 1255 3 -1.1794 36.98506133134687 2.324590171894004 19.58373887673109 0 0 0
3764 1255 2 0.5897 36.81982093056292 3.2317183086404 19.84073330425063 0 0 0
3765 1255 2 0.5897 36.52441117175776 1.8015660623916314 20.23984801712839 0 0 0
3766 1256 3 -1.1794 39.074691293108664 3.079042485968538 21.23748991123466 0 0 0
3768 1256 2 0.5897 38.99732879926169 2.1545968696344593 21.001593701541335 0 0 0
3814 1272 3 -1.1794 32.73935400256228 5.990873513305169 20.322846501272437 0 0 0
3815 1272 2 0.5897 33.2356508961311 6.47082973647962 19.65985049093712 0 0 0
3816 1272 2 0.5897 33.02794013846702 5.083131101317169 20.228220099192658 0 0 0
3817 1273 3 -1.1794 36.4891873190589 5.3536428508701865 20.181546336023708 0 0 0
3818 1273 2 0.5897 36.00047716173737 5.690506911938416 19.43060332043045 0 0 0
3819 1273 2 0.5897 35.84762782665841 5.323079803364998 20.891263825513832 0 0 0
3822 1274 2 0.5897 38.1858306130995 5.767823134843174 21.013919948043064 0 0 0
4378 1460 3 -1.1794 32.69908627582912 1.9253142904277696 23.166623755530342 0 0 0
4379 1460 2 0.5897 33.23285125571345 2.4944839328838255 22.612211696024012 0 0 0
4380 1460 2 0.5897 33.07736488682325 2.018618421575834 24.040942312699183 0 0 0
4381 1461 3 -1.1794 36.13666139033539 2.347664322495569 24.71476252405109 0 0 0
4382 1461 2 0.5897 36.15200318454893 1.4173544310252064 24.93952958489137 0 0 0
4383 1461 2 0.5897 36.203901897357575 2.7989915374335004 25.556198451906855 0 0 0
4386 1462 2 0.5897 37.74396152562811 2.911573464550149 23.938244189177137 0 0 0
4438 1480 3 -1.1794 32.73802539865444 5.514059099374791 23.3850611405546 0 0 0
4439 1480 2 0.5897 31.836959269439745 5.3755906346759375 23.676846341741918 0 0 0
4440 1480 2 0.5897 32.65878634669553 5.731440407828259 22.456245391526867 0 0 0
4441 1481 3 -1.1794 35.9624371697794 5.626502321809034 23.090956885466824 0 0 0
4442 1481 2 0.5897 36.32286907193297 5.772735572664516 23.965563496439046 0 0 0
4443 1481 2 0.5897 35.053204171968304 5.918972106878593 23.154107729083915 0 0 0
5057 1686 2 0.5897 33.550325381855025 4.917220569167714 25.244468325485386 0 0 0
3199 1067 3 -1.1794 38.930127921162594 7.177466090186713 18.522514327828063 0 0 0
3251 1084 2 0.5897 34.23343975629429 6.119922741614733 17.945349045256854 0 0 0
4495 1499 3 -1.1794 38.61007279539103 7.755464167664081 23.809949092257945 0 0 0
4496 1499 2 0.5897 38.481148292408065 8.584029542382313 23.348332396171156 0 0 0
3152 1051 2 0.5897 41.977132753896946 2.232494964328143 18.988352964766683 0 0 0
3155 1052 2 0.5897 44.728739587875815 2.860780014545182 17.041389667402523 0 0 0
3148 1050 3 -1.1794 39.52447630234879 4.0880750384229545 18.257667661829203 0 0 0
3820 1274 3 -1.1794 39.0180660026776 6.200783785405513 21.20408089604747 0 0 0
4385 1462 2 0.5897 38.89727293930899 3.2110513884209952 23.00439143764526 0 0 0
3151 1051 3 -1.1794 41.62196405911313 2.3304122082281515 18.104894543355904 0 0 0
3153 1051 2 0.5897 40.779373363279724 2.7664524440975358 18.23194296154319 0 0 0
3154 1052 3 -1.1794 44.00893363428101 3.4695284637500508 17.207330824078795 0 0 0
3156 1052 2 0.5897 43.337798909997964 2.93696127065786 17.634159088053643 0 0 0
3202 1068 3 -1.1794 42.01489732349127 5.78291224918947 18.280905275191586 0 0 0
3203 1068 2 0.5897 42.25239035785708 6.481398335007251 17.671030364754085 0 0 0
3204 1068 2 0.5897 41.557140290015724 5.138415347041207 17.741170574919778 0 0 0
3260 1087 2 0.5897 41.89990915534287 8.683958348176127 17.600054484087423 0 0 0
3264 1088 2 0.5897 45.39157639665283 7.844268733542731 17.85676137625698 0 0 0
3767 1256 2 0.5897 40.00961864105152 3.208676005360736 21.396664781700714 0 0 0
3769 1257 3 -1.1794 41.61953938896511 2.684328065344509 21.009298090562346 0 0 0
3770 1257 2 0.5897 42.339095952512395 2.1955789196830993 21.408790466972512 0 0 0
3771 1257 2 0.5897 41.997098284340986 3.5384569131958203 20.799191413697564 0 0 0
3821 1274 2 0.5897 39.49340227754806 5.57674990341165 21.752595835003763 0 0 0
3823 1275 3 -1.1794 42.69370034215967 4.981635351283039 20.82161265067883 0 0 0
3824 1275 2 0.5897 42.55221605446424 5.831744972486053 21.23817885756819 0 0 0
3825 1275 2 0.5897 42.553205297720844 5.1450343674099805 19.88898554617241 0 0 0
3826 1276 3 -1.1794 45.53447051143993 6.602252086732598 20.491065462676286 0 0 0
3827 1276 2 0.5897 44.60614900317531 6.383293716424198 20.57173441950904 0 0 0
3828 1276 2 0.5897 45.560777555802595 7.557842959010558 20.539911492706384 0 0 0
3894 1298 2 0.5897 40.73858184170472 7.218251190408553 21.713872989538284 0 0 0
4384 1462 3 -1.1794 38.699428188534625 2.89090974928972 23.884504153006606 0 0 0
4387 1463 3 -1.1794 41.621831453427674 2.390073787289571 24.084128134342066 0 0 0
4388 1463 2 0.5897 41.18763552449699 1.6077639961610586 23.743985309100925 0 0 0
4389 1463 2 0.5897 41.32245842530486 3.0979414991708167 23.513574004388822 0 0 0
4390 1464 3 -1.1794 44.33067521351872 2.48989206117475 24.42011899414683 0 0 0
4391 1464 2 0.5897 44.81610572254051 3.065968214497308 23.829589005494444 0 0 0
4392 1464 2 0.5897 43.41215562093743 2.628153637574096 24.18894922866324 0 0 0
4444 1482 3 -1.1794 40.518892625542584 4.924914826230341 23.022731963190157 0 0 0
4445 1482 2 0.5897 40.192658094536924 5.209326063226818 23.87649593434851 0 0 0
4446 1482 2 0.5897 41.249799331707024 5.514295116909785 22.836620351389186 0 0 0
4447 1483 3 -1.1794 45.43476485504263 4.860657962882714 22.786226715295992 0 0 0
4448 1483 2 0.5897 46.2547579013411 4.436783217700032 23.039552705248983 0 0 0
4449 1483 2 0.5897 45.464658029353885 4.888893429208938 21.829910406148308 0 0 0
30103 0 1 0 43.80503057152898 6.672020045569692 25.214301675619925 0 0 0
30104 0 1 0 45.32948639012084 2.5840026353560703 20.70780134138053 0 0 0
3259 1087 3 -1.1794 42.36463345550502 8.176718775676427 16.934493874898884 0 0 0
3892 1298 3 -1.1794 41.55170302875665 7.113606140946144 22.207952883914462 0 0 0
3895 1299 3 -1.1794 45.5595471273615 9.302920115983106 20.54508025335859 0 0 0
3159 1053 2 0.5897 51.99185463969921 2.843818905785654 18.802876584731962 0 0 0
3205 1069 3 -1.1794 46.573794330065525 6.279080618699708 17.87320770073019 0 0 0
3207 1069 2 0.5897 46.080543447042366 6.077834350733627 18.66846592286656 0 0 0
3208 1070 3 -1.1794 49.97572781568991 6.24422145842357 18.101990453558116 0 0 0
3209 1070 2 0.5897 50.56984852115029 6.9935154543496365 18.144560341448276 0 0 0
3210 1070 2 0.5897 50.27312810564101 5.662108844392197 18.801225735251794 0 0 0
3211 1071 3 -1.1794 53.894840083617545 5.343677511902542 16.95811022436529 0 0 0
3212 1071 2 0.5897 54.16857057305655 6.173518949513962 17.348837031511238 0 0 0
3266 1089 2 0.5897 48.47675194846093 7.395346430294916 19.066867747710234 0 0 0
3772 1258 3 -1.1794 48.615155393205654 1.085333184374349 21.570542679355405 0 0 0
3773 1258 2 0.5897 47.98335833634616 1.3175612519879907 20.890002910971074 0 0 0
3774 1258 2 0.5897 49.285350964906236 1.7667683280463453 21.51843179962708 0 0 0
3775 1259 3 -1.1794 50.64460725417018 2.7149835888516534 21.248067440617795 0 0 0
3776 1259 2 0.5897 50.57078510971373 2.4245056186520055 22.15713548772487 0 0 0
3777 1259 2 0.5897 50.52008353844312 3.6631982947625117 21.28824832317367 0 0 0
3778 1260 3 -1.1794 53.62653169106938 2.960136334717916 21.037714797244472 0 0 0
3779 1260 2 0.5897 52.92169123933264 2.790391814529258 21.66270864432509 0 0 0
3780 1260 2 0.5897 54.424010271913076 2.700300469137287 21.498957691479053 0 0 0
3829 1277 3 -1.1794 47.9243959546022 6.5082392905886275 21.654123419436782 0 0 0
3830 1277 2 0.5897 47.04713532953769 6.486460045798479 21.27179980157818 0 0 0
3831 1277 2 0.5897 47.77663636655658 6.443998653303084 22.597665738892523 0 0 0
3832 1278 3 -1.1794 50.70709290302742 5.379648566260601 20.786004491358696 0 0 0
3833 1278 2 0.5897 51.171798315993264 6.194589998864832 20.595870080273034 0 0 0
3834 1278 2 0.5897 49.79197415893477 5.642546952171434 20.884364663900225 0 0 0
3835 1279 3 -1.1794 54.18914486792499 5.70703817391021 20.29228489454286 0 0 0
3836 1279 2 0.5897 53.688944754159756 4.891040475198691 20.305681688263316 0 0 0
3900 1300 2 0.5897 47.83780535659413 8.32967277505991 22.07051012654697 0 0 0
3903 1301 2 0.5897 51.80967451960257 9.794633980022933 22.37373761864181 0 0 0
3905 1302 2 0.5897 53.52132553429853 7.358344078268987 20.844758776081353 0 0 0
4393 1465 3 -1.1794 47.371462419181256 3.1197056111403594 24.08571848020313 0 0 0
4394 1465 2 0.5897 47.888745266286215 2.6415173941724355 23.437655339830428 0 0 0
4395 1465 2 0.5897 47.635090221794336 2.7457988860398785 24.926507105538686 0 0 0
4396 1466 3 -1.1794 50.3329537753256 2.51592828973584 23.82179032164751 0 0 0
4397 1466 2 0.5897 50.37528028345778 1.8639188115632777 24.52130706487589 0 0 0
4398 1466 2 0.5897 49.999055124554914 3.3048015415548093 24.248899442530114 0 0 0
4399 1467 3 -1.1794 53.10890381421706 3.1484277255703454 24.069850090469874 0 0 0
4400 1467 2 0.5897 53.40612278139765 2.260882623912224 23.86945918045511 0 0 0
4401 1467 2 0.5897 52.19106463572089 3.1611552864163968 23.798481041314496 0 0 0
4450 1484 3 -1.1794 47.61424500564842 6.488799011863304 24.409722276745644 0 0 0
4451 1484 2 0.5897 46.71186481457027 6.358552234068218 24.701231403679074 0 0 0
4452 1484 2 0.5897 47.82167246493986 7.387599713971896 24.665386910545983 0 0 0
4453 1485 3 -1.1794 49.80996753508297 4.892218492663574 25.02942873792879 0 0 0
4454 1485 2 0.5897 49.066678582914456 5.389133032291431 24.687625850734356 0 0 0
4455 1485 2 0.5897 50.17479781829202 5.448859662160546 25.717382438538735 0 0 0
30054 0 1 0 52.80349671235029 6.462405968965559 23.56192697341453 0 0 0
30319 0 1 0 48.22835286120261 2.6775588232677148 18.59940118933035 0 0 0
3271 1091 3 -1.1794 54.65961792639026 7.915392276579381 18.059475876774474 0 0 0
5018 1673 2 0.5897 53.38124864685379 2.5975567687665797 26.29448043145502 0 0 0
5128 1710 3 -1.1794 54.32945482929238 8.77303822098831 25.5479162321285 0 0 0
3162 1054 2 0.5897 56.30982898692607 2.8068352499201406 17.097057777178676 0 0 0
3272 1091 2 0.5897 53.9933170333821 7.977273188918847 18.743907279968983 0 0 0
3160 1054 3 -1.1794 57.15475280816114 2.3908177466991622 17.268126226828294 0 0 0
3161 1054 2 0.5897 57.263911449201224 2.4506020265345367 18.217200428023514 0 0 0
3163 1055 3 -1.1794 60.30742674876838 1.7342362672019012 17.414639535684792 0 0 0
3164 1055 2 0.5897 60.09892069720607 0.8289526621466046 17.183948670324 0 0 0
3168 1056 2 0.5897 62.52986128362181 2.0980119710148446 18.966925065986025 0 0 0
3213 1071 2 0.5897 53.273773356810736 4.975750827680974 17.58670984698842 0 0 0
3214 1072 3 -1.1794 58.19400319990768 5.263446078392324 18.003647618402358 0 0 0
3215 1072 2 0.5897 59.12987820308002 5.360807658986721 17.827891295756906 0 0 0
3216 1072 2 0.5897 57.809118466573906 5.063376013169595 17.1503793109261 0 0 0
3276 1092 2 0.5897 58.47565692516117 7.524321077499108 18.299956718773963 0 0 0
3781 1261 3 -1.1794 59.953582422252055 2.6529694367006007 20.946335880764163 0 0 0
3782 1261 2 0.5897 59.549700874985206 2.507794965631288 20.090744968091208 0 0 0
3783 1261 2 0.5897 60.87898613292813 2.4479827049344602 20.812768628303317 0 0 0
3837 1279 2 0.5897 55.103302777070894 5.429126639419414 20.349838549952075 0 0 0
3838 1280 3 -1.1794 56.521886588697946 4.445264594064626 20.48681334340172 0 0 0
3839 1280 2 0.5897 56.67729954345312 3.719896435323611 21.09172829954647 0 0 0
3840 1280 2 0.5897 57.32597019964508 4.5039307817423495 19.970829235836458 0 0 0
3841 1281 3 -1.1794 60.75429411840498 5.942673320581486 22.084731112887685 0 0 0
3842 1281 2 0.5897 60.28268296271863 5.110509053350491 22.0484356247256 0 0 0
3843 1281 2 0.5897 61.57954820088422 5.770803576502481 21.631246475621335 0 0 0
3912 1304 2 0.5897 60.36443303486688 7.779977674114514 21.35843174228235 0 0 0
4402 1468 3 -1.1794 57.06665668386778 2.8881313144970315 22.467962707113504 0 0 0
4403 1468 2 0.5897 57.82280991944159 3.2325343556539887 22.94319987655433 0 0 0
4404 1468 2 0.5897 57.39597970995354 2.1038857533205246 22.028944586400677 0 0 0
4405 1469 3 -1.1794 59.41365824345417 3.6008618437223925 23.403231627490506 0 0 0
4406 1469 2 0.5897 59.583787210297785 3.3201302727703417 22.50407795351084 0 0 0
4407 1469 2 0.5897 60.181136099009734 3.308842376047154 23.895099508469233 0 0 0
4456 1486 3 -1.1794 57.431554457857686 5.68295858083535 25.162795469162695 0 0 0
4457 1486 2 0.5897 57.56175482090396 4.739715205902717 25.064961030319107 0 0 0
4458 1486 2 0.5897 57.201517040130035 5.985851395058649 24.28440454437189 0 0 0
4459 1487 3 -1.1794 60.83888572672597 6.409117073312854 24.856659676241154 0 0 0
4460 1487 2 0.5897 60.840518015048445 6.152171077065054 23.934591315401253 0 0 0
4461 1487 2 0.5897 61.07922325905552 5.611682499475585 25.328431590870736 0 0 0
4518 1506 2 0.5897 58.99390978972527 8.099354071134465 24.486811959173448 0 0 0
30052 0 1 0 61.99790112072456 1.7645559063836311 24.1763213290752 0 0 0
30199 0 1 0 56.85849361688607 7.947212674814006 21.744420400810554 0 0 0
4464 1488 2 0.5897 62.79810978975702 5.991196266204932 24.100702097868403 0 0 0
4521 1507 2 0.5897 61.765724254966074 7.86385996386331 24.37209746982552 0 0 0
4515 1505 2 0.5897 55.47590189348646 9.993782502561233 24.719954557304888 0 0 0
3167 1056 2 0.5897 62.77364180925752 1.4734918015324734 20.324290093078638 0 0 0
3166 1056 3 -1.1794 62.57051716355045 2.307182569572252 19.900106074140126 0 0 0
3169 1057 3 -1.1794 66.55184796915516 2.4742702449839635 18.66287450745534 0 0 0
3170 1057 2 0.5897 66.9955725949159 2.4356830752869163 19.51013578225322 0 0 0
3171 1057 2 0.5897 65.61955115269708 2.4668085322410565 18.87966648223708 0 0 0
3172 1058 3 -1.1794 0.1952514685881286 2.9148053953371114 18.577566619382953 1 0 0
3174 1058 2 0.5897 69.60130262514315 2.598490093993004 18.708073862438674 0 0 0
3217 1073 3 -1.1794 65.62339362624309 6.061716546062956 18.116875290164465 0 0 0
3219 1073 2 0.5897 66.32182954303181 5.408894645900381 18.06952399522635 0 0 0
3220 1074 3 -1.1794 68.31260663558072 5.2256680046783615 17.36785363226355 0 0 0
3221 1074 2 0.5897 68.65436905466441 4.332399744125236 17.406606521667708 0 0 0
3222 1074 2 0.5897 69.07090241267308 5.780835162156608 17.549536400233794 0 0 0
3278 1093 2 0.5897 63.927488061583595 7.138057842221621 18.44474677055339 0 0 0
3784 1262 3 -1.1794 65.83395964240417 2.924541415484038 22.120424066886436 0 0 0
3785 1262 2 0.5897 66.25693809846761 2.145401574949293 21.759504780991424 0 0 0
3786 1262 2 0.5897 66.09666072380192 2.935642406940804 23.040803342919173 0 0 0
3787 1263 3 -1.1794 68.31599391820865 1.6935361076580133 20.83245626251812 0 0 0
3788 1263 2 0.5897 68.57407216649673 0.7720250980552017 20.81132862434107 0 0 0
3789 1263 2 0.5897 69.1265875463291 2.1737098553988328 20.663334051960387 0 0 0
3844 1282 3 -1.1794 63.06522146449291 5.1344105440319945 20.62808137575527 0 0 0
3845 1282 2 0.5897 63.029413579899185 5.355341147776087 19.69741518911489 0 0 0
3846 1282 2 0.5897 63.311786737616735 4.209683419949246 20.64590307106125 0 0 0
3847 1283 3 -1.1794 66.51620590077154 5.399785982641794 21.014348035996335 0 0 0
3848 1283 2 0.5897 65.66576332383367 5.739904731734498 20.73632247972738 0 0 0
3849 1283 2 0.5897 66.329317802417 4.516096493325307 21.331203291480563 0 0 0
3850 1284 3 -1.1794 69.17549186079779 4.872447167520082 20.920352726505055 0 0 0
3851 1284 2 0.5897 68.24791567922524 5.050760980950357 20.7653098480398 0 0 0
3852 1284 2 0.5897 69.63666067460137 5.48398634769599 20.3462670290428 0 0 0
3915 1305 2 0.5897 63.26781475739706 8.162213539468285 20.7175466820064 0 0 0
4408 1470 3 -1.1794 66.74324149809779 2.7906368279302827 24.934444517405925 0 0 0
4409 1470 2 0.5897 67.5122729740021 2.31353547884575 25.24620836645248 0 0 0
4410 1470 2 0.5897 66.99201295543573 3.7129329792390418 24.995387396570624 0 0 0
4462 1488 3 -1.1794 63.56457156064364 5.562944373858481 23.719429915322117 0 0 0
4463 1488 2 0.5897 63.387755854005796 5.547501738881642 22.778829263247857 0 0 0
4465 1489 3 -1.1794 66.59237888751171 5.770566737591219 24.983912358486702 0 0 0
4466 1489 2 0.5897 65.78906510119268 5.498340436355775 24.54027858562676 0 0 0
4467 1489 2 0.5897 66.42328642049742 5.602608589839379 25.910966349868865 0 0 0
4468 1490 3 -1.1794 69.16863628458479 6.197315427313964 23.53339524880465 0 0 0
4469 1490 2 0.5897 69.00924279673038 5.871015537285416 22.64775716809478 0 0 0
4470 1490 2 0.5897 68.29866332397467 6.253510988301934 23.928643533122465 0 0 0
4523 1508 2 0.5897 64.83228298988652 7.259426074788831 25.23915574695692 0 0 0
4527 1509 2 0.5897 0.08985872693464887 7.826144168398309 22.961504875718102 1 0 0
5024 1675 2 0.5897 64.84682688720378 3.3859132567126387 26.021504619294415 0 0 0
30108 0 1 0 67.5236625313119 8.796281976652288 22.798957531855585 0 0 0
3277 1093 3 -1.1794 63.077730013349004 7.454351999968108 18.751506146116036 0 0 0
3224 1075 2 0.5897 3.9525367726955825 9.354105757144325 17.938910010744976 0 0 0
3347 1116 2 0.5897 5.733609186827052 13.994681578088908 17.123781262598342 0 0 0
3853 1285 3 -1.1794 1.6027678566593713 8.884227332220771 20.049727360818917 0 0 0
3223 1075 3 -1.1794 3.042771107011985 9.146519112353017 17.725681751211685 0 0 0
3225 1075 2 0.5897 2.5988226091604076 9.11508652952066 18.573121530130763 0 0 0
3226 1076 3 -1.1794 5.826742061286183 9.261547830099463 17.54141542947918 0 0 0
3228 1076 2 0.5897 6.55589099225326 8.99595192224767 16.98102956405953 0 0 0
3286 1096 3 -1.1794 4.0594115872596 12.02049220361865 18.14102750671028 0 0 0
3288 1096 2 0.5897 4.3332425099708995 12.25150124739011 19.02865525422675 0 0 0
3289 1097 3 -1.1794 5.827765815946034 12.868765035550467 15.725611992985895 0 0 0
3291 1097 2 0.5897 5.010315549207086 12.370762476123465 15.72547115493964 0 0 0
3343 1115 3 -1.1794 2.5710489842181357 14.36169639944803 17.74379616306422 0 0 0
3345 1115 2 0.5897 2.7361176664853595 14.826340990922933 18.564216547479624 0 0 0
3346 1116 3 -1.1794 5.553195212966962 14.62827340896039 17.818219142124487 0 0 0
3348 1116 2 0.5897 4.60093097729366 14.725221784283384 17.813162326965013 0 0 0
3855 1285 2 0.5897 1.5116661483061047 8.904050340651379 21.002375938252662 0 0 0
3858 1286 2 0.5897 5.615075946706976 7.450456194828928 20.55049892237692 0 0 0
3919 1307 3 -1.1794 4.492724110971125 13.431489060915537 21.522426449263705 0 0 0
3920 1307 2 0.5897 5.36475590037322 13.084476281333384 21.710507554496132 0 0 0
3921 1307 2 0.5897 3.9226835754686498 13.009313525648906 22.165118642005485 0 0 0
3973 1325 3 -1.1794 2.7434513029600507 15.243724690496032 20.067453013972983 0 0 0
3974 1325 2 0.5897 3.4880193425456767 14.799436083786482 20.472988586649134 0 0 0
3975 1325 2 0.5897 1.986187331891389 14.958294511370465 20.57864178417845 0 0 0
4471 1491 3 -1.1794 3.1823935894158635 8.331353350232986 24.386391074908975 0 0 0
4473 1491 2 0.5897 2.2635624189681396 8.199954506572507 24.15247565198537 0 0 0
4528 1510 3 -1.1794 2.852420200432938 11.163792286900911 24.013190954274595 0 0 0
4529 1510 2 0.5897 2.9232230041445626 10.248194014970034 24.283187677608318 0 0 0
4530 1510 2 0.5897 2.998117518526685 11.662936041369091 24.816844645581963 0 0 0
4531 1511 3 -1.1794 7.12797767883131 12.594474413753112 22.833624602076696 0 0 0
4532 1511 2 0.5897 7.33437631124269 12.170789729571828 23.666765699198216 0 0 0
4533 1511 2 0.5897 7.0183024451098674 13.519166996355356 23.055315507008988 0 0 0
4634 1545 2 0.5897 2.2699543788684804 19.40675523677567 23.604994456859675 0 0 0
30118 0 1 0 5.057422191411772 10.166621791565772 21.761123930062634 0 0 0
30231 0 1 0 4.321085140090251 15.166862428497469 24.36073261850364 0 0 0
30332 0 1 0 0.701780365851374 12.064380735264177 19.957606026382614 0 0 0
30082 0 1 0 7.421902512459828 15.074873104801085 25.489641773701322 0 0 0
30335 0 1 0 7.89907372886555 11.233737135096922 19.100615391174124 0 0 0
4032 1344 2 0.5897 2.967433325673281 16.82732760818485 20.94138524756908 0 0 0
3232 1078 3 -1.1794 10.519090049071648 9.346478309160084 18.907409532875427 0 0 0
3863 1288 2 0.5897 12.170498252637334 7.568616462275214 21.525052255021237 0 0 0
4479 1493 2 0.5897 14.389796319250358 8.440927768258694 24.66158854712299 0 0 0
3231 1077 2 0.5897 9.12943407879233 8.569093612567915 17.601052698807734 0 0 0
3234 1078 2 0.5897 10.838738428185518 10.214971689123036 18.66291707800431 0 0 0
3292 1098 3 -1.1794 12.21887987076643 11.760551231490636 18.29095063072019 0 0 0
3293 1098 2 0.5897 12.525037960620296 12.472748447477251 17.729458147933908 0 0 0
3294 1098 2 0.5897 11.940445825182273 12.193808805405856 19.097792508639145 0 0 0
3349 1117 3 -1.1794 8.715265406250595 14.280538570169167 18.208786159029255 0 0 0
3351 1117 2 0.5897 8.144045936590251 14.513450516196935 18.940696010170104 0 0 0
3352 1118 3 -1.1794 11.410617912706094 14.516440936308044 17.367587405716463 0 0 0
3353 1118 2 0.5897 10.510107807803553 14.255787487997544 17.56090839630708 0 0 0
3354 1118 2 0.5897 11.861831885818576 14.463775667197899 18.210121707125715 0 0 0
3357 1119 2 0.5897 15.05679357764538 16.065390467005415 17.662026589400735 0 0 0
3859 1287 3 -1.1794 9.89222809721945 9.382195558509514 22.200854182840533 0 0 0
3861 1287 2 0.5897 9.41782640513297 8.563090976322037 22.343128173851447 0 0 0
3862 1288 3 -1.1794 12.555843456370555 8.409300050353373 21.772017595972738 0 0 0
3864 1288 2 0.5897 11.973073028135374 8.750370427457714 22.450457983091063 0 0 0
3922 1308 3 -1.1794 9.492147778149873 12.885515145287739 21.571822469555922 0 0 0
3923 1308 2 0.5897 10.004267376707945 12.100377362874319 21.378112817689725 0 0 0
3924 1308 2 0.5897 8.784447063655524 12.576888499394101 22.137632302639116 0 0 0
3925 1309 3 -1.1794 11.928019051611537 11.670210000033446 21.45053775411581 0 0 0
3926 1309 2 0.5897 12.194450653351222 10.765668553469078 21.286066996334362 0 0 0
3927 1309 2 0.5897 11.701622201577086 11.68840835882543 22.380400652920912 0 0 0
3928 1310 3 -1.1794 14.731998817038468 11.069299437800055 22.423422330558143 0 0 0
3929 1310 2 0.5897 13.874745118281465 11.090121294573564 21.99808245308326 0 0 0
3930 1310 2 0.5897 14.768906993493161 10.211780197995655 22.847132689919952 0 0 0
3976 1326 3 -1.1794 11.597847605291564 13.812838640892428 20.074097748297852 0 0 0
3977 1326 2 0.5897 11.859882856657137 13.283786648020063 20.82753968708244 0 0 0
3978 1326 2 0.5897 11.060332857816192 14.511668286264594 20.446853269012575 0 0 0
3979 1327 3 -1.1794 15.851742468994201 16.561352696100187 21.169640025443073 0 0 0
3980 1327 2 0.5897 15.611913501045144 17.258593841415156 21.780024903268767 0 0 0
3981 1327 2 0.5897 16.700219620277046 16.831313294399862 20.81829916055402 0 0 0
4038 1346 2 0.5897 8.864237005888874 14.501314180005695 21.299082866009684 0 0 0
4474 1492 3 -1.1794 7.185278267209034 8.61054135344447 25.083924102141232 0 0 0
4475 1492 2 0.5897 8.077629261925747 8.341541781783022 25.3020556925417 0 0 0
4477 1493 3 -1.1794 14.049845718103795 9.300183750634742 24.911276728192068 0 0 0
4478 1493 2 0.5897 13.504543986124244 9.128683943920647 25.679043428952482 0 0 0
4534 1512 3 -1.1794 8.584767679793524 11.272389576227098 25.088280248472707 0 0 0
4535 1512 2 0.5897 9.521026934623933 11.381083844741037 25.25512230247745 0 0 0
4536 1512 2 0.5897 8.497360516127362 10.36633570039528 24.792209645557957 0 0 0
4537 1513 3 -1.1794 11.616834183189802 10.99624004600507 23.938303388985076 0 0 0
4538 1513 2 0.5897 10.989587478932156 10.476255593816399 23.435898417211778 0 0 0
4539 1513 2 0.5897 12.058503875829 10.36085805923368 24.50173002729442 0 0 0
4540 1514 3 -1.1794 15.827048506255165 11.293780262808552 25.090736845286948 0 0 0
4541 1514 2 0.5897 15.331185092972827 10.483557536425344 24.972879172802365 0 0 0
4542 1514 2 0.5897 15.621920499785455 11.81568345122494 24.314997829392897 0 0 0
4585 1529 3 -1.1794 10.75592198585429 15.119584954856068 23.9460675203841 0 0 0
4586 1529 2 0.5897 10.180493651140162 15.832656445340152 23.66922250616345 0 0 0
4587 1529 2 0.5897 10.512346706275693 14.383134229329897 23.38522593919275 0 0 0
4588 1530 3 -1.1794 13.275287708819903 16.208632372837137 24.438372345573068 0 0 0
4589 1530 2 0.5897 13.914423075899839 15.499787232906053 24.365742534514496 0 0 0
4590 1530 2 0.5897 12.438929231994157 15.764343306353918 24.577451724188105 0 0 0
4591 1531 3 -1.1794 15.731550506838577 14.70838549315758 23.75961483913546 0 0 0
4593 1531 2 0.5897 16.1602276124285 15.464483441080032 23.358636599772762 0 0 0
30208 0 1 0 12.93413590752362 13.349293650162448 25.733986917287876 0 0 0
30245 0 1 0 14.776713281472382 9.713003895377069 19.287188966775357 0 0 0
30249 0 1 0 14.933185805748531 13.275535973325706 19.76246393520944 0 0 0
3412 1138 3 -1.1794 7.024371971264872 17.04888273353068 18.39538597238851 0 0 0
3413 1138 2 0.5897 6.57081384259206 16.211204406971586 18.30150707774244 0 0 0
4040 1347 2 0.5897 13.83762202663305 16.532452875442456 21.12214914032994 0 0 0
4645 1549 3 -1.1794 15.88201368970015 17.54251791635635 23.7275594478678 0 0 0
4647 1549 2 0.5897 15.971283071826214 18.483167952759235 23.88066162458937 0 0 0
5088 1696 2 0.5897 9.84815063224949 7.300854537102806 27.033577704965914 0 0 0
5210 1737 2 0.5897 16.69119611565035 14.800324417863177 26.918857586665997 0 0 0
3299 1100 2 0.5897 18.10442203627953 11.258498845297346 17.3922069197988 0 0 0
4485 1495 2 0.5897 21.514200995487634 9.842866220533512 23.985350514688474 0 0 0
3866 1289 2 0.5897 15.721474303500287 7.283673696598731 22.37616852486818 0 0 0
4592 1531 2 0.5897 16.28436268600389 14.4888701602697 24.509577122233484 0 0 0
3235 1079 3 -1.1794 18.045045334256116 9.522419851727223 18.046748117212626 0 0 0
3237 1079 2 0.5897 18.270931050390786 8.599442716308902 18.162161955776252 0 0 0
3238 1080 3 -1.1794 21.265365916072366 9.513436548303819 18.21444252364657 0 0 0
3239 1080 2 0.5897 20.439459569168744 9.734668879030792 18.644752340815664 0 0 0
3298 1100 3 -1.1794 17.7500591882674 12.134076036724778 17.54720676392099 0 0 0
3300 1100 2 0.5897 18.458571632934735 12.727355813417512 17.297685268207708 0 0 0
3301 1101 3 -1.1794 21.209565436279988 12.886214047724 17.929480591961727 0 0 0
3303 1101 2 0.5897 22.01106296363194 12.653618474754179 18.398236889917364 0 0 0
3358 1120 3 -1.1794 18.2774895066941 15.131074803260182 18.176291165106264 0 0 0
3360 1120 2 0.5897 18.180297845034787 14.902571454750387 19.10072166633655 0 0 0
3361 1121 3 -1.1794 20.728849338551992 15.638581227774983 17.560524357166422 0 0 0
3362 1121 2 0.5897 21.110749805741307 14.769587140496999 17.683943621764946 0 0 0
3363 1121 2 0.5897 19.923370976536305 15.622352022501373 18.077411307702917 0 0 0
3868 1290 3 -1.1794 18.143322610179666 8.844877474377167 21.36851586530767 0 0 0
3869 1290 2 0.5897 18.2166661932907 9.310455392999515 22.201635550913714 0 0 0
3871 1291 3 -1.1794 20.97953811023783 8.940963053843937 20.7989906231784 0 0 0
3873 1291 2 0.5897 21.459650842466154 9.737694154693555 21.024695940209085 0 0 0
3931 1311 3 -1.1794 18.4579586232783 11.734149037240693 20.235290936663617 0 0 0
3932 1311 2 0.5897 18.109789615316433 10.891437479564873 20.526576567243307 0 0 0
3933 1311 2 0.5897 18.074513239520748 11.8654252782988 19.36813008979967 0 0 0
3934 1312 3 -1.1794 21.68111675815208 11.561093033772718 20.598503362585692 0 0 0
3935 1312 2 0.5897 21.666091918386034 12.516620562622458 20.54396411698064 0 0 0
3936 1312 2 0.5897 20.863394337687126 11.284231964483256 20.185090293395653 0 0 0
3982 1328 3 -1.1794 17.81528301080097 14.471338468728927 20.597763591404256 0 0 0
3983 1328 2 0.5897 17.814776549727437 13.514425720773918 20.62121491911089 0 0 0
3984 1328 2 0.5897 17.182744228908614 14.728175240368142 21.268704286807505 0 0 0
3985 1329 3 -1.1794 21.253057503424575 14.37665606308029 20.46259922722142 0 0 0
3986 1329 2 0.5897 20.629242015860616 14.165888203424755 19.767859360800834 0 0 0
3987 1329 2 0.5897 21.541299048004557 15.267590920169283 20.2641438885813 0 0 0
4043 1348 2 0.5897 19.076736464753015 17.337477158190485 21.021526965223853 0 0 0
4480 1494 3 -1.1794 18.150635444357402 9.780743038402585 23.938717489352666 0 0 0
4482 1494 2 0.5897 17.641956293067814 10.052664316330166 24.702612914019518 0 0 0
4483 1495 3 -1.1794 21.85632349066279 8.950932010482664 24.04566238828329 0 0 0
4484 1495 2 0.5897 21.296962273354794 8.439307948813028 23.46120602752975 0 0 0
4543 1515 3 -1.1794 18.20000727364101 12.625701536319728 23.033513418298195 0 0 0
4544 1515 2 0.5897 18.134167621359158 12.350879723693197 22.11898060974244 0 0 0
4545 1515 2 0.5897 17.58323584249674 12.060681003601529 23.498891551091837 0 0 0
4546 1516 3 -1.1794 20.758974234233005 11.61841792865857 23.12688064841177 0 0 0
4547 1516 2 0.5897 20.8770534834766 11.69410535573806 22.180011393419477 0 0 0
4548 1516 2 0.5897 19.828085846352426 11.42517750517084 23.237953102990772 0 0 0
4594 1532 3 -1.1794 18.673817037719548 15.489003535950081 23.60228674446299 0 0 0
4595 1532 2 0.5897 18.253963746782787 15.956723534016865 22.88034968377876 0 0 0
4596 1532 2 0.5897 18.47375123924263 14.567187344480798 23.439615902686416 0 0 0
4597 1533 3 -1.1794 21.234090390244067 15.619237358991965 22.787638151158138 0 0 0
4598 1533 2 0.5897 21.151022395826793 15.013599552637691 22.051068870747816 0 0 0
4599 1533 2 0.5897 20.353282924356204 15.667401657740303 23.15924293041419 0 0 0
4601 1534 2 0.5897 23.38679252635752 15.625920633346862 23.6285887925355 0 0 0
3425 1142 2 0.5897 23.614715830986913 16.031349934529576 16.180269718721096 0 0 0
30292 0 1 0 22.749686537155757 14.027345727127809 25.930186566698886 0 0 0
4650 1550 2 0.5897 18.9056074982257 18.139825514496277 24.82963190611072 0 0 0
5209 1737 3 -1.1794 17.06480926443185 14.670606152864723 26.047182303283517 0 0 0
3990 1330 2 0.5897 24.13185015731927 13.989520790531001 21.33310767488527 0 0 0
3241 1081 3 -1.1794 23.805650782945072 8.701625990453593 17.087144354282305 0 0 0
3243 1081 2 0.5897 23.49348991933695 8.596633827564315 17.985901278956664 0 0 0
3245 1082 2 0.5897 27.072379544128413 9.582442275183773 19.0399519828992 0 0 0
3247 1083 3 -1.1794 30.275402200540825 8.150205494002918 18.914840986083416 0 0 0
3249 1083 2 0.5897 29.353570863126873 7.892678044582949 18.926602612760288 0 0 0
3304 1102 3 -1.1794 23.846835267182886 11.42432476009393 17.190571984473973 0 0 0
3305 1102 2 0.5897 23.732823858117584 10.490693542530924 17.36823872431284 0 0 0
3306 1102 2 0.5897 24.072385863054464 11.465981876454462 16.261258767681294 0 0 0
3307 1103 3 -1.1794 26.162718759485593 11.238734102558926 18.746747045174285 0 0 0
3308 1103 2 0.5897 26.793009611617656 11.351312570291867 18.035206126342224 0 0 0
3309 1103 2 0.5897 25.30784062682331 11.270135935188506 18.31729671525893 0 0 0
3364 1122 3 -1.1794 24.347952126455045 14.399058663564192 17.938734814580922 0 0 0
3365 1122 2 0.5897 23.996326357158424 13.575055810523146 17.601674580392874 0 0 0
3366 1122 2 0.5897 24.17637633957473 14.366088405582925 18.87985454180541 0 0 0
3367 1123 3 -1.1794 27.659119625672947 13.891231980707463 18.080963278828413 0 0 0
3368 1123 2 0.5897 27.48666847791896 13.558873910716734 18.961889936046916 0 0 0
3370 1124 3 -1.1794 30.81791850096074 14.620148244525119 18.237497607096955 0 0 0
3372 1124 2 0.5897 30.19812613990496 14.339338755341977 17.564270343235385 0 0 0
3428 1143 2 0.5897 28.0573631247954 16.293483799687777 16.87682869834504 0 0 0
3874 1292 3 -1.1794 24.498198006954873 9.211257990055309 19.94437590488246 0 0 0
3875 1292 2 0.5897 25.425778085296816 8.995134064147434 19.848891815899666 0 0 0
3876 1292 2 0.5897 24.372762110318504 9.31926618996913 20.887154718116733 0 0 0
3877 1293 3 -1.1794 27.820906092323593 8.59681619344206 22.371175309631237 0 0 0
3879 1293 2 0.5897 27.580799155384923 7.781680125313245 22.811780970053416 0 0 0
3880 1294 3 -1.1794 30.337164888012428 9.115177219968004 21.876952095685695 0 0 0
3881 1294 2 0.5897 29.476640879599334 8.735706540105248 22.055085316485055 0 0 0
3937 1313 3 -1.1794 26.854688673494127 11.028216501245995 21.912118591407527 0 0 0
3938 1313 2 0.5897 27.040506784520364 10.130276497072993 22.186720698164624 0 0 0
3939 1313 2 0.5897 26.079698550639737 10.95339081326034 21.355321507524078 0 0 0
3940 1314 3 -1.1794 29.940781342612635 11.83204601573239 21.863455061851194 0 0 0
3941 1314 2 0.5897 30.140770668024857 10.898936074351093 21.789010732229936 0 0 0
3942 1314 2 0.5897 29.01501969619138 11.898487708127716 21.629399563819913 0 0 0
3988 1330 3 -1.1794 24.31169698083933 13.650635481956686 20.456156442155358 0 0 0
3989 1330 2 0.5897 25.26485385928502 13.686382506722671 20.37586968310958 0 0 0
3991 1331 3 -1.1794 27.011282790653524 13.79529210832594 20.775429686669412 0 0 0
3992 1331 2 0.5897 26.806231525877603 13.127589710046333 21.429920532723827 0 0 0
3993 1331 2 0.5897 27.035496355782087 14.615308756562023 21.26860133231711 0 0 0
3994 1332 3 -1.1794 31.082762634953006 14.482026516888125 20.932233202530107 0 0 0
3995 1332 2 0.5897 30.774354511160684 14.660757284367392 20.043879441003156 0 0 0
3996 1332 2 0.5897 30.30291665766131 14.186597016260755 21.4021190839888 0 0 0
4049 1350 2 0.5897 23.123183533152453 16.487294443721492 21.664337478403855 0 0 0
4052 1351 2 0.5897 27.121096125153507 16.297020321039444 22.86678384260403 0 0 0
4486 1496 3 -1.1794 24.444306622431824 9.497700354173087 23.03048732640379 0 0 0
4487 1496 2 0.5897 24.230666555783742 10.429245606005573 22.977453669389558 0 0 0
4549 1517 3 -1.1794 24.108688687817473 11.974879598880118 22.730854213896507 0 0 0
4550 1517 2 0.5897 23.333627599320614 12.368249961030346 23.13181776015423 0 0 0
4551 1517 2 0.5897 24.075005230092163 12.256428763157528 21.81661799383888 0 0 0
4552 1518 3 -1.1794 26.62546010291895 13.49716100402622 23.475106709568134 0 0 0
4553 1518 2 0.5897 26.766789362241546 12.55178942657374 23.525420853094346 0 0 0
4554 1518 2 0.5897 25.677948261241987 13.593398481421655 23.37923499937338 0 0 0
4600 1534 3 -1.1794 23.946952785097125 15.115140837877512 23.044160831373762 0 0 0
4602 1534 2 0.5897 24.75172050797586 15.628579099869631 22.973714798645744 0 0 0
4603 1535 3 -1.1794 30.301471210724984 14.516697043053789 23.759851262146974 0 0 0
4604 1535 2 0.5897 30.505129888438926 13.832711087140456 24.397753412489493 0 0 0
4605 1535 2 0.5897 29.345737322237472 14.518615147838226 23.70692800027242 0 0 0
4658 1553 2 0.5897 30.57059586369179 16.376728648468827 23.132747062553847 0 0 0
4051 1351 3 -1.1794 26.63668496972057 16.18913932881611 22.048285701055857 0 0 0
4654 1552 3 -1.1794 27.972909338644524 16.383269133421347 24.35028647071251 0 0 0
5165 1722 2 0.5897 26.043838005007043 12.515994405596066 26.42640721436433 0 0 0
5217 1739 2 0.5897 28.059486466238376 13.729012062979528 24.997287944909257 0 0 0
4492 1498 3 -1.1794 35.87222949034801 8.90082131621034 23.625485503033648 0 0 0
3252 1084 2 0.5897 35.384295284059995 7.1012220192388815 18.01227032235406 0 0 0
3253 1085 3 -1.1794 36.58106486290608 8.531132655888479 17.30606955884388 0 0 0
3255 1085 2 0.5897 36.75905336499921 9.457735442625387 17.467185626156354 0 0 0
3310 1104 3 -1.1794 32.87984554303215 13.088850211874606 17.057441969814313 0 0 0
3311 1104 2 0.5897 32.115651695035 13.516813748423628 17.443560660285858 0 0 0
3312 1104 2 0.5897 33.58776251156617 13.254428300759715 17.680072750568357 0 0 0
3313 1105 3 -1.1794 36.61106370717335 11.178558028373235 17.74249814019577 0 0 0
3315 1105 2 0.5897 36.36252609456419 11.414470182388348 18.636257338094754 0 0 0
3318 1106 2 0.5897 38.53775577003892 11.674422092277464 17.361051992276728 0 0 0
3373 1125 3 -1.1794 35.20142435148041 14.984243159144006 17.974841576802795 0 0 0
3374 1125 2 0.5897 35.57554199833252 15.294401417454624 18.799504534414645 0 0 0
3375 1125 2 0.5897 35.959481895150844 14.822452357015228 17.413233023040664 0 0 0
3883 1295 3 -1.1794 33.15824933599107 9.375170989147664 21.489597059510377 0 0 0
3884 1295 2 0.5897 33.19609333666701 9.36424118453725 22.445986696715217 0 0 0
3885 1295 2 0.5897 32.2341706402949 9.233100099743535 21.284349140495955 0 0 0
3886 1296 3 -1.1794 35.85269709882622 8.836698068891934 20.916856089746393 0 0 0
3887 1296 2 0.5897 35.80649028558209 8.653446892821158 21.855214711646195 0 0 0
3888 1296 2 0.5897 35.220119844356304 8.235570405776903 20.523507249443433 0 0 0
3891 1297 2 0.5897 38.11175629354116 8.970646597329313 20.778438374415835 0 0 0
3943 1315 3 -1.1794 32.67185381480732 12.050962681627478 20.583391980505038 0 0 0
3944 1315 2 0.5897 32.4570907087953 11.152703584070066 20.834866124058905 0 0 0
3945 1315 2 0.5897 31.899640948127825 12.5602251126809 20.82950449390972 0 0 0
3946 1316 3 -1.1794 35.51129745497568 11.502643185251493 20.191290593771484 0 0 0
3947 1316 2 0.5897 35.6191331616317 10.747493715705488 20.769522550403302 0 0 0
3948 1316 2 0.5897 34.56452631467706 11.635339154875638 20.14387914407748 0 0 0
3951 1317 2 0.5897 38.76366025956819 11.89478931025408 19.6973483553803 0 0 0
3997 1333 3 -1.1794 33.9125600888481 15.006024427544613 21.59837622632884 0 0 0
3998 1333 2 0.5897 34.21707506675845 14.09885498287362 21.621743555843743 0 0 0
3999 1333 2 0.5897 32.97032980649714 14.938977488847236 21.443655023825478 0 0 0
4000 1334 3 -1.1794 35.853334653194544 16.451376331574814 20.415279991753994 0 0 0
4001 1334 2 0.5897 36.12183697788715 16.96950039762283 21.174019784164066 0 0 0
4002 1334 2 0.5897 35.89356871529828 15.544135721369342 20.717815361435417 0 0 0
4003 1335 3 -1.1794 37.97826413922087 14.64404935787741 19.621292969591764 0 0 0
4005 1335 2 0.5897 37.88909776062313 13.750307249227019 19.952209782385918 0 0 0
4489 1497 3 -1.1794 32.732699039124256 9.692735478271763 24.297424557449098 0 0 0
4490 1497 2 0.5897 31.851677428352865 9.379743000028766 24.502534405772455 0 0 0
4491 1497 2 0.5897 32.98829702068544 10.20841580932251 25.062261384673846 0 0 0
4493 1498 2 0.5897 36.44780940457637 8.166223790735872 23.838338320360407 0 0 0
4494 1498 2 0.5897 35.107065169348516 8.77671598695878 24.187048034800803 0 0 0
4555 1519 3 -1.1794 33.92071432423271 12.379186285431608 23.510134475489107 0 0 0
4556 1519 2 0.5897 34.16522628487849 11.538450196716283 23.12334137600361 0 0 0
4557 1519 2 0.5897 32.96387759053393 12.364166451303902 23.531812872555435 0 0 0
4558 1520 3 -1.1794 35.975371544111226 11.712519299106944 25.164316126327094 0 0 0
4559 1520 2 0.5897 35.937683446470146 10.821919821573736 25.513089969769595 0 0 0
4560 1520 2 0.5897 35.12055606244988 11.846289076774761 24.7548914557897 0 0 0
4562 1521 2 0.5897 38.517440222457765 11.870784349027511 23.87037607964736 0 0 0
4606 1536 3 -1.1794 33.0540683452912 15.827297467601186 23.991802449453736 0 0 0
4607 1536 2 0.5897 32.3668323521037 15.244858854393014 23.66822240388351 0 0 0
4608 1536 2 0.5897 33.81749616507149 15.620398516230237 23.45272575670996 0 0 0
4661 1554 2 0.5897 33.27860674258993 17.720460869945377 23.41072177220364 0 0 0
5223 1741 2 0.5897 34.181693206737485 14.135773708822892 25.277686497588547 0 0 0
5225 1742 2 0.5897 36.84938699767289 14.024896157671524 25.066340923751856 0 0 0
30207 0 1 0 36.78473044127043 13.773066277577623 22.81881189596057 0 0 0
3889 1297 3 -1.1794 38.831335168964664 9.426783086680665 21.2147615266628 0 0 0
3258 1086 2 0.5897 40.09739115319033 9.800301703501487 17.663823030850104 0 0 0
3896 1299 2 0.5897 45.4145196202385 9.204873444882816 19.60402479252393 0 0 0
4499 1500 2 0.5897 41.40486263329644 9.991503340921563 23.54995444759323 0 0 0
4502 1501 2 0.5897 44.74024892276831 9.521466271117147 24.289360714550543 0 0 0
3256 1086 3 -1.1794 40.4480234660449 9.258749455013396 18.37093658197067 0 0 0
3950 1317 2 0.5897 37.8029993816532 11.502124493173646 20.79954613770478 0 0 0
4561 1521 3 -1.1794 39.37586555345651 12.229770527575662 24.095023496846274 0 0 0
3261 1087 2 0.5897 43.28995330333523 8.280325933128807 17.156485982825544 0 0 0
3262 1088 3 -1.1794 44.95855984933865 8.691522269461448 17.961121247403955 0 0 0
3263 1088 2 0.5897 45.24187998037316 9.20096850253512 17.20189378647086 0 0 0
3319 1107 3 -1.1794 42.46255746087445 13.432233422425641 16.582501674955797 0 0 0
3321 1107 2 0.5897 43.266495244280875 13.097234350664616 16.185396410951395 0 0 0
3377 1126 2 0.5897 38.00755132532665 14.822999523778416 17.985500558428352 0 0 0
3379 1127 3 -1.1794 41.01890228096648 15.435982253063917 18.970721963070396 0 0 0
3380 1127 2 0.5897 41.692356490803924 15.57150073570114 19.637299770132522 0 0 0
3382 1128 3 -1.1794 44.14342892718621 16.080042916200554 18.284601129926315 0 0 0
3383 1128 2 0.5897 44.53948252155535 16.944883147193163 18.177712957885653 0 0 0
3384 1128 2 0.5897 44.73061622504624 15.619624069310062 18.88414818774034 0 0 0
3890 1297 2 0.5897 39.56504493082932 9.357182931300322 20.603976890840293 0 0 0
3893 1298 2 0.5897 41.72107857051142 7.9801237042700786 22.577669016942384 0 0 0
3897 1299 2 0.5897 46.500179186657235 9.16655656793585 20.658429653561285 0 0 0
3949 1317 3 -1.1794 38.39758725007983 12.201020538978325 20.527074051197655 0 0 0
3952 1318 3 -1.1794 41.115027132880535 12.701421976705413 21.488834713829608 0 0 0
3953 1318 2 0.5897 41.515693587774614 13.229620716602701 20.79839671169044 0 0 0
3954 1318 2 0.5897 40.17449590614841 12.760820707027417 21.321187718775132 0 0 0
3955 1319 3 -1.1794 44.7318847630785 11.656554712218403 21.665042962417967 0 0 0
3956 1319 2 0.5897 44.95869209528869 10.839377518264605 21.221181378030217 0 0 0
3957 1319 2 0.5897 45.49137706004514 12.222823917474024 21.52813433459062 0 0 0
4004 1335 2 0.5897 38.908408292702354 14.73106079675202 19.41274476743883 0 0 0
4006 1336 3 -1.1794 42.715792907288204 15.344033254757141 21.02816393448003 0 0 0
4007 1336 2 0.5897 43.64022708455018 15.32424513998175 20.780653265203732 0 0 0
4008 1336 2 0.5897 42.663886154500034 14.789615379755922 21.80672565403413 0 0 0
4009 1337 3 -1.1794 45.44016573837977 15.479604024617403 20.76604880448645 0 0 0
4010 1337 2 0.5897 45.96559233666812 14.809050723264026 20.329566281410838 0 0 0
4011 1337 2 0.5897 45.445460241236006 15.225606255609259 21.688918764509342 0 0 0
4058 1353 2 0.5897 38.59499919929815 17.485239803078617 19.43835542343865 0 0 0
4061 1354 2 0.5897 42.64222366560379 17.054047738080882 21.48686563414217 0 0 0
4497 1499 2 0.5897 38.69665288716192 7.103977186755206 23.11403168712857 0 0 0
4498 1500 3 -1.1794 41.547429334031804 9.725769758628495 22.641498426064178 0 0 0
4500 1500 2 0.5897 40.861806353721654 10.177030302027397 22.149038726216435 0 0 0
4501 1501 3 -1.1794 45.547047186791175 9.931840989031837 24.60064893925673 0 0 0
4503 1501 2 0.5897 45.57712899270968 9.724069023596673 25.53454253502538 0 0 0
4563 1521 2 0.5897 39.86377251639871 12.218254935634087 23.271588305604745 0 0 0
4564 1522 3 -1.1794 44.57233950410312 12.449494160908094 24.426430176743697 0 0 0
4565 1522 2 0.5897 45.16148645211521 11.732886581307117 24.662249611557854 0 0 0
4566 1522 2 0.5897 44.22189270488672 12.200503089266578 23.571198664297505 0 0 0
4609 1537 3 -1.1794 42.418200664890826 14.18908424924936 23.39635396748528 0 0 0
4610 1537 2 0.5897 41.9492150680674 14.430569704370724 24.195083258631655 0 0 0
4611 1537 2 0.5897 41.986846259452264 13.388549320177436 23.097507080995218 0 0 0
4612 1538 3 -1.1794 45.39513988278078 14.993113642222013 23.470895955887343 0 0 0
4613 1538 2 0.5897 44.47392022387125 14.773868173488646 23.610602187398147 0 0 0
4614 1538 2 0.5897 45.801284413237134 14.882107465241466 24.33052262008559 0 0 0
30144 0 1 0 39.38155466642343 16.08296691898682 23.34094413019503 0 0 0
30264 0 1 0 42.98124203032674 10.805798979073423 19.19756944176927 0 0 0
4670 1557 2 0.5897 42.163264026239204 18.287221407837258 23.548524590212143 0 0 0
5116 1706 3 -1.1794 41.07122767005587 8.919232229544276 25.292433986831195 0 0 0
5227 1743 3 -1.1794 39.89894444140587 14.410029852266192 26.556191649141926 0 0 0
5228 1743 2 0.5897 39.360630156287435 13.72711213040583 26.956283982574742 0 0 0
5230 1744 3 -1.1794 47.05172939663973 15.234497136266596 25.546747000794348 0 0 0
3323 1108 2 0.5897 49.126310757035725 10.942534234183231 19.72756587867127 0 0 0
3265 1089 3 -1.1794 48.37661047378813 8.334646778534417 18.9122120311419 0 0 0
4504 1502 3 -1.1794 48.73868932300628 8.958839167406492 25.22677679145409 0 0 0
4506 1502 2 0.5897 49.6463467319094 9.247912803558428 25.32072082521216 0 0 0
4509 1503 2 0.5897 51.54271570745336 11.510904932244829 24.64849595614097 0 0 0
4511 1504 2 0.5897 53.55337802117699 9.64211940786033 23.775511944907514 0 0 0
3267 1089 2 0.5897 47.953667380039846 8.393060128814028 18.05550970775901 0 0 0
3268 1090 3 -1.1794 50.97148671624252 8.747391653906611 18.3059615533501 0 0 0
3270 1090 2 0.5897 50.0171160001893 8.714592204967003 18.371784147707807 0 0 0
3273 1091 2 0.5897 55.414257089106876 7.518400027083926 18.494388350039006 0 0 0
3322 1108 3 -1.1794 48.2746379944519 11.205241635953936 20.07666490510708 0 0 0
3324 1108 2 0.5897 47.98707459170535 10.455359975760475 20.597449512636025 0 0 0
3325 1109 3 -1.1794 50.872264033966125 11.557697623527284 18.486984374975197 0 0 0
3326 1109 2 0.5897 51.54769066610666 12.142485153137756 18.830574428073298 0 0 0
3327 1109 2 0.5897 51.30017529813098 10.703273977268122 18.431448595536086 0 0 0
3386 1129 2 0.5897 50.178722211521624 14.59835159800778 17.983005998973017 0 0 0
3387 1129 2 0.5897 49.87536772676714 15.989091857067896 17.46753531742362 0 0 0
3388 1130 3 -1.1794 53.61682397109403 15.697351575544507 18.99732666585372 0 0 0
3389 1130 2 0.5897 52.69356977890716 15.464428412468962 18.89945218278992 0 0 0
3446 1149 2 0.5897 46.89946654079967 17.700989747878673 17.0962974802591 0 0 0
3898 1300 3 -1.1794 47.91718779371022 9.27523264397882 22.1963925630913 0 0 0
3899 1300 2 0.5897 48.85922317080717 9.429742202326306 22.266591634401355 0 0 0
3901 1301 3 -1.1794 50.97680765129487 10.00941196052788 21.953694757091387 0 0 0
3902 1301 2 0.5897 51.0235244711432 9.58483474958297 21.097082840705806 0 0 0
3904 1302 3 -1.1794 53.41612979004069 8.309292632050187 20.8153718136107 0 0 0
3906 1302 2 0.5897 53.848295105429706 8.623210509965478 21.609677129450578 0 0 0
3958 1320 3 -1.1794 53.084383298000446 11.958568815139042 20.576497076803406 0 0 0
3959 1320 2 0.5897 52.94470671174036 11.128948344954553 21.033062710638486 0 0 0
3960 1320 2 0.5897 54.03588760751952 12.058015928895463 20.545155752265604 0 0 0
4012 1338 3 -1.1794 47.09847481825993 12.962889835801557 21.582450964714067 0 0 0
4013 1338 2 0.5897 47.46927814551035 12.319341264187681 20.978644875326708 0 0 0
4014 1338 2 0.5897 47.345706401360104 12.646903829615175 22.451508486378472 0 0 0
4015 1339 3 -1.1794 51.38037037178844 14.291811047682444 19.391090347491865 0 0 0
4016 1339 2 0.5897 51.653093737092576 13.429933152484262 19.705765290894824 0 0 0
4017 1339 2 0.5897 51.10482488258371 14.759086795675145 20.1797347072131 0 0 0
4018 1340 3 -1.1794 53.90323840645938 15.7952958798382 21.81042131816485 0 0 0
4019 1340 2 0.5897 54.544590252142555 15.434383680911816 21.19834126243264 0 0 0
4020 1340 2 0.5897 53.05565233857549 15.52621730435616 21.45626522078738 0 0 0
4070 1357 2 0.5897 54.13055696497803 17.773029989777267 21.820565290073446 0 0 0
4505 1502 2 0.5897 48.37576247591363 9.525073438921137 24.54567851304158 0 0 0
4507 1503 3 -1.1794 51.21802428880824 10.613661943604129 24.724406744580293 0 0 0
4508 1503 2 0.5897 50.774090948492194 10.44792444876658 23.892729372705304 0 0 0
4510 1504 3 -1.1794 53.76918153856746 9.966777141673347 22.901292985526375 0 0 0
4567 1523 3 -1.1794 48.178579127437295 11.409622858494988 23.75632375638322 0 0 0
4568 1523 2 0.5897 47.50590714644743 10.787178468144246 23.4800864942755 0 0 0
4569 1523 2 0.5897 47.90312725520408 11.68885859977889 24.629470662995395 0 0 0
4570 1524 3 -1.1794 52.77858684724091 13.155641954178408 23.389727787523917 0 0 0
4571 1524 2 0.5897 53.57223830497049 13.148799059476586 22.85465570617984 0 0 0
4572 1524 2 0.5897 53.085625106735115 12.968650702636374 24.276854268502408 0 0 0
4615 1539 3 -1.1794 48.801306163854925 14.317759745015913 23.346486853977137 0 0 0
4616 1539 2 0.5897 48.08993839520998 14.51187003152212 23.95682202525809 0 0 0
4617 1539 2 0.5897 48.770863622965926 13.367341225063917 23.236899267010415 0 0 0
4618 1540 3 -1.1794 51.2856025416932 14.667642324690707 21.979690005606596 0 0 0
4619 1540 2 0.5897 50.54404010271959 14.656174832755841 22.584821994980146 0 0 0
4620 1540 2 0.5897 51.862060291521814 13.970807897071087 22.293296885965468 0 0 0
4679 1560 2 0.5897 51.352553674075125 16.55266916067461 23.260531192637956 0 0 0
5183 1728 2 0.5897 50.02722692713382 12.484136590686125 25.683320426092088 0 0 0
30077 0 1 0 54.11392186324158 12.026495834225774 17.50474485295546 0 0 0
30315 0 1 0 48.666567105045885 16.036103017359352 20.319859854197233 0 0 0
4678 1560 3 -1.1794 50.71375387412202 16.755021242517717 23.94406611892161 0 0 0
5130 1710 2 0.5897 53.49950358004945 8.721424422447985 26.021992574634258 0 0 0
5234 1745 2 0.5897 50.78697722035113 14.70867311387432 26.8010786837393 0 0 0
3393 1131 2 0.5897 55.99580659558689 15.569981672093773 19.01944046359368 0 0 0
3909 1303 2 0.5897 59.00450288165352 11.327876102643371 19.887150763790363 0 0 0
4514 1505 2 0.5897 56.974443066126234 9.967085665882852 24.506512001873325 0 0 0
4512 1504 2 0.5897 53.936398357654 10.90087751284114 23.026700176081594 0 0 0
3274 1092 3 -1.1794 59.046410824058974 8.29206386559098 18.332246360826947 0 0 0
3328 1110 3 -1.1794 57.79286299230091 10.446518080428232 16.649122361952283 0 0 0
3330 1110 2 0.5897 57.495824941909476 9.721960304382394 17.19959154394986 0 0 0
3331 1111 3 -1.1794 59.38384317732565 12.475153424626996 17.82511204506972 0 0 0
3332 1111 2 0.5897 60.06175503521675 11.930385532609764 18.224981344895177 0 0 0
3391 1131 3 -1.1794 56.53345093236443 14.900876583324154 19.443077366257988 0 0 0
3392 1131 2 0.5897 57.423423641686014 15.0808585945205 19.14011529523509 0 0 0
3394 1132 3 -1.1794 59.32763029625224 15.308832141645285 17.886358292955116 0 0 0
3395 1132 2 0.5897 59.21517637803972 15.806322438225283 17.076364858880925 0 0 0
3396 1132 2 0.5897 59.33134120141857 14.39327493945556 17.607118942800046 0 0 0
3453 1151 2 0.5897 56.33773090739218 18.197043967410067 18.807205548259706 0 0 0
3455 1152 2 0.5897 60.39489861955421 20.07550668645164 17.180706139933715 0 0 0
3907 1303 3 -1.1794 58.32520154759422 10.653616457759378 19.899619199676597 0 0 0
3908 1303 2 0.5897 58.67861212474412 9.946880279905772 19.359381466951735 0 0 0
3910 1304 3 -1.1794 60.5085297811631 8.651588834972037 20.989972214412408 0 0 0
3911 1304 2 0.5897 60.27385432626662 8.563421938042213 20.066183464384835 0 0 0
3961 1321 3 -1.1794 56.04304211485512 12.257647401187928 20.150214149306482 0 0 0
3962 1321 2 0.5897 56.775311090607154 11.645927280803772 20.073963677347404 0 0 0
3963 1321 2 0.5897 56.41419183175491 13.10716825444924 19.911895727973455 0 0 0
3964 1322 3 -1.1794 61.320931823219944 11.316018966401785 19.747186536339797 0 0 0
3965 1322 2 0.5897 61.59149786575915 10.555030458290625 20.260918812646082 0 0 0
3966 1322 2 0.5897 62.13921924103245 11.763732702598528 19.53226554157628 0 0 0
4073 1358 2 0.5897 58.451376789437425 18.651274696757195 21.280827845085177 0 0 0
4076 1359 2 0.5897 60.370023639196155 18.778264866898812 21.400541952953844 0 0 0
4513 1505 3 -1.1794 56.234193869112865 10.566163505147514 24.603309753951578 0 0 0
4516 1506 3 -1.1794 58.67363655946389 8.9421404596021 24.16530241966265 0 0 0
4517 1506 2 0.5897 59.176442607530014 9.101031228710246 23.366445794410748 0 0 0
4573 1525 3 -1.1794 55.50117579886335 13.180428544223176 22.89090949502667 0 0 0
4574 1525 2 0.5897 55.79444108682909 12.44137675658977 23.423854060173593 0 0 0
4575 1525 2 0.5897 55.77615377696433 12.958812719875947 22.00124330811894 0 0 0
4621 1541 3 -1.1794 61.142405581393 15.75467861327841 25.042138114467154 0 0 0
4622 1541 2 0.5897 60.830388041902005 16.40094757222051 25.67555184156028 0 0 0
4623 1541 2 0.5897 61.509641801508685 16.276110125958894 24.32836057517176 0 0 0
5132 1711 2 0.5897 56.49449064965117 9.68004659388781 27.20234519336799 0 0 0
30137 0 1 0 60.96605511525383 16.112498823627757 21.239820928723006 0 0 0
30165 0 1 0 58.89582335672588 13.186820589602105 21.760512958763787 0 0 0
30181 0 1 0 62.358177868226846 11.817265840001612 22.836811556914267 0 0 0
4519 1507 3 -1.1794 62.266757887647046 8.615372850753571 24.055197874075933 0 0 0
5135 1712 2 0.5897 59.60648127515986 9.519869521751573 25.642688623456177 0 0 0
5188 1730 3 -1.1794 57.682406431281876 13.030110935548931 24.91468295132487 0 0 0
5190 1730 2 0.5897 57.890995543766444 13.266168472916737 24.010802931258986 0 0 0
5238 1746 2 0.5897 57.106674242360235 14.390093080086963 25.769144918088582 0 0 0
3281 1094 2 0.5897 66.55327961756967 9.831019860053226 16.628735167325676 0 0 0
3283 1095 3 -1.1794 69.05492501377891 8.59141134144669 19.197723168253773 0 0 0
3917 1306 2 0.5897 66.67876525458264 9.634585552114467 20.234970940369703 0 0 0
4625 1542 2 0.5897 63.15815509265577 15.246355560965696 24.984523121583674 0 0 0
3279 1093 2 0.5897 62.82154863127448 8.115754349197783 18.108739301854744 0 0 0
3280 1094 3 -1.1794 66.17943673873157 9.026289036047082 16.987735655346377 0 0 0
3282 1094 2 0.5897 66.3512058600657 9.080427643095684 17.927838556722847 0 0 0
3284 1095 2 0.5897 69.05542022086311 9.122614875703244 18.40144780771912 0 0 0
3334 1112 3 -1.1794 63.217205416366404 12.99465679673345 18.741891935476904 0 0 0
3335 1112 2 0.5897 63.08815896091977 13.822445011776873 18.27891730883487 0 0 0
3336 1112 2 0.5897 63.86335998721385 13.196394553890165 19.418662544823583 0 0 0
3337 1113 3 -1.1794 65.62832774887187 11.993895434856068 16.97605821621199 0 0 0
3338 1113 2 0.5897 64.92456415379121 11.359851502777035 16.838447022114835 0 0 0
3339 1113 2 0.5897 65.50412992867963 12.298993968452915 17.874791450591292 0 0 0
3340 1114 3 -1.1794 68.64935473707656 10.834816828364856 17.41929324848046 0 0 0
3342 1114 2 0.5897 68.33356290016671 11.674050643082321 17.084338707991954 0 0 0
3397 1133 3 -1.1794 62.06830713687663 15.620479421808112 18.42867837478417 0 0 0
3398 1133 2 0.5897 62.27578362714304 15.733401517717045 19.356274158001977 0 0 0
3399 1133 2 0.5897 61.12799297101269 15.44216274942005 18.413060858772734 0 0 0
3400 1134 3 -1.1794 65.55511906151422 15.447273345931219 17.13626756490334 0 0 0
3402 1134 2 0.5897 65.48459690750073 14.809779167898249 17.846801352226848 0 0 0
3403 1135 3 -1.1794 67.99990484098653 13.79991821236477 18.0106003524266 0 0 0
3404 1135 2 0.5897 68.20862807633699 13.936219720150934 18.93476935878297 0 0 0
3405 1135 2 0.5897 67.83043428176472 14.678551402668814 17.670725097484468 0 0 0
3458 1153 2 0.5897 63.08891672350232 17.594444412018337 18.591287793795058 0 0 0
3462 1154 2 0.5897 65.58596291212642 17.198896860221858 17.75550621135154 0 0 0
3913 1305 3 -1.1794 63.59610529336355 8.805252502009473 21.346004124667232 0 0 0
3914 1305 2 0.5897 63.00737025155725 8.729189640988187 22.0968953360631 0 0 0
3916 1306 3 -1.1794 65.86328713291522 9.60629474929342 19.734544094929465 0 0 0
3918 1306 2 0.5897 65.20112213718487 9.334162783915405 20.369929624907087 0 0 0
3967 1323 3 -1.1794 65.26847956863764 12.088610614091994 20.785750243497823 0 0 0
3968 1323 2 0.5897 65.14966375523875 11.141478391314932 20.7146460405326 0 0 0
3969 1323 2 0.5897 66.20494791443645 12.224495738708091 20.641548020523036 0 0 0
3970 1324 3 -1.1794 68.2176040966527 11.797669224914653 21.358055498353625 0 0 0
3971 1324 2 0.5897 67.89099274161731 11.915577242678594 22.250050027562352 0 0 0
3972 1324 2 0.5897 68.94265221841358 11.17921137264361 21.44775834630821 0 0 0
4021 1341 3 -1.1794 64.35111026783734 15.205453727803901 20.632081938518876 0 0 0
4022 1341 2 0.5897 64.45990420812205 16.089906422935602 20.981565672525363 0 0 0
4023 1341 2 0.5897 64.60966245244174 14.629594915675568 21.351643765624786 0 0 0
4024 1342 3 -1.1794 68.10698722642658 14.489595388714617 21.16805630471534 0 0 0
4025 1342 2 0.5897 68.1554899434683 13.587043640453441 20.852968649612386 0 0 0
4026 1342 2 0.5897 67.3919696943367 14.483532820562385 21.804409338515235 0 0 0
4027 1343 3 -1.1794 0.4176883910439927 15.735173730399207 21.44249738731448 1 0 0
4028 1343 2 0.5897 69.82241845453778 15.445040723032175 21.267725302625664 0 0 0
4029 1343 2 0.5897 0.5669886906495751 15.512685602208384 22.36143108105257 1 0 0
4520 1507 2 0.5897 63.17493964532904 8.408599736497639 24.275839413811077 0 0 0
4522 1508 3 -1.1794 64.61417295899787 8.130389707977113 24.907368906631202 0 0 0
4524 1508 2 0.5897 65.16801184565124 8.238284438206714 24.1341590867319 0 0 0
4525 1509 3 -1.1794 0.8195712692924342 8.436224992462897 22.854017587005796 1 0 0
4526 1509 2 0.5897 0.44709032216966693 9.294151017844683 23.057620315064586 1 0 0
4576 1526 3 -1.1794 64.71464252905169 11.920292577515358 25.533747770971726 0 0 0
4577 1526 2 0.5897 64.27177376095196 11.561297642222154 26.30265733449558 0 0 0
4578 1526 2 0.5897 64.03216309807577 12.402717946268403 25.06714416101636 0 0 0
4579 1527 3 -1.1794 66.6123422195128 12.19376999457104 23.5685437312798 0 0 0
4580 1527 2 0.5897 66.10424071098933 12.52432518617085 22.8277351261291 0 0 0
4581 1527 2 0.5897 65.95556711939386 11.956263134091461 24.223118740544113 0 0 0
4582 1528 3 -1.1794 0.22084602499836925 11.10567403422253 23.59408586184172 1 0 0
4583 1528 2 0.5897 1.1769861718369254 11.140360163353577 23.622802892667938 1 0 0
4584 1528 2 0.5897 70.24262313447191 11.449534729921657 24.442957868361958 0 0 0
4624 1542 3 -1.1794 63.968220224681744 15.756257582030882 24.979298438688502 0 0 0
4626 1542 2 0.5897 63.72890618725215 16.582657066981938 24.55974515702542 0 0 0
4627 1543 3 -1.1794 65.60648870634168 14.648894234642373 23.170629770648492 0 0 0
4628 1543 2 0.5897 66.25883884307184 14.339117781476196 23.798888512617406 0 0 0
4629 1543 2 0.5897 65.03904323004407 15.22781004928417 23.679642174196022 0 0 0
4630 1544 3 -1.1794 0.7861488980429457 13.898430767274107 23.899215855791713 1 0 0
4631 1544 2 0.5897 0.47466286420640214 13.055812519110749 23.568757535058943 1 0 0
4632 1544 2 0.5897 1.3479687389136379 13.672623954901148 24.64056664859543 1 0 0
30019 0 1 0 68.6049607094055 15.324055641183813 25.469904627976714 0 0 0
30312 0 1 0 67.46962523691607 9.663148255746426 26.246171005190355 0 0 0
4078 1360 3 -1.1794 64.79371367024928 17.79058816780524 21.524287414207027 0 0 0
4694 1565 2 0.5897 0.8655327718657766 18.510300875639075 24.405645830777438 1 0 0
5138 1713 2 0.5897 63.05443985262803 8.991142605947871 26.102298115149633 0 0 0
3407 1136 2 0.5897 0.7902397457026449 18.636647238721736 19.18182530546233 0 0 0
3467 1156 2 0.5897 3.2596003308357537 21.498324240205122 18.08295153997347 0 0 0
3406 1136 3 -1.1794 1.5568640419279822 19.175831198136805 19.37624727341676 0 0 0
3408 1136 2 0.5897 1.8422789003800117 18.883883803058723 20.242005605469508 0 0 0
3409 1137 3 -1.1794 5.051385221047178 18.810156105913237 18.00183061913794 0 0 0
3411 1137 2 0.5897 5.815309619269547 18.248048529245914 18.131006325352875 0 0 0
3463 1155 3 -1.1794 1.757547882360794 22.08119675350164 19.25973127559024 0 0 0
3464 1155 2 0.5897 1.6672562217288882 22.530532463681585 20.100075213044587 0 0 0
3465 1155 2 0.5897 1.716271749492208 21.150501494344297 19.4795847600863 0 0 0
3466 1156 3 -1.1794 3.9890576541651983 21.41422760939112 17.4689055588739 0 0 0
3468 1156 2 0.5897 4.380097995272865 20.565346769681067 17.67559937561679 0 0 0
3517 1173 3 -1.1794 5.355518415613373 23.913478617714745 18.325669353986328 0 0 0
3519 1173 2 0.5897 5.34162904534259 23.631295528990673 19.24022536744758 0 0 0
4030 1344 3 -1.1794 3.0612207155995796 17.659299606912708 21.405346395975858 0 0 0
4031 1344 2 0.5897 4.000951299632193 17.84030390017412 21.385927799829155 0 0 0
4033 1345 3 -1.1794 5.79564158754377 18.173547979435035 21.07071676179376 0 0 0
4034 1345 2 0.5897 5.726413796492431 18.694371754199487 20.27060319761963 0 0 0
4035 1345 2 0.5897 6.713428243076598 18.253586197464127 21.330511340881305 0 0 0
4081 1361 3 -1.1794 4.545493055049627 21.386956892467484 21.390898294527865 0 0 0
4082 1361 2 0.5897 4.006937410529671 21.36781007707741 20.599808586262665 0 0 0
4083 1361 2 0.5897 5.4289462470000105 21.18189721411572 21.084805616365085 0 0 0
4138 1380 3 -1.1794 2.6500371766290196 24.581642065376577 21.054374185564015 0 0 0
4139 1380 2 0.5897 2.4496652769887106 25.505670415921056 20.905193908402367 0 0 0
4140 1380 2 0.5897 3.5912377994521774 24.511385460936822 20.89488137233773 0 0 0
4141 1381 3 -1.1794 5.507599506061134 23.94469681953333 21.05319245768459 0 0 0
4142 1381 2 0.5897 5.274599024851112 23.08606390334663 21.40631129319067 0 0 0
4143 1381 2 0.5897 6.120179991602915 24.308818381005974 21.692248361257093 0 0 0
4633 1545 3 -1.1794 2.5618249186504385 18.5201186664389 23.816934797225205 0 0 0
4635 1545 2 0.5897 2.557588245173962 18.05911633143988 22.978072392247263 0 0 0
4636 1546 3 -1.1794 5.423201414892831 18.361422493221195 24.72877028250491 0 0 0
4637 1546 2 0.5897 5.5032840835984524 19.297385888308266 24.544946784459835 0 0 0
4638 1546 2 0.5897 4.56543285313018 18.120644971584664 24.37878340766675 0 0 0
4696 1566 3 -1.1794 1.9717113310909165 21.331793673090633 23.48467093864606 0 0 0
4697 1566 2 0.5897 1.5976359678039334 21.661688630096467 22.667682669021417 0 0 0
4698 1566 2 0.5897 2.9115643652308414 21.27472984855547 23.312471802101186 0 0 0
4699 1567 3 -1.1794 4.914326713005332 20.98892216156852 24.11075347695137 0 0 0
4700 1567 2 0.5897 5.326157024111498 21.67986038078046 24.629629660293173 0 0 0
4701 1567 2 0.5897 5.136079422550577 21.20454698642582 23.204903658281992 0 0 0
4750 1584 3 -1.1794 2.5748716429106193 24.009463400697925 23.926966057147226 0 0 0
4751 1584 2 0.5897 2.514687866975968 24.362034312884436 23.039102259914866 0 0 0
4752 1584 2 0.5897 2.2674773902242635 23.10641634366724 23.847931632365153 0 0 0
4753 1585 3 -1.1794 5.74383801851958 24.308410114669044 24.09358043081187 0 0 0
4754 1585 2 0.5897 5.8908068795592055 25.110824200259632 24.594343989767545 0 0 0
4755 1585 2 0.5897 4.793682452062891 24.192631650429064 24.099232133910387 0 0 0
4809 1603 2 0.5897 2.6370778018721817 26.14754791399063 24.57097765053167 0 0 0
5250 1750 2 0.5897 5.765280955161977 18.19455669246401 26.36297437315113 0 0 0
5372 1791 2 0.5897 3.5426105071505223 24.21035329027944 26.251000379056837 0 0 0
3573 1191 2 0.5897 4.59847356667105 25.5934625464549 18.438773857066913 0 0 0
3525 1175 2 0.5897 13.132637377724839 25.731341270573942 18.53903401635998 0 0 0
4640 1547 2 0.5897 7.153103051280143 18.25038170767759 23.92677504572337 0 0 0
3414 1138 2 0.5897 7.519109041240072 16.96389920228888 19.210398178295943 0 0 0
3415 1139 3 -1.1794 13.671110384789149 16.797552102805312 18.36333537974112 0 0 0
3417 1139 2 0.5897 13.226891206603117 16.704448277556914 19.206088512192572 0 0 0
3420 1140 2 0.5897 14.176742128246364 17.54323476874702 15.487848366729365 0 0 0
3469 1157 3 -1.1794 7.038947800695429 21.330302926989322 18.044327205348715 0 0 0
3470 1157 2 0.5897 6.302368025874856 21.842232248407704 17.710245313658 0 0 0
3471 1157 2 0.5897 7.775316596504791 21.575468510567912 17.484071119845506 0 0 0
3472 1158 3 -1.1794 12.843232049916937 19.978093573186513 18.88485533480007 0 0 0
3473 1158 2 0.5897 11.93166008048605 19.711825222550168 19.004728415975894 0 0 0
3474 1158 2 0.5897 13.348922045406907 19.181017077666272 19.04353162338721 0 0 0
3477 1159 2 0.5897 14.058923725746071 20.73535745864563 17.8344779912878 0 0 0
3520 1174 3 -1.1794 8.070703581298014 25.298189650208485 17.614010606637425 0 0 0
3522 1174 2 0.5897 7.318012301115635 25.027812203501007 18.13992263575177 0 0 0
3523 1175 3 -1.1794 13.413066394825671 26.320945838043215 19.239003943351392 0 0 0
3524 1175 2 0.5897 13.192315205340737 25.8568521967464 20.04654213815091 0 0 0
3526 1176 3 -1.1794 15.817415144382823 24.15771386026433 16.280297337530907 0 0 0
3528 1176 2 0.5897 15.246813759578668 23.398114636061983 16.16344227926305 0 0 0
4036 1346 3 -1.1794 8.665817621989545 15.429499132588345 21.17525752346845 0 0 0
4037 1346 2 0.5897 7.749807962979469 15.51636983500816 21.439097526500223 0 0 0
4039 1347 3 -1.1794 13.085503885462437 16.924652161785968 21.56569241590788 0 0 0
4041 1347 2 0.5897 13.18731963479551 16.66884887055268 22.48244260860759 0 0 0
4084 1362 3 -1.1794 7.31402528263689 20.635332265322265 21.01774406337378 0 0 0
4085 1362 2 0.5897 8.036384863329808 20.72313824783764 21.639610550077588 0 0 0
4086 1362 2 0.5897 7.696388996292784 20.86728676149521 20.17144211827571 0 0 0
4089 1363 2 0.5897 16.594904999293032 22.97737203647746 23.96328879033504 0 0 0
4144 1382 3 -1.1794 7.943603520343019 25.163920417711157 22.460391690100057 0 0 0
4145 1382 2 0.5897 7.155576244320026 24.919741692039462 22.945799532025855 0 0 0
4146 1382 2 0.5897 8.657764300134133 25.044431090163492 23.086433601487744 0 0 0
4147 1383 3 -1.1794 11.014569668157682 23.94744236731457 22.318152929849507 0 0 0
4148 1383 2 0.5897 10.201923405549415 23.681430627587634 21.887948600712754 0 0 0
4149 1383 2 0.5897 10.951884507891473 24.900503872873625 22.381216605771787 0 0 0
4150 1384 3 -1.1794 16.62023192050792 25.055321627565426 21.247276734587125 0 0 0
4151 1384 2 0.5897 16.30471481554539 24.656526524694414 22.0582287080011 0 0 0
4152 1384 2 0.5897 17.39344744001714 25.554498229085418 21.510321210289057 0 0 0
4209 1403 2 0.5897 11.355696650037396 26.82693998057463 20.347490263433713 0 0 0
4639 1547 3 -1.1794 7.982198930792492 18.17426213580147 23.454505269231284 0 0 0
4641 1547 2 0.5897 7.981433561981235 18.914354646227025 22.847468023287625 0 0 0
4642 1548 3 -1.1794 11.1012593044929 18.955159826421617 24.890417612975952 0 0 0
4643 1548 2 0.5897 11.666157404292065 18.767891893774074 24.140716687301406 0 0 0
4644 1548 2 0.5897 10.23283856602358 19.086182250389957 24.509747120702915 0 0 0
4646 1549 2 0.5897 15.025202426770447 17.32032251079773 24.091888591875637 0 0 0
4702 1568 3 -1.1794 8.662493959681944 21.026511340613304 23.78889436447591 0 0 0
4703 1568 2 0.5897 9.365975103024384 21.67191429822478 23.858191906424185 0 0 0
4704 1568 2 0.5897 8.314245056210172 20.954752016864745 24.677604575436362 0 0 0
4705 1569 3 -1.1794 11.263398182981074 21.964482513423782 24.859974452585114 0 0 0
4706 1569 2 0.5897 11.794569292105258 22.348605903647865 24.162451191049247 0 0 0
4707 1569 2 0.5897 11.549243029215624 21.052045180814996 24.904502943697164 0 0 0
4756 1586 3 -1.1794 9.378304249739767 24.42521356865086 24.747488581177265 0 0 0
4757 1586 2 0.5897 10.236165895657416 24.044026296616384 24.934575387908026 0 0 0
4758 1586 2 0.5897 8.752746752927878 23.754564585308724 25.021603848854497 0 0 0
4759 1587 3 -1.1794 13.372333648599156 23.40019070294936 23.478576242188314 0 0 0
4761 1587 2 0.5897 12.59185952472845 23.71048880409697 23.019436700235733 0 0 0
5318 1773 2 0.5897 12.30854377144206 21.1034942278478 27.557052955073424 0 0 0
30073 0 1 0 14.180107354116403 23.25281388742307 20.36436906551407 0 0 0
30120 0 1 0 11.182738444992307 20.445756947071935 21.63355022410433 0 0 0
30226 0 1 0 14.369309950339733 20.244810738024107 24.475888999881263 0 0 0
30260 0 1 0 9.885716136021552 23.356207878775475 19.284520397253235 0 0 0
4760 1587 2 0.5897 13.558513974236803 24.08252252662023 24.123550501083532 0 0 0
5257 1753 3 -1.1794 15.361638215132245 17.87640683017126 26.768226218966753 0 0 0
3581 1194 2 0.5897 15.420688341769639 27.083931931031827 17.814427384848777 0 0 0
4652 1551 2 0.5897 21.64270669753986 17.60529296464846 22.902929536654373 0 0 0
4087 1363 3 -1.1794 16.822142432062535 22.337725113809682 23.28842086739989 0 0 0
4088 1363 2 0.5897 16.32043233415837 22.610753102982258 22.520323132373864 0 0 0
30086 0 1 0 15.697285602631405 19.990226737054666 20.774709715309065 0 0 0
3421 1141 3 -1.1794 18.500406507942564 18.708646505924595 18.426901372645744 0 0 0
3423 1141 2 0.5897 17.863240337393552 19.403621376227456 18.261792453139577 0 0 0
3478 1160 3 -1.1794 17.024130875404005 21.195365792411934 18.111542201052217 0 0 0
3479 1160 2 0.5897 17.17186192746427 22.138977248251148 18.048259019872205 0 0 0
3481 1161 3 -1.1794 20.397279962102544 21.714534206282032 17.780773711461908 0 0 0
3483 1161 2 0.5897 20.134286887884056 21.169135805929994 18.52212861210752 0 0 0
3529 1177 3 -1.1794 20.966862118778316 24.74429083887853 17.67394335597055 0 0 0
3530 1177 2 0.5897 21.82518983612661 24.383075148586492 17.895366803289935 0 0 0
3531 1177 2 0.5897 21.161721157347355 25.553308418723798 17.200918755913598 0 0 0
4042 1348 3 -1.1794 18.34717165746316 17.884869698030887 21.311920639798846 0 0 0
4044 1348 2 0.5897 18.43633256849149 18.6921109880347 20.80532058033074 0 0 0
4045 1349 3 -1.1794 20.63514681688659 17.22233124353501 20.113277842633284 0 0 0
4046 1349 2 0.5897 20.58475680085877 17.808021008524484 19.35785719224676 0 0 0
4047 1349 2 0.5897 21.515972067131013 17.356904571440232 20.462948888844114 0 0 0
4090 1364 3 -1.1794 18.55590696492847 21.263197865399004 20.585777272238325 0 0 0
4091 1364 2 0.5897 18.017373390681076 21.20204362945908 19.796807258530706 0 0 0
4092 1364 2 0.5897 18.408135727940586 22.152007221221364 20.90890831105158 0 0 0
4093 1365 3 -1.1794 21.129039092019045 22.363517045810173 21.186263606646335 0 0 0
4094 1365 2 0.5897 21.18563038331875 22.58763018626124 22.115135107067523 0 0 0
4095 1365 2 0.5897 20.49258411912125 21.649484366172523 21.150011320231386 0 0 0
4097 1366 2 0.5897 23.006057294955745 21.88732587497761 21.33724066814082 0 0 0
4153 1385 3 -1.1794 17.755232201045885 23.946345005112878 18.618177077238403 0 0 0
4154 1385 2 0.5897 18.627551292850267 24.33867138877569 18.581161254706174 0 0 0
4155 1385 2 0.5897 17.185867172156485 24.655051646926783 18.917825028367023 0 0 0
4156 1386 3 -1.1794 21.61426527056319 24.970882866964313 20.561864442344405 0 0 0
4157 1386 2 0.5897 21.412633767882603 24.05245528519828 20.740942583193146 0 0 0
4158 1386 2 0.5897 20.990168173751695 25.225497176326616 19.882227769891237 0 0 0
4648 1550 3 -1.1794 18.886433361133246 18.50653867253743 23.945672214544473 0 0 0
4649 1550 2 0.5897 18.258465119141675 17.9603566240454 23.472837714598914 0 0 0
4651 1551 3 -1.1794 21.478748045681588 18.42453487649263 23.370039484011997 0 0 0
4653 1551 2 0.5897 20.527001065441798 18.45989009409115 23.465743356486023 0 0 0
4708 1570 3 -1.1794 18.730404232883984 21.20468308173589 24.863730665463788 0 0 0
4709 1570 2 0.5897 18.09382815301111 21.726001329922305 24.374619418850354 0 0 0
4710 1570 2 0.5897 18.779187491015684 20.376176125574883 24.38683738602753 0 0 0
4711 1571 3 -1.1794 21.254947908606557 21.318053493519635 23.730224172427015 0 0 0
4712 1571 2 0.5897 20.453276887144888 21.442279591761128 24.23828415084747 0 0 0
4713 1571 2 0.5897 21.383764260732676 20.369713013954662 23.713220858901696 0 0 0
4762 1588 3 -1.1794 15.596292516831154 24.521039150640906 24.81932801438765 0 0 0
4763 1588 2 0.5897 15.478331481908917 24.131855713150788 25.685846562658632 0 0 0
4764 1588 2 0.5897 16.05943369792969 25.341987214181042 24.985991916232713 0 0 0
4765 1589 3 -1.1794 22.622743948739384 23.764754259505498 23.4362395163919 0 0 0
4766 1589 2 0.5897 22.83455084683052 24.393824958463433 24.12590605784807 0 0 0
4767 1589 2 0.5897 22.61926701513639 22.915870058179138 23.878524763468025 0 0 0
5325 1775 2 0.5897 16.764461032958426 20.551005896016925 26.526085709658425 0 0 0
30136 0 1 0 19.614250030020514 24.75229721279601 23.41152514524813 0 0 0
3485 1162 2 0.5897 23.119680301626193 21.604329304625598 16.019860656649477 0 0 0
30228 0 1 0 22.575740568318096 18.87181055931781 18.042486539824417 0 0 0
3488 1163 2 0.5897 31.94053198495745 21.142709691938798 17.245759232688613 0 0 0
3533 1178 2 0.5897 24.43211409006896 24.332119120074204 18.682459761287344 0 0 0
3426 1142 2 0.5897 22.187251929642485 16.265063655765875 16.627057688931078 0 0 0
3487 1163 3 -1.1794 31.0201642886374 21.392503890103765 17.163552127977887 0 0 0
3489 1163 2 0.5897 30.63234873561387 21.16095211886834 18.00748022214664 0 0 0
3532 1178 3 -1.1794 23.813927503906623 24.594735201890472 18.00047022044507 0 0 0
3534 1178 2 0.5897 24.004947810283028 25.520004913175075 17.846785696717497 0 0 0
3535 1179 3 -1.1794 26.93041781484524 25.43630276016647 18.616905767221237 0 0 0
3536 1179 2 0.5897 26.296462667014158 26.153265696350108 18.634129194898467 0 0 0
3538 1180 3 -1.1794 29.26965038484252 23.43878111218464 17.026301976692228 0 0 0
3540 1180 2 0.5897 29.061014663537545 23.533122163365526 17.955711700387482 0 0 0
4048 1350 3 -1.1794 23.29030572248788 17.10332206841868 20.951026587641643 0 0 0
4050 1350 2 0.5897 23.874691182378438 16.63102427991175 20.35801699901961 0 0 0
4053 1351 2 0.5897 27.12184970055455 16.713703693286757 21.411356263478016 0 0 0
4096 1366 3 -1.1794 23.787073573053355 21.33761266806582 21.400955345114962 0 0 0
4098 1366 2 0.5897 23.481447293568998 20.45925193225474 21.174447027964185 0 0 0
4099 1367 3 -1.1794 26.931669203291165 22.88966427475163 21.235893156684533 0 0 0
4100 1367 2 0.5897 26.168911636934606 23.464887462909033 21.176298270696403 0 0 0
4101 1367 2 0.5897 26.597586149507176 22.023250069298946 21.003628320471183 0 0 0
4102 1368 3 -1.1794 30.160696217421126 21.367006405142032 19.813079048956094 0 0 0
4103 1368 2 0.5897 30.975336651514322 21.438015802063976 20.310624028507124 0 0 0
4104 1368 2 0.5897 29.544345125551242 21.931191848820383 20.280024058545266 0 0 0
4159 1387 3 -1.1794 24.26540473682651 24.012249955904714 20.83911576637273 0 0 0
4160 1387 2 0.5897 23.353367395422477 24.290837060257278 20.921640945094612 0 0 0
4161 1387 2 0.5897 24.231070544993752 23.057540334920272 20.898977108710273 0 0 0
4162 1388 3 -1.1794 28.058125635733166 25.773966994476336 21.600245082414737 0 0 0
4163 1388 2 0.5897 27.876417389396252 24.874737457014383 21.327113627460626 0 0 0
4164 1388 2 0.5897 27.196855388966792 26.188858191559383 21.648325986206878 0 0 0
4165 1389 3 -1.1794 30.0655569443221 24.42414322416185 19.9332230749086 0 0 0
4166 1389 2 0.5897 30.73453489826355 24.38504852880733 20.61672295138584 0 0 0
4167 1389 2 0.5897 29.35302367103369 24.930330310741144 20.323483388910034 0 0 0
4218 1406 2 0.5897 28.930561716813695 27.21142514004011 20.521105914288505 0 0 0
4655 1552 2 0.5897 27.92958880719817 16.122050533644924 25.27013422372586 0 0 0
4656 1552 2 0.5897 28.903226871992498 16.540550532288087 24.189032216465694 0 0 0
4657 1553 3 -1.1794 30.345532608722504 17.300850682432852 23.240346963192454 0 0 0
4659 1553 2 0.5897 30.797382267233417 17.566204093300396 24.041378677205138 0 0 0
4714 1572 3 -1.1794 25.06171296608366 21.546554350293317 24.02314487880296 0 0 0
4715 1572 2 0.5897 24.519342648247186 21.451117563835574 23.240228680855164 0 0 0
4716 1572 2 0.5897 24.529438490190223 21.181167434903838 24.72983258689607 0 0 0
4717 1573 3 -1.1794 27.991055359806712 21.87363994231604 25.088296216750784 0 0 0
4718 1573 2 0.5897 28.372038472831335 22.67361347675839 24.726181023953956 0 0 0
4719 1573 2 0.5897 27.29558329008982 21.63949870473655 24.473699586481246 0 0 0
4768 1590 3 -1.1794 25.120492964917986 24.60464026768215 23.507900565381497 0 0 0
4769 1590 2 0.5897 25.020125254921183 25.02344787442101 22.653056733799474 0 0 0
4770 1590 2 0.5897 24.324171598977138 24.084473091649873 23.615278144812898 0 0 0
4771 1591 3 -1.1794 28.062703119507358 24.35102205089282 24.155207931663824 0 0 0
4772 1591 2 0.5897 27.203617293705577 23.969172469086406 23.975223767900797 0 0 0
4773 1591 2 0.5897 28.307802163300362 24.78609701587994 23.338588279014 0 0 0
4774 1592 3 -1.1794 30.763279488143482 25.756411459426467 22.82406257865893 0 0 0
4775 1592 2 0.5897 31.627971599919473 25.40042992710621 22.619572255605625 0 0 0
4776 1592 2 0.5897 30.343086461762326 25.077652148707124 23.3522247073474 0 0 0
30051 0 1 0 24.470458764326146 18.24374895995922 24.258649875012413 0 0 0
30141 0 1 0 29.88286204987219 17.610563798137008 19.971891467708847 0 0 0
30153 0 1 0 27.894860161254027 19.63763171386509 22.767421623687103 0 0 0
30225 0 1 0 25.360027838374993 22.02198871130135 17.414582535200978 0 0 0
30278 0 1 0 26.061220471612202 18.607271956720748 19.622261217301013 0 0 0
30267 0 1 0 31.139368335659437 21.30953832579104 23.974164261212447 0 0 0
5377 1793 3 -1.1794 23.61740420750437 25.089197366061523 26.31692543335662 0 0 0
5381 1794 2 0.5897 27.195235557594568 25.143214354182692 26.03212417617096 0 0 0
3491 1164 2 0.5897 35.2090126039022 22.453604620322487 17.839276260643896 0 0 0
3494 1165 2 0.5897 37.194387981917735 20.98559520122082 18.14542054562152 0 0 0
3430 1144 3 -1.1794 33.04732679701683 19.483046977411302 17.646578154513232 0 0 0
3431 1144 2 0.5897 33.3428205952737 19.475554558832094 18.556995268319657 0 0 0
3433 1145 3 -1.1794 35.18262330349944 18.30488866717417 18.712848121525205 0 0 0
3434 1145 2 0.5897 35.394548597586635 17.552474565446875 19.265290323104214 0 0 0
3435 1145 2 0.5897 34.57394809307295 17.959341273287865 18.059898709126696 0 0 0
3436 1146 3 -1.1794 38.27110128637545 17.922739252908894 17.54654267150217 0 0 0
3437 1146 2 0.5897 37.329980260957896 17.998898359298202 17.38930925730107 0 0 0
3490 1164 3 -1.1794 35.2419538175747 21.573600621968524 18.21443116202842 0 0 0
3492 1164 2 0.5897 34.65311060084176 21.05628786575661 17.664992333378578 0 0 0
3493 1165 3 -1.1794 38.01914527060569 20.538989272084628 18.336600771149875 0 0 0
3495 1165 2 0.5897 38.04863371436113 20.48806494008345 19.291990159077095 0 0 0
3541 1181 3 -1.1794 33.003237825815475 23.611675570671093 17.252331915921253 0 0 0
3542 1181 2 0.5897 32.25164921401945 23.538024793336636 17.84048329035278 0 0 0
3546 1182 2 0.5897 35.64709765684757 24.23104540917627 18.53622904105048 0 0 0
3547 1183 3 -1.1794 38.71439875594239 23.39074272058376 18.46793533363424 0 0 0
4054 1352 3 -1.1794 33.164058431273055 17.196911903218147 20.26334206244653 0 0 0
4055 1352 2 0.5897 33.71608826079457 16.4834734076827 20.583498668773533 0 0 0
4056 1352 2 0.5897 32.69822274326445 17.506949936291146 21.03994004660029 0 0 0
4057 1353 3 -1.1794 38.94454382315826 17.933403523306726 20.208550363670426 0 0 0
4105 1369 3 -1.1794 32.833639203110685 21.72976806415623 20.33004175305469 0 0 0
4106 1369 2 0.5897 33.37090810075824 21.80036754818951 19.540998284905264 0 0 0
4107 1369 2 0.5897 33.451496357255174 21.488979324608415 21.020335232591467 0 0 0
4108 1370 3 -1.1794 36.302913679457454 19.57910136801849 20.926388016904887 0 0 0
4109 1370 2 0.5897 36.503027013705875 18.74860128753852 21.358192586785208 0 0 0
4110 1370 2 0.5897 36.02037395073331 19.33008251939967 20.046392180810134 0 0 0
4111 1371 3 -1.1794 38.98574924910985 20.84445634345146 20.587460820814975 0 0 0
4113 1371 2 0.5897 38.96510512185808 19.92711768487449 20.860031999271637 0 0 0
4168 1390 3 -1.1794 32.751213738284314 24.235202887631182 21.693045174761824 0 0 0
4169 1390 2 0.5897 33.0955135790087 23.567837082744422 21.09948586552543 0 0 0
4170 1390 2 0.5897 33.22032836859719 24.090579651594602 22.514779945068188 0 0 0
4171 1391 3 -1.1794 35.71069135499296 22.671708869465284 20.787636927901985 0 0 0
4172 1391 2 0.5897 36.4545350883927 23.160007218606363 21.140472351043055 0 0 0
4173 1391 2 0.5897 36.10567327026298 21.925728227470955 20.336268610022806 0 0 0
4174 1392 3 -1.1794 38.323666257079076 23.770479498955563 21.245736541078873 0 0 0
4660 1554 3 -1.1794 33.03481822546763 18.30826230841027 22.695677000182197 0 0 0
4662 1554 2 0.5897 32.110641283719076 18.503801935771303 22.85025055747229 0 0 0
4663 1555 3 -1.1794 36.43752187916904 17.423556802160583 23.06945952649153 0 0 0
4664 1555 2 0.5897 37.06187858363603 17.084242548226328 23.71076777668763 0 0 0
4665 1555 2 0.5897 36.119754038639925 18.240918831281004 23.453093353741327 0 0 0
4666 1556 3 -1.1794 39.55447376911774 19.496005947476927 23.294383759913092 0 0 0
4667 1556 2 0.5897 38.79442493890146 20.047123718283707 23.10776491401644 0 0 0
4720 1574 3 -1.1794 34.02264667981308 20.888991395462945 22.643348787192203 0 0 0
4721 1574 2 0.5897 33.10321656869539 21.153036553164416 22.60928995109076 0 0 0
4722 1574 2 0.5897 34.00232257494733 19.936408633858523 22.551671300048678 0 0 0
4723 1575 3 -1.1794 36.71478924372371 20.456555377399987 23.417193303781094 0 0 0
4724 1575 2 0.5897 36.66754002080219 20.124908203241098 22.520527645499733 0 0 0
4725 1575 2 0.5897 35.803092599879754 20.61198202044505 23.66393668527782 0 0 0
4777 1593 3 -1.1794 33.38949162843239 24.00963125718051 24.416609608534046 0 0 0
4778 1593 2 0.5897 34.34612543503941 24.030485713042108 24.39114039988882 0 0 0
4779 1593 2 0.5897 33.152058170661334 24.674900176188892 25.062577991521714 0 0 0
4780 1594 3 -1.1794 36.42187490498755 23.36464679454036 24.372931081927565 0 0 0
4781 1594 2 0.5897 36.13538451671279 23.024968613391547 23.525126371697063 0 0 0
4782 1594 2 0.5897 36.78683126368187 22.604103547626387 24.825274929964877 0 0 0
4783 1595 3 -1.1794 38.831486862635685 22.356393553027385 23.46712446258135 0 0 0
30161 0 1 0 35.3734667052175 26.59930931556037 23.294804003933194 0 0 0
30173 0 1 0 34.44407057442727 26.498256142836873 19.770643783980642 0 0 0
4059 1353 2 0.5897 38.72131014555174 17.36000436058976 20.941770412707864 0 0 0
4175 1392 2 0.5897 38.658913416537736 23.326800887178564 20.466640632851085 0 0 0
4176 1392 2 0.5897 38.61458930321622 23.224914410920597 21.976458343982284 0 0 0
4226 1409 2 0.5897 38.758597572087304 26.393237159130102 19.555714716500386 0 0 0
5343 1781 2 0.5897 37.338242714074084 20.790395926019915 26.394677547592998 0 0 0
30300 0 1 0 33.61898899534243 19.408671670448214 26.527055794802912 0 0 0
5341 1781 3 -1.1794 37.19408667467908 21.731445867958886 26.494057865041704 0 0 0
3500 1167 2 0.5897 46.82791895422246 19.80881226332003 17.660886887864745 0 0 0
3603 1201 2 0.5897 41.7479638282375 26.98900518431341 17.95759260250354 0 0 0
3438 1146 2 0.5897 38.54848250156757 18.809468135644373 17.77676597871228 0 0 0
4785 1595 2 0.5897 38.70289427294791 23.292249628989683 23.621623110085405 0 0 0
3439 1147 3 -1.1794 41.244345670263165 18.456876092381155 18.713836526121533 0 0 0
3441 1147 2 0.5897 40.55998029802416 17.96532989786628 19.1679939886284 0 0 0
3442 1148 3 -1.1794 44.35703061499534 18.809847224342015 17.835703779550766 0 0 0
3444 1148 2 0.5897 44.59149031175596 19.545279420523702 18.401742771935186 0 0 0
3496 1166 3 -1.1794 41.31098821466055 20.93489588564864 19.3235794587786 0 0 0
3497 1166 2 0.5897 42.26012366130355 20.96024135098625 19.444950804041977 0 0 0
3498 1166 2 0.5897 41.12366861331021 20.026929908849684 19.085375890403633 0 0 0
3499 1167 3 -1.1794 46.62831502399574 20.744771857235733 17.680121727445805 0 0 0
3501 1167 2 0.5897 47.03040537169105 21.05931514988551 18.489823764004143 0 0 0
3549 1183 2 0.5897 39.44749744680443 23.649830060057162 17.90965969252369 0 0 0
3550 1184 3 -1.1794 41.16035640340822 24.918533124338783 17.57861527527451 0 0 0
3551 1184 2 0.5897 41.40160491818009 24.160008986192526 18.110284448117383 0 0 0
3552 1184 2 0.5897 41.61601285658619 24.783867010018245 16.74766702930357 0 0 0
4060 1354 3 -1.1794 42.597052225709824 18.00778023121524 21.419147957314422 0 0 0
4062 1354 2 0.5897 42.48248123044645 18.17681421045068 20.483983360214474 0 0 0
4112 1371 2 0.5897 39.8870341841859 20.988968253822705 20.299306699010803 0 0 0
4114 1372 3 -1.1794 43.93914170098575 20.82825917266909 20.031506600785175 0 0 0
4115 1372 2 0.5897 44.36211240543565 21.656313310603462 20.258783091610542 0 0 0
4116 1372 2 0.5897 44.370459530706 20.178271165104636 20.586225957017255 0 0 0
4177 1393 3 -1.1794 41.99336049160516 23.6315417719942 20.732806661780984 0 0 0
4178 1393 2 0.5897 41.53007654328052 22.817026260636474 20.92815852166409 0 0 0
4179 1393 2 0.5897 42.920375979655866 23.39974249761791 20.78886887451644 0 0 0
4180 1394 3 -1.1794 44.65239348942564 23.420029629042702 20.840285729379918 0 0 0
4181 1394 2 0.5897 45.521067808170976 23.260147673953366 21.20916782739421 0 0 0
4182 1394 2 0.5897 44.533954388085235 24.36751902085448 20.907124863153612 0 0 0
4668 1556 2 0.5897 40.308041324370464 20.045329364364637 23.07848702096401 0 0 0
4669 1557 3 -1.1794 41.67724715001308 18.510108694039598 24.342462877065117 0 0 0
4671 1557 2 0.5897 40.83869639049411 18.84474530044768 24.024528386777703 0 0 0
4672 1558 3 -1.1794 45.32877628396181 17.577485253694228 24.830771436044902 0 0 0
4673 1558 2 0.5897 46.24462302731928 17.63564308905464 24.558603833359225 0 0 0
4674 1558 2 0.5897 45.03622560327087 16.725076736236865 24.50820939339504 0 0 0
4726 1576 3 -1.1794 41.789257990721296 21.11006629429573 22.335509258686127 0 0 0
4727 1576 2 0.5897 42.23477615705341 21.498813584742926 23.088251620254542 0 0 0
4728 1576 2 0.5897 42.29918786783887 20.32554604031628 22.13368918334101 0 0 0
4784 1595 2 0.5897 37.95614134822144 21.977446478495853 23.547132373230106 0 0 0
5283 1761 2 0.5897 41.79041165089409 18.90513011384093 26.177930947803624 0 0 0
5345 1782 2 0.5897 42.84135964847725 20.927498966109592 25.861489877863775 0 0 0
30012 0 1 0 44.99868629616001 21.09312345463477 23.116780420744846 0 0 0
30352 0 1 0 44.00380696897125 24.766598770640265 23.533413463224516 0 0 0
4840 1614 3 -1.1794 39.76024391097021 25.14203120988854 23.71992041809606 0 0 0
5285 1762 2 0.5897 45.5010185513559 18.56986011008901 26.405778988683956 0 0 0
3445 1149 3 -1.1794 47.40022471542528 18.084434551868437 17.816327142143585 0 0 0
3448 1150 3 -1.1794 50.48540489723183 17.661861033892027 18.202655974209012 0 0 0
3450 1150 2 0.5897 50.74536290264863 17.90250080738598 19.091894452024665 0 0 0
3502 1168 3 -1.1794 49.65712129330086 20.67641379187129 17.923796874047987 0 0 0
3503 1168 2 0.5897 49.16347771370283 19.93288560957006 18.26979387705579 0 0 0
3504 1168 2 0.5897 49.192246320719285 20.92175065422298 17.12383857448149 0 0 0
3505 1169 3 -1.1794 52.21936102040201 21.32562457557804 17.553494897657707 0 0 0
3506 1169 2 0.5897 51.360447364507955 21.1222008898143 17.92379338654122 0 0 0
3507 1169 2 0.5897 52.66384891963052 21.825056276854177 18.23849944115762 0 0 0
3553 1185 3 -1.1794 46.97514032495568 23.67070734428736 18.446175125307914 0 0 0
3554 1185 2 0.5897 46.945030729787725 23.76172528991997 19.398561986983037 0 0 0
4063 1355 3 -1.1794 45.363471584350606 18.623952120172447 21.012059446836375 0 0 0
4064 1355 2 0.5897 45.49108542611769 18.26192601878338 21.888919041480108 0 0 0
4065 1355 2 0.5897 45.53794408944403 17.890745289236598 20.421975837029613 0 0 0
4066 1356 3 -1.1794 51.55877318407391 18.329713128232616 20.84367133018888 0 0 0
4067 1356 2 0.5897 51.32500189544804 19.25240627462072 20.742577107801644 0 0 0
4068 1356 2 0.5897 52.44236710015049 18.344911975350474 21.211451724386738 0 0 0
4069 1357 3 -1.1794 54.23360599162133 18.718455763431916 21.71201732111658 0 0 0
4071 1357 2 0.5897 54.78637552499903 18.98550184446115 22.44643122194959 0 0 0
4117 1373 3 -1.1794 47.32561945080081 21.03876845162849 20.74675091493384 0 0 0
4118 1373 2 0.5897 47.83691869144808 20.837074046142938 21.53041171622002 0 0 0
4119 1373 2 0.5897 46.87680582261043 20.2200680685241 20.535734837504112 0 0 0
4120 1374 3 -1.1794 51.87881260264829 20.87525189918143 20.624587392315913 0 0 0
4121 1374 2 0.5897 52.43499367999677 21.290232006564487 19.96528113630934 0 0 0
4122 1374 2 0.5897 52.25683722959713 21.14489309485128 21.461619332503243 0 0 0
4123 1375 3 -1.1794 54.03614868547775 22.208666376427708 19.33338491961668 0 0 0
4124 1375 2 0.5897 54.52491851301309 22.914003138360172 19.75745431710267 0 0 0
4125 1375 2 0.5897 54.68579724081682 21.756352948639567 18.795239827086068 0 0 0
4183 1395 3 -1.1794 50.46805543891744 23.32192157364737 19.352603756261406 0 0 0
4184 1395 2 0.5897 49.9119613985839 22.679169088498128 18.912307498623925 0 0 0
4185 1395 2 0.5897 50.809888405240784 22.85941986578027 20.117766652727934 0 0 0
4236 1412 2 0.5897 48.759144887436605 24.06232692063309 20.23991657854995 0 0 0
4675 1559 3 -1.1794 47.72400056762716 17.138703157353525 23.109099141709436 0 0 0
4676 1559 2 0.5897 47.10270651845112 16.561750551291745 22.664857571684667 0 0 0
4677 1559 2 0.5897 48.50906343291659 16.603196468189495 23.22372808500863 0 0 0
4680 1560 2 0.5897 50.96948126026001 17.620577413803044 24.26288994772126 0 0 0
4681 1561 3 -1.1794 53.3006032956111 17.053803806879696 25.09714586375243 0 0 0
4683 1561 2 0.5897 52.575126323897805 16.69614357319566 24.585292408583083 0 0 0
4729 1577 3 -1.1794 48.46828722292533 19.75225508438797 23.149284420910163 0 0 0
4730 1577 2 0.5897 48.30200900739213 19.810213213192934 24.090147772818945 0 0 0
4731 1577 2 0.5897 48.29641776699947 18.83621743485284 22.931184405018236 0 0 0
4732 1578 3 -1.1794 51.28899688044077 19.511430368925954 24.80097938949002 0 0 0
4733 1578 2 0.5897 51.95327233659756 19.881215971817106 24.219404697396083 0 0 0
4734 1578 2 0.5897 50.5011830386112 20.025042062913187 24.622698633775617 0 0 0
4735 1579 3 -1.1794 53.49499827098283 20.922527286220188 23.262716112396475 0 0 0
4737 1579 2 0.5897 54.23104726044868 20.78744980032346 23.859554805731243 0 0 0
4786 1596 3 -1.1794 47.25706939761573 24.646123757399284 24.78911752510333 0 0 0
4787 1596 2 0.5897 48.18087678326012 24.488132924901656 24.98366897461765 0 0 0
4788 1596 2 0.5897 47.24737211079971 25.492126008495045 24.341437259227785 0 0 0
4789 1597 3 -1.1794 55.1570189477573 23.742769793590956 22.649355453885544 0 0 0
4791 1597 2 0.5897 54.6117982074785 23.98920554233968 23.39650705310537 0 0 0
30168 0 1 0 54.10045470682624 18.95344635689055 18.164423896411027 0 0 0
30279 0 1 0 52.7744551219124 25.2600303566249 21.01482672886145 0 0 0
30298 0 1 0 53.21880494836131 24.39448752121749 25.590404735807297 0 0 0
30310 0 1 0 50.572459530184794 23.145978014917585 23.3090303193095 0 0 0
4682 1561 2 0.5897 54.01446046048161 17.15020167944339 24.466791282771737 0 0 0
4234 1412 3 -1.1794 48.19760707712116 23.848564534714438 20.985043095251953 0 0 0
3510 1170 2 0.5897 56.798052587489245 22.06646533715565 17.738866517205924 0 0 0
3560 1187 2 0.5897 61.0269118580918 24.16422986927096 18.34726545186906 0 0 0
4736 1579 2 0.5897 53.80453369513657 20.58896516847039 22.420602226532115 0 0 0
4790 1597 2 0.5897 54.75972352438696 22.93760275014698 22.31755241023088 0 0 0
3451 1151 3 -1.1794 57.071934895529225 17.67345859874859 18.48621517189808 0 0 0
3452 1151 2 0.5897 57.201765741548535 17.9691897554471 17.5851493614636 0 0 0
3454 1152 3 -1.1794 59.70316641462801 19.543230362749878 17.573670818480394 0 0 0
3456 1152 2 0.5897 60.115449762564225 19.139818574721765 18.337551344111183 0 0 0
3508 1170 3 -1.1794 56.36314834958657 21.311839183784226 18.135893484693618 0 0 0
3509 1170 2 0.5897 56.937243892068864 20.572097678711593 17.937325990656067 0 0 0
3512 1171 2 0.5897 62.6387176374592 20.935604225491552 16.21997299698561 0 0 0
3556 1186 3 -1.1794 57.99258577759773 23.496650694136747 17.182833826164266 0 0 0
3558 1186 2 0.5897 58.68551716849529 23.629489745503882 17.829696461142625 0 0 0
3559 1187 3 -1.1794 60.12657938581164 24.46772408368769 18.46356361122425 0 0 0
3561 1187 2 0.5897 59.987437304694595 24.44902598892486 19.410411974768905 0 0 0
3614 1205 2 0.5897 59.64956472093809 25.902888118021096 17.471116614824165 0 0 0
4072 1358 3 -1.1794 57.91903944486757 17.860573077375015 21.368234583899245 0 0 0
4074 1358 2 0.5897 58.046866290964545 17.39276658565435 20.542977200463547 0 0 0
4075 1359 3 -1.1794 60.38545931734981 19.08825431717913 20.49505890798888 0 0 0
4077 1359 2 0.5897 60.681008467389034 19.996549787794976 20.557355895898027 0 0 0
4126 1376 3 -1.1794 56.77274542560111 21.813980891675676 20.912542488814225 0 0 0
4127 1376 2 0.5897 56.7740281496132 21.207891768536125 20.171673861713646 0 0 0
4128 1376 2 0.5897 57.256913363483186 21.35498630016571 21.598937766767325 0 0 0
4129 1377 3 -1.1794 60.824910366228984 21.633352656614196 20.706037102170978 0 0 0
4130 1377 2 0.5897 61.30719443389129 22.336633203327043 21.14081223110074 0 0 0
4131 1377 2 0.5897 59.907136660589615 21.898264386857747 20.76723031157846 0 0 0
4186 1396 3 -1.1794 58.758756397528515 23.71605138712311 20.808438664759045 0 0 0
4187 1396 2 0.5897 59.322312869855665 23.672730209551624 21.580940871274557 0 0 0
4188 1396 2 0.5897 58.043171770332826 23.1095662336895 20.999093855346953 0 0 0
4684 1562 3 -1.1794 59.38702356719338 18.73302789136848 23.58971866950121 0 0 0
4685 1562 2 0.5897 59.06389511722632 18.06802292366051 22.98178209582866 0 0 0
4686 1562 2 0.5897 59.30484910392794 18.328770957344314 24.453463568935344 0 0 0
4689 1563 2 0.5897 61.09840228443644 18.393337286642723 23.55992717743167 0 0 0
4738 1580 3 -1.1794 55.77148371870645 19.25006266323949 24.175239771616408 0 0 0
4739 1580 2 0.5897 56.54372089903123 19.701242672639506 23.834185396337556 0 0 0
4740 1580 2 0.5897 56.1012774200565 18.730828444299846 24.90863171688525 0 0 0
4741 1581 3 -1.1794 57.792351852993434 20.752039107987695 23.235900956282713 0 0 0
4742 1581 2 0.5897 57.741592856804516 21.465851607558985 23.87161078695692 0 0 0
4743 1581 2 0.5897 58.4026682458064 20.126252891685017 23.625948758313022 0 0 0
4792 1598 3 -1.1794 57.68806881968112 24.89532326595363 22.926258839397722 0 0 0
4793 1598 2 0.5897 58.293468660123374 24.644812060637687 22.22842911381105 0 0 0
4794 1598 2 0.5897 56.8211876583711 24.68590060328932 22.57856504278243 0 0 0
4795 1599 3 -1.1794 61.47071847688786 23.89110526873353 22.29355143728965 0 0 0
4796 1599 2 0.5897 62.32355024954956 23.996445213952853 21.871872411678034 0 0 0
4797 1599 2 0.5897 61.56448329714447 24.33184835872487 23.138054559397677 0 0 0
30113 0 1 0 56.28558875465115 22.352048523832355 25.525886992327813 0 0 0
30214 0 1 0 55.974688958866615 24.697249522951186 19.33515238738909 0 0 0
30329 0 1 0 59.4733605117419 23.92433396153834 25.572564305897465 0 0 0
30334 0 1 0 62.56723563828141 20.975974536417407 23.641780617591383 0 0 0
3459 1153 2 0.5897 62.76213711249392 18.981455928723634 19.10247199993193 0 0 0
3461 1154 2 0.5897 65.48396383910168 18.686410315410118 18.017794898391834 0 0 0
30202 0 1 0 68.55685451779091 20.02004601602158 17.16977233420338 0 0 0
3457 1153 3 -1.1794 63.479485552122824 18.45343296244021 18.751994072179556 0 0 0
3460 1154 3 -1.1794 66.11439879064247 17.994618189309918 17.817276498233053 0 0 0
3513 1171 2 0.5897 62.404046077001695 21.368756643269943 17.651476393148588 0 0 0
3514 1172 3 -1.1794 65.00331279412065 21.228683749342302 17.476679618847285 0 0 0
3515 1172 2 0.5897 64.40586927156235 21.217676145393135 18.22445812705889 0 0 0
3562 1188 3 -1.1794 62.90409828593775 24.206797591474906 17.919260624179422 0 0 0
3563 1188 2 0.5897 63.654289396045826 23.63778207871987 17.747023168260156 0 0 0
3564 1188 2 0.5897 62.7249338658321 24.62865860611764 17.078924351112867 0 0 0
3565 1189 3 -1.1794 65.72898870771122 24.260311768017164 18.202157060493942 0 0 0
3566 1189 2 0.5897 66.49953548881237 24.391202046361958 18.75474844201315 0 0 0
3567 1189 2 0.5897 65.52974501765998 25.13101182160812 17.858041628752837 0 0 0
4079 1360 2 0.5897 65.3194937159903 18.300765236739686 20.90824646026165 0 0 0
4080 1360 2 0.5897 65.2410744899411 17.893515855096453 22.36423185878206 0 0 0
4132 1378 3 -1.1794 63.06400209598995 21.20560721025097 19.40645276134205 0 0 0
4133 1378 2 0.5897 62.241871606071854 21.63031610020134 19.651314372377126 0 0 0
4134 1378 2 0.5897 63.585815540066044 21.212196689992073 20.20888596085153 0 0 0
4135 1379 3 -1.1794 0.37906022181490817 22.33364762526243 21.432329663702003 1 0 0
4136 1379 2 0.5897 70.25895108109304 22.68633447083934 22.216773888474325 0 0 0
4137 1379 2 0.5897 69.97550592571497 22.283530153597376 20.78523556020313 0 0 0
4189 1397 3 -1.1794 64.1297699039253 23.549552317539654 21.172210076202983 0 0 0
4190 1397 2 0.5897 64.69128865215295 24.242205688918606 21.52029160999005 0 0 0
4191 1397 2 0.5897 64.15405160540078 23.674946438260623 20.223569390515497 0 0 0
4192 1398 3 -1.1794 66.09562888332874 25.60424371132792 21.598688728468733 0 0 0
4193 1398 2 0.5897 66.2328514731618 25.484039984907138 22.538344099617206 0 0 0
4194 1398 2 0.5897 66.97340933378295 25.556537859191987 21.21993122533936 0 0 0
4195 1399 3 -1.1794 68.80322672074595 24.973509971751586 21.564425928989376 0 0 0
4196 1399 2 0.5897 69.72716047000695 25.206621548505034 21.655182925750957 0 0 0
4197 1399 2 0.5897 68.63300518263101 24.37846335439364 22.29461422108377 0 0 0
4687 1563 3 -1.1794 61.79945557088952 17.765910980355663 23.38359138824786 0 0 0
4688 1563 2 0.5897 62.470553621631616 18.27682973665149 22.931020505245915 0 0 0
4690 1564 3 -1.1794 65.73297651429716 18.28086497551429 24.310287412285234 0 0 0
4691 1564 2 0.5897 65.95233232119854 17.48417171836423 24.793396760881972 0 0 0
4692 1564 2 0.5897 65.39971645824242 18.881622143689754 24.976816100877542 0 0 0
4693 1565 3 -1.1794 70.28685739387157 18.62920426560741 24.766234714193963 0 0 0
4695 1565 2 0.5897 0.044732410391280696 18.285407095778037 25.657686376710775 1 0 0
4744 1582 3 -1.1794 65.80276145600342 22.077759678855575 24.231205972468327 0 0 0
4745 1582 2 0.5897 66.24620480160232 21.271040246203988 24.493490693468097 0 0 0
4746 1582 2 0.5897 65.15009468454761 22.22622150788564 24.915469443810746 0 0 0
4747 1583 3 -1.1794 68.67352451129834 20.89678517039956 24.715450877401384 0 0 0
4748 1583 2 0.5897 68.90657681616027 21.226693469404886 25.583252076205508 0 0 0
4749 1583 2 0.5897 69.17208778622597 20.084631509630633 24.62560228323206 0 0 0
4798 1600 3 -1.1794 63.641580833828584 24.942616147673995 23.811061969877652 0 0 0
4799 1600 2 0.5897 64.29027073085777 24.38715020935985 23.37875328566978 0 0 0
4800 1600 2 0.5897 63.44314288534317 24.48750670038772 24.629432126594526 0 0 0
4801 1601 3 -1.1794 66.84814444430758 25.068223738238494 24.34546442689175 0 0 0
4802 1601 2 0.5897 67.79872945122703 24.960019586628803 24.375664079696104 0 0 0
4803 1601 2 0.5897 66.50278847929978 24.267220154027168 24.739615546792447 0 0 0
4804 1602 3 -1.1794 69.29363715331183 23.45531174022386 23.66956715647898 0 0 0
4805 1602 2 0.5897 68.95042607789962 22.57615913284216 23.829342119730484 0 0 0
4806 1602 2 0.5897 69.39893857037619 23.8341032149571 24.542298675487437 0 0 0
4860 1620 2 0.5897 63.851616266125596 26.769105792171544 23.63130315600526 0 0 0
30033 0 1 0 66.85806381670996 21.458118131624207 20.612031365056257 0 0 0
30183 0 1 0 69.10439662783355 18.564486423262032 20.76658698660481 0 0 0
5418 1806 2 0.5897 66.38661244678006 25.077414001771334 27.05225297362098 0 0 0
3623 1208 2 0.5897 2.1120944425049695 30.258703944080235 18.238940580771875 0 0 0
4199 1400 2 0.5897 0.6449194534399059 27.10534542835168 20.800281894975562 0 0 0
3568 1190 3 -1.1794 2.341399778854642 27.23253140146248 18.286845940368117 0 0 0
3570 1190 2 0.5897 3.1775538169198985 26.922961425773774 18.635047970281803 0 0 0
3571 1191 3 -1.1794 4.7332823461733255 26.540326982115307 18.47758375005725 0 0 0
3622 1208 3 -1.1794 1.3431032206679667 30.60842424203051 17.788850557973 0 0 0
3624 1208 2 0.5897 0.7509410783856731 29.860612105044773 17.709148485133387 0 0 0
3625 1209 3 -1.1794 3.7771105417288444 29.86999335861713 18.860793247953676 0 0 0
3627 1209 2 0.5897 4.4502155975652915 29.54305840371154 19.45768087641444 0 0 0
3679 1227 3 -1.1794 1.9294673106031772 33.23148859738819 18.503762946934167 0 0 0
3681 1227 2 0.5897 2.2787054737043047 33.10484354150722 19.385934407124136 0 0 0
4198 1400 3 -1.1794 1.3902895446580383 27.119103890328734 21.40066999775088 0 0 0
4200 1400 2 0.5897 1.700941329585924 28.024178851455716 21.376873459593494 0 0 0
4201 1401 3 -1.1794 4.742805126574468 26.93553527279226 21.28013468640426 0 0 0
4202 1401 2 0.5897 5.042212468348416 26.877373656633335 20.372828023666692 0 0 0
4203 1401 2 0.5897 3.7940627747238675 26.81992857738763 21.22764843372277 0 0 0
4246 1416 3 -1.1794 2.2314170087179006 29.64354171707146 21.16070871847621 0 0 0
4247 1416 2 0.5897 2.5776189107665233 29.88204238597661 20.300770797424985 0 0 0
4248 1416 2 0.5897 1.4683254744376564 30.209459901182214 21.27758194321422 0 0 0
4249 1417 3 -1.1794 5.742907453731357 29.453605512748613 20.608022448368224 0 0 0
4250 1417 2 0.5897 5.529594435108906 28.566534363455165 20.89756359625332 0 0 0
4251 1417 2 0.5897 5.220610113477553 30.0226831181677 21.173343606467597 0 0 0
4306 1436 3 -1.1794 2.250467524281403 32.5597845897807 21.26854159101917 0 0 0
4307 1436 2 0.5897 3.185565277980089 32.393362636739596 21.387407042115903 0 0 0
4308 1436 2 0.5897 2.019015571369515 33.15115347147677 21.984743224004642 0 0 0
4309 1437 3 -1.1794 4.816846585428889 31.990113015781315 21.956476374314047 0 0 0
4310 1437 2 0.5897 5.315859155146344 32.32778727218754 21.212705981222125 0 0 0
4311 1437 2 0.5897 5.264279746838613 32.342819561380665 22.725652595629708 0 0 0
4807 1603 3 -1.1794 3.1503535601821997 26.837482580648388 24.991417344390175 0 0 0
4808 1603 2 0.5897 2.5038807311522575 27.36669474576342 25.458577830353136 0 0 0
4810 1604 3 -1.1794 6.733587093813047 27.1796572169457 25.070666944550247 0 0 0
4811 1604 2 0.5897 6.4360225504853945 27.48847584401889 24.214910911283262 0 0 0
4812 1604 2 0.5897 6.055922277697921 27.47196046249077 25.680225505855397 0 0 0
4864 1622 3 -1.1794 3.699131121031819 29.599995077828837 24.305905696782208 0 0 0
4865 1622 2 0.5897 3.500754913371671 28.66502154115169 24.253907887205308 0 0 0
4866 1622 2 0.5897 3.1048029966996284 30.006850021575158 23.67544959426391 0 0 0
4867 1623 3 -1.1794 6.2549175064698765 29.676857899447832 23.6812154071971 0 0 0
4868 1623 2 0.5897 6.646005686535964 29.62269450648981 24.5531947856811 0 0 0
4869 1623 2 0.5897 5.311682644924215 29.701034411219627 23.84232202755673 0 0 0
4921 1641 3 -1.1794 6.415361637634452 32.72084207835928 23.99293053712808 0 0 0
4922 1641 2 0.5897 6.581518579469084 31.784847444195744 23.88095596005598 0 0 0
4923 1641 2 0.5897 6.135708244454053 32.80760000858259 24.90424764840222 0 0 0
3682 1228 3 -1.1794 5.937175541220657 31.557278934074546 18.12466947257587 0 0 0
5472 1824 2 0.5897 3.388001382519234 30.684589588665816 26.462151722178472 0 0 0
30989 0 1 0 5.050089090014418 34.72136258283891 19.864181973281042 0 0 0
3578 1193 2 0.5897 12.332882439684035 28.151620043924208 18.69950421536969 0 0 0
3632 1211 2 0.5897 12.881949671743296 31.3028963030476 19.31057515225546 0 0 0
3574 1192 3 -1.1794 9.378146649726983 27.860842219489957 17.72846305107912 0 0 0
3575 1192 2 0.5897 8.889562567394579 28.554032544028708 18.172315785332007 0 0 0
3576 1192 2 0.5897 8.890553534729753 27.060655832842095 17.9238795480808 0 0 0
3577 1193 3 -1.1794 11.592519098920704 28.60052579903094 19.10764335131615 0 0 0
3579 1193 2 0.5897 10.819757584973978 28.198791445866494 18.71055366527878 0 0 0
3582 1194 2 0.5897 15.623694690189879 26.488740190510146 19.19153643647636 0 0 0
3628 1210 3 -1.1794 7.986572906924781 30.125831308346903 19.259841946469198 0 0 0
3629 1210 2 0.5897 7.472852703330412 29.434048000181264 19.676686182336443 0 0 0
3630 1210 2 0.5897 7.333533805346286 30.729448762189367 18.90569831787627 0 0 0
3631 1211 3 -1.1794 12.082829033642644 31.35347231255563 18.78609434625798 0 0 0
3633 1211 2 0.5897 11.620632491297552 30.536485264792315 18.973546616269257 0 0 0
3634 1212 3 -1.1794 14.47830054400755 31.054565424419025 19.974063656280208 0 0 0
3635 1212 2 0.5897 14.952236260891866 31.051538142369683 19.142433862891906 0 0 0
3636 1212 2 0.5897 14.799133207772192 31.832481353357895 20.430293548858334 0 0 0
3683 1228 2 0.5897 5.075276213680535 31.329884189629805 18.47345768951301 0 0 0
3684 1228 2 0.5897 5.75047499281728 32.098323886290935 17.35743662428595 0 0 0
3685 1229 3 -1.1794 13.302195529550923 34.0309066418102 18.309785485940285 0 0 0
3686 1229 2 0.5897 12.56661139257292 33.47702873256777 18.571256494552173 0 0 0
3687 1229 2 0.5897 13.96795290814155 33.41603193281593 18.001681239028834 0 0 0
3688 1230 3 -1.1794 16.208723101413945 33.44461746809839 19.604404027223094 0 0 0
3690 1230 2 0.5897 16.25384463861167 34.171356700748476 18.983078907858264 0 0 0
4204 1402 3 -1.1794 7.847378182409049 27.412402992049408 20.27718952933695 0 0 0
4205 1402 2 0.5897 7.955241946287293 26.47113490566391 20.4136118773267 0 0 0
4206 1402 2 0.5897 8.095293072733087 27.806102439215145 21.113712848527467 0 0 0
4207 1403 3 -1.1794 10.675884213404796 26.278677485312617 20.739273770356505 0 0 0
4208 1403 2 0.5897 10.128603073215864 26.890288164088886 21.231867098510982 0 0 0
4252 1418 3 -1.1794 8.323651040379117 30.165235413900874 22.18054673960447 0 0 0
4253 1418 2 0.5897 7.95483980481582 30.53666630887 21.379142297791297 0 0 0
4254 1418 2 0.5897 7.561307477816057 29.900844083025323 22.695484485748352 0 0 0
4255 1419 3 -1.1794 11.296507790931344 29.856633350463273 21.790306550713417 0 0 0
4256 1419 2 0.5897 10.418131471690804 29.50322319849158 21.93097727423791 0 0 0
4257 1419 2 0.5897 11.449223253914171 29.753204044276774 20.851045168924692 0 0 0
4260 1420 2 0.5897 16.109487483019937 30.5583678453581 20.977388011630048 0 0 0
4314 1438 2 0.5897 16.297170014683527 34.45667891042486 23.077773639717595 0 0 0
4813 1605 3 -1.1794 9.519997484786556 27.500594320014404 22.9726255277353 0 0 0
4814 1605 2 0.5897 10.344055873419498 27.291827455783753 23.412597974005184 0 0 0
4815 1605 2 0.5897 8.8449724907752 27.11858403415156 23.533554157989045 0 0 0
4816 1606 3 -1.1794 11.551702101541213 26.80872082732765 24.464157956876406 0 0 0
4817 1606 2 0.5897 11.484803190700763 26.93689864582487 25.410375085948782 0 0 0
4818 1606 2 0.5897 12.469918262237046 26.98826490162779 24.261982738875087 0 0 0
4819 1607 3 -1.1794 14.208187568324384 27.422892935827193 24.6045272384661 0 0 0
4820 1607 2 0.5897 14.929482679155036 27.516674965500687 23.982296900308516 0 0 0
4821 1607 2 0.5897 14.249375198027485 26.50820194380009 24.883590993387006 0 0 0
4870 1624 3 -1.1794 12.119941466112191 29.64865650279384 24.486419062759875 0 0 0
4871 1624 2 0.5897 11.869221890930033 29.877989367706025 23.591557182733464 0 0 0
4872 1624 2 0.5897 11.930348919276726 28.713039251729885 24.556466069174636 0 0 0
4873 1625 3 -1.1794 15.222628139921776 31.058225504958738 23.764655534947007 0 0 0
4874 1625 2 0.5897 15.753792504339527 31.10123315564849 24.55979541032979 0 0 0
4875 1625 2 0.5897 14.733187677289159 30.23974964485207 23.846978740454954 0 0 0
4924 1642 3 -1.1794 9.228011979385034 31.90542415376754 23.823370326656566 0 0 0
4925 1642 2 0.5897 8.755749874515645 32.6402641540898 23.431949239755802 0 0 0
4926 1642 2 0.5897 9.116731616281651 31.18863022097343 23.19882649044067 0 0 0
30083 0 1 0 8.918693460507448 33.3778078823046 20.050991269668227 0 0 0
30259 0 1 0 14.290575155939466 28.25796559850617 21.338565633968116 0 0 0
30353 0 1 0 12.445034661805463 32.9682235883234 22.16561130818599 0 0 0
5478 1826 2 0.5897 12.268879920724375 31.008825718179363 25.840168696857315 0 0 0
3689 1230 2 0.5897 16.139277857219902 33.86545675165296 20.461318703817682 0 0 0
3641 1214 2 0.5897 18.348656363634177 28.430179082359984 19.178406597513323 0 0 0
4211 1404 2 0.5897 20.8656386218817 26.94494930795044 21.524917173823386 0 0 0
3580 1194 3 -1.1794 16.094562895977752 26.726887966697515 18.39291193112662 0 0 0
4258 1420 3 -1.1794 16.775013634212684 30.766367512403143 21.633164460500215 0 0 0
4259 1420 2 0.5897 16.277680663928898 31.077794239851954 22.389408530261857 0 0 0
4312 1438 3 -1.1794 15.775310238839547 33.852904922467 22.54923630670259 0 0 0
4313 1438 2 0.5897 15.15472676627994 33.467421389330745 23.167710593508374 0 0 0
3583 1195 3 -1.1794 18.830371640165033 26.75615375344493 17.719822243753814 0 0 0
3585 1195 2 0.5897 17.902115849326186 26.69031874344108 17.943961697653922 0 0 0
3586 1196 3 -1.1794 21.7488513925302 27.49963299999161 16.822285416332633 0 0 0
3588 1196 2 0.5897 20.937333110331863 27.709497253914197 17.284483111623413 0 0 0
3637 1213 3 -1.1794 17.343464722825043 31.321383290516515 18.333853587936773 0 0 0
3638 1213 2 0.5897 17.07649297910906 32.08620846153462 18.843755771789226 0 0 0
3640 1214 3 -1.1794 18.249403863645153 29.220347567476246 19.70945694967509 0 0 0
3642 1214 2 0.5897 19.03082908854632 29.23787257126141 20.26199595569203 0 0 0
29336 9779 2 0.5897 12.475598394090968 34.83957070324832 0.28295493859859666 0 0 1
4210 1404 3 -1.1794 20.52042582086214 27.650145052783053 20.97741458558882 0 0 0
4212 1404 2 0.5897 21.11101910793352 28.386885646835914 21.13440092421521 0 0 0
4261 1421 3 -1.1794 18.76019384268315 28.858927537280685 22.903839773971864 0 0 0
4262 1421 2 0.5897 18.120709909257425 29.182812962263565 22.26949730278626 0 0 0
4263 1421 2 0.5897 19.430674169955154 28.43082249785259 22.37147335607947 0 0 0
4264 1422 3 -1.1794 20.73812662701338 30.61687196450535 21.384387852574616 0 0 0
4265 1422 2 0.5897 21.531794033201617 31.151928246065054 21.39069980320834 0 0 0
4266 1422 2 0.5897 20.51330145968469 30.510131038490538 22.308666984110868 0 0 0
4315 1439 3 -1.1794 20.29557157394286 33.198707906545415 20.07290296748752 0 0 0
4316 1439 2 0.5897 19.765238449638897 32.40362517064723 20.12602733195808 0 0 0
4317 1439 2 0.5897 20.427509705025443 33.46050613929046 20.984103259043046 0 0 0
4822 1608 3 -1.1794 17.012538248220114 26.856878812297357 23.825658551165674 0 0 0
4823 1608 2 0.5897 17.292153399889767 27.733187810786305 23.560838500187607 0 0 0
4824 1608 2 0.5897 17.14817663753982 26.83774678482607 24.773006368518757 0 0 0
4825 1609 3 -1.1794 21.7721863715335 27.43752880000521 24.041443843535873 0 0 0
4826 1609 2 0.5897 21.500250569344495 26.594127849850803 24.40332428185027 0 0 0
4827 1609 2 0.5897 22.728811121086334 27.407618778031015 24.055809638877967 0 0 0
4876 1626 3 -1.1794 17.805248044293187 30.45081364780947 24.99664737905543 0 0 0
4877 1626 2 0.5897 18.248453466155965 30.096179179596202 24.22591014083993 0 0 0
4878 1626 2 0.5897 18.515196014950842 30.739595768395354 25.570067758218666 0 0 0
4879 1627 3 -1.1794 20.967869112541177 30.221234544120765 24.237970865294354 0 0 0
4880 1627 2 0.5897 20.72662418198985 30.31717990918107 25.15928944065334 0 0 0
4881 1627 2 0.5897 21.320809149805633 29.333819649745358 24.173468338649005 0 0 0
4927 1643 3 -1.1794 18.297326673503655 32.88718302012638 23.452175645140493 0 0 0
4928 1643 2 0.5897 18.50505337353861 31.9671177754627 23.289199372936768 0 0 0
4929 1643 2 0.5897 17.371184704513798 32.96812725523713 23.22427039457225 0 0 0
4930 1644 3 -1.1794 21.179997867695928 33.022798762806346 23.409304548107734 0 0 0
4931 1644 2 0.5897 20.997723055612397 32.0831230790142 23.413485940991464 0 0 0
4932 1644 2 0.5897 20.466765412767625 33.40787723234212 23.918466660804114 0 0 0
4267 1423 3 -1.1794 23.347452341831534 31.352791654944486 22.048486333621813 0 0 0
30351 0 1 0 23.063571641862364 28.79198066096776 19.75299618138642 0 0 0
30046 0 1 0 18.61426798640594 33.4304860237719 26.82514997692409 0 0 0
20420 6807 2 0.5897 56.48600682322145 35.109338829241715 29.736593271005834 0 0 0
7188 2396 2 0.5897 17.753886479461617 20.08094805574237 34.172214637142446 0 0 0
3647 1216 2 0.5897 29.178473602400842 31.227146485627003 18.67776823305897 0 0 0
3645 1215 2 0.5897 26.837184244240223 29.329258585660806 18.063195274447796 0 0 0
4884 1628 2 0.5897 23.511168769946472 30.589387122084137 25.481022842004705 0 0 0
3589 1197 3 -1.1794 24.422997240532833 27.01243576172528 17.30296878551371 0 0 0
3591 1197 2 0.5897 23.5839881584951 27.472618817954267 17.325917142647395 0 0 0
3592 1198 3 -1.1794 28.496622664651024 28.02091692173981 17.75875382523832 0 0 0
3594 1198 2 0.5897 29.328823582236883 27.580881775403245 17.932080474903234 0 0 0
3643 1215 3 -1.1794 26.011253808381582 29.51520722738067 17.616548839534865 0 0 0
3644 1215 2 0.5897 25.65132075855855 28.65292341447091 17.408831269425974 0 0 0
3646 1216 3 -1.1794 28.473393298820987 30.62018279778139 18.902910919942403 0 0 0
3648 1216 2 0.5897 28.62826498310906 29.85590690575727 18.34781666495687 0 0 0
3691 1231 3 -1.1794 24.726603892620773 34.46644065303721 18.43483572577055 0 0 0
3693 1231 2 0.5897 25.31666953642693 33.864664961758486 17.98105049258491 0 0 0
3694 1232 3 -1.1794 26.82071069485866 32.666968105618196 17.363410063250633 0 0 0
3695 1232 2 0.5897 26.81937309286306 31.740375318732124 17.603526209752598 0 0 0
3696 1232 2 0.5897 27.535272923536002 33.046407210217765 17.874936592602765 0 0 0
3697 1233 3 -1.1794 29.246710051228337 33.650175529527374 19.297433784922752 0 0 0
3698 1233 2 0.5897 29.235412505524863 33.52009059810993 20.2456860551624 0 0 0
3699 1233 2 0.5897 30.076944612224455 33.26826136151749 19.01268111300097 0 0 0
4213 1405 3 -1.1794 25.93776590211423 27.711716289128372 21.466642711829614 0 0 0
4214 1405 2 0.5897 26.337911316159833 28.49525578884286 21.08957374934604 0 0 0
4215 1405 2 0.5897 25.325557439873176 28.0465148177741 22.121884880637708 0 0 0
4216 1406 3 -1.1794 29.55551074621539 27.92659747543375 20.401945214274864 0 0 0
4217 1406 2 0.5897 29.01595396202947 28.71713020735654 20.388987123550102 0 0 0
4268 1423 2 0.5897 23.290758866966666 31.029905364317862 22.947799329353757 0 0 0
4269 1423 2 0.5897 23.69209349763779 30.612542028904198 21.549001751410014 0 0 0
4270 1424 3 -1.1794 26.44498447653526 30.325294786972684 20.918336785255505 0 0 0
4271 1424 2 0.5897 25.8867797351411 31.096835397405712 20.821567806443703 0 0 0
4272 1424 2 0.5897 27.153265239968125 30.461053695684097 20.288941711727375 0 0 0
4318 1440 3 -1.1794 25.404053437680396 33.152854555143854 20.827333272285326 0 0 0
4319 1440 2 0.5897 25.09765524218405 33.45335932738175 19.97173536693416 0 0 0
4320 1440 2 0.5897 24.622351284203127 33.1639344877133 21.379646730154256 0 0 0
4321 1441 3 -1.1794 28.264373337823738 33.27673699885303 22.008941718235047 0 0 0
4322 1441 2 0.5897 28.18320738113207 32.886810392203046 22.87934456369608 0 0 0
4323 1441 2 0.5897 27.361569506511383 33.39206941238586 21.712502866049345 0 0 0
4828 1610 3 -1.1794 24.373925164221756 27.396760461981838 23.98626362415028 0 0 0
4829 1610 2 0.5897 25.192332937293234 27.860036719513612 24.164632526002844 0 0 0
4830 1610 2 0.5897 24.55368505419525 26.489053555688454 24.231184662536744 0 0 0
4831 1611 3 -1.1794 27.2121324535266 27.648208545592507 24.326119565669263 0 0 0
4832 1611 2 0.5897 28.095948674746985 27.95245845641385 24.119883834027064 0 0 0
4833 1611 2 0.5897 27.1298040206343 26.816299780242236 23.8598774061558 0 0 0
4834 1612 3 -1.1794 30.08943662903613 28.499963225070587 23.558482276587032 0 0 0
4835 1612 2 0.5897 30.750279722772532 29.129140940814615 23.26925221773208 0 0 0
4836 1612 2 0.5897 30.268563988774307 27.71132792717629 23.04642714199487 0 0 0
4882 1628 3 -1.1794 23.978756975790958 30.655056518929104 24.648388018324734 0 0 0
4883 1628 2 0.5897 24.647457877057473 29.97169820272862 24.694128960570623 0 0 0
4885 1629 3 -1.1794 27.519112242307706 31.397733568350255 24.340413723644804 0 0 0
4886 1629 2 0.5897 27.4990401265481 30.617305045492508 24.894272514000296 0 0 0
[truncated: 4,954,565 more chars]
