# Supplementary material for: Molecular Dynamics Study of Clathrate-like Ordering of Water in Supersaturated Methane Solution at Low Pressure
Source: Molecules. 2023 Mar 26;28(7):2960. doi: 10.3390/molecules28072960 (PMC10095827; doi:10.3390/molecules28072960)
Supplement: Supplementary file 1 [file molecules-28-02960-s001.zip › Simulation_data_Ffles_A_B/box_eq_b_1.0.dat]

LAMMPS data file via write_data, version 30 Nov 2020, timestep = 200

31742 atoms
5 atom types
20002 bonds
1 bond types
10001 angles
1 angle types

0 70.3 xlo xhi
0 70.3 ylo yhi
0 70.3 zlo zhi

Masses

1 16.11
2 1.00794
3 15.9994
4 35.452999
5 22.989771

PairIJ Coeffs # lj/cut/tip4p/long

1 1 0.294237 3.73 13
1 2 0 0 13
1 3 0.249137 3.43688 13
1 4 0.0735672 4.18658 13
1 5 0.321857 2.8759 13
2 2 0 0 13
2 3 0 0 13
2 4 0 0 13
2 5 0 0 13
3 3 0.21095 3.1668 13
3 4 0.0148214 4.23867 13
3 5 0.189715 2.60838 13
4 4 0.0183938 4.69906 13
4 5 0.344068 3.00512 13
5 5 0.35207 2.21737 13

Bond Coeffs # harmonic

1 450 0.9572

Angle Coeffs # harmonic

1 55 104.52

Atoms # full

1 1 3 -1.1794 2.078791786670365 1.5040687835777087 1.7813165488406335 0 0 0
2 1 2 0.5897 1.4487471290727834 1.214780863733641 2.4413072511552776 0 0 0
3 1 2 0.5897 1.58207959790058 1.5133110017421751 0.9631336395187053 0 0 0
4 2 3 -1.1794 3.429147781070084 3.294570538520045 3.3938090394262037 0 0 0
5 2 2 0.5897 3.293846417668831 3.4391718222250693 4.330299900084338 0 0 0
6 2 2 0.5897 3.158722476637431 2.387782527209885 3.2494592871844823 0 0 0
7 3 3 -1.1794 4.358706079646987 4.48791268589275 0.7863972994519203 0 0 0
21120 7040 2 0.5897 41.85068869617236 34.94632916022392 33.79738212175956 0 0 0
9 3 2 0.5897 4.456932198360752 3.846789538495948 1.4903468064812935 0 0 0
58 20 3 -1.1794 3.7457209911326954 7.569358134426569 1.4053362327835806 0 0 0
59 20 2 0.5897 3.208590898044594 7.220232798440538 0.6941157243453309 0 0 0
60 20 2 0.5897 4.156716558423911 6.798388357519344 1.796386199760161 0 0 0
61 21 3 -1.1794 6.6632891266646705 6.477200178300844 1.2076732467763025 0 0 0
62 21 2 0.5897 6.43055156092812 5.55176787941227 1.132576491154636 0 0 0
63 21 2 0.5897 5.9600433863915 6.939305635319687 0.7514547433823555 0 0 0
610 204 3 -1.1794 3.032994660506123 1.241317761608938 6.709535476451953 0 0 0
20391 6797 2 0.5897 20.917389002383153 34.65539526190408 30.49327092924757 0 0 0
612 204 2 0.5897 2.333363572483472 1.767036484187249 6.321763158128251 0 0 0
664 222 3 -1.1794 1.5543037988455979 6.286050927998079 6.369198652405764 0 0 0
665 222 2 0.5897 1.340451492226964 7.1856690552159845 6.1218391739433615 0 0 0
666 222 2 0.5897 1.3179431327285724 5.763751068531784 5.602668506092717 0 0 0
731 244 2 0.5897 6.511819613787118 9.668670215358794 3.236086830400445 0 0 0
1262 421 2 0.5897 2.769049306815357 2.345288663373525 8.810173312616614 0 0 0
1313 438 2 0.5897 1.9342132054073906 5.6335480044685795 8.205558826546035 0 0 0
611 204 2 0.5897 2.6603612957532468 0.36270023664986556 6.78307314550491 0 0 0
30152 0 1 0 0.6345078091070916 5.88031624427479 2.3312639389076266 0 0 0
30280 0 1 0 5.262630415567264 7.1950937479547425 5.667460643986118 0 0 0
30396 0 1 0 6.997849288822948 2.6340669684010174 3.8901184938965763 0 0 0
30316 0 1 0 5.9529352210173325 3.0294542460409284 7.815064905854159 0 0 0
10 4 3 -1.1794 8.773986171011222 1.4476084738890287 1.2302707377541178 0 0 0
11 4 2 0.5897 7.894970242181906 1.30872488734144 1.5827963796682492 0 0 0
12 4 2 0.5897 9.282923241522994 0.704812432751723 1.5550304430883317 0 0 0
64 22 3 -1.1794 9.555385283215706 6.567938756194159 0.6825493513142834 0 0 0
65 22 2 0.5897 9.926858071194165 7.428030041607555 0.8787192235075488 0 0 0
66 22 2 0.5897 8.624582476875323 6.656088401764956 0.8876560525645167 0 0 0
67 23 3 -1.1794 13.460370440200746 7.048052398520778 2.58445184183726 0 0 0
68 23 2 0.5897 14.244045056279148 6.5345545557737665 2.3884760462294534 0 0 0
69 23 2 0.5897 13.367683341138235 6.991007145015976 3.5354446087709226 0 0 0
70 24 3 -1.1794 15.657250217545824 5.490661729676709 1.91009484208168 0 0 0
71 24 2 0.5897 15.371850278533508 5.1095395536241 2.740471565760134 0 0 0
72 24 2 0.5897 16.23862694174648 6.207965641830948 2.1624988172570068 0 0 0
119 40 2 0.5897 9.928435348842632 8.58025647409038 3.191841767354653 0 0 0
123 41 2 0.5897 13.573425002662251 8.136323319265324 1.322199017042768 0 0 0
613 205 3 -1.1794 11.317265328235388 1.0351585995417043 6.814557346691926 0 0 0
614 205 2 0.5897 11.373336175055753 0.07984521042420986 6.793013559147075 0 0 0
615 205 2 0.5897 10.408821319989611 1.227537607049027 6.582282398302561 0 0 0
616 206 3 -1.1794 12.780465453578834 2.8981299095194806 5.465342003551614 0 0 0
617 206 2 0.5897 12.197187793247382 3.6109107508456937 5.726037740394757 0 0 0
618 206 2 0.5897 12.200806105096794 2.1463253143005177 5.3428016060906875 0 0 0
667 223 3 -1.1794 7.865850716498824 7.7663909517508625 7.686844249222547 0 0 0
668 223 2 0.5897 7.036440620214184 7.471739119956283 8.06299716876187 0 0 0
669 223 2 0.5897 7.676140821406466 7.8933059636529865 6.757255620010637 0 0 0
670 224 3 -1.1794 13.194687197289952 6.596166110669681 5.348513692311411 0 0 0
671 224 2 0.5897 14.075144243580526 6.228602964830986 5.425485060226245 0 0 0
672 224 2 0.5897 13.082280729589504 7.118230335750942 6.142897280818492 0 0 0
673 225 3 -1.1794 15.074216624898584 4.441415382830149 4.641532271616873 0 0 0
674 225 2 0.5897 15.824820559480516 3.922607296045229 4.930779628702441 0 0 0
675 225 2 0.5897 14.378512690232926 3.7992084112928146 4.500823839032373 0 0 0
1323 441 2 0.5897 13.661296421469311 6.867323801037962 9.56091485798884 0 0 0
1364 455 2 0.5897 9.333858554317514 9.437072470952232 7.652483812143806 0 0 0
30223 0 1 0 11.562088033622652 3.9917188625888564 8.773867394056428 0 0 0
30269 0 1 0 9.839593216743863 5.265060723184065 5.112562333212735 0 0 0
30327 0 1 0 13.433522540548982 2.6183195597746387 2.3756474972809003 0 0 0
118 40 3 -1.1794 9.55519345062746 9.100962096776785 2.4806543313706335 0 0 0
1275 425 2 0.5897 14.865897843090497 3.3310429221545683 7.478023286697131 0 0 0
1366 456 3 -1.1794 11.268656453247477 7.565750517193828 7.417700978733441 0 0 0
30014 0 1 0 14.16686848393968 0.25402741160235465 6.651798137807992 0 0 0
13 5 3 -1.1794 17.21606438318495 2.879759447742184 3.8917585860975423 0 0 0
14 5 2 0.5897 18.015464255118015 2.665142033629039 3.4109962383806445 0 0 0
15 5 2 0.5897 16.614543977749765 3.207380664371865 3.223126105507292 0 0 0
16 6 3 -1.1794 19.938592032224616 3.148704727797603 2.7692364590003944 0 0 0
17 6 2 0.5897 20.683991455371338 2.5498281080770195 2.7249812586819466 0 0 0
18 6 2 0.5897 20.331704942310658 4.012214196118153 2.895910195977619 0 0 0
73 25 3 -1.1794 18.01776736789699 5.807049470650646 3.752593666194405 0 0 0
74 25 2 0.5897 18.80121094755582 6.188481315697106 3.3564138348571575 0 0 0
75 25 2 0.5897 18.075165299556502 4.873850952812465 3.5474641342645503 0 0 0
76 26 3 -1.1794 20.836794436795532 5.900183025242053 2.5338536118449757 0 0 0
77 26 2 0.5897 21.38313327851702 6.34575341866029 3.181320192088859 0 0 0
78 26 2 0.5897 20.815970261850545 6.4970908152770726 1.7858560521249969 0 0 0
619 207 3 -1.1794 17.392343394523568 2.4673617602339677 6.5306520337790115 0 0 0
620 207 2 0.5897 17.19852941920486 1.536030419217186 6.636899663546327 0 0 0
621 207 2 0.5897 17.4594855480183 2.592045052395288 5.583985337181216 0 0 0
622 208 3 -1.1794 20.880415931847242 2.828823556672756 6.055247018167085 0 0 0
623 208 2 0.5897 20.34536486216002 2.4516226722543997 6.753582056691398 0 0 0
624 208 2 0.5897 20.92270843145709 2.143373619531242 5.388462566482098 0 0 0
627 209 2 0.5897 22.276158397819756 0.10933160791797852 2.8662062817145695 0 0 0
676 226 3 -1.1794 19.556263852145985 5.242537301987684 6.331088037800642 0 0 0
677 226 2 0.5897 19.016194321090705 5.369057211901456 5.550992305371544 0 0 0
678 226 2 0.5897 19.689986171448666 4.295958710313357 6.379460429616118 0 0 0
679 227 3 -1.1794 22.09390111676209 6.529059248383866 5.19539176554601 0 0 0
680 227 2 0.5897 21.260883246466143 6.081131906789384 5.342613082023917 0 0 0
681 227 2 0.5897 21.887697031694618 7.458377616115094 5.295782360769537 0 0 0
743 248 2 0.5897 22.138362786727836 9.097361976417742 6.3976789460464625 0 0 0
1276 426 3 -1.1794 20.29860021291805 1.4898515007572972 8.877450111516493 0 0 0
1277 426 2 0.5897 20.621289785386807 0.5887774951706972 8.864419926714936 0 0 0
1376 459 2 0.5897 21.013315232572122 11.29325540070786 8.82582325485268 0 0 0
30036 0 1 0 16.459167232476624 7.461471448401414 6.171823350606362 0 0 0
625 209 3 -1.1794 22.071597114188283 0.8002829096186902 3.49626336023761 0 0 0
124 42 3 -1.1794 20.24283931964944 8.586945270659717 3.2028763978396446 0 0 0
1274 425 2 0.5897 16.00248906973813 3.8755072956915875 8.316840510863328 0 0 0
30599 0 1 0 23.257795141662275 3.6342150962237154 0.9365977196941547 0 0 1
19 7 3 -1.1794 28.152263092564542 1.616765123845834 1.9788684871385354 0 0 0
20 7 2 0.5897 28.34640456605193 2.148350887720351 1.2068867296936596 0 0 0
21 7 2 0.5897 28.360602483412094 2.1852259307848003 2.7202713878103872 0 0 0
79 27 3 -1.1794 30.682707381853035 4.808655035700552 1.6775202339325492 0 0 0
80 27 2 0.5897 30.416918269169866 4.845255201904371 2.596349581362204 0 0 0
81 27 2 0.5897 29.88134203060899 4.584083527165385 1.204645440024791 0 0 0
128 43 2 0.5897 26.36643068284703 9.580254448377298 1.3826009741225969 0 0 0
132 44 2 0.5897 28.42654273492817 8.892176828486765 2.4388444245834315 0 0 0
626 209 2 0.5897 22.5776194957685 0.5716033631404431 4.275929504947646 0 0 0
628 210 3 -1.1794 28.108128627975027 2.1687496023204376 5.768597671900234 0 0 0
629 210 2 0.5897 27.174851841786282 2.004492790711359 5.903673953643221 0 0 0
630 210 2 0.5897 28.547544660883894 1.474950969331471 6.2603178944073 0 0 0
631 211 3 -1.1794 30.14076327650329 4.047864748144837 4.314216436165467 0 0 0
632 211 2 0.5897 30.921341861238577 3.5541839855020254 4.565628189031739 0 0 0
633 211 2 0.5897 29.411577183164834 3.4586563008829603 4.507485677319551 0 0 0
682 228 3 -1.1794 24.914048411344474 6.435411872588616 5.779720042527184 0 0 0
683 228 2 0.5897 24.052455990581002 6.279164631923415 5.393097706000497 0 0 0
684 228 2 0.5897 24.82520023830798 6.147464740823443 6.688248455930438 0 0 0
685 229 3 -1.1794 27.60310296066226 5.92370870084038 5.382503836740927 0 0 0
686 229 2 0.5897 27.775791495820258 5.3620911811949155 6.138146726516987 0 0 0
687 229 2 0.5897 26.64926696627674 5.932172042227474 5.302775344873437 0 0 0
688 230 3 -1.1794 30.473493561356317 5.686354116469905 6.72441788914293 0 0 0
689 230 2 0.5897 29.945179487690616 5.2234628553895694 6.074149833821847 0 0 0
690 230 2 0.5897 30.022306902266248 6.5211542779884235 6.850000117951672 0 0 0
746 249 2 0.5897 24.603552944381995 8.262080365594523 5.881045555501035 0 0 0
750 250 2 0.5897 27.091652105535697 7.867428803396383 4.968157889099042 0 0 0
753 251 2 0.5897 29.86299894727998 9.118033995930364 5.870961605974746 0 0 0
1328 443 2 0.5897 23.79517172520587 5.187052514016884 8.195385234888864 0 0 0
1332 444 2 0.5897 26.365020114916415 4.510287126130932 7.8586517423368765 0 0 0
1334 445 2 0.5897 30.94896524716087 5.625012000914238 9.835397175841251 0 0 0
30055 0 1 0 25.435077215300836 3.2229445479103402 3.861610678986742 0 0 0
30088 0 1 0 23.656940817626705 7.307798829562784 2.5013766638309214 0 0 0
30178 0 1 0 23.815607395105236 2.1995050268667273 7.734109441405414 0 0 0
30256 0 1 0 31.221836064651473 3.46013331175418 9.491416655479322 0 0 0
130 44 3 -1.1794 28.96039736234289 8.138772102953487 2.6910587634526264 0 0 0
131 44 2 0.5897 29.774306625016642 8.245800490629584 2.1987895833425886 0 0 0
1385 462 2 0.5897 30.415134701040245 8.606172541609489 7.84741877490714 0 0 0
1330 444 3 -1.1794 27.27732446102463 4.246497104811729 7.738869973283926 0 0 0
22 8 3 -1.1794 32.901630238407805 2.604333925389584 3.3995304063341467 0 0 0
23 8 2 0.5897 33.8273608659985 2.373148597546423 3.323321028581873 0 0 0
24 8 2 0.5897 32.87165082642565 3.5414549343924193 3.2068207810792426 0 0 0
25 9 3 -1.1794 35.63918266489519 3.6452282702327996 3.29070465843253 0 0 0
26 9 2 0.5897 36.398314060429804 3.191120028558831 2.9250043957007548 0 0 0
27 9 2 0.5897 35.826506779425976 3.710104920750591 4.2271511745605475 0 0 0
28 10 3 -1.1794 37.915608871678955 2.258223998842796 2.0329532315802585 0 0 0
30 10 2 0.5897 38.428063989173346 1.4742714664865995 2.2305376865925703 0 0 0
82 28 3 -1.1794 32.87335519074083 6.223169055603573 2.7828248037821552 0 0 0
83 28 2 0.5897 32.05419681001051 5.779980083328839 2.561929596438861 0 0 0
84 28 2 0.5897 32.92535269886157 6.169744134357311 3.73711693903005 0 0 0
85 29 3 -1.1794 35.615297378872434 5.961872326115527 2.1945452219109267 0 0 0
86 29 2 0.5897 35.8704037151732 5.0756681711998 2.451050137631838 0 0 0
87 29 2 0.5897 34.67339049371321 5.9981408723851235 2.3610616368821975 0 0 0
89 30 2 0.5897 37.58066440257149 5.8796289510988515 2.105490966059105 0 0 0
134 45 2 0.5897 32.32188393654751 7.75293346588384 1.9841427034604064 0 0 0
138 46 2 0.5897 36.11518179574541 8.099946949068396 2.5413826478195136 0 0 0
141 47 2 0.5897 39.084599630139564 7.524653060681506 2.8001897003684837 0 0 0
634 212 3 -1.1794 32.89578784196337 2.0375615886843104 6.304245630585544 0 0 0
635 212 2 0.5897 33.67236307389325 1.7481725027971586 6.783219661457746 0 0 0
636 212 2 0.5897 32.89092574681254 1.503534001253539 5.509877484582441 0 0 0
637 213 3 -1.1794 36.21570900936491 3.2705319894366824 5.818776715166352 0 0 0
638 213 2 0.5897 37.02968356541465 3.306363074103085 6.321165056013669 0 0 0
639 213 2 0.5897 35.72339435491571 2.5492067819014985 6.2106295872622725 0 0 0
691 231 3 -1.1794 32.68548444461734 5.009118138376319 5.312032443110151 0 0 0
692 231 2 0.5897 32.024216337808575 5.332971427740633 5.923648575442697 0 0 0
693 231 2 0.5897 32.83595198085604 4.102375334165183 5.579252464512796 0 0 0
694 232 3 -1.1794 35.4717677948872 5.6751887765698354 5.828758353417561 0 0 0
695 232 2 0.5897 35.68702263713185 4.74778950188986 5.927893012060375 0 0 0
696 232 2 0.5897 34.57490317661198 5.678969705484902 5.49431646829568 0 0 0
697 233 3 -1.1794 38.309038251896844 6.853395713226404 5.4246803464610664 0 0 0
755 252 2 0.5897 32.69306333742829 7.756997997407237 6.091793131606571 0 0 0
759 253 2 0.5897 35.858231745439944 8.522681608629503 5.932456778420336 0 0 0
1283 428 2 0.5897 35.75528870285555 1.7563836917915234 8.751174880956649 0 0 0
1337 446 2 0.5897 34.506864194664516 5.333800467685122 8.17318837525203 0 0 0
698 233 2 0.5897 37.84782525128094 7.486625867234011 4.8746500269730655 0 0 0
699 233 2 0.5897 37.712673726036925 6.691161490428465 6.1556125402780095 0 0 0
1340 447 2 0.5897 37.49615265451279 7.690643222968369 9.313883089674476 0 0 0
1388 463 2 0.5897 34.218841584889965 7.855105482247359 8.371032863313799 0 0 0
1282 428 3 -1.1794 35.01812667734929 2.1665267238181545 8.298841332347234 0 0 0
1285 429 3 -1.1794 38.18948219920318 2.772546255525557 8.430862883518136 0 0 0
1339 447 3 -1.1794 37.75213302143786 7.132973247740473 8.579233978163616 0 0 0
1387 463 3 -1.1794 33.42703764458103 7.572824249473403 7.913217697665208 0 0 0
29 10 2 0.5897 38.52968995546447 2.8396371115509256 1.58451812251202 0 0 0
31 11 3 -1.1794 39.97739333075073 3.6705652165423714 0.9189512871342862 0 0 0
32 11 2 0.5897 40.83139517176684 3.289097415421452 0.7154934438152185 0 0 0
33 11 2 0.5897 40.1462007822091 4.609613383104232 0.9959245117727932 0 0 0
34 12 3 -1.1794 45.845392912967114 1.0093014939740281 1.2888408458949454 0 0 0
35 12 2 0.5897 46.37102668521808 0.21801615103061928 1.171332689032419 0 0 0
36 12 2 0.5897 45.5986111323325 0.9983445439060799 2.213616672404858 0 0 0
88 30 3 -1.1794 38.2813389608798 5.77497398079321 2.7491790908848643 0 0 0
90 30 2 0.5897 37.849618416589266 5.893383122662609 3.5952456803192923 0 0 0
91 31 3 -1.1794 41.391106802751075 6.575317534963563 1.907319189771411 0 0 0
92 31 2 0.5897 40.7792975635585 7.294520006345463 1.7502606611699585 0 0 0
93 31 2 0.5897 41.261500452687535 6.346657528877729 2.827726214796345 0 0 0
94 32 3 -1.1794 44.19899560532802 6.975955989776179 1.4992700372698164 0 0 0
95 32 2 0.5897 43.31161906310001 6.810357095807483 1.817659484557395 0 0 0
96 32 2 0.5897 44.38744146007744 7.874434519162596 1.7703019364585941 0 0 0
143 48 2 0.5897 40.94163832653621 9.084564912275264 2.8059547139807863 0 0 0
640 214 3 -1.1794 40.87257481731083 0.8324049348600093 6.516926078370739 0 0 0
641 214 2 0.5897 41.39701711515282 1.2313121545866954 5.822616961465214 0 0 0
642 214 2 0.5897 40.01052676800087 0.7021293350418053 6.121789963625133 0 0 0
643 215 3 -1.1794 46.729760080739624 0.4799433894283248 4.285020051460578 0 0 0
644 215 2 0.5897 46.24914356604298 0.9648465200540172 4.955920757203185 0 0 0
14212 4738 3 -1.1794 58.50732563846878 34.27230643473676 0.4031119811889968 0 0 1
700 234 3 -1.1794 41.32898791810906 6.659544648123476 4.935032800719164 0 0 0
701 234 2 0.5897 41.61199852571223 7.492232848805031 5.312878401360346 0 0 0
702 234 2 0.5897 40.372833429226844 6.700749483983933 4.952435953654821 0 0 0
1286 429 2 0.5897 38.48384439217213 1.8690657540336184 8.546208872202648 0 0 0
1290 430 2 0.5897 40.90847923458362 1.657935850581621 9.361893103369786 0 0 0
1292 431 2 0.5897 43.91321463237496 1.0587647065811439 10.229132406355697 0 0 0
30043 0 1 0 39.8261287271159 3.423781978826247 4.401702607554049 0 0 0
30056 0 1 0 40.813515100110514 4.854284550594938 8.407831649844391 0 0 0
30063 0 1 0 43.070303612490925 3.893138030694569 2.626877672302286 0 0 0
30065 0 1 0 47.43849119586703 5.772147886681597 6.803927710020867 0 0 0
30281 0 1 0 44.302992075549014 2.787171927336966 5.945197034449765 0 0 0
30378 0 1 0 43.722463772547734 8.154023815263068 7.2278356727646464 0 0 0
30392 0 1 0 42.778106245671204 0.4020567388054367 3.394977187013371 0 0 0
30147 0 1 0 46.794301933173685 4.171892082169802 3.2339744425914954 0 0 0
37 13 3 -1.1794 48.69815011583121 0.8698135140160241 2.5475855902561158 0 0 0
38 13 2 0.5897 48.47528960255982 1.3885363651280662 1.7746097665951654 0 0 0
39 13 2 0.5897 47.88341837413719 0.8222839362834422 3.047772309676907 0 0 0
40 14 3 -1.1794 51.74993353693828 1.078424662243159 2.676856839723153 0 0 0
41 14 2 0.5897 50.81318033295006 1.103530342751199 2.4816799587483724 0 0 0
42 14 2 0.5897 52.0260987476553 0.20002274156752411 2.4153720450896667 0 0 0
43 15 3 -1.1794 53.93731466263762 2.933871372475389 2.985632759401728 0 0 0
44 15 2 0.5897 54.66491558366217 2.311936740794376 2.990716158642889 0 0 0
45 15 2 0.5897 53.162802437290374 2.395787639535637 2.8218344551417327 0 0 0
97 33 3 -1.1794 48.04570647761052 7.936055406811345 1.007239936632511 0 0 0
98 33 2 0.5897 48.851704542630124 8.45102533373274 0.9697621583877388 0 0 0
99 33 2 0.5897 47.662312936315146 8.026553731234594 0.13485795117450985 0 0 0
100 34 3 -1.1794 54.83971288423791 5.490903720410971 2.0257727745855476 0 0 0
101 34 2 0.5897 54.78894051833644 5.488990602464255 2.9816232967750813 0 0 0
102 34 2 0.5897 54.368124858788285 4.701871564336658 1.758817917454992 0 0 0
149 50 2 0.5897 47.86271194129296 10.306532714870702 2.041691895562633 0 0 0
646 216 3 -1.1794 48.78754813825521 1.7069176503722072 6.496796767626834 0 0 0
647 216 2 0.5897 48.88073445412846 0.7670924229450778 6.340988390472933 0 0 0
648 216 2 0.5897 49.53719038871733 2.099795393909742 6.04967805267732 0 0 0
649 217 3 -1.1794 53.42833656377492 2.4433792625215 7.233551076577038 0 0 0
650 217 2 0.5897 52.51010343064065 2.1786956148836074 7.288519929275228 0 0 0
651 217 2 0.5897 53.44735962336701 3.1008470954203133 6.538133049725666 0 0 0
703 235 3 -1.1794 49.23790523800948 7.302316277115106 3.433581718763739 0 0 0
704 235 2 0.5897 48.5408175021771 7.379418485277691 2.7821559469345436 0 0 0
705 235 2 0.5897 49.503127673954396 6.383461973822845 3.393648147876609 0 0 0
706 236 3 -1.1794 50.80482631596267 3.7373291630782273 4.7351610504606665 0 0 0
707 236 2 0.5897 51.61970316211484 4.234594896809908 4.664913140426717 0 0 0
708 236 2 0.5897 50.25270612195566 4.262035075121464 5.314883713150504 0 0 0
709 237 3 -1.1794 53.503505392245835 4.670099724092957 5.045404889924567 0 0 0
711 237 2 0.5897 54.10079014075572 5.3901885362006965 5.247778586854553 0 0 0
767 256 2 0.5897 48.85252423844448 8.241005887407344 5.020229048393657 0 0 0
773 258 2 0.5897 53.550833247553456 8.616232898553934 5.671884136113505 0 0 0
1295 432 2 0.5897 48.94711139262166 2.4700732214905496 8.191772995739203 0 0 0
1298 433 2 0.5897 53.264233757528515 2.0793755341781788 9.145291709840897 0 0 0
1400 467 2 0.5897 49.359600915334795 7.121272132239583 9.059908465778799 0 0 0
30042 0 1 0 51.26518937536105 5.444398140615483 1.215159754382668 0 0 0
30307 0 1 0 51.4645173910441 6.985419936655611 6.546983597883329 0 0 0
772 258 3 -1.1794 53.832572415917305 9.073436307012166 4.879533423634497 0 0 0
46 16 3 -1.1794 57.50020957753189 2.1574420696300964 2.5359133617810583 0 0 0
47 16 2 0.5897 56.99356407921716 1.7523802180997343 3.239807871981601 0 0 0
48 16 2 0.5897 58.080095143186774 1.4615738317310467 2.22650785177004 0 0 0
49 17 3 -1.1794 59.87061355563942 3.866636624814401 1.7391452150649749 0 0 0
50 17 2 0.5897 59.0678497233402 3.6565448069626214 2.2162861631449986 0 0 0
51 17 2 0.5897 60.57565551726412 3.6578944404444362 2.3519860455904578 0 0 0
103 35 3 -1.1794 57.07112638606234 7.660091834995393 1.6160952840269966 0 0 0
104 35 2 0.5897 57.281775533532105 7.970312211464088 0.7354012021606671 0 0 0
105 35 2 0.5897 56.34365895214713 7.051215064876789 1.4884566500511993 0 0 0
652 218 3 -1.1794 55.8709329180069 0.9878940012786066 4.646548465752169 0 0 0
653 218 2 0.5897 55.104887583657835 0.4987034753860582 4.946712066345259 0 0 0
654 218 2 0.5897 56.123919217841575 1.5229255736854463 5.398858730867555 0 0 0
655 219 3 -1.1794 59.35906803764852 0.766085784509856 6.603874457743682 0 0 0
14096 4699 2 0.5897 61.51198025164276 26.493250997375835 0.1835973626630029 0 0 1
657 219 2 0.5897 58.41896948133835 0.5985743546291029 6.670098778762746 0 0 0
710 237 2 0.5897 53.92479008800789 4.20473750349521 4.322777679706031 0 0 0
712 238 3 -1.1794 55.69820093263306 6.687200370685702 5.077056774778247 0 0 0
713 238 2 0.5897 55.63428110712049 7.593087163163357 4.774541284186211 0 0 0
714 238 2 0.5897 56.482381883574504 6.345498635916086 4.6474859165867155 0 0 0
715 239 3 -1.1794 60.52012367599578 6.832553569384989 5.49245562496671 0 0 0
716 239 2 0.5897 60.208011741791985 6.555485946547711 6.353878378621034 0 0 0
717 239 2 0.5897 60.51460827926579 6.032787911479306 4.96655065623871 0 0 0
720 240 2 0.5897 62.26328880273609 6.669009977121636 5.556199359485493 0 0 0
1300 434 3 -1.1794 56.35769385639535 1.832573583937948 7.1865702101548345 0 0 0
1304 435 2 0.5897 59.75993224934494 2.3276654583980574 8.211215584782906 0 0 0
1349 450 2 0.5897 58.82248074271048 4.811010571767575 7.859430600122054 0 0 0
1408 470 3 -1.1794 59.55000388068731 8.958066385366957 8.231857189633962 0 0 0
30066 0 1 0 58.19795708027828 4.521046851984076 4.642023072469475 0 0 0
14201 4734 2 0.5897 45.364287633586514 33.31151765224387 0.7400000175814034 0 0 1
30111 0 1 0 58.76176503428791 0.93049390065963 0.01974881300445177 0 0 0
30333 0 1 0 61.982742356073125 2.7921474255309784 5.425502042393353 0 0 0
783 261 2 0.5897 63.114444352951054 9.281590105195464 5.0800629281130405 0 0 0
1301 434 2 0.5897 56.87551613441546 2.264936040931897 7.865653972032762 0 0 0
1348 450 3 -1.1794 58.86206146073869 5.730286601867738 7.59561717150235 0 0 0
52 18 3 -1.1794 66.69451525640191 3.1738528738995893 1.6111009504104028 0 0 0
53 18 2 0.5897 65.97189139252535 2.641016701942875 1.942963162670424 0 0 0
54 18 2 0.5897 66.40267929394443 4.077183000362456 1.7338148644340048 0 0 0
55 19 3 -1.1794 69.4601964779061 2.994371590019128 3.1267065637540563 0 0 0
56 19 2 0.5897 70.13069372926162 3.6723161471899513 3.042704579074626 0 0 0
57 19 2 0.5897 68.69169157013503 3.361458406761701 2.6898094444129574 0 0 0
106 36 3 -1.1794 62.567977336521984 6.870627754359633 2.296313287808816 0 0 0
107 36 2 0.5897 63.269676396621676 6.263242333121558 2.0619361289016394 0 0 0
108 36 2 0.5897 62.02332922230471 6.922687455497348 1.5108964460867977 0 0 0
109 37 3 -1.1794 65.28993638491893 5.4626637065413695 2.7876371747067226 0 0 0
110 37 2 0.5897 65.54506106153698 6.382958153064972 2.8524520886093105 0 0 0
111 37 2 0.5897 65.42760871898696 5.1128886073693955 3.667941154521256 0 0 0
112 38 3 -1.1794 67.98442317853905 7.540396404405939 0.8505608706983709 0 0 0
113 38 2 0.5897 68.75433878747157 7.419363320974891 1.4062697412458691 0 0 0
114 38 2 0.5897 67.66882068230194 6.652751128444985 0.6811147963702167 0 0 0
158 53 2 0.5897 64.3738997266337 9.69682534149085 2.1342633555391832 0 0 0
161 54 2 0.5897 70.28616406936177 9.151638243826792 3.651984928658344 0 0 0
658 220 3 -1.1794 64.53577574896828 1.552234282149055 7.792060775874849 0 0 0
659 220 2 0.5897 63.76868033542083 1.4121319549508295 7.2369319355865604 0 0 0
660 220 2 0.5897 64.908128028495 2.3780755564693425 7.482914030853516 0 0 0
661 221 3 -1.1794 0.7482436441080124 3.329422862505533 5.579051515219463 1 0 0
662 221 2 0.5897 0.4910087629349012 3.676561769695331 6.433192402163328 1 0 0
663 221 2 0.5897 0.016763481572605134 2.7704034413612666 5.317009774505185 1 0 0
718 240 3 -1.1794 63.211778195804435 6.764101069651459 5.643140586026701 0 0 0
719 240 2 0.5897 63.47966532952783 6.017693196446498 6.179185352740007 0 0 0
721 241 3 -1.1794 65.97581709839636 6.212929073416492 5.460019913865551 0 0 0
722 241 2 0.5897 66.20769241442005 6.543288845463545 6.3279646503852 0 0 0
723 241 2 0.5897 65.18343250532455 6.695044978761823 5.223538505986304 0 0 0
724 242 3 -1.1794 68.62703765428175 5.542517773723275 5.556317678780671 0 0 0
725 242 2 0.5897 67.69486841226458 5.640910195611671 5.362378123131282 0 0 0
726 242 2 0.5897 68.83577661002562 4.648892151902552 5.284117352571757 0 0 0
786 262 2 0.5897 66.41543263708141 8.935140225484645 3.2299322913106194 0 0 0
788 263 2 0.5897 68.90348940900438 7.631894815892561 6.196893545830334 0 0 0
1310 437 2 0.5897 0.3542378422319653 3.682529553945871 8.82274156416553 1 0 0
1352 451 2 0.5897 64.86535268388215 5.306191792697429 7.855119351059992 0 0 0
1355 452 2 0.5897 66.40286281315038 5.192458850538061 8.71968313920144 0 0 0
1359 453 2 0.5897 68.89959393935189 5.94031222647794 8.035095081078703 0 0 0
1413 471 2 0.5897 64.04598154701655 8.068220340736339 9.427136113679733 0 0 0
30262 0 1 0 63.351338124690244 2.804962355422857 2.1961243489248234 0 0 0
30421 0 1 0 66.7952348225156 2.8483317157763706 5.381575408941062 0 0 0
784 262 3 -1.1794 65.95879419886019 8.350189004801624 2.62532952365849 0 0 0
1351 451 3 -1.1794 63.98061616301067 4.962262007948828 7.731890946593073 0 0 0
1354 452 3 -1.1794 66.76018650775578 6.063677501774655 8.547836131268365 0 0 0
30365 0 1 0 5.4384425326655785 10.354546213653371 8.118903762251879 0 0 0
115 39 3 -1.1794 3.3666034403667635 9.946578666648723 2.6832583589526653 0 0 0
116 39 2 0.5897 3.2405328706625642 9.21623766900436 2.077501722734202 0 0 0
117 39 2 0.5897 2.5927356539536213 9.927709623519654 3.2462867901666197 0 0 0
163 55 3 -1.1794 5.9461550507012495 13.283345044380653 2.7071497092083896 0 0 0
164 55 2 0.5897 5.3993830402628324 12.957747558285789 1.9921269400104042 0 0 0
165 55 2 0.5897 5.565215488279896 12.896920415686598 3.495687491376082 0 0 0
211 71 3 -1.1794 7.0084716825477384 15.64143761002642 1.896611500325428 0 0 0
212 71 2 0.5897 7.810942006794939 15.97808204180006 2.2952910115630845 0 0 0
213 71 2 0.5897 6.801621750119088 14.854704334946245 2.401087939078067 0 0 0
257 86 2 0.5897 2.500895327451417 17.889833197437696 2.474780476525557 0 0 0
261 87 2 0.5897 6.21766576672323 17.189091272571208 2.014816160748345 0 0 0
727 243 3 -1.1794 1.6652222574405486 9.56510408533217 5.8882901967348005 0 0 0
728 243 2 0.5897 2.170215647059667 10.361066770282479 5.721989321006663 0 0 0
729 243 2 0.5897 1.4920361313518171 9.58303197690042 6.829521774227303 0 0 0
730 244 3 -1.1794 5.9312237567438775 10.00840058653316 3.9170589589227136 0 0 0
732 244 2 0.5897 5.051319376058672 9.909893858031687 3.55333317086493 0 0 0
790 264 3 -1.1794 2.8049401767504336 11.910663885133859 5.992180981560552 0 0 0
791 264 2 0.5897 3.0965293642717326 12.234013546695973 6.8446201385433465 0 0 0
792 264 2 0.5897 2.4034315697042987 12.671026012928023 5.5716196022331905 0 0 0
793 265 3 -1.1794 5.481663489392288 12.420391242631366 5.355035517911095 0 0 0
794 265 2 0.5897 5.9239771191270085 11.641661453550887 5.017144514040016 0 0 0
795 265 2 0.5897 4.637227466455339 12.098739466391487 5.6707881098788535 0 0 0
844 282 3 -1.1794 2.479447045461423 14.762154255476178 5.83474315019641 0 0 0
845 282 2 0.5897 3.161471734979552 14.596519583404591 6.485619466174223 0 0 0
846 282 2 0.5897 2.56424979288076 15.693329053094622 5.629914567730292 0 0 0
847 283 3 -1.1794 6.376693576352298 14.992187214818935 6.453557538505019 0 0 0
848 283 2 0.5897 6.032326555936117 14.400053414572659 5.784960685556024 0 0 0
849 283 2 0.5897 6.446559661793535 14.451292758993954 7.240186167299277 0 0 0
908 303 2 0.5897 6.158200663419964 16.890265330980608 6.139604586663189 0 0 0
1477 493 3 -1.1794 3.974216497221666 13.470922089263773 7.92341106715904 0 0 0
1481 494 2 0.5897 6.58499903552056 13.01644283280983 9.414447730757141 0 0 0
30158 0 1 0 2.1520829009048876 13.138158391307128 2.8117045205259203 0 0 0
1360 454 3 -1.1794 1.5908108526049494 9.04426528709113 8.686695945355444 0 0 0
733 245 3 -1.1794 8.340447718283226 8.879282700940879 5.161358897985289 0 0 0
738 246 2 0.5897 13.916048061650036 9.1437436633657 3.3544792941972164 0 0 0
120 40 2 0.5897 9.167541515364773 9.859797751930087 2.916689198500335 0 0 0
121 41 3 -1.1794 13.345118602204892 8.754720022922829 0.628156725900917 0 0 0
20325 6775 2 0.5897 11.352359248983198 1.3537254762775661 27.057094187992377 0 1 0
166 56 3 -1.1794 8.296428848526025 11.6445431590195 3.681442052316746 0 0 0
167 56 2 0.5897 8.387260749625282 12.295668104749696 4.377155893667626 0 0 0
168 56 2 0.5897 7.657708431923308 12.025037433710512 3.0785385042281264 0 0 0
169 57 3 -1.1794 15.222502465107533 11.879018247018141 2.1713806145610706 0 0 0
170 57 2 0.5897 16.051973513488583 12.263121008075338 1.8873471474851817 0 0 0
171 57 2 0.5897 15.184752432537298 12.057352367427258 3.1110637368538154 0 0 0
214 72 3 -1.1794 9.572786492164317 14.277496312973565 3.607326380183856 0 0 0
215 72 2 0.5897 10.474861527445146 14.585768059122145 3.520950205886808 0 0 0
216 72 2 0.5897 9.546457190266999 13.466912498800585 3.0989052015779905 0 0 0
217 73 3 -1.1794 11.61186987614266 16.03797236632236 3.1741379142319777 0 0 0
218 73 2 0.5897 11.755409657442724 16.374562651594946 4.058635801031987 0 0 0
219 73 2 0.5897 12.481008860707153 16.038694658701196 2.773103032707893 0 0 0
220 74 3 -1.1794 14.343251665623114 14.670024426664074 3.244891407937249 0 0 0
221 74 2 0.5897 14.519481351364151 13.80546200571462 3.6159798782268857 0 0 0
734 245 2 0.5897 8.993528785837388 9.543251004799782 5.382408955139505 0 0 0
735 245 2 0.5897 7.55304666081007 9.379339173878233 4.9464738871183975 0 0 0
736 246 3 -1.1794 14.77430950472587 9.519345235579245 3.550799746952713 0 0 0
737 246 2 0.5897 14.992654955059058 10.037059585906269 2.775861884367378 0 0 0
796 266 3 -1.1794 12.256878097527133 13.506609242799156 6.007134273603148 0 0 0
797 266 2 0.5897 11.585684845867881 13.176495557527884 5.409843648408974 0 0 0
798 266 2 0.5897 12.057379483972552 13.090628880145132 6.84581923917127 0 0 0
799 267 3 -1.1794 15.35117193307545 12.16329787237866 4.953945917390103 0 0 0
801 267 2 0.5897 15.34376762853519 11.206372704032288 4.9322291464504575 0 0 0
850 284 3 -1.1794 8.762254915635797 15.796109211031165 5.465122971448691 0 0 0
851 284 2 0.5897 8.951025962532414 15.190207802405359 4.748547227551614 0 0 0
852 284 2 0.5897 7.935729243968486 15.483057312966366 5.832662856358312 0 0 0
853 285 3 -1.1794 11.482325041740356 16.144128717173523 5.909560993345853 0 0 0
854 285 2 0.5897 11.821733300535275 15.250032989172414 5.869231261437348 0 0 0
855 285 2 0.5897 10.54982863398863 16.05596568021121 5.712306533879507 0 0 0
856 286 3 -1.1794 15.226417823838053 15.048958445267187 6.385509812851878 0 0 0
857 286 2 0.5897 14.740185198179825 15.829959712954349 6.121221356899977 0 0 0
858 286 2 0.5897 14.88613927791161 14.352808609813632 5.823533167497371 0 0 0
1368 456 2 0.5897 11.385449069170734 8.515436008375605 7.443936723017172 0 0 0
1421 474 2 0.5897 9.04207864774059 12.350570072315202 9.24470893756914 0 0 0
1424 475 2 0.5897 11.377986819014856 12.468233865652486 9.229778068269939 0 0 0
1484 495 2 0.5897 9.173973872988455 15.47029856507059 9.034523106012635 0 0 0
30140 0 1 0 12.015946274029355 12.718377487998813 2.5376796039551532 0 0 0
30290 0 1 0 13.968292266339256 10.754025290094043 8.396958176367082 0 0 0
30387 0 1 0 11.452687343112633 10.035897714790057 5.005494043184619 0 0 0
911 304 2 0.5897 8.207046804094807 18.247157843187146 4.624034920756229 0 0 0
913 305 3 -1.1794 14.532969310827216 17.25665866506932 5.02216727868929 0 0 0
1541 514 2 0.5897 12.462305036847107 15.55418069055668 9.132711368585035 0 0 0
1363 455 3 -1.1794 9.693516722661407 10.29810760723288 7.439187037640573 0 0 0
126 42 2 0.5897 20.694818239979256 8.997518285719357 3.940016977650651 0 0 0
740 247 2 0.5897 18.431574890968076 9.379515007836835 3.5500170804708473 0 0 0
222 74 2 0.5897 14.629576465334459 15.284244463753446 3.9208955162705967 0 0 0
30162 0 1 0 17.057067839414543 14.524967324104164 0.9539762603277396 0 0 0
125 42 2 0.5897 20.914895634343633 8.501748345963344 2.5266270817484546 0 0 0
172 58 3 -1.1794 18.045832044012716 12.132679529725731 2.471136929796205 0 0 0
173 58 2 0.5897 17.761673055378036 11.235195119817348 2.644363990325945 0 0 0
174 58 2 0.5897 18.181668237542347 12.51312022263493 3.338918648473138 0 0 0
175 59 3 -1.1794 20.84047262654018 11.80955708647416 3.0964186805192107 0 0 0
176 59 2 0.5897 20.523020032111635 12.125853826351337 3.942238580123789 0 0 0
177 59 2 0.5897 20.138774834364664 12.023400581413947 2.4815016108501564 0 0 0
223 75 3 -1.1794 19.684004907993323 15.945811099155291 2.391177488060816 0 0 0
224 75 2 0.5897 20.327062905268804 16.643336434581546 2.264029879000507 0 0 0
225 75 2 0.5897 19.568285351384453 15.896130056137482 3.340057003924205 0 0 0
275 92 2 0.5897 21.5505902792432 18.711547185281557 2.0003623445545697 0 0 0
739 247 3 -1.1794 17.82807408488675 9.817613679012904 4.150091381298531 0 0 0
741 247 2 0.5897 17.053330557822598 9.255643389788606 4.164015417578059 0 0 0
742 248 3 -1.1794 21.375982529650294 8.995490350132531 5.827914834457531 0 0 0
744 248 2 0.5897 21.056148515303065 9.887560575480974 5.693198928343629 0 0 0
800 267 2 0.5897 16.222463104732864 12.389222253030319 5.279586246069988 0 0 0
802 268 3 -1.1794 18.304852160477186 12.341476891982511 5.425413630767278 0 0 0
803 268 2 0.5897 18.500621831702556 12.301145375036048 6.361511366979791 0 0 0
804 268 2 0.5897 17.928990349728117 11.485048484661279 5.221723033747278 0 0 0
859 287 3 -1.1794 18.687725020568237 15.20520830558981 4.980365212067832 0 0 0
860 287 2 0.5897 18.19340276221884 14.431096747501439 4.710868535380478 0 0 0
861 287 2 0.5897 19.390116580078306 14.861294015323702 5.532270449034028 0 0 0
917 306 2 0.5897 17.933013931694823 16.697835400398564 5.351561307457705 0 0 0
1374 458 2 0.5897 18.800256850036337 8.228400931785403 8.432415428231328 0 0 0
1487 496 2 0.5897 19.893913195480543 14.878355838407629 9.175343171252122 0 0 0
30132 0 1 0 18.08860277472577 8.638900149111443 0.06528551565908879 0 0 0
30242 0 1 0 22.398853735348542 14.667362422118977 5.793375608176165 0 0 0
1433 478 2 0.5897 23.247257811205937 12.337154493613378 7.315114682710735 0 0 0
1382 461 2 0.5897 27.738914143060263 8.938685796671477 7.789576706221896 0 0 0
127 43 3 -1.1794 26.652584983593705 10.161396557223442 2.087315818654269 0 0 0
129 43 2 0.5897 26.367097100679622 9.724337883998052 2.8896300374816835 0 0 0
178 60 3 -1.1794 23.69627001299953 11.29206927812044 3.2048795463404796 0 0 0
179 60 2 0.5897 24.128422915162947 11.751440298876611 2.484841845740597 0 0 0
180 60 2 0.5897 22.761265851955223 11.386559193942977 3.0230227133712693 0 0 0
181 61 3 -1.1794 25.315293872996065 12.427920253747716 1.069940029463298 0 0 0
182 61 2 0.5897 25.650670967725343 11.649677735708527 1.5150150140520307 0 0 0
183 61 2 0.5897 25.307084894869185 12.189420765304115 0.14296521863965106 0 0 0
226 76 3 -1.1794 24.506183099540223 15.312750668552178 1.456156862901335 0 0 0
227 76 2 0.5897 25.372822155426473 15.653601979129274 1.677491344143561 0 0 0
228 76 2 0.5897 24.672290069630847 14.428343958602273 1.129866736043657 0 0 0
745 249 3 -1.1794 24.2461924956769 8.952484017513425 6.43949696039416 0 0 0
747 249 2 0.5897 24.43492500166352 8.661308001290385 7.331588670992138 0 0 0
748 250 3 -1.1794 26.75902507281508 8.75491464549697 4.834141900025689 0 0 0
749 250 2 0.5897 26.063428511760737 8.851269000782118 5.484597964556369 0 0 0
751 251 3 -1.1794 30.422888804479243 9.471044068819072 5.179485669630621 0 0 0
752 251 2 0.5897 29.95250620432412 9.278859934910251 4.368291232438116 0 0 0
805 269 3 -1.1794 22.729469203896894 11.508206401087396 5.725786441486373 0 0 0
806 269 2 0.5897 23.17355775651995 10.703657992282618 5.993589077054458 0 0 0
807 269 2 0.5897 22.99450784834557 11.636874574024178 4.815055902727678 0 0 0
808 270 3 -1.1794 31.18919378374733 12.953335705793183 5.202593373413727 0 0 0
809 270 2 0.5897 30.9607558750547 12.51225817313804 6.020822815042005 0 0 0
810 270 2 0.5897 30.723422700258542 12.461192382201785 4.526513368793067 0 0 0
862 288 3 -1.1794 28.226489232995842 15.54751047838001 5.557636435337298 0 0 0
863 288 2 0.5897 29.083307367042423 15.451815409984112 5.9734934067204835 0 0 0
864 288 2 0.5897 27.59940331321381 15.328665274408825 6.246912066128105 0 0 0
1380 460 2 0.5897 24.460489966933846 10.303576140626358 8.966918482091863 0 0 0
1437 479 2 0.5897 26.545671826223856 10.837000620419023 8.253749308944293 0 0 0
1440 480 2 0.5897 31.352871050973487 12.01206423087575 8.079137088045908 0 0 0
1493 498 2 0.5897 24.53077200030204 15.846525777020627 6.433448342159197 0 0 0
1554 518 2 0.5897 23.2987761674623 17.199627667801213 9.543262966248204 0 0 0
1556 519 2 0.5897 26.514640652511797 17.104920228654084 7.771501343804114 0 0 0
30057 0 1 0 28.706707446469505 15.604806778904125 1.4363449537839776 0 0 0
30311 0 1 0 28.710450099226797 12.444958218916653 2.5408261199356157 0 0 0
30402 0 1 0 25.77714932920877 13.065591461512822 4.987070964347911 0 0 0
4935 1645 2 0.5897 23.200184522978457 34.99821303903442 23.208827973169903 0 0 0
923 308 2 0.5897 26.37671295742303 17.426578055602292 4.88628923937861 0 0 0
1381 461 3 -1.1794 26.890861788450803 9.084387497600046 8.208875062667213 0 0 0
1383 461 2 0.5897 26.939296541975576 8.589371937177134 9.026704872256701 0 0 0
1435 479 3 -1.1794 26.41335154110472 11.760102297379813 8.037865203823724 0 0 0
1438 480 3 -1.1794 30.456630191605957 11.777900370318791 7.8379925082145325 0 0 0
1439 480 2 0.5897 29.91044433572534 12.213569447115086 8.492289991019492 0 0 0
1492 498 3 -1.1794 25.19052540948701 15.835032037052967 7.12686332287531 0 0 0
133 45 3 -1.1794 31.700057599407945 8.47357690154784 1.8829594976495065 0 0 0
135 45 2 0.5897 32.139997707268094 9.227188974509613 2.2763457474131505 0 0 0
136 46 3 -1.1794 36.525460856492366 8.963182160216693 2.5936117094361504 0 0 0
137 46 2 0.5897 37.465509923764394 8.782944098641998 2.5863617034460074 0 0 0
139 47 3 -1.1794 39.17887342113196 8.476699563407784 2.8310091496537972 0 0 0
184 62 3 -1.1794 32.705790496806685 11.360014403299667 2.62708832210069 0 0 0
185 62 2 0.5897 33.61512695590174 11.599554881566823 2.4483178134576047 0 0 0
186 62 2 0.5897 32.67688283148866 11.216756552199014 3.5730657369997196 0 0 0
187 63 3 -1.1794 35.50991616404 11.434082200881537 1.966741581792348 0 0 0
188 63 2 0.5897 36.0645491138873 12.212202103236468 1.910675243872107 0 0 0
189 63 2 0.5897 36.10439983267241 10.734678232167825 2.2381370355061625 0 0 0
229 77 3 -1.1794 36.626701130369575 14.523291837891751 1.8012200935362086 0 0 0
230 77 2 0.5897 37.07784152606556 14.679243897589503 2.6309100748019163 0 0 0
231 77 2 0.5897 37.32138887268449 14.54259563751509 1.1429883812607284 0 0 0
232 78 3 -1.1794 40.08693956191869 15.084505706244958 3.4917178676984846 0 0 0
234 78 2 0.5897 41.01475834620213 14.960430176512556 3.2917479028680003 0 0 0
290 97 2 0.5897 36.94051893185998 16.402863164766007 1.7065488532504194 0 0 0
293 98 2 0.5897 39.81168496831541 16.678722601656986 2.2199681318344333 0 0 0
754 252 3 -1.1794 32.71322797484586 8.216150534966818 5.252148520487679 0 0 0
756 252 2 0.5897 31.81015492225379 8.501212109310213 5.1127579009068915 0 0 0
757 253 3 -1.1794 36.36831156678923 9.140478912993446 5.408646987822083 0 0 0
758 253 2 0.5897 36.20885836513455 8.875825587328372 4.502686071677357 0 0 0
811 271 3 -1.1794 33.553553913834676 11.028531945327947 5.09098587561155 0 0 0
812 271 2 0.5897 33.37955452833744 10.108102067168796 5.287873478847491 0 0 0
813 271 2 0.5897 32.71063484005188 11.464335804869947 5.216658414816976 0 0 0
814 272 3 -1.1794 36.56330076412461 11.888957787709606 4.5059823176059215 0 0 0
815 272 2 0.5897 35.81203739236954 12.161980244607463 3.9793952604428644 0 0 0
816 272 2 0.5897 36.39018568492014 10.970595541767787 4.713044857655057 0 0 0
819 273 2 0.5897 38.750988760500704 11.52535074633486 6.943195393831399 0 0 0
865 289 3 -1.1794 31.0058916365972 16.19226740432975 6.162040091194536 0 0 0
866 289 2 0.5897 31.2373515444386 15.53713882030673 5.503659779291022 0 0 0
867 289 2 0.5897 31.516882892447192 15.947968917583312 6.933686359577672 0 0 0
868 290 3 -1.1794 37.72620343552032 14.496591906543939 4.401570489874253 0 0 0
869 290 2 0.5897 38.63475155076693 14.269726631231576 4.203315323426467 0 0 0
870 290 2 0.5897 37.313584648673974 13.662095230069863 4.624264886733087 0 0 0
873 291 2 0.5897 39.67965556773941 13.664991740544341 7.194513773779896 0 0 0
932 311 2 0.5897 37.21790388053887 16.491471394669475 5.8139722962084175 0 0 0
936 312 2 0.5897 39.895997381570375 16.85735013049446 6.320270849323453 0 0 0
1392 464 2 0.5897 35.41877771401988 9.783595316528263 8.51600049688322 0 0 0
1442 481 2 0.5897 33.37112785540228 12.212370290286545 8.381035011655243 0 0 0
1445 482 2 0.5897 34.25788620257668 11.263429472908868 6.600853516026271 0 0 0
1447 483 3 -1.1794 38.097846296826084 10.369687088947751 8.598038060222349 0 0 0
1496 499 2 0.5897 32.78443293575701 14.492402717662891 8.479582787527775 0 0 0
30032 0 1 0 39.37713616193337 11.818070512972106 2.3835643620163496 0 0 0
30255 0 1 0 32.89500642693128 14.395566475731632 2.200019790623819 0 0 0
30285 0 1 0 34.22976568685427 14.205199901527747 5.559591223794658 0 0 0
288 96 2 0.5897 31.131335853446966 16.82644359198601 2.5601618483980686 0 0 0
929 310 2 0.5897 31.96627035309029 17.837643936606998 6.463821685363948 0 0 0
1393 465 3 -1.1794 39.94960910562252 8.562123295318269 7.916361357042297 0 0 0
1441 481 3 -1.1794 32.74320997145083 12.779906587414379 8.828084471355954 0 0 0
763 255 3 -1.1794 46.27007492545426 9.292569107891309 4.132835486241707 0 0 0
140 47 2 0.5897 39.26875122024611 8.678938388046973 3.7622733071770478 0 0 0
142 48 3 -1.1794 41.7931719960645 9.51768155276811 2.865388511490351 0 0 0
144 48 2 0.5897 42.27085896921617 9.214868358056572 2.093151051093806 0 0 0
145 49 3 -1.1794 44.98631832844289 9.463887433103325 1.8205097040811715 0 0 0
146 49 2 0.5897 45.54710861503887 9.553483668831259 1.0499782405080396 0 0 0
147 49 2 0.5897 45.595300038432605 9.43431163488704 2.558411953118433 0 0 0
190 64 3 -1.1794 42.72343571824597 12.03183156189812 2.1182542386640004 0 0 0
191 64 2 0.5897 42.34442688114941 12.86509797016533 2.397988530966163 0 0 0
192 64 2 0.5897 42.134594147623886 11.367891441360863 2.4769772747680325 0 0 0
193 65 3 -1.1794 45.5115785270336 12.5844302046422 2.139669585729103 0 0 0
194 65 2 0.5897 45.96089824562171 11.774475811936954 1.8981794468077997 0 0 0
195 65 2 0.5897 44.59882456650548 12.324512913124856 2.2643887546018284 0 0 0
233 78 2 0.5897 40.08208178553612 15.60635904491208 4.2941373081337355 0 0 0
235 79 3 -1.1794 43.049865353728634 14.797651738720186 3.470153129664121 0 0 0
236 79 2 0.5897 43.81734042314512 14.268521577509789 3.687490758816007 0 0 0
237 79 2 0.5897 42.672564935774865 15.032727917701319 4.317865379929255 0 0 0
296 99 2 0.5897 42.87681945650141 18.690414054054195 1.8854323470615306 0 0 0
760 254 3 -1.1794 40.31024442360993 9.44491548373237 5.424366369653251 0 0 0
761 254 2 0.5897 40.06891686878778 10.341667320262255 5.656376981215982 0 0 0
762 254 2 0.5897 39.9041894748014 8.904197480234073 6.101843340235627 0 0 0
764 255 2 0.5897 47.05688793805193 8.891342711325143 4.501852768025793 0 0 0
765 255 2 0.5897 45.55146363715414 8.93644883158172 4.655337181695944 0 0 0
817 273 3 -1.1794 39.03083975191047 11.814907579736353 6.074821988554491 0 0 0
818 273 2 0.5897 38.215037437526 11.955734972727337 5.594336292058379 0 0 0
820 274 3 -1.1794 42.60354807622839 11.607706509147055 6.506869992827109 0 0 0
821 274 2 0.5897 42.60342331457713 12.449559778686101 6.051332052980734 0 0 0
822 274 2 0.5897 42.62576030041113 10.9557796073114 5.806348993153186 0 0 0
823 275 3 -1.1794 45.21935703211091 13.52101822855718 5.084515108358732 0 0 0
824 275 2 0.5897 45.84921048294334 13.490894258969174 4.364369563531739 0 0 0
825 275 2 0.5897 45.3893765545019 12.723352650692714 5.585568935652655 0 0 0
871 291 3 -1.1794 39.0642559041325 14.397412294898695 7.227301235139913 0 0 0
872 291 2 0.5897 39.569059444957766 15.149097569201396 6.916856623274574 0 0 0
874 292 3 -1.1794 43.01827657616138 15.135015281473684 6.501622489867901 0 0 0
875 292 2 0.5897 42.64981969749771 15.020061181782616 7.3775550375172925 0 0 0
876 292 2 0.5897 43.79001640820139 14.56888191760482 6.489701226904881 0 0 0
877 293 3 -1.1794 46.06407407366749 15.441422523660782 6.777001558451821 0 0 0
878 293 2 0.5897 47.01672979181957 15.46953755053913 6.688186050254839 0 0 0
879 293 2 0.5897 45.758602976760436 15.04457725883102 5.961260789805271 0 0 0
939 313 2 0.5897 44.96499977897059 18.73067012374906 5.871631462158136 0 0 0
1395 465 2 0.5897 40.47866036004304 8.120233242420653 8.580492754210889 0 0 0
1451 484 2 0.5897 41.24224375214884 11.686525988240877 7.929058054417051 0 0 0
1502 501 2 0.5897 38.968057389247704 15.00190917205833 8.867272553406915 0 0 0
1504 502 3 -1.1794 42.02707763607024 14.828614841541219 9.110823948367376 0 0 0
1508 503 2 0.5897 45.24137881154537 15.135149956499589 8.578225514490939 0 0 0
30324 0 1 0 45.945088930193855 11.175050969425238 7.206506556042151 0 0 0
30430 0 1 0 46.014774142692815 15.680732469968495 2.8438422945364827 0 0 0
934 312 3 -1.1794 40.532835102620616 16.21803605049316 6.000978815100397 0 0 0
30563 0 1 0 41.661826527408685 14.655723574551 0.5705532574511699 0 0 1
148 50 3 -1.1794 47.46370062721488 11.001466542822191 1.5181573700036481 0 0 0
770 257 2 0.5897 50.34769747273964 9.747725930305213 4.944653295824283 0 0 0
150 50 2 0.5897 48.19693363808978 11.39958855439972 1.0490092923804768 0 0 0
151 51 3 -1.1794 50.252187322736766 9.510491971563333 1.5756712711721488 0 0 0
152 51 2 0.5897 50.85701285012804 8.913246325177981 2.015802845712206 0 0 0
153 51 2 0.5897 50.71831582359029 9.785287359345553 0.7860861539310839 0 0 0
196 66 3 -1.1794 50.23646793799681 12.332685229647314 2.630749602131946 0 0 0
197 66 2 0.5897 50.618083169360844 11.471760434177169 2.459257054319996 0 0 0
198 66 2 0.5897 49.614240659618 12.181956636785968 3.342329261703066 0 0 0
238 80 3 -1.1794 48.105209265559424 13.773578487086338 1.3035399479165481 0 0 0
239 80 2 0.5897 47.21720994422523 13.442342852200381 1.4376031936876021 0 0 0
240 80 2 0.5897 48.52748795404452 13.680651290515808 2.1575167766688472 0 0 0
241 81 3 -1.1794 50.80108055689725 14.537956208549879 3.8120802596925043 0 0 0
242 81 2 0.5897 50.32838180727328 15.034997471300837 3.1444447929019805 0 0 0
243 81 2 0.5897 51.026344754609994 13.712827533858594 3.3823689724811716 0 0 0
244 82 3 -1.1794 53.31502286603247 15.473887505651636 2.113242652309691 0 0 0
245 82 2 0.5897 52.525513838065855 15.638748693279087 2.628730947120847 0 0 0
309 103 2 0.5897 53.85356647948732 18.024926835170962 1.3680159135168048 0 0 0
766 256 3 -1.1794 48.8167890198056 8.966143470039416 5.644034111289826 0 0 0
768 256 2 0.5897 48.75695639875927 8.543118457746614 6.500598091627433 0 0 0
769 257 3 -1.1794 51.085016861000945 10.347500472849214 4.831238584182628 0 0 0
771 257 2 0.5897 51.81423854423602 9.784800915381801 4.57078324892117 0 0 0
774 258 2 0.5897 54.067276426310734 9.951514269952217 5.179741493672755 0 0 0
826 276 3 -1.1794 47.81061414771943 11.478815012873573 4.417078888319197 0 0 0
827 276 2 0.5897 48.20020287402996 10.731983469242147 4.871716107609599 0 0 0
828 276 2 0.5897 46.91903367271721 11.196837286245838 4.212619884120577 0 0 0
829 277 3 -1.1794 51.869996919630566 12.619632518176147 5.856604205533097 0 0 0
830 277 2 0.5897 51.553088641369165 12.012892022336183 5.187525020267691 0 0 0
831 277 2 0.5897 51.737867222437025 12.155602408130004 6.683314307921405 0 0 0
832 278 3 -1.1794 54.48378582505396 11.549931164916192 6.387136594378881 0 0 0
833 278 2 0.5897 54.36304710527782 11.500264460924921 7.335391221283391 0 0 0
834 278 2 0.5897 53.66374816092351 11.919583096945157 6.0598333247241944 0 0 0
880 294 3 -1.1794 48.7629775389341 14.869410801305612 6.049820351514831 0 0 0
881 294 2 0.5897 49.11040249954522 15.50598597594875 6.674559078553039 0 0 0
882 294 2 0.5897 49.43209862722158 14.812810251358055 5.36768792165594 0 0 0
883 295 3 -1.1794 51.335183776626224 15.203277627810012 6.706982294299745 0 0 0
884 295 2 0.5897 51.32820154455049 15.764687283783568 5.931738296030735 0 0 0
885 295 2 0.5897 51.40078034689292 14.314076136686731 6.358770842879221 0 0 0
886 296 3 -1.1794 54.007247222897625 15.501977413220045 6.540116518945536 0 0 0
887 296 2 0.5897 53.28541879182012 14.99604048944847 6.166990262971731 0 0 0
888 296 2 0.5897 53.891028370932155 15.423514208004537 7.486989546399425 0 0 0
1404 468 2 0.5897 55.56724636598576 9.417468069442842 8.196805946062657 0 0 0
1457 486 2 0.5897 48.506138734407756 11.611671144448513 7.714575786629842 0 0 0
1511 504 2 0.5897 50.42513666138404 16.478406780413845 9.09584951623586 0 0 0
30081 0 1 0 54.175532171993275 12.379189344866083 2.9275281263626045 0 0 0
30251 0 1 0 53.76042412421348 8.4968156587898 1.7703676436615254 0 0 0
302 101 2 0.5897 47.54114493167258 18.25382320427022 1.3437012618572672 0 0 0
940 314 3 -1.1794 48.66955752300338 18.057059182749352 6.6472670541246845 0 0 0
1399 467 3 -1.1794 48.98887620708201 7.998591585112187 8.96448569805059 0 0 0
1456 486 3 -1.1794 49.3115808090121 12.127322806691847 7.674611902422448 0 0 0
154 52 3 -1.1794 56.704733735662415 10.10213974860143 3.173865279800688 0 0 0
780 260 2 0.5897 59.546584693658275 9.76218194597826 6.439941279436075 0 0 0
155 52 2 0.5897 57.273602903288314 9.364354772600564 2.954108358331923 0 0 0
156 52 2 0.5897 56.91271286967772 10.76883754327987 2.5192732210473703 0 0 0
159 53 2 0.5897 63.24237963619252 8.761477460183457 2.503967836823342 0 0 0
199 67 3 -1.1794 57.73066542003247 11.252342945571636 0.7898899935120529 0 0 0
200 67 2 0.5897 58.607925780588225 11.268036039503727 1.1725122633893243 0 0 0
201 67 2 0.5897 57.78883890018387 10.61014471202202 0.0824798539324858 0 0 0
202 68 3 -1.1794 59.87611607495639 11.476097571969312 2.8693569952052 0 0 0
203 68 2 0.5897 59.50204354686821 10.992576616340093 3.605909308142093 0 0 0
204 68 2 0.5897 59.3367820715629 12.26390576245535 2.800734920888351 0 0 0
246 82 2 0.5897 54.03577339005939 15.722471777939267 2.691996773652428 0 0 0
247 83 3 -1.1794 56.17345585249154 15.505001147000597 2.7374935432281617 0 0 0
248 83 2 0.5897 56.85963261228246 15.350172111479681 2.0883238480741735 0 0 0
249 83 2 0.5897 56.43503007022289 16.315428624003424 3.174550347264724 0 0 0
775 259 3 -1.1794 56.7236679786027 9.41790188675558 6.473021327709048 0 0 0
776 259 2 0.5897 57.624427641318185 9.403801447984419 6.1495018310423095 0 0 0
777 259 2 0.5897 56.426215347713885 10.314029934032677 6.315833218458326 0 0 0
778 260 3 -1.1794 59.28708634287934 9.848705893886708 5.5226594770321675 0 0 0
779 260 2 0.5897 59.72393624043943 9.121070184770936 5.080008468998544 0 0 0
889 297 3 -1.1794 56.60750032125436 16.334616449799544 5.2767520865231425 0 0 0
890 297 2 0.5897 57.396008693892384 15.949396126564933 4.894533124086834 0 0 0
891 297 2 0.5897 55.935320786653435 15.661666962961618 5.169301702308056 0 0 0
892 298 3 -1.1794 59.22805691387311 15.27774362544966 4.185854729655442 0 0 0
893 298 2 0.5897 59.18835594502699 14.701442591418434 4.949093693370074 0 0 0
894 298 2 0.5897 60.152794306050204 15.285456991756154 3.93880642948368 0 0 0
1406 469 2 0.5897 57.09977898026832 7.522176753012621 8.33750872269469 0 0 0
1467 489 2 0.5897 56.78682161295126 11.144218734926863 8.68279383062202 0 0 0
1468 490 3 -1.1794 59.746938920829145 11.88950449573872 7.7457469784761805 0 0 0
1517 506 2 0.5897 56.29097227599438 14.599268297935932 7.13847985332084 0 0 0
1520 507 2 0.5897 59.47158553247384 13.836510585739656 7.346517314529109 0 0 0
30160 0 1 0 57.1823738321092 12.828606599586923 4.7217188752002635 0 0 0
30323 0 1 0 60.19692524279437 14.201074645814789 1.4593180132399153 0 0 0
1519 507 3 -1.1794 59.13931490399768 14.603005384928796 6.87927671163914 0 0 0
1522 508 3 -1.1794 61.547252011973555 15.879644748122407 7.075377586722371 0 0 0
897 299 2 0.5897 62.88432548278881 15.183851383991868 3.401143185257948 0 0 0
157 53 3 -1.1794 63.472585894312914 9.689367026750626 2.456458255979351 0 0 0
160 54 3 -1.1794 69.37829343423218 8.864091106708562 3.55544840798026 0 0 0
162 54 2 0.5897 69.07920225063371 8.708752429137622 4.451353672507922 0 0 0
205 69 3 -1.1794 65.8852580696277 12.710465298041367 1.8609663932950293 0 0 0
206 69 2 0.5897 66.78357514483237 12.390886981569883 1.7765375261791954 0 0 0
207 69 2 0.5897 65.41677165800846 12.30516587001594 1.1312509678947482 0 0 0
208 70 3 -1.1794 68.98674738615037 11.727876510738657 2.057791758477067 0 0 0
209 70 2 0.5897 69.40975536105088 12.58512903804662 2.1069263349857446 0 0 0
210 70 2 0.5897 69.11253292264301 11.348001844944845 2.927334968452372 0 0 0
250 84 3 -1.1794 63.66466637862062 14.553943716365326 1.8438115938402 0 0 0
251 84 2 0.5897 63.461562691517784 13.665599928252467 2.1367712402919468 0 0 0
252 84 2 0.5897 64.61553684983079 14.55892985331128 1.734030562125615 0 0 0
253 85 3 -1.1794 66.64551080146985 15.741173328972314 2.707031832850844 0 0 0
254 85 2 0.5897 66.46424239957693 16.202141031735614 3.5261060571282616 0 0 0
255 85 2 0.5897 66.74023643548112 14.823921715940616 2.9637592487110638 0 0 0
317 106 2 0.5897 61.85825140877406 18.176323125217873 0.4273603526399502 0 0 0
320 107 2 0.5897 67.88955644320606 17.039930565814878 1.7524426101216342 0 0 0
781 261 3 -1.1794 62.59780658663595 10.016517700422627 5.410515180184055 0 0 0
782 261 2 0.5897 61.91737474961662 10.147670823529475 4.750179826600659 0 0 0
785 262 2 0.5897 66.601968890606 8.161761213396995 1.94191688908771 0 0 0
787 263 3 -1.1794 68.51892232955745 8.487074350474925 6.004517367905073 0 0 0
789 263 2 0.5897 68.16022126655719 8.782624629918262 6.8413067908853495 0 0 0
835 279 3 -1.1794 62.90889161327479 12.350987370596476 3.10550395892976 0 0 0
836 279 2 0.5897 62.04414121971807 12.22674447299993 2.714349370681743 0 0 0
837 279 2 0.5897 63.31899642498828 11.487263675074947 3.060480914858191 0 0 0
838 280 3 -1.1794 67.0339663043844 12.907927331287116 4.233196877212273 0 0 0
839 280 2 0.5897 66.24976044751463 12.518179097570455 3.846739147119719 0 0 0
840 280 2 0.5897 66.77873507951028 13.120798695204304 5.130846554800828 0 0 0
841 281 3 -1.1794 69.65483420560928 12.208530516973301 5.30733357345612 0 0 0
842 281 2 0.5897 69.42150246985237 11.884039110499788 6.177100050376743 0 0 0
843 281 2 0.5897 68.84153385147488 12.577206965945797 4.962584102005549 0 0 0
895 299 3 -1.1794 62.70460002503283 14.957801972438917 4.313739662791344 0 0 0
896 299 2 0.5897 62.8280631089509 14.009489462617182 4.354874662340936 0 0 0
898 300 3 -1.1794 65.0220472554118 16.338634344929552 5.374131076471112 0 0 0
899 300 2 0.5897 64.23535380020459 15.985889368669941 4.958298422595398 0 0 0
900 300 2 0.5897 65.25967493679047 15.68481935346101 6.031619572535717 0 0 0
901 301 3 -1.1794 0.02412862226801811 15.952278015886645 7.08136807597836 1 0 0
902 301 2 0.5897 69.73012317937794 15.5820633505031 6.428428197434334 0 0 0
903 301 2 0.5897 0.8736230559284837 15.557733363267625 6.8840716812199325 1 0 0
956 319 2 0.5897 66.11446728896065 17.407901503363544 6.604664631897987 0 0 0
1417 473 3 -1.1794 67.61682795305734 8.779377350851231 8.531227415943173 0 0 0
1472 491 2 0.5897 62.48138302062892 10.137986022611623 7.281535007278043 0 0 0
1475 492 2 0.5897 68.8272991272018 12.021345618343757 8.76762168037444 0 0 0
1523 508 2 0.5897 62.02072908646293 15.193925365542238 6.60437875184271 0 0 0
1525 509 3 -1.1794 67.26422581284616 14.086023070643082 6.847718303076017 0 0 0
1527 509 2 0.5897 67.82766897219106 13.420891402383237 7.243148162991914 0 0 0
1530 510 2 0.5897 69.6184846626591 15.143545711473182 8.889919306395344 0 0 0
30008 0 1 0 65.66303119416604 9.669921586522616 6.008113860360953 0 0 0
953 318 2 0.5897 62.38726809650857 16.768167122024508 4.835363495715241 0 0 0
1526 509 2 0.5897 67.02293983393437 14.65946768799343 7.575160798468578 0 0 0
30217 0 1 0 63.76046809381081 13.210377737133634 7.355719167815218 0 0 0
256 86 3 -1.1794 3.0820644600070337 18.44193934619732 2.9979003224428724 0 0 0
258 86 2 0.5897 2.90618973670088 18.185411353864264 3.9031593172389756 0 0 0
259 87 3 -1.1794 5.990908663746508 18.105950250546815 2.1703200954666744 0 0 0
260 87 2 0.5897 5.037899193701193 18.10562652763825 2.259782630876493 0 0 0
322 108 3 -1.1794 2.1218956680701746 21.414523433973255 2.8345474971827334 0 0 0
323 108 2 0.5897 2.7108674770862775 20.66094472892197 2.872808084709811 0 0 0
324 108 2 0.5897 1.254903531194111 21.05087053587682 3.014307446009077 0 0 0
325 109 3 -1.1794 5.353763126948863 20.573122453742837 0.18705444366307877 0 0 0
2480 827 2 0.5897 16.61275240843486 34.72164798792315 12.51515485543129 0 0 0
327 109 2 0.5897 4.739090880357348 20.06152359894741 0.7130543996457228 0 0 0
382 128 3 -1.1794 3.353113283169706 24.11621884047816 2.6416069734076104 0 0 0
383 128 2 0.5897 2.989658879348429 23.258271162701583 2.422381757565153 0 0 0
384 128 2 0.5897 2.839962388285558 24.40890709733135 3.3947619023601394 0 0 0
385 129 3 -1.1794 5.742469561694707 24.936024214939533 1.8043949849954828 0 0 0
386 129 2 0.5897 6.256315149824454 24.20992335422455 1.4508813986376572 0 0 0
387 129 2 0.5897 4.853409794365368 24.58855721020329 1.875602369761666 0 0 0
904 302 3 -1.1794 3.0644270662398068 17.55810780247834 5.8004908223852905 0 0 0
905 302 2 0.5897 4.016606858123608 17.506631497981605 5.717209402054509 0 0 0
906 302 2 0.5897 2.920073619442094 17.980885233576558 6.6470445684353745 0 0 0
907 303 3 -1.1794 5.750208368009542 17.69831811704124 5.828437586425952 0 0 0
909 303 2 0.5897 6.410099687670341 18.374642710689784 5.981279609360879 0 0 0
958 320 3 -1.1794 2.8292309063218783 21.425364702160053 6.083294048077739 0 0 0
959 320 2 0.5897 2.196973064629553 21.32610037500725 5.3715155672409605 0 0 0
960 320 2 0.5897 3.119027586067659 20.533040716827436 6.273051353870222 0 0 0
961 321 3 -1.1794 6.451416325637329 20.054206944963457 7.709090922840776 0 0 0
962 321 2 0.5897 5.672782878588434 20.54189841009038 7.440541347317594 0 0 0
963 321 2 0.5897 7.160246354058248 20.696618720861462 7.675932136073313 0 0 0
1021 341 3 -1.1794 2.4810257008366237 24.3642667402408 5.54188176078836 0 0 0
1022 341 2 0.5897 3.4313396043461406 24.42405608704944 5.639658357248191 0 0 0
1023 341 2 0.5897 2.254770043510614 23.51144640392348 5.913012526079743 0 0 0
1024 342 3 -1.1794 5.711373502610179 24.32461303876695 5.215934213629363 0 0 0
1025 342 2 0.5897 5.56216476234021 23.745752458743492 4.4683454387049 0 0 0
1026 342 2 0.5897 6.1433799119770045 23.77053546166648 5.866011200240819 0 0 0
1531 511 3 -1.1794 3.389278526240179 18.94955483328508 7.956219167542718 0 0 0
1535 512 2 0.5897 5.746048642642367 16.755965911452716 8.079560112652707 0 0 0
1602 534 2 0.5897 3.7178041794064103 21.987934601660733 7.7919078932449795 0 0 0
30187 0 1 0 5.405380283082391 20.836826827274994 4.295097590028194 0 0 0
263 88 2 0.5897 8.690225063278769 17.34613827973698 1.78632968746035 0 0 0
266 89 2 0.5897 11.230013277939674 18.383403070762014 3.7394812739427272 0 0 0
262 88 3 -1.1794 9.082516986973683 17.187349673638263 2.6448894578198066 0 0 0
264 88 2 0.5897 9.794105985146805 16.5705763710746 2.4732399841798838 0 0 0
265 89 3 -1.1794 11.979372918738365 18.590674045967923 4.29780804037643 0 0 0
267 89 2 0.5897 11.69422900019058 18.353135582093287 5.180134556807856 0 0 0
268 90 3 -1.1794 15.304953328552168 18.941983982514273 2.8820715472578757 0 0 0
269 90 2 0.5897 16.242205938473866 18.966082882807445 3.074958594555457 0 0 0
270 90 2 0.5897 15.255367295678006 18.667786957654936 1.9663271839057574 0 0 0
328 110 3 -1.1794 8.291733192759375 19.967250932073796 2.241286989399518 0 0 0
329 110 2 0.5897 8.769681224165632 19.45001224007451 2.8895625748349625 0 0 0
330 110 2 0.5897 7.63340482742752 19.366150555654503 1.8926984753444576 0 0 0
331 111 3 -1.1794 11.887618777504626 20.50297287030705 2.324429570357374 0 0 0
332 111 2 0.5897 12.270308037572883 21.288084357612078 2.7160680272882565 0 0 0
333 111 2 0.5897 12.03875716960023 19.81395576731296 2.97145786306855 0 0 0
334 112 3 -1.1794 16.35992368054956 21.94993978361909 2.1827403661287175 0 0 0
335 112 2 0.5897 15.828705824065828 22.744684904464755 2.2319385118793145 0 0 0
388 130 3 -1.1794 6.811188224301896 22.382666562609813 1.6633516794847218 0 0 0
389 130 2 0.5897 6.149142623832569 21.700982130926427 1.5483141230986366 0 0 0
390 130 2 0.5897 7.513459225811105 21.954920757546684 2.153331392584069 0 0 0
391 131 3 -1.1794 12.463689341122338 23.426277889032505 1.7792876220561744 0 0 0
392 131 2 0.5897 11.88712442650773 24.179165718314135 1.9095372893607527 0 0 0
393 131 2 0.5897 11.9214613262308 22.78551226671013 1.3192436866092834 0 0 0
394 132 3 -1.1794 15.266617178017349 24.488325591381997 2.1312170550323657 0 0 0
395 132 2 0.5897 15.491491044032427 24.4156954696286 1.2036458084787276 0 0 0
396 132 2 0.5897 14.316915937974912 24.371728979291934 2.1577606999684336 0 0 0
449 150 2 0.5897 12.216364889688528 26.62350802870672 1.4729079510858691 0 0 0
452 151 2 0.5897 15.152525818893634 26.33932615070531 2.149235953144709 0 0 0
910 304 3 -1.1794 8.325003293229873 19.014231415638566 5.184317405575777 0 0 0
912 304 2 0.5897 8.71528385071467 18.66762998236606 5.9866768377787665 0 0 0
914 305 2 0.5897 15.329872863532065 17.64358240067696 4.659583770719612 0 0 0
915 305 2 0.5897 13.820131753645542 17.743362175482797 4.608386534453247 0 0 0
964 322 3 -1.1794 9.29252699738349 21.649072074066062 5.5198471089967445 0 0 0
965 322 2 0.5897 10.125623688652329 22.013728667306477 5.221171428164098 0 0 0
966 322 2 0.5897 8.964575015202369 21.153659491784115 4.769350098122805 0 0 0
967 323 3 -1.1794 12.233670555763437 22.58336419252325 5.859045980216709 0 0 0
968 323 2 0.5897 12.682929886521151 22.151057606556584 5.132747264281018 0 0 0
969 323 2 0.5897 12.37522939426597 22.004005776097987 6.607736316125222 0 0 0
970 324 3 -1.1794 14.065919630079295 21.09785896065602 4.090964308321386 0 0 0
971 324 2 0.5897 14.085746603089838 20.374033629218047 3.464932084914117 0 0 0
972 324 2 0.5897 14.915067871714847 21.057942278831135 4.530947590623595 0 0 0
1027 343 3 -1.1794 7.456728131373537 22.96133581917025 6.98490849471581 0 0 0
1028 343 2 0.5897 7.685988981819953 23.872268506270103 7.168953560755738 0 0 0
1029 343 2 0.5897 8.203460601068763 22.620741532819284 6.492346222149072 0 0 0
1030 344 3 -1.1794 14.021900936426555 24.57535308431914 6.090725894479639 0 0 0
1031 344 2 0.5897 13.596219479637929 25.205163356767514 5.509033535628575 0 0 0
1032 344 2 0.5897 13.532596353679189 23.762539293730644 5.963657693298311 0 0 0
1033 345 3 -1.1794 16.079772127762567 23.542265181755496 4.500685034146717 0 0 0
1034 345 2 0.5897 15.801134117510232 23.977414230497015 3.694932203423706 0 0 0
1035 345 2 0.5897 15.538996826468273 23.93593457344283 5.185387998788791 0 0 0
1539 513 2 0.5897 9.468232045596615 18.664395169367882 7.842643328419678 0 0 0
1545 515 2 0.5897 16.53417335554208 15.776463606535696 8.21129513209629 0 0 0
1604 535 2 0.5897 8.845467757929146 20.82085601653509 9.516308085198736 0 0 0
1658 553 2 0.5897 11.825721536836046 24.69811849193968 7.16956182374515 0 0 0
1660 554 3 -1.1794 16.128851340832266 23.35281214528858 7.990731852013503 0 0 0
30084 0 1 0 11.799031058343866 17.99402251218221 0.2314014208415339 0 0 0
30240 0 1 0 13.159831664225953 18.64534371376953 7.458657739353467 0 0 0
30293 0 1 0 9.669254196337901 24.636771138527703 4.431909979428834 0 0 0
445 149 3 -1.1794 8.701502422115436 25.68487848838103 1.5248159342735512 0 0 0
1703 568 2 0.5897 6.598024634456021 24.79310973798252 9.982418661215515 0 0 0
1706 569 2 0.5897 10.435714801711475 26.53806971655423 6.437011129402434 0 0 0
1537 513 3 -1.1794 9.581510087907516 17.724412434005767 7.701813343417146 0 0 0
1606 536 3 -1.1794 11.476032287438956 21.775976781249135 8.33837846510537 0 0 0
1656 552 2 0.5897 7.381617588986953 22.877745020379052 8.857244926154038 0 0 0
1702 568 3 -1.1794 6.4265011383480495 25.73444444960807 9.95595185742273 0 0 0
14001 4667 2 0.5897 9.387467766816494 24.32610479612604 0.6409573304909693 0 0 1
1550 517 2 0.5897 21.708295656000132 17.35282570382952 8.44835460477983 0 0 0
336 112 2 0.5897 15.936584825830117 21.340501426550397 2.7873899541394 0 0 0
30350 0 1 0 16.311862622585476 20.485957458132635 6.382967594479031 0 0 0
271 91 3 -1.1794 18.112939844097482 18.61848342876919 2.8344922400857206 0 0 0
272 91 2 0.5897 18.160486403506265 17.685939376655092 2.6239376120131506 0 0 0
273 91 2 0.5897 18.535518473204625 18.69317469649071 3.6901094527538283 0 0 0
274 92 3 -1.1794 20.8582383873258 18.260177555493154 2.483214181319786 0 0 0
276 92 2 0.5897 20.143922162537052 18.895712677054494 2.52881572236564 0 0 0
278 93 2 0.5897 23.97362500230518 18.664285727265483 2.7656003399820266 0 0 0
337 113 3 -1.1794 20.623252251975924 21.1457597915716 3.2181891904692113 0 0 0
338 113 2 0.5897 21.19504407075182 20.421771986413003 3.473391410893871 0 0 0
339 113 2 0.5897 21.222150315368076 21.833756913394378 2.9279937985470528 0 0 0
397 133 3 -1.1794 18.74597084151288 24.20889891400872 2.431499241660923 0 0 0
398 133 2 0.5897 19.20105137700851 23.542989865341845 1.9160398982769022 0 0 0
399 133 2 0.5897 18.64902398598736 23.816109188011552 3.2989951248528446 0 0 0
916 306 3 -1.1794 17.462541161544358 17.522255756226663 5.474929900163725 0 0 0
918 306 2 0.5897 17.868414367398714 17.917022207433913 6.246719414588246 0 0 0
973 325 3 -1.1794 19.89980848483752 22.18038146822257 5.454475857104603 0 0 0
974 325 2 0.5897 20.249674987729463 21.727972498877097 6.222038394870509 0 0 0
975 325 2 0.5897 20.250976709296385 21.69411143846343 4.7085147205573845 0 0 0
1036 346 3 -1.1794 18.034728415388155 23.795034352454433 6.237582253191214 0 0 0
1037 346 2 0.5897 17.335331043589214 23.80085523441469 5.584098775126453 0 0 0
1038 346 2 0.5897 18.641387798805965 23.119817727258752 5.9338092449208055 0 0 0
1039 347 3 -1.1794 21.59705982240077 24.32117735286743 6.3874388500979 0 0 0
1040 347 2 0.5897 22.432822702264282 23.873124735128194 6.257128549433065 0 0 0
1041 347 2 0.5897 20.974715091969262 23.82862254349004 5.852361595507653 0 0 0
1615 539 3 -1.1794 21.030838694782588 21.586769584008348 8.097980304954795 0 0 0
30401 0 1 0 20.419254158456635 18.128778449638837 5.552169278449151 0 0 0
1103 368 2 0.5897 21.745260413904315 26.00270918183037 5.69771009330134 0 0 0
1546 516 3 -1.1794 18.445664862847277 18.64930126472495 7.971354149390387 0 0 0
1547 516 2 0.5897 19.3838747316426 18.556991588061834 8.137104414842893 0 0 0
1661 554 2 0.5897 16.90152356447865 23.260074669623798 7.4334086504923365 0 0 0
285 95 2 0.5897 29.70725525360303 18.452624028287023 2.5881464181369216 0 0 0
342 114 2 0.5897 23.41474302241096 21.12281258305978 3.127444202924978 0 0 0
277 93 3 -1.1794 23.833386668641 18.69668942680587 1.8192839884541676 0 0 0
279 93 2 0.5897 24.04251681447829 19.59864187467996 1.576429360531673 0 0 0
280 94 3 -1.1794 26.4501221381456 17.70329803117162 1.8513859740961192 0 0 0
281 94 2 0.5897 26.977891163729744 18.236500950311655 2.445849225607944 0 0 0
282 94 2 0.5897 25.60210364402149 18.146185419455126 1.8205892858283246 0 0 0
283 95 3 -1.1794 28.793975421440607 18.737420117699834 2.6204232132328587 0 0 0
284 95 2 0.5897 28.72385652337493 19.22623157098312 3.440409434639971 0 0 0
340 114 3 -1.1794 23.41559630856093 21.769354307066525 2.4216012182675217 0 0 0
341 114 2 0.5897 24.3286485356943 21.81346647589123 2.137662626686674 0 0 0
343 115 3 -1.1794 26.289844488996152 21.170530407015868 1.6738694567770962 0 0 0
344 115 2 0.5897 26.839195911935533 20.883810080135426 0.9443242633050336 0 0 0
345 115 2 0.5897 26.754324840315338 20.87207317811577 2.4557985057562886 0 0 0
346 116 3 -1.1794 30.426468430489688 21.165732236917872 2.9488579220212356 0 0 0
347 116 2 0.5897 29.844484613880834 20.59995654438632 2.4414889272727907 0 0 0
348 116 2 0.5897 30.073045747999938 21.137956031624153 3.8379877294960787 0 0 0
400 134 3 -1.1794 23.883068142365047 24.50689033449832 3.056927649868329 0 0 0
401 134 2 0.5897 23.789252841399044 24.097763811607255 2.196668402763105 0 0 0
402 134 2 0.5897 23.64474572700163 23.818171982261617 3.6774928943020586 0 0 0
403 135 3 -1.1794 26.407367127575153 23.61125779905889 2.7076601914800613 0 0 0
404 135 2 0.5897 26.288713178875938 22.761974607844 2.282368975414139 0 0 0
405 135 2 0.5897 25.676197484241364 24.142106856939776 2.3917138189114353 0 0 0
406 136 3 -1.1794 29.440997310273403 23.747524525122348 2.587642039385742 0 0 0
407 136 2 0.5897 29.972839940555225 22.954695286019216 2.6569020104394223 0 0 0
408 136 2 0.5897 28.54469881172467 23.427169052411323 2.486384206691649 0 0 0
919 307 3 -1.1794 23.81575041768774 18.278830497125863 6.212079055690312 0 0 0
920 307 2 0.5897 24.741522405543158 18.338838512919615 5.976328437096947 0 0 0
921 307 2 0.5897 23.819061210383573 18.066269069395084 7.145374473562748 0 0 0
922 308 3 -1.1794 26.42232692447523 18.366469204823506 5.061661726535985 0 0 0
924 308 2 0.5897 27.316652353672136 18.509690817192325 5.371340774407273 0 0 0
925 309 3 -1.1794 29.264542691995974 18.968508144464817 5.494130946832272 0 0 0
926 309 2 0.5897 30.03682760806366 19.239191147184744 5.990657581581581 0 0 0
927 309 2 0.5897 29.454026925104344 18.069048223286995 5.227110610143058 0 0 0
976 326 3 -1.1794 23.074490921810572 20.164075149379755 4.652180273596061 0 0 0
977 326 2 0.5897 23.184226776974654 19.37754116540166 5.186552543007215 0 0 0
978 326 2 0.5897 22.85797280741814 20.85287458578758 5.280596597071302 0 0 0
979 327 3 -1.1794 27.428357075826135 20.94251511748965 4.020824423270583 0 0 0
980 327 2 0.5897 27.023883462271343 20.25278364594066 4.547040590050505 0 0 0
981 327 2 0.5897 27.39264898993524 21.72078041790207 4.576936525135265 0 0 0
982 328 3 -1.1794 30.334128792981346 21.810088568210613 5.541565273342702 0 0 0
983 328 2 0.5897 29.954815541031934 22.56348894681416 5.089081233964578 0 0 0
984 328 2 0.5897 29.69583698777163 21.591650192854015 6.220608894010836 0 0 0
1042 348 3 -1.1794 23.874574190772307 22.94330027319565 5.914114595790703 0 0 0
1043 348 2 0.5897 24.560707425825044 23.596282614312223 5.776032363229362 0 0 0
1044 348 2 0.5897 23.96743980625876 22.688016540282202 6.8319588549021875 0 0 0
1045 349 3 -1.1794 28.060311033933722 23.38490257292351 5.1595580550582785 0 0 0
1046 349 2 0.5897 27.353880520571895 24.010201437178644 4.997726941061613 0 0 0
1047 349 2 0.5897 28.201790490417615 23.42218754224937 6.1055098465664965 0 0 0
1559 520 2 0.5897 30.19145057450563 18.252565238455805 9.11456583492497 0 0 0
1622 541 2 0.5897 29.912564538944157 20.50250894362979 8.407325012991585 0 0 0
1663 555 3 -1.1794 23.615812252728517 22.675361883987296 8.483648969432114 0 0 0
1666 556 3 -1.1794 29.636342609193438 24.37346495039078 7.097162418637341 0 0 0
30394 0 1 0 25.688786248495052 20.741888093670987 6.926552753061624 0 0 0
1105 369 3 -1.1794 25.646960417152084 24.982629293606927 5.879334081659416 0 0 0
1106 369 2 0.5897 26.048597630926867 25.55871665097061 6.5297516741093675 0 0 0
1715 572 2 0.5897 25.218957466885026 26.913591020870093 8.82120891022804 0 0 0
1552 518 3 -1.1794 23.387933312321092 17.826944315808316 8.82579757052803 0 0 0
1619 540 2 0.5897 24.127140566425105 19.970489002147445 9.98409392018164 0 0 0
1667 556 2 0.5897 30.387008147953928 24.160368741038226 7.651529584471785 0 0 0
286 96 3 -1.1794 31.337307706591407 17.74253806263783 2.3742092158977246 0 0 0
287 96 2 0.5897 31.828974682879693 18.038271794973 3.14039254153484 0 0 0
289 97 3 -1.1794 36.910588391415075 17.3482810241007 1.8532522604018051 0 0 0
291 97 2 0.5897 35.976932675660876 17.55767563564828 1.8791889957938097 0 0 0
294 98 2 0.5897 38.679614346094645 17.56205120159773 1.740341695895623 0 0 0
349 117 3 -1.1794 33.27699593642237 20.126178424379145 1.389010456099654 0 0 0
350 117 2 0.5897 32.77054904353054 19.315529170522886 1.43990973816808 0 0 0
351 117 2 0.5897 33.461119896666325 20.351772882862303 2.300842718444181 0 0 0
352 118 3 -1.1794 35.96288936639632 20.893017620619915 2.385629020178663 0 0 0
353 118 2 0.5897 35.25157976403408 21.152474277678575 1.8000072434200651 0 0 0
354 118 2 0.5897 36.73575369109702 20.85476788113015 1.822202940178757 0 0 0
356 119 2 0.5897 39.89978660144726 20.450161826312506 0.8757767486416156 0 0 0
409 137 3 -1.1794 36.359971683718065 23.592746444113963 1.857342873965374 0 0 0
410 137 2 0.5897 35.92423265637718 22.900012662284645 2.3538129979998574 0 0 0
411 137 2 0.5897 35.72295167818364 24.30673819992475 1.831794310418664 0 0 0
413 138 2 0.5897 38.38515374210454 22.78303473798092 3.093449183370304 0 0 0
928 310 3 -1.1794 32.352166562505616 18.713407376332793 6.482665880467842 0 0 0
930 310 2 0.5897 32.133386901644165 19.0534445324378 7.350272742574584 0 0 0
931 311 3 -1.1794 37.51857104105821 16.700536702796043 6.69834893325757 0 0 0
933 311 2 0.5897 36.89332409479531 16.26093752590147 7.274587274748266 0 0 0
985 329 3 -1.1794 32.88271458689171 20.61565071264726 4.329255247662652 0 0 0
986 329 2 0.5897 31.966673796767168 20.67745219610755 4.058549238592272 0 0 0
987 329 2 0.5897 32.848554866506745 20.233433449524256 5.206167543773297 0 0 0
988 330 3 -1.1794 35.628399204215654 22.48343372961218 4.524103704387351 0 0 0
989 330 2 0.5897 35.18591723754448 22.435715383240197 5.371549340658708 0 0 0
990 330 2 0.5897 35.54704895587839 21.601560544858394 4.160903409830758 0 0 0
991 331 3 -1.1794 38.43914971944598 21.449529805205707 7.820886299838503 0 0 0
993 331 2 0.5897 39.21229372451006 21.668815782281733 8.340880852401257 0 0 0
1048 350 3 -1.1794 30.801623464287296 25.05790702383939 4.833999953557509 0 0 0
1049 350 2 0.5897 30.470985555508246 24.765326517184242 3.984702100365142 0 0 0
1050 350 2 0.5897 30.14904479307823 24.751999195370193 5.463915082783364 0 0 0
1051 351 3 -1.1794 36.01834526099155 24.524057554841377 6.403927498823455 0 0 0
1052 351 2 0.5897 35.4610583966556 25.29542893886672 6.30073184608777 0 0 0
1053 351 2 0.5897 35.83346426131759 23.989389519254473 5.631800197554002 0 0 0
1056 352 2 0.5897 37.72705456064761 24.016892003478553 5.988690303838182 0 0 0
1562 521 2 0.5897 33.70846271261452 18.191477145077542 10.019518928515598 0 0 0
1628 543 2 0.5897 36.53168767411054 21.815524857415777 9.990518386149652 0 0 0
1673 558 2 0.5897 34.225439726959 24.80102974002527 8.645243076136838 0 0 0
30015 0 1 0 34.51818717834725 17.187203129911968 4.018654891676419 0 0 0
30075 0 1 0 33.02128213798074 23.30254100358406 2.3439718310762574 0 0 0
30284 0 1 0 33.34214550115902 23.13943545226494 6.549420693810179 0 0 0
30286 0 1 0 37.60143414862686 26.20662857068165 4.188008717588451 0 0 0
30289 0 1 0 35.70303981501928 19.911682276120732 6.971392304271073 0 0 0
30303 0 1 0 37.729219847196745 19.05007975682432 4.305962448710476 0 0 0
992 331 2 0.5897 38.51581619424574 21.992348996342784 7.036219307146389 0 0 0
1113 371 2 0.5897 31.528867819742896 25.900472878398197 6.321351648490991 0 0 0
1627 543 3 -1.1794 36.62528063520704 22.72177260585604 9.696946095042632 0 0 0
292 98 3 -1.1794 39.62917785008875 17.45330783646685 1.6880467307726033 0 0 0
295 99 3 -1.1794 42.82423146193264 18.632826224814142 0.9314145430975131 0 0 0
297 99 2 0.5897 42.00046288188432 18.175117796609754 0.7636641618855089 0 0 0
298 100 3 -1.1794 45.65867237683627 20.117591844110187 2.1077589122636886 0 0 0
299 100 2 0.5897 45.915805738603865 21.035561000240747 2.021463701996543 0 0 0
300 100 2 0.5897 45.84006792576869 19.90254653848568 3.0226799967623212 0 0 0
355 119 3 -1.1794 39.80185534835178 20.69837597396109 1.7950323762110991 0 0 0
357 119 2 0.5897 39.42771009090965 19.923481590388484 2.2143005231295523 0 0 0
358 120 3 -1.1794 42.94879358210285 22.1759442216108 3.005927835039132 0 0 0
359 120 2 0.5897 42.24636279222317 21.530373126028543 3.083777294511406 0 0 0
360 120 2 0.5897 42.50320483727838 23.021948905692444 3.0501838891954542 0 0 0
412 138 3 -1.1794 39.11184506344494 23.22768631082192 3.5298392710127167 0 0 0
414 138 2 0.5897 39.254391642596794 24.019821195415755 3.011733365349055 0 0 0
415 139 3 -1.1794 45.27509196246808 23.352862953394922 1.274939921805306 0 0 0
416 139 2 0.5897 44.45693790209468 22.85873118689558 1.3267974062292531 0 0 0
417 139 2 0.5897 45.084192400293304 24.18020763346184 1.7168561351816383 0 0 0
935 312 2 0.5897 41.37507811939058 16.534608705686598 6.327535740417674 0 0 0
937 313 3 -1.1794 45.86768358513147 18.49108516400142 6.081376114486055 0 0 0
938 313 2 0.5897 45.84926722702926 18.280107914509255 7.014854733138196 0 0 0
994 332 3 -1.1794 43.82556213220326 20.842007584724342 6.376722864187428 0 0 0
995 332 2 0.5897 43.36696808790224 21.672958953811523 6.50098691067522 0 0 0
996 332 2 0.5897 44.744647220585776 21.047136875914987 6.548288714434735 0 0 0
1054 352 3 -1.1794 38.5841887680357 23.59530764326459 6.0504869792933205 0 0 0
1055 352 2 0.5897 38.91974685789724 23.601252289044915 5.154051285047258 0 0 0
1057 353 3 -1.1794 41.60367770672425 24.5509970620058 5.334722237808733 0 0 0
1058 353 2 0.5897 40.796449908733635 24.051330904172566 5.456986126127528 0 0 0
1059 353 2 0.5897 42.29990947284402 23.89520598774212 5.3725555145176855 0 0 0
1060 354 3 -1.1794 44.154097496757174 23.65129876549124 6.490706008068857 0 0 0
1061 354 2 0.5897 44.1802026601025 24.396499623703846 5.8905178584348254 0 0 0
1062 354 2 0.5897 44.52322370675694 23.987766830995216 7.307263724460038 0 0 0
1568 523 2 0.5897 37.73741548495693 18.527174046594737 9.810009399761118 0 0 0
1574 525 2 0.5897 45.87791582385464 18.09397354080348 9.472734817702966 0 0 0
1634 545 2 0.5897 42.752908067794785 23.07951532375776 7.8966791290442515 0 0 0
1679 560 2 0.5897 43.99950210940962 24.613709104631116 9.520448262648134 0 0 0
30212 0 1 0 46.30008131837371 22.67609441091462 4.289969917408806 0 0 0
30359 0 1 0 41.36317802638002 18.628995259481282 7.925315467043002 0 0 0
30363 0 1 0 45.4133429391707 21.44399812048158 8.913649679884088 0 0 0
30433 0 1 0 40.7283598177191 20.58868937036161 5.042154445048876 0 0 0
30438 0 1 0 43.291212189322444 18.062799830098925 4.191033636185225 0 0 0
470 157 2 0.5897 41.537494159983865 25.852092229512976 2.676262943782597 0 0 0
1121 374 2 0.5897 41.62366310151576 26.342999173987607 5.739008099893274 0 0 0
1677 559 2 0.5897 43.11367312758313 26.441241686661183 10.015999566270038 0 0 0
20400 6800 2 0.5897 32.74035523973466 34.28444734548751 29.7242142476495 0 0 0
306 102 2 0.5897 50.664508673563844 17.51713823341371 3.057146726195393 0 0 0
941 314 2 0.5897 47.989787706267364 18.340731503649796 6.035976459357 0 0 0
948 316 2 0.5897 53.68696527066474 17.986213670902853 4.363962367384719 0 0 0
1580 527 2 0.5897 52.439177462058396 17.812910269140815 9.25603666544027 0 0 0
301 101 3 -1.1794 48.46082970459674 18.48360529346074 1.4764109045808052 0 0 0
303 101 2 0.5897 48.448607867078444 19.421231586279827 1.6686070998862614 0 0 0
304 102 3 -1.1794 50.62648147846691 17.162244474223105 2.1689822578598443 0 0 0
305 102 2 0.5897 49.82302322656682 17.527728559685098 1.7987011404900215 0 0 0
307 103 3 -1.1794 54.066320231793625 18.474048674772522 2.186097275745057 0 0 0
308 103 2 0.5897 53.37120190913871 19.123689167996545 2.291021496423794 0 0 0
361 121 3 -1.1794 49.018252689829076 21.18931527613472 2.4587638015422217 0 0 0
362 121 2 0.5897 49.886518065008765 21.539582232346444 2.6579133987169463 0 0 0
363 121 2 0.5897 48.508694966912316 21.952081157609893 2.185319702422088 0 0 0
364 122 3 -1.1794 51.85831059456609 19.985708948647726 3.327189255625065 0 0 0
365 122 2 0.5897 51.24638983366795 19.36216626622371 2.936064335098965 0 0 0
366 122 2 0.5897 52.19695427262821 20.48705661846885 2.5854328677462766 0 0 0
367 123 3 -1.1794 53.37964629946417 21.226994455935618 1.4201543569909771 0 0 0
368 123 2 0.5897 53.71336051495548 21.69669539577811 0.6557925774942213 0 0 0
369 123 2 0.5897 54.07614819601359 21.304168482163508 2.0721989783480974 0 0 0
418 140 3 -1.1794 48.66961588648769 24.279053641749208 2.084413601949356 0 0 0
419 140 2 0.5897 48.75383454131212 25.208959939581938 1.8736714761652045 0 0 0
420 140 2 0.5897 47.91059910256255 23.986435019533094 1.5799341481059166 0 0 0
421 141 3 -1.1794 51.11113154336941 23.127805618180656 2.8528845996251007 0 0 0
422 141 2 0.5897 51.32140992060728 23.11491698677831 3.786612447448501 0 0 0
423 141 2 0.5897 50.166111715619536 23.276803787839313 2.821742691821249 0 0 0
424 142 3 -1.1794 54.09888599923519 24.298131567861468 2.0787056989864605 0 0 0
426 142 2 0.5897 53.67077501100667 23.740786747494955 2.7285664132143936 0 0 0
479 160 2 0.5897 50.92325478459478 26.88627589634221 2.8905047984560737 0 0 0
942 314 2 0.5897 48.2666878030161 18.143632026740047 7.511230457417339 0 0 0
943 315 3 -1.1794 51.20165875443254 17.41925000256708 4.913900705855687 0 0 0
944 315 2 0.5897 51.90053422230119 17.98206821824054 5.247127081907911 0 0 0
945 315 2 0.5897 50.41293647019796 17.72544899076386 5.36155279990296 0 0 0
946 316 3 -1.1794 53.90831209049012 18.66235606994347 5.004328472046452 0 0 0
947 316 2 0.5897 53.78982064935506 18.23669841554616 5.853450602448929 0 0 0
997 333 3 -1.1794 47.91553802825578 19.328088802921116 4.408223768820525 0 0 0
998 333 2 0.5897 48.273466326301524 19.914830449644846 3.7420012985106847 0 0 0
999 333 2 0.5897 47.466614874389265 19.90843791677628 5.022954715651615 0 0 0
1000 334 3 -1.1794 50.165723762876624 21.07120095830601 5.711232603318789 0 0 0
1001 334 2 0.5897 50.253754749182804 20.3807775773278 5.054119338628124 0 0 0
1002 334 2 0.5897 50.98986435983922 21.555586604511532 5.6622820607553805 0 0 0
1003 335 3 -1.1794 54.84766207113859 21.10560341171803 3.68839937631782 0 0 0
1004 335 2 0.5897 55.614180369363254 20.633453245729374 4.013600138918652 0 0 0
1005 335 2 0.5897 54.102543710643246 20.660355069911464 4.0918645405923275 0 0 0
1063 355 3 -1.1794 49.60922076251652 24.820823256246644 6.321248877462172 0 0 0
1064 355 2 0.5897 50.19945875653634 24.08324695704593 6.166875583338741 0 0 0
1065 355 2 0.5897 49.3943484851421 24.765437126331914 7.252374299341475 0 0 0
1066 356 3 -1.1794 52.326348694575344 22.779869060033732 5.855446002792631 0 0 0
1067 356 2 0.5897 52.31565873500248 23.49930763900842 6.486734316374333 0 0 0
1068 356 2 0.5897 53.139604537079705 22.902380735098838 5.36571401585239 0 0 0
1069 357 3 -1.1794 54.87068765144456 23.488699611055623 4.667648183522267 0 0 0
1070 357 2 0.5897 55.23734050338922 22.61143444447023 4.557181616939965 0 0 0
1071 357 2 0.5897 55.155491095880386 23.967594669506813 3.889330591585272 0 0 0
1577 526 2 0.5897 48.7616954511191 18.945778300674277 10.14984861463703 0 0 0
1583 528 2 0.5897 54.375806685083646 18.23377564240927 7.381321494410192 0 0 0
1640 547 2 0.5897 50.74057434873212 20.471084548989317 7.254408037498914 0 0 0
1682 561 2 0.5897 47.35079109342066 23.917328609421006 8.757769305257138 0 0 0
1127 376 2 0.5897 47.75982349370899 25.43156553628402 5.018920589655044 0 0 0
1129 377 3 -1.1794 50.85536751389067 26.17742085676314 4.485149375601414 0 0 0
1131 377 2 0.5897 50.51688731225076 25.681096869185133 5.230350923894572 0 0 0
1582 528 3 -1.1794 53.47866922663556 17.910261045728227 7.463260913975896 0 0 0
30114 0 1 0 54.51088866388883 21.31434824716599 7.484083857744078 0 0 0
1737 579 2 0.5897 52.4404736666229 25.032543742913504 7.863897146253448 0 0 0
13981 4661 3 -1.1794 50.96737078900723 21.210307669811417 0.48109406258562243 0 0 1
315 105 2 0.5897 60.100605679661356 17.823230072288414 1.9628670254974006 0 0 0
310 104 3 -1.1794 56.60341936226452 18.776329383919247 3.098226733273493 0 0 0
311 104 2 0.5897 57.14938551301158 18.516773738239976 2.3560789807897358 0 0 0
312 104 2 0.5897 55.7128633462736 18.79064798536546 2.7476034312989697 0 0 0
313 105 3 -1.1794 59.31741026072838 18.323779874762995 2.1915312456547458 0 0 0
314 105 2 0.5897 59.28220150126045 18.29089650531141 3.1475182966139994 0 0 0
370 124 3 -1.1794 57.53681251350599 21.19815950519612 2.0996635148889284 0 0 0
371 124 2 0.5897 57.081988770325935 20.43079537707964 2.4468218316109787 0 0 0
372 124 2 0.5897 56.921719112276975 21.578354114612473 1.4724931173361555 0 0 0
373 125 3 -1.1794 60.33559648037129 20.92047664056068 1.5015154970236078 0 0 0
374 125 2 0.5897 60.43920499984131 20.052889088696205 1.8923964764338348 0 0 0
375 125 2 0.5897 59.413791787931466 21.13775580870741 1.6404316391694171 0 0 0
425 142 2 0.5897 53.38097539048562 24.771423581235165 1.6581932192251367 0 0 0
427 143 3 -1.1794 59.86364161907393 23.33365007324359 3.0643920589254705 0 0 0
428 143 2 0.5897 60.47805548856131 22.828998154733654 2.5314247500451916 0 0 0
429 143 2 0.5897 60.10264416775197 24.246928719785735 2.9061741749044634 0 0 0
949 317 3 -1.1794 59.343073120401804 18.09658121782412 5.3936689742794375 0 0 0
950 317 2 0.5897 60.27534922703568 17.95529714955886 5.228955668213146 0 0 0
951 317 2 0.5897 58.97322128701687 17.215562259100214 5.450650822619259 0 0 0
1006 336 3 -1.1794 57.454250168166816 21.593804003468076 4.731899395735083 0 0 0
1007 336 2 0.5897 58.262856157924624 21.333785365744042 5.173236120006243 0 0 0
1008 336 2 0.5897 57.675088380790655 21.583275643414957 3.800582497137655 0 0 0
1009 337 3 -1.1794 59.99789510016032 20.901159979992713 5.592317076441163 0 0 0
1010 337 2 0.5897 60.018685478009175 19.947148170537076 5.5170720367397 0 0 0
1011 337 2 0.5897 60.19206031657952 21.07351408800514 6.513635289414747 0 0 0
1072 358 3 -1.1794 57.238258440673945 24.262662568249162 3.3411011446066357 0 0 0
1073 358 2 0.5897 58.089667876721045 23.839942995967352 3.2286656259999744 0 0 0
1074 358 2 0.5897 56.92527645167684 23.949934254958595 4.18990914234286 0 0 0
1075 359 3 -1.1794 60.687997198706604 23.685067069976082 5.7203523902462505 0 0 0
1076 359 2 0.5897 60.30555166897703 22.980905533364773 5.196784089597013 0 0 0
1077 359 2 0.5897 60.20351010513679 24.46832783354985 5.459571971626926 0 0 0
1079 360 2 0.5897 62.59422167745982 24.694303077358676 5.589219561156275 0 0 0
1586 529 2 0.5897 56.502938922576526 17.718961277156293 6.437172575753394 0 0 0
1589 530 2 0.5897 61.50405518450796 17.389876364631743 7.778419688610175 0 0 0
1691 564 2 0.5897 60.490901005401795 23.94436521955278 7.5333649849602535 0 0 0
30200 0 1 0 57.53551746614477 22.990131499321325 8.017235708534923 0 0 0
316 106 3 -1.1794 61.872886368566355 17.472715463076 1.0761698888345006 0 0 0
430 144 3 -1.1794 60.88316644798043 24.212358189386062 0.1761555178172687 0 0 0
21745 7249 3 -1.1794 50.82983259741972 0.12423118291622934 34.11875055300606 0 1 0
952 318 3 -1.1794 62.08501071331869 17.655293871910164 4.640739522456561 0 0 0
1014 338 2 0.5897 62.20255508905372 20.66686205474967 5.075730539451051 0 0 0
30123 0 1 0 56.20027897548539 25.965859694541372 6.797344127777301 0 0 0
1585 529 3 -1.1794 56.385641625702895 18.54897316078545 6.899290585466117 0 0 0
1588 530 3 -1.1794 61.470960672315194 18.232316577479338 8.231664795003008 0 0 0
1644 548 2 0.5897 56.89515235417308 19.8847670492722 9.531900419804934 0 0 0
1645 549 3 -1.1794 60.58081194337108 21.183653616494528 8.428655151668229 0 0 0
1695 565 2 0.5897 62.54324902427479 23.31512164664256 9.174911022780924 0 0 0
318 106 2 0.5897 61.87339785146941 16.668116460756575 0.5576601314974271 0 0 0
319 107 3 -1.1794 68.28055139311083 17.822802228659885 1.3645422673012215 0 0 0
321 107 2 0.5897 67.56062857529243 18.242385096437644 0.8934871141665158 0 0 0
376 126 3 -1.1794 66.73205032881691 21.685828768590188 1.7096087391554777 0 0 0
377 126 2 0.5897 65.95720713671612 22.03333928177162 1.2679233532992564 0 0 0
378 126 2 0.5897 67.12652407975881 21.092236200553515 1.0706484098384177 0 0 0
379 127 3 -1.1794 70.1027327551787 20.63351370598927 4.209081786475923 0 0 0
380 127 2 0.5897 69.43031462306973 20.053736189206415 3.851390628200658 0 0 0
381 127 2 0.5897 69.87663937933735 20.720640743761813 5.135106855972836 0 0 0
432 144 2 0.5897 60.83509182594891 24.19067173218202 1.1319011258091711 0 0 0
433 145 3 -1.1794 66.5262921800962 24.428346679973714 2.992551988796962 0 0 0
434 145 2 0.5897 66.18519912923978 23.854166323002048 2.3068377326385483 0 0 0
435 145 2 0.5897 66.1825735330011 24.060407110036568 3.8066217526706043 0 0 0
436 146 3 -1.1794 69.20042599019817 23.16697965118054 3.3376793459666314 0 0 0
437 146 2 0.5897 68.2984936591033 22.849835274179657 3.291111385605507 0 0 0
438 146 2 0.5897 69.7219250987469 22.38295251977865 3.5096454906479395 0 0 0
495 165 2 0.5897 68.11302470952646 26.315056894386654 3.041166440187768 0 0 0
954 318 2 0.5897 62.82410408619145 18.21716676164762 4.87370177224064 0 0 0
955 319 3 -1.1794 66.81814202601129 17.758370873786443 7.1507828817498265 0 0 0
957 319 2 0.5897 66.98864938778996 18.629522963060317 6.792658482842717 0 0 0
1012 338 3 -1.1794 63.06517555061018 20.25203924878864 5.082041002830992 0 0 0
1013 338 2 0.5897 63.478045632331174 20.569050718142844 5.885330508808782 0 0 0
1015 339 3 -1.1794 67.00317418298341 21.126289616650983 5.309109468393932 0 0 0
1016 339 2 0.5897 66.48517363990774 20.989834823063347 4.51583316502924 0 0 0
1017 339 2 0.5897 66.35438530688673 21.279972042827108 5.995903740070362 0 0 0
1018 340 3 -1.1794 69.31441107662602 21.244697734363086 6.859044978634992 0 0 0
1019 340 2 0.5897 68.35740262180482 21.26277174024169 6.8653816446049865 0 0 0
1020 340 2 0.5897 69.57213069130354 21.991696809425626 7.399235055093339 0 0 0
1078 360 3 -1.1794 63.3594821077703 25.115171634603207 5.9809818599754365 0 0 0
1080 360 2 0.5897 64.10088245810744 24.584928273381593 5.688749102213286 0 0 0
1081 361 3 -1.1794 65.99213837829765 24.047618277054042 5.870353229447978 0 0 0
1082 361 2 0.5897 66.89183612770277 24.204597971618835 5.583764481779381 0 0 0
1083 361 2 0.5897 65.99351365433893 24.274219432630368 6.800343219309901 0 0 0
1084 362 3 -1.1794 68.49547214486523 24.76443413347538 5.578103618601855 0 0 0
1085 362 2 0.5897 68.78128594597162 24.493593922514197 4.705643049788416 0 0 0
1086 362 2 0.5897 68.82059922104786 24.07825231619771 6.160923271203643 0 0 0
1598 533 2 0.5897 69.97550656480685 18.175953419714585 8.680129258659038 0 0 0
1649 550 2 0.5897 64.80834209956967 21.135421883270283 8.060424478741076 0 0 0
1696 566 3 -1.1794 65.88613407507124 24.510592011024645 8.494151614286805 0 0 0
1701 567 2 0.5897 69.83646869123156 24.567515719440415 8.37147410820823 0 0 0
30072 0 1 0 64.97553095199194 18.807635361090355 2.7058180719889466 0 0 0
30360 0 1 0 63.34818200964421 22.949213831325384 2.6357316402063256 0 0 0
1146 382 2 0.5897 66.32830935335953 26.265522571212998 5.475088267941804 0 0 0
1651 551 3 -1.1794 66.90523999270529 21.829014077055675 8.387051983506142 0 0 0
1694 565 2 0.5897 63.00909698257021 24.09096116195857 7.96125829682208 0 0 0
439 147 3 -1.1794 2.839809467785069 27.513736984385268 2.4114678732428754 0 0 0
440 147 2 0.5897 3.1986417651119545 26.629909564411523 2.3319759587211646 0 0 0
441 147 2 0.5897 2.90311494197483 27.715382126016735 3.345044141484594 0 0 0
442 148 3 -1.1794 6.274977130870485 27.383556307685012 2.7454386033825915 0 0 0
443 148 2 0.5897 6.001319465500967 26.472504461499863 2.6390070521194557 0 0 0
444 148 2 0.5897 6.687230585438257 27.410999764471896 3.6088769367502738 0 0 0
496 166 3 -1.1794 4.151381671176546 29.847715436049178 1.966698198480326 0 0 0
497 166 2 0.5897 3.728796725824036 28.9894243222514 1.9352361280319756 0 0 0
498 166 2 0.5897 3.696721590326716 30.313486120006726 2.6685340678086544 0 0 0
499 167 3 -1.1794 6.6407015149114255 29.84958154202725 1.2878975028983761 0 0 0
500 167 2 0.5897 6.917229989720259 28.9396529218647 1.3964966088285615 0 0 0
501 167 2 0.5897 5.7763926224340265 29.888247414182914 1.6974174854601078 0 0 0
553 185 3 -1.1794 5.352281390304027 32.59058762191092 2.9222809676595523 0 0 0
554 185 2 0.5897 5.468142918058697 32.70495317673574 3.8655350412641285 0 0 0
555 185 2 0.5897 5.654543327156939 31.69890622123351 2.7497308826197475 0 0 0
1087 363 3 -1.1794 2.694882609036617 27.685562643767277 5.328869142768798 0 0 0
1088 363 2 0.5897 3.3272717238698273 27.822946674756114 6.034164732588526 0 0 0
1089 363 2 0.5897 2.2940296030066776 26.839321224623884 5.527423836354509 0 0 0
1090 364 3 -1.1794 5.417465030899764 27.042598675398988 6.449162542139469 0 0 0
1091 364 2 0.5897 4.8888302042371325 27.03761254052179 7.247130289651041 0 0 0
1092 364 2 0.5897 5.21987476323001 26.20748251990754 6.0251684973724 0 0 0
1150 384 3 -1.1794 3.442258393322579 30.20718282943863 5.786466963319332 0 0 0
1151 384 2 0.5897 2.873067140804128 29.526978517996348 5.4265004046070535 0 0 0
1152 384 2 0.5897 3.5628008685258923 29.9589782041189 6.703034270213922 0 0 0
1153 385 3 -1.1794 7.242461087981115 29.999776881588023 5.182127674647487 0 0 0
1154 385 2 0.5897 6.792361724395524 29.544286668158833 5.893584689407273 0 0 0
1155 385 2 0.5897 6.714799742124638 29.812775501108476 4.40570277147574 0 0 0
1204 402 3 -1.1794 2.0138724360053217 32.82859699979351 5.890720320340974 0 0 0
1205 402 2 0.5897 2.7002998458898695 32.28684722684065 5.501417858387933 0 0 0
1206 402 2 0.5897 2.2021139132705145 33.71425537731888 5.580227741307766 0 0 0
1207 403 3 -1.1794 5.915203781789982 32.970654043388585 5.533429447312051 0 0 0
1208 403 2 0.5897 6.864122939737974 32.88119372492007 5.6216386604397615 0 0 0
1209 403 2 0.5897 5.622327120413919 33.27782578232421 6.391392409506811 0 0 0
1760 587 2 0.5897 3.9799606909671663 27.879254540006432 9.38135870460776 0 0 0
1820 607 2 0.5897 2.6153620615109596 32.45493604122731 7.843112427889456 0 0 0
1823 608 2 0.5897 4.480583674105986 33.76186289684703 8.532142854047208 0 0 0
30250 0 1 0 0.6081714023755158 30.099588297370943 3.3653979533199787 0 0 0
30296 0 1 0 2.5871228249019333 34.028253406274395 2.971238120180833 0 0 0
1759 587 3 -1.1794 3.857893790152414 28.21724341070189 8.49417512547947 0 0 0
1822 608 3 -1.1794 5.2407106304369595 33.91838526219028 7.971840104021852 0 0 0
446 149 2 0.5897 9.513031529680022 25.624637735774055 2.028823646543156 0 0 0
447 149 2 0.5897 8.007342753125759 25.65553035716958 2.1832327529534328 0 0 0
448 150 3 -1.1794 11.671032857030726 26.20406419945299 2.1384244642985206 0 0 0
450 150 2 0.5897 12.022910476605597 26.519607864338465 2.970798317896861 0 0 0
451 151 3 -1.1794 14.872229779072192 27.253234905762447 2.1985972855054374 0 0 0
453 151 2 0.5897 15.666196183169664 27.757669934078194 2.0214128791680697 0 0 0
502 168 3 -1.1794 9.204388622930928 31.074365486765576 1.5611944845637404 0 0 0
503 168 2 0.5897 8.449963893772143 30.487023932664705 1.5153100882416424 0 0 0
504 168 2 0.5897 9.736492784870428 30.726113072909204 2.276608516509635 0 0 0
505 169 3 -1.1794 12.554605846661708 30.79805080238069 3.499094975496236 0 0 0
506 169 2 0.5897 13.216961991736671 30.140243774335424 3.287419890438584 0 0 0
507 169 2 0.5897 12.311395303054018 30.6106332820877 4.40571234646376 0 0 0
508 170 3 -1.1794 14.954134223257963 30.35605874247396 2.4327516361858823 0 0 0
509 170 2 0.5897 14.785062635608293 31.29735220972763 2.472916579142652 0 0 0
510 170 2 0.5897 15.228343805274209 30.123416721494735 3.319835953115241 0 0 0
556 186 3 -1.1794 9.357210282738803 33.90392007884909 2.9499875020956625 0 0 0
557 186 2 0.5897 9.099236226106276 33.21120811403512 2.341850091428472 0 0 0
558 186 2 0.5897 9.493509066605236 33.45317077317142 3.783341743905463 0 0 0
559 187 3 -1.1794 12.461949765722116 34.3201276675266 2.4316150135916477 0 0 0
560 187 2 0.5897 12.141846476775363 33.59077386627415 1.9007584535272324 0 0 0
561 187 2 0.5897 12.1382600132205 35.10233353566889 1.9848369933337842 0 0 0
562 188 3 -1.1794 14.588954861378532 32.7294629376879 1.6421555419232932 0 0 0
563 188 2 0.5897 13.806902663840031 33.25724878902013 1.8036112595960565 0 0 0
564 188 2 0.5897 14.647494861542103 32.67271536302767 0.6884342187076733 0 0 0
1093 365 3 -1.1794 7.819278809470787 25.536037526242218 7.627237823706488 0 0 0
1094 365 2 0.5897 7.203651362946489 25.902234115617645 6.992309115706895 0 0 0
1095 365 2 0.5897 7.3343082252539755 25.52413875155633 8.452400628152702 0 0 0
1096 366 3 -1.1794 13.410684436349399 26.54558513350529 4.482234701323915 0 0 0
1097 366 2 0.5897 13.98304816398303 26.965254801424926 3.8399647900753306 0 0 0
1098 366 2 0.5897 13.029078779122226 27.272299086854694 4.974672793992938 0 0 0
1156 386 3 -1.1794 9.00210058669794 32.33880730329155 5.248898786275116 0 0 0
1157 386 2 0.5897 8.644503802506101 31.455996784189953 5.1540175184955785 0 0 0
1158 386 2 0.5897 9.907352586818792 32.202291324042505 5.528387143378562 0 0 0
1159 387 3 -1.1794 15.145212293221213 29.161463797530523 5.107898587108716 0 0 0
1160 387 2 0.5897 16.091404763593225 29.267067597653156 5.206888909298379 0 0 0
1161 387 2 0.5897 14.889477124464465 28.59509394164553 5.835948476924892 0 0 0
1210 404 3 -1.1794 11.727509379394375 33.49478130910951 4.798250096177712 0 0 0
1211 404 2 0.5897 12.028219215958648 33.319120007079086 3.9066515959788233 0 0 0
1212 404 2 0.5897 12.284397065852632 34.2113841365098 5.102533079252639 0 0 0
1213 405 3 -1.1794 16.024645672206514 33.392448807317244 3.7685672907237153 0 0 0
1214 405 2 0.5897 15.375204143921367 34.07874996532003 3.921696489059106 0 0 0
1215 405 2 0.5897 16.15832711308948 33.395714013223554 2.8207535416693204 0 0 0
1766 589 2 0.5897 11.81577486074369 30.315036752283778 8.002913144979788 0 0 0
1827 609 2 0.5897 7.4073594704595775 33.45930971050798 8.175141632848506 0 0 0
1829 610 2 0.5897 11.772701452968962 33.784945703950044 6.924544956971508 0 0 0
30283 0 1 0 14.191952613050926 31.88071957121958 6.865728360310582 0 0 0
30304 0 1 0 9.517270253550272 28.277327828239756 3.8414681388626164 0 0 0
1705 569 3 -1.1794 11.10980860993369 27.07862424677627 6.02514923985838 0 0 0
1762 588 3 -1.1794 10.678486082098438 31.53745548435302 7.607586075978117 0 0 0
1763 588 2 0.5897 9.914278383054526 32.07984068407395 7.802612676171833 0 0 0
1764 588 2 0.5897 11.413471147084257 32.150657807683906 7.604373916912967 0 0 0
1765 589 3 -1.1794 12.181335848967628 29.457486517511413 8.220178844559499 0 0 0
454 152 3 -1.1794 18.96639997414622 27.2044317310195 3.3594586215873217 0 0 0
455 152 2 0.5897 18.460280918877714 27.45920907043612 4.130927224126688 0 0 0
456 152 2 0.5897 18.77937705897622 26.27246697543884 3.2467800648463703 0 0 0
511 171 3 -1.1794 18.76341309245943 30.27214252236047 2.8995495415818944 0 0 0
512 171 2 0.5897 18.20639349758601 29.505982522481165 2.7618565145840934 0 0 0
513 171 2 0.5897 18.149806353678535 30.999440479739203 3.0032588479396396 0 0 0
514 172 3 -1.1794 21.884661631840334 29.729941748567864 2.1359286824605737 0 0 0
515 172 2 0.5897 21.467230524463293 30.391411779332888 1.5841672343026187 0 0 0
516 172 2 0.5897 21.498375756946192 29.861179816684967 3.001834037445929 0 0 0
565 189 3 -1.1794 21.496057876756947 32.297353417996895 1.3106150800758336 0 0 0
566 189 2 0.5897 20.702437200162176 32.77746778256784 1.0742103808540004 0 0 0
567 189 2 0.5897 22.082924944713845 32.96437703800624 1.666842859058199 0 0 0
1099 367 3 -1.1794 18.60380545190528 26.709808248899762 6.326329845559685 0 0 0
1100 367 2 0.5897 19.423630714210795 26.518510676110374 6.7818773044353025 0 0 0
1101 367 2 0.5897 18.255366628458997 25.85063215648795 6.08834123946533 0 0 0
1162 388 3 -1.1794 18.496106854444797 29.598704683194107 6.445415457419552 0 0 0
1163 388 2 0.5897 18.4835303504926 28.6563011598456 6.278233125143908 0 0 0
1164 388 2 0.5897 19.0288587377184 29.960940125387367 5.737465500132405 0 0 0
1165 389 3 -1.1794 20.88301115733384 29.165757727573464 4.60394133211052 0 0 0
1166 389 2 0.5897 21.042807204624985 28.282806354464793 4.937247972763029 0 0 0
1167 389 2 0.5897 20.184385410117844 29.05598514713095 3.958881342254739 0 0 0
1170 390 2 0.5897 21.981335437060288 31.528855530185375 6.726981880262463 0 0 0
1216 406 3 -1.1794 17.99987991424741 32.86091122615194 5.843841501666312 0 0 0
1217 406 2 0.5897 18.529748258455736 33.62259187411183 5.608652171625282 0 0 0
1218 406 2 0.5897 17.309913608544136 32.83460126860126 5.180903415758839 0 0 0
1709 570 2 0.5897 16.407402187190876 25.204553708085303 7.892730099354377 0 0 0
1713 571 2 0.5897 20.08997820117781 23.600726650058363 8.762267148221735 0 0 0
1769 590 2 0.5897 16.58090613839716 29.164798792271856 7.674787048416111 0 0 0
1771 591 3 -1.1794 20.474317977956236 31.420462418799374 7.267193782785106 0 0 0
1772 591 2 0.5897 20.046266493619427 32.12628122646336 6.7826077366488375 0 0 0
1832 611 2 0.5897 17.00837331752739 34.26202424128648 7.180884604695471 0 0 0
1835 612 2 0.5897 21.317619427594476 34.4926352990102 8.126964569704052 0 0 0
30093 0 1 0 21.12976599235426 33.459138239423574 4.204400388181162 0 0 0
30224 0 1 0 21.346525108456472 26.043781973564705 1.6595136343679273 0 0 0
1102 368 3 -1.1794 21.831561662446866 26.913473967094994 5.416123508345033 0 0 0
1768 590 3 -1.1794 16.058985549562117 28.72543522576908 8.346196091635512 0 0 0
1831 611 3 -1.1794 16.58468205306263 34.5351367900665 7.9945970608574015 0 0 0
1834 612 3 -1.1794 20.510296577510992 34.3528871475411 7.632058341144406 0 0 0
569 190 2 0.5897 24.76082970049231 33.44827578321236 2.818193132869449 0 0 0
457 153 3 -1.1794 23.94003088943983 27.174531859660696 3.570613227948098 0 0 0
458 153 2 0.5897 23.761916869796664 26.4149232333026 3.016085003679809 0 0 0
459 153 2 0.5897 23.244464886257244 27.160108004770464 4.2280412719554334 0 0 0
460 154 3 -1.1794 27.372291821005803 27.541016817293066 3.5390870541607877 0 0 0
461 154 2 0.5897 28.204996575164166 27.115384615597566 3.3349498821502075 0 0 0
462 154 2 0.5897 26.87460854654133 27.498678785379745 2.722539949810472 0 0 0
463 155 3 -1.1794 29.84093857163297 26.513160885046684 2.0292204330609924 0 0 0
464 155 2 0.5897 30.4520620935894 26.69306077400451 2.7436400078808205 0 0 0
465 155 2 0.5897 29.688772658602296 25.569268470084673 2.0755276459525205 0 0 0
517 173 3 -1.1794 24.002826867387856 29.964815502288868 3.7124461692505113 0 0 0
518 173 2 0.5897 24.212004467284608 29.04888696893157 3.895616786252424 0 0 0
519 173 2 0.5897 23.211291477727013 29.927467426677424 3.1755022583571164 0 0 0
520 174 3 -1.1794 27.386973937003305 30.485653093765926 3.8497985579196996 0 0 0
521 174 2 0.5897 27.506812145966432 29.53604286817817 3.860259200726112 0 0 0
522 174 2 0.5897 26.437595680856795 30.607708582940592 3.846125348011174 0 0 0
523 175 3 -1.1794 29.891381703345502 30.156879212898563 2.431048639299454 0 0 0
524 175 2 0.5897 30.036297312132398 29.346056983753254 2.9186955710383624 0 0 0
525 175 2 0.5897 29.004991545258804 30.426454315540994 2.6716196837578274 0 0 0
568 190 3 -1.1794 23.958585565583444 33.09007064007217 2.4382907375829665 0 0 0
570 190 2 0.5897 24.00419900414343 32.15177473237238 2.622006588221483 0 0 0
571 191 3 -1.1794 26.805753025003163 33.600425030020446 3.250680269619429 0 0 0
572 191 2 0.5897 26.964926256407328 33.293929634203636 4.143403761561362 0 0 0
573 191 2 0.5897 27.5777465808641 33.31966866091293 2.75932203669572 0 0 0
574 192 3 -1.1794 29.12142292611626 33.48773658212182 2.1604568877828636 0 0 0
575 192 2 0.5897 29.431466031215226 33.38985529292104 1.2601659007582129 0 0 0
576 192 2 0.5897 29.903825699399484 33.72218144961217 2.659569367147356 0 0 0
1104 368 2 0.5897 22.30672670432474 27.34096851663495 6.128652809530272 0 0 0
1107 369 2 0.5897 25.66070702033498 25.490327323031963 5.067985922718447 0 0 0
1108 370 3 -1.1794 30.845148556022124 28.22487026288073 4.351707130075307 0 0 0
1110 370 2 0.5897 30.198532670146996 28.518063921680373 4.993702357062376 0 0 0
1168 390 3 -1.1794 22.82600823404934 31.625219877306055 6.287125925977016 0 0 0
1169 390 2 0.5897 22.685581089650928 31.257436555079455 5.414631378034512 0 0 0
1171 391 3 -1.1794 28.911283719989303 30.33738080805274 6.16845695648747 0 0 0
1172 391 2 0.5897 28.225588606910925 30.517321354612708 5.52528029436987 0 0 0
1173 391 2 0.5897 28.716415916792258 30.92567933667149 6.897952067776488 0 0 0
1219 407 3 -1.1794 24.582165131402956 33.7431985088718 5.2892803710240965 0 0 0
1220 407 2 0.5897 25.475068727050864 33.442080794945 5.457456096885954 0 0 0
1221 407 2 0.5897 24.079989851460535 32.94003427212122 5.151518006161434 0 0 0
1222 408 3 -1.1794 27.2256500903343 32.91332487453193 6.089665768099067 0 0 0
1223 408 2 0.5897 28.109991575820224 32.59097744051206 5.915698225435322 0 0 0
1224 408 2 0.5897 27.170966465950567 32.96082530603366 7.044121681392595 0 0 0
1225 409 3 -1.1794 29.98051124813647 33.34122787539748 6.188594731103577 0 0 0
1226 409 2 0.5897 30.07777565129548 33.06479515907983 7.09983337480642 0 0 0
1227 409 2 0.5897 30.810637191645995 33.103235805578436 5.775699423018269 0 0 0
1721 574 2 0.5897 31.11827148089394 26.392422893870243 8.791741932409893 0 0 0
1776 592 2 0.5897 23.226451465512543 29.514650384408537 9.392498256989258 0 0 0
1777 593 3 -1.1794 26.454426520861865 30.78753147687231 8.746068456888027 0 0 0
1838 613 2 0.5897 23.893889032112885 32.82981157148471 8.85267578103413 0 0 0
1841 614 2 0.5897 26.729614219536344 32.68290904256583 8.648041131959122 0 0 0
1844 615 2 0.5897 30.22742452880944 31.531528926713317 9.096772434332038 0 0 0
30060 0 1 0 26.287502386293447 31.626892103584055 0.26297448980760957 0 0 0
30106 0 1 0 24.421304955132516 28.302478982059778 0.7232628391386615 0 0 0
30195 0 1 0 28.534876815291774 27.133968119236243 6.60865197498378 0 0 0
30309 0 1 0 25.379266253056752 29.006360420911275 6.327791419441493 0 0 0
1837 613 3 -1.1794 24.131409714888093 33.324480618107664 8.068381663674154 0 0 0
1840 614 3 -1.1794 27.160094089614333 33.53031092308946 8.761305677776992 0 0 0
1843 615 3 -1.1794 29.908497493747983 32.398668139294216 8.846599201698567 0 0 0
14127 4709 2 0.5897 32.72119918133195 29.713994674272847 0.8837372258196038 0 0 1
1109 370 2 0.5897 31.69050000458327 28.410438721286145 4.760581555484584 0 0 0
466 156 3 -1.1794 39.812773908627435 26.411374513254664 0.3554073062002805 0 0 0
468 156 2 0.5897 39.23241328980327 25.657052067268452 0.25337311260645196 0 0 0
526 176 3 -1.1794 32.47490137057145 30.835780527994316 2.7385774492384147 0 0 0
527 176 2 0.5897 31.60955900437393 30.627202331199264 2.386567639953736 0 0 0
528 176 2 0.5897 32.63775963821428 30.15667817770759 3.3931985887892573 0 0 0
577 193 3 -1.1794 31.810802329988935 34.05258856052747 2.1805384255594062 0 0 0
578 193 2 0.5897 32.205494886589904 33.2872379581168 1.7625818196233802 0 0 0
579 193 2 0.5897 32.45861155400099 34.748234294595854 2.0680598810656337 0 0 0
580 194 3 -1.1794 35.21151160923727 33.41005739170412 2.0308233545768997 0 0 0
581 194 2 0.5897 34.55423339585742 32.87572279377635 1.5850614108715393 0 0 0
582 194 2 0.5897 35.996911863477564 32.86305441031114 2.0437714605951407 0 0 0
584 195 2 0.5897 37.89043929325121 33.0902335481351 2.87190848648224 0 0 0
1111 371 3 -1.1794 31.8922194317899 26.199013895434657 7.155066179461202 0 0 0
1112 371 2 0.5897 32.82007634691884 26.347812470798413 6.972935219760369 0 0 0
1114 372 3 -1.1794 34.47960765512576 26.640339876007523 6.370960883295354 0 0 0
1115 372 2 0.5897 34.81189869607283 27.067781472020297 7.16033261469643 0 0 0
1116 372 2 0.5897 34.712003555765854 27.2366837216175 5.659204628717298 0 0 0
1174 392 3 -1.1794 32.867830500680235 29.668686072360828 5.540819356339566 0 0 0
1175 392 2 0.5897 32.55780499764958 30.57228777911933 5.48065910782602 0 0 0
1176 392 2 0.5897 32.52924811710053 29.354104433743245 6.379050131511055 0 0 0
1177 393 3 -1.1794 35.57932506891582 28.840105989766897 5.084437356863737 0 0 0
1178 393 2 0.5897 36.00846282035416 29.381787285212095 4.4221282820932535 0 0 0
1179 393 2 0.5897 34.81832230185843 29.352586006030798 5.3573313138787135 0 0 0
1228 410 3 -1.1794 32.258625610186925 32.665792225888055 4.923142457012168 0 0 0
1229 410 2 0.5897 31.795914756057005 32.60152636876153 4.087678572201667 0 0 0
1230 410 2 0.5897 33.16075095676809 32.42076869057658 4.71731524326843 0 0 0
1231 411 3 -1.1794 34.82574865308548 31.985016663089567 4.60388035283984 0 0 0
1232 411 2 0.5897 34.661375198360474 32.47123604074544 3.795917188346602 0 0 0
1233 411 2 0.5897 34.983571339404335 32.66104004112207 5.262906886313495 0 0 0
1724 575 2 0.5897 33.392899403897104 26.489553568715227 10.093892251537936 0 0 0
1783 595 3 -1.1794 31.85351712931523 29.06573146693587 8.101427819390713 0 0 0
1787 596 2 0.5897 33.46187476528976 28.61176492334047 8.954441534340045 0 0 0
1847 616 2 0.5897 36.82775978956816 33.80661216194888 7.565506301223715 0 0 0
30064 0 1 0 36.991956281750326 31.016355659842944 7.530990343269868 0 0 0
30069 0 1 0 32.71851507315547 34.187584863059726 8.062983147736702 0 0 0
30101 0 1 0 35.36742941563298 29.86021531137364 1.9168582033554742 0 0 0
30177 0 1 0 34.35870409070906 26.518501189306836 2.9492714431602662 0 0 0
14095 4699 3 -1.1794 61.58958114172371 27.30090561325241 0.691440105410696 0 0 1
30006 0 1 0 38.33385901858388 29.627314980840616 3.7006746696875212 0 0 0
1786 596 3 -1.1794 34.28910447992736 28.131048982019227 8.925532943917322 0 0 0
1846 616 3 -1.1794 36.092560967216926 33.767503143457105 6.9537990828095015 0 0 0
1848 616 2 0.5897 35.375350800816754 33.391690336717794 7.464294468747509 0 0 0
583 195 3 -1.1794 37.9049599278618 32.604012084003365 2.0475242605254715 0 0 0
1118 373 2 0.5897 40.20318728817737 27.498390876521388 6.540266725015807 0 0 0
1849 617 3 -1.1794 38.52986596982511 34.41647402581233 8.11430454348421 0 0 0
467 156 2 0.5897 39.75832458795158 26.632024643992015 1.2852361268386159 0 0 0
469 157 3 -1.1794 40.830401701765716 26.444150021425095 2.932621510346652 0 0 0
471 157 2 0.5897 40.940762737917765 26.55505990512899 3.8769467090531005 0 0 0
472 158 3 -1.1794 44.84120159684357 26.374325978383908 2.125794246270018 0 0 0
473 158 2 0.5897 45.58517226463148 26.962537475643277 2.255202635762928 0 0 0
474 158 2 0.5897 44.531597326332815 26.180719925402677 3.0106069259945585 0 0 0
529 177 3 -1.1794 43.167690733988316 28.371669968376814 0.839240005536861 0 0 0
530 177 2 0.5897 43.68393475619214 27.77430494857517 1.3804217293893548 0 0 0
531 177 2 0.5897 43.70813509247294 28.52032748515056 0.06331945323960664 0 0 0
532 178 3 -1.1794 44.57266935364723 30.26887755738504 2.297570610922758 0 0 0
533 178 2 0.5897 43.78309985615122 29.826008873640887 1.986638126675078 0 0 0
534 178 2 0.5897 45.22513450046102 30.10186507107672 1.6174040457578662 0 0 0
585 195 2 0.5897 38.18459493564826 33.24614645589204 1.3950680208161188 0 0 0
586 196 3 -1.1794 41.0520588064783 33.68691516858546 1.1068206790825403 0 0 0
587 196 2 0.5897 40.700159957023125 33.72008595061502 1.9963702738428324 0 0 0
588 196 2 0.5897 40.80946214207582 32.818697452598684 0.7849886135433982 0 0 0
589 197 3 -1.1794 44.86326353189624 33.88770314541388 3.14712518474288 0 0 0
590 197 2 0.5897 45.62426536460791 33.60329502734926 3.6533069258506594 0 0 0
591 197 2 0.5897 44.136457237361014 33.371759905252844 3.4961061843671914 0 0 0
1117 373 3 -1.1794 39.563963526288624 27.86924093314069 7.14861926761693 0 0 0
1119 373 2 0.5897 38.946800255667036 27.156146488578162 7.312440078879239 0 0 0
1120 374 3 -1.1794 41.676357617202704 27.29381551637274 5.642036617746899 0 0 0
1122 374 2 0.5897 42.41000811134022 27.55167595022249 6.2001555451911 0 0 0
1123 375 3 -1.1794 44.5423244751609 25.730673831656418 4.940159938707982 0 0 0
1124 375 2 0.5897 45.48509171823206 25.877625518063233 4.863828239822618 0 0 0
1125 375 2 0.5897 44.19505413125055 26.562563672687435 5.262020441350051 0 0 0
1180 394 3 -1.1794 41.85676423180457 29.980888088188564 6.864320715950166 0 0 0
1181 394 2 0.5897 41.183505770222745 29.417235591042175 6.483202750976007 0 0 0
1182 394 2 0.5897 42.47543587265292 30.13255729256113 6.149846269750216 0 0 0
1183 395 3 -1.1794 43.70383087352866 29.005709179680572 4.732176622279257 0 0 0
1184 395 2 0.5897 43.00744063700497 28.980318024172828 4.075954745625591 0 0 0
1185 395 2 0.5897 44.50854368906461 29.109119123176722 4.2242631122203855 0 0 0
1234 412 3 -1.1794 41.666175993559726 34.03419097167205 3.7667005729822027 0 0 0
1235 412 2 0.5897 42.27417584147511 34.18014888575191 3.04194947748029 0 0 0
1236 412 2 0.5897 41.96961387284906 33.22331488351361 4.174912572851483 0 0 0
1237 413 3 -1.1794 43.801192862550764 32.33111616143595 5.227413706616228 0 0 0
1238 413 2 0.5897 43.830022591368454 32.411295012375355 6.180813715161922 0 0 0
1239 413 2 0.5897 44.18128946111019 31.471283698355805 5.047286230422025 0 0 0
1726 576 3 -1.1794 39.791594938368554 24.853263971747154 8.390833622350991 0 0 0
1791 597 2 0.5897 40.106328038281674 27.604335449583616 8.981904166702272 0 0 0
1793 598 2 0.5897 42.17235592620804 30.031398815745785 8.723254701319032 0 0 0
1850 617 2 0.5897 39.23781427325799 33.778713607040316 8.023180845415656 0 0 0
1853 618 2 0.5897 40.78433723538808 31.357751146179762 7.764812813443697 0 0 0
1855 619 3 -1.1794 43.59400543010487 32.72895792515145 7.891745392684276 0 0 0
30011 0 1 0 39.00352221130255 32.714203251373384 5.307298417851109 0 0 0
30038 0 1 0 46.76348650118919 34.14581562278223 5.719178665518778 0 0 0
30192 0 1 0 47.611807853546885 31.978323344315132 3.4563695260139213 0 0 0
30297 0 1 0 41.58912569060538 30.88055973632103 2.559169020534217 0 0 0
30410 0 1 0 46.48990286119436 30.302496337369146 6.588070392480682 0 0 0
14082 4694 2 0.5897 41.60915618449581 28.784829630862276 0.31564243888464755 0 0 1
1852 618 3 -1.1794 40.366074909937254 32.03975521127468 8.290321251027837 0 0 0
475 159 3 -1.1794 48.31861171594374 26.794853163342403 2.2545862071781535 0 0 0
476 159 2 0.5897 48.1425376220988 26.51206757701425 3.1519500809505177 0 0 0
477 159 2 0.5897 49.27321368963601 26.789755108593617 2.1842951146792244 0 0 0
478 160 3 -1.1794 50.8324816142244 27.342894801555396 2.0541488830889323 0 0 0
480 160 2 0.5897 50.68960421979378 28.25827730847419 2.294757858038922 0 0 0
481 161 3 -1.1794 53.845454157437224 27.34149680675642 1.8805385064278846 0 0 0
482 161 2 0.5897 54.18631749082192 27.219203005509367 2.766590982172697 0 0 0
483 161 2 0.5897 53.13150217928814 27.97081982422975 1.9827975720350421 0 0 0
535 179 3 -1.1794 47.22258596800147 29.370352856912117 1.065724729844555 0 0 0
536 179 2 0.5897 47.493611774458635 28.494957893268133 0.7892101381016058 0 0 0
537 179 2 0.5897 47.28574474058617 29.350688925362984 2.020636002383335 0 0 0
538 180 3 -1.1794 49.717140777443724 30.01226615908079 3.947489275918013 0 0 0
539 180 2 0.5897 50.567923542303845 30.136730066923963 4.368095680963758 0 0 0
540 180 2 0.5897 49.82327435278636 30.390654510094514 3.074682484408114 0 0 0
541 181 3 -1.1794 55.013733377104685 30.214554080218925 3.386796355146497 0 0 0
542 181 2 0.5897 55.90884261066915 29.90185805061484 3.2555317742086576 0 0 0
592 198 3 -1.1794 49.8614168333401 30.84232582860472 1.3227091816830043 0 0 0
593 198 2 0.5897 49.95135087722329 31.793517434675476 1.2645848188550468 0 0 0
594 198 2 0.5897 49.11636978081778 30.636760125745294 0.7580144364778859 0 0 0
595 199 3 -1.1794 52.5071152956363 32.31856942402727 2.8563390662317905 0 0 0
596 199 2 0.5897 52.15111573194747 33.0083410567808 2.2962409429494866 0 0 0
597 199 2 0.5897 51.8102497666181 31.66404647822716 2.903345405117825 0 0 0
598 200 3 -1.1794 54.68429929223607 33.406916992806096 3.809402948417194 0 0 0
599 200 2 0.5897 54.85537977448244 33.69266752057152 4.706794332967895 0 0 0
600 200 2 0.5897 53.805037072834494 33.029918390440784 3.8410892408381714 0 0 0
1126 376 3 -1.1794 47.20977932412592 26.191428426428086 4.828417861966506 0 0 0
1128 376 2 0.5897 46.97979648005975 26.542900656995165 5.688537234185866 0 0 0
1130 377 2 0.5897 51.72290085768271 26.46921731626675 4.765278204087598 0 0 0
1132 378 3 -1.1794 53.74228480736917 26.54709177017969 4.496376955258571 0 0 0
1133 378 2 0.5897 53.437138426990764 25.697783995509322 4.815428172929632 0 0 0
1134 378 2 0.5897 54.35172533557333 26.851245190814332 5.168912746527484 0 0 0
1186 396 3 -1.1794 46.4714318221521 28.661461723598602 3.594028063823427 0 0 0
1187 396 2 0.5897 47.11811289248088 28.026955929261995 3.90295780424277 0 0 0
1188 396 2 0.5897 46.85629027363608 29.514223492450093 3.7962965402475266 0 0 0
1189 397 3 -1.1794 52.44097018198589 30.369209966716305 5.451336872167389 0 0 0
1190 397 2 0.5897 53.054093842100265 29.637271913898353 5.518991111274617 0 0 0
1191 397 2 0.5897 51.908866291573396 30.31067357212935 6.244854880043531 0 0 0
1192 398 3 -1.1794 55.347817085314645 30.660645919964992 6.271356773157145 0 0 0
1193 398 2 0.5897 54.92355389950489 30.3702119435821 5.463965815232418 0 0 0
1194 398 2 0.5897 54.75542131268291 31.321826006358624 6.629322423794415 0 0 0
1240 414 3 -1.1794 49.973999677319334 31.96331195797045 5.728650113000888 0 0 0
1241 414 2 0.5897 49.51989012068923 31.28722466780536 5.22573566949187 0 0 0
1242 414 2 0.5897 49.469411935454644 32.03961308713358 6.538465762508468 0 0 0
1243 415 3 -1.1794 52.19578422430459 33.90388763356201 6.377291628728745 0 0 0
1244 415 2 0.5897 52.32703192478071 33.944903475471165 7.32456341602224 0 0 0
1245 415 2 0.5897 51.55733099555926 33.201516283480586 6.253661203454605 0 0 0
1736 579 2 0.5897 53.060683731896724 26.231726677820088 7.17892055134798 0 0 0
1740 580 2 0.5897 53.494090196963846 26.2147927753493 9.844042089042365 0 0 0
1799 600 2 0.5897 47.96245887271913 29.513132323635777 9.590888199266587 0 0 0
1802 601 2 0.5897 53.8770188040947 27.841655692797207 8.181104571164193 0 0 0
1805 602 2 0.5897 53.85582668051766 30.027835320195074 8.849163127835395 0 0 0
1858 620 3 -1.1794 49.489953830466156 32.415387721908814 8.495804117088488 0 0 0
1862 621 2 0.5897 52.98662929946554 33.821840305711014 8.941921118729537 0 0 0
1866 622 2 0.5897 54.75089459546422 31.983510765329772 8.573613989503947 0 0 0
30089 0 1 0 49.694878980181045 35.09391752469692 3.6027418379336034 0 0 0
30127 0 1 0 49.80225863070849 28.05064366375711 6.594137924722057 0 0 0
30143 0 1 0 52.8214861341917 29.83864670297281 0.6418535811867879 0 0 0
1732 578 3 -1.1794 46.28586140154024 26.98222453741779 7.464618336690138 0 0 0
1735 579 3 -1.1794 52.45413964551256 25.505938075828556 7.032066393073943 0 0 0
1801 601 3 -1.1794 53.806644260661294 28.292064132664766 7.3394327149809815 0 0 0
1864 622 3 -1.1794 54.380297099036696 32.75603052922837 8.146878498851128 0 0 0
14930 4977 2 0.5897 54.008632768592626 34.803381091069795 5.878998623150873 0 0 0
484 162 3 -1.1794 57.02571825603444 25.877265392232616 1.0021993928879793 0 0 0
485 162 2 0.5897 56.240929609208294 25.437961556953606 0.6745557485000108 0 0 0
486 162 2 0.5897 57.38910476707432 25.27018012921145 1.6468922288703578 0 0 0
487 163 3 -1.1794 60.166642026051676 26.227964690391683 2.905125670896686 0 0 0
488 163 2 0.5897 60.1787048120779 26.864476609946017 2.190325887292491 0 0 0
489 163 2 0.5897 60.99676741178822 26.36419466344133 3.36181489498099 0 0 0
543 181 2 0.5897 55.005550728888466 31.089079891268074 2.9977339478902327 0 0 0
544 182 3 -1.1794 58.68453314475461 28.549451133061556 2.3643126506319385 0 0 0
545 182 2 0.5897 58.25399115780778 27.935271613629922 1.7696288539813 0 0 0
546 182 2 0.5897 58.16939708007431 28.504636474871674 3.1698301610538553 0 0 0
601 201 3 -1.1794 56.495824318873126 32.35536404674886 2.103765743330256 0 0 0
602 201 2 0.5897 56.150961700936016 32.68563483922778 2.933357665821521 0 0 0
603 201 2 0.5897 56.1430329419815 32.9512789710913 1.4429666801121181 0 0 0
604 202 3 -1.1794 59.32869658879666 30.998224528657058 1.1303139478354012 0 0 0
605 202 2 0.5897 59.089493320227575 30.26256873123314 1.6940739486967171 0 0 0
606 202 2 0.5897 59.26112493639955 31.7667064132304 1.696972198284828 0 0 0
1135 379 3 -1.1794 57.24559423518889 28.17634847233834 4.625895723528921 0 0 0
1136 379 2 0.5897 56.99641554133087 27.320114944447923 4.278037922542468 0 0 0
1137 379 2 0.5897 58.06915744922294 28.017568183319174 5.087159300597777 0 0 0
1138 380 3 -1.1794 59.25315670954913 25.981577265072325 5.6401104980586245 0 0 0
1139 380 2 0.5897 59.21665210648456 26.343841724064255 4.754862545027505 0 0 0
1140 380 2 0.5897 58.357126679215696 25.697043522285327 5.820115357887062 0 0 0
1143 381 2 0.5897 63.21570658760113 26.869708914682516 5.34170816637676 0 0 0
1246 416 3 -1.1794 56.72865401753173 32.833553896273976 6.06390308668979 0 0 0
1247 416 2 0.5897 57.45677524533482 32.66334230191769 5.466325248674373 0 0 0
1248 416 2 0.5897 56.1232012760703 32.10673958276845 5.917620466914833 0 0 0
1249 417 3 -1.1794 58.9208905059242 31.4942736784468 4.356785816113969 0 0 0
1250 417 2 0.5897 58.42647855723883 30.68559569681697 4.223268879041325 0 0 0
1251 417 2 0.5897 59.81260301836746 31.20198658863258 4.545593794681087 0 0 0
1742 581 2 0.5897 58.64519170283036 27.39929319274648 8.878303566022693 0 0 0
1808 603 2 0.5897 57.57298131745518 29.549475290137906 8.942832459650946 0 0 0
1868 623 2 0.5897 58.026922964825296 32.62780266103224 7.372247693500141 0 0 0
1871 624 2 0.5897 60.35554382659291 31.54939277338305 9.82194065663326 0 0 0
30154 0 1 0 61.585739690912334 33.988536497937254 3.004213211771882 0 0 0
30188 0 1 0 60.617517866999385 34.143834618854825 6.396165840387954 0 0 0
30287 0 1 0 60.470554218891515 28.854451699857776 6.614505533859886 0 0 0
30349 0 1 0 58.09200466278404 34.749341199293745 3.783711718212051 0 0 0
1195 399 3 -1.1794 61.47817977799955 30.842994474400143 4.142558313883419 0 0 0
1196 399 2 0.5897 62.331937876094116 30.86283557319825 4.574918376322797 0 0 0
30196 0 1 0 63.24315810218373 31.605412036926726 0.9425336999601336 0 0 0
1807 603 3 -1.1794 57.210669497749315 30.402030651661878 9.183893036124847 0 0 0
491 164 2 0.5897 64.25399828118273 26.183618690774114 2.190774408208493 0 0 0
1254 418 2 0.5897 63.47935609329442 32.82687568033274 7.248479166626074 0 0 0
490 164 3 -1.1794 63.317141040567336 26.217966362362507 2.3840298861806244 0 0 0
492 164 2 0.5897 62.97787401077444 26.901748106753672 1.8064715655386172 0 0 0
493 165 3 -1.1794 68.55210485951629 27.165418545407277 3.0231353621045995 0 0 0
494 165 2 0.5897 67.96921015959796 27.725666214494744 2.5107015609386174 0 0 0
547 183 3 -1.1794 64.21285744437603 28.850852528045465 2.446329974340738 0 0 0
548 183 2 0.5897 64.96953723469775 29.347018777924973 2.7585577659310476 0 0 0
549 183 2 0.5897 64.00012674198076 28.258483020299707 3.167492789402024 0 0 0
550 184 3 -1.1794 67.9717360800281 28.95452394345639 0.9671766959915492 0 0 0
551 184 2 0.5897 68.33879963107852 29.738945386299797 1.37482622206903 0 0 0
552 184 2 0.5897 67.17257253852107 29.259058316798136 0.5372600683957471 0 0 0
607 203 3 -1.1794 64.70775160269477 34.601848549101625 2.0050021290075706 0 0 0
608 203 2 0.5897 65.14345803699148 34.39054197180566 1.1793256502893774 0 0 0
609 203 2 0.5897 63.870759723417265 34.13964111511152 1.9598274684777934 0 0 0
1141 381 3 -1.1794 63.72666387283261 27.62696039350163 5.055832827969386 0 0 0
1142 381 2 0.5897 64.56540245603321 27.535007031146947 5.507821804559799 0 0 0
1144 382 3 -1.1794 66.59707003157742 27.168006253923085 5.64690942066866 0 0 0
1145 382 2 0.5897 67.54832707787989 27.15946864880062 5.540754229880028 0 0 0
1147 383 3 -1.1794 69.45054263526941 27.67049974792714 5.842697264236369 0 0 0
1148 383 2 0.5897 69.55056563655465 27.142732171372966 6.634965215588207 0 0 0
1149 383 2 0.5897 69.68456779640177 27.077837022756277 5.128404132218358 0 0 0
1197 399 2 0.5897 61.557776497772004 31.471743778619867 3.425223036338845 0 0 0
1198 400 3 -1.1794 66.99737896482658 29.82086578419962 5.764550525471697 0 0 0
1199 400 2 0.5897 66.22124308490186 30.233130463074854 5.385232968219548 0 0 0
1200 400 2 0.5897 66.865553803466 28.883672470487927 5.621287440130114 0 0 0
1201 401 3 -1.1794 69.09454798681891 30.01103784234993 7.33758060805997 0 0 0
1202 401 2 0.5897 68.21401810137917 29.94651776433963 6.967802085013359 0 0 0
1203 401 2 0.5897 69.64181919036764 29.494921751796277 6.745677295773871 0 0 0
1252 418 3 -1.1794 63.82663564944923 33.15313181694471 6.418307040568895 0 0 0
1253 418 2 0.5897 64.76880445265303 32.993220297658546 6.472883860350599 0 0 0
1255 419 3 -1.1794 66.58348764943796 33.40400052276254 6.672094346645565 0 0 0
1256 419 2 0.5897 67.51925739987841 33.379190597673094 6.472215433684489 0 0 0
1257 419 2 0.5897 66.52416566277583 33.10785939928385 7.580397520297442 0 0 0
1258 420 3 -1.1794 69.31191642713449 32.840869801993705 5.774593168471683 0 0 0
1259 420 2 0.5897 70.25028563762514 32.68026785156111 5.675080644503006 0 0 0
1260 420 2 0.5897 68.96385507914157 32.020724642312196 6.124518564452943 0 0 0
1747 583 3 -1.1794 62.95534959328704 26.451367325963595 8.28022162624012 0 0 0
1748 583 2 0.5897 63.184485083445225 26.358656189521945 7.355487292883463 0 0 0
1752 584 2 0.5897 66.12053053754474 26.662819530519812 8.847076130617136 0 0 0
1755 585 2 0.5897 69.03357964867924 26.944097558077207 9.311342672521652 0 0 0
1814 605 2 0.5897 66.63294681827054 30.43872681515793 9.583870132326874 0 0 0
1876 626 3 -1.1794 66.78539274022367 32.57071540668496 9.394617717400044 0 0 0
1880 627 2 0.5897 70.14598354441308 32.15654926025247 9.129105958729365 0 0 0
30156 0 1 0 65.67416417637449 31.872750481066685 3.5025941896881063 0 0 0
30213 0 1 0 63.33461852029863 29.872100484455657 8.090296334199655 0 0 0
21071 7024 2 0.5897 54.90283531884156 0.18503687938635 28.68438009016562 0 1 0
1265 422 2 0.5897 4.719601904544153 1.3746242160433673 9.49364657675507 0 0 0
1316 439 2 0.5897 4.236425764275149 6.627849914862041 9.236496548252935 0 0 0
1261 421 3 -1.1794 2.7406697886548277 3.250793901387193 8.50116315066358 0 0 0
1263 421 2 0.5897 2.93936643833437 3.1918072233140005 7.56667348124574 0 0 0
1264 422 3 -1.1794 4.5791788994437175 1.203459294705942 10.424890872426877 0 0 0
1266 422 2 0.5897 3.9614458106179233 0.4725213299207205 10.444070016526732 0 0 0
1312 438 3 -1.1794 1.9434188452902896 5.7522903080370265 9.155319933828567 0 0 0
1314 438 2 0.5897 2.1707747871691434 4.8898562434396995 9.502807117511209 0 0 0
1315 439 3 -1.1794 5.0586171268075075 6.513961577094108 9.713216944453064 0 0 0
1317 439 2 0.5897 5.1376798354124515 5.56753528894179 9.832624608690494 0 0 0
1362 454 2 0.5897 1.7457904586242774 8.10862687825139 8.816285966914643 0 0 0
1882 628 3 -1.1794 5.036419113341373 3.8386803940720844 11.381040106764685 0 0 0
1883 628 2 0.5897 4.675481256901426 3.0783198963307825 10.925182342568792 0 0 0
1884 628 2 0.5897 5.934839170866546 3.5864808138101814 11.594273187246968 0 0 0
1939 647 3 -1.1794 1.7811534891353231 5.875003738897591 12.297373794769465 0 0 0
1940 647 2 0.5897 2.126425657198682 6.002346126931286 11.413743360376222 0 0 0
1941 647 2 0.5897 2.3782052873251933 6.366493000198734 12.861465282657543 0 0 0
1942 648 3 -1.1794 5.035374205324727 6.235845523610058 12.66584850800929 0 0 0
1943 648 2 0.5897 5.099778409243548 6.650753417002888 11.805653531828579 0 0 0
1944 648 2 0.5897 5.396427536574943 5.358781673117272 12.536887454099507 0 0 0
2004 668 2 0.5897 4.712467922237307 9.479861284929783 12.493698401371251 0 0 0
2527 843 3 -1.1794 3.1348876294724044 2.363022547249098 14.935634502481793 0 0 0
2528 843 2 0.5897 3.765879100193334 1.6614157047659022 14.774919267898971 0 0 0
2529 843 2 0.5897 3.199415155281628 2.5332050549906944 15.87537211964637 0 0 0
2530 844 3 -1.1794 5.772618079384684 3.8208012313023763 14.823455868562775 0 0 0
2531 844 2 0.5897 4.864134201642221 4.061902977587373 14.642460155710074 0 0 0
2532 844 2 0.5897 5.711648634934473 3.1454745696637847 15.499065932413597 0 0 0
2578 860 3 -1.1794 3.4872602486659363 5.478334988243089 14.68405453377666 0 0 0
2579 860 2 0.5897 3.840033757994162 5.459219922779899 13.794437663280242 0 0 0
2580 860 2 0.5897 2.8240669232999362 4.788186639338314 14.694116105485787 0 0 0
2581 861 3 -1.1794 6.919526428950382 6.071685410454607 15.451153815563977 0 0 0
2582 861 2 0.5897 7.35175396602858 6.317676235099071 14.633292057952836 0 0 0
2583 861 2 0.5897 6.329856391036706 5.358669774721722 15.205940024229927 0 0 0
2630 877 2 0.5897 5.403135843886512 7.758185783624777 14.596262673468514 0 0 0
3177 1059 2 0.5897 1.4831097398932118 6.449881744811005 17.941684756709382 0 0 0
30411 0 1 0 6.471908905118032 1.0557875833034653 13.452635990876134 0 0 0
30257 0 1 0 7.920186463623061 9.084903924060166 11.300037563825018 0 0 0
1936 646 3 -1.1794 2.4547725233328137 2.97045829304995 12.103072898861868 1 0 0
1937 646 2 0.5897 3.0978935820875892 2.672556045616533 12.746407476069825 1 0 0
2577 859 2 0.5897 0.14841510519067388 1.3539493360269446 16.042017429119532 1 0 0
1270 424 3 -1.1794 12.207810526523463 1.0673747918451126 9.960775087964134 0 0 0
1272 424 2 0.5897 11.526125537451536 0.5777315026509501 9.500572685752429 0 0 0
1273 425 3 -1.1794 15.047469629114957 3.823581933010966 8.278441373278731 0 0 0
1319 440 2 0.5897 8.478250587158174 4.03822965564128 9.256709456458838 0 0 0
1370 457 2 0.5897 15.691542555901087 10.259200986909798 10.432496855774263 0 0 0
1267 423 3 -1.1794 9.323110026298325 1.951585906280453 9.42989158126181 0 0 0
1268 423 2 0.5897 10.272520483028027 1.8870501602066552 9.533269002281566 0 0 0
1269 423 2 0.5897 8.970378912361472 1.3105710393744496 10.0470728029674 0 0 0
1271 424 2 0.5897 12.622843741677153 1.5979048235850661 9.280689440047828 0 0 0
1318 440 3 -1.1794 8.123257161929859 4.910790943028563 9.42654280150495 0 0 0
1320 440 2 0.5897 8.396776062946742 5.432223101906772 8.671872593333099 0 0 0
1321 441 3 -1.1794 14.486049059003054 6.552155616301706 9.191206910583018 0 0 0
1322 441 2 0.5897 14.304269354204868 5.6479196132918 8.935187130801067 0 0 0
1885 629 3 -1.1794 7.6178756464674855 3.915779973909606 11.975075775164147 0 0 0
1886 629 2 0.5897 7.934062254548019 4.299110044129686 11.156957723004359 0 0 0
1887 629 2 0.5897 8.073048160277752 3.0761095409961428 12.038348130212132 0 0 0
1888 630 3 -1.1794 12.570379460403949 2.279705944459333 12.59919984992294 0 0 0
1889 630 2 0.5897 12.5881771614615 1.6787853522710194 13.344055079372792 0 0 0
1890 630 2 0.5897 13.003931195472735 1.799983713055609 11.893415754751107 0 0 0
1891 631 3 -1.1794 15.167038403735557 1.3119560452630075 9.804832003045368 0 0 0
1892 631 2 0.5897 14.97133285058076 2.150137580940294 9.386045824000869 0 0 0
1893 631 2 0.5897 16.053509101227213 1.4174294854909462 10.150196574487568 0 0 0
1945 649 3 -1.1794 8.439594013252037 6.733056946207341 13.210995303391002 0 0 0
1946 649 2 0.5897 9.36376780742535 6.638163851807361 13.441493721031089 0 0 0
1947 649 2 0.5897 8.28666506746408 6.058130249723328 12.549694996362348 0 0 0
1948 650 3 -1.1794 13.342305110340074 5.008285945232661 12.771881033878385 0 0 0
1949 650 2 0.5897 12.585781490994975 5.288204252893136 12.256566491374514 0 0 0
1950 650 2 0.5897 13.197268261389048 4.07432615777854 12.923258468505873 0 0 0
1951 651 3 -1.1794 15.45815723895114 6.725451005782371 11.751504202394644 0 0 0
1952 651 2 0.5897 15.162799401091076 6.379154792179324 10.909437869830345 0 0 0
1953 651 2 0.5897 14.952479361188487 6.238267912652998 12.402023551279573 0 0 0
2012 671 2 0.5897 15.563684020242114 8.336377507094296 13.49792647624146 0 0 0
2533 845 3 -1.1794 9.106103081835283 3.3617552177855443 14.462699404717236 0 0 0
2534 845 2 0.5897 8.226338523579074 3.738061888395638 14.43741129508251 0 0 0
2535 845 2 0.5897 9.691218637458006 4.112379647382075 14.360549698825901 0 0 0
2536 846 3 -1.1794 11.139536198373692 1.8180062026199482 15.798210374187692 0 0 0
2537 846 2 0.5897 11.211491416716523 0.9283507982227823 15.45242655207482 0 0 0
2538 846 2 0.5897 10.273374990185475 2.11469136157396 15.518971381339194 0 0 0
2584 862 3 -1.1794 10.617290143572465 6.312241973991571 14.9765004569592 0 0 0
2585 862 2 0.5897 11.119057639011864 5.786019739860496 15.599036406960934 0 0 0
2586 862 2 0.5897 11.247935434442741 6.946265059897348 14.635129493868703 0 0 0
2633 878 2 0.5897 8.481469701264807 8.390302874424194 14.436090391074714 0 0 0
2637 879 2 0.5897 12.68660478575983 8.408239980259744 14.893697469847897 0 0 0
2639 880 2 0.5897 16.594353286672746 10.518256549015124 15.629058963138514 0 0 0
3122 1041 2 0.5897 11.658153388187406 2.203853140502763 17.94565507584141 0 0 0
3126 1042 2 0.5897 16.448952428437394 0.7196983454874696 18.998346281765155 0 0 0
30009 0 1 0 11.38036142793415 7.910437871783675 10.574099179332988 0 0 0
30139 0 1 0 7.9390044415107255 4.455399740259813 17.807605264448224 0 0 0
30157 0 1 0 16.356741259798284 2.9821896478288172 12.808639887308084 0 0 0
30164 0 1 0 14.606745816573293 0.69078276440667 14.823858349723876 0 0 0
30313 0 1 0 13.588123694850086 3.923067839519119 15.937383309041483 0 0 0
1367 456 2 0.5897 10.514359668164015 7.432486402096583 6.843672673986989 0 0 0
2635 879 3 -1.1794 12.501860315986264 8.230051794391205 13.97155305413132 0 0 0
1324 442 3 -1.1794 17.60840323948723 5.137738942782257 8.666469829123683 0 0 0
30175 0 1 0 17.183138152306977 6.550707874797311 14.956964993157628 0 0 0
1278 426 2 0.5897 20.569452284100763 1.829447973494965 9.730413330231134 0 0 0
1325 442 2 0.5897 18.151261266382743 4.928078597613234 7.906483172582958 0 0 0
1326 442 2 0.5897 17.170443376135818 5.955450682837058 8.430312428917984 0 0 0
1894 632 3 -1.1794 18.13598379251689 2.0248991356541635 10.250062406802906 0 0 0
1895 632 2 0.5897 18.24331144680018 2.648799230804101 10.968018543558221 0 0 0
1896 632 2 0.5897 18.79824501254114 2.2813196567110228 9.608274880465318 0 0 0
1897 633 3 -1.1794 20.66055371081968 3.1411199999355084 11.246453967994375 0 0 0
1898 633 2 0.5897 21.498295377333594 3.3213092245275324 10.819894878783648 0 0 0
1899 633 2 0.5897 20.817994692993416 2.348400527462065 11.75932793481747 0 0 0
1954 652 3 -1.1794 17.81849531303852 5.421556678890212 11.394221238662569 0 0 0
1955 652 2 0.5897 17.191621299452876 6.08434462311736 11.684003072931421 0 0 0
1956 652 2 0.5897 17.698875053408806 5.3765855925466335 10.445589885089754 0 0 0
1957 653 3 -1.1794 20.20431024263223 6.378751115798816 12.745941802529785 0 0 0
1958 653 2 0.5897 20.98794847955612 6.6510290789176185 12.268440255279977 0 0 0
1959 653 2 0.5897 19.640583932450674 5.987329943868873 12.078682589420728 0 0 0
1962 654 2 0.5897 23.75895105096813 5.96338244794125 11.420724809254091 0 0 0
2015 672 2 0.5897 20.107348652585333 9.984616339124381 11.932559961071519 0 0 0
2539 847 3 -1.1794 21.607588191112587 1.1729680344916744 15.083074662347704 0 0 0
2540 847 2 0.5897 21.356039602620413 0.9327015344366976 14.191319787436676 0 0 0
2541 847 2 0.5897 20.806306869740613 1.5231826431311353 15.472343072311357 0 0 0
2587 863 3 -1.1794 20.552080567284165 5.946855222246368 15.610226825333656 0 0 0
2588 863 2 0.5897 20.46708140560109 6.152646702068404 14.679282274013168 0 0 0
2589 863 2 0.5897 21.35802407527474 5.433910017498724 15.67000577731563 0 0 0
3188 1063 2 0.5897 18.667360946417773 5.749993953512221 17.322914241306187 0 0 0
30024 0 1 0 22.691449115172414 4.009665967480133 14.429701492892866 0 0 0
30096 0 1 0 18.467310592238434 3.2086062418264825 16.039867317670538 0 0 0
30341 0 1 0 21.343018411549696 6.263867239826002 8.967789368171925 0 0 0
2641 881 3 -1.1794 18.197153582118837 10.30178384510613 14.984122262232118 0 0 0
2646 882 2 0.5897 20.849023293260725 8.136437927021088 15.048444105258987 0 0 0
3132 1044 2 0.5897 20.8901579488668 1.293128524474337 18.29786242145641 0 0 0
1280 427 2 0.5897 27.504213469587626 2.0585803284377096 10.638703258883803 0 0 0
1279 427 3 -1.1794 27.125629700052453 2.8409618573894897 10.237722450813314 0 0 0
1281 427 2 0.5897 26.19344462660208 2.640447487088362 10.153718039746055 0 0 0
1327 443 3 -1.1794 24.71481455119499 5.44982622362513 8.233316140041547 0 0 0
1329 443 2 0.5897 24.939876117602683 5.402240371271856 9.162463423647688 0 0 0
1331 444 2 0.5897 27.52685160681345 3.857927430133916 8.577310175180077 0 0 0
1333 445 3 -1.1794 30.73477959300192 6.505003328998725 10.145188009337534 0 0 0
1335 445 2 0.5897 30.466399440962192 6.380262214815592 11.055487357379883 0 0 0
1900 634 3 -1.1794 24.15391878164842 2.604421113489456 10.728289000026454 0 0 0
1901 634 2 0.5897 24.015147071163977 2.302099443747045 11.625827735387924 0 0 0
1902 634 2 0.5897 24.203772413999395 3.5575447163170737 10.801101881143863 0 0 0
1903 635 3 -1.1794 29.415711826657112 2.083881732197336 12.231562389319896 0 0 0
1904 635 2 0.5897 29.36177781852973 1.1337812237207385 12.128448371550451 0 0 0
1905 635 2 0.5897 30.152699879842768 2.343813517579702 11.678827131870277 0 0 0
1960 654 3 -1.1794 24.185085640697046 5.107589749416179 11.373163794000943 0 0 0
1961 654 2 0.5897 24.99110243225245 5.212418234140527 11.878712632086527 0 0 0
1963 655 3 -1.1794 26.633721418100514 3.5013878580998576 12.77977736200893 0 0 0
1964 655 2 0.5897 27.156773597636032 3.3351018450942185 11.995560481191543 0 0 0
1965 655 2 0.5897 25.81753950729559 3.0244346264717037 12.629462808682913 0 0 0
1966 656 3 -1.1794 30.24461801025161 5.188910879530291 12.59302549372006 0 0 0
1967 656 2 0.5897 31.17799244020549 4.977042458756433 12.605449845215018 0 0 0
1968 656 2 0.5897 29.977379457483522 5.149695043697183 13.51132691784333 0 0 0
2542 848 3 -1.1794 25.340405198935898 1.192662397751521 16.316110500455423 0 0 0
2543 848 2 0.5897 24.96201066316531 0.3499551122672563 16.56689697714775 0 0 0
2544 848 2 0.5897 26.22999865192681 0.9814959344652149 16.03280200054229 0 0 0
2545 849 3 -1.1794 27.669257227531695 1.075454676810492 14.86452204823176 0 0 0
2546 849 2 0.5897 27.48227134756139 1.6704001510676674 14.138361936922138 0 0 0
2547 849 2 0.5897 28.55889151271483 1.3008886857669888 15.13648291517488 0 0 0
2548 850 3 -1.1794 30.534397386516314 2.773628240127502 14.53105041342065 0 0 0
2549 850 2 0.5897 30.184579453315244 2.9843535454412824 13.66533970343355 0 0 0
2550 850 2 0.5897 30.084097358424714 3.3745626523323855 15.124632522907783 0 0 0
2590 864 3 -1.1794 28.651930037504503 4.947097766181642 14.778040031495452 0 0 0
2591 864 2 0.5897 27.97241018139468 4.520804793574279 14.25577613545311 0 0 0
2592 864 2 0.5897 28.432631070296566 4.726488512817459 15.68328718238336 0 0 0
2647 883 3 -1.1794 28.57815021602849 7.6015257654185096 16.130422576632355 0 0 0
3134 1045 2 0.5897 24.350330929924205 2.6353731515179404 17.410397796840275 0 0 0
3138 1046 2 0.5897 26.207692697560194 2.200190931243815 17.47868196308235 0 0 0
3191 1064 2 0.5897 24.968000254974097 4.812497889440954 17.497498337582527 0 0 0
3242 1081 2 0.5897 23.797340765786743 7.987966302063918 15.804380335838061 0 0 0
30091 0 1 0 27.095054036210893 7.115247477713463 10.70016406325648 0 0 0
1386 462 2 0.5897 29.5691148842706 7.565332637611597 8.54941341432917 0 0 0
2017 673 3 -1.1794 22.942444923326004 7.539849765829176 11.22668337081795 0 0 0
30020 0 1 0 25.57716632259649 7.272082250994116 14.016335807673526 0 0 0
3190 1064 3 -1.1794 25.31834626783826 5.540226037815234 16.983784120171357 0 0 0
1284 428 2 0.5897 34.96462167266083 3.045149541258585 8.674862120385011 0 0 0
1287 429 2 0.5897 38.284856701493894 3.1684686369398993 9.297108077165078 0 0 0
1336 446 3 -1.1794 34.0728921221857 4.775344219611016 8.818189664152452 0 0 0
1338 446 2 0.5897 34.19255775864661 5.232457857439991 9.650630006048951 0 0 0
1391 464 2 0.5897 36.327186346889796 8.628331483901231 8.152606649624458 0 0 0
1906 636 3 -1.1794 33.50956566058326 1.932865447153539 11.365298385512162 0 0 0
1907 636 2 0.5897 32.69607974264448 1.4386508846586068 11.264185858404058 0 0 0
1908 636 2 0.5897 34.02441903318454 1.4223585909524104 11.990230227090604 0 0 0
1911 637 2 0.5897 38.46724395516645 2.422680289851879 13.686658394585544 0 0 0
1969 657 3 -1.1794 32.87438139004917 4.183739048648154 12.540501992076551 0 0 0
1970 657 2 0.5897 33.357406298643305 4.2591565174623485 13.363442239470713 0 0 0
1971 657 2 0.5897 33.02940558314521 3.2840508893648317 12.252821375172703 0 0 0
1974 658 2 0.5897 41.33059272037315 4.65989881880795 12.220228889401056 0 0 0
2025 675 2 0.5897 33.77368857216474 5.905684395473045 11.497907387362778 0 0 0
2551 851 3 -1.1794 33.41580235584484 3.160046274064235 15.158090939750378 0 0 0
2552 851 2 0.5897 33.41416646825549 3.664916154747188 15.971316308576025 0 0 0
2553 851 2 0.5897 32.57530919418429 3.363412948410701 14.747670691047727 0 0 0
2554 852 3 -1.1794 38.74848485665682 2.1564140210460248 15.862954772955733 0 0 0
2556 852 2 0.5897 39.58452376281852 2.610691769039275 15.758539735458866 0 0 0
2593 865 3 -1.1794 35.8588455489723 6.195706128663338 16.27655397848193 0 0 0
2594 865 2 0.5897 35.27206566404141 6.251876227551456 15.522388180941045 0 0 0
2595 865 2 0.5897 35.95040432756879 5.2570186598128625 16.439999117624616 0 0 0
2598 866 2 0.5897 37.536271675907734 5.600432611435038 15.51176220084767 0 0 0
3143 1048 2 0.5897 32.55042521883963 3.528923485330796 17.830871763381733 0 0 0
3197 1066 2 0.5897 31.907983329784155 5.626830350518446 17.69642857677404 0 0 0
3254 1085 2 0.5897 36.494851803656665 7.766714976075169 16.72145891151529 0 0 0
30151 0 1 0 37.97085201823022 8.567761108119104 11.9614843657784 0 0 0
30234 0 1 0 36.87142171084846 4.8675465279226255 11.133124968730996 0 0 0
30263 0 1 0 35.74169445287327 1.6963658026967476 13.609102746968441 0 0 0
1341 447 2 0.5897 38.64566573359419 7.40573673225238 8.370834194335036 0 0 0
2596 866 3 -1.1794 38.39022571096385 5.394548634490234 15.131491078767855 0 0 0
1389 463 2 0.5897 33.108812296037236 6.82692371600312 8.42174176445899 0 0 0
2023 675 3 -1.1794 33.62581572206672 6.502076722396907 10.76395802595385 0 0 0
2650 884 3 -1.1794 33.11079090791197 6.132979024355575 14.829754317500695 0 0 0
2651 884 2 0.5897 33.06763368837074 7.002901679783907 14.432761370968288 0 0 0
2652 884 2 0.5897 33.351941243810955 6.296936035273851 15.741453695556379 0 0 0
1343 448 2 0.5897 41.61511306091568 8.370254400976957 10.7218290275072 0 0 0
1397 466 2 0.5897 43.41321184122685 10.633156126161271 10.054608481341097 0 0 0
1972 658 3 -1.1794 41.11076642607365 5.500658149121446 12.62151249357542 0 0 0
1288 430 3 -1.1794 40.23303323217559 1.8448998211560463 10.013850529487206 0 0 0
1289 430 2 0.5897 40.70585177701407 2.2536451156352513 10.738834404268117 0 0 0
1291 431 3 -1.1794 44.21785044042611 1.51523140202326 9.444870456500354 0 0 0
1293 431 2 0.5897 43.65980841953189 2.290745779289701 9.386575397337797 0 0 0
1342 448 3 -1.1794 40.966642581906356 7.697699536971378 10.513531436281053 0 0 0
1344 448 2 0.5897 41.03473505153969 7.0681673510826295 11.231364400428228 0 0 0
1909 637 3 -1.1794 38.745946740971306 2.153698318544598 12.811326601299498 0 0 0
1910 637 2 0.5897 38.21203459617128 1.3837502987468298 12.615496644244068 0 0 0
1912 638 3 -1.1794 41.30149737056103 2.5877094131323815 12.598007462406132 0 0 0
1913 638 2 0.5897 41.75132455216279 1.788925594257573 12.322633325670381 0 0 0
1914 638 2 0.5897 40.38412949600617 2.3286832354885107 12.685031755875208 0 0 0
1915 639 3 -1.1794 46.83016344954109 1.5036679187051933 11.828328474787535 0 0 0
1916 639 2 0.5897 47.035497806376846 0.5688245474361026 11.840048689033269 0 0 0
1917 639 2 0.5897 46.50554226791939 1.6669906654633082 10.942790076414084 0 0 0
1973 658 2 0.5897 40.50473150407298 5.278127456537537 13.328217034247794 0 0 0
1975 659 3 -1.1794 43.71505379857685 6.607711666114953 13.436971469411267 0 0 0
1976 659 2 0.5897 42.82561799539626 6.268321551363728 13.33721979170993 0 0 0
1977 659 2 0.5897 43.789339288931615 6.816168489991012 14.368239040402669 0 0 0
2030 677 2 0.5897 41.56348156825935 10.08898745254882 13.272051987456306 0 0 0
2033 678 2 0.5897 44.40353992182118 8.225133551012313 12.38510540527801 0 0 0
2555 852 2 0.5897 38.98351817840714 1.229922432017762 15.913985397712546 0 0 0
2557 853 3 -1.1794 41.053439795275395 3.538172618827395 15.429587474507219 0 0 0
2558 853 2 0.5897 41.49629429048701 3.4462673121447054 14.585985172422117 0 0 0
2559 853 2 0.5897 41.720831305619996 3.3108641170301385 16.077006120488967 0 0 0
2597 866 2 0.5897 38.70418871872391 4.64548447442829 15.638010318827206 0 0 0
2599 867 3 -1.1794 43.79144636781899 5.437721540581336 16.359847545532126 0 0 0
2600 867 2 0.5897 44.17576627494439 4.609449112153307 16.647064564478242 0 0 0
2601 867 2 0.5897 42.851499136820415 5.262848827643722 16.313483565468346 0 0 0
2657 886 2 0.5897 38.561141610312575 8.643270286638398 14.733802621535572 0 0 0
2660 887 2 0.5897 40.642361949797554 7.734758451851894 13.769176357662642 0 0 0
2664 888 2 0.5897 44.21077229640931 8.47194307971496 16.058599974824443 0 0 0
3149 1050 2 0.5897 38.69656005510228 3.048846220891096 17.573284162071804 0 0 0
3200 1067 2 0.5897 38.53471366194778 5.672893947417872 18.407693805993635 0 0 0
30047 0 1 0 46.15829957554012 7.123979213064964 10.64844970701844 0 0 0
30171 0 1 0 44.38628758964132 2.897813069964554 14.119318224335588 0 0 0
30237 0 1 0 43.59111339635639 4.402637867995672 10.666535365288297 0 0 0
2659 887 3 -1.1794 40.28194850734112 7.738614920862747 14.655922722271946 0 0 0
3203 1068 2 0.5897 40.73966315529289 6.291086455600385 16.648264969421113 0 0 0
3204 1068 2 0.5897 41.008747723406444 4.8024700491864705 16.589024378616497 0 0 0
1345 449 3 -1.1794 50.1388937572357 5.521337873509587 9.40925975921183 0 0 0
1294 432 3 -1.1794 49.291851241235705 2.9108630408826874 8.968362055334422 0 0 0
1296 432 2 0.5897 49.92477457387015 2.292836645060885 9.333988559350347 0 0 0
1297 433 3 -1.1794 53.53418093143323 1.6776708952437753 9.97112049451701 0 0 0
1299 433 2 0.5897 52.73237074879218 1.638830972396157 10.492487589401497 0 0 0
1346 449 2 0.5897 49.85712811722888 5.416574735718121 10.318030551584044 0 0 0
1347 449 2 0.5897 49.935111162079345 4.682067846953068 8.99654927663271 0 0 0
1918 640 3 -1.1794 50.96809468104041 2.393214965723936 10.95575903145329 0 0 0
1919 640 2 0.5897 50.125853370415776 2.8130840203454897 10.780912695442286 0 0 0
1920 640 2 0.5897 50.74300939232938 1.5903289396164813 11.42580195884112 0 0 0
1921 641 3 -1.1794 54.27123929940759 2.4208262845466293 12.277265017562291 0 0 0
1922 641 2 0.5897 54.172236530252434 2.432253858036857 11.325267313841318 0 0 0
1923 641 2 0.5897 54.24487848727089 1.4927667927697017 12.51016444855337 0 0 0
1978 660 3 -1.1794 48.6860807623746 4.21940853045174 11.689817465024039 0 0 0
1979 660 2 0.5897 49.38891224008918 4.6870635287039075 12.140992621815817 0 0 0
1980 660 2 0.5897 48.27166595804719 3.6921135174172295 12.372790706637902 0 0 0
1981 661 3 -1.1794 51.1525573285737 5.3144391936693545 12.632317610158317 0 0 0
1982 661 2 0.5897 51.210266446694575 4.386880789483278 12.40310731946412 0 0 0
1983 661 2 0.5897 51.81048920725254 5.433777825410017 13.317237481868473 0 0 0
1984 662 3 -1.1794 54.337047364079176 5.198889549404038 12.289467248798811 0 0 0
1985 662 2 0.5897 54.27037875681458 4.244510148796256 12.258695794035471 0 0 0
1986 662 2 0.5897 53.880882583157934 5.496826560365586 11.502460849548722 0 0 0
2036 679 2 0.5897 50.54097339407826 9.70742110589524 12.370589466583898 0 0 0
2560 854 3 -1.1794 47.68204722493228 3.5375576025359368 14.506752869835017 0 0 0
2561 854 2 0.5897 47.304850344521 2.6703765246347833 14.358593455025748 0 0 0
2562 854 2 0.5897 47.40202089618024 3.7731435052621496 15.391239266461971 0 0 0
2563 855 3 -1.1794 50.517870762430206 3.5841658953826108 14.941371150385633 0 0 0
2564 855 2 0.5897 51.11357700463551 4.281143391411108 14.666439992479079 0 0 0
2565 855 2 0.5897 49.948743161928604 3.997181343997708 15.5907882439383 0 0 0
2566 856 3 -1.1794 54.308254417166125 1.7831218842663787 15.54696007085074 0 0 0
2567 856 2 0.5897 53.8351901462016 1.9670168372574022 16.35851778352441 0 0 0
2568 856 2 0.5897 53.64939014155918 1.4027964293697979 14.966027428481912 0 0 0
2602 868 3 -1.1794 46.82850924061342 5.996415837174521 15.839750439403508 0 0 0
2603 868 2 0.5897 45.929962185266774 5.82328532423937 16.12059149211605 0 0 0
2604 868 2 0.5897 46.89207662486586 5.590748782150686 14.975096905855533 0 0 0
2605 869 3 -1.1794 51.18783809495812 6.385664405463295 15.992966177213196 0 0 0
2606 869 2 0.5897 51.886848706066154 5.998503367267201 15.465974311407807 0 0 0
2607 869 2 0.5897 51.24267568727989 5.9326665916952726 16.834403651043676 0 0 0
2608 870 3 -1.1794 53.27636446371264 5.052413157827878 14.785992920168775 0 0 0
2609 870 2 0.5897 53.61321680980501 5.2072042565591286 13.90349531197367 0 0 0
2610 870 2 0.5897 53.922105662387295 4.473609472987126 15.191253460629701 0 0 0
2667 889 2 0.5897 47.98060029059982 8.692181964792345 15.822598231429968 0 0 0
3158 1053 2 0.5897 52.9110889661025 1.248153180301668 17.339432747570697 0 0 0
30034 0 1 0 51.95849562639185 8.027190770473034 10.403503204078564 0 0 0
30366 0 1 0 48.72052664766487 1.610450967346983 17.216347772758617 0 0 0
30211 0 1 0 48.84466214727831 7.773928658811289 13.227951275743944 0 0 0
3157 1053 3 -1.1794 52.78702962941922 2.1243678127577206 17.704245702876634 0 0 0
3206 1069 2 0.5897 46.64264168509208 6.140029340499059 17.813521947736668 0 0 0
3208 1070 3 -1.1794 51.75943839992263 4.946202796499652 18.079834980901992 0 0 0
3211 1071 3 -1.1794 54.786728357926 5.574540618564329 17.147002176668728 0 0 0
17641 5881 3 -1.1794 51.55466440945963 0.5247160569312498 15.018992238628652 0 1 0
1302 434 2 0.5897 55.45923741802563 1.8606216975463716 7.515540189315856 0 0 0
1303 435 3 -1.1794 59.688610801584694 3.1754270470144568 8.649901643950631 0 0 0
1305 435 2 0.5897 60.36648399582792 3.1538927185823806 9.325369167108184 0 0 0
1350 450 2 0.5897 58.49768522371694 6.209440305823198 8.33984372857512 0 0 0
1407 469 2 0.5897 57.40104328141422 7.867049907023469 9.78049090007843 0 0 0
1924 642 3 -1.1794 56.845210901610294 1.9809486028835177 13.848172618231382 0 0 0
1925 642 2 0.5897 56.84295452104281 1.0246745538957203 13.806146379877138 0 0 0
1926 642 2 0.5897 55.93544633623964 2.2304438495511114 13.685961507414579 0 0 0
1927 643 3 -1.1794 59.0946100304727 2.8520831665688227 11.88528404240422 0 0 0
1928 643 2 0.5897 59.929129986191086 2.6487767144904817 12.30774674996441 0 0 0
1929 643 2 0.5897 58.439169325029624 2.711304837610607 12.568519584064251 0 0 0
1987 663 3 -1.1794 56.659702169432585 6.582264296398515 13.511221153169377 0 0 0
1988 663 2 0.5897 57.14172096656902 5.762434877381612 13.402734124481608 0 0 0
1989 663 2 0.5897 55.740442835001915 6.335376075905688 13.410026345074899 0 0 0
1990 664 3 -1.1794 59.28986688777804 6.200754728865374 11.912953657100225 0 0 0
1991 664 2 0.5897 58.9464353423377 5.561119338014701 11.289132320564018 0 0 0
1992 664 2 0.5897 59.39862501342331 5.708137607700042 12.72642309811381 0 0 0
2040 680 2 0.5897 54.4457324642763 9.876764297084973 13.685930195730666 0 0 0
2043 681 2 0.5897 56.47847705183667 7.8951972046179195 11.285061235474915 0 0 0
2045 682 2 0.5897 60.59371128810861 8.82990482729093 11.344749753287987 0 0 0
2569 857 3 -1.1794 59.38672059085977 2.3539544601029148 15.062813281831584 0 0 0
2570 857 2 0.5897 59.482769540945384 3.2712531842731534 15.318878437453373 0 0 0
2571 857 2 0.5897 58.48661275827031 2.28671903485321 14.74419757731535 0 0 0
2611 871 3 -1.1794 57.22492518338698 4.523098496555478 16.28149049577483 0 0 0
2612 871 2 0.5897 56.43666168426887 5.054788151392454 16.391847206463275 0 0 0
2613 871 2 0.5897 57.11448224283337 3.799331044378484 16.898089512936092 0 0 0
2614 872 3 -1.1794 59.60177114317741 5.0292145430204735 14.584044666493876 0 0 0
2615 872 2 0.5897 60.05957848645352 5.814565044288213 14.883825991517856 0 0 0
2616 872 2 0.5897 58.8457489137786 4.955118547347216 15.166429165717048 0 0 0
2618 873 2 0.5897 61.865571453599244 4.8888891277641235 13.804935824224021 0 0 0
2673 891 2 0.5897 58.16904606815587 8.498095635145562 13.896162189633733 0 0 0
30130 0 1 0 54.26685240965538 5.60908200909503 8.527217959813608 0 0 0
30367 0 1 0 54.75507027626125 8.348685894216118 15.846015447078345 0 0 0
30379 0 1 0 56.60770437179217 3.574351410089437 10.266621372111516 0 0 0
1930 644 3 -1.1794 61.570446524078626 1.8068796402074119 10.7337592050273 0 0 0
1932 644 2 0.5897 61.539249849369845 2.037503721924801 11.662237187191282 0 0 0
30408 0 1 0 62.3759672425353 4.829505484689693 10.742822019775042 0 0 0
1405 469 3 -1.1794 57.06783251556145 7.162975482582543 9.224180113716306 0 0 0
1409 470 2 0.5897 60.27777915281601 8.34974750687491 8.10331394956549 0 0 0
2674 892 3 -1.1794 60.16348561648291 7.326699174382139 15.637275400343661 0 0 0
2675 892 2 0.5897 61.05050061406 7.439749448733022 15.29572680044457 0 0 0
3165 1055 2 0.5897 59.674848459837015 1.6128112221494644 17.36971760550291 0 0 0
1416 472 2 0.5897 65.88548257463447 9.131009191063558 9.416197881386173 0 0 0
1306 436 3 -1.1794 66.48014267959121 3.359421030697234 8.654352954806575 0 0 0
1307 436 2 0.5897 67.34924481250015 3.0269992829833137 8.429879748212104 0 0 0
1308 436 2 0.5897 66.09730300014726 2.6771336410836657 9.205849387840502 0 0 0
1309 437 3 -1.1794 69.97813505193109 3.4440894635838935 8.188500043036834 0 0 0
1311 437 2 0.5897 69.6776979270699 2.5803767294147915 8.471286366749366 0 0 0
1353 451 2 0.5897 63.40647779247457 5.651942199290708 8.064964827371705 0 0 0
1356 452 2 0.5897 66.17834345659756 6.659154708061639 9.020168110776295 0 0 0
1357 453 3 -1.1794 69.54366255621092 6.61409073478245 8.252879269555175 0 0 0
1358 453 2 0.5897 70.2821481443939 6.437489209104372 7.670056584585471 0 0 0
1418 473 2 0.5897 67.6817031812125 7.824479851023677 8.545125980353342 0 0 0
1931 644 2 0.5897 61.52391547901727 0.8508801614364082 10.722245518939825 0 0 0
1933 645 3 -1.1794 65.5258359935169 0.8649063290788834 10.3101511266891 0 0 0
1934 645 2 0.5897 64.99204181380695 0.5811419243018786 9.568009771077001 0 0 0
1935 645 2 0.5897 65.3627421870544 1.805718882657027 10.377260940281323 0 0 0
1938 646 2 0.5897 2.882299974872523 3.701658623754072 11.657207325191091 1 0 0
1993 665 3 -1.1794 67.1386410879287 6.480126330917738 11.713013814714751 0 0 0
1994 665 2 0.5897 67.24853427824402 6.1150195646746965 12.59099554488873 0 0 0
1995 665 2 0.5897 68.02109798767863 6.740853231851674 11.449342520398616 0 0 0
1996 666 3 -1.1794 69.50427870654842 7.06259377252051 11.02721375680559 0 0 0
1997 666 2 0.5897 69.99458661593621 6.793673373500904 10.250352941011984 0 0 0
1998 666 2 0.5897 70.06317048921814 6.811424547787703 11.76259563782436 0 0 0
2048 683 2 0.5897 62.69240132305059 8.394575782135002 10.87292792682995 0 0 0
2051 684 2 0.5897 67.10626642598213 8.472978611767493 11.852591688036405 0 0 0
2055 685 2 0.5897 69.69005051980936 8.686538222991036 10.854851622417048 0 0 0
2572 858 3 -1.1794 61.89367754856099 2.5270571559292105 13.37373589179404 0 0 0
2573 858 2 0.5897 62.48325378805334 1.797988690141988 13.566324035135452 0 0 0
2574 858 2 0.5897 61.2711336208862 2.5307700163759277 14.100823543366324 0 0 0
2575 859 3 -1.1794 0.04250192072106664 0.9930584034177536 16.922228674094878 1 0 0
2576 859 2 0.5897 69.55410372553646 0.4530557110427676 16.866937501071796 0 0 0
2617 873 3 -1.1794 62.662457316428295 4.976298260173463 14.327970422880979 0 0 0
2619 873 2 0.5897 62.913103970278954 4.076159441597938 14.535716775498733 0 0 0
2620 874 3 -1.1794 66.19070045327302 5.8766147265843545 15.241468833766195 0 0 0
2621 874 2 0.5897 66.93649608187762 5.527093393048336 15.72917369267786 0 0 0
2622 874 2 0.5897 65.61792495345074 5.121860585768881 15.1054340663993 0 0 0
2623 875 3 -1.1794 0.6077454185173378 6.558060999763925 15.605046908050063 1 0 0
2624 875 2 0.5897 1.1567020628352807 7.255447608695032 15.246535699567302 1 0 0
2625 875 2 0.5897 1.2262432351707147 5.875017745514027 15.864168943891231 1 0 0
2678 893 2 0.5897 62.85320508108329 6.62328660051012 14.296941199464452 0 0 0
2681 894 2 0.5897 67.8824673686818 7.555329571452896 14.498362311381454 0 0 0
2684 895 2 0.5897 69.3277739596739 9.237138914891082 15.196469302275798 0 0 0
3173 1058 2 0.5897 0.24026772314839584 3.016497798729457 18.05949888161058 1 0 0
3218 1073 2 0.5897 65.92590390844624 7.102151803487274 18.142098826670182 0 0 0
30078 0 1 0 68.65035547266609 1.8016578076083352 10.765619552598706 0 0 0
30268 0 1 0 69.73157259099187 3.9758081308052513 13.99494313533469 0 0 0
30273 0 1 0 66.86407291227914 0.855583593539995 14.87976252699087 0 0 0
30345 0 1 0 63.887698616735534 3.0687317774699903 16.955402801424572 0 0 0
30404 0 1 0 65.27039929404864 3.4274900111398545 12.748498223486617 0 0 0
1411 471 3 -1.1794 63.16823013125339 7.7831220319044 9.173162175258032 0 0 0
1414 472 3 -1.1794 65.30886714627444 8.858416113850355 10.129948590208143 0 0 0
2049 683 2 0.5897 62.7622633790805 8.273357999546828 12.380350442267002 0 0 0
2677 893 3 -1.1794 62.84888883143346 7.577880497304942 14.226487230422723 0 0 0
2627 876 2 0.5897 3.319820597277719 8.42082422148083 14.637193845920692 0 0 0
1361 454 2 0.5897 0.8114142352880536 9.233067267071046 9.209312185171518 0 0 0
1478 493 2 0.5897 3.453584062005776 13.41549499462039 8.724723312735009 0 0 0
1479 493 2 0.5897 4.881920265913216 13.420397425164998 8.223000299837107 0 0 0
1480 494 3 -1.1794 6.428978235056426 13.89237578444552 9.061417829277698 0 0 0
1482 494 2 0.5897 6.199455420116285 14.421603204756362 9.825269574792177 0 0 0
1999 667 3 -1.1794 2.235885358953915 9.51625445344408 12.290458932378108 0 0 0
2000 667 2 0.5897 3.0976782615130882 9.931047878640959 12.25182943111419 0 0 0
2001 667 2 0.5897 2.160883485229191 9.20219333158504 13.191553961173026 0 0 0
2002 668 3 -1.1794 4.717099427151434 10.260272805371875 11.939470079202561 0 0 0
2003 668 2 0.5897 4.670695724629889 9.92029845648038 11.04588411474237 0 0 0
2056 686 3 -1.1794 6.641137566390537 12.160022135008004 11.888557973669945 0 0 0
2057 686 2 0.5897 6.721984083466177 12.530460562460796 12.767461176640868 0 0 0
2058 686 2 0.5897 6.062631822035228 11.405380931123634 11.998470841524062 0 0 0
2116 706 3 -1.1794 3.906179979146414 13.763795380679266 12.019960662471865 0 0 0
2117 706 2 0.5897 4.202284569313679 12.868313675003183 12.183258417562783 0 0 0
2118 706 2 0.5897 3.309060681335792 13.954781098360783 12.743289644950348 0 0 0
2119 707 3 -1.1794 6.044206617795956 15.169985934017102 11.324273963972068 0 0 0
2120 707 2 0.5897 5.355329510568183 14.741315067858142 11.832133518164754 0 0 0
2121 707 2 0.5897 5.78489608672033 16.0910068397375 11.297625377634434 0 0 0
2626 876 3 -1.1794 2.4654832719718693 8.588636829584189 15.034910203451242 0 0 0
2628 876 2 0.5897 2.633948041895955 9.268182884844727 15.68764936802087 0 0 0
2629 877 3 -1.1794 5.198387585068511 8.68953356782588 14.679340513269166 0 0 0
2631 877 2 0.5897 5.410956798257663 8.901843852915531 15.588170092204107 0 0 0
2743 915 3 -1.1794 1.8794109518524413 14.170075287850098 14.668250268675578 0 0 0
2744 915 2 0.5897 1.9644565636419535 13.251916233642891 14.925122964494369 0 0 0
2745 915 2 0.5897 2.178980769688915 14.661919716948042 15.432827800739807 0 0 0
3287 1096 2 0.5897 3.6572080676597993 11.207953353555846 18.81852855319442 0 0 0
3344 1115 2 0.5897 2.8379065580083824 14.04832869454916 17.64695483023179 0 0 0
30133 0 1 0 2.2075391531048973 15.930350472969595 9.91155138717189 0 0 0
30221 0 1 0 3.810753491021552 17.300716756305455 14.628418083818081 0 0 0
30424 0 1 0 5.331979996201051 11.974034286633321 14.677534219143379 0 0 0
3290 1097 2 0.5897 6.485102982741599 11.520947606113978 17.712090150297254 0 0 0
1426 476 3 -1.1794 15.78361380924301 13.43675156330208 9.39233834489901 0 0 0
2006 669 2 0.5897 9.4815806699074 12.153134253692238 13.236373404740457 0 0 0
2009 670 2 0.5897 11.098398667791418 11.05573636183802 10.34958231568558 0 0 0
1365 455 2 0.5897 9.2440340984489 10.899682841436396 8.032737358691682 0 0 0
1371 457 2 0.5897 15.542899401732843 8.860761635671855 9.871989985765289 0 0 0
1420 474 3 -1.1794 8.641681812505833 11.512077986299122 9.474590708004591 0 0 0
1422 474 2 0.5897 8.719302778327497 11.462255236066428 10.427336510398797 0 0 0
1423 475 3 -1.1794 11.120962251906276 12.860819750216457 8.395483825278848 0 0 0
1425 475 2 0.5897 10.978105454858325 13.785138298636838 8.599100858923887 0 0 0
1428 476 2 0.5897 16.272501314164707 12.672585894418916 9.69774132384175 0 0 0
1483 495 3 -1.1794 9.028502827955355 14.686051673012066 9.563698713870638 0 0 0
1485 495 2 0.5897 8.193875254505674 14.33696987156002 9.251014102587733 0 0 0
2005 669 3 -1.1794 10.110735947218057 11.482438029269922 12.9707364359689 0 0 0
2007 669 2 0.5897 10.561377858097579 11.242036984532213 13.780280382283294 0 0 0
2008 670 3 -1.1794 11.584707925834937 11.675008545390904 10.893858822799098 0 0 0
2010 670 2 0.5897 11.139366565308311 11.651286164451628 11.740818101914353 0 0 0
2011 671 3 -1.1794 15.030888689530212 9.128339913658184 13.426117128070759 0 0 0
2013 671 2 0.5897 14.96642651873136 9.456358548676409 14.323045877428068 0 0 0
2059 687 3 -1.1794 11.459939830777307 14.220078767184459 11.689294285883712 0 0 0
2060 687 2 0.5897 11.083371366094713 13.577668040162857 11.087849177025122 0 0 0
2061 687 2 0.5897 11.186318140297939 13.924952909920073 12.5577774093783 0 0 0
2062 688 3 -1.1794 14.767424919770997 11.645702503915269 11.740698862409921 0 0 0
2063 688 2 0.5897 14.620173110886514 10.923235522684848 12.351101155486038 0 0 0
2064 688 2 0.5897 14.027256555679367 11.60299355024199 11.13525809237949 0 0 0
2122 708 3 -1.1794 8.339056389883314 14.298135096527606 12.343922215252128 0 0 0
2123 708 2 0.5897 8.874614859543996 14.194185989430629 11.557409125023007 0 0 0
2124 708 2 0.5897 7.4949358155407 14.612107599591244 12.019710076315327 0 0 0
2125 709 3 -1.1794 14.142760933739712 15.395281896676323 10.805783460429613 0 0 0
2126 709 2 0.5897 13.316790597711385 14.925209293137273 10.919958926520541 0 0 0
2127 709 2 0.5897 14.811773907566728 14.71076637353545 10.815392524673443 0 0 0
2186 729 2 0.5897 14.718076587576224 17.671959110119413 11.124627378888794 0 0 0
2632 878 3 -1.1794 8.589982182486576 8.955053334247866 15.201279248090533 0 0 0
2634 878 2 0.5897 8.916017374749503 8.371209947182463 15.88615909266722 0 0 0
2636 879 2 0.5897 13.311936555850785 8.458971334021467 13.515916090204467 0 0 0
2638 880 3 -1.1794 15.753090890924666 10.325188933249079 16.042862997721954 0 0 0
2640 880 2 0.5897 15.495669415238106 11.148072906062833 16.45858824392642 0 0 0
2686 896 3 -1.1794 8.468644942451316 11.871255625599117 15.120833980570845 0 0 0
2687 896 2 0.5897 8.439352441631366 10.933808731722955 14.929605896383991 0 0 0
2688 896 2 0.5897 8.547903498031559 11.91948467367855 16.07352658536129 0 0 0
2689 897 3 -1.1794 11.192481433629387 13.85220170637956 14.326141469678676 0 0 0
2690 897 2 0.5897 12.149591137210159 13.855854875968031 14.313470444826338 0 0 0
2691 897 2 0.5897 10.963968308991134 14.014722932993397 15.241347036859148 0 0 0
2692 898 3 -1.1794 14.013403405795389 13.01775002122465 14.15671207532707 0 0 0
2693 898 2 0.5897 14.347120994887337 12.639438143128535 13.34323533336467 0 0 0
2694 898 2 0.5897 14.606067037276784 12.69159116677351 14.83391412943391 0 0 0
2746 916 3 -1.1794 8.341087995297801 14.792720667287597 15.482174853229997 0 0 0
2747 916 2 0.5897 8.63091547171505 14.273376792997452 14.7321657238231 0 0 0
2748 916 2 0.5897 7.399272232530111 14.900741090884758 15.349711119220343 0 0 0
2749 917 3 -1.1794 15.0327449964227 15.634371072837821 14.09735075384134 0 0 0
2750 917 2 0.5897 14.604625304742287 14.907242841723994 13.64543268680031 0 0 0
2751 917 2 0.5897 14.492288463841867 16.396904549699013 13.89075560393864 0 0 0
2789 930 2 0.5897 11.81071899203 17.00927566368028 13.523902698163784 0 0 0
3356 1119 2 0.5897 14.733184509435372 15.93941965036199 15.911819075922011 0 0 0
30266 0 1 0 11.92700205405379 10.600587669319 15.828362447574255 0 0 0
1538 513 2 0.5897 10.275756983176748 17.472465470119587 8.310726735819598 0 0 0
1543 515 3 -1.1794 16.724586844718488 16.286777508443254 8.998413003698875 0 0 0
2183 728 2 0.5897 11.091376822367934 16.0997235411668 11.569951913234643 0 0 0
2787 929 2 0.5897 9.08854039714018 16.356582623457804 14.814933024802997 0 0 0
3229 1077 3 -1.1794 8.639563408026877 7.616839353476121 17.720767803546654 0 0 0
3295 1099 3 -1.1794 15.39003952771461 12.827452439938483 16.521551149331412 0 0 0
3296 1099 2 0.5897 16.12555864399551 12.786074062351107 17.132725023147387 0 0 0
3297 1099 2 0.5897 14.624255255993557 12.608470099477495 17.052450930255926 0 0 0
3350 1117 2 0.5897 8.510802015624728 14.117597054947197 17.022676566780596 0 0 0
3352 1118 3 -1.1794 11.878692664248705 14.967137794033894 16.79340280673741 0 0 0
3355 1119 3 -1.1794 14.648395648961488 15.516396205609283 16.766274373805803 0 0 0
3419 1140 2 0.5897 16.199415949216487 18.18870414922471 17.309307258504703 0 0 0
1369 457 3 -1.1794 16.18835140315921 9.463826110313766 10.24068573261553 0 0 0
1429 477 3 -1.1794 18.60530104261126 11.873060368616285 8.233164619541478 0 0 0
2644 882 3 -1.1794 20.947139468754475 9.085893501035118 14.976754510061431 0 0 0
1372 458 3 -1.1794 18.817565753164075 9.122860861802483 8.772816553211667 0 0 0
1373 458 2 0.5897 17.94026691409475 9.26073221222234 9.1299858612912 0 0 0
1375 459 3 -1.1794 21.44335623395015 10.517790286180224 8.465336688160953 0 0 0
1377 459 2 0.5897 20.735074645951098 9.885649248153953 8.342995727324167 0 0 0
1427 476 2 0.5897 15.823905040290807 13.381564187125017 8.437580514057652 0 0 0
1430 477 2 0.5897 18.623330767296917 12.722329940178426 8.674355469738058 0 0 0
1431 477 2 0.5897 18.47750291848329 11.238818513425889 8.93859829526611 0 0 0
1486 496 3 -1.1794 18.997863121714452 14.604154193218431 9.370635949236272 0 0 0
1488 496 2 0.5897 18.447461098601938 15.257455342992726 8.938794442846925 0 0 0
2014 672 3 -1.1794 20.957622346350906 9.61891188073673 12.176540059246797 0 0 0
2016 672 2 0.5897 20.93722423399425 9.58129852784267 13.132783086875337 0 0 0
2065 689 3 -1.1794 18.47954212795359 10.896424815930816 12.026535014493044 0 0 0
2066 689 2 0.5897 17.921962528335097 11.50861300931608 12.506703117030872 0 0 0
2067 689 2 0.5897 17.912906667200343 10.146243348422953 11.846581209374762 0 0 0
2068 690 3 -1.1794 21.418903908692165 12.338417514804672 12.875989501985284 0 0 0
2069 690 2 0.5897 21.159087264484317 11.576220322575532 12.358512248316979 0 0 0
2070 690 2 0.5897 21.057634102939517 13.086149860015304 12.399950436934404 0 0 0
2128 710 3 -1.1794 20.657434837499938 15.034910973862814 12.171290859016525 0 0 0
2129 710 2 0.5897 20.557679888803296 15.144819956747165 13.116913746759463 0 0 0
2130 710 2 0.5897 20.58059161943307 15.920914954983985 11.817279591648514 0 0 0
2642 881 2 0.5897 18.012807367593876 9.402458972726176 15.255162915613528 0 0 0
2643 881 2 0.5897 18.42830271983941 10.230708820726504 14.057974206200598 0 0 0
2645 882 2 0.5897 21.055537594687184 9.384806318410675 15.879602139700278 0 0 0
2695 899 3 -1.1794 19.16907594434844 12.640659477145858 15.921811661203517 0 0 0
2696 899 2 0.5897 19.403717048606826 13.419598392246654 15.417401800917405 0 0 0
2697 899 2 0.5897 18.643690982430538 12.113969367818612 15.319482840217034 0 0 0
2752 918 3 -1.1794 19.930963671280082 14.930904723261138 14.618894316726875 0 0 0
2753 918 2 0.5897 20.56061795441216 15.25681106902543 15.26197460438958 0 0 0
2754 918 2 0.5897 19.385602858143017 15.689622838619231 14.411147314146232 0 0 0
3302 1101 2 0.5897 20.193310648043177 12.339945072132906 17.34699813292779 0 0 0
3359 1120 2 0.5897 18.48694585844133 15.8310499046913 18.261947012802548 0 0 0
30174 0 1 0 17.3855857397964 13.810315419697416 12.512517654755772 0 0 0
30320 0 1 0 23.287365552888158 14.845553697741229 14.364982637218356 0 0 0
1490 497 2 0.5897 22.924430919768785 14.148720741771381 8.681124717861485 0 0 0
2018 673 2 0.5897 22.434223803158574 8.146779848312992 11.764808325138423 0 0 0
2073 691 2 0.5897 23.307774743702723 13.39723833173644 11.875937917343286 0 0 0
2698 900 3 -1.1794 22.74839081350258 11.672785006641693 15.343335660690608 0 0 0
2699 900 2 0.5897 22.119565443010554 11.820369617688645 14.636915880282372 0 0 0
2794 932 3 -1.1794 18.052083053267378 16.938826338461993 14.81295361581843 0 0 0
1489 497 3 -1.1794 23.089764333070313 14.925696535538572 9.215170533139798 0 0 0
1379 460 2 0.5897 23.0188967416473 10.059774643231528 9.359683945991451 0 0 0
1378 460 3 -1.1794 23.902089642553722 9.705748930155545 9.463933064296798 0 0 0
2021 674 2 0.5897 29.049113343482283 10.326950893008506 14.126028743030302 0 0 0
2648 883 2 0.5897 29.472342253032707 7.817179270508512 15.865571701591556 0 0 0
1384 462 3 -1.1794 29.542565697613824 8.2126660173443 7.844795903168909 0 0 0
1432 478 3 -1.1794 23.749358090273436 12.540949413501503 8.104161387331628 0 0 0
1434 478 2 0.5897 24.655855122191596 12.341975921596338 7.869844737812567 0 0 0
1436 479 2 0.5897 26.968453603142898 11.909533127159534 7.272513094239219 0 0 0
1491 497 2 0.5897 23.331533907844765 14.579469773766228 10.074185073197746 0 0 0
1494 498 2 0.5897 24.688747939850508 15.71851069324584 7.933631024102325 0 0 0
2019 673 2 0.5897 23.365020336475375 8.095717960103379 10.571952696144377 0 0 0
2020 674 3 -1.1794 28.665664931837597 9.564985742100294 13.691737950622823 0 0 0
2022 674 2 0.5897 28.625342252779372 8.894894104999473 14.374074473662477 0 0 0
2071 691 3 -1.1794 24.013679396141594 13.635727919742795 11.275060720590853 0 0 0
2072 691 2 0.5897 24.01095070890451 12.942917815929674 10.614576791366476 0 0 0
2074 692 3 -1.1794 26.611083627421245 12.250233122556226 12.008106917551746 0 0 0
2075 692 2 0.5897 25.917123369082105 12.782669643608711 11.619310570106398 0 0 0
2076 692 2 0.5897 26.368654466384502 11.34863540986651 11.796963695860162 0 0 0
2077 693 3 -1.1794 29.67377832951127 12.157463645296566 11.614927934682768 0 0 0
2078 693 2 0.5897 30.07931176769358 11.596382404805393 10.953898055465928 0 0 0
2079 693 2 0.5897 28.86860813950267 11.699870762358318 11.856881709071851 0 0 0
2131 711 3 -1.1794 24.52318696841228 16.69366589714021 11.86249744657579 0 0 0
2132 711 2 0.5897 25.403017377613118 16.622968808176342 12.232810431398878 0 0 0
2133 711 2 0.5897 24.26693712758449 15.78995165984905 11.67846698050947 0 0 0
2134 712 3 -1.1794 27.088738171248682 15.583411163808766 12.81873477339811 0 0 0
2135 712 2 0.5897 27.989360401002855 15.835238368525408 13.02292303599482 0 0 0
2136 712 2 0.5897 26.909492884629785 14.84267225976484 13.397879419659656 0 0 0
2137 713 3 -1.1794 31.03570409763355 17.350964063767012 10.806449288923178 0 0 0
2138 713 2 0.5897 30.841492104382272 16.416057157706028 10.739667963625624 0 0 0
2139 713 2 0.5897 30.537361641400206 17.645750960055167 11.568674343988048 0 0 0
2649 883 2 0.5897 28.444106747476805 6.707107036000189 15.816926882802107 0 0 0
2700 900 2 0.5897 23.467648604377786 11.196340085237846 14.928727213881544 0 0 0
2701 901 3 -1.1794 26.511351770493548 13.634787573562559 14.492160448715085 0 0 0
2702 901 2 0.5897 27.2139017994301 13.76809938936198 15.128466125345302 0 0 0
2703 901 2 0.5897 26.9189461378399 13.133010517885474 13.786243086456663 0 0 0
2704 902 3 -1.1794 30.150466694705788 12.090795323632932 14.524276515012101 0 0 0
2705 902 2 0.5897 30.096559352900965 12.287078423169472 13.588969715399374 0 0 0
2706 902 2 0.5897 29.37263166294618 12.502191500552614 14.90104801572869 0 0 0
2755 919 3 -1.1794 28.673248336593925 14.08975194726946 16.21030679896318 0 0 0
2756 919 2 0.5897 28.473144256811008 14.753792334549098 16.870034827832598 0 0 0
2757 919 2 0.5897 29.629526047195107 14.054191244062856 16.187954630955982 0 0 0
3246 1082 2 0.5897 26.844512762650403 8.061301310383014 17.50183329189043 0 0 0
3371 1124 2 0.5897 31.945891286906686 15.76205476720248 17.957178942533226 0 0 0
30087 0 1 0 30.175852706790604 15.041355799965014 12.849653410674112 0 0 0
30215 0 1 0 29.876236943924287 17.504132349647882 16.01887845939513 0 0 0
30274 0 1 0 28.360206573585675 15.02892530416422 9.018590981044051 0 0 0
30377 0 1 0 24.140404185553177 10.300073677820306 12.46703132988758 0 0 0
30418 0 1 0 25.92387305093773 10.750768993463534 15.866202278980428 0 0 0
3369 1123 2 0.5897 28.37525454676553 15.703084705035865 19.207320528201034 0 0 0
3427 1143 3 -1.1794 26.859992555188647 15.958591767404346 17.059571316663906 0 0 0
1566 522 2 0.5897 36.14804231048719 16.66426930111707 9.357384804873655 0 0 0
2654 885 2 0.5897 36.00637090583325 8.465376643091542 14.420322770867745 0 0 0
1390 464 3 -1.1794 35.6564621570896 8.895121901586986 8.78124326720244 0 0 0
1394 465 2 0.5897 39.46231325267871 9.227911059672419 8.401647566970963 0 0 0
1443 481 2 0.5897 32.78954172758424 12.512808406046071 9.746095237565433 0 0 0
1444 482 3 -1.1794 34.623516945166756 11.259540854509773 7.485460489356764 0 0 0
1446 482 2 0.5897 35.27025739912771 11.965188023333095 7.480928689567958 0 0 0
1448 483 2 0.5897 37.30488544323642 10.883341706517646 8.44440273280936 0 0 0
1495 499 3 -1.1794 32.66872185358473 15.427013131870035 8.308270069249794 0 0 0
1497 499 2 0.5897 33.216343570025465 15.860568860743776 8.962771058694857 0 0 0
1498 500 3 -1.1794 36.718015742299315 12.891232398421652 8.324067361074055 0 0 0
1499 500 2 0.5897 36.38212724725044 13.289816222285562 9.126900928127268 0 0 0
1500 500 2 0.5897 37.42334484625755 13.474361106753626 8.043524534504346 0 0 0
1501 501 3 -1.1794 38.93472842656021 15.177875830097905 9.807568330317723 0 0 0
1503 501 2 0.5897 38.593690905246184 16.069874557713288 9.872853920919304 0 0 0
1563 521 2 0.5897 34.13953513108346 18.763687443582093 8.68585957452004 0 0 0
2024 675 2 0.5897 32.675729718226535 6.614595259060559 10.733822412042514 0 0 0
2026 676 3 -1.1794 34.97258195975677 9.623112760315415 11.465309014545408 0 0 0
2027 676 2 0.5897 35.43469798496451 9.30423759260783 10.690067532025115 0 0 0
2028 676 2 0.5897 34.332767930725424 8.938791698633203 11.66171124932683 0 0 0
2080 694 3 -1.1794 33.083906989874436 13.739735616551055 11.72463567321937 0 0 0
2081 694 2 0.5897 33.872065046605286 13.373608634339696 12.125871445172649 0 0 0
2082 694 2 0.5897 32.551225945839974 14.031315895067742 12.46454368757667 0 0 0
2083 695 3 -1.1794 35.45713052709617 12.22618317224455 11.971643627129145 0 0 0
2084 695 2 0.5897 35.63776674322711 12.238612477050102 12.911562731331438 0 0 0
2085 695 2 0.5897 35.24706687117712 11.3122560955428 11.779700383335914 0 0 0
2088 696 2 0.5897 38.19226929509265 11.357873106194535 11.809783212507583 0 0 0
2140 714 3 -1.1794 33.491138666690134 16.462061786021543 11.115132672370477 0 0 0
2141 714 2 0.5897 33.46185142257278 15.527163880556618 11.318457900392128 0 0 0
2142 714 2 0.5897 32.62460043954744 16.78784138854485 11.35846770054419 0 0 0
2143 715 3 -1.1794 36.422669392042415 14.80576765526217 11.443880106956954 0 0 0
2144 715 2 0.5897 37.06025217708115 14.930130900004183 10.740847848499467 0 0 0
2145 715 2 0.5897 36.40303052489425 13.859289339852511 11.58539186361111 0 0 0
2146 716 3 -1.1794 38.79159778297107 14.446109481601427 12.786625445949653 0 0 0
2148 716 2 0.5897 37.989424391045205 14.866367682468772 13.096678048367416 0 0 0
2653 885 3 -1.1794 35.066822408284125 8.398064240014946 14.590465624407159 0 0 0
2655 885 2 0.5897 34.9199146255796 8.95967271939283 15.351547337524165 0 0 0
2656 886 3 -1.1794 37.80967681100587 9.177557391965594 14.990846625047585 0 0 0
2658 886 2 0.5897 37.635818206506045 8.92653063105523 15.89803516101715 0 0 0
2707 903 3 -1.1794 33.64680748218834 14.362516939349087 14.368803926421258 0 0 0
2708 903 2 0.5897 34.56635861832395 14.611274865257563 14.275118678360531 0 0 0
2709 903 2 0.5897 33.67264972541607 13.497913300971463 14.778709687891638 0 0 0
2710 904 3 -1.1794 36.220914056897165 12.286479667504274 14.594550502522461 0 0 0
2711 904 2 0.5897 35.90921354385185 11.539942638916465 15.106172309224409 0 0 0
2712 904 2 0.5897 37.13047038525768 12.402658282902822 14.869216283745338 0 0 0
2715 905 2 0.5897 38.937753856591726 10.722739408760207 14.935289477343327 0 0 0
2758 920 3 -1.1794 32.868363333233496 15.839654108931953 16.293502943656996 0 0 0
2759 920 2 0.5897 33.26193228350035 15.238352359751614 15.661228071583217 0 0 0
2760 920 2 0.5897 33.53223926620107 16.516249772600315 16.42660723966888 0 0 0
2801 934 2 0.5897 32.50550543129264 17.255448465008087 14.32946649233637 0 0 0
30040 0 1 0 31.620734290471002 9.62903974058238 10.00391888620387 0 0 0
30186 0 1 0 32.15848429705012 9.154447169469092 14.216217128171664 0 0 0
30194 0 1 0 32.42198767113414 9.086176014505485 18.06689916771162 0 0 0
30381 0 1 0 36.79905084765815 15.232727484427937 15.123847505949827 0 0 0
2713 905 3 -1.1794 39.1727567327777 11.640852928642909 15.0697291858336 0 0 0
1564 522 3 -1.1794 35.805099537276256 15.900143582342139 8.893991045465842 0 0 0
2198 733 2 0.5897 35.66285004920604 16.542841155238943 12.564034198449539 0 0 0
2804 935 2 0.5897 34.05557043336114 20.537552650949547 15.618030403849483 0 0 0
3313 1105 3 -1.1794 34.954374054997636 10.606405012783116 16.396316962605376 0 0 0
3314 1105 2 0.5897 34.42634492679823 11.38193207830377 16.5859872236661 0 0 0
3375 1125 2 0.5897 36.079990903832694 15.634147352722366 18.46188419379726 0 0 0
3376 1126 3 -1.1794 39.23557159038099 14.216768774649953 17.157208916729463 0 0 0
1396 466 3 -1.1794 43.012127158520656 9.962099373744135 10.60691480607136 0 0 0
2086 696 3 -1.1794 38.82535223025294 11.833124055743143 11.271662031268173 0 0 0
2762 921 2 0.5897 40.04523222403546 14.16886819042727 14.058417887677308 0 0 0
1398 466 2 0.5897 43.72472869956686 9.655268131861625 11.167525958903518 0 0 0
1449 483 2 0.5897 38.50426763865964 10.77845366742396 9.362212729168407 0 0 0
1450 484 3 -1.1794 40.884823366605495 12.035767095865493 8.74546126302444 0 0 0
1452 484 2 0.5897 41.605517662660844 11.967240747038 9.371668958834816 0 0 0
1453 485 3 -1.1794 43.65665010610923 12.604268453623384 9.775677630144829 0 0 0
1454 485 2 0.5897 43.71349277400562 12.540972029007813 10.729089561013808 0 0 0
1455 485 2 0.5897 44.02713330744873 13.462473512039379 9.569624323728839 0 0 0
1505 502 2 0.5897 41.27071255970635 15.029353098595909 9.662047122685482 0 0 0
1506 502 2 0.5897 42.076765833280156 13.8727055890048 9.110377566266697 0 0 0
1507 503 3 -1.1794 44.78285556462507 15.089258813093677 9.417203256168873 0 0 0
1509 503 2 0.5897 43.8950099029961 15.389142307443063 9.222181155559666 0 0 0
1572 524 2 0.5897 43.84767158276579 18.13423009346068 9.976176775942548 0 0 0
1575 525 2 0.5897 45.00236117452565 17.07702242761885 8.77194246891145 0 0 0
2029 677 3 -1.1794 40.809220283375986 9.852620243599779 12.732189833702467 0 0 0
2031 677 2 0.5897 40.95737809575874 10.304870549535735 11.901677506043258 0 0 0
2032 678 3 -1.1794 44.56763127734778 9.162463595959467 12.488632052081892 0 0 0
2034 678 2 0.5897 45.01267489094308 9.236385590505362 13.332849254090279 0 0 0
2087 696 2 0.5897 38.625124419774984 12.75654433156128 11.424750190081747 0 0 0
2089 697 3 -1.1794 41.387986157136524 12.9014443627902 12.24601905038977 0 0 0
2090 697 2 0.5897 41.3762145731052 12.662929698913915 13.172951903684398 0 0 0
2091 697 2 0.5897 40.592089115379004 12.509051724071423 11.887119631494834 0 0 0
2092 698 3 -1.1794 44.15751428894345 12.030915865407653 12.54257027978234 0 0 0
2093 698 2 0.5897 44.211978250636506 11.082195397711747 12.427698997928537 0 0 0
2094 698 2 0.5897 43.23551740593845 12.196263813427633 12.739582681378257 0 0 0
2147 716 2 0.5897 39.16887785366711 15.074125711838088 12.170599745738361 0 0 0
2149 717 3 -1.1794 41.41202142928573 15.876780923895595 12.067185348431021 0 0 0
2150 717 2 0.5897 41.52859892271615 15.006300825692344 12.447850928726332 0 0 0
2151 717 2 0.5897 41.597091114194846 16.48017036582659 12.786839882935967 0 0 0
2152 718 3 -1.1794 44.09180815117446 15.410907705463615 12.004847963904728 0 0 0
2153 718 2 0.5897 44.51251175894948 15.281435541936107 11.15486093763283 0 0 0
2154 718 2 0.5897 43.20429893598327 15.699369184997938 11.791890789690834 0 0 0
2661 887 2 0.5897 40.82524980291385 8.365818743511312 15.133071326444103 0 0 0
2662 888 3 -1.1794 44.808350031717566 8.642684770232249 15.330602479063096 0 0 0
2663 888 2 0.5897 45.56387099177632 9.068964957478876 15.735206228162196 0 0 0
2714 905 2 0.5897 40.000142103763714 11.747988213237162 14.60048800032466 0 0 0
2716 906 3 -1.1794 42.07853139688379 11.660481064685483 14.489161980112078 0 0 0
2717 906 2 0.5897 42.792336082391216 11.071424954322898 14.733551736799607 0 0 0
2718 906 2 0.5897 42.22586570051255 12.446948146474991 15.014512300177932 0 0 0
2719 907 3 -1.1794 44.998757263246404 12.012691781868504 15.222364948191696 0 0 0
2720 907 2 0.5897 45.91276672061558 11.753208386648794 15.338497197097297 0 0 0
2721 907 2 0.5897 44.959039218780795 12.35910475686596 14.330931646648628 0 0 0
2761 921 3 -1.1794 40.53705984031349 14.442028650571523 14.832834169506853 0 0 0
2763 921 2 0.5897 40.01182643005229 14.134375397621266 15.571556568379341 0 0 0
2764 922 3 -1.1794 44.22832482454655 15.176292338532223 14.981298710126241 0 0 0
2765 922 2 0.5897 44.14382888884941 14.245460820357913 15.187804970450948 0 0 0
2766 922 2 0.5897 44.10553993132585 15.223886707186137 14.033199923953015 0 0 0
2814 938 2 0.5897 44.812251015199514 16.74152454631512 15.56831765338831 0 0 0
3320 1107 2 0.5897 43.42466090422288 12.391153632801245 17.192180130910923 0 0 0
3381 1127 2 0.5897 41.93542345922227 15.852521776949718 16.686772290055206 0 0 0
30027 0 1 0 47.22094396432453 14.357060253599476 17.59541429124613 0 0 0
30126 0 1 0 47.10570786548211 14.752367361414196 11.684151325310207 0 0 0
2201 734 2 0.5897 39.23511881217977 17.723586351025446 13.304308055759712 0 0 0
2807 936 2 0.5897 39.967718893794775 16.179429310788528 14.856802303035018 0 0 0
3443 1148 2 0.5897 44.56151189529461 18.34253163896017 18.073470743095623 0 0 0
3263 1088 2 0.5897 45.661130266526584 8.258408729174661 18.367450502699427 0 0 0
3316 1106 3 -1.1794 40.04052374863668 11.630889614951545 17.94550359625382 0 0 0
3317 1106 2 0.5897 39.85413502747002 11.9655100761014 17.068280631054954 0 0 0
1461 487 2 0.5897 50.53725909627028 11.163989687028966 8.3521362743741 0 0 0
1514 505 2 0.5897 53.424032468704674 14.462079349140106 9.408316275115045 0 0 0
1403 468 2 0.5897 54.663742926601515 8.394738318165903 8.852245160501953 0 0 0
2038 680 3 -1.1794 53.96843361649549 9.906603506992791 12.85675727741908 0 0 0
2668 890 3 -1.1794 51.5032009833433 9.04469985258081 15.366071594132547 0 0 0
1401 467 2 0.5897 48.56769272247268 8.173976186920173 9.805958521475256 0 0 0
1402 468 3 -1.1794 54.66926357628664 9.285003279828029 8.500634930496853 0 0 0
1458 486 2 0.5897 49.0886315484838 12.878436735274098 7.124745283720809 0 0 0
1459 487 3 -1.1794 51.176919126581055 10.54450908525248 8.70329250558476 0 0 0
1460 487 2 0.5897 50.82778726331252 9.683238329293808 8.474052311172578 0 0 0
1462 488 3 -1.1794 53.97403947378521 11.860283891250212 9.03606113982043 0 0 0
1463 488 2 0.5897 53.91031721036617 10.937676612308614 8.789147322240538 0 0 0
1464 488 2 0.5897 54.679181067319796 11.887483476224702 9.682797049878943 0 0 0
1510 504 3 -1.1794 49.60749353345346 16.11251232574048 8.758486848823928 0 0 0
1512 504 2 0.5897 49.84028548209733 15.229748617551122 8.470791994092389 0 0 0
1513 505 3 -1.1794 54.13729219497906 15.100283086992311 9.422041922288281 0 0 0
1515 505 2 0.5897 54.36290779562277 15.188158273815674 10.348112870570258 0 0 0
1578 526 2 0.5897 48.50132640360857 17.486031727378833 9.844490856548566 0 0 0
1584 528 2 0.5897 53.49674218671703 17.045980560791737 7.0522571248551875 0 0 0
2035 679 3 -1.1794 51.037972123970206 10.288106673584597 12.946807209935454 0 0 0
2037 679 2 0.5897 50.54667515800901 11.109586754872495 12.941371828309604 0 0 0
2039 680 2 0.5897 53.05444805091387 10.035050324809394 13.110458101522681 0 0 0
2095 699 3 -1.1794 49.49743021586346 12.44054245828274 12.533330640946607 0 0 0
2096 699 2 0.5897 49.092820963252045 12.352566253306534 13.396339115433877 0 0 0
2097 699 2 0.5897 49.25738370816578 13.320942541990709 12.244357617039311 0 0 0
2098 700 3 -1.1794 52.105654599576475 12.89922795557538 10.517113680162335 0 0 0
2099 700 2 0.5897 52.70225337963657 12.502195106151337 9.88255343209435 0 0 0
2100 700 2 0.5897 51.58151850242562 12.167969428203396 10.843875987002125 0 0 0
2155 719 3 -1.1794 50.34440445612121 14.979033428720435 11.267138470024108 0 0 0
2156 719 2 0.5897 50.72864987232849 15.828205696903538 11.485071108166213 0 0 0
2157 719 2 0.5897 51.08811189758424 14.376709230531011 11.24876654645008 0 0 0
2158 720 3 -1.1794 54.09678370599308 14.884005616546508 12.138981738644059 0 0 0
2159 720 2 0.5897 55.010057904486445 14.635360258319693 11.996370418266206 0 0 0
2160 720 2 0.5897 53.62601893521193 14.051888752205535 12.185823620779328 0 0 0
2210 737 2 0.5897 52.416370050298305 16.744182692425344 12.702560202479377 0 0 0
2665 889 3 -1.1794 47.626113765401534 9.570449419341577 15.961224879036845 0 0 0
2666 889 2 0.5897 48.3110486571447 10.158650081486924 15.643236938468643 0 0 0
2669 890 2 0.5897 51.305547733991794 8.109906470496203 15.30838896154843 0 0 0
2670 890 2 0.5897 51.152741761793614 9.414543434206397 14.55574653385401 0 0 0
2722 908 3 -1.1794 48.03300724277663 12.378473737041006 15.056371189720904 0 0 0
2723 908 2 0.5897 48.89665940856597 12.759868855620802 15.214087289489013 0 0 0
2724 908 2 0.5897 47.41885169070097 13.086382454986671 15.251075519874103 0 0 0
2725 909 3 -1.1794 50.57147480989071 12.531172387144256 15.467721315984484 0 0 0
2726 909 2 0.5897 50.59118177500279 12.390142880283195 16.41426972477261 0 0 0
2727 909 2 0.5897 51.408531197188935 12.186811730310618 15.15629870033649 0 0 0
2728 910 3 -1.1794 53.211024882397474 12.725785946106605 13.824298942401178 0 0 0
2729 910 2 0.5897 53.92441989188879 12.46303246013031 13.242697799751266 0 0 0
2730 910 2 0.5897 53.628489887440736 12.845317608486482 14.677333061202946 0 0 0
2767 923 3 -1.1794 49.235734036556764 16.12656978212404 13.489040925971068 0 0 0
2768 923 2 0.5897 49.36077722477769 15.974356535899839 12.552330153915449 0 0 0
2769 923 2 0.5897 50.0155121135712 15.752438117557775 13.899166828854419 0 0 0
2770 924 3 -1.1794 51.74374755258811 15.040201558964291 14.424178441304088 0 0 0
2771 924 2 0.5897 51.17311424943355 14.744355403618803 15.133462560623538 0 0 0
2772 924 2 0.5897 52.14789559268721 14.238924638905974 14.091237020519907 0 0 0
2816 939 2 0.5897 48.37723637946857 17.4533566950536 13.841624581099227 0 0 0
2820 940 2 0.5897 50.94991575137742 17.197466836356558 15.085342269190763 0 0 0
3390 1130 2 0.5897 54.097077383215534 15.59196491428968 19.657527142821884 0 0 0
30344 0 1 0 47.03633520571569 10.931621796033646 10.839308927564575 0 0 0
3269 1090 2 0.5897 51.41471364480392 9.2083301055069 17.23244613145407 0 0 0
3385 1129 3 -1.1794 49.96818145577815 15.777154109283437 16.941268459414626 0 0 0
2676 892 2 0.5897 59.592821012702466 7.562591524818319 14.905887295063929 0 0 0
1410 470 2 0.5897 59.60747779884155 9.20967591411397 9.153606509397331 0 0 0
1465 489 3 -1.1794 57.16451503872982 11.944015656776966 9.048723149877747 0 0 0
1466 489 2 0.5897 56.95412269146696 12.623597196677286 8.40830425923144 0 0 0
1469 490 2 0.5897 60.43516970815712 11.289037712148431 8.03212093560643 0 0 0
1470 490 2 0.5897 58.930871402100934 11.423511503312108 7.927724497468981 0 0 0
1516 506 3 -1.1794 56.61754380229199 14.494730878854247 8.032154478617322 0 0 0
1518 506 2 0.5897 55.970625168879266 14.941820762540305 8.577899889145305 0 0 0
1521 507 2 0.5897 58.262454082856834 14.740949426693266 7.237492010270906 0 0 0
2041 681 3 -1.1794 56.460853975654295 8.81739609078543 11.540931151989653 0 0 0
2042 681 2 0.5897 55.572030672978734 8.959111558568871 11.866726020200684 0 0 0
2044 682 3 -1.1794 59.650043602301956 8.899659280891935 11.200329694942981 0 0 0
2046 682 2 0.5897 59.293649199409025 8.079815826176157 11.542486640197616 0 0 0
2101 701 3 -1.1794 55.20588630463988 12.16847141298523 11.605945389081226 0 0 0
2102 701 2 0.5897 56.11385856708137 12.08315056702568 11.315187518325391 0 0 0
2103 701 2 0.5897 54.97821508192778 11.300703916930807 11.939678688892457 0 0 0
2104 702 3 -1.1794 57.808021894663604 11.379015391043891 11.84927697741548 0 0 0
2105 702 2 0.5897 58.24814199838832 11.095201540516282 11.048042836904113 0 0 0
2106 702 2 0.5897 57.277618873236186 10.626482215864977 12.111189560740707 0 0 0
2161 721 3 -1.1794 57.279833913560935 14.280239803122742 10.81120773342223 0 0 0
2162 721 2 0.5897 57.135539155986216 13.962198785231369 9.919994579593437 0 0 0
2163 721 2 0.5897 57.784197198364694 13.585859917307308 11.235101694425053 0 0 0
2671 891 3 -1.1794 59.007920546949634 8.951154048517047 13.810955544395615 0 0 0
2672 891 2 0.5897 59.000516694645604 9.304603199852549 12.921432290771936 0 0 0
2731 911 3 -1.1794 55.9357397231558 11.255183470905942 14.606151918036728 0 0 0
2732 911 2 0.5897 55.88258276437516 11.710447466791441 13.765829986796222 0 0 0
2733 911 2 0.5897 56.86782550352216 11.261335694545789 14.823888807723677 0 0 0
2734 912 3 -1.1794 58.62418526504982 10.551283467462584 15.83454182922965 0 0 0
2735 912 2 0.5897 58.90657197557884 10.086539360154223 15.046822034181256 0 0 0
2736 912 2 0.5897 59.435759932231974 10.872008742714982 16.22787793685445 0 0 0
2773 925 3 -1.1794 60.04479030938523 15.775318024631796 16.763527194995987 0 0 0
2774 925 2 0.5897 60.71810878784504 15.84192249128757 16.086446470415343 0 0 0
2775 925 2 0.5897 60.25643009850507 14.969001750559295 17.23394670053684 0 0 0
3333 1111 2 0.5897 59.192124261865985 11.636358488182518 18.199596050252353 0 0 0
30058 0 1 0 56.83296563567095 14.316981838925841 15.13622306272927 0 0 0
30119 0 1 0 53.99746705087421 16.947386238740588 15.197011142298736 0 0 0
30159 0 1 0 59.46671122150914 16.549792866316352 13.290833242276841 0 0 0
30272 0 1 0 55.634819129141675 17.33962508784384 11.042664266871956 0 0 0
30397 0 1 0 60.92354484984987 13.718675146058052 10.228264730950652 0 0 0
30409 0 1 0 58.75577515866279 16.686486511823777 9.321303847744979 0 0 0
30419 0 1 0 61.20882246018373 12.291494577277136 13.743540771328378 0 0 0
1471 491 3 -1.1794 62.20220529848628 10.223898145812484 8.193077260945122 0 0 0
1524 508 2 0.5897 60.688666133100156 15.497287122811139 7.256661950141623 0 0 0
30275 0 1 0 62.15103923303688 10.014881166429747 16.28522241848305 0 0 0
2109 703 2 0.5897 63.77655978641099 11.994980945823391 10.869160494552025 0 0 0
1412 471 2 0.5897 62.74403539660619 8.575885119453853 8.844806747518414 0 0 0
1415 472 2 0.5897 65.51672794232427 9.456231535785182 10.848030961907591 0 0 0
1419 473 2 0.5897 67.91852732826173 9.053047650969573 9.397433639346955 0 0 0
1473 491 2 0.5897 62.952176876379006 10.619171386320254 8.637524413835234 0 0 0
1474 492 3 -1.1794 68.66417529588058 11.777422574243175 7.85651042475175 0 0 0
1476 492 2 0.5897 68.54180535731065 10.828376707971337 7.880371235539169 0 0 0
1528 510 3 -1.1794 69.14684702362858 15.291435132789266 9.709626006656185 0 0 0
1529 510 2 0.5897 69.0229883370211 16.239832600804807 9.747493554559327 0 0 0
1592 531 2 0.5897 63.16923831412251 18.630605468411883 9.170261835307777 0 0 0
2047 683 3 -1.1794 62.542431152639104 8.887368932698454 11.679709997494552 0 0 0
2050 684 3 -1.1794 67.44126526429226 9.345087885017355 12.060996368426977 0 0 0
2052 684 2 0.5897 67.55274429414251 9.338491975729603 13.011659253141275 0 0 0
2053 685 3 -1.1794 70.07827881940713 9.548945765514503 10.707326288890263 0 0 0
2054 685 2 0.5897 0.5639706700138849 9.55513757608392 11.254026595577207 1 0 0
2107 703 3 -1.1794 63.91106808036557 11.18940848921124 10.36996942935735 0 0 0
2108 703 2 0.5897 63.33833351157045 10.548030895234382 10.79049456395825 0 0 0
2110 704 3 -1.1794 66.33540182709653 12.37521432910598 11.00510657813104 0 0 0
2111 704 2 0.5897 67.17020572189733 11.945977360781535 11.192430150567667 0 0 0
2112 704 2 0.5897 65.74890119524109 11.660971157340214 10.755897762558405 0 0 0
2113 705 3 -1.1794 69.3762855279693 12.145903170949987 10.654801354201735 0 0 0
2114 705 2 0.5897 69.64512794955228 11.236703844241692 10.786385707256768 0 0 0
2115 705 2 0.5897 69.77223268003351 12.621339888989047 11.385156064641496 0 0 0
2164 722 3 -1.1794 64.11690832787271 13.513534827544403 12.5139363514148 0 0 0
2165 722 2 0.5897 64.8761877111588 13.058818531846242 12.14929927716108 0 0 0
2166 722 2 0.5897 64.37893223928016 13.740837951484307 13.406073325994777 0 0 0
2167 723 3 -1.1794 67.09575225312167 14.855686391903873 13.092874652510677 0 0 0
2168 723 2 0.5897 67.86655658345441 14.648456015141909 12.564529955310897 0 0 0
2169 723 2 0.5897 66.35347032140511 14.667324263643492 12.518619916324871 0 0 0
2170 724 3 -1.1794 70.27438227208617 14.436040723570816 12.051480859741938 0 0 0
2171 724 2 0.5897 0.8892167857873394 14.626706502224506 12.258739070823063 1 0 0
2172 724 2 0.5897 70.09082032602943 14.959759607757919 11.271572984655188 0 0 0
2222 741 2 0.5897 69.93960403481066 17.69969334643407 10.969921020401044 0 0 0
2679 893 2 0.5897 63.75214021715321 7.836148981681354 14.409969520075595 0 0 0
2680 894 3 -1.1794 67.79170208114448 8.481236429089014 14.72350657423561 0 0 0
2682 894 2 0.5897 67.21286317253755 8.487224046602979 15.48583262618153 0 0 0
2683 895 3 -1.1794 70.02431444544091 9.751101345610511 15.605012692186682 0 0 0
2685 895 2 0.5897 0.40225202074069993 9.109853444174979 15.818164382818782 1 0 0
2737 913 3 -1.1794 62.17070432572642 13.683382917118273 17.249814406517743 0 0 0
2738 913 2 0.5897 62.98707184628957 13.275846391711072 16.96052254231642 0 0 0
2739 913 2 0.5897 62.3696091501892 14.618941439972854 17.28721910571377 0 0 0
2740 914 3 -1.1794 2.384691315287537 11.520596391379353 16.220773338035443 1 0 0
2741 914 2 0.5897 2.975778663671247 11.135872721862244 16.867947934199645 1 0 0
2742 914 2 0.5897 1.516074148032246 11.207282859596223 16.47290591760364 1 0 0
2776 926 3 -1.1794 62.40825188269211 16.030797341432876 15.06054785017437 0 0 0
2777 926 2 0.5897 63.084248498531515 15.630759164679759 15.607567331569967 0 0 0
2778 926 2 0.5897 62.83282756739876 16.163529276349163 14.212992588685541 0 0 0
2779 927 3 -1.1794 65.17961818674401 14.51585533490768 15.11517563439297 0 0 0
2780 927 2 0.5897 65.97498088480292 14.776201495063589 14.650577709658739 0 0 0
2781 927 2 0.5897 65.42289655381964 13.713063966890285 15.57623281383553 0 0 0
2825 942 2 0.5897 62.1466059202104 17.85216458234532 15.266375929720944 0 0 0
3285 1095 2 0.5897 69.63498420506384 8.18065833508981 17.45728545652086 0 0 0
3341 1114 2 0.5897 68.36580935979553 11.78958074095405 17.951993715882693 0 0 0
3401 1134 2 0.5897 66.56869299491657 16.38562448997438 16.403857510394 0 0 0
30074 0 1 0 69.40815542154773 16.995148877108917 15.499153429375855 0 0 0
30092 0 1 0 65.5394723857817 15.53197098797271 9.595675075623209 0 0 0
30094 0 1 0 65.02167725708536 10.158011485097148 13.9404235145828 0 0 0
30299 0 1 0 64.77414163817684 17.17812675460757 12.912167650745959 0 0 0
30314 0 1 0 69.09423862661737 12.935877658722058 14.936069293254949 0 0 0
1532 511 2 0.5897 2.8668736536785846 19.41065441403033 8.612505489504057 0 0 0
1533 511 2 0.5897 4.134348485554678 18.599900342442805 8.444936084443405 0 0 0
1534 512 3 -1.1794 5.870675526134608 17.451422483904352 8.725346064698154 0 0 0
1536 512 2 0.5897 6.388611899042822 18.113741662466598 8.267844647426756 0 0 0
1600 534 3 -1.1794 4.492852953338326 22.087991394653567 8.344646324565081 0 0 0
1601 534 2 0.5897 4.162425108032644 22.002912534169287 9.238967513442894 0 0 0
2173 725 3 -1.1794 2.2508967086092415 19.15796444356432 11.986951043520893 0 0 0
2174 725 2 0.5897 2.8150951398918154 18.39438865430496 11.86503886940094 0 0 0
2175 725 2 0.5897 1.3842055983634394 18.790681729000298 12.160677342077747 0 0 0
2176 726 3 -1.1794 4.717594722784413 17.579654096314304 11.333961818571263 0 0 0
2177 726 2 0.5897 5.167523880166138 17.84869765801993 10.533080589362731 0 0 0
2178 726 2 0.5897 5.212049410613973 17.997619640102776 12.038980399318676 0 0 0
2224 742 3 -1.1794 3.6349435190350414 21.195554179254454 10.975394333390517 0 0 0
2225 742 2 0.5897 3.0982031144945275 20.44143088720023 11.219196426293745 0 0 0
2226 742 2 0.5897 4.223117338534412 21.32222157166475 11.719866408365247 0 0 0
2227 743 3 -1.1794 6.273572696998663 19.881846197143545 10.419566569719233 0 0 0
2228 743 2 0.5897 6.448155860373629 19.889493610538132 9.47845368280445 0 0 0
2229 743 2 0.5897 5.403633591184436 20.27179820157991 10.505444566402637 0 0 0
2287 763 3 -1.1794 2.2203149254945247 23.44688286615767 12.066431582251385 0 0 0
2288 763 2 0.5897 2.706085406902323 23.0643148881929 11.335746551584558 0 0 0
2289 763 2 0.5897 2.0758156970870734 24.357178721281525 11.80814282650305 0 0 0
2290 764 3 -1.1794 5.625766154653773 23.756384744266526 11.967486539756916 0 0 0
2291 764 2 0.5897 5.8568566734236684 24.623946672574462 12.299398662286949 0 0 0
2292 764 2 0.5897 6.188769057038885 23.155103099460128 12.45505222263592 0 0 0
2355 785 2 0.5897 5.349904699194515 27.834642103580176 11.269266579272285 0 0 0
2782 928 3 -1.1794 6.637528226893346 18.265803400628645 13.20560372142545 0 0 0
2783 928 2 0.5897 7.258710026481334 18.197710314657314 12.480532154757709 0 0 0
2784 928 2 0.5897 7.156735331476746 18.07020949250498 13.985603474280659 0 0 0
2833 945 3 -1.1794 3.2304631336948444 21.604470755409622 14.967466002499597 0 0 0
2834 945 2 0.5897 2.531843931088626 21.144514365235672 14.502059797457742 0 0 0
2835 945 2 0.5897 3.230859352585424 21.217454535081966 15.842937231207097 0 0 0
2836 946 3 -1.1794 5.552151582312196 20.790528086610845 13.450369653607526 0 0 0
2837 946 2 0.5897 5.899065469123963 19.899003791726447 13.483069235726338 0 0 0
2838 946 2 0.5897 4.663779719409271 20.715284989553712 13.798745879468841 0 0 0
2893 965 3 -1.1794 2.2957864559704224 24.185440818256943 14.827362398792749 0 0 0
2894 965 2 0.5897 2.639503565807678 23.320241534732546 15.049893101286102 0 0 0
2895 965 2 0.5897 2.4370354942329624 24.264412024340807 13.883941182797589 0 0 0
2896 966 3 -1.1794 5.24977505246968 23.175691841102797 15.565110565586064 0 0 0
2897 966 2 0.5897 4.760011682752827 22.75533708553326 14.858240952251256 0 0 0
2898 966 2 0.5897 5.690044314476027 23.914826538427647 15.145499391310699 0 0 0
2951 984 2 0.5897 2.883984498467612 25.91328093117435 15.490419803220068 0 0 0
3518 1173 2 0.5897 4.623463690441816 24.375278858521945 16.916875806277993 0 0 0
30131 0 1 0 2.466287860926658 24.990588914865594 8.821492916037494 0 0 0
30362 0 1 0 5.482699139596116 19.444248834022872 17.056644575979174 0 0 0
30369 0 1 0 1.1584364689253484 20.865559297794306 9.010010945136182 0 0 0
2352 784 2 0.5897 2.091476116723158 26.86191983331675 12.51521047961547 0 0 0
1610 537 2 0.5897 14.607566388286092 21.796868260275144 8.257854782114855 0 0 0
2786 929 2 0.5897 10.14791147668018 17.093722867182194 14.023571821157729 0 0 0
1540 514 3 -1.1794 11.625875742792854 15.86681510311166 8.787924881703104 0 0 0
1542 514 2 0.5897 11.814094514736643 16.103606268889347 7.8797746517122205 0 0 0
1544 515 2 0.5897 15.989398323382247 16.107249407913354 9.584501389068839 0 0 0
1603 535 3 -1.1794 9.0871885478401 20.07078350224209 8.972990793691272 0 0 0
1605 535 2 0.5897 9.17763551328974 19.345754111735157 9.591361455196976 0 0 0
1607 536 2 0.5897 12.308808977069024 21.53199250174041 8.74233850765496 0 0 0
1608 536 2 0.5897 10.889932025636892 21.045700617152125 8.536910360582613 0 0 0
1609 537 3 -1.1794 14.199339881515126 21.502015524889465 9.071884989570727 0 0 0
1611 537 2 0.5897 14.759700929692183 20.788299767533612 9.376577259797237 0 0 0
1654 552 3 -1.1794 7.553940243960767 22.95757251751131 9.795416485893892 0 0 0
1655 552 2 0.5897 6.710308606136858 22.778069483411084 10.21050231303553 0 0 0
1657 553 3 -1.1794 11.41529020977278 24.47620116545432 8.005342717546878 0 0 0
1659 553 2 0.5897 11.162815252544968 23.55759742459296 7.912300651282168 0 0 0
1662 554 2 0.5897 16.481433032571438 23.454620682264196 8.874786694272135 0 0 0
2179 727 3 -1.1794 8.616606702700409 17.729362637193688 10.636465355313696 0 0 0
2180 727 2 0.5897 8.029462174095135 16.979188056015264 10.543027313445698 0 0 0
2181 727 2 0.5897 9.279196598319468 17.438916675391212 11.263240845653725 0 0 0
2182 728 3 -1.1794 10.943346475126651 17.032945087875103 11.722974347274455 0 0 0
2184 728 2 0.5897 11.278727241263418 17.461425479804088 10.935474521011031 0 0 0
2185 729 3 -1.1794 14.011266314584905 18.315275646244874 11.17748562532866 0 0 0
2187 729 2 0.5897 13.925262263248737 18.501033836646197 12.112541640901762 0 0 0
2230 744 3 -1.1794 9.323958683532634 20.084600794661483 12.340506835583371 0 0 0
2231 744 2 0.5897 10.144923301065017 20.234826447590308 11.871805513019272 0 0 0
2232 744 2 0.5897 8.940810586292375 19.318181080257027 11.913857318828727 0 0 0
2233 745 3 -1.1794 11.832874895262668 20.227669975537307 11.32659345088604 0 0 0
2234 745 2 0.5897 12.118111220838514 20.236557210605763 12.240263557095368 0 0 0
2235 745 2 0.5897 12.609793403862684 19.96086555460933 10.835223416565674 0 0 0
2236 746 3 -1.1794 16.21133556165297 21.00699760477274 11.300199715214868 0 0 0
2237 746 2 0.5897 15.434853651176432 20.58793460820427 11.671270518982844 0 0 0
2238 746 2 0.5897 15.981187229704627 21.934599214605488 11.247113529129386 0 0 0
2293 765 3 -1.1794 8.312733171957442 22.630092958936146 12.702027566807994 0 0 0
2294 765 2 0.5897 8.323201197789762 22.98720972452366 11.814001747204372 0 0 0
2295 765 2 0.5897 8.583105792711015 21.71789143010851 12.597057147323975 0 0 0
2296 766 3 -1.1794 11.764649906645133 23.274893850441217 10.677384090667069 0 0 0
2297 766 2 0.5897 12.044832910245248 23.53619674792451 9.800200502965827 0 0 0
2298 766 2 0.5897 11.546870335478022 22.346608962228363 10.593175449102318 0 0 0
2299 767 3 -1.1794 14.55094926765938 23.20881565501931 11.302798918216107 0 0 0
2301 767 2 0.5897 13.711866385762663 23.017445341913653 10.883812882752828 0 0 0
2785 929 3 -1.1794 9.211563665408294 17.09806919345253 14.222230992024784 0 0 0
2788 930 3 -1.1794 12.470896155414694 16.82382397338792 14.191739394010769 0 0 0
2790 930 2 0.5897 12.0975303189618 16.108048088733504 14.706029910088015 0 0 0
2791 931 3 -1.1794 15.93329502827222 18.440990134746603 14.001521070634194 0 0 0
2792 931 2 0.5897 15.500973813490548 18.46988318372991 14.855040395831224 0 0 0
2839 947 3 -1.1794 7.794260454293253 20.321423398315012 15.104118236829114 0 0 0
2840 947 2 0.5897 8.468401745204769 20.325997554949108 14.424600351723754 0 0 0
2841 947 2 0.5897 7.008169677817914 20.645485995457086 14.664485432828087 0 0 0
2842 948 3 -1.1794 13.090776066881693 19.318960810980354 13.520606512740969 0 0 0
2843 948 2 0.5897 13.210838842994246 20.01789252625468 14.163499527458201 0 0 0
2844 948 2 0.5897 12.819898077279685 18.56071472451786 14.03821735276272 0 0 0
2845 949 3 -1.1794 14.875863806392768 21.073004175662227 14.860709912797054 0 0 0
2846 949 2 0.5897 15.532846800598668 20.390275320663033 14.724744889988264 0 0 0
2847 949 2 0.5897 14.81622572215862 21.162666486678752 15.811833333409865 0 0 0
2899 967 3 -1.1794 8.409548265172033 23.2349236642976 15.699203806735447 0 0 0
2900 967 2 0.5897 8.057972992756955 22.40819971168213 16.029589838557985 0 0 0
2901 967 2 0.5897 8.395842049321072 23.138087927521536 14.747013155420603 0 0 0
2902 968 3 -1.1794 10.367186120162266 24.34007048788837 13.502291137246964 0 0 0
2903 968 2 0.5897 10.835393971432882 24.518167048721974 12.686635234842553 0 0 0
2904 968 2 0.5897 10.023659886350185 23.453333739622718 13.393114444215243 0 0 0
2905 969 3 -1.1794 15.44427122457456 23.613831981678658 14.277285947866869 0 0 0
2906 969 2 0.5897 14.989386742793641 23.485060054468722 13.444982087950757 0 0 0
2907 969 2 0.5897 15.3955638860378 22.762257739399868 14.711659630517499 0 0 0
3521 1174 2 0.5897 7.607858442696446 24.710365599291453 16.94089638567485 0 0 0
3527 1176 2 0.5897 15.029928723131519 24.45882121412137 16.01876919081406 0 0 0
30340 0 1 0 11.586061175599077 21.900884110252196 15.861677839270707 0 0 0
30425 0 1 0 13.872854395232084 26.29516979475833 9.015221084098485 0 0 0
2358 786 2 0.5897 8.145797693263203 25.995043607823042 12.476476046758757 0 0 0
2360 787 2 0.5897 10.013911475910394 25.415422045736488 9.178594332469123 0 0 0
2957 986 2 0.5897 9.032409241144045 25.46147887018649 14.652018740938956 0 0 0
2959 987 3 -1.1794 11.007350268259389 25.429366206632487 16.747814857036612 0 0 0
2960 987 2 0.5897 10.88077002399139 24.78382830356688 16.052480364135807 0 0 0
3418 1140 3 -1.1794 15.517607920778186 18.214552182549486 16.637964071035086 0 0 0
30095 0 1 0 9.601738735278532 18.731118235687564 17.817771378638348 0 0 0
1548 516 2 0.5897 18.04961675879302 17.89451444080064 8.40687087389674 0 0 0
1612 538 3 -1.1794 19.185909140832244 20.846395983509545 10.098322136940315 0 0 0
1613 538 2 0.5897 18.249693620552783 21.04056919600687 10.053274287586673 0 0 0
1616 539 2 0.5897 20.385928076605744 21.17294405962893 8.671626967770303 0 0 0
1549 517 3 -1.1794 20.796376341620938 17.27300343920676 8.728110580392936 0 0 0
1551 517 2 0.5897 20.814448615181824 17.47057909211924 9.664522973664983 0 0 0
1614 538 2 0.5897 19.309466721015927 20.46025558902288 10.96542140748838 0 0 0
1617 539 2 0.5897 21.84128927583948 21.104060366800493 8.26044102511164 0 0 0
1665 555 2 0.5897 22.6738031038276 22.836097269659746 8.428742535751802 0 0 0
2188 730 3 -1.1794 21.238919032687875 17.690556533293137 11.365546845453354 0 0 0
2189 730 2 0.5897 21.63189693308428 17.460927255379744 12.207609984812565 0 0 0
2190 730 2 0.5897 21.259866821470716 18.6472816751379 11.343867532414157 0 0 0
2239 747 3 -1.1794 18.007881426177267 21.257456316088433 12.981537724738555 0 0 0
2240 747 2 0.5897 18.056364343907582 22.209427576752418 12.894181559371184 0 0 0
2241 747 2 0.5897 17.397458300273396 20.98439325372781 12.296664034691709 0 0 0
2242 748 3 -1.1794 21.10371475015493 20.288657729418123 12.530475905506687 0 0 0
2243 748 2 0.5897 21.860596629108763 20.60268663715163 13.025195389511468 0 0 0
2244 748 2 0.5897 20.495446986893157 19.971512477025527 13.198054241018827 0 0 0
2300 767 2 0.5897 14.863034586697177 24.000467636399083 10.864482264957681 0 0 0
2302 768 3 -1.1794 17.41140516600348 23.6608205283166 10.54621020394754 0 0 0
2303 768 2 0.5897 17.683085717929334 23.998724907989377 11.399581572953629 0 0 0
2304 768 2 0.5897 18.07007794326315 23.992508414152276 9.935991811458184 0 0 0
2305 769 3 -1.1794 21.269720878853896 22.9906372121247 11.520118960897777 0 0 0
2306 769 2 0.5897 21.94360741667071 22.485308180774176 11.974818183521625 0 0 0
2307 769 2 0.5897 20.6423799465969 22.334827953895967 11.215834787812792 0 0 0
2793 931 2 0.5897 16.501329407377913 17.67184892622176 14.046136836146363 0 0 0
2795 932 2 0.5897 17.798965203683593 16.742264119730688 15.71491039255957 0 0 0
2796 932 2 0.5897 18.597954856046684 17.722068094819306 14.882147098900424 0 0 0
2848 950 3 -1.1794 19.54649739004975 19.63884795903525 14.530479354486333 0 0 0
2849 950 2 0.5897 19.743197512701617 20.40226566823202 15.07337372296214 0 0 0
2850 950 2 0.5897 18.756744932112525 19.88419845659343 14.048477285113169 0 0 0
2908 970 3 -1.1794 18.075203600001977 24.095207111341367 13.180488964910095 0 0 0
2909 970 2 0.5897 18.615952238760293 23.653675684485652 13.835372495842007 0 0 0
2910 970 2 0.5897 17.17796753832343 23.98166918692102 13.49403003022174 0 0 0
2911 971 3 -1.1794 20.179780465376485 23.16398422368183 14.596702122048308 0 0 0
2912 971 2 0.5897 20.65892151375461 23.573559551164294 13.876352880448295 0 0 0
2913 971 2 0.5897 20.24333508225271 23.792922243040824 15.315471485209194 0 0 0
3480 1160 2 0.5897 17.72116442570167 19.71412095916558 15.724887275245944 0 0 0
3482 1161 2 0.5897 19.487285291854132 21.852482133831824 18.14582193282742 0 0 0
30197 0 1 0 18.306080731171257 18.189816996215193 11.623369022065765 0 0 0
2963 988 2 0.5897 16.672426123011395 27.221827111044224 16.73565531267175 0 0 0
1711 571 3 -1.1794 19.496817775826432 24.334429109157437 8.923739721708843 0 0 0
1712 571 2 0.5897 19.651415048603315 24.571249018531322 9.838205374528599 0 0 0
2369 790 2 0.5897 21.266443146274998 25.622383479266635 11.603410192656629 0 0 0
2966 989 2 0.5897 18.50136912709649 26.46910613090829 15.591186006055395 0 0 0
3476 1159 2 0.5897 16.045702812034808 21.27027269053781 17.137168829407475 0 0 0
3478 1160 3 -1.1794 17.50503499179005 20.275907706613957 16.469142167261758 0 0 0
3529 1177 3 -1.1794 21.217039884175204 24.60238623407615 16.723563088807143 0 0 0
30407 0 1 0 18.19002963806641 24.24456224720612 17.63348810214709 0 0 0
3484 1162 3 -1.1794 22.237479153283022 21.832308653058956 16.082263269235295 0 0 0
2852 951 2 0.5897 22.62295546866979 19.119114103912487 14.514022814284651 0 0 0
1553 518 2 0.5897 23.356931647647727 18.683924285076515 9.25106957266574 0 0 0
1555 519 3 -1.1794 27.189168943626292 17.716826188544264 8.066143305604763 0 0 0
1557 519 2 0.5897 26.756124298114777 18.247722540979215 8.734611720086363 0 0 0
1558 520 3 -1.1794 29.875017986139596 18.784793069243964 8.38460983009707 0 0 0
1560 520 2 0.5897 28.954691323205747 18.539314920161406 8.289885824440415 0 0 0
1618 540 3 -1.1794 23.300756434411056 20.420863797622005 9.809498618189776 0 0 0
1620 540 2 0.5897 23.55373384485935 21.208312142413597 9.327669589586732 0 0 0
1621 541 3 -1.1794 29.93291327461681 21.433378315975794 8.629358884439895 0 0 0
1623 541 2 0.5897 29.174163833918076 21.560914362063393 9.198802026556232 0 0 0
1664 555 2 0.5897 23.95219083124131 23.398430804451845 9.013037751064143 0 0 0
1668 556 2 0.5897 29.283047067007345 25.180527323281414 7.471414085271196 0 0 0
2191 731 3 -1.1794 25.478646705301074 18.95847360455118 10.070019993808579 0 0 0
2192 731 2 0.5897 25.983326153128147 19.492256010973357 10.683702974705023 0 0 0
2193 731 2 0.5897 25.08750850732381 18.273905651781973 10.612798343920568 0 0 0
2194 732 3 -1.1794 29.609821396329938 18.260552832458696 13.039470825696796 0 0 0
2195 732 2 0.5897 29.50438687767593 19.09438611012846 12.581390638676996 0 0 0
2196 732 2 0.5897 30.22209144317402 18.45266441007588 13.749717051505984 0 0 0
2245 749 3 -1.1794 23.753850262255842 21.803200214578773 12.137701290846122 0 0 0
2246 749 2 0.5897 23.468833804786076 21.515396368723522 11.270426132475018 0 0 0
2247 749 2 0.5897 23.901876908807683 20.991669969780617 12.623230249329472 0 0 0
2248 750 3 -1.1794 26.486880836706423 20.63523075435859 11.973500475118895 0 0 0
2249 750 2 0.5897 27.441673069873545 20.568310174871453 11.984747330786675 0 0 0
2250 750 2 0.5897 26.270574194718755 21.115995873570252 12.772442102154935 0 0 0
2251 751 3 -1.1794 29.18901476341818 20.879180622925894 11.54369156287262 0 0 0
2252 751 2 0.5897 30.143236649559967 20.812018788047492 11.578066830787849 0 0 0
2253 751 2 0.5897 28.997462872727546 21.75269077975107 11.88504105940152 0 0 0
2308 770 3 -1.1794 24.57933887956035 24.160838043199863 10.56885609267744 0 0 0
2309 770 2 0.5897 24.53682565204494 23.45773637978945 11.216986518917267 0 0 0
2310 770 2 0.5897 24.727741372405543 24.95367264159934 11.084241294557456 0 0 0
2311 771 3 -1.1794 26.773392101352556 25.30684744517857 12.281396794362017 0 0 0
2312 771 2 0.5897 26.945617455507307 25.83861890273952 13.058436329010323 0 0 0
2313 771 2 0.5897 27.125612486220863 24.443671074378923 12.498420206870065 0 0 0
2314 772 3 -1.1794 29.635104969021597 23.573614123286998 11.823212545051367 0 0 0
2315 772 2 0.5897 29.952161367982615 23.933834637129443 12.651432481920976 0 0 0
2316 772 2 0.5897 30.30381422480482 23.818182574896515 11.183488200586261 0 0 0
2797 933 3 -1.1794 22.24912299239519 17.424621287606378 13.661307760658513 0 0 0
2798 933 2 0.5897 23.17945351548741 17.580980013943975 13.499228912870109 0 0 0
2799 933 2 0.5897 22.14407467715309 17.557113306077856 14.603455625100814 0 0 0
2851 951 3 -1.1794 23.308046376859885 19.780626054109273 14.41766767914423 0 0 0
2853 951 2 0.5897 23.22990148850433 20.32311984157631 15.202413518366475 0 0 0
2854 952 3 -1.1794 27.892151597760964 22.354848902349364 14.013584161926227 0 0 0
2855 952 2 0.5897 27.542721477194004 21.639922214338224 14.545571263184451 0 0 0
2856 952 2 0.5897 28.826279557678255 22.37435681761644 14.221565659541836 0 0 0
2857 953 3 -1.1794 30.37413785420645 21.98094295112499 14.65370493722786 0 0 0
2858 953 2 0.5897 30.688612146576933 21.65661264640559 15.49759324537425 0 0 0
2859 953 2 0.5897 30.96929836447461 21.594619929147772 14.0112328949664 0 0 0
2914 972 3 -1.1794 24.05009432604287 24.879642411758383 15.457631722694257 0 0 0
2915 972 2 0.5897 24.986571387117518 24.68228774069826 15.440521479923605 0 0 0
2916 972 2 0.5897 23.923590278138573 25.373074295296057 16.268034591171492 0 0 0
2917 973 3 -1.1794 26.921475996576252 24.831989222677414 15.42182324738119 0 0 0
2918 973 2 0.5897 27.249778140337558 24.802090579796513 16.320463863423345 0 0 0
2919 973 2 0.5897 27.08508185955653 23.954087034704013 15.077218396813134 0 0 0
2972 991 2 0.5897 24.7475944621793 26.88061045832895 12.891968299638886 0 0 0
3486 1162 2 0.5897 23.021885010995128 22.380828262966983 16.074206932978154 0 0 0
3537 1179 2 0.5897 27.742983565174693 24.43483708381635 18.296612026681288 0 0 0
3539 1180 2 0.5897 29.17937534678956 23.305102671359073 16.218988170885986 0 0 0
30039 0 1 0 26.620615406784747 18.994931263622444 14.869282573827242 0 0 0
30261 0 1 0 28.39163141804811 20.37538330699839 17.402477492806426 0 0 0
30357 0 1 0 27.41481381116196 23.196450385160155 9.265002166124306 0 0 0
1714 572 3 -1.1794 25.876205270329372 26.594415737660437 8.202837596880054 0 0 0
3424 1142 3 -1.1794 23.112264390227807 17.341733725103175 16.37729804780768 0 0 0
3429 1143 2 0.5897 26.30644204367631 15.185141361643673 17.16722200700847 0 0 0
3432 1144 2 0.5897 31.540666677710398 18.258694797386795 17.156149191543136 0 0 0
1624 542 3 -1.1794 32.31016275923825 21.419429356286916 9.89106292925014 0 0 0
1670 557 2 0.5897 32.378002954236386 24.835965842163297 10.598259139542344 0 0 0
1561 521 3 -1.1794 33.63599242310763 18.973547220135405 9.472393199065612 0 0 0
1565 522 2 0.5897 35.29211272775538 15.430794662187083 9.551856854585093 0 0 0
1567 523 3 -1.1794 37.562313011503335 17.648582198919907 10.147125236921251 0 0 0
1569 523 2 0.5897 37.99841399254663 17.627048940250983 10.998937188586758 0 0 0
1625 542 2 0.5897 32.61370243547014 20.534768091570196 9.68742122836981 0 0 0
1626 542 2 0.5897 31.44681318861322 21.47708689985167 9.481752954948131 0 0 0
1629 543 2 0.5897 37.33083065774995 22.69304785157979 9.05072189331034 0 0 0
1632 544 2 0.5897 39.234228797118234 22.155969533190977 10.8494365035073 0 0 0
1669 557 3 -1.1794 31.70165626994134 24.33351739772082 10.144020341605602 0 0 0
1671 557 2 0.5897 32.100230923045515 23.476478811521595 9.992838468902047 0 0 0
1672 558 3 -1.1794 34.52415696987892 24.625215708366436 9.537481253940902 0 0 0
1674 558 2 0.5897 35.2675412358515 24.032020918494865 9.4291722509353 0 0 0
1727 576 2 0.5897 39.168294650175405 24.134999305955734 8.282104089383873 0 0 0
2197 733 3 -1.1794 35.46549500401319 17.237800112558062 13.191977744986556 0 0 0
2199 733 2 0.5897 34.51362308989813 17.331573507946175 13.154857379702351 0 0 0
2202 734 2 0.5897 37.78229660247193 18.14919579793876 13.296610406333924 0 0 0
2254 752 3 -1.1794 32.13327037026801 20.366942176841007 12.905592822107725 0 0 0
2255 752 2 0.5897 32.799982200570184 20.888869937572682 12.45914119108632 0 0 0
2256 752 2 0.5897 32.56592220135213 19.533734292199153 13.092163858959852 0 0 0
2257 753 3 -1.1794 37.346839731216896 23.083065992114 13.222525147073249 0 0 0
2258 753 2 0.5897 37.155730444755186 22.154683872805048 13.089050350948554 0 0 0
2259 753 2 0.5897 38.19048785133299 23.218849761892283 12.791187036010372 0 0 0
2260 754 3 -1.1794 39.13327859919855 20.977596996933038 12.149483859382297 0 0 0
2262 754 2 0.5897 39.94303058413324 21.1331652199026 12.635623840278448 0 0 0
2317 773 3 -1.1794 33.58688619127504 22.79982029487576 12.421091150139771 0 0 0
2318 773 2 0.5897 34.07955246545736 23.61660002080323 12.500988827342361 0 0 0
2319 773 2 0.5897 32.78645997911133 23.046692525418543 11.957837621674233 0 0 0
2320 774 3 -1.1794 35.412006106911036 24.937342747584484 12.173825201317142 0 0 0
2321 774 2 0.5897 36.097840457321624 24.281163302768256 12.050166438704485 0 0 0
2322 774 2 0.5897 34.92908015991169 24.938418760665055 11.347379415830064 0 0 0
2800 934 3 -1.1794 32.996143772635115 17.89645587485977 13.815058843825183 0 0 0
2802 934 2 0.5897 33.74109737158207 18.129307687928065 14.369184791636162 0 0 0
2803 935 3 -1.1794 34.46643630650784 19.73220775065255 15.932418420914475 0 0 0
2805 935 2 0.5897 33.805327245479944 19.329468025490655 16.49541565528131 0 0 0
2860 954 3 -1.1794 34.287405945689876 22.332855734322436 14.908890239454214 0 0 0
2861 954 2 0.5897 33.572822398447684 22.968415736768627 14.94969151430913 0 0 0
2862 954 2 0.5897 34.60335174044773 22.38456094468259 14.00681761174171 0 0 0
2865 955 2 0.5897 39.26828484444806 21.385594854906284 16.53083292265514 0 0 0
2920 974 3 -1.1794 32.67075033585423 24.80754509856195 15.36851911587246 0 0 0
2921 974 2 0.5897 32.54733526849611 25.227817292366545 14.517419557920562 0 0 0
2922 974 2 0.5897 32.099769661181796 25.295300860965778 15.962073584549934 0 0 0
2923 975 3 -1.1794 37.52318352374685 25.050398667963314 15.612490413208995 0 0 0
2924 975 2 0.5897 37.61755200247131 24.496374016819694 14.837646555657862 0 0 0
2925 975 2 0.5897 36.90199060124041 24.580774353189504 16.169090665494334 0 0 0
3545 1182 2 0.5897 37.22037197247238 23.94470448922442 17.979075328493835 0 0 0
30079 0 1 0 35.65648135043128 20.137876048747394 11.931053850246107 0 0 0
30209 0 1 0 37.323285259252394 19.99799380857826 14.997812030571707 0 0 0
2382 794 2 0.5897 31.976299030760927 26.524876999016634 12.62154038905334 0 0 0
3434 1145 2 0.5897 35.45050725374837 18.373147782657835 18.405065002166133 0 0 0
3543 1181 2 0.5897 32.78502662370513 24.5729868362924 18.165562986554207 0 0 0
3544 1182 3 -1.1794 36.32817254082725 24.126776148726574 17.68401629244648 0 0 0
3548 1183 2 0.5897 38.73645216092468 22.466088641270467 18.52203382092414 0 0 0
1571 524 2 0.5897 44.05360183576767 18.12702263224466 11.475988661244076 0 0 0
1631 544 2 0.5897 40.50255666472024 22.645093026038776 10.183105151351098 0 0 0
1676 559 2 0.5897 41.62467312375289 26.168586978921002 9.99518342269676 0 0 0
1630 544 3 -1.1794 39.5930897577313 22.409986877383044 9.999185690542037 0 0 0
2200 734 3 -1.1794 38.54791804516692 18.05990207776205 12.729087515990917 0 0 0
2806 936 3 -1.1794 39.94265877605997 17.133657315146866 14.785719667667456 0 0 0
2808 936 2 0.5897 39.45767605154753 17.41932862233651 15.559938694507709 0 0 0
1570 524 3 -1.1794 43.377473912068474 18.222714245697283 10.805222704809092 0 0 0
1573 525 3 -1.1794 45.26729019717829 17.99634484904818 8.742093228022524 0 0 0
1633 545 3 -1.1794 41.82300061286798 22.919263534149394 8.057374015691144 0 0 0
1635 545 2 0.5897 41.80400263810482 22.112943429854333 8.572853868084703 0 0 0
1675 559 3 -1.1794 42.470211558655905 25.74306819132498 10.137419600447226 0 0 0
1678 560 3 -1.1794 44.90251997243479 24.402396552639036 9.283517540682546 0 0 0
1680 560 2 0.5897 45.30609346280298 24.119774339501692 10.104178677870786 0 0 0
2203 735 3 -1.1794 42.43141950084289 18.315239293458767 13.554829143242372 0 0 0
2204 735 2 0.5897 41.87943326538462 19.071418234814825 13.754168806898166 0 0 0
2205 735 2 0.5897 42.568249277645045 18.36078754865068 12.60855468586952 0 0 0
2206 736 3 -1.1794 45.316922028222955 18.764711075501975 12.923699209609513 0 0 0
2207 736 2 0.5897 46.271575652741426 18.800065700637663 12.863550645303613 0 0 0
2208 736 2 0.5897 45.14465338322592 18.19756015778284 13.67529432415116 0 0 0
2261 754 2 0.5897 38.98175475631692 20.03595987096424 12.230674138459266 0 0 0
2263 755 3 -1.1794 42.000039015442596 21.25503827742958 10.322546845965626 0 0 0
2264 755 2 0.5897 42.41219767223243 20.392755504853262 10.269389741951015 0 0 0
2265 755 2 0.5897 42.52440188166737 21.73244566368815 10.965475431981455 0 0 0
2266 756 3 -1.1794 43.82280116577818 21.02107891888799 12.986612556679832 0 0 0
2267 756 2 0.5897 44.54123641094302 21.640178518512933 12.857010405638157 0 0 0
2268 756 2 0.5897 44.19674615448721 20.169059857356572 12.761978917437077 0 0 0
2323 775 3 -1.1794 42.68541261083262 23.58597977610178 12.047692458982034 0 0 0
2324 775 2 0.5897 42.20806441046962 24.142265658804565 11.43212984676054 0 0 0
2325 775 2 0.5897 42.006703535610185 23.213519738837892 12.610595290992391 0 0 0
2326 776 3 -1.1794 45.277249868535506 23.727929799039543 11.880852979448994 0 0 0
2327 776 2 0.5897 44.341593787750945 23.702580780821204 12.081195202503487 0 0 0
2328 776 2 0.5897 45.50942689127612 24.65491410587485 11.935860150275296 0 0 0
2809 937 3 -1.1794 42.02380587454594 18.015287090209444 16.285995716640215 0 0 0
2810 937 2 0.5897 42.92755719151181 18.113161105432397 15.986185901597004 0 0 0
2811 937 2 0.5897 41.54032881581115 17.743181950572954 15.505969805952455 0 0 0
2812 938 3 -1.1794 45.30919249881419 17.536900932894174 15.376858048391183 0 0 0
2813 938 2 0.5897 45.27949319516409 18.04013959172442 16.190553568394467 0 0 0
2863 955 3 -1.1794 40.01788515271914 21.94118028579501 16.31715965102133 0 0 0
2864 955 2 0.5897 39.65689055260885 22.62448128778525 15.752346387747002 0 0 0
2866 956 3 -1.1794 41.26827055865446 21.35824126467803 13.815355917998401 0 0 0
2867 956 2 0.5897 41.26550138057783 21.175701114817777 14.754985063325128 0 0 0
2868 956 2 0.5897 42.19189773974524 21.32240274948846 13.566640426338326 0 0 0
2869 957 3 -1.1794 46.33460855517714 20.829590187164403 14.607868901302615 0 0 0
2870 957 2 0.5897 45.49718193427043 20.499066200024536 14.282750316161854 0 0 0
2871 957 2 0.5897 46.43251933722659 21.685966349896397 14.191618444817859 0 0 0
2926 976 3 -1.1794 42.51630438236986 24.13421239602112 15.027086615689145 0 0 0
2927 976 2 0.5897 42.63322760586108 24.203424067546404 14.079578973522901 0 0 0
2928 976 2 0.5897 43.36991871573415 23.850272304543907 15.354123615254338 0 0 0
2929 977 3 -1.1794 45.19373699630633 23.80641463548322 14.703777585424262 0 0 0
2930 977 2 0.5897 45.420487375411554 23.787826078160002 13.7740081345663 0 0 0
2931 977 2 0.5897 45.991495580175226 24.106492314295807 15.139400956560413 0 0 0
3440 1147 2 0.5897 41.19278948791111 18.15282408391953 18.1862420974445 0 0 0
30097 0 1 0 43.93705724659416 24.570466594809236 18.116666463950615 0 0 0
30218 0 1 0 43.2261285604062 21.362020067635207 16.319855960661364 0 0 0
1685 562 2 0.5897 50.78972259616204 22.29206237619031 8.988582662642512 0 0 0
1687 563 3 -1.1794 53.521823931772 24.26014420866244 9.253391561670835 0 0 0
1576 526 3 -1.1794 48.09092038988177 18.350304032130172 9.815628887350242 0 0 0
1579 527 3 -1.1794 51.501823561632754 17.96087301838182 9.38136008608886 0 0 0
1581 527 2 0.5897 51.36754009299256 17.864166125300894 10.324147225614883 0 0 0
1636 546 3 -1.1794 48.23245261324919 20.897853117320505 9.007881576744225 0 0 0
1637 546 2 0.5897 49.11708349665042 20.877398048865167 8.64286034615755 0 0 0
1638 546 2 0.5897 47.96149658254429 19.980120427510766 9.031967211746695 0 0 0
1639 547 3 -1.1794 50.928548386983515 20.619131021806645 8.181219257085075 0 0 0
1641 547 2 0.5897 51.281490668007635 19.784949704391067 8.49074208161301 0 0 0
1681 561 3 -1.1794 48.168858826341726 24.411219195460134 8.81316860026915 0 0 0
1683 561 2 0.5897 48.28670503589747 24.576204709665394 9.748648730855301 0 0 0
1684 562 3 -1.1794 50.492191204575775 23.071042125363896 9.458580989328885 0 0 0
1686 562 2 0.5897 49.614691919491975 23.238263612233233 9.1146847156911 0 0 0
1688 563 2 0.5897 54.33302796896239 24.405722035401382 9.74020437614298 0 0 0
1689 563 2 0.5897 53.290695296682046 23.349968861170662 9.438837933556657 0 0 0
2209 737 3 -1.1794 51.66974863995441 17.219769425851016 12.338410163754158 0 0 0
2211 737 2 0.5897 51.260794512860336 17.640044211120525 13.094952642699122 0 0 0
2269 757 3 -1.1794 47.25239446331495 21.516640267844615 11.846159444216534 0 0 0
2270 757 2 0.5897 47.77902313373219 21.385040687339174 11.057758780223757 0 0 0
2271 757 2 0.5897 47.80670961623355 21.202056937304146 12.56030495481329 0 0 0
2329 777 3 -1.1794 48.19247973197601 24.189906315212745 11.709154022026178 0 0 0
2330 777 2 0.5897 47.74543334508399 23.383250943429996 11.965453066879496 0 0 0
2331 777 2 0.5897 49.09899176509362 24.060938988093305 11.988145573982184 0 0 0
2332 778 3 -1.1794 50.89147750375302 24.261851316235983 12.125814340872417 0 0 0
2333 778 2 0.5897 51.106176294464774 25.191796508681296 12.052747001165963 0 0 0
2334 778 2 0.5897 50.73253637851641 23.980726137303314 11.224737472306852 0 0 0
2335 779 3 -1.1794 53.06226797043424 23.102500187777007 13.474803396607353 0 0 0
2336 779 2 0.5897 52.87264199811192 22.363818220408685 14.053269148628237 0 0 0
2337 779 2 0.5897 52.205185141060475 23.380570304398322 13.151818008743678 0 0 0
2815 939 3 -1.1794 47.86513925847339 18.145971956146088 14.259084279153717 0 0 0
2817 939 2 0.5897 47.00861181783448 17.749014681307635 14.417253043129936 0 0 0
2818 940 3 -1.1794 51.01977387570161 18.07813163229307 14.716857339217704 0 0 0
2819 940 2 0.5897 50.118904883954 18.321010607273614 14.503134889706045 0 0 0
2872 958 3 -1.1794 48.99449043504099 20.908743811704376 14.207044313299676 0 0 0
2873 958 2 0.5897 49.73092801478442 20.680212107427533 14.774200555789408 0 0 0
2874 958 2 0.5897 48.432574024586934 20.133934783742472 14.219442901101928 0 0 0
2875 959 3 -1.1794 51.1913803570146 20.56456214816221 15.704158793103343 0 0 0
2876 959 2 0.5897 51.315482508348204 19.656192786687072 15.429031070053666 0 0 0
2877 959 2 0.5897 51.42946895579858 20.569175413363347 16.631264071497206 0 0 0
2878 960 3 -1.1794 53.78163747075812 20.953348542027797 15.077159200460128 0 0 0
2879 960 2 0.5897 52.890170850581946 20.672891301279723 15.284190870026523 0 0 0
2880 960 2 0.5897 54.22000492544139 20.15723425146171 14.77671386706346 0 0 0
2932 978 3 -1.1794 47.91842775630099 23.239901661783538 15.3843668496756 0 0 0
2933 978 2 0.5897 48.272451801225756 22.521512657269433 14.860138133873003 0 0 0
2934 978 2 0.5897 48.6664605323554 23.560693566689352 15.888123880638885 0 0 0
2935 979 3 -1.1794 53.77104563234583 24.34796046817334 15.79595371590182 0 0 0
2936 979 2 0.5897 53.45405864428923 23.87719536109528 15.0251548421501 0 0 0
2937 979 2 0.5897 54.1249596148307 23.664950078975686 16.365579237101787 0 0 0
3447 1149 2 0.5897 47.67814644415408 18.0627943481435 16.371727419580075 0 0 0
3449 1150 2 0.5897 50.162017197750856 17.85034593085757 18.993990922021506 0 0 0
3555 1185 2 0.5897 47.347647333930645 23.386422392377735 18.051330810157104 0 0 0
30295 0 1 0 50.49011394478232 20.284612278811927 11.421230110093605 0 0 0
1734 578 2 0.5897 46.58839784856873 26.19156308300854 7.91133749176106 0 0 0
2399 800 2 0.5897 51.292265953456265 26.76544444083788 14.146453913660451 0 0 0
2987 996 2 0.5897 46.677785259043546 25.53466091001533 17.353776207990293 0 0 0
2993 998 2 0.5897 52.72769045356878 25.701275260193793 15.948554809317642 0 0 0
3604 1202 3 -1.1794 50.13933469680662 23.570045575457748 16.69879093535132 0 0 0
1642 548 3 -1.1794 57.808218207626425 19.96408796482708 9.255764878074947 0 0 0
1745 582 2 0.5897 60.40752431374059 26.07416765110651 8.898839881464964 0 0 0
2213 738 2 0.5897 57.1674450616277 20.413217770249286 12.813904526763801 0 0 0
2822 941 2 0.5897 56.37750276005942 19.44552550614234 14.716351375529499 0 0 0
30395 0 1 0 54.66577639925394 21.156412606783245 11.218264617807744 0 0 0
1587 529 2 0.5897 56.693861068033264 19.212774172775056 6.2823624546923025 0 0 0
1590 530 2 0.5897 61.44337479993104 18.881879554276498 7.529141843454244 0 0 0
1643 548 2 0.5897 57.773970516149205 19.926764995881058 8.299906101901088 0 0 0
1646 549 2 0.5897 61.381581611408365 21.283112271680363 8.943541279382329 0 0 0
1647 549 2 0.5897 60.02706796544768 20.607054418893707 8.95508922142313 0 0 0
1690 564 3 -1.1794 60.36973917861326 24.341026741778485 8.396042502822453 0 0 0
1692 564 2 0.5897 59.93072798243998 23.664569114595718 8.911703191382392 0 0 0
2212 738 3 -1.1794 57.25989522020866 19.540307723429994 13.19562582606601 0 0 0
2214 738 2 0.5897 58.17923488896584 19.488883944725128 13.457161951762135 0 0 0
2217 739 2 0.5897 61.70454814033504 18.71713516004366 12.74050795133428 0 0 0
2272 758 3 -1.1794 57.17209072554989 22.995222755331323 12.716036843684575 0 0 0
2273 758 2 0.5897 58.08188331107397 22.810294739317673 12.48299004428831 0 0 0
2274 758 2 0.5897 57.02889190129568 22.509373164857177 13.528240878933111 0 0 0
2275 759 3 -1.1794 59.401717619481204 21.081805789886406 11.1143793166643 0 0 0
2276 759 2 0.5897 58.68775138518133 20.76296502481519 10.562270427694454 0 0 0
2277 759 2 0.5897 60.075969667265056 20.4055284317566 11.049080541897313 0 0 0
2338 780 3 -1.1794 55.6211850743344 24.69190714111212 11.144744848263338 0 0 0
2339 780 2 0.5897 56.36198605993836 24.14866407451066 11.41369118751687 0 0 0
2340 780 2 0.5897 55.06441431591606 24.740247362405896 11.921855549802682 0 0 0
2341 781 3 -1.1794 61.64141151686367 22.93549838911702 11.084472413960924 0 0 0
2342 781 2 0.5897 62.45990779901326 22.51678240220293 11.35087897084045 0 0 0
2343 781 2 0.5897 60.973768309555744 22.262131980704496 11.215093892436679 0 0 0
2821 941 3 -1.1794 56.22564364466906 19.39440352295968 15.660044575480116 0 0 0
2823 941 2 0.5897 56.78325376620136 18.674134360066382 15.954178517980205 0 0 0
2826 942 2 0.5897 62.0025538076614 19.083783920565242 16.134856158596815 0 0 0
2881 961 3 -1.1794 56.34276491953978 22.09405915649204 15.106976710761666 0 0 0
2882 961 2 0.5897 56.73142869814627 21.499383754895916 15.74848517295563 0 0 0
2883 961 2 0.5897 55.43712465350945 21.79617969403569 15.021447148273259 0 0 0
2884 962 3 -1.1794 59.679475223165774 20.298979590785123 14.358397473259465 0 0 0
2885 962 2 0.5897 60.49475057209266 19.831467388201155 14.540031708317867 0 0 0
2886 962 2 0.5897 59.21412825464634 20.303810915264485 15.194854715685505 0 0 0
2938 980 3 -1.1794 56.37426620001115 24.803287902139928 14.731627424263666 0 0 0
2939 980 2 0.5897 56.638107645888816 23.956318391881286 14.372096732793857 0 0 0
2940 980 2 0.5897 55.42725746426078 24.72937757079854 14.849712528717859 0 0 0
3557 1186 2 0.5897 57.38576088123749 23.34297181604912 16.46614220559554 0 0 0
30219 0 1 0 60.276308195272556 24.23054306052178 14.960320638570888 0 0 0
2215 739 3 -1.1794 61.51553895276699 19.22288478488841 11.950113565445209 0 0 0
2280 760 2 0.5897 63.15469862923669 20.44683140277303 11.887386455913154 0 0 0
2405 802 2 0.5897 55.96746553235668 26.72349580916853 11.145532054681487 0 0 0
30276 0 1 0 59.53503483660043 25.295519751913176 11.913760729541155 0 0 0
3564 1188 2 0.5897 62.3288132581566 22.347731882049082 17.578768270949745 0 0 0
1593 531 2 0.5897 63.60375423590572 19.620206367790605 10.230348561719392 0 0 0
1652 551 2 0.5897 66.84927480896744 20.992991001909765 8.84983216818501 0 0 0
1596 532 2 0.5897 65.69190756793004 18.56599865730251 9.984451675382992 0 0 0
2942 981 2 0.5897 63.71926492921138 25.524250741886142 15.330134529619988 0 0 0
1591 531 3 -1.1794 63.709661270839526 18.70918233059635 9.956392368877404 0 0 0
1594 532 3 -1.1794 66.52133922944486 18.998966753712516 9.78242625530175 0 0 0
1595 532 2 0.5897 66.96660133009804 18.397878717490855 9.185209885335064 0 0 0
1597 533 3 -1.1794 69.34908149780013 18.091939474546734 9.398992927345677 0 0 0
1599 533 2 0.5897 69.41103121147451 18.923117326535145 9.869670984240813 0 0 0
1648 550 3 -1.1794 64.6329820326031 21.488908760528062 7.188342107462823 0 0 0
1650 550 2 0.5897 64.01373096989033 22.203107051329372 7.338942447511472 0 0 0
1653 551 2 0.5897 66.16626311636662 21.816548085732872 7.778783079053624 0 0 0
1693 565 3 -1.1794 63.27394539968426 23.39410904471309 8.561660947976417 0 0 0
1697 566 2 0.5897 64.99956658472598 24.47934664969742 8.853671717436496 0 0 0
1698 566 2 0.5897 66.21828318983611 23.618750967097892 8.596765249788634 0 0 0
1699 567 3 -1.1794 70.19545849206473 23.733960812913534 8.067263431223802 0 0 0
1700 567 2 0.5897 0.42498968577605595 23.419071103521087 8.79984304333142 1 0 0
2216 739 2 0.5897 61.936081669115794 18.731492527429417 11.244486322639965 0 0 0
2218 740 3 -1.1794 67.94560709927285 19.106582181180407 13.164112331045109 0 0 0
2219 740 2 0.5897 68.64859372741536 19.692496693985753 13.444729109269376 0 0 0
2220 740 2 0.5897 67.34908489828993 19.66760642099644 12.66848701449124 0 0 0
2221 741 3 -1.1794 70.13378991158616 18.051619866762618 11.838639126984912 0 0 0
2223 741 2 0.5897 69.27666831746392 18.260514217411103 12.21003812108022 0 0 0
2278 760 3 -1.1794 63.48611547288901 21.107073122829092 11.278718936659363 0 0 0
2279 760 2 0.5897 64.35863570889629 21.321397729863445 11.608879415753487 0 0 0
2281 761 3 -1.1794 66.37909690718118 21.433292876678237 11.99311310589538 0 0 0
2282 761 2 0.5897 66.60398350618394 22.345906351307463 12.17420379879535 0 0 0
2283 761 2 0.5897 66.99823189572972 21.16362279707133 11.314746295902719 0 0 0
2284 762 3 -1.1794 68.82845480635507 21.54216115323849 10.756125268297415 0 0 0
2285 762 2 0.5897 69.50666727707778 22.071953703139727 11.175147439863448 0 0 0
2286 762 2 0.5897 68.81576266112452 21.843354135782814 9.84763605289338 0 0 0
2344 782 3 -1.1794 67.46846731014219 24.130834469290637 11.071582006509013 0 0 0
2345 782 2 0.5897 67.22479776112137 24.717373961961854 11.787702251482866 0 0 0
2346 782 2 0.5897 67.39312232892179 24.669527325606868 10.283949561696632 0 0 0
2347 783 3 -1.1794 70.05053465288675 24.176194796732993 11.056963870996368 0 0 0
2348 783 2 0.5897 69.13634527446645 23.980815001492736 11.262671823345805 0 0 0
2349 783 2 0.5897 0.1927291117781573 24.176705933022745 11.905901697035945 1 0 0
2824 942 3 -1.1794 61.863120593038815 18.766117565034072 15.242735557683124 0 0 0
2827 943 3 -1.1794 66.53658957931671 19.62693369561229 15.500662790038787 0 0 0
2828 943 2 0.5897 67.06918383853142 19.099831155670234 14.905063047498995 0 0 0
2829 943 2 0.5897 65.6637118784957 19.624641948129394 15.10783804860861 0 0 0
2830 944 3 -1.1794 1.3583297726142756 19.751307617460736 14.534538487882415 1 0 0
2831 944 2 0.5897 1.4685065011547658 19.73307523854283 13.583874749438117 1 0 0
2832 944 2 0.5897 1.1599395561057197 18.845125635235725 14.770562225195448 1 0 0
2887 963 3 -1.1794 66.89767150470217 22.77148714462924 14.774589919000274 0 0 0
2888 963 2 0.5897 66.71909753870277 21.84262959866611 14.627733933344818 0 0 0
2889 963 2 0.5897 66.47223085841676 22.968653832060184 15.60907023589471 0 0 0
2890 964 3 -1.1794 69.45758876177509 21.322416753829383 13.882696695892514 0 0 0
2891 964 2 0.5897 70.15265659692831 20.959958127470387 14.432002646901822 0 0 0
2892 964 2 0.5897 68.67524984579651 21.29035704470544 14.433286974497474 0 0 0
2941 981 3 -1.1794 64.49074959654165 25.07544774610121 14.984272636433468 0 0 0
2943 981 2 0.5897 64.5368914677839 24.259233403434628 15.48216488991954 0 0 0
2944 982 3 -1.1794 66.62537388620694 25.74275127459856 13.085082440338228 0 0 0
2945 982 2 0.5897 67.22678923711692 25.27411123222525 13.66379471193514 0 0 0
2946 982 2 0.5897 65.77782356948263 25.690825435410115 13.526889952391663 0 0 0
2947 983 3 -1.1794 70.15916774759704 24.2172101286844 13.669569220952985 0 0 0
2948 983 2 0.5897 0.38110632505699377 24.40041764182854 14.450752267543335 1 0 0
2949 983 2 0.5897 70.15094087390747 23.26222765889593 13.604972941041972 0 0 0
30035 0 1 0 70.07917521893411 24.982649738653894 17.36323552016957 0 0 0
30202 0 1 0 69.2704782979283 20.395899157763598 17.271014688866014 0 0 0
30428 0 1 0 63.08285845370582 21.78892575610333 14.734286890968281 0 0 0
30067 0 1 0 63.95141987538171 25.323999141364045 11.314127705541658 0 0 0
3516 1172 2 0.5897 66.73000807541322 20.025741436040416 17.445989257595233 0 0 0
3565 1189 3 -1.1794 65.20522068962566 22.992435694752643 17.3861155497336 0 0 0
1756 586 3 -1.1794 1.6795471003611318 29.47979560591655 9.257269333626686 0 0 0
1757 586 2 0.5897 1.5097379738427537 29.644128705517332 10.184841892869658 0 0 0
1758 586 2 0.5897 2.094413801467223 30.283223271347225 8.943227762388569 0 0 0
1761 587 2 0.5897 3.0176896095720847 28.674768010714832 8.525153858614832 0 0 0
1819 607 3 -1.1794 2.6658017756177523 32.337039280049964 8.791684515528244 0 0 0
1821 607 2 0.5897 2.4031304204433135 33.183596138315934 9.153038886468822 0 0 0
1824 608 2 0.5897 5.4149203189899096 34.85546354188004 8.059969832112133 0 0 0
2350 784 3 -1.1794 2.8618767940522365 26.384087675085695 12.822440473487385 0 0 0
2351 784 2 0.5897 3.594443889119998 26.78204383335034 12.352113665828677 0 0 0
2353 785 3 -1.1794 4.609923300074101 27.283355302458848 11.014821735894918 0 0 0
2354 785 2 0.5897 4.981778601462971 26.651626116821813 10.399294861227018 0 0 0
2410 804 3 -1.1794 0.7844883053216596 28.044430704596774 12.22867010499795 0 0 0
2411 804 2 0.5897 0.35110378572405926 28.183586496710394 13.070717710386878 0 0 0
2412 804 2 0.5897 0.15850904665175622 28.367055811769454 11.580368603962105 0 0 0
2413 805 3 -1.1794 5.1338325350587 29.049832103502006 13.097783995658375 0 0 0
2414 805 2 0.5897 6.040216298512446 29.10681432250962 12.795371704645277 0 0 0
2415 805 2 0.5897 4.781642351422662 29.930331180713427 12.967727598017234 0 0 0
2473 825 3 -1.1794 8.071731028786301 34.12455302445173 10.612420582900707 0 0 0
2474 825 2 0.5897 8.82207672087276 34.267743054430994 10.035609512667099 0 0 0
2475 825 2 0.5897 8.358415266602469 33.43634061549573 11.212759749852221 0 0 0
2950 984 3 -1.1794 3.1114613677297904 26.810770706394294 15.733314779245129 0 0 0
2952 984 2 0.5897 2.8245543174099508 27.340713851603613 14.989624428956315 0 0 0
2953 985 3 -1.1794 5.712166206250743 25.5463629339776 14.165781487472971 0 0 0
2954 985 2 0.5897 5.032108636104486 26.218988065563234 14.20223741581252 0 0 0
2955 985 2 0.5897 6.511866784664935 25.99883794007503 14.434068748289146 0 0 0
3010 1004 3 -1.1794 0.9041511461799641 29.99594557846727 15.522941700540017 0 0 0
3011 1004 2 0.5897 1.8279626629819974 30.02693347443804 15.27425883708103 0 0 0
3012 1004 2 0.5897 0.9150078275980916 29.90755607678454 16.475989893213928 0 0 0
3013 1005 3 -1.1794 3.5655811493342218 30.037129834080854 15.107816145998717 0 0 0
3014 1005 2 0.5897 4.1343349148446356 29.420868024572908 14.646325191560079 0 0 0
3015 1005 2 0.5897 3.874839100839947 30.900540331367566 14.833748366999373 0 0 0
3055 1019 3 -1.1794 1.4453402222874492 32.47453830885806 14.260549346372237 0 0 0
3056 1019 2 0.5897 2.252029182396217 32.31107081611828 14.74918278253198 0 0 0
3057 1019 2 0.5897 0.8645139311246735 31.7553108770888 14.508712613690829 0 0 0
3058 1020 3 -1.1794 4.244468880608197 33.09374305191303 15.515279161887175 0 0 0
3059 1020 2 0.5897 4.989255203021041 33.00171291786088 14.92109472371054 0 0 0
3060 1020 2 0.5897 4.61730067606799 32.97075844589932 16.388263999226577 0 0 0
3569 1190 2 0.5897 1.9425986524157868 26.347723412242313 18.720431835652313 0 0 0
3572 1191 2 0.5897 5.5922210476430045 26.6737916471069 19.588392411971412 0 0 0
3680 1227 2 0.5897 1.6252041753818727 32.022974122863516 18.09669064550428 0 0 0
30061 0 1 0 6.423824968050726 28.590830060761565 16.1523569076394 0 0 0
30204 0 1 0 2.7964279960811202 30.996400793255486 11.971972634314978 0 0 0
30386 0 1 0 3.494634214966524 34.75684586419854 10.818515057282728 0 0 0
30203 0 1 0 6.123906030781788 31.066769688955937 9.961173461415454 0 0 0
1704 568 2 0.5897 6.988565580284446 26.10009783499061 10.639042645161428 0 0 0
1707 569 2 0.5897 11.338670821547755 27.726181626549494 6.691875255019241 0 0 0
1767 589 2 0.5897 11.631716798043065 29.13644159383995 8.935077961780028 0 0 0
1825 609 3 -1.1794 8.281553426568411 33.303736795831796 7.817630926838245 0 0 0
1826 609 2 0.5897 8.32221929382365 33.85366094146422 7.035223406219577 0 0 0
1828 610 3 -1.1794 11.295351195357766 34.25904962144828 7.605422333783748 0 0 0
14207 4736 2 0.5897 50.922971960864466 34.50727481449283 0.6401635906648299 0 0 1
2356 786 3 -1.1794 7.9709458640975255 26.73773877854369 11.89849489403381 0 0 0
2357 786 2 0.5897 8.67303699659307 26.706588561854588 11.248625221963668 0 0 0
2359 787 3 -1.1794 10.04221978122045 25.673145194030738 10.100011135632972 0 0 0
2361 787 2 0.5897 10.536667694812712 24.975017837348016 10.529395930997138 0 0 0
2364 788 2 0.5897 15.955525850977585 27.339717385070525 11.287885399259565 0 0 0
2416 806 3 -1.1794 7.891068312255572 29.417822135821144 12.863513565061487 0 0 0
2417 806 2 0.5897 8.364150388222942 29.868404697274304 12.163942256732616 0 0 0
2418 806 2 0.5897 8.47504547256143 28.707490284991668 13.129278622168862 0 0 0
2419 807 3 -1.1794 11.514817000916038 28.38399766029695 10.765686929012414 0 0 0
2420 807 2 0.5897 11.398866581899538 27.435013099094245 10.718618399731751 0 0 0
2421 807 2 0.5897 12.383954725759773 28.500839901106133 11.149326467127215 0 0 0
2422 808 3 -1.1794 14.493989336146056 29.20547293301237 11.807949043967398 0 0 0
2423 808 2 0.5897 14.603869475274765 29.617776591702032 10.951115410685265 0 0 0
2424 808 2 0.5897 14.947730261868784 29.78974527407179 12.415383702727052 0 0 0
22419 7473 2 0.5897 46.09933601415904 0.06266510387626044 34.75869956848305 0 1 0
14208 4736 2 0.5897 51.818904485049245 33.31489018741107 0.38051329462466693 0 0 1
2478 826 2 0.5897 10.665171436654306 34.95810386131772 9.112731318776612 0 0 0
14087 4696 2 0.5897 47.282718081596364 26.034024827999804 0.10560554383053561 0 0 1
2481 827 2 0.5897 15.803767282616086 34.65274024768074 11.237387772629202 0 0 0
2956 986 3 -1.1794 8.35672108905984 26.075120569407 14.940326764894593 0 0 0
2958 986 2 0.5897 8.577455768880974 26.264014947228887 15.852372159588482 0 0 0
2961 987 2 0.5897 10.155018480256667 25.85562830992649 16.837607084141418 0 0 0
2964 988 2 0.5897 15.783854304256643 26.36625078435998 15.857974946495807 0 0 0
3016 1006 3 -1.1794 9.244423828421793 30.81307091172399 16.213566211922668 0 0 0
3017 1006 2 0.5897 9.179752085827465 29.86445578206469 16.323923447206536 0 0 0
3018 1006 2 0.5897 8.517655546633605 31.1646036863605 16.727828133063596 0 0 0
3019 1007 3 -1.1794 11.911211249072581 31.374517774313748 16.584714387342217 0 0 0
3020 1007 2 0.5897 12.23548029012334 31.666095249376372 15.732620404280762 0 0 0
3021 1007 2 0.5897 11.04462866236974 31.012113329536987 16.400509963303115 0 0 0
3022 1008 3 -1.1794 13.836366016164522 31.723210752775117 14.657733797795053 0 0 0
3023 1008 2 0.5897 14.266126837092356 30.935073957791854 14.989964774202848 0 0 0
3024 1008 2 0.5897 14.527306365759426 32.385506368644904 14.643664898393617 0 0 0
3061 1021 3 -1.1794 6.930214912243042 32.52856550099983 14.344345066606392 0 0 0
3062 1021 2 0.5897 7.227013849775652 33.38568764637607 14.038594118853123 0 0 0
3063 1021 2 0.5897 7.550255645684816 32.29190416409608 15.03410781221032 0 0 0
3064 1022 3 -1.1794 13.551320745367118 34.86327521709394 15.720251667320692 0 0 0
3065 1022 2 0.5897 13.167159179371572 34.03898910683045 15.421580830489948 0 0 0
3066 1022 2 0.5897 13.536133404439239 34.80294039857005 16.675427046957832 0 0 0
3067 1023 3 -1.1794 16.42566495825641 33.132813785363695 14.828465155674557 0 0 0
3068 1023 2 0.5897 17.283328745468026 32.820926567744316 14.539724890692488 0 0 0
3069 1023 2 0.5897 16.48395916998064 33.14521100011227 15.783807946089304 0 0 0
30007 0 1 0 13.612207161323711 28.728039439320543 16.883036832664633 0 0 0
30070 0 1 0 8.545268884362686 28.894693785340106 8.180586742016963 0 0 0
30163 0 1 0 10.310244737652713 34.17954368398715 16.830770401967722 0 0 0
30205 0 1 0 14.182854367315777 32.473051033999035 11.14365061674668 0 0 0
30331 0 1 0 10.903782622713168 28.611191498746145 14.377194216930194 0 0 0
30393 0 1 0 13.911864792927606 26.496308095302403 13.92312639764053 0 0 0
30412 0 1 0 10.2654718788563 32.817740412725826 12.50803503372634 0 0 0
30122 0 1 0 22.29459126359133 27.022704602829236 8.427275490834353 0 0 0
2363 788 2 0.5897 16.210325720454232 26.783083475343577 9.903280695858745 0 0 0
2362 788 3 -1.1794 16.63144942276178 26.92623923793537 10.75086110680083 0 0 0
2479 827 3 -1.1794 16.65934573409024 34.43041859934574 11.604524851207872 0 0 0
2962 988 3 -1.1794 16.65691365963757 26.75649419691976 15.899320655029221 0 0 0
1708 570 3 -1.1794 16.60854891815086 26.140148166513157 7.91361417044429 0 0 0
1710 570 2 0.5897 17.48368311475816 26.20605938876169 7.531477441994989 0 0 0
1770 590 2 0.5897 16.118283980641444 27.795777968315797 8.126072190928467 0 0 0
1773 591 2 0.5897 19.842183984753937 30.701828743603706 7.2529055812831755 0 0 0
1833 611 2 0.5897 16.38967878970719 33.7162280086396 8.450221993639268 0 0 0
1836 612 2 0.5897 19.861592785367442 34.113105800030446 8.293812702261693 0 0 0
2365 789 3 -1.1794 19.307618052701095 26.237841391168033 11.58518614874215 0 0 0
2366 789 2 0.5897 18.61281174569291 26.70066817414888 11.116926268598528 0 0 0
2367 789 2 0.5897 18.854306782711742 25.771685895803603 12.287638279238264 0 0 0
2368 790 3 -1.1794 22.181183719443823 25.508583827690455 11.86134712458521 0 0 0
2370 790 2 0.5897 22.512640575718745 24.82758808596013 11.27601557416301 0 0 0
2425 809 3 -1.1794 19.58809167609281 28.93482927447009 9.122807392916647 0 0 0
2426 809 2 0.5897 18.787715890164172 29.389894291697953 8.860996069125248 0 0 0
2427 809 2 0.5897 19.28179915973524 28.118122907544446 9.517024630289606 0 0 0
2428 810 3 -1.1794 22.246334369028254 29.556888539520667 11.12499791719915 0 0 0
2429 810 2 0.5897 21.87198553267735 29.49023965645258 12.003435092813175 0 0 0
2430 810 2 0.5897 21.489251878692418 29.662371778462877 10.548863159960685 0 0 0
2482 828 3 -1.1794 18.929808698829454 32.36406672466823 13.701226126087546 0 0 0
2483 828 2 0.5897 19.717319833737246 31.8209469742991 13.734076388159668 0 0 0
2484 828 2 0.5897 18.94943639231368 32.7628642825033 12.831279523069082 0 0 0
21065 7022 2 0.5897 48.176926751530615 0.12271930670275347 30.63066028492489 0 1 0
2486 829 2 0.5897 20.43478381132094 34.75594292285441 13.730973312487396 0 0 0
14144 4715 2 0.5897 55.644437021896415 28.05724324932651 0.39099582188021137 0 0 1
2965 989 3 -1.1794 19.425869646836166 26.649787418615784 15.42123114297161 0 0 0
2967 989 2 0.5897 19.47610750239188 27.603492604161577 15.35678010561501 0 0 0
2968 990 3 -1.1794 21.670742412046643 27.265826108742672 14.009544364361176 0 0 0
2969 990 2 0.5897 20.844885517737637 26.78572207874037 14.070312289684782 0 0 0
2970 990 2 0.5897 22.18758888388155 26.7744259186543 13.371087382560804 0 0 0
3025 1009 3 -1.1794 19.65308378502429 29.32753611913635 16.135739321554667 0 0 0
3026 1009 2 0.5897 19.9343899250864 30.185339955650363 15.81750789060217 0 0 0
3027 1009 2 0.5897 18.959494437632266 29.52114471988685 16.766358964021123 0 0 0
3028 1010 3 -1.1794 21.164981193863497 30.52632939464822 13.954749884872589 0 0 0
3029 1010 2 0.5897 21.983434106432068 30.410689533154795 14.437443938416068 0 0 0
3030 1010 2 0.5897 20.967346598906342 29.6572129411552 13.605738935847322 0 0 0
3070 1024 3 -1.1794 19.521803561131986 32.434852259747096 17.301906074236452 0 0 0
3071 1024 2 0.5897 19.770725093766128 33.191331167079305 16.770860502987176 0 0 0
3072 1024 2 0.5897 18.63052806116287 32.62840377394373 17.59241885658766 0 0 0
3073 1025 3 -1.1794 21.56062356640128 33.52300657370239 14.519899331485814 0 0 0
3074 1025 2 0.5897 21.53393484026369 32.61210251972176 14.227029040886487 0 0 0
3075 1025 2 0.5897 22.417726791350283 33.61639475097476 14.935692581233752 0 0 0
3584 1195 2 0.5897 19.60407061466382 26.77108545725841 17.51477170863916 0 0 0
3587 1196 2 0.5897 22.14316460988592 27.321436536181416 16.19837470805183 0 0 0
3639 1213 2 0.5897 16.45266379880527 28.874068154910354 18.160036101056622 0 0 0
30029 0 1 0 16.654983774246794 29.662694871502907 14.197265156133879 0 0 0
30115 0 1 0 21.715968447247214 33.117389120955174 11.005210217942784 0 0 0
30182 0 1 0 17.717626502731054 31.651824195712642 9.075144265784491 0 0 0
30068 0 1 0 22.1034449823606 30.980178275822663 17.36054204296989 0 0 0
21037 7013 3 -1.1794 16.333076995177407 0.2490617581113669 30.19089383932003 0 1 0
1718 573 2 0.5897 26.989347951240653 27.89715333644165 9.427963911908552 0 0 0
1780 594 3 -1.1794 29.393902470211252 29.705331576381596 9.685218275831508 0 0 0
2433 811 2 0.5897 23.699273512724453 30.38590837472124 11.494791774652697 0 0 0
2489 830 2 0.5897 24.702480418678118 32.448862490395044 13.200985312060515 0 0 0
1716 572 2 0.5897 26.291365364934467 25.858426824079814 8.652497734844713 0 0 0
1717 573 3 -1.1794 27.255474952038284 28.108121390891597 10.322894594873063 0 0 0
1719 573 2 0.5897 27.472635928374903 27.262092915590216 10.714441877153824 0 0 0
1720 574 3 -1.1794 30.501202052506954 26.982869560149766 9.223981754632527 0 0 0
1722 574 2 0.5897 30.619555087455183 26.811655904387177 10.158278501151631 0 0 0
1774 592 3 -1.1794 23.76602923845801 30.235084914178035 9.066828144787866 0 0 0
1775 592 2 0.5897 23.412719064621104 30.425758762077624 8.197893542381491 0 0 0
1778 593 2 0.5897 27.178986737526483 30.232750030303315 9.034966089259362 0 0 0
1779 593 2 0.5897 25.69553319199594 30.20428828114668 8.734215379669736 0 0 0
1781 594 2 0.5897 29.220760544050552 28.781545228689502 9.503912300677172 0 0 0
1782 594 2 0.5897 28.974655588374116 29.86668755354316 10.530456577832359 0 0 0
1839 613 2 0.5897 23.788542703373295 32.80290688695924 7.342685161953576 0 0 0
1842 614 2 0.5897 28.088551213297674 33.31720878887583 8.855040449681763 0 0 0
1845 615 2 0.5897 30.085611781585335 32.94884914095215 9.609595226971948 0 0 0
2371 791 3 -1.1794 24.71326617775613 27.27176311667765 10.60809818587834 0 0 0
2372 791 2 0.5897 25.198236513660685 28.0222279034687 10.951373238967246 0 0 0
2373 791 2 0.5897 23.808042199595803 27.427419688073275 10.877490289338223 0 0 0
2374 792 3 -1.1794 27.570623953726134 27.603522426080954 13.887179103114494 0 0 0
2375 792 2 0.5897 26.992529706473164 28.29195356501365 14.215965638311099 0 0 0
2376 792 2 0.5897 28.271053106415458 27.547581221968084 14.537178996006196 0 0 0
2377 793 3 -1.1794 29.43451033885208 26.917343337249754 11.900999713120859 0 0 0
2378 793 2 0.5897 30.143509682871343 26.628979503965148 12.4758008351699 0 0 0
2379 793 2 0.5897 28.66345262707463 26.94718073708315 12.467401290774568 0 0 0
2431 811 3 -1.1794 24.29550101132963 30.96876334938246 11.964923807958824 0 0 0
2432 811 2 0.5897 25.07945040048104 31.003094487949664 11.416766733482042 0 0 0
2434 812 3 -1.1794 28.22964635794526 30.005075539467576 12.294885318747433 0 0 0
2435 812 2 0.5897 28.17085082612989 29.063751177247017 12.13153363630654 0 0 0
2436 812 2 0.5897 28.91859810962249 30.09174758928414 12.953722111158056 0 0 0
2488 830 3 -1.1794 25.325875840895318 33.16209976324585 13.338468264026911 0 0 0
2490 830 2 0.5897 25.982657563447674 33.042346638398854 12.652517312377778 0 0 0
2491 831 3 -1.1794 27.432942280129225 32.77083873786542 11.444293078569281 0 0 0
2492 831 2 0.5897 27.661015856463845 31.869323018814843 11.67119444963174 0 0 0
2493 831 2 0.5897 27.237867050164006 32.740560322688246 10.507671305577443 0 0 0
2494 832 3 -1.1794 30.20442694128315 32.98799272744341 11.455359869085166 0 0 0
2495 832 2 0.5897 30.866260484340494 32.88057092608358 12.13849146189363 0 0 0
2496 832 2 0.5897 29.411913892119376 33.24403949799837 11.927158727135431 0 0 0
2971 991 3 -1.1794 24.736860813315083 27.002026006060024 13.841375541259868 0 0 0
2973 991 2 0.5897 24.67475190788928 26.1151329108447 14.196051645895006 0 0 0
2974 992 3 -1.1794 29.649232932082143 28.20443588599989 15.429748784342934 0 0 0
2975 992 2 0.5897 30.492281133242642 28.607362521068865 15.222019315458486 0 0 0
2976 992 2 0.5897 29.621697964415432 28.1851109018853 16.38635744425696 0 0 0
3031 1011 3 -1.1794 24.223195189629205 30.16732959207517 14.535153124078962 0 0 0
3032 1011 2 0.5897 25.168423924056313 30.1442694281171 14.68429275561686 0 0 0
3033 1011 2 0.5897 24.131674498906413 30.39707963202271 13.610452966527852 0 0 0
3034 1012 3 -1.1794 26.80771125259416 30.002641813714146 14.842151847439522 0 0 0
3035 1012 2 0.5897 27.69296388300093 30.146156355549778 14.507541693797933 0 0 0
3036 1012 2 0.5897 26.857521040599433 30.248501540936076 15.765896354724207 0 0 0
3076 1026 3 -1.1794 27.441053592680205 33.429784318817596 15.026338755457552 0 0 0
3077 1026 2 0.5897 26.571105046876887 33.19672032432241 14.702142839979889 0 0 0
3078 1026 2 0.5897 27.531723058340543 32.93999022993238 15.843720128805314 0 0 0
3079 1027 3 -1.1794 29.31038135724679 31.225690052040367 14.448065253836816 0 0 0
3080 1027 2 0.5897 30.177223587581828 31.15338915104941 14.847553085446114 0 0 0
3081 1027 2 0.5897 28.944377239665005 32.03133804930892 14.813036613783114 0 0 0
3590 1197 2 0.5897 25.28405626497448 27.859673501925755 15.878845589734981 0 0 0
3593 1198 2 0.5897 28.300123561002803 27.459305509972204 17.865530056657768 0 0 0
13989 4663 2 0.5897 61.82348906309921 21.29001014983906 0.18119025490737106 0 0 1
1784 595 2 0.5897 31.387584960058696 29.684003402231607 8.664346921147589 0 0 0
2979 993 2 0.5897 32.83792035540241 27.48609551334368 15.656906140981407 0 0 0
30098 0 1 0 37.09739807493738 26.627437504374786 9.566270863893214 0 0 0
1723 575 3 -1.1794 32.941372963557065 26.65882528515813 10.920755330462226 0 0 0
1725 575 2 0.5897 33.12755550141135 27.578047572577226 11.112061464340034 0 0 0
1785 595 2 0.5897 31.39868855108027 28.2335117778003 8.230937897146957 0 0 0
1788 596 2 0.5897 34.95903934707344 28.796633645635954 9.081788361815232 0 0 0
1790 597 2 0.5897 41.568962053659675 27.856632126131025 9.280137819102945 0 0 0
14214 4738 2 0.5897 58.092144382119294 34.373423492144084 1.259634725053262 0 0 1
2380 794 3 -1.1794 31.527365011506213 26.2279425836332 13.413069979914857 0 0 0
2381 794 2 0.5897 31.552888496183698 26.98289115519824 14.000974835608421 0 0 0
2383 795 3 -1.1794 34.93799993611856 27.829563342956664 13.927105412762184 0 0 0
2384 795 2 0.5897 35.196683683586116 27.100335699799555 13.363597278127452 0 0 0
2385 795 2 0.5897 35.19660644264012 27.556196960843394 14.80723342999607 0 0 0
2387 796 2 0.5897 39.79113562210833 25.602667465748006 11.088981539173973 0 0 0
2437 813 3 -1.1794 36.428460824848976 29.654391560046026 12.297855976278951 0 0 0
2438 813 2 0.5897 37.34389486569874 29.42902005345336 12.463447962713902 0 0 0
2439 813 2 0.5897 35.928951959286174 29.039228777200048 12.834789963804473 0 0 0
2440 814 3 -1.1794 39.206176840723764 28.590423194748624 12.287683368978572 0 0 0
2497 833 3 -1.1794 32.08377395862394 32.825993379881055 13.059666940791098 0 0 0
2498 833 2 0.5897 32.459055294550325 33.68957855254978 13.231756398498398 0 0 0
2499 833 2 0.5897 32.8299453283773 32.22777581083055 13.099605940678092 0 0 0
2500 834 3 -1.1794 34.2543290107306 31.576208032837084 13.156030683049547 0 0 0
2501 834 2 0.5897 34.84154368300634 31.648805754088972 13.908452881389977 0 0 0
2502 834 2 0.5897 34.66783881646246 30.92354863981643 12.590984512092417 0 0 0
2977 993 3 -1.1794 32.54106580617145 28.143848296808212 15.028041795211854 0 0 0
2978 993 2 0.5897 33.25739823413727 28.212976329276607 14.396915114351671 0 0 0
2980 994 3 -1.1794 34.7934391295113 26.53275174847593 16.341931367006794 0 0 0
2981 994 2 0.5897 34.808370129085375 25.682466605198325 15.902587208599517 0 0 0
2982 994 2 0.5897 35.69440521325755 26.666731858181777 16.63611282191774 0 0 0
3082 1028 3 -1.1794 31.670874617664555 31.39586960315798 15.750694411466956 0 0 0
3083 1028 2 0.5897 32.426881146131265 30.879854994592293 15.470671884224979 0 0 0
3084 1028 2 0.5897 31.819742149143032 32.263332313044685 15.374424984765069 0 0 0
3085 1029 3 -1.1794 35.5355553662482 31.32977964311853 15.508429805673341 0 0 0
3086 1029 2 0.5897 35.418142848519736 30.380715344997355 15.549937666311902 0 0 0
3087 1029 2 0.5897 35.63121942288056 31.599932463207296 16.421719472778747 0 0 0
3090 1030 2 0.5897 37.50665344468764 31.50829047979923 15.422300402022106 0 0 0
3597 1199 2 0.5897 31.159554520225786 25.083208148047813 17.82322033700934 0 0 0
3599 1200 2 0.5897 37.36638288502789 26.227048968585773 16.738733415039896 0 0 0
30167 0 1 0 34.16080334917841 31.089794875120436 9.798598504793409 0 0 0
30198 0 1 0 30.25672680710392 34.4567672657284 15.648584550746673 0 0 0
30258 0 1 0 40.25121607409661 26.843820265333207 15.060524543285226 0 0 0
30265 0 1 0 31.44550076023203 29.56622449789727 12.03076287799559 0 0 0
30380 0 1 0 37.80963687287081 34.22301066179561 13.653755746683926 0 0 0
30432 0 1 0 38.17832774326352 32.00371380659982 10.81361046509585 0 0 0
3595 1199 3 -1.1794 31.22971668488801 25.868378755818643 17.280253638407913 0 0 0
3655 1219 3 -1.1794 38.55896988952947 29.381143976267648 17.351502326055023 0 0 0
30916 0 1 0 35.27303613044833 34.437537973357756 10.698847282050192 0 0 0
1730 577 2 0.5897 44.48014781644648 26.956281626545312 7.555402368246913 0 0 0
1797 599 2 0.5897 43.91166179233993 29.36081881062559 9.975465190422371 0 0 0
30326 0 1 0 45.819925746348176 34.146727704606484 9.371802504117788 0 0 0
2984 995 2 0.5897 43.814760561234316 26.446554541388327 15.579717730767443 0 0 0
2386 796 3 -1.1794 40.24078679623681 25.810830136282963 11.907952882715708 0 0 0
2441 814 2 0.5897 39.79752422672803 28.636592740033777 13.038954539162814 0 0 0
2504 835 2 0.5897 39.553856856913455 32.62014588332431 13.160312844911925 0 0 0
3088 1030 3 -1.1794 38.2182209567865 30.90894591195687 15.197155483832656 0 0 0
1728 576 2 0.5897 40.64612950274101 24.457461001924052 8.219537181137676 0 0 0
1729 577 3 -1.1794 43.690895806182574 27.476234910863383 7.4038713079571075 0 0 0
1731 577 2 0.5897 43.814132293966466 28.260813431746612 7.938175390091012 0 0 0
1789 597 3 -1.1794 40.702867970080135 27.8537906729506 9.687697374147536 0 0 0
1792 598 3 -1.1794 42.25200890284669 30.41191605721118 9.597951838734385 0 0 0
1794 598 2 0.5897 41.69561192498094 29.862652023814107 10.150186886275606 0 0 0
1795 599 3 -1.1794 44.40045308407392 28.641523585502473 9.57555288215989 0 0 0
1796 599 2 0.5897 45.303188309615585 28.957382743359656 9.536387846972525 0 0 0
1854 618 2 0.5897 40.72912059529958 31.922760830305556 9.168240249268868 0 0 0
1856 619 2 0.5897 42.747334184052036 32.35277691195181 8.132302289727912 0 0 0
1857 619 2 0.5897 43.55295256869152 33.63244908241972 8.205193942260669 0 0 0
2388 796 2 0.5897 39.7944305478274 26.591884171154447 12.234989597060531 0 0 0
2389 797 3 -1.1794 42.75619812948169 26.23027897867206 13.200106099168542 0 0 0
2390 797 2 0.5897 43.49913946209199 25.990128599987923 12.646393610526975 0 0 0
2391 797 2 0.5897 42.01100139030559 26.264384147304526 12.6003141540669 0 0 0
2392 798 3 -1.1794 45.44662967672645 26.349768560722072 12.70468194515171 0 0 0
2393 798 2 0.5897 45.321664976339115 27.12887929895746 12.162831986289689 0 0 0
2394 798 2 0.5897 45.01461554659633 26.56119449679979 13.532265282200813 0 0 0
2442 814 2 0.5897 39.77897333786688 28.677249522316576 11.525713838572653 0 0 0
2443 815 3 -1.1794 42.21895521267007 28.561042993381427 12.244269162919878 0 0 0
2444 815 2 0.5897 42.47466912759646 29.443087886769188 12.514159991008627 0 0 0
2445 815 2 0.5897 42.613439837557124 27.98569160610528 12.89969696851856 0 0 0
2446 816 3 -1.1794 45.13094412254017 29.233012104113502 13.173449759410612 0 0 0
2447 816 2 0.5897 44.43978323770365 29.781595407736233 12.802525305007864 0 0 0
2448 816 2 0.5897 44.80527660123049 28.989949787940024 14.040106026008132 0 0 0
2503 835 3 -1.1794 40.14785335395844 31.88239749364532 13.298612058461046 0 0 0
2505 835 2 0.5897 40.53451983206591 32.04368416361805 14.159255471990798 0 0 0
2506 836 3 -1.1794 42.730748732129086 31.078544614173712 12.805766164107686 0 0 0
2507 836 2 0.5897 41.851061481439956 31.416329618888064 12.637589509578957 0 0 0
2508 836 2 0.5897 42.875306734613304 31.239214023713643 13.738246595864265 0 0 0
2983 995 3 -1.1794 44.50063329695214 27.113769733104206 15.554536061931854 0 0 0
2985 995 2 0.5897 45.31744301493471 26.616721919099838 15.509831502620738 0 0 0
3037 1013 3 -1.1794 43.77928396174846 29.85547263567255 15.714799262550846 0 0 0
3038 1013 2 0.5897 43.238992197511216 30.205477730421947 16.42318725029464 0 0 0
3039 1013 2 0.5897 43.73004773554137 28.905601536226353 15.822286366005283 0 0 0
3089 1030 2 0.5897 38.53145070964015 31.217009487353437 14.34673456483871 0 0 0
3091 1031 3 -1.1794 42.58134435578143 32.177756253391806 15.34729165038556 0 0 0
3092 1031 2 0.5897 43.47122551167636 32.192367240004124 15.699612277325706 0 0 0
3093 1031 2 0.5897 42.088691912728436 32.77036877423876 15.915036976520314 0 0 0
3094 1032 3 -1.1794 45.585262305464695 31.84502437884312 16.326842322827982 0 0 0
3095 1032 2 0.5897 45.09972944177938 31.03932827228876 16.149797912128925 0 0 0
3096 1032 2 0.5897 45.25633972166862 32.141913639197774 17.1753111737261 0 0 0
3659 1220 2 0.5897 41.49880499121999 29.37714336899928 18.088177944374205 0 0 0
3710 1237 2 0.5897 41.55436347393687 32.087995334373936 18.14123710566061 0 0 0
30179 0 1 0 41.86819973366389 33.93709638957678 11.158779147700786 0 0 0
30085 0 1 0 46.0655091600604 32.47592406173477 12.951458619761894 0 0 0
1733 578 2 0.5897 46.49690926963765 27.69453330073068 8.068195649294495 0 0 0
1738 580 3 -1.1794 53.52064720765867 27.168858272514317 9.91673820646582 0 0 0
1798 600 3 -1.1794 47.37755112921007 28.75671377334599 9.634997373854208 0 0 0
30356 0 1 0 47.92400766529741 29.83490493163059 15.514254864915062 0 0 0
1739 580 2 0.5897 53.299408647142315 27.346128379073484 10.83099203004342 0 0 0
1800 600 2 0.5897 47.25259279443579 28.60427103865225 10.57168181299701 0 0 0
1803 601 2 0.5897 54.605838672704586 28.81547668595336 7.279778669614205 0 0 0
1804 602 3 -1.1794 54.60756640172673 30.30076656841155 9.37511706336284 0 0 0
1806 602 2 0.5897 54.322091197508634 30.182818884503227 10.281110253689901 0 0 0
1859 620 2 0.5897 49.33292714499555 31.793350828085583 9.206188022833588 0 0 0
1860 620 2 0.5897 49.8693616662196 33.181196427066475 8.92687100013906 0 0 0
1861 621 3 -1.1794 52.166755397849336 34.26725159902435 9.155573627296633 0 0 0
1863 621 2 0.5897 51.872068578726974 33.85181219403578 9.966006457316935 0 0 0
1865 622 2 0.5897 55.141729647709205 33.26597159509158 7.870450326391449 0 0 0
2395 799 3 -1.1794 48.10601227352593 26.706040065341817 13.84077312198526 0 0 0
2396 799 2 0.5897 47.269577170749166 26.300249703193355 13.612864612703358 0 0 0
2397 799 2 0.5897 48.75071402132893 26.244359934672985 13.304635715379217 0 0 0
2398 800 3 -1.1794 51.02640127024459 26.823045301938823 13.228723744520746 0 0 0
2400 800 2 0.5897 51.153226836193774 27.743688298563505 12.999456976347773 0 0 0
2401 801 3 -1.1794 54.0852120799371 26.832858996836112 12.90196421261497 0 0 0
2403 801 2 0.5897 54.24953649226511 26.297270915563907 13.678092105210913 0 0 0
2449 817 3 -1.1794 47.856988108568885 29.252412673569015 12.356844780013386 0 0 0
2450 817 2 0.5897 48.10590097378302 28.501455169133997 12.895673855244043 0 0 0
2451 817 2 0.5897 47.02584585805998 29.54890761057606 12.727688230006814 0 0 0
2452 818 3 -1.1794 51.08053640956949 29.64647242764376 12.755140641891627 0 0 0
2453 818 2 0.5897 52.017083464335 29.795428828041658 12.625050600273962 0 0 0
2454 818 2 0.5897 50.76354237954006 30.45278145792123 13.162095660686433 0 0 0
2455 819 3 -1.1794 53.9768828527121 29.531560931269972 12.104215601189983 0 0 0
2456 819 2 0.5897 54.861693055467946 29.877304021107086 12.221708155532736 0 0 0
2457 819 2 0.5897 53.97140323961974 28.712724136798045 12.599905121738393 0 0 0
2509 837 3 -1.1794 48.98882123332346 31.397227631939653 11.056302356252043 0 0 0
2510 837 2 0.5897 48.3332403629277 32.08398824527626 11.177977625083221 0 0 0
2511 837 2 0.5897 48.69315192769627 30.680936383289232 11.61820786726905 0 0 0
2512 838 3 -1.1794 51.62844693997308 32.74464083842447 11.830088591745826 0 0 0
2513 838 2 0.5897 51.251256599673646 33.110243992068504 12.630271802485112 0 0 0
2514 838 2 0.5897 51.053165270571874 32.01314000983487 11.6060578642742 0 0 0
2986 996 3 -1.1794 46.792470750409045 25.93693193213571 16.49281392435905 0 0 0
2988 996 2 0.5897 47.73277941976006 26.104390718720285 16.429498045126607 0 0 0
2989 997 3 -1.1794 49.36110565508504 26.298151965559466 16.00796928534074 0 0 0
2990 997 2 0.5897 49.00551425374008 26.380591080749436 15.123101816581048 0 0 0
2991 997 2 0.5897 49.749005885594094 25.423354121969137 16.030191975489476 0 0 0
2992 998 3 -1.1794 52.16945187277487 26.437832209594934 15.699382096418772 0 0 0
2994 998 2 0.5897 51.569475730053696 26.544691710042596 16.4375161618274 0 0 0
3040 1014 3 -1.1794 51.09581368476036 29.027193723101583 15.50001171252965 0 0 0
3041 1014 2 0.5897 51.34171039504001 29.183888134106166 14.588302536224425 0 0 0
3042 1014 2 0.5897 51.629074319842104 28.278518198350238 15.767125242662654 0 0 0
3043 1015 3 -1.1794 54.81959638427556 29.530500342037897 15.087874002464055 0 0 0
3044 1015 2 0.5897 54.58097776604797 30.287648650997543 14.553066780912525 0 0 0
3045 1015 2 0.5897 53.9867403272308 29.098391918428486 15.2772509130878 0 0 0
3097 1033 3 -1.1794 48.078171403340924 33.29157337619214 15.705767614397233 0 0 0
3098 1033 2 0.5897 48.45495160358225 32.68030376479071 16.33871111976883 0 0 0
3099 1033 2 0.5897 47.19234171161275 33.45605648126595 16.029004910008663 0 0 0
3100 1034 3 -1.1794 50.45349637731371 31.865175966255087 14.169626808295106 0 0 0
3101 1034 2 0.5897 49.689609798825515 32.302530341130065 14.54569838481167 0 0 0
3102 1034 2 0.5897 51.1600452796988 32.03927694427178 14.791485981655491 0 0 0
3103 1035 3 -1.1794 53.492327638126504 31.84876236893849 14.207904604457175 0 0 0
3104 1035 2 0.5897 53.99006597410189 32.541990313577784 14.641405387915725 0 0 0
3105 1035 2 0.5897 53.34095198701065 32.1797036374095 13.322582584585632 0 0 0
3662 1221 2 0.5897 48.26256623538708 30.501129119791674 17.98735610750658 0 0 0
3665 1222 2 0.5897 50.46660832173984 29.774823312336093 17.22759968316487 0 0 0
3668 1223 2 0.5897 54.04783122994285 30.523291429629406 16.51792392088269 0 0 0
3716 1239 2 0.5897 52.68017671325785 34.07831706557883 16.56827661393051 0 0 0
30010 0 1 0 50.29693844382417 26.557032389714088 9.712642535313687 0 0 0
30239 0 1 0 51.42162250860987 30.05332900576334 8.985559328160438 0 0 0
30347 0 1 0 48.69903962507639 34.64014189953675 12.201747726623314 0 0 0
3606 1202 2 0.5897 50.823414533150576 22.914775766976067 16.561358151933323 0 0 0
3715 1239 3 -1.1794 51.72639059738731 34.05897987087378 16.48984904101669 0 0 0
1744 582 3 -1.1794 60.34297890150478 26.978018081735573 9.207255350078704 0 0 0
1811 604 2 0.5897 59.764926524412495 29.019430532690986 10.398477988511749 0 0 0
2402 801 2 0.5897 54.95309997921026 27.126487836980825 12.624862284680722 0 0 0
1741 581 3 -1.1794 57.79693066546148 27.84272319509407 8.885710427031274 0 0 0
1743 581 2 0.5897 57.48559820256074 27.75016149843559 9.786119276059997 0 0 0
1746 582 2 0.5897 60.56988900861481 26.931462865563432 10.136005054150282 0 0 0
1749 583 2 0.5897 62.04048294554319 26.732808440923232 8.273727556277214 0 0 0
1809 603 2 0.5897 56.30241282759476 30.370460104048703 8.883385176181381 0 0 0
1810 604 3 -1.1794 59.56778409673191 29.51767322814375 11.191649159951485 0 0 0
1812 604 2 0.5897 58.938347553898616 30.180799043271243 10.908267767582997 0 0 0
1867 623 3 -1.1794 58.295383564686794 32.720092836599285 8.286382950552461 0 0 0
1869 623 2 0.5897 57.74515812036088 32.09784685812184 8.762085867845713 0 0 0
1870 624 3 -1.1794 60.69806820525031 31.682981339238452 8.938163093142464 0 0 0
1872 624 2 0.5897 59.94605466594256 31.993114241049017 8.433660871711181 0 0 0
2404 802 3 -1.1794 56.48997756997953 27.461756069329894 11.458876020519051 0 0 0
2406 802 2 0.5897 56.919524280498706 27.13360959178265 12.248838765976423 0 0 0
2407 803 3 -1.1794 61.721543515376084 27.816634834497048 11.287982627356113 0 0 0
2408 803 2 0.5897 62.53847642707633 27.896333566410004 10.795539514369155 0 0 0
2409 803 2 0.5897 61.99946060215281 27.64531276976311 12.187783958113444 0 0 0
2458 820 3 -1.1794 56.43140321552694 30.3623324149997 12.047038282369911 0 0 0
2459 820 2 0.5897 56.69037977320373 30.333176683219644 11.125998620850648 0 0 0
2460 820 2 0.5897 56.728332396620694 29.526316004482972 12.406401005261808 0 0 0
2461 821 3 -1.1794 60.78847056687962 30.459960227968825 13.678663671359383 0 0 0
2462 821 2 0.5897 60.38577646919641 30.111721542129946 12.883177078242541 0 0 0
2463 821 2 0.5897 61.27784983059793 29.722228715309548 14.04265778336396 0 0 0
2515 839 3 -1.1794 58.640332732704515 32.231339409965095 11.500545898826696 0 0 0
2516 839 2 0.5897 59.29357712702402 32.359598829839655 12.188334445983287 0 0 0
2517 839 2 0.5897 57.857896930984985 31.934303097506813 11.965084096818973 0 0 0
2518 840 3 -1.1794 62.50210361989328 32.50999299771253 13.110910088773243 0 0 0
2519 840 2 0.5897 61.75469173668289 31.912556904370028 13.084900591286562 0 0 0
2520 840 2 0.5897 63.123196437066206 32.14492554469563 12.480671587625197 0 0 0
2995 999 3 -1.1794 57.443845894300374 27.005359624286648 13.90273739898971 0 0 0
2996 999 2 0.5897 57.11185604060955 26.216599901132703 14.331541077684847 0 0 0
2997 999 2 0.5897 57.53820472097982 27.642046378617746 14.611227154403876 0 0 0
2998 1000 3 -1.1794 60.253617575843485 27.70697774449587 14.365309451400796 0 0 0
2999 1000 2 0.5897 59.79454128655709 27.93226973946715 15.17446039383216 0 0 0
3000 1000 2 0.5897 59.57754207322996 27.328588137315553 13.80319278441385 0 0 0
3046 1016 3 -1.1794 57.48019702542243 29.182395008843816 15.719343939180995 0 0 0
3047 1016 2 0.5897 57.743161064956425 29.225294613904197 16.6387139668897 0 0 0
3048 1016 2 0.5897 56.5432825776255 29.378206987798315 15.728327101149844 0 0 0
3049 1017 3 -1.1794 60.11205851605952 30.29888976246246 16.451612994138674 0 0 0
3050 1017 2 0.5897 60.951240469422764 30.739475502710437 16.585360008776664 0 0 0
3051 1017 2 0.5897 60.10987641697624 30.063294429589558 15.523861795264526 0 0 0
3106 1036 3 -1.1794 57.954179605008534 31.448885446755106 14.54697512629258 0 0 0
3107 1036 2 0.5897 57.84807787790904 30.596701382946044 14.969771144927872 0 0 0
3108 1036 2 0.5897 58.860167198756216 31.45240139003909 14.238096594598577 0 0 0
3722 1241 2 0.5897 57.295988880267316 31.958881674395478 16.239136735573354 0 0 0
30124 0 1 0 60.726421408579 33.50952078082559 16.205090358025892 0 0 0
30230 0 1 0 54.798380824317775 33.79431677509414 11.014673948011563 0 0 0
30354 0 1 0 54.877584389737486 27.130837905583796 17.36866691278582 0 0 0
30427 0 1 0 56.279799529139225 34.109672688114266 14.265966345231242 0 0 0
3002 1001 2 0.5897 61.669607212082106 26.87066395626212 16.69584460063994 0 0 0
3110 1037 2 0.5897 63.167250567361656 31.782842355833747 14.659081678457769 0 0 0
31015 0 1 0 60.06014499596635 34.83298066053956 10.186665558848397 0 0 0
15642 5214 2 0.5897 57.54082928416141 34.52443052311992 8.55990031044526 0 0 0
1816 606 3 -1.1794 69.34850994909077 28.647026722703362 10.010679916840523 0 0 0
1873 625 3 -1.1794 63.00795453418918 33.14258657091792 9.00487615915621 0 0 0
1750 584 3 -1.1794 65.55943084263002 27.339288250866908 9.22627111984674 0 0 0
1751 584 2 0.5897 64.6811718304337 27.127801830187586 8.909779607200582 0 0 0
1753 585 3 -1.1794 69.02454866409026 25.998762859989377 9.161370462196283 0 0 0
1754 585 2 0.5897 69.4680316518028 25.630311512979304 9.925437345796624 0 0 0
1813 605 3 -1.1794 66.74218735751467 29.640710649592844 10.101044223933094 0 0 0
1815 605 2 0.5897 66.1768047514098 28.99791942938714 9.672796545654016 0 0 0
1817 606 2 0.5897 69.97038718647899 28.911848820147867 9.332911216136388 0 0 0
1818 606 2 0.5897 68.51424112042233 29.02426081522212 9.731532182826776 0 0 0
1874 625 2 0.5897 62.11360977323115 32.80843026563451 8.93619377135941 0 0 0
1875 625 2 0.5897 62.94035846956295 33.88842437314306 9.601018571339578 0 0 0
1877 626 2 0.5897 67.70452536946861 32.66911080036131 9.643103912536665 0 0 0
1878 626 2 0.5897 66.31357510042909 32.541503867968416 10.226943751979038 0 0 0
1879 627 3 -1.1794 69.4718480547964 32.72310577564545 9.504320230790846 0 0 0
1881 627 2 0.5897 69.87290684600119 33.08135290566306 10.296180533280484 0 0 0
2464 822 3 -1.1794 62.98484469850152 30.614314596334165 11.238390746947998 0 0 0
2465 822 2 0.5897 63.1107719863198 31.355994675117692 10.64654212650288 0 0 0
2466 822 2 0.5897 62.40527700671889 30.021353148790197 10.760135588161775 0 0 0
2467 823 3 -1.1794 66.33206219519036 30.320656392565045 12.666075494573523 0 0 0
2468 823 2 0.5897 66.19565404796172 29.970531625058324 11.785713666672311 0 0 0
2469 823 2 0.5897 66.23054165513186 29.56410842920598 13.243622355158386 0 0 0
2470 824 3 -1.1794 69.00345076081632 30.218967205234975 12.289617820874229 0 0 0
2471 824 2 0.5897 69.11577264126916 30.227188814416902 11.339066459359527 0 0 0
2472 824 2 0.5897 68.15287731357535 29.80202999138404 12.427168423371771 0 0 0
2521 841 3 -1.1794 65.06356778611779 32.52413090694194 11.501226754391528 0 0 0
2522 841 2 0.5897 65.3872240633802 31.760634048947992 11.979296143452858 0 0 0
2523 841 2 0.5897 65.30299530920132 33.2705059289846 12.050617822089627 0 0 0
2524 842 3 -1.1794 68.80828102767673 32.829189005227725 12.288114013810212 0 0 0
2525 842 2 0.5897 69.24426040899372 31.978135267253815 12.331256470483334 0 0 0
2526 842 2 0.5897 68.075325516561 32.75460698584112 12.899215871890828 0 0 0
3001 1001 3 -1.1794 62.31916123077919 26.46422906524639 16.12215399708632 0 0 0
3003 1001 2 0.5897 62.07071387209607 26.745086672226645 15.241458744159985 0 0 0
3004 1002 3 -1.1794 67.4164385090253 28.143802956224636 14.347696625997672 0 0 0
3005 1002 2 0.5897 67.3620702749235 27.42036419820849 13.72326710599779 0 0 0
3006 1002 2 0.5897 67.44915741866181 27.719026146979306 15.204858165252631 0 0 0
3007 1003 3 -1.1794 69.95476527766823 27.664913307306076 14.807394198683477 0 0 0
3008 1003 2 0.5897 70.21017530901342 28.53248835769135 15.120939853679966 0 0 0
3009 1003 2 0.5897 69.05193050988511 27.773890261480727 14.508655855108298 0 0 0
3052 1018 3 -1.1794 66.40092256759328 30.424850474406707 15.91906922804293 0 0 0
3053 1018 2 0.5897 66.97441627407669 30.077569740300174 15.235892158720969 0 0 0
3054 1018 2 0.5897 66.62343676801758 31.354457462015382 15.969556940102557 0 0 0
3109 1037 3 -1.1794 63.292893543221254 31.356033199682876 15.506595975052749 0 0 0
3111 1037 2 0.5897 64.16992398389488 30.975891211864983 15.456184020699746 0 0 0
3112 1038 3 -1.1794 68.36227291559679 32.46303472973989 15.406335692877347 0 0 0
3113 1038 2 0.5897 68.46970753141434 32.95714713627488 16.219073371187378 0 0 0
3114 1038 2 0.5897 68.80458713317067 31.6303720862514 15.571448283079945 0 0 0
3674 1225 2 0.5897 65.77644937443223 30.251867545727045 17.694732614924813 0 0 0
3677 1226 2 0.5897 69.30814069494812 30.002498506535403 18.03010030298522 0 0 0
30170 0 1 0 63.860094728207194 28.59262261635712 14.189975950498564 0 0 0
3616 1206 3 -1.1794 67.73940576983424 27.36154032219779 17.364924327358775 0 0 0
3676 1226 3 -1.1794 68.85168448093499 30.3268230650872 17.253767222180624 0 0 0
15651 5217 2 0.5897 64.02193059831076 34.74629265248621 8.371903884538588 0 0 0
3115 1039 3 -1.1794 4.451864079591814 2.866159755583777 17.394172249039414 0 0 0
3116 1039 2 0.5897 4.461884751117473 3.7925852751942717 17.63472789356644 0 0 0
3117 1039 2 0.5897 4.778566006462678 2.412862730142336 18.17135860947813 0 0 0
3175 1059 3 -1.1794 1.8041219988615167 5.55148218341082 17.863830394361205 0 0 0
3176 1059 2 0.5897 2.7403738948090473 5.645538052929081 17.688278525838005 0 0 0
3178 1060 3 -1.1794 4.833811344622846 5.669171604064992 18.06277526039927 0 0 0
3179 1060 2 0.5897 5.289758358976864 5.799679766576796 17.23132351534983 0 0 0
3180 1060 2 0.5897 5.504933297766015 5.8138139922320216 18.729787799476725 0 0 0
3227 1076 2 0.5897 5.826088394837071 8.584105564181572 18.275688375937985 0 0 0
3733 1245 3 -1.1794 2.343333913182196 3.555518934052988 21.958588932650112 0 0 0
3734 1245 2 0.5897 1.7973806252361535 3.3770239995426197 21.192882622365403 0 0 0
3735 1245 2 0.5897 3.0566712654249986 2.9201275847742107 21.898096989875437 0 0 0
3736 1246 3 -1.1794 5.682449797455313 2.111646501306032 19.8537345273738 0 0 0
3737 1246 2 0.5897 5.826190956102941 1.1738784455937703 19.72660579745765 0 0 0
3738 1246 2 0.5897 5.665125841477922 2.2251242537401503 20.804026696404257 0 0 0
3790 1264 3 -1.1794 2.5596706211474918 6.325683437200152 20.322538894458695 0 0 0
3791 1264 2 0.5897 2.116398514209677 6.11251320312791 19.501380225912158 0 0 0
3792 1264 2 0.5897 1.8495388925218867 6.482270027826549 20.94497403717727 0 0 0
3793 1265 3 -1.1794 7.005671120511631 4.6921090345897944 21.024829783465655 0 0 0
3794 1265 2 0.5897 7.1651807489220465 3.7639043522110716 21.19578109470648 0 0 0
3795 1265 2 0.5897 6.595419353728562 5.016725081537911 21.82642149235549 0 0 0
3854 1285 2 0.5897 2.1791777951188696 7.973033981731966 19.91125652809173 0 0 0
3857 1286 2 0.5897 5.433567417875846 8.058281826122792 20.792170486934545 0 0 0
4354 1452 3 -1.1794 5.630424396098688 2.6295604212496335 22.683611214205204 0 0 0
4355 1452 2 0.5897 5.325674078480452 3.260887969542185 23.33536633859519 0 0 0
4356 1452 2 0.5897 5.676367695971041 1.7989856673209181 23.157178926577267 0 0 0
4411 1471 3 -1.1794 3.181528494568116 5.539468514527724 24.310342965655526 0 0 0
4412 1471 2 0.5897 2.3348498532101454 5.334117255781858 23.913861474752665 0 0 0
4413 1471 2 0.5897 3.0987130016348776 5.247073523648533 25.218020648765005 0 0 0
4414 1472 3 -1.1794 5.7867419619618685 5.734914775835976 23.10274172601181 0 0 0
4415 1472 2 0.5897 4.837342009126832 5.613259140429344 23.11127412008409 0 0 0
4416 1472 2 0.5897 6.078485073648292 5.406026302299587 23.95300673685274 0 0 0
4472 1491 2 0.5897 3.6063131106851336 8.47722211435994 24.67089744641371 0 0 0
3856 1286 3 -1.1794 5.322782027104892 7.794205251344459 19.878812917021417 0 0 0
4975 1659 3 -1.1794 4.875113859315262 1.0641892302069054 25.365860156454247 0 0 0
5032 1678 3 -1.1794 5.80476373765546 3.983577526330746 25.474953355831822 0 0 0
5033 1678 2 0.5897 5.126572661654334 4.159608937114808 26.127105416625444 0 0 0
30005 0 1 0 0.9453703809224671 7.324623047679977 26.443088767744392 0 0 0
3118 1040 3 -1.1794 8.228020513153337 1.1003643203137499 19.04399803327253 0 0 0
3119 1040 2 0.5897 9.149868122279047 1.2550406309303372 18.837835130337393 0 0 0
3120 1040 2 0.5897 7.805885035897928 1.948454944100791 18.906973512895444 0 0 0
3121 1041 3 -1.1794 11.05176341115444 2.0004987029939327 18.65781319798035 0 0 0
3123 1041 2 0.5897 11.393167556487784 2.48501126952875 19.40942694497775 0 0 0
3124 1042 3 -1.1794 16.991788298030322 1.3404928066929593 18.512367516409736 0 0 0
3125 1042 2 0.5897 16.398109811826767 2.0590057452817447 18.294381814460404 0 0 0
3181 1061 3 -1.1794 10.866555491773985 5.833893422561001 18.61821000614457 0 0 0
3182 1061 2 0.5897 10.434255532760682 5.394229183391879 19.350360059110706 0 0 0
3183 1061 2 0.5897 11.61881460849403 5.278038383689782 18.41483243052273 0 0 0
3184 1062 3 -1.1794 15.759326233617227 4.134656538286525 18.51822044580755 0 0 0
3186 1062 2 0.5897 14.889168485186692 4.279194082167048 18.889926399042114 0 0 0
3230 1077 2 0.5897 9.241487482093063 6.872582831250677 17.721883595856557 0 0 0
3233 1078 2 0.5897 11.131214251479925 8.068842398852288 19.040462288146056 0 0 0
3739 1247 3 -1.1794 9.145356592735746 2.4864768052661472 21.377812682290777 0 0 0
3740 1247 2 0.5897 10.047341737507246 2.60300830317966 21.07935783436454 0 0 0
3741 1247 2 0.5897 8.875424303163003 1.6475760836844817 21.004162753842845 0 0 0
3742 1248 3 -1.1794 12.041482367030774 2.766056995035751 21.01405848936285 0 0 0
3743 1248 2 0.5897 12.349945533970395 1.8666292018302888 21.124114416936205 0 0 0
3744 1248 2 0.5897 12.827792169048013 3.3030852821757204 21.1117842569332 0 0 0
3745 1249 3 -1.1794 14.919283468917017 2.809760063851907 21.629069595043724 0 0 0
3746 1249 2 0.5897 14.547526786899022 1.9413390399166992 21.474559701069104 0 0 0
3747 1249 2 0.5897 15.422850833851244 2.7148649896195773 22.437554142264936 0 0 0
3796 1266 3 -1.1794 8.360715705626685 7.252635296422967 20.449416230482033 0 0 0
3797 1266 2 0.5897 7.69788500967934 6.575199034640446 20.583458147634673 0 0 0
3798 1266 2 0.5897 9.190403185362907 6.819719179841056 20.650497009127236 0 0 0
3799 1267 3 -1.1794 10.758992753949254 5.749785536660893 21.43279132255853 0 0 0
3800 1267 2 0.5897 11.676725183881228 5.69827822480131 21.165684098704872 0 0 0
3801 1267 2 0.5897 10.741367699548638 5.360871477697042 22.30724373214955 0 0 0
3802 1268 3 -1.1794 14.01926781830117 5.37972210771409 20.93004111480817 0 0 0
3803 1268 2 0.5897 14.863306138970382 4.965511969242206 21.109654341662875 0 0 0
3804 1268 2 0.5897 14.096820580327869 6.255973113109788 21.3074012151552 0 0 0
3860 1287 2 0.5897 9.024596593888013 8.276035626248378 21.701379029440808 0 0 0
3865 1289 3 -1.1794 14.857304356467537 8.161394427675873 22.45428617777999 0 0 0
3867 1289 2 0.5897 14.042601664841746 8.5508050734643 22.136715325946856 0 0 0
4357 1453 3 -1.1794 9.23870630658834 3.8449332403919803 23.69397501129552 0 0 0
4358 1453 2 0.5897 9.065404840315544 3.6024086584322372 22.784370799900426 0 0 0
4359 1453 2 0.5897 9.218623412357896 3.015581583710491 24.171472705686366 0 0 0
4360 1454 3 -1.1794 11.595666392035731 2.5832806144459344 24.039007811195326 0 0 0
4361 1454 2 0.5897 11.024042642912967 2.9437430289527753 23.3611108415565 0 0 0
4362 1454 2 0.5897 11.338026560653748 3.041648309694413 24.83885297166181 0 0 0
4363 1455 3 -1.1794 15.822625343034273 2.504822102704169 24.117827548558274 0 0 0
4364 1455 2 0.5897 15.386853287467092 3.011095136735568 24.803409188646985 0 0 0
4365 1455 2 0.5897 16.597739805168363 3.0202728747138674 23.89480394883709 0 0 0
4417 1473 3 -1.1794 10.20066039397016 6.243073341288649 24.55938119433401 0 0 0
4418 1473 2 0.5897 9.653241894643607 5.468228937361078 24.432176961534648 0 0 0
4419 1473 2 0.5897 10.02248840724126 6.517753668844489 25.458846101156958 0 0 0
4420 1474 3 -1.1794 12.621989526456527 5.310263096488298 24.541288220450948 0 0 0
4421 1474 2 0.5897 11.742221340433828 5.650073679852922 24.37768109736531 0 0 0
4422 1474 2 0.5897 12.6156998776842 4.433296643333371 24.157723852022635 0 0 0
4476 1492 2 0.5897 8.255572442225617 7.7593710645583815 24.070855287362054 0 0 0
30358 0 1 0 13.363816385261565 7.260313944163365 17.00703756704616 0 0 0
3185 1062 2 0.5897 16.352964086522224 4.5963587794208625 19.110383229642437 0 0 0
3127 1043 3 -1.1794 18.838650573744115 3.478363485500387 19.389390108450307 0 0 0
3128 1043 2 0.5897 19.56279731902364 2.945650417208425 19.06066533315188 0 0 0
3129 1043 2 0.5897 18.05252753224607 2.9835177174755882 19.158370715938265 0 0 0
3130 1044 3 -1.1794 20.97263804236829 2.2419827167130713 18.393277754933866 0 0 0
3131 1044 2 0.5897 21.794970447215082 2.4568700157183936 17.953022134478545 0 0 0
3187 1063 3 -1.1794 18.230171687136522 5.87340648419943 18.165449658853223 0 0 0
3189 1063 2 0.5897 18.33065588384026 5.033416303688652 18.613278473980653 0 0 0
3236 1079 2 0.5897 18.496557156733004 7.783221404199757 18.032318658595937 0 0 0
3240 1080 2 0.5897 20.679064185911542 9.4497747214952 17.83819118723538 0 0 0
3748 1250 3 -1.1794 21.111596656461817 2.9586095096453113 21.533557845496798 0 0 0
3749 1250 2 0.5897 21.86256250357934 2.4274389769927347 21.798398077386373 0 0 0
3750 1250 2 0.5897 21.076879812710338 2.8672347294371807 20.58136174127311 0 0 0
3805 1269 3 -1.1794 16.882350580615096 5.949876488452376 21.17619786341793 0 0 0
3806 1269 2 0.5897 16.99012789000426 6.900788551026432 21.156632267618992 0 0 0
3807 1269 2 0.5897 17.73722998594284 5.617030634780702 21.449376739794936 0 0 0
3808 1270 3 -1.1794 19.924087470349434 5.496146547284721 21.325217026118818 0 0 0
3809 1270 2 0.5897 19.581743558615138 5.224933172493142 20.4734689815989 0 0 0
3810 1270 2 0.5897 20.374021106123323 4.720854181149062 21.660942884781946 0 0 0
3870 1290 2 0.5897 18.691091995669208 8.653205616391404 20.925373070436855 0 0 0
3872 1291 2 0.5897 21.002727686734865 8.913477846015866 19.87296370896164 0 0 0
4366 1456 3 -1.1794 20.056952303799136 1.9881911818251068 24.105684868075254 0 0 0
4367 1456 2 0.5897 20.59597255363095 1.5600596760474428 24.770810443835483 0 0 0
4368 1456 2 0.5897 20.1078706154857 2.919970256361146 24.318820549536547 0 0 0
4423 1475 3 -1.1794 19.164294678505644 7.208442211035371 23.59309527462021 0 0 0
4424 1475 2 0.5897 19.425430223112095 6.752064178806341 22.793245854839046 0 0 0
4425 1475 2 0.5897 19.744999693111602 6.859208397362484 24.26914914668744 0 0 0
4426 1476 3 -1.1794 20.817957926732742 4.379655724413587 23.960138307535335 0 0 0
4427 1476 2 0.5897 21.319384364887078 3.723846084065534 23.475660826975645 0 0 0
4428 1476 2 0.5897 21.460381547704223 4.797359747052257 24.533764867876645 0 0 0
4481 1494 2 0.5897 18.42566917240509 8.69814532603249 23.66701772400891 0 0 0
30041 0 1 0 22.207258614718604 5.752189855959867 18.413594982746822 0 0 0
30048 0 1 0 16.54088462617747 5.421861927192401 24.231294404758355 0 0 0
3753 1251 2 0.5897 24.08631146501522 2.0923506506675014 21.68334117730196 0 0 0
30372 0 1 0 22.46844296925866 7.841868889933576 22.19436390295965 0 0 0
4988 1663 2 0.5897 17.30058258282207 1.2510912822826477 24.74721233979601 0 0 0
4989 1663 2 0.5897 18.72838055776606 1.6023661579969988 25.10761918856802 0 0 0
18986 6329 2 0.5897 19.157012536389146 2.4244242141073737 21.984854795856048 0 1 0
3133 1045 3 -1.1794 23.808903176895964 3.259465578282647 17.893716182298203 0 0 0
3135 1045 2 0.5897 23.90433167238059 3.0005221233300094 18.810271650090815 0 0 0
3136 1046 3 -1.1794 26.76312548818563 2.727065248310733 18.05325070948113 0 0 0
3137 1046 2 0.5897 27.64357041018395 2.6307609449051768 17.69024439339671 0 0 0
3139 1047 3 -1.1794 29.52567148838946 2.6102456202241537 17.57995264901008 0 0 0
3140 1047 2 0.5897 30.022719241512252 3.1441439797343156 18.19973393476761 0 0 0
3141 1047 2 0.5897 29.602467679825132 1.7175428440526153 17.916726345008456 0 0 0
3192 1064 2 0.5897 24.608753169654467 6.18228933485719 16.962233534700964 0 0 0
3193 1065 3 -1.1794 28.010671678382824 5.187504505300079 17.545753586755726 0 0 0
3194 1065 2 0.5897 27.091823943746306 5.338329943284983 17.32394100496384 0 0 0
3195 1065 2 0.5897 27.985313792225334 4.524214071563806 18.23541565783386 0 0 0
3248 1083 2 0.5897 29.5443217072567 6.630354727877321 17.70567568524797 0 0 0
3751 1251 3 -1.1794 24.087587187236352 2.2454651168343283 20.73846759550196 0 0 0
3752 1251 2 0.5897 24.95512558595291 1.9614316280154256 20.450494015669527 0 0 0
3754 1252 3 -1.1794 27.549253832053218 3.227085136605837 21.03920751221719 0 0 0
3755 1252 2 0.5897 27.163398375582045 3.091612710043156 21.904652465059318 0 0 0
3756 1252 2 0.5897 27.0397574127369 2.662219115177074 20.458198359133437 0 0 0
3757 1253 3 -1.1794 30.021973192795095 3.919617758855486 20.12601638153856 0 0 0
3758 1253 2 0.5897 29.333812877084206 3.635618143410452 20.727690928667407 0 0 0
3759 1253 2 0.5897 30.665350392085728 4.354731681991298 20.685458517103875 0 0 0
3811 1271 3 -1.1794 28.7752386803982 6.228094929076802 20.563461824565806 0 0 0
3812 1271 2 0.5897 29.184607138374858 5.5326180764978075 20.048718214083735 0 0 0
3813 1271 2 0.5897 27.835486069188246 6.10301907997692 20.431353173827986 0 0 0
3878 1293 2 0.5897 27.548445614805775 10.03289354003093 20.986444238086786 0 0 0
4369 1457 3 -1.1794 23.314663782055963 2.6359264264407427 23.67589244320417 0 0 0
4370 1457 2 0.5897 24.26381442160425 2.540567124092865 23.596827641245433 0 0 0
4371 1457 2 0.5897 23.082812932527645 2.1052554530351713 24.438036669634222 0 0 0
4372 1458 3 -1.1794 26.060884739686205 2.498265960946586 23.539819223425372 0 0 0
4373 1458 2 0.5897 25.930554617637746 1.626336408782813 23.167012674949824 0 0 0
4374 1458 2 0.5897 26.19871366292055 2.341692190800752 24.474013809947355 0 0 0
4375 1459 3 -1.1794 30.696335159455522 3.66581566990706 23.115445896916178 0 0 0
4376 1459 2 0.5897 31.621606873953592 3.5013235915203613 22.933656727202028 0 0 0
4377 1459 2 0.5897 30.23787526729818 2.928144796097797 22.7130926415029 0 0 0
4429 1477 3 -1.1794 24.71679401324878 5.2984640211108704 23.62015200597109 0 0 0
4430 1477 2 0.5897 25.400992512391547 5.06680379967046 22.992109152370094 0 0 0
4431 1477 2 0.5897 24.22649687407169 4.486872106768962 23.751144119306332 0 0 0
4432 1478 3 -1.1794 27.1465484922095 6.948150057154933 23.03123025376863 0 0 0
4433 1478 2 0.5897 27.963161018836168 6.503447849332837 23.258420936759464 0 0 0
4434 1478 2 0.5897 26.736279088027562 7.14191500112296 23.874062028952498 0 0 0
4435 1479 3 -1.1794 29.814658886688115 6.589775962069447 23.02670877330693 0 0 0
4436 1479 2 0.5897 29.260457743488185 6.42289254625375 22.26431649616545 0 0 0
4437 1479 2 0.5897 30.153586354968702 5.728341836802143 23.270205626313622 0 0 0
30025 0 1 0 27.262991075188403 5.1186750608384575 25.511790630464738 0 0 0
30049 0 1 0 25.1303267607001 6.000517699126734 20.62910148224338 0 0 0
30403 0 1 0 30.824400340464127 0.6724129800199796 21.195539910133263 0 0 0
3244 1082 3 -1.1794 26.640694964056824 8.165003284887389 18.4313145460706 0 0 0
3882 1294 2 0.5897 30.372501081627064 7.683564137504057 21.22677712395284 0 0 0
4998 1666 2 0.5897 30.967132619417754 2.724182691667715 24.82967727115456 0 0 0
5051 1684 2 0.5897 24.757852662762435 5.029913196087485 26.783359068409695 0 0 0
5106 1702 2 0.5897 26.417567653128426 8.953972765051196 25.36455218860909 0 0 0
3142 1048 3 -1.1794 32.541550128145396 2.5794974137311475 17.709450787689757 0 0 0
3144 1048 2 0.5897 31.888374750542884 2.4311004204457745 17.025658481192607 0 0 0
3145 1049 3 -1.1794 35.71998026982918 3.5247135226381414 17.19581307374337 0 0 0
3146 1049 2 0.5897 36.16259479384527 2.692361773943953 17.029937713757672 0 0 0
3147 1049 2 0.5897 35.347124873111994 3.427802303798642 18.072065813031763 0 0 0
3150 1050 2 0.5897 39.62426600792361 3.5775910552508736 18.64645051794308 0 0 0
3196 1066 3 -1.1794 32.79756165236279 5.275687386156494 17.65667123070654 0 0 0
3198 1066 2 0.5897 33.19797504563045 5.5421922683016875 18.484243385409332 0 0 0
3201 1067 2 0.5897 38.85667982650375 6.818179913611381 19.343937309673663 0 0 0
3250 1084 3 -1.1794 35.14464873720111 6.283479158126728 18.83288156686507 0 0 0
3257 1086 2 0.5897 38.99495219258606 8.703038320295681 17.58822873341382 0 0 0
3760 1254 3 -1.1794 33.74029022655653 2.89419221027936 20.52043598159057 0 0 0
3761 1254 2 0.5897 33.215684221650235 2.7501164383608088 19.73286823833009 0 0 0
3762 1254 2 0.5897 33.54760394391109 2.14062101848437 21.078319797584662 0 0 0
3763 1255 3 -1.1794 36.784508072786046 1.8110748080108976 19.781036495659347 0 0 0
3764 1255 2 0.5897 36.76812877518984 2.756003125075842 19.629141515350256 0 0 0
3765 1255 2 0.5897 36.450172895111024 1.7053468295673662 20.671695032139272 0 0 0
3766 1256 3 -1.1794 39.04774631700685 2.7463920727990105 21.481260162247626 0 0 0
3768 1256 2 0.5897 38.61423258726395 1.9851810287046383 21.095442288845604 0 0 0
3814 1272 3 -1.1794 32.165117558070094 5.333457150674812 20.976261014227394 0 0 0
3815 1272 2 0.5897 32.60910809213054 6.1178325545900325 20.65398983916378 0 0 0
3816 1272 2 0.5897 32.87291640464647 4.716802592398905 21.16331792459119 0 0 0
3817 1273 3 -1.1794 36.65674127645289 4.694707143437092 20.411411545125755 0 0 0
3818 1273 2 0.5897 35.97306826892949 5.131480338469212 19.90342406661547 0 0 0
3819 1273 2 0.5897 36.429658962344014 4.874418020847033 21.323753802822544 0 0 0
3822 1274 2 0.5897 38.08614146832696 6.571449539584172 21.952419861226907 0 0 0
4378 1460 3 -1.1794 33.24391709871638 2.475651154270511 23.66899185843285 0 0 0
4379 1460 2 0.5897 34.14648037899986 2.432111272209706 23.353216034425657 0 0 0
4380 1460 2 0.5897 33.2491339707064 1.96917105165756 24.481200050613335 0 0 0
4381 1461 3 -1.1794 36.46146794007545 2.1682637135865255 23.536836505441038 0 0 0
4382 1461 2 0.5897 36.2694666130721 1.4434869208568697 22.941802341181848 0 0 0
4383 1461 2 0.5897 37.402189307330985 2.3159140556794853 23.439501673687456 0 0 0
4386 1462 2 0.5897 39.508141152508095 3.6457183722631714 24.169632305954725 0 0 0
4438 1480 3 -1.1794 33.252702674125466 6.4057966008014375 24.234383878833498 0 0 0
4439 1480 2 0.5897 33.03348055460642 7.196747775813359 24.726895656019742 0 0 0
4440 1480 2 0.5897 32.65507939681113 6.41528010129812 23.48672876472313 0 0 0
4441 1481 3 -1.1794 36.012099719511895 5.960830106913537 22.88046213503321 0 0 0
4442 1481 2 0.5897 36.30717159348429 5.887875834172647 23.788120047255596 0 0 0
4443 1481 2 0.5897 35.05751975310439 5.914515275020369 22.93397951757621 0 0 0
5057 1686 2 0.5897 33.719947409631736 5.338936024972572 25.459006740157097 0 0 0
3199 1067 3 -1.1794 38.39092050878183 6.6107893542208425 18.533821021119138 0 0 0
3251 1084 2 0.5897 35.593718890487345 7.126718093925117 18.89216804107562 0 0 0
3886 1296 3 -1.1794 36.704152806658676 8.731608527594467 21.075872763919545 0 0 0
4495 1499 3 -1.1794 38.73950624448111 8.597874613993218 23.502832276316575 0 0 0
4496 1499 2 0.5897 39.29058822183285 8.283492268579602 24.219563907186405 0 0 0
3152 1051 2 0.5897 42.32105229264181 2.5322616676816248 18.431508800540463 0 0 0
3155 1052 2 0.5897 45.382059440848124 2.8167134869365587 18.033500333659546 0 0 0
3148 1050 3 -1.1794 38.932065918628204 3.848666804500079 18.043450862538297 0 0 0
3820 1274 3 -1.1794 38.65990146578893 6.178033999742195 21.29495886623001 0 0 0
4385 1462 2 0.5897 39.39523360287536 2.574541799733464 23.10580542965364 0 0 0
3151 1051 3 -1.1794 42.3407944599341 3.2148510529527523 17.76075294805159 0 0 0
3153 1051 2 0.5897 41.757057348398554 3.896140646650139 18.09440895646625 0 0 0
3154 1052 3 -1.1794 44.955512824384385 3.5496185482354505 17.589496350274665 0 0 0
3156 1052 2 0.5897 44.02663864452607 3.4483096393706387 17.797247910932867 0 0 0
3202 1068 3 -1.1794 41.232760221597665 5.593244685693489 17.07966245752964 0 0 0
3260 1087 2 0.5897 41.651710742453545 8.508462873169544 17.42817722757036 0 0 0
3264 1088 2 0.5897 46.09098237354496 9.482307676086382 17.58694199957841 0 0 0
3767 1256 2 0.5897 39.917006873738025 2.756189597970443 21.08060828087205 0 0 0
3769 1257 3 -1.1794 41.38264479004031 2.4079836373885506 20.265417363488616 0 0 0
3770 1257 2 0.5897 41.75962999546189 1.59777583444996 20.608459420831014 0 0 0
3771 1257 2 0.5897 41.90920572977355 3.1034021558152007 20.65957297953343 0 0 0
3821 1274 2 0.5897 38.127056676677505 5.493651764893758 20.890077294296933 0 0 0
3823 1275 3 -1.1794 41.054584000183475 5.237545926355147 19.78319697388101 0 0 0
3824 1275 2 0.5897 40.29884055818078 5.517794242290586 20.299476154491195 0 0 0
3825 1275 2 0.5897 40.82881856047617 5.468840959090585 18.88221755997046 0 0 0
3826 1276 3 -1.1794 43.531644288064975 6.217088331837511 18.844564233847944 0 0 0
3827 1276 2 0.5897 42.725484467143716 5.994204120581738 19.310033054105716 0 0 0
3828 1276 2 0.5897 43.28850217760767 6.194313254969936 17.919039140479367 0 0 0
3894 1298 2 0.5897 40.6194814530399 8.498590966331923 21.424031674268004 0 0 0
3896 1299 2 0.5897 45.39269388942427 8.880795452331737 19.872463439312785 0 0 0
4384 1462 3 -1.1794 39.69219144740117 2.721116946985333 24.003894004480934 0 0 0
4387 1463 3 -1.1794 41.818085242605704 1.6064735606020313 24.987816941123974 0 0 0
4388 1463 2 0.5897 41.62240481292646 0.7051488524235914 24.731780900501526 0 0 0
4389 1463 2 0.5897 40.97415787272732 2.0562709558370855 24.946581331205582 0 0 0
4390 1464 3 -1.1794 44.59219798563355 2.276899315952558 25.154465855599167 0 0 0
4391 1464 2 0.5897 45.2136155724945 2.180279173186594 24.43284509853045 0 0 0
4392 1464 2 0.5897 43.79621395254226 1.8444338669082279 24.845248346073237 0 0 0
4444 1482 3 -1.1794 39.20675971480012 5.259119626731993 24.364068934098075 0 0 0
4445 1482 2 0.5897 38.455366448294264 5.618243472263569 24.835948822526348 0 0 0
4446 1482 2 0.5897 39.09296817541732 5.564137171713425 23.463931416386092 0 0 0
4447 1483 3 -1.1794 46.27013697529289 5.320075796960155 26.232194950245134 0 0 0
4448 1483 2 0.5897 46.513460658582574 5.018535075627575 27.107465528713643 0 0 0
4449 1483 2 0.5897 45.45694372287981 5.807559877583761 26.363754131715286 0 0 0
30103 0 1 0 43.61219007939229 7.121733038622567 23.93989012730513 0 0 0
30104 0 1 0 45.72354108674308 2.708967386583764 21.12072103955982 0 0 0
30383 0 1 0 42.79608179593828 4.100721906615927 22.709645411057334 0 0 0
3259 1087 3 -1.1794 42.51895361847667 8.454517727152108 17.026665728746657 0 0 0
3892 1298 3 -1.1794 41.18224672585947 7.8804240397533105 21.89029032515155 0 0 0
3895 1299 3 -1.1794 45.444676904658266 8.995438541344495 20.82135053694383 0 0 0
3159 1053 2 0.5897 52.670726333620166 1.9791401611680413 18.64318804595383 0 0 0
3205 1069 3 -1.1794 46.39572186467565 6.518739829157767 18.657228516127454 0 0 0
3207 1069 2 0.5897 45.49520744351746 6.226036645786039 18.797337226048814 0 0 0
3209 1070 2 0.5897 51.977148180081564 4.317680400250135 17.391508580052705 0 0 0
3210 1070 2 0.5897 52.54820106534203 4.99324657053994 18.620086036177135 0 0 0
3212 1071 2 0.5897 54.403200088181045 6.209637769333376 16.542196900027005 0 0 0
3266 1089 2 0.5897 47.65911077727082 7.93653491603452 18.748716985086013 0 0 0
3272 1091 2 0.5897 52.75803863103061 7.904198996336633 18.738648535331347 0 0 0
3772 1258 3 -1.1794 49.56787569917991 1.1361124677255907 21.305969622602138 0 0 0
3773 1258 2 0.5897 49.43791793575237 0.4032405771747642 20.704104762295827 0 0 0
3774 1258 2 0.5897 50.51775758317991 1.1989927735432118 21.40597253816294 0 0 0
3775 1259 3 -1.1794 51.835255817665434 1.4911651076568129 19.96865406885565 0 0 0
3776 1259 2 0.5897 52.40490764560646 1.8307826060678851 20.658863060759355 0 0 0
3777 1259 2 0.5897 51.21947161575801 2.202847588535617 19.79387572418052 0 0 0
3778 1260 3 -1.1794 54.16578211688074 1.974789928130587 21.095648208268294 0 0 0
3779 1260 2 0.5897 54.34890280043031 1.1858559866164655 20.585470263298884 0 0 0
3780 1260 2 0.5897 54.39521801581667 1.73809101993361 21.99429423672309 0 0 0
3829 1277 3 -1.1794 46.667858515067785 6.760980184402141 21.791368029210783 0 0 0
3830 1277 2 0.5897 46.736273660313344 6.155364883428034 21.053275396693877 0 0 0
3831 1277 2 0.5897 47.43381413843041 6.567931455059139 22.33199420482633 0 0 0
3832 1278 3 -1.1794 51.31206473660265 3.3598783438244584 22.051612957588556 0 0 0
3833 1278 2 0.5897 51.89299248002607 3.5589684234161822 22.785856958712525 0 0 0
3834 1278 2 0.5897 50.43201444843932 3.523556923155382 22.390658482423337 0 0 0
3835 1279 3 -1.1794 53.77147284439769 4.463844515062528 19.937220878720325 0 0 0
3836 1279 2 0.5897 53.48025409156767 4.39252675946872 20.846250134798932 0 0 0
3900 1300 2 0.5897 48.57571755134882 8.941633481563416 22.306115251589887 0 0 0
3905 1302 2 0.5897 53.5391324260387 9.110603285912422 20.351200606701656 0 0 0
4393 1465 3 -1.1794 48.34710815088484 2.6943681228982577 23.260038658155985 0 0 0
4394 1465 2 0.5897 48.66009781387739 1.9821313168833965 22.70237474311318 0 0 0
4395 1465 2 0.5897 48.7579410313126 2.532485028946841 24.10929836249416 0 0 0
4396 1466 3 -1.1794 51.489918481882675 1.0050200336137358 24.017836727368387 0 0 0
4397 1466 2 0.5897 50.890746287499006 0.29597241468397734 23.784436031953295 0 0 0
4398 1466 2 0.5897 50.99092969700547 1.8050097320403309 23.85273517854113 0 0 0
4399 1467 3 -1.1794 53.91705816960496 4.0147110991725 23.78391206938296 0 0 0
4400 1467 2 0.5897 54.85042441529602 4.17497333907012 23.644729496526143 0 0 0
4401 1467 2 0.5897 53.8595735634397 3.6994502838466135 24.685875447473826 0 0 0
4450 1484 3 -1.1794 48.782151196060596 6.207381281971843 23.773512309046353 0 0 0
4451 1484 2 0.5897 48.22570079931812 6.351784867056275 24.538850085749722 0 0 0
4452 1484 2 0.5897 49.26078454703563 5.40284260761582 23.97316035270797 0 0 0
4453 1485 3 -1.1794 51.04610281155527 4.437839344817536 24.72229039608798 0 0 0
4454 1485 2 0.5897 51.896228843185774 4.8759539723733045 24.761946368290943 0 0 0
4455 1485 2 0.5897 50.63902361832173 4.626890903891162 25.56773559987318 0 0 0
4509 1503 2 0.5897 50.8280898879552 10.05137221081923 25.08406710271515 0 0 0
30054 0 1 0 52.4495546213456 7.087557216209675 23.313776197720305 0 0 0
30319 0 1 0 48.68187446000372 3.7212692047130282 19.70096159554047 0 0 0
30368 0 1 0 50.439529121942314 6.732831472703518 20.56049822272117 0 0 0
3271 1091 3 -1.1794 53.31476886502681 7.349610750429276 19.285197888637978 0 0 0
5018 1673 2 0.5897 53.51997950702283 3.9192970864320227 26.539992069886246 0 0 0
5128 1710 3 -1.1794 54.115162797795364 9.043745548624951 26.10143690728587 0 0 0
3162 1054 2 0.5897 56.25803745454571 1.580461755857113 17.381309699664893 0 0 0
30172 0 1 0 60.96336887094212 4.684112531746975 17.99690687998053 0 0 0
3160 1054 3 -1.1794 56.91606121761532 2.102332491708449 17.840534296871343 0 0 0
3161 1054 2 0.5897 56.44333860734852 2.4908311881616765 18.576628282583265 0 0 0
3163 1055 3 -1.1794 59.94901981811206 1.3785691630129833 18.256392926022276 0 0 0
3164 1055 2 0.5897 59.1855020322144 0.9443757388668094 18.636851851220246 0 0 0
3168 1056 2 0.5897 61.65858584995693 1.7348892724184366 19.12651252243254 0 0 0
3213 1071 2 0.5897 54.515734296694376 5.875219461606753 18.014404414717628 0 0 0
3214 1072 3 -1.1794 58.143461125391724 5.663480773214386 18.6016638205546 0 0 0
3215 1072 2 0.5897 58.66988237546909 5.039022512312429 19.100827491917677 0 0 0
3216 1072 2 0.5897 57.795929722214304 5.153495275851164 17.869974840795752 0 0 0
3276 1092 2 0.5897 58.99615926230052 8.621459802420631 18.21954796559559 0 0 0
3781 1261 3 -1.1794 59.784884105231434 3.0885110994314053 20.90150592861275 0 0 0
3782 1261 2 0.5897 58.96297275931649 2.613778997697144 20.777719476558715 0 0 0
3783 1261 2 0.5897 60.40608840554302 2.6481296606599227 20.321505224450632 0 0 0
3837 1279 2 0.5897 54.66854645776378 4.130050666619714 19.94571637744495 0 0 0
3838 1280 3 -1.1794 56.508939689551326 3.551317313571892 20.375566056559013 0 0 0
3839 1280 2 0.5897 56.15343536076909 3.365383410083251 21.244632938172792 0 0 0
3840 1280 2 0.5897 56.645897357569005 4.498651958671324 20.369945017106335 0 0 0
3841 1281 3 -1.1794 60.79553083778386 5.515156767035782 22.236145509861743 0 0 0
3842 1281 2 0.5897 60.41948596172863 4.651485087802715 22.066163724937738 0 0 0
3843 1281 2 0.5897 61.6943342182108 5.453436122702115 21.912765110423653 0 0 0
3912 1304 2 0.5897 60.32996112936299 7.113238895768108 21.52241333468525 0 0 0
4402 1468 3 -1.1794 56.74071236632455 3.4438629192948316 23.238344379700315 0 0 0
4403 1468 2 0.5897 57.64277341903201 3.138943594479245 23.336034675766474 0 0 0
4404 1468 2 0.5897 56.214894880725055 2.644055694192826 23.245789370682456 0 0 0
4405 1469 3 -1.1794 59.3735719193745 3.1608819240305377 23.70901241252545 0 0 0
4406 1469 2 0.5897 59.41859370796556 2.3915136651347595 23.14131767733729 0 0 0
4407 1469 2 0.5897 60.23357946620909 3.201109878465737 24.127343504788122 0 0 0
4456 1486 3 -1.1794 57.697188820754505 5.659347904760992 25.243091173296477 0 0 0
4457 1486 2 0.5897 57.608054459459765 5.005512691926819 24.54970358798113 0 0 0
4458 1486 2 0.5897 58.060548119379966 6.427822780207485 24.80303689383131 0 0 0
4459 1487 3 -1.1794 60.89394587521899 6.307704997180644 25.075618169586754 0 0 0
4460 1487 2 0.5897 60.66421884943662 5.539325471526075 24.553076194559424 0 0 0
4461 1487 2 0.5897 61.24391104441131 5.947791130087609 25.89061424545305 0 0 0
4518 1506 2 0.5897 59.47198082619474 8.2956479034684 24.009643206335696 0 0 0
30052 0 1 0 62.955853803574016 1.6404584816274244 23.43428201520243 0 0 0
30199 0 1 0 56.36842852834246 7.4758054698272085 22.176631104289346 0 0 0
4464 1488 2 0.5897 63.13634057939003 4.997143912501774 24.186954303176822 0 0 0
4521 1507 2 0.5897 61.87024939601595 7.641513733996482 24.361883568368494 0 0 0
4515 1505 2 0.5897 55.55944996719463 10.559259554604107 24.398641218721554 0 0 0
3167 1056 2 0.5897 62.674468667513025 2.5742647207602833 19.871715617455422 0 0 0
3166 1056 3 -1.1794 62.3448867237491 1.6791879762796436 19.791434980648756 0 0 0
3169 1057 3 -1.1794 66.68001770390349 2.12349344325656 19.064654716755008 0 0 0
3170 1057 2 0.5897 67.61776820601479 1.9702015279829732 19.180229417802032 0 0 0
3171 1057 2 0.5897 66.33514306901138 2.1839691800131766 19.95551732467561 0 0 0
3172 1058 3 -1.1794 69.930385799715 3.435237637126222 18.666896559588306 0 0 0
3174 1058 2 0.5897 69.52565399838144 2.708159635430725 19.13995256730407 0 0 0
3217 1073 3 -1.1794 66.05160717631487 6.213681658614765 18.475343132153945 0 0 0
3219 1073 2 0.5897 66.7287562923897 5.839521773363038 17.911689189793336 0 0 0
3220 1074 3 -1.1794 68.38927803579266 5.530865144811353 17.02362313821851 0 0 0
3221 1074 2 0.5897 68.96856217293596 4.771068345855528 17.081670262988375 0 0 0
3222 1074 2 0.5897 68.71553606688843 6.133037179987442 17.69233487583541 0 0 0
3278 1093 2 0.5897 63.88990215337047 8.495682680114086 18.87673157462969 0 0 0
3784 1262 3 -1.1794 66.23810361806733 2.9064634529452698 21.958607108521107 0 0 0
3785 1262 2 0.5897 67.03284267727446 2.392415531230584 21.81585757849855 0 0 0
3786 1262 2 0.5897 66.04931053839377 2.802471310218048 22.891224526848987 0 0 0
3787 1263 3 -1.1794 68.7457998438066 1.6801373382823812 20.99063974042384 0 0 0
3788 1263 2 0.5897 69.24834425594989 0.9747144886370431 21.398143435472655 0 0 0
3789 1263 2 0.5897 69.10928168789073 2.4818842063773214 21.36655975797735 0 0 0
3844 1282 3 -1.1794 63.7833733828374 5.440860600091255 21.385453168743933 0 0 0
3845 1282 2 0.5897 63.506928746226386 6.352835971623397 21.295395279857733 0 0 0
3846 1282 2 0.5897 64.73609394269938 5.485752633298411 21.466317898965972 0 0 0
3847 1283 3 -1.1794 66.40264467127504 5.552252900572375 21.225138458035786 0 0 0
3848 1283 2 0.5897 66.39987291818234 5.561713087825427 20.26798852486042 0 0 0
3849 1283 2 0.5897 66.41241259944846 4.623342632446643 21.455929225889392 0 0 0
3850 1284 3 -1.1794 69.35142331399351 4.430930304286709 21.093321669032857 0 0 0
3851 1284 2 0.5897 68.59057961228051 5.007585986419916 21.023917573612966 0 0 0
3852 1284 2 0.5897 69.66868328414715 4.342990501808572 20.194520130863555 0 0 0
3915 1305 2 0.5897 63.16441448460285 8.351625297406196 20.819444315242567 0 0 0
4408 1470 3 -1.1794 66.6264630810776 2.4879917691647213 24.81725190174042 0 0 0
4409 1470 2 0.5897 66.19144243755977 1.641917346115794 24.922831690832815 0 0 0
4410 1470 2 0.5897 67.30002221838306 2.498039682914031 25.497289039176895 0 0 0
4462 1488 3 -1.1794 63.73819598446892 5.722215500143032 24.018810730681867 0 0 0
4463 1488 2 0.5897 63.77785360267149 5.784807700502969 23.064483125398013 0 0 0
4465 1489 3 -1.1794 67.04348909492975 5.6875605248222865 24.990466153154845 0 0 0
4466 1489 2 0.5897 66.7488017822837 4.782614578712458 24.888173373454936 0 0 0
4467 1489 2 0.5897 67.15382237476895 5.798735148346767 25.934764259509773 0 0 0
4468 1490 3 -1.1794 69.5620335259972 6.002781194088854 23.736506500649792 0 0 0
4469 1490 2 0.5897 69.76896089035337 5.401961714064827 23.020665176730358 0 0 0
4470 1490 2 0.5897 68.69473386982048 5.729879730638943 24.03575214028516 0 0 0
4523 1508 2 0.5897 64.43676418891631 7.115506493843606 24.788387058292486 0 0 0
4527 1509 2 0.5897 0.17575373289257287 7.623053750917866 23.274682656160696 1 0 0
5024 1675 2 0.5897 64.90632681563474 4.009469298738055 25.660287886142594 0 0 0
30108 0 1 0 67.87996364516196 8.043910770613675 22.29335151344771 0 0 0
3277 1093 3 -1.1794 63.09614810749385 7.977007046618879 19.007733394382726 0 0 0
3224 1075 2 0.5897 4.247776520724594 9.29190839531644 17.88582356509792 0 0 0
3347 1116 2 0.5897 5.926468277150904 14.054004337747354 17.1139110119266 0 0 0
3853 1285 3 -1.1794 1.7731483734320528 8.838873691999783 19.952390027746453 0 0 0
3223 1075 3 -1.1794 3.3252559940840625 9.513169852479507 17.758419334142868 0 0 0
3225 1075 2 0.5897 2.8934775626574702 9.211314220991682 18.557596525641166 0 0 0
3226 1076 3 -1.1794 6.028379027935394 9.022511806095563 17.449183612309092 0 0 0
3228 1076 2 0.5897 6.823955961931745 8.591269822907659 17.137222961461003 0 0 0
3286 1096 3 -1.1794 3.662456716115132 12.162620475554833 18.88791845184392 0 0 0
3288 1096 2 0.5897 3.607488478443834 12.335230011889221 19.827821646006882 0 0 0
3289 1097 3 -1.1794 6.259774027485273 12.428145985945482 17.918123395821343 0 0 0
3291 1097 2 0.5897 5.34671240359939 12.38990367965515 18.20288266205383 0 0 0
3343 1115 3 -1.1794 2.949770209619072 14.95710596443855 17.367952516641225 0 0 0
3345 1115 2 0.5897 2.710381935212255 15.475254104669713 18.136358521253523 0 0 0
3346 1116 3 -1.1794 5.7205420117606325 14.833308545041902 16.597662888463674 0 0 0
3348 1116 2 0.5897 4.838133291412956 15.078996959470661 16.875556165764106 0 0 0
3855 1285 2 0.5897 1.2067872387813792 8.801974283135703 20.723172223733556 0 0 0
3858 1286 2 0.5897 4.400361202711214 7.54784299209381 19.810420979564267 0 0 0
3919 1307 3 -1.1794 3.7484687544598 13.031811421745285 21.385732464451184 0 0 0
3920 1307 2 0.5897 4.546462445773982 12.506567107487903 21.32609868844902 0 0 0
3921 1307 2 0.5897 3.2338358590056355 12.609221341991026 22.073339428456993 0 0 0
3973 1325 3 -1.1794 2.013634401999231 15.845651617159833 20.306874202183817 0 0 0
3974 1325 2 0.5897 2.474170089189722 15.08371382366669 20.658427059402054 0 0 0
3975 1325 2 0.5897 1.1007893145462657 15.713447673111709 20.56274140484988 0 0 0
4471 1491 3 -1.1794 3.051398193150153 8.879835010486117 24.00291253999066 0 0 0
4473 1491 2 0.5897 2.3508653754423996 8.243913978180274 23.857685723092068 0 0 0
4528 1510 3 -1.1794 2.897531364061707 11.60846875770281 23.78680523704004 0 0 0
4529 1510 2 0.5897 2.861212627793236 10.662373271653628 23.92757439981431 0 0 0
4530 1510 2 0.5897 3.128825741314841 11.969714183153075 24.642513324376488 0 0 0
4531 1511 3 -1.1794 8.014229868608185 12.640870271092593 22.956861012178706 0 0 0
4532 1511 2 0.5897 8.187101044435801 12.10397507562754 23.730224738578066 0 0 0
4533 1511 2 0.5897 7.074977094275739 12.821356694093154 22.99507891358931 0 0 0
4634 1545 2 0.5897 2.079402482955858 18.24480976623061 24.765473356567032 0 0 0
30118 0 1 0 5.76747307545336 10.333699116782533 22.232450889647502 0 0 0
30231 0 1 0 4.224333569457839 14.649042927561696 24.461650110051657 0 0 0
30332 0 1 0 0.5909590924588546 12.328875873809464 20.533918416547856 0 0 0
30440 0 1 0 6.27989666822287 14.850932869523863 21.19984574310391 0 0 0
30082 0 1 0 7.124742410171504 14.84873703617501 26.10022687768178 0 0 0
3409 1137 3 -1.1794 4.637319460853252 16.95813898208827 19.626495489360824 0 0 0
3411 1137 2 0.5897 5.554874994254965 16.722081523810136 19.490111613628454 0 0 0
4032 1344 2 0.5897 2.2996303530375077 17.706546977136934 21.239160434160024 0 0 0
3416 1139 2 0.5897 13.457633835564936 16.268872759768172 18.97685574313051 0 0 0
3232 1078 3 -1.1794 11.309211762925878 9.002622569910157 19.152728735855245 0 0 0
3863 1288 2 0.5897 12.121447696125742 8.95407654895235 20.693374309326053 0 0 0
4479 1493 2 0.5897 13.292097841835936 7.137672498362585 24.636689547115626 0 0 0
3231 1077 2 0.5897 8.423201648265623 7.751889275447368 18.64336229428504 0 0 0
3234 1078 2 0.5897 10.524704519375176 9.438231950158427 18.819525076633003 0 0 0
3292 1098 3 -1.1794 12.763072983958295 12.19537060277989 18.36164766042524 0 0 0
3293 1098 2 0.5897 11.865329922132814 12.46569955279301 18.168744892670155 0 0 0
3294 1098 2 0.5897 12.690117903906467 11.673603434168962 19.160815454752615 0 0 0
3349 1117 3 -1.1794 8.80840538299031 13.644177640848424 17.799553316716715 0 0 0
3351 1117 2 0.5897 8.005943957122456 13.304449842865818 18.1956236136938 0 0 0
3353 1118 2 0.5897 11.591692984827638 14.831565906308354 17.696445194429153 0 0 0
3354 1118 2 0.5897 12.83460254443554 14.951004094080263 16.840402569660444 0 0 0
3357 1119 2 0.5897 15.153276150458574 14.70728318890595 16.684643586063352 0 0 0
3859 1287 3 -1.1794 9.499426543091396 8.828337961027914 22.322450934326174 0 0 0
3861 1287 2 0.5897 8.999319241924386 9.644061316900297 22.34926853704311 0 0 0
3862 1288 3 -1.1794 12.254995609062155 8.892384525313624 21.63920215574187 0 0 0
3864 1288 2 0.5897 11.378686541843022 8.748480987856322 21.996419598953022 0 0 0
3922 1308 3 -1.1794 10.005576516098705 13.371266721496607 21.270692006013103 0 0 0
3923 1308 2 0.5897 9.737505226203163 13.517789168283697 20.363553389547615 0 0 0
3924 1308 2 0.5897 9.188449605744566 13.194539268882657 21.736849492088886 0 0 0
3925 1309 3 -1.1794 12.118797343643052 11.463078400174574 21.09085349863477 0 0 0
3926 1309 2 0.5897 11.879958062632728 10.562453782121704 21.310090592289704 0 0 0
3927 1309 2 0.5897 11.434786514606172 11.997682698708068 21.494040251373388 0 0 0
3928 1310 3 -1.1794 14.671297583310748 11.622919587351177 22.567467229376593 0 0 0
3929 1310 2 0.5897 14.90396109878849 12.541344476498827 22.703836443105203 0 0 0
3930 1310 2 0.5897 13.82976741314674 11.653559326248443 22.11236242547198 0 0 0
3976 1326 3 -1.1794 11.490280298984615 14.837958321844027 19.362279822953774 0 0 0
3977 1326 2 0.5897 12.084842861950104 14.093819489400957 19.457067044525775 0 0 0
3978 1326 2 0.5897 10.873780370260077 14.74662048302922 20.08878992623107 0 0 0
3979 1327 3 -1.1794 16.371675361732915 16.409771290632687 22.013843373828102 0 0 0
3980 1327 2 0.5897 16.17408630088806 15.799973602864915 22.724715126568604 0 0 0
3981 1327 2 0.5897 15.745631401613752 17.124512139218567 22.129803349971397 0 0 0
4038 1346 2 0.5897 8.898688676558427 16.778603735569792 21.579244516783735 0 0 0
4474 1492 3 -1.1794 7.724958790307371 8.167874508851932 24.754818749638783 0 0 0
4475 1492 2 0.5897 8.129054952215178 9.024605421291854 24.892482262018333 0 0 0
4477 1493 3 -1.1794 13.320128430403944 7.975739511064314 25.0983047911727 0 0 0
4478 1493 2 0.5897 13.801684965437333 7.789746422230134 25.904370269908423 0 0 0
4534 1512 3 -1.1794 9.003718119730916 10.675528062611761 25.16593042690136 0 0 0
4535 1512 2 0.5897 9.290834029301067 11.253520653439109 25.87283886315794 0 0 0
4536 1512 2 0.5897 9.729841288162378 10.68015682174705 24.542267455718033 0 0 0
4537 1513 3 -1.1794 11.535240763852663 10.627132296732713 23.841478146243965 0 0 0
4538 1513 2 0.5897 12.265701510706531 10.67757070518119 23.224943479956135 0 0 0
4539 1513 2 0.5897 11.509660549904766 9.708314502773852 24.108594403971246 0 0 0
4540 1514 3 -1.1794 15.186692281933663 9.92997544776218 24.636835798203414 0 0 0
4541 1514 2 0.5897 14.481962536248101 9.296603575604792 24.50108170554822 0 0 0
4542 1514 2 0.5897 15.047191540223476 10.592835431173919 23.960529916294206 0 0 0
4585 1529 3 -1.1794 10.248627979166997 14.515489612336868 24.63547987398819 0 0 0
4586 1529 2 0.5897 9.815959736780403 15.367858299297167 24.685460527380798 0 0 0
4587 1529 2 0.5897 10.134133246392325 14.241222246519694 23.725589645905835 0 0 0
4588 1530 3 -1.1794 11.719043509219889 15.555647618844553 22.202995774538383 0 0 0
4589 1530 2 0.5897 12.070793894349977 15.362547626327324 23.072027735044067 0 0 0
4590 1530 2 0.5897 11.303288942927965 14.739311830582961 21.925551096987157 0 0 0
4591 1531 3 -1.1794 15.444866374322562 14.134205276597177 23.44360433598892 0 0 0
4593 1531 2 0.5897 15.326606417132368 14.199559387622639 24.391219687684686 0 0 0
30208 0 1 0 13.171144337076347 13.29190253944333 25.68694950853644 0 0 0
30245 0 1 0 15.097245557306998 9.973795342157795 19.343890619564995 0 0 0
30249 0 1 0 14.847382555533349 14.018469524444932 19.940042125229382 0 0 0
30335 0 1 0 8.381177967945254 10.449325245675512 19.4065375760927 0 0 0
3412 1138 3 -1.1794 7.163442773980749 16.557707811818492 18.79956240342336 0 0 0
3413 1138 2 0.5897 7.069124851706625 16.103585134845993 17.962240050614053 0 0 0
4040 1347 2 0.5897 13.465524658799385 17.52385319582455 20.81118577724926 0 0 0
4645 1549 3 -1.1794 13.499212435504791 16.484213283931137 24.20585950915475 0 0 0
5088 1696 2 0.5897 8.456351789971306 7.432201330642371 26.48566323709421 0 0 0
5210 1737 2 0.5897 16.350995462152223 15.913379031824737 26.466384166186867 0 0 0
3299 1100 2 0.5897 18.156423720856157 12.122945236746876 17.26868624203101 0 0 0
4485 1495 2 0.5897 20.345271800454015 9.745530665883381 25.677777842972265 0 0 0
3866 1289 2 0.5897 15.547621509758786 8.697611295973754 22.064202752562352 0 0 0
4592 1531 2 0.5897 16.286902069452804 13.691713883459963 23.336791183590872 0 0 0
3235 1079 3 -1.1794 18.782073750732366 8.671683133980022 17.819368262873862 0 0 0
3237 1079 2 0.5897 17.978412573618606 9.191495135789662 17.831853261447478 0 0 0
3238 1080 3 -1.1794 21.517964504282013 9.838898313027235 17.591086324042163 0 0 0
3239 1080 2 0.5897 21.36363473435693 10.782993797130844 17.624216423290584 0 0 0
3298 1100 3 -1.1794 17.499179819411523 12.131373179644395 17.96452464138374 0 0 0
3300 1100 2 0.5897 17.41241310363877 13.054703283992625 18.201514417892763 0 0 0
3301 1101 3 -1.1794 21.06548138192131 12.50987357016329 17.7029111682942 0 0 0
3303 1101 2 0.5897 21.657832319405685 12.36796217396511 16.964525986568677 0 0 0
3358 1120 3 -1.1794 18.640569463058533 14.892229812788631 18.15588719930467 0 0 0
3360 1120 2 0.5897 18.872667369224942 14.586464527994098 19.032740118447396 0 0 0
3361 1121 3 -1.1794 21.111402449424173 15.32239940174334 17.16917495665401 0 0 0
3362 1121 2 0.5897 21.361509255189155 14.399388590087487 17.21075963366815 0 0 0
3363 1121 2 0.5897 20.25472278427841 15.358312531801369 17.594665356379437 0 0 0
3422 1141 2 0.5897 18.4668732347399 18.2111844517561 17.83625056075331 0 0 0
3868 1290 3 -1.1794 17.742702485231515 8.571948290826791 21.026296198625097 0 0 0
3869 1290 2 0.5897 17.586928394103683 8.721294645793378 21.958852855286203 0 0 0
3871 1291 3 -1.1794 20.221616671393175 9.324787480305925 20.242992423574744 0 0 0
3873 1291 2 0.5897 19.55161737038686 9.218418154760812 19.567701422941564 0 0 0
3931 1311 3 -1.1794 17.63288941176637 11.579501017508091 20.89215045253863 0 0 0
3932 1311 2 0.5897 17.730620276451848 10.638256275766473 21.03616129772112 0 0 0
3933 1311 2 0.5897 17.932565366126198 11.717186695568163 19.993557692038245 0 0 0
3934 1312 3 -1.1794 21.96465414888793 11.460088913446363 20.40997117077487 0 0 0
3935 1312 2 0.5897 21.395214831052527 12.203373348486227 20.21122877500246 0 0 0
3936 1312 2 0.5897 21.36444733689225 10.725669826340432 20.53885758134269 0 0 0
3982 1328 3 -1.1794 18.01851237830971 14.410346305431975 21.04271305586954 0 0 0
3983 1328 2 0.5897 17.725940985054752 13.499000733597336 21.051872074119217 0 0 0
3984 1328 2 0.5897 17.214179446005087 14.921523219148192 21.132039664865246 0 0 0
3985 1329 3 -1.1794 20.830558391616034 14.361517926429581 20.159917670223024 0 0 0
3986 1329 2 0.5897 21.776862094691566 14.375773620332131 20.01660866631304 0 0 0
3987 1329 2 0.5897 20.62479493620302 15.235703992594175 20.49111481424506 0 0 0
4043 1348 2 0.5897 19.249753367572847 17.52824207220445 20.68117458152664 0 0 0
4480 1494 3 -1.1794 18.122834008743 9.605125082926396 23.623312052698978 0 0 0
4482 1494 2 0.5897 17.282700103737824 9.5999872409827 24.081984123620146 0 0 0
4483 1495 3 -1.1794 20.277969732146094 10.357297629476003 24.944673288783775 0 0 0
4484 1495 2 0.5897 19.631123296126965 9.96160429476788 24.36050864204044 0 0 0
4543 1515 3 -1.1794 17.59180507830324 12.633666568741969 23.796347395496422 0 0 0
4544 1515 2 0.5897 18.252625013923076 12.712476630433725 23.10835115102059 0 0 0
4545 1515 2 0.5897 17.548251156627504 11.695442596953683 23.98093030295924 0 0 0
4546 1516 3 -1.1794 20.273170711672 12.950196772663775 22.740672755379503 0 0 0
4547 1516 2 0.5897 20.390422565496657 12.632253457364289 21.84546584821139 0 0 0
4548 1516 2 0.5897 20.531384510780757 12.212400968361539 23.293135760559913 0 0 0
4594 1532 3 -1.1794 18.504850405866176 15.57025571482066 23.980233188098445 0 0 0
4595 1532 2 0.5897 18.30649745415972 15.289023400082474 23.087038448429453 0 0 0
4596 1532 2 0.5897 18.810590199594788 14.776606613977156 24.419410444327486 0 0 0
4597 1533 3 -1.1794 20.950277365362137 15.472271641906117 23.320237996035413 0 0 0
4598 1533 2 0.5897 20.708452972472895 14.565785649657123 23.130409065969292 0 0 0
4599 1533 2 0.5897 20.181899869000464 15.839079011787872 23.757593426773816 0 0 0
4601 1534 2 0.5897 22.86521146759838 15.277389697835453 23.582606746692683 0 0 0
4652 1551 2 0.5897 21.445923049814446 18.382380709757527 23.479611743460215 0 0 0
3425 1142 2 0.5897 22.468085006115665 16.8380307453251 16.874840014648395 0 0 0
30292 0 1 0 22.66995568089198 13.246841976360166 26.27089515854971 0 0 0
3421 1141 3 -1.1794 17.857665752122067 17.621898778154826 18.28104211103857 0 0 0
4650 1550 2 0.5897 19.029812378741713 17.80258018233802 24.035128503549966 0 0 0
5209 1737 3 -1.1794 16.451327097024713 15.042589117410289 26.081818419901694 0 0 0
30422 0 1 0 30.056652850066783 11.654977604825781 17.834153401707788 0 0 0
4488 1496 2 0.5897 24.920141403756958 8.209103701883063 23.201331724791018 0 0 0
3990 1330 2 0.5897 23.526228451821108 14.871787228963623 21.087552338678478 0 0 0
3241 1081 3 -1.1794 23.82614228357685 8.117349452353952 16.752357942715022 0 0 0
3243 1081 2 0.5897 23.160219031299476 8.783159522912504 16.92403979808223 0 0 0
3245 1082 2 0.5897 27.0152794343316 7.38851588731982 18.847229955414885 0 0 0
3247 1083 3 -1.1794 30.3558608849773 6.567003244254968 18.209286113538017 0 0 0
3249 1083 2 0.5897 30.243382871915127 7.192202843617612 18.925321387974456 0 0 0
3304 1102 3 -1.1794 23.855462301997196 11.349881220054119 17.997059479936816 0 0 0
3305 1102 2 0.5897 23.202579535529978 11.51999491540297 18.676056853886408 0 0 0
3306 1102 2 0.5897 23.352731879195165 11.318959613235656 17.183095199767607 0 0 0
3307 1103 3 -1.1794 27.11865757143115 10.974880681713636 19.385928863851678 0 0 0
3308 1103 2 0.5897 26.782428772479786 10.471378738775877 18.644532951210063 0 0 0
3309 1103 2 0.5897 26.58719600429098 11.770917942010882 19.39618279340363 0 0 0
3364 1122 3 -1.1794 24.591428830417012 14.341022180480568 17.44494504898775 0 0 0
3365 1122 2 0.5897 24.52525383314392 13.71813966416994 16.72115677816805 0 0 0
3366 1122 2 0.5897 24.516405050865377 13.802438896189635 18.232682674823604 0 0 0
3367 1123 3 -1.1794 28.984814376284497 14.966281829754708 19.1650055536604 0 0 0
3368 1123 2 0.5897 28.987636044577165 14.605915233692958 20.051774904288308 0 0 0
3370 1124 3 -1.1794 31.57514268135384 15.84923175954159 18.83534523841796 0 0 0
3372 1124 2 0.5897 30.716527524204935 15.430314953803013 18.776023520864328 0 0 0
3428 1143 2 0.5897 26.543022044955034 16.370575065903118 16.25581076330964 0 0 0
3874 1292 3 -1.1794 25.13177422701922 9.225216378155146 20.258519468647787 0 0 0
3875 1292 2 0.5897 24.710960060999973 9.979584063524563 19.846117375385994 0 0 0
3876 1292 2 0.5897 25.48980563538559 8.72100237576631 19.527894766816647 0 0 0
3877 1293 3 -1.1794 28.037628793304226 9.561194371324696 21.660560987495266 0 0 0
3879 1293 2 0.5897 27.58803768973624 8.719781431813962 21.73881776919165 0 0 0
3880 1294 3 -1.1794 30.565490109469863 8.491833376259429 20.75171114908389 0 0 0
3881 1294 2 0.5897 30.03827239840123 9.159656782395931 21.190214071474145 0 0 0
3937 1313 3 -1.1794 25.808058517295272 11.13072390933918 22.774576504384253 0 0 0
3938 1313 2 0.5897 26.19884943159608 10.510356262699544 22.15922425264526 0 0 0
3939 1313 2 0.5897 24.934062544941487 11.29954844442611 22.422636807509733 0 0 0
3940 1314 3 -1.1794 30.63367900051394 11.953449795221566 21.049419535876087 0 0 0
3941 1314 2 0.5897 30.20604501027499 11.806299501771091 21.8930471977809 0 0 0
3942 1314 2 0.5897 29.9548233514693 11.767810312214948 20.400632577218147 0 0 0
3988 1330 3 -1.1794 23.628043102229924 14.592725399390984 20.177612868653835 0 0 0
3989 1330 2 0.5897 24.2154500040043 13.838278257112318 20.222262685989126 0 0 0
3991 1331 3 -1.1794 25.922894823801087 13.05740710658112 20.84123236259853 0 0 0
3992 1331 2 0.5897 25.762492933598814 13.084911814417788 21.784496023759125 0 0 0
3993 1331 2 0.5897 26.28384996247312 13.919366864236611 20.633945812159503 0 0 0
3994 1332 3 -1.1794 31.50088396786864 14.693480396262581 21.427242630137464 0 0 0
3995 1332 2 0.5897 31.650580237007155 15.13632664720367 20.591951601929523 0 0 0
3996 1332 2 0.5897 31.34924965676622 13.778615875394193 21.190045822228164 0 0 0
4049 1350 2 0.5897 23.399617994826514 17.485803853181917 22.05690459691462 0 0 0
4052 1351 2 0.5897 27.39152119714763 15.838964627343529 22.246977056495837 0 0 0
4486 1496 3 -1.1794 25.358900452463494 8.648024054458599 23.930077505268947 0 0 0
4487 1496 2 0.5897 25.557201506753316 9.523769704536635 23.598446920621573 0 0 0
4549 1517 3 -1.1794 23.104378898218346 12.083891064405943 22.826990829546485 0 0 0
4550 1517 2 0.5897 22.521449936361662 12.828884322962255 22.973315108368322 0 0 0
4551 1517 2 0.5897 22.817741842297046 11.715389579537545 21.99135992841755 0 0 0
4552 1518 3 -1.1794 25.615354548625476 13.292834054891701 24.663255474706652 0 0 0
4553 1518 2 0.5897 25.821417801060925 12.625839882736743 24.008359763182618 0 0 0
4554 1518 2 0.5897 25.669028124234252 12.831844760319264 25.5004168475442 0 0 0
4600 1534 3 -1.1794 23.612599355770218 15.138201032181065 23.000996964727335 0 0 0
4602 1534 2 0.5897 24.29795047541456 14.788506486988071 23.57041739259278 0 0 0
4603 1535 3 -1.1794 31.463142374223537 15.683542901567087 24.735515078662996 0 0 0
4604 1535 2 0.5897 31.696734849699936 15.060549619693635 25.423661610788354 0 0 0
4605 1535 2 0.5897 30.509019154055366 15.631905347427049 24.678827653921562 0 0 0
4658 1553 2 0.5897 31.17194815318116 16.946160570920785 23.290437874388232 0 0 0
30420 0 1 0 28.775484587747638 13.180270957813663 23.57858964591658 0 0 0
4051 1351 3 -1.1794 26.746503410969172 15.729086255642688 21.54832706494509 0 0 0
4654 1552 3 -1.1794 28.78093560263749 16.4304077502836 23.5387385218009 0 0 0
5167 1723 3 -1.1794 31.47554484089954 12.634869638889665 24.997102831914237 0 0 0
5168 1723 2 0.5897 32.02861387897756 12.566695200267612 24.218835526659934 0 0 0
5217 1739 2 0.5897 27.93270924774945 14.072340296700041 26.044086167254733 0 0 0
5268 1756 2 0.5897 21.949399031790268 15.847846528466237 25.94709697090767 0 0 0
4492 1498 3 -1.1794 35.877487446746805 9.044387022358162 24.074296129631602 0 0 0
3252 1084 2 0.5897 35.18967474554738 6.052309880980447 17.90510739106385 0 0 0
3253 1085 3 -1.1794 36.69587104445481 8.477815656699788 17.329865069852815 0 0 0
3255 1085 2 0.5897 36.99857070188438 8.036347142993128 18.12340723561747 0 0 0
3310 1104 3 -1.1794 33.631473080878884 12.848709162041466 16.848612530601198 0 0 0
3311 1104 2 0.5897 33.23898166937544 12.560070550698043 17.67254811734643 0 0 0
3312 1104 2 0.5897 34.06679994202078 13.67301832257513 17.06595203293407 0 0 0
3315 1105 2 0.5897 35.50574793347904 10.496157151732364 17.170954852983574 0 0 0
3318 1106 2 0.5897 40.11286618515278 12.414239349965152 18.490811915438016 0 0 0
3373 1125 3 -1.1794 35.15183075871286 15.58207142384487 18.23376484096137 0 0 0
3374 1125 2 0.5897 34.694012799799154 15.86813259144013 19.024209883164726 0 0 0
3378 1126 2 0.5897 38.73077136960871 14.804989843822863 17.7188178045907 0 0 0
3883 1295 3 -1.1794 33.25670827583248 8.549127130777103 21.841268444379157 0 0 0
3884 1295 2 0.5897 33.322700105963804 8.729669627664274 22.77896867365256 0 0 0
3885 1295 2 0.5897 32.31680624367516 8.472240251828444 21.67724149312045 0 0 0
3887 1296 2 0.5897 36.36568440009594 8.828006895660266 21.966028226843573 0 0 0
3888 1296 2 0.5897 36.35511487366111 9.487279461313495 20.603257899059713 0 0 0
3891 1297 2 0.5897 38.296160930505636 9.167646989929016 20.628821126612387 0 0 0
3943 1315 3 -1.1794 33.04381744489721 12.375546416178864 19.551507402101347 0 0 0
3944 1315 2 0.5897 33.82312167707572 11.877992475542937 19.799210653196674 0 0 0
3945 1315 2 0.5897 32.3106222565963 11.837606084159491 19.850300072400607 0 0 0
3946 1316 3 -1.1794 34.96235016895409 10.801044039655595 21.048714400818017 0 0 0
3947 1316 2 0.5897 34.534817987824376 9.952516190386609 20.932746466357564 0 0 0
3948 1316 2 0.5897 34.82706791714013 11.013725886514594 21.97212888186793 0 0 0
3951 1317 2 0.5897 39.45342650587921 12.119510342543032 21.871486882842493 0 0 0
3997 1333 3 -1.1794 33.7510890364198 14.640277713789285 22.828998699902456 0 0 0
3998 1333 2 0.5897 33.95699253260713 13.807159184294164 23.25296635725305 0 0 0
3999 1333 2 0.5897 32.856224011343286 14.531102905537171 22.507239451877574 0 0 0
4000 1334 3 -1.1794 34.68743529473855 16.304951555830268 20.739374163904166 0 0 0
4001 1334 2 0.5897 34.80113386430674 17.01552633453265 21.37055398323216 0 0 0
4002 1334 2 0.5897 34.633860204037255 15.513892146364244 21.275643538702134 0 0 0
4003 1335 3 -1.1794 37.79704895565275 15.399808101708107 19.529167020848202 0 0 0
4005 1335 2 0.5897 38.605321644229804 14.999660106319611 19.8498052293371 0 0 0
4489 1497 3 -1.1794 32.59142264448777 9.05744474900863 24.64986216001288 0 0 0
4490 1497 2 0.5897 31.974335498328973 8.720401356214355 25.29935142553704 0 0 0
4491 1497 2 0.5897 33.11831024486114 9.697189787187638 25.128764393381633 0 0 0
4493 1498 2 0.5897 35.43784793031651 8.505600390933406 24.732063036818317 0 0 0
4494 1498 2 0.5897 36.79368971052054 8.769910545437718 24.11260570520676 0 0 0
4555 1519 3 -1.1794 33.18918124324003 11.83546107961495 23.004454247577193 0 0 0
4556 1519 2 0.5897 32.932615609756446 10.952582204822836 23.270782249336346 0 0 0
4557 1519 2 0.5897 33.22615268377802 11.796613168503415 22.048757948034467 0 0 0
4558 1520 3 -1.1794 36.777015949867646 11.304715897352764 24.907791397064912 0 0 0
4559 1520 2 0.5897 36.27176238500141 10.53242959401581 24.653774767221936 0 0 0
4560 1520 2 0.5897 36.91190929355924 11.782997554073708 24.089694767782042 0 0 0
4562 1521 2 0.5897 38.968641586511566 11.728659809769923 24.194820165396237 0 0 0
4606 1536 3 -1.1794 33.93737117212203 16.57808212911522 24.704948554357195 0 0 0
4607 1536 2 0.5897 32.98154795426677 16.54701423759159 24.74578720106963 0 0 0
4608 1536 2 0.5897 34.177337952460846 15.844738731950994 24.138508370676295 0 0 0
4661 1554 2 0.5897 33.86884740178595 18.109835732243333 23.545944242831602 0 0 0
5223 1741 2 0.5897 33.84246608841845 15.2495350919876 26.007572483553652 0 0 0
5225 1742 2 0.5897 37.33136594962403 13.694404932773208 25.61724697255583 0 0 0
30207 0 1 0 37.0238374124861 14.514328588694946 22.488412253787164 0 0 0
30389 0 1 0 36.83474413484064 12.519822399872588 18.88274190198599 0 0 0
3889 1297 3 -1.1794 39.17811407139402 9.499213357847147 20.46012888258439 0 0 0
4004 1335 2 0.5897 37.102086191340696 14.968600279067394 20.02647779380447 0 0 0
4058 1353 2 0.5897 38.62232499033318 18.076735015896677 19.985952259016578 0 0 0
30144 0 1 0 39.76049641517655 16.322093293509326 24.26012622710757 0 0 0
4055 1352 2 0.5897 31.835774190282084 17.50971748912006 19.59247279071653 0 0 0
5170 1724 3 -1.1794 33.873617079627365 11.22750484950945 25.56020248228516 0 0 0
3258 1086 2 0.5897 40.015588347802606 9.80781611549335 17.760458071637284 0 0 0
4499 1500 2 0.5897 42.819560953325485 9.470231717990275 23.4718670082131 0 0 0
4502 1501 2 0.5897 46.19354632409389 9.246413763802725 24.601343119727563 0 0 0
3256 1086 3 -1.1794 39.924038766364895 8.85500454143923 17.76124949604019 0 0 0
3950 1317 2 0.5897 39.29593238983904 11.812119645104522 20.39751234523179 0 0 0
4561 1521 3 -1.1794 39.54682438361517 11.942741491753996 23.46262790777746 0 0 0
3261 1087 2 0.5897 43.10122416077556 8.208086330282585 17.745319197210257 0 0 0
3262 1088 3 -1.1794 45.366277844498725 9.129995209343251 18.103576015073696 0 0 0
3319 1107 3 -1.1794 42.58769026978935 12.85520337562232 17.172942701697448 0 0 0
3321 1107 2 0.5897 41.92965936304089 12.16762957111408 17.275264197407292 0 0 0
3377 1126 2 0.5897 40.141057469579 14.512047451890508 17.252799661400562 0 0 0
3379 1127 3 -1.1794 41.699295888375225 15.408504886365607 17.501219475318425 0 0 0
3380 1127 2 0.5897 42.206118014503424 14.596607710387506 17.48758328752659 0 0 0
3382 1128 3 -1.1794 44.226083190967366 16.483165798948875 17.986970731727766 0 0 0
3383 1128 2 0.5897 43.362567995012355 16.071215261965374 17.95746954928246 0 0 0
3384 1128 2 0.5897 44.61925392381055 16.158627919515194 18.79710994887436 0 0 0
3890 1297 2 0.5897 39.400709142187225 9.159044754864079 19.593544262463737 0 0 0
3893 1298 2 0.5897 40.57503550843308 7.258954471591195 22.291914635412283 0 0 0
3897 1299 2 0.5897 45.99850115248529 8.274204904132196 21.12023862530869 0 0 0
3949 1317 3 -1.1794 39.44847731688288 12.533163522420264 21.008296356171368 0 0 0
3952 1318 3 -1.1794 42.1433658783897 12.591772889728237 21.480584256460826 0 0 0
3953 1318 2 0.5897 42.27652554829543 12.98081212899706 22.34496224713727 0 0 0
3954 1318 2 0.5897 41.193021200466546 12.579106509742005 21.366930307773845 0 0 0
3955 1319 3 -1.1794 45.3614321020478 11.602362591840988 21.616550146866395 0 0 0
3956 1319 2 0.5897 45.2723106807825 10.67570005092011 21.393872592893555 0 0 0
3957 1319 2 0.5897 46.28447638459297 11.799692748746468 21.45754940444919 0 0 0
4006 1336 3 -1.1794 44.97389443567308 13.437480220313137 19.378891817378868 0 0 0
4007 1336 2 0.5897 45.43892203551739 12.655448499011827 19.67622665898679 0 0 0
4008 1336 2 0.5897 44.24402608000617 13.530028513174697 19.991229528209654 0 0 0
4009 1337 3 -1.1794 45.60589976545998 16.06839416629878 20.27518737682231 0 0 0
4010 1337 2 0.5897 46.1447924860803 15.379995626586577 19.88539971352255 0 0 0
4011 1337 2 0.5897 45.54795071355672 15.832480685068035 21.2010486395716 0 0 0
4497 1499 2 0.5897 39.26588657007754 9.272216011859053 23.07339193181071 0 0 0
4498 1500 3 -1.1794 42.45638879586425 10.34759611532378 23.351164000222166 0 0 0
4500 1500 2 0.5897 42.59826386914379 10.540652858192942 22.424431913917964 0 0 0
4501 1501 3 -1.1794 46.2323672792044 9.575374282464615 23.703284444226675 0 0 0
4503 1501 2 0.5897 45.60842688560843 9.032319182709362 23.221599138317856 0 0 0
4563 1521 2 0.5897 39.71752252595186 12.879791280808059 23.557663223315966 0 0 0
4564 1522 3 -1.1794 44.95749784559437 12.701663568408543 24.126679124574913 0 0 0
4565 1522 2 0.5897 44.76301750507959 11.77206900679625 24.24610982009039 0 0 0
4566 1522 2 0.5897 44.946406960556345 12.82922484026194 23.17808122683093 0 0 0
4609 1537 3 -1.1794 42.10019209105944 13.866836490201484 24.04408314853006 0 0 0
4610 1537 2 0.5897 41.93904532676513 13.289510254419541 24.790379951641626 0 0 0
4611 1537 2 0.5897 42.81430682207349 14.436084988307497 24.330837887743815 0 0 0
4612 1538 3 -1.1794 45.90630440744414 15.187132365814362 23.00516689655041 0 0 0
4613 1538 2 0.5897 45.62101752753091 14.978673923067387 23.894767184713647 0 0 0
4614 1538 2 0.5897 46.27260560379181 14.367782723043005 22.672416190767063 0 0 0
30264 0 1 0 42.533110913762 10.121898234733594 19.678419243944937 0 0 0
30384 0 1 0 41.30869086249289 15.768559731910546 20.92419057732584 0 0 0
30400 0 1 0 43.428438741197766 17.45044655745889 23.24401939069564 0 0 0
5116 1706 3 -1.1794 40.50418577641262 8.756612817877285 25.49683176325684 0 0 0
5227 1743 3 -1.1794 39.225344445074654 13.290151881587207 25.994651083156793 0 0 0
5230 1744 3 -1.1794 46.51100314217133 15.457424022537536 26.12758519349926 0 0 0
3323 1108 2 0.5897 48.88574355020639 11.837390056697606 19.636012668222843 0 0 0
3265 1089 3 -1.1794 48.283922903859725 8.637922913835054 18.564605488899154 0 0 0
3903 1301 2 0.5897 50.55316521767177 12.266255293338952 22.082131286724245 0 0 0
4504 1502 3 -1.1794 48.112263593263336 9.347042738192124 25.71104099706125 0 0 0
4506 1502 2 0.5897 48.38726063380459 10.215720816750288 25.41777229040874 0 0 0
4511 1504 2 0.5897 53.86188263104906 10.062655131795083 24.598991841060347 0 0 0
3267 1089 2 0.5897 48.04711263402219 8.94684667713433 17.69012396082752 0 0 0
3268 1090 3 -1.1794 51.367563108915846 9.163235760158793 18.187419971395336 0 0 0
3270 1090 2 0.5897 50.5797957509257 8.64924131166384 18.364800676770827 0 0 0
3273 1091 2 0.5897 52.713916458796945 6.711674115568912 19.67022406458627 0 0 0
3322 1108 3 -1.1794 47.98260306469304 11.533355126976632 19.726193777596013 0 0 0
3324 1108 2 0.5897 47.981503043628685 10.662939167632663 19.327939020155796 0 0 0
3325 1109 3 -1.1794 51.02874611531925 11.979601846258987 18.287464644211056 0 0 0
3326 1109 2 0.5897 51.86997520964043 12.320529914291965 18.591329190635147 0 0 0
3327 1109 2 0.5897 51.1155792406196 11.028939664289846 18.357711339848557 0 0 0
3386 1129 2 0.5897 50.092913793514796 15.345633075119544 17.786527985842447 0 0 0
3387 1129 2 0.5897 50.195521334105514 16.692725718953785 17.10336892088339 0 0 0
3388 1130 3 -1.1794 54.063163673848116 15.46501484493924 18.7093893864882 0 0 0
3389 1130 2 0.5897 54.24192861889443 16.33176078246744 18.344662015317198 0 0 0
3446 1149 2 0.5897 46.890846273365504 18.934171673212685 17.32710953047224 0 0 0
3898 1300 3 -1.1794 49.06276268289632 9.714245296364231 22.592627954149407 0 0 0
3899 1300 2 0.5897 49.49597292349078 10.032224578071009 21.80051030766943 0 0 0
3901 1301 3 -1.1794 50.88986016690505 11.532223050690677 21.568258264299413 0 0 0
3902 1301 2 0.5897 51.24008026189755 10.924155004194903 22.219281438128146 0 0 0
3904 1302 3 -1.1794 53.358015048261606 9.901999295841339 20.858271196774265 0 0 0
3906 1302 2 0.5897 53.962144765106615 9.855729222530965 21.5992962903845 0 0 0
3958 1320 3 -1.1794 53.18474131354942 12.905942062799134 20.323040425320382 0 0 0
3959 1320 2 0.5897 52.66347932034882 12.168236278742324 20.639752356401033 0 0 0
3960 1320 2 0.5897 53.987427705897545 12.506327975918737 19.988025652109666 0 0 0
4012 1338 3 -1.1794 47.46244771621356 13.52083418153397 21.506697313622965 0 0 0
4013 1338 2 0.5897 47.60246873941353 13.029331612533706 20.69734432123858 0 0 0
4014 1338 2 0.5897 47.8034225177022 12.9506329322894 22.195783779332935 0 0 0
4015 1339 3 -1.1794 51.246924329111 14.839131523266131 19.44198766863744 0 0 0
4016 1339 2 0.5897 52.175107584098505 15.021266438500586 19.295241480081973 0 0 0
4017 1339 2 0.5897 51.19519556009929 14.583559031802949 20.362986176741778 0 0 0
4018 1340 3 -1.1794 53.75911173478502 16.10299971264 21.412844126422733 0 0 0
4019 1340 2 0.5897 54.02762451355451 15.527298195992032 22.128875003240754 0 0 0
4020 1340 2 0.5897 52.81942299463229 16.22832480895764 21.54517406033936 0 0 0
4070 1357 2 0.5897 54.277902157499625 17.820561423468476 21.28177731073905 0 0 0
4505 1502 2 0.5897 47.920823943951255 8.870499508260359 24.903273275739142 0 0 0
4507 1503 3 -1.1794 51.13803248057257 10.829416541903257 24.62058668167171 0 0 0
4508 1503 2 0.5897 52.065121162322605 10.89222055558076 24.850354932718584 0 0 0
4510 1504 3 -1.1794 54.10426201238406 10.206876689492388 23.68428655040739 0 0 0
4567 1523 3 -1.1794 47.847812877572636 11.884140404836414 23.705562190627692 0 0 0
4568 1523 2 0.5897 46.980121561617686 11.492035458082338 23.607598161989394 0 0 0
4569 1523 2 0.5897 48.45445594466025 11.195521822241957 23.433495344869687 0 0 0
4570 1524 3 -1.1794 53.102537792708596 13.046427940782529 23.19751745319982 0 0 0
4571 1524 2 0.5897 53.02462081040843 12.853051866309647 22.26329784920697 0 0 0
4572 1524 2 0.5897 54.04533857771121 13.10222621275401 23.3532252558193 0 0 0
4615 1539 3 -1.1794 48.68809963946643 15.14326630355829 23.944768726197456 0 0 0
4616 1539 2 0.5897 47.753565397543404 15.22892321501656 23.756246935049557 0 0 0
4617 1539 2 0.5897 48.788570949525024 14.243869634959264 24.256574519894436 0 0 0
4618 1540 3 -1.1794 50.66710701580599 14.135069502282613 22.298293122380848 0 0 0
4619 1540 2 0.5897 50.522735314508004 15.013230814000076 22.650742812936276 0 0 0
4620 1540 2 0.5897 51.515463253492854 13.870263157903661 22.653821116741042 0 0 0
4679 1560 2 0.5897 51.495174548550914 17.02691097567412 23.594670212745125 0 0 0
5183 1728 2 0.5897 51.012930947030235 12.629624721599923 25.519409495237735 0 0 0
30077 0 1 0 54.20641107656691 11.856575105968004 17.463354035675017 0 0 0
30315 0 1 0 48.60769079820539 16.31213371183802 20.003181609031795 0 0 0
4678 1560 3 -1.1794 51.42748742579428 16.26647642052769 24.17206930716197 0 0 0
5130 1710 2 0.5897 54.4104844593631 9.382384257278114 26.94662384523157 0 0 0
5234 1745 2 0.5897 49.95727339740669 15.953471917886112 27.33872280331508 0 0 0
3329 1110 2 0.5897 57.60246267631598 10.38474980503082 17.326438082839186 0 0 0
3393 1131 2 0.5897 55.38489044383928 14.70252536582587 18.855923555688186 0 0 0
3909 1303 2 0.5897 59.04393590305184 9.754265610410204 20.48526459616523 0 0 0
4514 1505 2 0.5897 56.90446037769021 9.870460161746141 24.307005341153758 0 0 0
4512 1504 2 0.5897 53.957494792827255 11.141947780334288 23.541691195418363 0 0 0
3274 1092 3 -1.1794 59.95218363615376 8.636704416831122 18.174646490060404 0 0 0
3275 1092 2 0.5897 60.16287459059225 8.148371601836526 17.37880041661071 0 0 0
3328 1110 3 -1.1794 57.24930562049125 10.448813819011283 18.213797801288486 0 0 0
3330 1110 2 0.5897 56.46837289984852 10.99473714686504 18.12245897562057 0 0 0
3331 1111 3 -1.1794 59.40956449197331 12.437715320722614 18.675808828510295 0 0 0
3332 1111 2 0.5897 59.832566092552106 12.132624347618039 19.478442529408344 0 0 0
3391 1131 3 -1.1794 56.204032808784916 14.207926581078269 18.880616238343688 0 0 0
3392 1131 2 0.5897 56.87718966175522 14.866835471796747 19.05070653578655 0 0 0
3394 1132 3 -1.1794 58.48052758661857 15.681905431558313 19.515370855285287 0 0 0
3395 1132 2 0.5897 59.06134513898071 16.22288605597701 18.980373015043764 0 0 0
3396 1132 2 0.5897 59.04300809497445 14.982609100925467 19.848284500331285 0 0 0
3453 1151 2 0.5897 57.20806949734074 16.901731692648767 19.458650415937868 0 0 0
3455 1152 2 0.5897 58.99601625581539 17.503126220783233 16.60197030401399 0 0 0
3907 1303 3 -1.1794 58.337080832510786 10.308248399447235 20.816460623828238 0 0 0
3908 1303 2 0.5897 57.838137612837684 10.55233747656828 20.036904296854484 0 0 0
3910 1304 3 -1.1794 60.62276811434019 7.861810157612043 21.0026655164671 0 0 0
3911 1304 2 0.5897 60.514138496909574 7.580428030778345 20.094230022323536 0 0 0
3961 1321 3 -1.1794 55.90419832285234 11.884072333761347 20.5081079104393 0 0 0
3962 1321 2 0.5897 56.69960970089638 11.472318370750198 20.845763410844803 0 0 0
3963 1321 2 0.5897 56.22008158562247 12.566915281659638 19.91635237476328 0 0 0
3964 1322 3 -1.1794 61.18830160151286 10.493542123419939 20.001842697657693 0 0 0
3965 1322 2 0.5897 61.11991177336185 9.874104181515017 20.728376072880422 0 0 0
3966 1322 2 0.5897 61.180830889745174 9.945110370933731 19.21736953599272 0 0 0
4073 1358 2 0.5897 57.345456629460315 17.64479833023337 21.289745944709704 0 0 0
4076 1359 2 0.5897 59.827235667573476 18.30276520760376 20.759596921550802 0 0 0
4513 1505 3 -1.1794 56.49000713564167 10.688253489542822 24.58209519010564 0 0 0
4516 1506 3 -1.1794 58.62356593697845 8.72976551840437 23.920391736046643 0 0 0
4517 1506 2 0.5897 58.579822934533944 8.983914760751958 22.99858534481787 0 0 0
4573 1525 3 -1.1794 55.90161739612379 13.194674765693811 22.918819751316235 0 0 0
4574 1525 2 0.5897 55.88815798979955 12.277702184711604 23.193067556720177 0 0 0
4575 1525 2 0.5897 55.87171091603841 13.159681269969452 21.96272772841098 0 0 0
4621 1541 3 -1.1794 60.42589883119118 15.375297182387248 25.151190811773535 0 0 0
4622 1541 2 0.5897 60.823800307882145 16.20795227910172 24.897042739361336 0 0 0
4623 1541 2 0.5897 59.90263976677695 15.585542661258996 25.924643407909237 0 0 0
5132 1711 2 0.5897 56.69032449788825 9.55508242427395 26.526235314326378 0 0 0
30137 0 1 0 61.70511315587344 15.97887682082285 21.475826578710222 0 0 0
30165 0 1 0 59.22862211044591 13.435836352632307 22.05044314931002 0 0 0
30181 0 1 0 62.32228670394983 11.801391702898595 23.17201785437619 0 0 0
4519 1507 3 -1.1794 62.253749656890555 8.493678381951913 24.154580276349577 0 0 0
5135 1712 2 0.5897 59.602272044909206 9.724486221290173 25.507686233917084 0 0 0
5188 1730 3 -1.1794 57.939039882030656 12.867946301864745 24.990707536547223 0 0 0
5190 1730 2 0.5897 57.974990099861806 13.22500459967495 24.103324812560842 0 0 0
5238 1746 2 0.5897 57.073394380344254 14.12701851836708 25.779878693641376 0 0 0
3281 1094 2 0.5897 66.83154953805018 9.738291535225406 17.221786334604353 0 0 0
3283 1095 3 -1.1794 69.45862753763478 7.702819049505574 18.267717214338912 0 0 0
3917 1306 2 0.5897 66.21635605649007 9.70214528045727 19.508164494122404 0 0 0
4625 1542 2 0.5897 62.966160800303406 15.34218706251417 24.049074945042026 0 0 0
3279 1093 2 0.5897 63.41434259607053 7.114500536726463 19.27431587779884 0 0 0
3280 1094 3 -1.1794 66.2372633707 9.065450662913888 16.889609454422548 0 0 0
3282 1094 2 0.5897 65.4638013398048 9.5497828263118 16.60080054345356 0 0 0
3284 1095 2 0.5897 69.09677917879861 8.361352027630462 18.860702755430363 0 0 0
3334 1112 3 -1.1794 63.19542009932521 11.79462102442206 19.066928282392528 0 0 0
3335 1112 2 0.5897 62.79564443804566 12.574686847394329 18.68233951476221 0 0 0
3336 1112 2 0.5897 62.45382550517412 11.245210233258748 19.32073354446034 0 0 0
3337 1113 3 -1.1794 65.47015364363077 12.372148686313034 17.205174889240677 0 0 0
3338 1113 2 0.5897 66.25759919856702 12.5094945489994 17.731764616683726 0 0 0
3339 1113 2 0.5897 64.8268347729505 12.02301310746384 17.822002854762566 0 0 0
3340 1114 3 -1.1794 67.94798331249933 11.07830716724084 18.437527541341904 0 0 0
3342 1114 2 0.5897 68.1527365571227 11.26104319415039 19.354542717732233 0 0 0
3397 1133 3 -1.1794 63.367562369398804 16.01303051719702 18.310381560710347 0 0 0
3398 1133 2 0.5897 64.12253815630264 16.138944802197866 17.735586899647764 0 0 0
3399 1133 2 0.5897 63.736431818236866 15.64745022446014 19.11444508022119 0 0 0
3400 1134 3 -1.1794 65.94398979866921 16.583231539385547 17.101660461162513 0 0 0
3402 1134 2 0.5897 66.18766826036 15.994277141917637 17.815793126369602 0 0 0
3403 1135 3 -1.1794 67.68548825880413 13.925011983635603 18.617224856145285 0 0 0
3404 1135 2 0.5897 67.84119176262783 14.245621564538856 19.50559294818668 0 0 0
3405 1135 2 0.5897 68.05322625473941 14.60244964146733 18.049705659744106 0 0 0
3458 1153 2 0.5897 62.179241910241245 17.55006159852616 17.82964419663864 0 0 0
3462 1154 2 0.5897 65.57021175082632 17.62089340907703 18.93481234370391 0 0 0
3913 1305 3 -1.1794 63.43147285244532 8.23592266302346 21.731324839409172 0 0 0
3914 1305 2 0.5897 62.68047209846016 8.538939912486338 22.24162872116946 0 0 0
3916 1306 3 -1.1794 65.31169323540395 9.417642386075258 19.63806705304052 0 0 0
3918 1306 2 0.5897 65.15886337254939 9.524842065713214 20.57688706071557 0 0 0
3967 1323 3 -1.1794 65.10958254611349 12.35795256572173 21.516515433250454 0 0 0
3968 1323 2 0.5897 64.55178324871619 12.213596259174096 20.75215103077316 0 0 0
3969 1323 2 0.5897 64.87531782123557 13.234142238122162 21.822527633568882 0 0 0
3970 1324 3 -1.1794 67.90020613538105 11.241024119002612 21.264211934535066 0 0 0
3971 1324 2 0.5897 68.39349249916549 10.671406213609032 21.854496652705205 0 0 0
3972 1324 2 0.5897 67.56861826267836 11.940552057261176 21.82718836041449 0 0 0
4021 1341 3 -1.1794 64.90512861946348 15.182989956314339 20.492155573273205 0 0 0
4022 1341 2 0.5897 65.7372705073635 14.723889181081887 20.606164935194826 0 0 0
4023 1341 2 0.5897 64.92458764815183 15.881161249383494 21.146685914851744 0 0 0
4024 1342 3 -1.1794 67.68037417922119 15.344550803907147 21.186909567804662 0 0 0
4025 1342 2 0.5897 67.18094609829596 14.833022291052158 21.823417164043654 0 0 0
4026 1342 2 0.5897 67.27400952552198 16.211051561542014 21.20352250935377 0 0 0
4027 1343 3 -1.1794 69.94946253591795 15.930026730266011 22.506200316940067 0 0 0
4028 1343 2 0.5897 69.14056432886552 15.65009464945051 22.077770073072898 0 0 0
4029 1343 2 0.5897 70.26767023445939 15.14605883181413 22.95382673928656 0 0 0
4520 1507 2 0.5897 63.197099760594206 8.33309017662453 24.13148103147579 0 0 0
4522 1508 3 -1.1794 64.60634649112114 8.017692010379145 25.059560400508754 0 0 0
4524 1508 2 0.5897 65.24841276668872 8.341515831508204 24.427800299034715 0 0 0
4525 1509 3 -1.1794 0.8791139600534252 8.002658920961446 22.747978617113827 1 0 0
4526 1509 2 0.5897 0.7837766667804631 8.94779581303629 22.865704672688345 1 0 0
4576 1526 3 -1.1794 64.70944088475126 11.698729537539661 25.92777578658221 0 0 0
4577 1526 2 0.5897 64.0508848795832 11.351595375923873 26.529468745434013 0 0 0
4578 1526 2 0.5897 64.23849885306053 12.347615960697347 25.404906848158003 0 0 0
4579 1527 3 -1.1794 66.87180079519821 11.817432460475684 23.781114477253762 0 0 0
4580 1527 2 0.5897 66.11013308608932 11.749744232338845 23.205342851225247 0 0 0
4581 1527 2 0.5897 66.50681523649499 11.793850108621792 24.665683023832653 0 0 0
4582 1528 3 -1.1794 70.01460597459405 10.632629485841974 23.404495777898262 0 0 0
4583 1528 2 0.5897 70.1265467421615 11.494677741304594 23.805213113089064 0 0 0
4584 1528 2 0.5897 69.37659425774397 10.18914802934861 23.963510155486862 0 0 0
4624 1542 3 -1.1794 63.554928028753366 15.913098758550076 24.54267755934888 0 0 0
4626 1542 2 0.5897 63.729625499275535 16.645880869970355 23.952131374850367 0 0 0
4627 1543 3 -1.1794 65.78079738790802 14.517882442673239 23.269100915078873 0 0 0
4628 1543 2 0.5897 66.20314059220468 14.3520047008678 24.111918893191763 0 0 0
4629 1543 2 0.5897 65.20729738660016 15.266886695026404 23.431343662371155 0 0 0
4630 1544 3 -1.1794 0.7589422522586723 13.378649289260622 23.895330253643422 1 0 0
4631 1544 2 0.5897 1.4780099388241406 12.793719523581283 23.656517456455532 1 0 0
4632 1544 2 0.5897 0.7622661074894035 13.384666370561963 24.852505557389595 1 0 0
30019 0 1 0 68.35914382100485 15.336727247390257 25.538475544655117 0 0 0
30312 0 1 0 67.7062648890115 9.59863186991899 25.88594647851168 0 0 0
4078 1360 3 -1.1794 65.33623433548027 17.185262771029954 22.254237724096182 0 0 0
4694 1565 2 0.5897 69.8707652818053 17.821466010918883 24.13558393018125 0 0 0
5138 1713 2 0.5897 62.64357978623693 8.87789706299862 26.0389857739388 0 0 0
3407 1136 2 0.5897 2.1814289666761923 17.6616923339898 18.776683268699486 0 0 0
3410 1137 2 0.5897 4.478157086902109 17.670423065198012 19.007180929959656 0 0 0
3467 1156 2 0.5897 4.22467652194314 22.12884809942055 18.768192281200342 0 0 0
3406 1136 3 -1.1794 2.2339881966702366 18.604037821151728 18.936228224987758 0 0 0
3408 1136 2 0.5897 2.6270086239300667 18.678658450066546 19.80582576037311 0 0 0
3463 1155 3 -1.1794 2.7997507074634767 21.233933181615686 17.8439257532409 0 0 0
3464 1155 2 0.5897 2.057804717174015 21.769748665745272 18.12437100758825 0 0 0
3465 1155 2 0.5897 2.584554612234407 20.35056808550278 18.143241244579993 0 0 0
3466 1156 3 -1.1794 4.696685454212769 22.64172683711153 19.424238050097145 0 0 0
3468 1156 2 0.5897 5.620596290096548 22.516387394258455 19.207645544498824 0 0 0
3517 1173 3 -1.1794 4.593020613742251 24.81463733358125 17.766740642368127 0 0 0
3519 1173 2 0.5897 4.625075301106672 24.10299100771251 18.406088246163545 0 0 0
4030 1344 3 -1.1794 2.9422296833569677 18.3262166781833 21.58456948414505 0 0 0
4031 1344 2 0.5897 3.7611773778117805 18.0906962007893 21.14858029855679 0 0 0
4033 1345 3 -1.1794 6.506550744946918 18.948826866548018 21.595782153827813 0 0 0
4034 1345 2 0.5897 6.879189797756588 18.312648693600515 20.98533224132188 0 0 0
4035 1345 2 0.5897 6.875551195312918 18.710102033111095 22.446123967529065 0 0 0
4081 1361 3 -1.1794 5.317401268388195 22.051454127967066 22.24177689048093 0 0 0
4082 1361 2 0.5897 4.59976068121246 21.93911142742979 21.61839633519863 0 0 0
4083 1361 2 0.5897 6.089856851171228 21.725829054177066 21.779701741772428 0 0 0
4138 1380 3 -1.1794 2.939087615762952 24.279940693640054 20.91228749896347 0 0 0
4139 1380 2 0.5897 2.9378980847866907 25.21660515559055 20.71508257591139 0 0 0
4140 1380 2 0.5897 3.782899302049751 23.967104791795194 20.586177064259708 0 0 0
4141 1381 3 -1.1794 5.752612791750564 24.90700845585524 20.972358382349483 0 0 0
4142 1381 2 0.5897 5.741394436314819 24.076232675343793 21.447665043068962 0 0 0
4143 1381 2 0.5897 5.398469458860508 25.54356936898305 21.593328856077566 0 0 0
4199 1400 2 0.5897 1.5109993160334547 27.55146552320823 20.334498249815905 0 0 0
4633 1545 3 -1.1794 2.671363478816736 17.556176399444116 24.462823380212104 0 0 0
4635 1545 2 0.5897 2.7075536380080174 17.671044997109977 23.513230047312327 0 0 0
4636 1546 3 -1.1794 5.379268783205074 18.200553590993486 24.141236823928423 0 0 0
4637 1546 2 0.5897 5.319981132812079 19.02987177030157 23.66695022403403 0 0 0
4638 1546 2 0.5897 4.470825023451145 17.91635629562257 24.242199792186717 0 0 0
4696 1566 3 -1.1794 1.4477216392786958 21.52191258871036 23.599298385288385 0 0 0
4697 1566 2 0.5897 1.2756252009452413 21.499118471682692 22.65797168283224 0 0 0
4698 1566 2 0.5897 2.1621266489465656 20.897944271083965 23.727832256337084 0 0 0
4699 1567 3 -1.1794 4.206366471876634 20.81444683234467 24.412751116675988 0 0 0
4700 1567 2 0.5897 4.311088954022013 21.407296603898942 25.156924534052596 0 0 0
4701 1567 2 0.5897 4.668346180515682 21.246880387510693 23.694553506974195 0 0 0
4750 1584 3 -1.1794 2.8088520527221403 23.871739188795324 23.567159258817558 0 0 0
4751 1584 2 0.5897 3.0664675303904776 24.047456778830846 22.662179399866417 0 0 0
4752 1584 2 0.5897 2.3129109726556396 23.05433324742058 23.52110356414811 0 0 0
4753 1585 3 -1.1794 5.752382700491591 24.89149622879591 23.85043282633601 0 0 0
4754 1585 2 0.5897 6.433016207853042 25.3070277681036 24.37986906392026 0 0 0
4755 1585 2 0.5897 5.188750499232923 24.45128447307961 24.486643642166147 0 0 0
4809 1603 2 0.5897 3.219852947596989 26.375665154515058 24.505405443029094 0 0 0
5250 1750 2 0.5897 5.574865596149736 18.175088548099957 25.988935874267796 0 0 0
5372 1791 2 0.5897 2.949173214096084 24.20519276894113 25.665816717741073 0 0 0
3573 1191 2 0.5897 4.331272865131651 26.9700172708261 18.804711589619632 0 0 0
3525 1175 2 0.5897 13.570283473763313 25.378192972674746 18.29331574721664 0 0 0
4640 1547 2 0.5897 7.319235876492193 17.637502981185374 24.180400175379983 0 0 0
3414 1138 2 0.5897 7.94120492360442 16.167203097800236 19.1980899151001 0 0 0
3415 1139 3 -1.1794 13.478457222520248 17.207897697559297 18.79238374975254 0 0 0
3417 1139 2 0.5897 12.813170076217459 17.334387127582758 18.115903213093056 0 0 0
3420 1140 2 0.5897 14.70811852306487 18.020271320197914 17.110419029772704 0 0 0
3469 1157 3 -1.1794 6.969038313341216 22.39074027544883 17.98670514210774 0 0 0
3470 1157 2 0.5897 6.328999641703036 22.50065255010316 17.28349662932542 0 0 0
3471 1157 2 0.5897 7.499022769649363 23.187216504311312 17.955487161274487 0 0 0
3472 1158 3 -1.1794 13.36328929406122 19.938252350860488 18.218709630879104 0 0 0
3473 1158 2 0.5897 12.50169799180452 19.837123134036247 17.814154589247128 0 0 0
3474 1158 2 0.5897 13.564824025544675 19.072476574694488 18.573742457604848 0 0 0
3475 1159 3 -1.1794 15.263052449287605 21.771935780438852 17.365260746700162 0 0 0
3477 1159 2 0.5897 14.822426147758547 21.24082259162864 18.02858558156453 0 0 0
3520 1174 3 -1.1794 7.504619411155273 25.205416199690724 17.753607427032385 0 0 0
3522 1174 2 0.5897 6.588942560123462 25.07436819235499 17.999767835725123 0 0 0
3523 1175 3 -1.1794 12.986333826125723 26.122515104179136 18.43898318202284 0 0 0
3524 1175 2 0.5897 12.388562923541365 26.108447404870752 17.691518625536585 0 0 0
3526 1176 3 -1.1794 14.624044844716195 24.443078199671323 16.88551133269737 0 0 0
3528 1176 2 0.5897 14.97313904052722 23.6538866559754 17.299686778264473 0 0 0
4036 1346 3 -1.1794 9.394004446039972 16.49859863916231 20.809509982399117 0 0 0
4037 1346 2 0.5897 10.28891250039119 16.792319819569286 20.980093050954952 0 0 0
4039 1347 3 -1.1794 13.752975593811318 17.61361884576217 21.71978124143751 0 0 0
4041 1347 2 0.5897 13.08608148066113 17.15308804245102 22.229089570039278 0 0 0
4084 1362 3 -1.1794 7.33975908640922 21.28065634276928 20.526188380596576 0 0 0
4085 1362 2 0.5897 6.9293356743856025 20.426633323572936 20.661939163430915 0 0 0
4086 1362 2 0.5897 7.379359923859166 21.379397645938944 19.574919279410782 0 0 0
4089 1363 2 0.5897 17.506731159608304 23.046620487028708 22.194768422915153 0 0 0
4144 1382 3 -1.1794 8.307073194291286 25.00688837773087 22.06872243635644 0 0 0
4145 1382 2 0.5897 8.154093013704463 24.70603081366039 22.964442218720784 0 0 0
4146 1382 2 0.5897 7.557646725314701 24.676511340658273 21.573300203850327 0 0 0
4147 1383 3 -1.1794 11.100398089405344 23.14162371130262 22.82547463600344 0 0 0
4148 1383 2 0.5897 11.874262309306253 23.667200978426127 22.622655393026026 0 0 0
4149 1383 2 0.5897 10.700261847332671 22.96513969601604 21.97401972763658 0 0 0
4150 1384 3 -1.1794 16.18689802922405 25.252817064363402 22.026657176373746 0 0 0
4151 1384 2 0.5897 15.262431726806922 25.079399175643932 22.20419741806628 0 0 0
4152 1384 2 0.5897 16.246503528694724 26.20675872753625 21.974941908434698 0 0 0
4209 1403 2 0.5897 10.026725377950193 25.419234077867447 21.583607749765847 0 0 0
4639 1547 3 -1.1794 8.174261205463743 17.59467256246686 23.752229971693115 0 0 0
4641 1547 2 0.5897 8.45087765625983 18.507919236557797 23.676754697001755 0 0 0
4642 1548 3 -1.1794 10.979204889532587 18.403765033296516 24.837183633924155 0 0 0
4643 1548 2 0.5897 11.721299060503908 17.924354234971887 24.46881811367653 0 0 0
4644 1548 2 0.5897 10.695891641561634 17.87257352346454 25.581361750485286 0 0 0
4646 1549 2 0.5897 13.769568814067641 16.94592889657643 24.999559488580232 0 0 0
4647 1549 2 0.5897 14.009577644826452 16.891254982955346 23.505804880845815 0 0 0
4702 1568 3 -1.1794 8.2815567817495 20.53227577542706 23.33064412017296 0 0 0
4703 1568 2 0.5897 8.106156666870216 20.808945586889426 22.43124385782603 0 0 0
4704 1568 2 0.5897 8.479053880872698 21.34432556095904 23.797337258624513 0 0 0
4705 1569 3 -1.1794 11.090456956336313 20.983588773722577 25.754409013644466 0 0 0
4706 1569 2 0.5897 11.936463860696188 21.404640797521 25.602030886674108 0 0 0
4707 1569 2 0.5897 11.050163095483587 20.283276271807566 25.103124362315594 0 0 0
4756 1586 3 -1.1794 8.58914925857978 23.40551469268875 24.635576123502084 0 0 0
4757 1586 2 0.5897 8.352095302823837 23.07215909288856 25.500972586736026 0 0 0
4758 1586 2 0.5897 9.546308541433161 23.414311917783127 24.635709382396737 0 0 0
4759 1587 3 -1.1794 13.288324067649604 24.534902786096 23.3227230097347 0 0 0
4761 1587 2 0.5897 12.911964697665917 25.342744827525053 23.67197697981975 0 0 0
5318 1773 2 0.5897 11.31247307978652 21.56676977019587 28.2438503270762 0 0 0
30073 0 1 0 14.079086493894431 22.861259216089163 20.485382401771464 0 0 0
30120 0 1 0 10.676929667136879 19.977105425855378 21.03110990617463 0 0 0
30226 0 1 0 13.544349335032237 21.256130295056515 23.74285564787737 0 0 0
30260 0 1 0 10.379671279726509 23.657514474016597 19.270654049625605 0 0 0
4760 1587 2 0.5897 13.872064791572232 24.223449988153014 24.014442486930925 0 0 0
5257 1753 3 -1.1794 14.467168220775617 18.032404354220514 26.190903745761673 0 0 0
3581 1194 2 0.5897 16.101689252592646 26.485561313926052 19.204415196380314 0 0 0
4087 1363 3 -1.1794 17.706368000210414 22.34894336458119 22.81896713982109 0 0 0
4088 1363 2 0.5897 17.331888721996183 22.652417140510916 23.645950361935085 0 0 0
30086 0 1 0 16.14471544507678 19.84696811677604 19.933743423316262 0 0 0
30423 0 1 0 16.499197353694623 19.432951307733642 23.37486479259342 0 0 0
3423 1141 2 0.5897 18.084239083802032 17.697483406591797 19.207963739412524 0 0 0
3479 1160 2 0.5897 18.295331955749738 20.795972784437463 16.61473236483266 0 0 0
3481 1161 3 -1.1794 19.792439966929127 21.54263225151069 17.293117599731602 0 0 0
3483 1161 2 0.5897 20.60343395062979 22.026842642469756 17.138000136477846 0 0 0
3530 1177 2 0.5897 21.84053837243713 25.328482785844948 16.739828258382136 0 0 0
3531 1177 2 0.5897 20.955407891881354 24.490207758734133 17.637453576557636 0 0 0
4042 1348 3 -1.1794 18.554370350037093 17.949394048672602 21.1864534669505 0 0 0
4044 1348 2 0.5897 18.02764757954552 17.22359907936024 21.521143923137384 0 0 0
4045 1349 3 -1.1794 21.024527604892413 17.049011144103336 20.768482149810943 0 0 0
4046 1349 2 0.5897 21.81596738069423 16.873967077847567 20.259351135789725 0 0 0
4047 1349 2 0.5897 21.347255657826913 17.33258552999248 21.623855946723058 0 0 0
4090 1364 3 -1.1794 19.130330474263562 21.015110840855176 20.550208925040323 0 0 0
4091 1364 2 0.5897 18.708669725786045 20.18917096940679 20.313022836889733 0 0 0
4092 1364 2 0.5897 18.61309556401878 21.346486768067095 21.284300557998904 0 0 0
4093 1365 3 -1.1794 21.74509653870994 22.10986136962357 21.173192962139797 0 0 0
4094 1365 2 0.5897 21.723863826986218 21.789170976858912 22.074824067809168 0 0 0
4095 1365 2 0.5897 21.058146699750175 21.615256356130754 20.72631784522795 0 0 0
4097 1366 2 0.5897 23.239524260612743 21.14999818188648 20.909203238815433 0 0 0
4153 1385 3 -1.1794 18.540571266508856 25.94038003952985 20.38663806474752 0 0 0
4154 1385 2 0.5897 19.415002283310642 25.559248059564066 20.30700776613587 0 0 0
4155 1385 2 0.5897 18.175160518179567 25.53991617485751 21.175520487440096 0 0 0
4156 1386 3 -1.1794 21.136894491692598 24.62816523191423 19.907495271366958 0 0 0
4157 1386 2 0.5897 21.374483537675275 25.158327338716507 20.66822606520344 0 0 0
4158 1386 2 0.5897 21.339728583273402 23.729785455048237 20.168271241839687 0 0 0
4648 1550 3 -1.1794 19.676137748496295 18.37523817240021 23.622142195758958 0 0 0
4649 1550 2 0.5897 19.432003981221108 18.384472093167677 22.696644991287723 0 0 0
4651 1551 3 -1.1794 22.402157401157986 18.41952086128617 23.50123634858708 0 0 0
4653 1551 2 0.5897 22.605998947419256 19.354759878987895 23.50401565566972 0 0 0
4708 1570 3 -1.1794 19.12752075689093 20.534262317196045 25.18932630458458 0 0 0
4709 1570 2 0.5897 19.37659817124464 19.77099037874659 24.668166347827928 0 0 0
4710 1570 2 0.5897 18.75920537403995 21.148585561288765 24.55436010149816 0 0 0
4711 1571 3 -1.1794 21.5457802610181 21.250416297484566 24.145897091935538 0 0 0
4712 1571 2 0.5897 20.826005577127024 20.857104856697678 24.63931614826926 0 0 0
4713 1571 2 0.5897 22.318622946514736 21.104621803082896 24.69150665015019 0 0 0
4762 1588 3 -1.1794 16.117857386752537 24.480704087144076 24.86270202183086 0 0 0
4763 1588 2 0.5897 15.686755866460418 25.17590802116269 25.3597688735976 0 0 0
4764 1588 2 0.5897 16.33451019834672 24.885238434246503 24.02267467769349 0 0 0
4765 1589 3 -1.1794 22.71466131220013 24.09113748299602 23.49211335636929 0 0 0
4766 1589 2 0.5897 22.828343398517127 24.3053513653152 24.418083384456224 0 0 0
4767 1589 2 0.5897 22.16560236669911 23.30706896936499 23.49282766705808 0 0 0
5325 1775 2 0.5897 17.961767013695212 20.18879063901594 26.47524064242142 0 0 0
30136 0 1 0 19.84229785787209 24.942347189771414 23.140429453676376 0 0 0
3485 1162 2 0.5897 21.663232445207193 22.225054872110604 15.42483052823528 0 0 0
30228 0 1 0 20.804310004478605 18.604171877161143 17.90883322933621 0 0 0
3488 1163 2 0.5897 32.0514619183132 20.10523142429124 17.128533013279384 0 0 0
3533 1178 2 0.5897 25.230884165265287 25.798679237251385 18.62470214353714 0 0 0
3426 1142 2 0.5897 23.798455163543007 16.709415995796512 16.163880131820495 0 0 0
3431 1144 2 0.5897 32.60117551693543 18.379387131845647 18.229763886692115 0 0 0
3487 1163 3 -1.1794 31.82559864855321 20.986869538434455 16.83200000949013 0 0 0
3489 1163 2 0.5897 31.30060620028306 21.352416357266367 17.54403227361253 0 0 0
3532 1178 3 -1.1794 24.276979184908786 25.774011623557932 18.549278911604738 0 0 0
3534 1178 2 0.5897 24.04743918964522 26.60566548685972 18.134677432006576 0 0 0
3535 1179 3 -1.1794 27.42886976690525 25.316236331262914 18.498353037054535 0 0 0
3536 1179 2 0.5897 27.488291639353957 25.37985641813725 19.45158601143148 0 0 0
3538 1180 3 -1.1794 28.909165290009117 23.208873636221927 17.132200799555374 0 0 0
3540 1180 2 0.5897 29.623228902795542 23.599214429896225 17.63616376327821 0 0 0
4048 1350 3 -1.1794 23.889258066971085 17.59966308600616 21.242336565434933 0 0 0
4050 1350 2 0.5897 23.808921508888798 16.75759927190188 20.79433388622022 0 0 0
4053 1351 2 0.5897 26.026054049206557 16.30972954647436 21.793352641085033 0 0 0
4096 1366 3 -1.1794 23.892984120994132 20.511802335309405 21.19543541077571 0 0 0
4098 1366 2 0.5897 23.931123002600735 19.872036434101872 20.484466797363876 0 0 0
4099 1367 3 -1.1794 26.08164715477339 22.853778063516014 20.92908637804547 0 0 0
4100 1367 2 0.5897 25.254436369433957 23.318437484233648 21.055757968082343 0 0 0
4101 1367 2 0.5897 25.84188402442391 21.92729455311376 20.948418667291147 0 0 0
4102 1368 3 -1.1794 30.629415037928588 21.395223917445943 19.138498810960936 0 0 0
4103 1368 2 0.5897 31.39773282349346 21.617229552381357 19.66445775253712 0 0 0
4104 1368 2 0.5897 30.075994576480486 22.175063661271466 19.181008217322017 0 0 0
4159 1387 3 -1.1794 23.780076375636586 24.20249914462969 20.750145721729844 0 0 0
4160 1387 2 0.5897 23.831321399634557 24.7761525964895 19.98560036059613 0 0 0
4161 1387 2 0.5897 22.849785053098728 23.991822890515586 20.830176912625234 0 0 0
4162 1388 3 -1.1794 27.92218851124735 25.122094834642382 21.21871947761516 0 0 0
4163 1388 2 0.5897 27.292935519673414 24.40082693641464 21.225559080979366 0 0 0
4164 1388 2 0.5897 27.47952112650703 25.83120093785078 21.685032396481684 0 0 0
4165 1389 3 -1.1794 30.031635256800698 24.31055676541809 19.603504804443364 0 0 0
4166 1389 2 0.5897 30.865197559478027 24.218917555954988 20.06503338928452 0 0 0
4167 1389 2 0.5897 29.416890003078873 24.606580926568395 20.27484011111797 0 0 0
4218 1406 2 0.5897 29.41345778019875 27.1127771767406 21.3553318089521 0 0 0
4655 1552 2 0.5897 28.401538913468336 16.976356513523857 24.22738205093602 0 0 0
4656 1552 2 0.5897 29.48455146349947 16.964185215380134 23.169634110633794 0 0 0
4657 1553 3 -1.1794 30.93139194148036 17.85260430597001 23.098802618506483 0 0 0
4659 1553 2 0.5897 30.851667800816934 18.26655571372038 23.95817435253533 0 0 0
4714 1572 3 -1.1794 25.135527608962366 21.50207000917472 24.015293975089307 0 0 0
4715 1572 2 0.5897 25.5876470578424 21.998644825706027 23.33321398792259 0 0 0
4716 1572 2 0.5897 24.27754115551742 21.304656480732575 23.63963741332121 0 0 0
4717 1573 3 -1.1794 27.201614528937423 20.26014512415132 25.53236827598303 0 0 0
4718 1573 2 0.5897 27.590014425164718 21.13402111105094 25.490914822328484 0 0 0
4719 1573 2 0.5897 26.530643650589806 20.263110083399354 24.849710175624345 0 0 0
4768 1590 3 -1.1794 25.46328168635845 25.02547748687422 23.241624353819695 0 0 0
4769 1590 2 0.5897 24.61601143757548 24.804565686867846 22.8548907188148 0 0 0
4770 1590 2 0.5897 25.374843107512472 24.788422975572235 24.16477942856481 0 0 0
4771 1591 3 -1.1794 27.986202094118173 24.124688340385816 23.95555638053474 0 0 0
4772 1591 2 0.5897 27.357692656540298 24.38041329244684 23.280417296463394 0 0 0
4773 1591 2 0.5897 28.8370065897626 24.164261597943767 23.518752503585773 0 0 0
4774 1592 3 -1.1794 30.490475088762125 25.371097656238266 22.88934310439303 0 0 0
4775 1592 2 0.5897 31.128513304924695 24.798331858936137 22.46381011394066 0 0 0
4776 1592 2 0.5897 30.673391561949302 25.281093160219566 23.82458315501106 0 0 0
5336 1779 2 0.5897 28.002025585262594 23.238918271150233 27.588348246582242 0 0 0
30051 0 1 0 25.042303744520407 17.60118708010934 24.73984627674792 0 0 0
30141 0 1 0 28.766218909936388 17.798116152518848 20.09029385389601 0 0 0
30153 0 1 0 27.43287696692106 20.342334856556587 22.231464049356788 0 0 0
30225 0 1 0 25.27978699402811 22.37504458526175 17.415206856722403 0 0 0
30278 0 1 0 25.63670275922592 18.752684684276836 18.853260953357562 0 0 0
30267 0 1 0 30.75790887303813 22.098491616118192 23.864903492802302 0 0 0
4830 1610 2 0.5897 24.687328122240128 26.955614979852683 24.75767958821586 0 0 0
5377 1793 3 -1.1794 23.600439034674416 24.892572252033553 25.85841025836694 0 0 0
5381 1794 2 0.5897 27.109619799626007 24.498295767427287 25.63221277416438 0 0 0
3491 1164 2 0.5897 35.56557191267946 22.380678870786586 18.32847563431858 0 0 0
3494 1165 2 0.5897 37.70304163577221 19.5449590246453 17.709339993741867 0 0 0
3430 1144 3 -1.1794 32.44483916213311 18.53854884177702 17.298926643387457 0 0 0
3433 1145 3 -1.1794 36.36441595403732 18.272859722360934 18.67141923160347 0 0 0
3435 1145 2 0.5897 36.45507626953167 18.840746312767298 19.436610929457377 0 0 0
3436 1146 3 -1.1794 38.86906937460897 17.24479751217663 17.35707098182212 0 0 0
3437 1146 2 0.5897 38.11227101214863 17.22628104667103 17.94285723828307 0 0 0
3490 1164 3 -1.1794 35.10885431913925 21.54908334188578 18.455323597702698 0 0 0
3492 1164 2 0.5897 35.017675785060675 21.188396862646755 17.57338026325065 0 0 0
3493 1165 3 -1.1794 38.23733208429442 20.292440727218672 17.977737219542707 0 0 0
3495 1165 2 0.5897 37.75842673004375 20.6787980752055 18.710955359431907 0 0 0
3541 1181 3 -1.1794 32.41624451503131 23.701245214948997 18.02309087702459 0 0 0
3542 1181 2 0.5897 32.50359584114855 23.554713188057875 17.081215049503673 0 0 0
3546 1182 2 0.5897 35.97389970688416 24.72241115680341 18.344274665758473 0 0 0
3547 1183 3 -1.1794 38.669065224414524 23.39565976386066 18.740179824576387 0 0 0
4054 1352 3 -1.1794 32.48536225146473 18.12233698976947 19.937384351726088 0 0 0
4056 1352 2 0.5897 33.140930459261895 17.56562662112653 20.357545574582797 0 0 0
4057 1353 3 -1.1794 38.75456096721324 18.415257023527168 20.871473477510147 0 0 0
4105 1369 3 -1.1794 32.84984259354373 21.885071585026477 20.37315486035368 0 0 0
4106 1369 2 0.5897 33.62389720299235 21.92831758420992 19.811727548180624 0 0 0
4107 1369 2 0.5897 33.18084347620647 21.570615202518958 21.214455816881934 0 0 0
4108 1370 3 -1.1794 35.716994145961216 19.96784029270935 20.6783416561836 0 0 0
4109 1370 2 0.5897 36.101556712762516 20.799203739868638 20.95614929886119 0 0 0
4110 1370 2 0.5897 35.24941239066313 20.177940559295415 19.869974871470745 0 0 0
4111 1371 3 -1.1794 38.4523778861418 21.134249263227556 20.73070962584015 0 0 0
4113 1371 2 0.5897 38.30664290023868 20.194992348929304 20.843800809389553 0 0 0
4168 1390 3 -1.1794 32.39603289077828 24.442812970635547 21.0848403528378 0 0 0
4169 1390 2 0.5897 32.34192878462497 23.50229805428652 20.91532436250618 0 0 0
4170 1390 2 0.5897 32.743402956769515 24.506725735298815 21.97449241361145 0 0 0
4171 1391 3 -1.1794 35.7344272824146 23.339667581371696 20.622771483286858 0 0 0
4172 1391 2 0.5897 36.607463994986176 23.65869028058523 20.851383259771143 0 0 0
4173 1391 2 0.5897 35.193217177004996 23.556721768137407 21.381856734694292 0 0 0
4174 1392 3 -1.1794 38.35636576785947 24.260513888826594 21.65340838814156 0 0 0
4660 1554 3 -1.1794 33.855194591846946 18.53872542855596 22.6903157360247 0 0 0
4662 1554 2 0.5897 33.00480938822739 18.30497630204681 22.318241627054316 0 0 0
4663 1555 3 -1.1794 36.59932183286591 17.82886268327438 22.476491716691697 0 0 0
4664 1555 2 0.5897 36.197373688243594 18.662442250865354 22.231920556305834 0 0 0
4665 1555 2 0.5897 36.22553148691762 17.62454270212196 23.33367645890979 0 0 0
4666 1556 3 -1.1794 37.6287108250984 20.283241785067016 24.012159534249502 0 0 0
4667 1556 2 0.5897 37.90880430414141 19.532846024931782 24.53626355909403 0 0 0
4720 1574 3 -1.1794 33.55179244065259 21.218329898128864 22.73515485269991 0 0 0
4721 1574 2 0.5897 32.598276622786635 21.134741549391908 22.728007464524524 0 0 0
4722 1574 2 0.5897 33.87141822615725 20.33693245633024 22.54225763189387 0 0 0
4723 1575 3 -1.1794 36.138017896630885 22.56509764172636 23.16274020108239 0 0 0
4724 1575 2 0.5897 36.95986590010361 22.08479021458208 23.06222902430634 0 0 0
4725 1575 2 0.5897 35.48215527990693 21.887115108527933 23.325270559278636 0 0 0
4777 1593 3 -1.1794 33.413918534812076 24.15049061330927 23.73465884832023 0 0 0
4778 1593 2 0.5897 34.36384220204492 24.206170222773657 23.63084810575152 0 0 0
4779 1593 2 0.5897 33.27700079245586 24.126434575433617 24.681710378527146 0 0 0
4780 1594 3 -1.1794 36.33936252065033 24.496477012135486 25.612932160366434 0 0 0
4781 1594 2 0.5897 36.801060206535915 24.277952719667557 24.80341741459111 0 0 0
4782 1594 2 0.5897 36.19746133311858 23.653372158725446 26.043361946754377 0 0 0
30161 0 1 0 35.51423885152006 26.623645487246034 22.823944838410988 0 0 0
30173 0 1 0 34.49770627167133 26.75787273342553 19.522185506033345 0 0 0
4059 1353 2 0.5897 38.03043499714027 18.048902334600648 21.37907312549168 0 0 0
4175 1392 2 0.5897 38.66103323777846 23.731478707409156 20.916162822155357 0 0 0
4176 1392 2 0.5897 39.07006705495752 24.218757185442257 22.28989610224984 0 0 0
4840 1614 3 -1.1794 38.54906377881751 24.7118580755327 24.398832621509495 0 0 0
5343 1781 2 0.5897 36.94391961455981 20.98258018427305 25.98982377212293 0 0 0
30300 0 1 0 34.22509678900075 19.96715022499361 25.753435327848862 0 0 0
5341 1781 3 -1.1794 36.752739276721606 21.796801844414905 26.45536102590786 0 0 0
3500 1167 2 0.5897 46.144623341410956 21.96312279321501 16.46856720950132 0 0 0
3603 1201 2 0.5897 40.85115091715165 26.55942074316362 17.563798461295598 0 0 0
3438 1146 2 0.5897 39.57366951502249 17.617549384096993 17.887002529692012 0 0 0
4061 1354 2 0.5897 42.256269189273 18.886369857514975 19.90761872972098 0 0 0
4783 1595 3 -1.1794 39.39115879560953 22.307597969539103 23.295325264234094 0 0 0
4785 1595 2 0.5897 38.72242834193648 22.886710595949417 23.660920161518984 0 0 0
3439 1147 3 -1.1794 40.66021155556169 18.505971916260982 18.89889776704521 0 0 0
3441 1147 2 0.5897 40.56660978998277 17.777222973944813 19.512408427320178 0 0 0
3442 1148 3 -1.1794 44.840164651670186 19.10588750431977 17.567631464711475 0 0 0
3444 1148 2 0.5897 44.46755257317644 19.853043641473466 18.035765984546668 0 0 0
3496 1166 3 -1.1794 40.96452754273722 21.4448393118587 18.965082021775896 0 0 0
3497 1166 2 0.5897 41.35741076265369 20.82654300759633 19.581185892872885 0 0 0
3498 1166 2 0.5897 40.54221095874818 20.892485719070102 18.307217229155274 0 0 0
3499 1167 3 -1.1794 46.43987555092415 21.865680282586574 17.373864183253794 0 0 0
3501 1167 2 0.5897 45.63420417901862 21.86871221707441 17.890697462997416 0 0 0
3549 1183 2 0.5897 39.21632999280835 23.835180632795975 18.08937014850122 0 0 0
3550 1184 3 -1.1794 40.59481454666108 24.813904158127492 17.104289614757118 0 0 0
3551 1184 2 0.5897 41.17349275418243 24.608172660603405 17.838481106728942 0 0 0
3552 1184 2 0.5897 41.135358882327836 24.675438925318254 16.32655722139313 0 0 0
4060 1354 3 -1.1794 42.59130594125746 19.28188399099658 20.712324035137 0 0 0
4062 1354 2 0.5897 43.46473712800006 19.596688328652903 20.479412804175606 0 0 0
4112 1371 2 0.5897 39.09087685842476 21.194191392646612 20.020105762010818 0 0 0
4114 1372 3 -1.1794 44.62710206774974 21.296803149595252 19.405076850437982 0 0 0
4115 1372 2 0.5897 44.935016154980495 22.08355269088695 19.855016083768128 0 0 0
4116 1372 2 0.5897 45.13006840497859 20.583359938756615 19.797830417708724 0 0 0
4177 1393 3 -1.1794 41.65268610947124 23.673523208397782 19.844872286338248 0 0 0
4178 1393 2 0.5897 41.59969571132888 22.88760796224272 19.301033223588284 0 0 0
4179 1393 2 0.5897 41.969000886525606 23.358556014924183 20.691614515294678 0 0 0
4180 1394 3 -1.1794 45.27993048084057 24.03473484012867 21.209600249404772 0 0 0
4181 1394 2 0.5897 46.10441863176797 23.990055097408366 21.693803407674242 0 0 0
4182 1394 2 0.5897 44.85784017700214 24.832845397472735 21.527547484912844 0 0 0
4668 1556 2 0.5897 38.38038423331143 20.875818822387092 24.020579546835673 0 0 0
4669 1557 3 -1.1794 40.84556286045541 19.96588773801137 22.58046684158388 0 0 0
4670 1557 2 0.5897 41.56608542153382 19.965252548151877 21.950325438290246 0 0 0
4671 1557 2 0.5897 40.22278611582111 19.327113448997164 22.233554756141377 0 0 0
4672 1558 3 -1.1794 46.55309277109356 17.714578645240195 23.431630784136985 0 0 0
4673 1558 2 0.5897 46.29269518533239 16.858650013527985 23.091321064123633 0 0 0
4674 1558 2 0.5897 46.21520623934858 17.729731160522388 24.3270830591655 0 0 0
4726 1576 3 -1.1794 42.21163651585023 22.922389369556324 22.485434608123708 0 0 0
4727 1576 2 0.5897 42.72236550558826 23.4690975322762 23.08250865359542 0 0 0
4728 1576 2 0.5897 41.421438332356125 22.701843106021826 22.978565880435422 0 0 0
4784 1595 2 0.5897 38.983477919154744 21.93314390406534 22.514419782142802 0 0 0
5345 1782 2 0.5897 42.326611308293145 20.780871932672966 25.51049162302764 0 0 0
30012 0 1 0 45.076496953542474 20.9341488099736 22.705292731960593 0 0 0
30352 0 1 0 43.87334305134024 25.179991810976254 24.039300312360613 0 0 0
5344 1782 3 -1.1794 43.1428566735648 21.255792765735787 25.354203889213867 0 0 0
5399 1800 2 0.5897 46.908681018172544 23.136509544624495 27.60165923491697 0 0 0
3445 1149 3 -1.1794 47.69305116508912 18.41614133125585 17.261196774276467 0 0 0
3448 1150 3 -1.1794 50.20585117858836 18.553414053626003 18.345912535325937 0 0 0
3450 1150 2 0.5897 49.390120488125355 18.475048446864342 17.851267531603394 0 0 0
3502 1168 3 -1.1794 49.24061905142619 20.9444845160486 18.37550057705139 0 0 0
3503 1168 2 0.5897 49.574445041340084 20.05760428963678 18.51054633746971 0 0 0
3504 1168 2 0.5897 48.47159152580121 20.829048197275778 17.817376061480555 0 0 0
3505 1169 3 -1.1794 51.8380605434651 21.111821068872512 18.160963101503658 0 0 0
3506 1169 2 0.5897 51.29571915520022 20.42358843867007 18.54623447947252 0 0 0
3507 1169 2 0.5897 52.54856391169514 21.23777900535233 18.789892290227307 0 0 0
3553 1185 3 -1.1794 47.728428441688756 23.920179238420534 18.748712147438127 0 0 0
3554 1185 2 0.5897 47.09277617860527 23.87116800437883 19.462697558350413 0 0 0
4063 1355 3 -1.1794 45.59264277197898 18.91903818996622 20.431228250143008 0 0 0
4064 1355 2 0.5897 45.614161280545524 18.764945056153525 21.375698750297456 0 0 0
4065 1355 2 0.5897 45.95300563376502 18.11875883087953 20.04922869932222 0 0 0
4066 1356 3 -1.1794 51.82103160996842 17.888062639318843 21.250540998420135 0 0 0
4067 1356 2 0.5897 51.003954540554815 18.312739144307 21.51181879956387 0 0 0
4068 1356 2 0.5897 52.32291888311813 18.578892145122754 20.8179957286183 0 0 0
4069 1357 3 -1.1794 54.72608470178492 18.66631701248472 21.273857852837626 0 0 0
4071 1357 2 0.5897 55.36861193710249 18.59083281209756 20.568384724750597 0 0 0
4117 1373 3 -1.1794 47.8444639373606 21.770369099481865 20.97520983082931 0 0 0
4118 1373 2 0.5897 48.03142851737858 21.2883250905828 21.78075970834498 0 0 0
4119 1373 2 0.5897 47.99288469005974 21.13464029796407 20.275173194497913 0 0 0
4120 1374 3 -1.1794 51.36049291733114 20.527326098468055 21.217599695553606 0 0 0
4121 1374 2 0.5897 52.21341241518932 20.64552054063012 21.63567854396862 0 0 0
4122 1374 2 0.5897 50.917001728538935 21.36736390397312 21.33542411199799 0 0 0
4123 1375 3 -1.1794 53.73739803880822 22.459419255374694 20.337347294676675 0 0 0
4124 1375 2 0.5897 53.04870624838682 23.09063845397342 20.545901456092963 0 0 0
4125 1375 2 0.5897 53.95763529289092 22.058047868885843 21.177958430435325 0 0 0
4183 1395 3 -1.1794 50.630692254967315 22.920155624083907 19.738383256675185 0 0 0
4184 1395 2 0.5897 49.77196062836302 22.524830968203634 19.88848343443385 0 0 0
4185 1395 2 0.5897 50.950728806833084 22.502454873302987 18.93879957682046 0 0 0
4236 1412 2 0.5897 48.127330579695446 24.884475844352284 20.628709400276364 0 0 0
4675 1559 3 -1.1794 49.285270185910655 17.883344108448416 22.801564969057353 0 0 0
4676 1559 2 0.5897 49.4195566449715 17.0512329500706 23.255204890690088 0 0 0
4677 1559 2 0.5897 48.48886284542126 17.75058878092754 22.287422425080276 0 0 0
4680 1560 2 0.5897 50.54089949592283 16.314812253947593 24.52964141850483 0 0 0
4681 1561 3 -1.1794 53.942820078255 16.97825201605061 25.09924606842329 0 0 0
4683 1561 2 0.5897 53.04450012468362 16.895807708354695 24.779157704946805 0 0 0
4729 1577 3 -1.1794 48.52526374807113 20.206865837069437 23.47958549645486 0 0 0
4730 1577 2 0.5897 48.22341430377931 20.231656752853265 24.387607617557325 0 0 0
4731 1577 2 0.5897 48.69373412682739 19.280381336694454 23.307899532674504 0 0 0
4732 1578 3 -1.1794 51.02883970265081 19.81530047275671 24.323672405176858 0 0 0
4733 1578 2 0.5897 50.367574647964965 20.432368201513516 24.010325649221137 0 0 0
4734 1578 2 0.5897 50.66280729459326 18.952351866508767 24.12983840838847 0 0 0
4735 1579 3 -1.1794 53.63799287065509 21.151545518231266 23.126316335764574 0 0 0
4737 1579 2 0.5897 53.056317902091884 20.596827828913696 23.646098542700408 0 0 0
4786 1596 3 -1.1794 47.230657701726706 24.55250970903987 24.16659024118056 0 0 0
4787 1596 2 0.5897 47.38866510440473 24.933825462721607 25.030223670499467 0 0 0
4788 1596 2 0.5897 47.71348847792657 25.117102985781663 23.56298411531185 0 0 0
4789 1597 3 -1.1794 55.4670855046639 23.6899918243292 22.93115624264725 0 0 0
4791 1597 2 0.5897 55.12474535739374 23.95262798336914 23.785589999972974 0 0 0
30168 0 1 0 54.50142811998791 19.25519277711182 18.44551505279858 0 0 0
30279 0 1 0 53.04835808370487 25.77786460398208 21.397585202519384 0 0 0
30298 0 1 0 53.50295480938271 24.090230792149107 25.573950137892652 0 0 0
30310 0 1 0 50.89065942367777 23.220541985159944 22.956563611968562 0 0 0
4682 1561 2 0.5897 54.328914829831994 17.665559078486698 24.55631720156975 0 0 0
4234 1412 3 -1.1794 48.60764568846127 24.53457621680224 21.379108866681985 0 0 0
3510 1170 2 0.5897 57.78953714916807 21.51704166204238 18.133514461813448 0 0 0
3560 1187 2 0.5897 60.739670382107214 24.405424348591296 18.284626133397033 0 0 0
4736 1579 2 0.5897 54.36283319600414 20.576270206925823 22.881578930707008 0 0 0
4790 1597 2 0.5897 54.908266450730444 22.96073744980565 22.662565150739248 0 0 0
3451 1151 3 -1.1794 56.62958981277055 17.64644549645886 19.62294462621746 0 0 0
3452 1151 2 0.5897 56.690181414668004 18.177199144981742 18.82867774061864 0 0 0
3454 1152 3 -1.1794 58.37370937185326 18.123173851347715 16.98211195649892 0 0 0
3456 1152 2 0.5897 58.85696769633966 18.542020330479126 17.69433462897208 0 0 0
3508 1170 3 -1.1794 57.454305141063706 20.832218745479242 18.71219400433618 0 0 0
3509 1170 2 0.5897 56.74827112356036 20.421022505086565 18.21353061951885 0 0 0
3556 1186 3 -1.1794 58.02066465958696 23.081782602713073 17.133157414727737 0 0 0
3558 1186 2 0.5897 58.641273396313856 23.809508415101746 17.171781860696527 0 0 0
3559 1187 3 -1.1794 59.92510744251771 24.907175961716078 18.253580661611064 0 0 0
3561 1187 2 0.5897 59.47557505429566 24.685674119763352 19.06911023743358 0 0 0
3614 1205 2 0.5897 59.63642958844264 26.376865096547046 17.171218369257787 0 0 0
4072 1358 3 -1.1794 57.862556704364486 17.641229419226324 22.09524465574937 0 0 0
4074 1358 2 0.5897 57.29548359866118 17.22221440357413 22.742612128670917 0 0 0
4075 1359 3 -1.1794 59.715798774537156 18.586482825830515 19.852228263573448 0 0 0
4077 1359 2 0.5897 59.34560584728387 19.46661448540822 19.91972675348952 0 0 0
4126 1376 3 -1.1794 55.89672035275822 21.11366131869814 21.159190679829393 0 0 0
4127 1376 2 0.5897 56.31199044806796 21.317970111241188 20.32131218180059 0 0 0
4128 1376 2 0.5897 56.58255198657487 21.263689667075155 21.80984937032411 0 0 0
4129 1377 3 -1.1794 59.94986647276333 21.403539915229516 20.52684567101818 0 0 0
4130 1377 2 0.5897 60.805474824986135 21.724544030263136 20.811666426648728 0 0 0
4131 1377 2 0.5897 59.43766277175104 21.33803333191006 21.332816803815263 0 0 0
4186 1396 3 -1.1794 58.56981961953533 23.734844485888754 20.247400900057333 0 0 0
4187 1396 2 0.5897 59.328217511590815 23.150847132103284 20.25074252152212 0 0 0
4188 1396 2 0.5897 57.9725066121312 23.34883985425512 19.60673803266336 0 0 0
4684 1562 3 -1.1794 59.83435549804722 19.02576959720957 23.585454467873074 0 0 0
4685 1562 2 0.5897 59.14248377407118 18.56653530953112 23.109377678608887 0 0 0
4686 1562 2 0.5897 59.91423164116917 18.5491160437796 24.411681807043056 0 0 0
4689 1563 2 0.5897 61.80009484370783 18.299697792253212 23.362766382105036 0 0 0
4738 1580 3 -1.1794 55.86623012577747 19.361329230304715 23.920287019344062 0 0 0
4739 1580 2 0.5897 56.442920066974786 19.462249049331767 23.16300523896558 0 0 0
4740 1580 2 0.5897 56.41275972607665 18.940102518928576 24.583691252702433 0 0 0
4741 1581 3 -1.1794 58.24273139178008 21.142530414491667 22.575680665854172 0 0 0
4742 1581 2 0.5897 58.23277613120928 21.902862007556053 23.15708318508278 0 0 0
4743 1581 2 0.5897 58.97669230551775 20.612434380267754 22.88637797655928 0 0 0
4792 1598 3 -1.1794 58.11135128132617 24.56931612125997 22.80109103166169 0 0 0
4793 1598 2 0.5897 58.38236638493555 24.478373311803328 21.887574763677108 0 0 0
4794 1598 2 0.5897 57.155751852192616 24.52115695988592 22.773848611251232 0 0 0
4795 1599 3 -1.1794 61.64418923820534 23.582862716036153 21.85222553994207 0 0 0
4796 1599 2 0.5897 62.111148806844234 23.94839971905403 21.100851236202516 0 0 0
4797 1599 2 0.5897 61.11428966312852 24.308707364278703 22.181751610755576 0 0 0
30113 0 1 0 56.46319074614119 22.201867546223426 25.72234242455195 0 0 0
30214 0 1 0 55.69422888352802 24.392286295412475 19.193926511557112 0 0 0
30329 0 1 0 59.60838844496735 24.185638016355693 25.602884096713993 0 0 0
30334 0 1 0 62.82078804685531 21.61421516770497 24.06551728698894 0 0 0
3459 1153 2 0.5897 61.316565684207156 18.416845872255106 18.722039653436344 0 0 0
3562 1188 3 -1.1794 61.52003453208002 22.398840425411755 18.088175305184315 0 0 0
3461 1154 2 0.5897 66.02380009624305 18.849250771069205 19.69460897906386 0 0 0
3512 1171 2 0.5897 63.45438420321688 20.39998134782959 19.424106915458808 0 0 0
3457 1153 3 -1.1794 61.81647113544693 18.43256562365033 17.90590356069602 0 0 0
3460 1154 3 -1.1794 66.01248864217997 17.893140969693878 19.73886740766681 0 0 0
3511 1171 3 -1.1794 63.815704664314474 20.209582335123887 18.558412349961618 0 0 0
3513 1171 2 0.5897 63.276813331985 19.491705427447553 18.226025913832355 0 0 0
3514 1172 3 -1.1794 66.37863748195201 20.382351416230073 18.261832263786605 0 0 0
3515 1172 2 0.5897 65.42874361542385 20.320287861171018 18.161425063857276 0 0 0
3563 1188 2 0.5897 61.25740667515527 21.48696488093219 18.21363969939232 0 0 0
3566 1189 2 0.5897 65.04517826554178 22.289722275700726 18.016045270978445 0 0 0
3567 1189 2 0.5897 65.92274149882607 23.498094981272214 17.76782751110978 0 0 0
4079 1360 2 0.5897 65.73264388453379 17.55632024544383 21.465942463268778 0 0 0
4080 1360 2 0.5897 65.64897886665221 17.743858828633552 22.96585171242978 0 0 0
4132 1378 3 -1.1794 62.732563029242506 20.573550383281663 20.916464567859542 0 0 0
4133 1378 2 0.5897 62.31241287262992 20.408141656660767 21.760470338663634 0 0 0
4134 1378 2 0.5897 63.387389934683426 21.246565409476656 21.102165539600346 0 0 0
4135 1379 3 -1.1794 0.14778718854685147 22.49852637898923 21.41516520395321 1 0 0
4136 1379 2 0.5897 69.71454718570578 22.413419670599467 22.024548815427316 0 0 0
4137 1379 2 0.5897 70.03597801235836 22.617615117737135 20.559325127658227 0 0 0
4189 1397 3 -1.1794 63.949314971667356 23.435844763909053 20.327931113945642 0 0 0
4190 1397 2 0.5897 64.26816837291597 24.211643397116763 20.789126163106577 0 0 0
4191 1397 2 0.5897 64.65359104815501 23.211936613584815 19.71957915389627 0 0 0
4192 1398 3 -1.1794 65.05031846069399 25.928475351898236 22.15152300742891 0 0 0
4193 1398 2 0.5897 65.21487450063147 25.256549782585342 22.813088910366215 0 0 0
4194 1398 2 0.5897 65.4675505762118 26.716114235050757 22.500485180383535 0 0 0
4195 1399 3 -1.1794 69.90055308765682 25.10053405529095 21.189896719415128 0 0 0
4196 1399 2 0.5897 0.07505404514660997 24.273962549019018 21.278551454140988 1 0 0
4197 1399 2 0.5897 69.68767504216652 25.352616511344944 22.088433909437274 0 0 0
4687 1563 3 -1.1794 62.75464855926659 18.30730916193272 23.433482808983165 0 0 0
4688 1563 2 0.5897 62.92841531625462 18.685011468644582 24.29567632215834 0 0 0
4690 1564 3 -1.1794 66.01465501965252 18.539906851052873 24.612238589506948 0 0 0
4691 1564 2 0.5897 66.75718568753226 18.59463703347169 25.21380588010371 0 0 0
4692 1564 2 0.5897 65.24636784501227 18.67857621470483 25.16607649242263 0 0 0
4693 1565 3 -1.1794 69.25456970066952 18.39812551417607 24.5872457286877 0 0 0
4695 1565 2 0.5897 69.74797081698783 18.739583903933962 25.33302961329009 0 0 0
4744 1582 3 -1.1794 66.19553250952414 21.42771292265387 24.742455353603784 0 0 0
4745 1582 2 0.5897 67.05842630851603 21.658121716646704 24.398133444123363 0 0 0
4746 1582 2 0.5897 65.95089452629692 20.634527840703484 24.265756961496304 0 0 0
4747 1583 3 -1.1794 68.73758041219838 21.1681193245565 23.624477509535446 0 0 0
4748 1583 2 0.5897 69.46543001434415 21.58340878935847 24.087080725674387 0 0 0
4749 1583 2 0.5897 68.87738040521391 20.229603279699727 23.750476290831077 0 0 0
4798 1600 3 -1.1794 63.68491652705391 24.815368759118762 25.25978443610206 0 0 0
4799 1600 2 0.5897 62.82609727502495 25.05430677799136 24.911115960895955 0 0 0
4800 1600 2 0.5897 63.49200089346128 24.338506385204425 26.06701268960249 0 0 0
4801 1601 3 -1.1794 66.31588224541103 24.69099786036693 24.744610732921384 0 0 0
4802 1601 2 0.5897 66.60001469487652 24.251122842394757 25.545865893489935 0 0 0
4803 1601 2 0.5897 65.36899486366175 24.787190861265298 24.84650019068516 0 0 0
4804 1602 3 -1.1794 69.25425502556934 24.60814349247238 23.98239687892237 0 0 0
4805 1602 2 0.5897 68.37870692328646 24.92544026182684 24.203687841827172 0 0 0
4806 1602 2 0.5897 69.65637235935064 24.40479140003476 24.82689756462608 0 0 0
4860 1620 2 0.5897 64.10667762328245 26.724482185159598 25.493414969179437 0 0 0
30033 0 1 0 67.29206906346371 23.651769952375975 20.448182416403245 0 0 0
30183 0 1 0 69.83028231298067 18.798224331563553 20.685455107994112 0 0 0
30406 0 1 0 65.89787552884924 20.573526781163935 21.526747928886888 0 0 0
30434 0 1 0 64.65983361754704 26.72110164106197 18.785333131521643 0 0 0
4863 1621 2 0.5897 66.71789666394638 26.384165473680547 24.438719677672257 0 0 0
5418 1806 2 0.5897 66.94679614242982 25.146702363215788 27.39896604379273 0 0 0
3623 1208 2 0.5897 2.5853365997266926 30.203576690721633 18.18828017494151 0 0 0
3626 1209 2 0.5897 4.5024955794807795 30.364471703003193 17.03375938438022 0 0 0
3568 1190 3 -1.1794 1.7621974125273043 27.202128639013846 18.328413792811606 0 0 0
3570 1190 2 0.5897 2.2140120631200015 27.17934960581891 17.48486468410793 0 0 0
3571 1191 3 -1.1794 4.949290187234572 27.36290892255799 19.421090535075418 0 0 0
3622 1208 3 -1.1794 1.6376494160642403 30.259331765140075 18.065757243801816 0 0 0
3624 1208 2 0.5897 1.2828018407740152 30.299554620721658 18.95384302207778 0 0 0
3625 1209 3 -1.1794 4.453641645469005 30.367051548313754 17.989708292177077 0 0 0
3627 1209 2 0.5897 4.970290938454744 29.60739616654511 18.258462821882784 0 0 0
3679 1227 3 -1.1794 1.3124013721496497 32.884980345174334 18.371156089223884 0 0 0
3681 1227 2 0.5897 1.9305030006812594 33.16017845991367 19.048244022938732 0 0 0
4198 1400 3 -1.1794 1.4340608569410125 27.015170037131664 21.12361154373737 0 0 0
4200 1400 2 0.5897 0.7325071582884524 26.395043131438594 20.924867520363307 0 0 0
4201 1401 3 -1.1794 4.312534903884305 26.955571355690914 21.94274839568351 0 0 0
4202 1401 2 0.5897 4.601760219510837 27.066512591522596 21.0370594343672 0 0 0
4203 1401 2 0.5897 3.3620832975178647 27.0629209093149 21.906014727857894 0 0 0
4246 1416 3 -1.1794 2.7025899057289915 29.3948247930796 20.75845235342037 0 0 0
4247 1416 2 0.5897 3.4601599858658068 28.894797308007735 21.062247137993626 0 0 0
4248 1416 2 0.5897 3.0292712249944107 30.289104841218283 20.659588346084252 0 0 0
4249 1417 3 -1.1794 5.457210289267323 30.054907547695603 21.715269357210328 0 0 0
4250 1417 2 0.5897 5.764320616371844 29.157166131461075 21.588875523577425 0 0 0
4251 1417 2 0.5897 5.926807832704263 30.36226549406302 22.490667216992506 0 0 0
4306 1436 3 -1.1794 2.274737997383556 32.15484289231839 21.01877409102101 0 0 0
4307 1436 2 0.5897 3.048573736738311 32.55268916223281 21.417682800696934 0 0 0
4308 1436 2 0.5897 1.5395699831819725 32.66166325167679 21.363582332228834 0 0 0
4309 1437 3 -1.1794 4.311170790194979 32.65458398482131 22.797549785736724 0 0 0
4310 1437 2 0.5897 4.444481067733008 31.706734188901553 22.803978175852436 0 0 0
4311 1437 2 0.5897 4.936577928804039 32.98925750784848 23.440272286526397 0 0 0
4807 1603 3 -1.1794 2.6777445307711836 27.00636023747199 24.97929762581047 0 0 0
4808 1603 2 0.5897 1.7850695988173786 26.67389038824049 24.885344002905477 0 0 0
4810 1604 3 -1.1794 6.318752057714094 27.476651042006733 24.98691633666351 0 0 0
4811 1604 2 0.5897 5.569450523003955 27.056893122828182 24.56432705841168 0 0 0
4812 1604 2 0.5897 6.116051671931173 27.44449907303762 25.92185501510151 0 0 0
4864 1622 3 -1.1794 3.5711286656668406 29.553993410054698 24.164740668465633 0 0 0
4865 1622 2 0.5897 3.303696786775416 28.668582464045524 24.41123370401906 0 0 0
4866 1622 2 0.5897 2.9254166451022288 29.827037363181585 23.513023956985503 0 0 0
4867 1623 3 -1.1794 6.528498310135463 30.20536670165059 24.28085170789127 0 0 0
4868 1623 2 0.5897 6.654276278127141 30.370013745031805 25.215357479329455 0 0 0
4869 1623 2 0.5897 5.755849701242717 29.641953115839506 24.238294971896003 0 0 0
4921 1641 3 -1.1794 6.35930206225626 33.06490901622375 24.66259868985119 0 0 0
4922 1641 2 0.5897 6.469782311497464 32.13268345984805 24.475567284567326 0 0 0
4923 1641 2 0.5897 6.251863067936831 33.10796023313519 25.61277486253417 0 0 0
5472 1824 2 0.5897 3.922360198682553 29.74505601102349 26.008207840409348 0 0 0
31157 0 1 0 4.598185344234831 33.56480705530125 19.23567981978298 0 0 0
3578 1193 2 0.5897 11.86214406069822 27.84451095769403 19.04595964917549 0 0 0
3632 1211 2 0.5897 11.403667841597153 31.183951957286418 18.249650342402994 0 0 0
3574 1192 3 -1.1794 9.33298069494151 27.605445080602955 17.7476482896805 0 0 0
3575 1192 2 0.5897 9.848231861715124 27.659823513047897 18.55250282794837 0 0 0
3576 1192 2 0.5897 8.563090913191338 27.0908297571606 17.9898721249477 0 0 0
3577 1193 3 -1.1794 11.123753280122497 28.140670016892834 19.578218681921253 0 0 0
3579 1193 2 0.5897 10.850428890176756 27.36232590319832 20.063713305622507 0 0 0
3582 1194 2 0.5897 14.755878178239264 26.900536927004115 18.649002270358686 0 0 0
3628 1210 3 -1.1794 7.727830477468099 29.621147633111406 19.26845693978964 0 0 0
3629 1210 2 0.5897 8.274384954318121 29.288429755595445 18.556551733107835 0 0 0
3630 1210 2 0.5897 7.372323536351229 28.83612267199474 19.685090059903242 0 0 0
3631 1211 3 -1.1794 11.32041411850045 30.991669750850807 19.18363476764483 0 0 0
3633 1211 2 0.5897 11.371499499916528 30.037363061858105 19.237675582605874 0 0 0
3634 1212 3 -1.1794 15.293752947160367 31.298680986809682 19.739810039481295 0 0 0
3635 1212 2 0.5897 15.42264524027512 30.587081819066913 19.112717325444443 0 0 0
3636 1212 2 0.5897 14.892184821320205 32.0003639294113 19.227349334616168 0 0 0
3682 1228 3 -1.1794 6.832920286509237 31.94058568366904 17.095309781383985 0 0 0
3683 1228 2 0.5897 6.907546294741222 32.8587949543361 17.355224243407584 0 0 0
3684 1228 2 0.5897 6.586709562164141 31.482884435286767 17.899126822638106 0 0 0
3685 1229 3 -1.1794 13.49212214330843 33.23583429006544 18.804907656976543 0 0 0
3686 1229 2 0.5897 12.829486841032029 32.62439167964573 19.12628730904847 0 0 0
3687 1229 2 0.5897 13.093007332548583 34.09945014260349 18.910294148472705 0 0 0
3688 1230 3 -1.1794 16.481256943041377 33.39558029124793 17.75348096731741 0 0 0
3690 1230 2 0.5897 15.574640763855601 33.096512960865006 17.683932162564528 0 0 0
4204 1402 3 -1.1794 7.5343110307326695 27.494005884006853 21.137038087631307 0 0 0
4205 1402 2 0.5897 7.647904911968006 26.691716420323846 21.646606274429974 0 0 0
4206 1402 2 0.5897 8.01561510158099 28.160160972953463 21.627767583140745 0 0 0
4207 1403 3 -1.1794 10.7516286746444 26.01802071289247 21.404160620292593 0 0 0
4208 1403 2 0.5897 10.975019485290947 26.387263597941505 22.258553896993547 0 0 0
4252 1418 3 -1.1794 8.64937480745943 30.61998465533185 21.808221270118118 0 0 0
4253 1418 2 0.5897 9.389468352467828 31.034101941753992 21.36437288442191 0 0 0
4254 1418 2 0.5897 7.948383144548505 30.619463725468265 21.156421197607497 0 0 0
4255 1419 3 -1.1794 11.178755668712842 29.42118171089437 22.103556654662963 0 0 0
4256 1419 2 0.5897 10.234242246478676 29.509872347097254 22.23107418856542 0 0 0
4257 1419 2 0.5897 11.265579951918625 28.932627614444815 21.28501603433408 0 0 0
4260 1420 2 0.5897 16.11964690038426 31.514992895881736 21.303275508336128 0 0 0
4314 1438 2 0.5897 17.10813283437992 33.78638816428716 22.781107344236517 0 0 0
4813 1605 3 -1.1794 8.979049624563977 27.74076097585349 23.54259558903211 0 0 0
4814 1605 2 0.5897 9.507117797933946 27.826383390714263 24.33634893011988 0 0 0
4815 1605 2 0.5897 8.287347543437464 28.394775846673934 23.642817663230215 0 0 0
4816 1606 3 -1.1794 12.311596589006777 26.71057239384485 24.799623325655084 0 0 0
4817 1606 2 0.5897 12.040640017704925 26.97664095888499 25.678271036098856 0 0 0
4818 1606 2 0.5897 13.14704540368241 27.156631780927345 24.660742189519553 0 0 0
4819 1607 3 -1.1794 14.966182218115796 27.749915013875082 24.4222636239945 0 0 0
4820 1607 2 0.5897 15.834936081700562 27.522644296783792 24.090832534192614 0 0 0
4821 1607 2 0.5897 15.09474697972995 27.88243989995667 25.361486602799346 0 0 0
4870 1624 3 -1.1794 11.682947992720344 29.870097066929812 24.885448311675905 0 0 0
4871 1624 2 0.5897 11.410340716363741 29.71964842085508 23.98030554126791 0 0 0
4872 1624 2 0.5897 11.273902376012487 29.16022883500051 25.380423453821404 0 0 0
4873 1625 3 -1.1794 14.578693202089982 30.661664470301634 23.94175468995585 0 0 0
4874 1625 2 0.5897 14.698047327844112 29.7305984504987 23.75439594807691 0 0 0
4875 1625 2 0.5897 13.631546737893155 30.769533149059434 24.02841406611903 0 0 0
4924 1642 3 -1.1794 9.279524211117952 32.06451343887316 24.31574037364491 0 0 0
4925 1642 2 0.5897 8.80524557316041 32.84014107516357 24.016251236443576 0 0 0
4926 1642 2 0.5897 9.024982814423202 31.375647957294735 23.7018142640238 0 0 0
30083 0 1 0 8.054623476335953 33.07583580375581 19.98052391654158 0 0 0
30259 0 1 0 14.053190802278156 28.171856110535444 21.298485018350135 0 0 0
30353 0 1 0 12.104088814213574 32.483569780284796 22.740577475534717 0 0 0
5478 1826 2 0.5897 12.498722875538158 30.910794779817948 26.188651519512515 0 0 0
14200 4734 3 -1.1794 45.95734448597135 32.56658595566567 0.8379442997389657 0 0 1
3689 1230 2 0.5897 16.413035668692117 34.297964877018586 18.065378117985738 0 0 0
3641 1214 2 0.5897 19.43548621971743 28.9596950374642 19.309112716749905 0 0 0
4211 1404 2 0.5897 21.42064082289098 27.416372439143945 20.339852594050516 0 0 0
3580 1194 3 -1.1794 15.67725048028067 27.158885893331142 18.67270331870258 0 0 0
4258 1420 3 -1.1794 16.523987381404204 31.43820003656769 22.167476525619996 0 0 0
4259 1420 2 0.5897 15.785490972350345 31.377467055434852 22.77341889374376 0 0 0
4312 1438 3 -1.1794 16.55380402768178 34.52353498751995 22.525051305319877 0 0 0
4313 1438 2 0.5897 15.791153272253139 34.11828144643696 22.112298193969668 0 0 0
3583 1195 3 -1.1794 19.753509840202753 27.14732290456412 18.382150270266518 0 0 0
3585 1195 2 0.5897 18.98318815792675 26.892765868627045 18.890124602349317 0 0 0
3586 1196 3 -1.1794 22.545920948350926 27.257684054349564 17.064374640254677 0 0 0
3588 1196 2 0.5897 21.819137318620776 27.052565846641727 17.652544557271856 0 0 0
3637 1213 3 -1.1794 16.9427779922828 29.66429715284013 17.93297307523008 0 0 0
3638 1213 2 0.5897 17.56761128516672 29.773443629981053 18.649842119780974 0 0 0
3640 1214 3 -1.1794 18.96680579324933 29.759985797602727 19.54598149943682 0 0 0
3642 1214 2 0.5897 19.332268373319888 30.00986851531464 20.394643522644454 0 0 0
3692 1231 2 0.5897 23.84125904168262 32.16580378751037 19.141456278574534 0 0 0
4210 1404 3 -1.1794 20.78312759852122 27.74351202571454 20.974508458777695 0 0 0
4212 1404 2 0.5897 21.21426762789042 28.494463204746502 21.382458091771433 0 0 0
4261 1421 3 -1.1794 17.400252685599725 28.903020888770644 22.029581280421908 0 0 0
4262 1421 2 0.5897 16.95862240115053 29.75090890455648 21.981805814248343 0 0 0
4263 1421 2 0.5897 17.891484983836182 28.841795173160214 21.210329073370172 0 0 0
4264 1422 3 -1.1794 21.39716396695359 30.311212099592517 21.63468092630514 0 0 0
4265 1422 2 0.5897 22.107284388939792 30.929976440571473 21.805246056401085 0 0 0
4266 1422 2 0.5897 20.881910801267708 30.308923700530567 22.441366364018815 0 0 0
4315 1439 3 -1.1794 20.306059941991197 32.01530104301351 19.90632176879987 0 0 0
4316 1439 2 0.5897 19.865488031501194 31.674633848485087 19.127813967348292 0 0 0
4317 1439 2 0.5897 20.70220719397312 31.245261479508066 20.314168286923184 0 0 0
4822 1608 3 -1.1794 17.70304411360006 27.145127593133036 24.10205887086064 0 0 0
4823 1608 2 0.5897 17.955935551263945 27.94012374375607 23.632741827544606 0 0 0
4824 1608 2 0.5897 18.00363695634157 27.290165259140885 24.99918653534149 0 0 0
4825 1609 3 -1.1794 21.808681424340257 26.669823024278728 24.90265130603651 0 0 0
4826 1609 2 0.5897 21.844180442655407 25.88701433826818 24.352940557609884 0 0 0
4827 1609 2 0.5897 22.6374311031966 27.11852055078341 24.735092071539032 0 0 0
4876 1626 3 -1.1794 17.31976685580603 30.4571637086731 25.426324338709467 0 0 0
4877 1626 2 0.5897 16.786338595873456 31.126901428645517 24.998380316470463 0 0 0
4878 1626 2 0.5897 16.861805758540978 30.273519445930212 26.246554517484967 0 0 0
4879 1627 3 -1.1794 20.188781323723365 29.049346937546577 23.94623284332783 0 0 0
4880 1627 2 0.5897 19.548617902743068 29.434839738307108 24.544411426180755 0 0 0
[truncated: 5,003,652 more chars]
