# Supplementary material for: Molecular Dynamics Study of Clathrate-like Ordering of Water in Supersaturated Methane Solution at Low Pressure
Source: Molecules. 2023 Mar 26;28(7):2960. doi: 10.3390/molecules28072960 (PMC10095827; doi:10.3390/molecules28072960)
Supplement: Supplementary file 1 [file molecules-28-02960-s001.zip › Simulation_data_Ffles_A_B/lmp.in]

units      real
dimension  3
boundary   p p p
atom_style full

pair_style lj/cut/tip4p/long 3 2 1 1 0.1577 13.0 # TIP4P/ice
pair_modify   tail yes
kspace_style  pppm/tip4p 1.0e-5
bond_style      harmonic
angle_style     harmonic

variable Temp equal 270.0
variable Press equal 1.0
variable Tdamp equal 300.0
variable Pdamp equal 3000.0

read_data box_eq_b_.dat
log log.lammps

thermo_style custom step temp press vol density pe ke etotal lx

thermo_modify flush yes
thermo 1000
timestep 1

fix constrain all shake 1.0e-4 100 0 b 1 a 1
fix removeMomentum all momentum 1 linear 1 1 1
fix integrate all npt temp ${Temp} ${Temp} ${Tdamp} iso ${Press} ${Press} ${Pdamp}

dump 1a all custom 100000 Process.lammpstrj id type xsu ysu zsu vx vy vz
#dump 1a all custom 100 Process.lammpstrj id type xsu ysu zsu vx vy vz

run 105000000
#run 10000

write_data eq_box_sI_cav.dat pair ij
write_dump all xyz End.xyz modify sort id element S H O Cl Na
