# Supplementary material for: Molecular Dynamics Study of Clathrate-like Ordering of Water in Supersaturated Methane Solution at Low Pressure
Source: Molecules. 2023 Mar 26;28(7):2960. doi: 10.3390/molecules28072960 (PMC10095827; doi:10.3390/molecules28072960)
Supplement: Supplementary file 1 [file molecules-28-02960-s001.zip › Simulation_data_Files_Small/_run_1_eq.dat]

LAMMPS data file via write_data, version 30 Nov 2020, timestep = 100

9313 atoms
3 atom types
6000 bonds
2 bond types
3000 angles
2 angle types

0 47 xlo xhi
0 47 ylo yhi
0 47 zlo zhi

Masses

1 16.04246
2 1.00794
3 15.9994

Pair Coeffs # lj/cut/tip4p/long

1 0.294237 3.73
2 0 0
3 0.21095 3.1668

Bond Coeffs # harmonic

1 450 0.9572
2 450 1.149

Angle Coeffs # harmonic

1 55 104.52
2 55 180

Atoms # full

1 1 3 -1.1794 2.224064790060376 2.9659311261821166 1.4012654925376393 0 0 0
2 1 2 0.5897 2.975217112402468 2.372638238166745 1.3988632325767656 0 0 0
3 1 2 0.5897 2.272761089592054 3.4113467305633027 2.2471175917174806 0 0 0
4 2 3 -1.1794 5.6998760049608075 3.1915389403531735 2.664670351497273 0 0 0
5 2 2 0.5897 6.591833436987005 3.0192886601133124 2.3630517720773483 0 0 0
6 2 2 0.5897 5.727790745591068 3.021107129094351 3.6061618612955826 0 0 0
37 13 3 -1.1794 2.727147973035564 5.510899317974029 2.7820273898904064 0 0 0
38 13 2 0.5897 2.1348589548810666 5.298076937814715 2.0608253890137775 0 0 0
39 13 2 0.5897 3.4242982406414444 6.026024790596278 2.375998305538719 0 0 0
40 14 3 -1.1794 5.6141740517227605 6.005480295247271 2.4325266496126847 0 0 0
41 14 2 0.5897 5.732887366918822 6.108172209269085 3.376768920840363 0 0 0
42 14 2 0.5897 5.358737113853075 5.089764985255245 2.3209500171881583 0 0 0
274 92 3 -1.1794 6.2290186229338875 3.0128793321765506 5.550403455612621 0 0 0
275 92 2 0.5897 5.928127224804582 2.398123206774041 6.219560524576328 0 0 0
276 92 2 0.5897 7.093977788724215 2.6892487790527584 5.298727328401585 0 0 0
316 106 3 -1.1794 2.9257909245601694 6.415499235549354 5.738368584325168 0 0 0
317 106 2 0.5897 2.405834071157542 6.11495617654733 4.993015524567186 0 0 0
318 106 2 0.5897 2.3818043569051164 6.225432454899004 6.5026894212349475 0 0 0
319 107 3 -1.1794 5.479392549390254 5.722512401870271 5.205712631680097 0 0 0
320 107 2 0.5897 5.5415272422930135 4.789636894159458 5.410933217592924 0 0 0
321 107 2 0.5897 4.570830875566286 5.951342992323117 5.40163733481434 0 0 0
9070 0 1 0 3.0547346986955666 0.8404708908056181 5.986013924152429 0 0 0
7 3 3 -1.1794 9.352171150323263 3.3158184746015067 2.913058765259867 0 0 0
8 3 2 0.5897 10.255998702834262 3.052032158298351 2.7405896733173254 0 0 0
9 3 2 0.5897 9.17361407535341 2.996526844187321 3.797594194128168 0 0 0
10 4 3 -1.1794 12.157271034547549 3.2750537057470517 3.187116015510582 0 0 0
11 4 2 0.5897 13.02972613739964 2.9319611411255484 2.993876632054214 0 0 0
12 4 2 0.5897 12.228904897970724 4.216251234353186 3.02822085981687 0 0 0
13 5 3 -1.1794 14.898035921331354 2.740176696938112 3.0651817488062045 0 0 0
14 5 2 0.5897 15.773463500202281 2.6857363697110657 2.6819133549544745 0 0 0
15 5 2 0.5897 15.047878480999154 2.7157698411937754 4.010265559702525 0 0 0
43 15 3 -1.1794 8.996659305490084 6.0164838353854195 2.525281278605732 0 0 0
44 15 2 0.5897 9.243589111083386 5.119708084026956 2.75122566485963 0 0 0
45 15 2 0.5897 8.081409773072018 5.9519102879015 2.2525535190999273 0 0 0
46 16 3 -1.1794 11.960707368939977 6.023828160977133 3.1514451331830458 0 0 0
47 16 2 0.5897 12.002220423029035 6.091409494238922 4.1053535855032335 0 0 0
48 16 2 0.5897 11.027405535356067 6.082334994695331 2.9471010974477547 0 0 0
49 17 3 -1.1794 15.52125657983198 6.238254154582738 2.839409120376399 0 0 0
50 17 2 0.5897 14.688956694117337 5.869483571807328 2.5435761509095176 0 0 0
51 17 2 0.5897 15.365270980929417 7.181849362711362 2.8785259783131805 0 0 0
277 93 3 -1.1794 9.10634695366396 2.9466159940889374 5.749567479474949 0 0 0
278 93 2 0.5897 10.016437842566646 3.2324265532322625 5.670328674449343 0 0 0
279 93 2 0.5897 8.929031884351353 2.9682111424839417 6.689952985288009 0 0 0
280 94 3 -1.1794 11.825724519566888 3.4731268476271984 5.99062858096141 0 0 0
281 94 2 0.5897 12.073878022307229 3.153384021623148 5.1232084826526485 0 0 0
282 94 2 0.5897 11.981115624960777 2.730147907121611 6.573781880711048 0 0 0
283 95 3 -1.1794 15.485522984092013 2.7548534665918143 5.8121610078925094 0 0 0
284 95 2 0.5897 15.287860512707436 3.631717507572225 6.141207881731111 0 0 0
285 95 2 0.5897 15.38087741841443 2.183727499188422 6.573144858616942 0 0 0
322 108 3 -1.1794 9.304226878627842 6.079549808556752 5.261284821334685 0 0 0
323 108 2 0.5897 8.661948448615627 5.422830816112778 5.530414158685579 0 0 0
324 108 2 0.5897 9.039530553426784 6.324902268868556 4.3747348438220115 0 0 0
325 109 3 -1.1794 11.983980891395529 6.230237924501324 5.883781452078906 0 0 0
326 109 2 0.5897 12.227742127869204 5.358968873127737 6.196355611151216 0 0 0
327 109 2 0.5897 11.027990950168604 6.210661398999531 5.839827637327336 0 0 0
328 110 3 -1.1794 15.191379480615476 5.727331251587257 5.795059090778224 0 0 0
329 110 2 0.5897 15.346984224125006 5.87097395259339 4.861578553717666 0 0 0
330 110 2 0.5897 14.920350470829892 6.582999790562727 6.127634671995517 0 0 0
16 6 3 -1.1794 17.870219797911766 2.815372897900678 2.540269711279578 0 0 0
17 6 2 0.5897 17.934847600788196 3.589299386461106 3.099816804040178 0 0 0
18 6 2 0.5897 17.79760842137211 2.0825264310914036 3.1517396872803665 0 0 0
19 7 3 -1.1794 20.448498644160946 3.537191914346133 2.5472370517661904 0 0 0
20 7 2 0.5897 20.653161994017978 3.2188637334002075 3.4264480400473687 0 0 0
21 7 2 0.5897 19.57120301394534 3.1990136636090045 2.367738471004374 0 0 0
52 18 3 -1.1794 18.156502473691226 5.522707211419826 3.398498720151788 0 0 0
53 18 2 0.5897 17.273637782747585 5.70142275804065 3.0747017549632147 0 0 0
54 18 2 0.5897 18.727971522315418 5.712180154247484 2.654351143358474 0 0 0
55 19 3 -1.1794 20.13375877180017 5.9060472322535515 1.0917742599094127 0 0 0
56 19 2 0.5897 20.56862579559869 6.677195890639883 1.4557144302968685 0 0 0
57 19 2 0.5897 20.533763007602698 5.166600274133654 1.5494299089970627 0 0 0
286 96 3 -1.1794 18.01477345113076 3.231972688467175 5.583827675320141 0 0 0
287 96 2 0.5897 17.092000792335035 2.9809892030745204 5.625418590663413 0 0 0
288 96 2 0.5897 18.028010671454396 4.145749244826784 5.868553982552056 0 0 0
289 97 3 -1.1794 20.77652482366241 2.960333342175132 5.916476270527217 0 0 0
290 97 2 0.5897 21.133964617595044 2.777885569597871 6.785488054641337 0 0 0
291 97 2 0.5897 19.827471985552723 2.917490479123576 6.033502217782306 0 0 0
331 111 3 -1.1794 19.034575897700545 5.788635479125204 5.964662775113492 0 0 0
332 111 2 0.5897 18.807639246676523 6.131626257266878 5.100319656954692 0 0 0
333 111 2 0.5897 19.676744815776516 5.100909860501154 5.788922989129147 0 0 0
9026 0 1 0 21.92201998735426 7.328550493286028 7.297096150128498 0 0 0
9029 0 1 0 22.126876868430546 6.044395326307856 3.8724519449682457 0 0 0
293 98 2 0.5897 24.866864609615007 1.501463205411123 5.77520907151126 0 0 0
336 112 2 0.5897 24.347590425174992 5.008603332714474 5.735348931903315 0 0 0
22 8 3 -1.1794 23.956183968663847 3.388965264177873 2.9695201911709592 0 0 0
23 8 2 0.5897 23.048009904143512 3.112480223600268 2.847013527913578 0 0 0
24 8 2 0.5897 24.249927108486858 2.911240304094111 3.745230213435865 0 0 0
58 20 3 -1.1794 24.732592417830684 5.8015857912526325 1.4228766938213337 0 0 0
59 20 2 0.5897 24.508605597116695 4.930911944668367 1.7514942420047541 0 0 0
60 20 2 0.5897 25.5689070363616 6.007835295716686 1.8403354958094678 0 0 0
61 21 3 -1.1794 27.04584379595172 6.5984857189602915 2.8752276493616025 0 0 0
62 21 2 0.5897 27.901373071028985 6.230927699373459 2.6534105441536227 0 0 0
63 21 2 0.5897 27.013977928495148 6.572172372486739 3.8315352182641176 0 0 0
64 22 3 -1.1794 29.88844544118751 6.100620549846988 2.666870275890358 0 0 0
65 22 2 0.5897 30.05052549138645 5.5017671401307355 3.3957987627611383 0 0 0
66 22 2 0.5897 30.68730900741124 6.060453334608464 2.1410988883962037 0 0 0
292 98 3 -1.1794 24.750847874381293 2.4514680336770973 5.791436921794939 0 0 0
294 98 2 0.5897 24.586640031330024 2.6574995968156 6.711665041145873 0 0 0
295 99 3 -1.1794 27.35741805431422 2.8835415581337243 6.388748350157039 0 0 0
296 99 2 0.5897 26.559674812363706 2.4911947422669938 6.033922155027504 0 0 0
297 99 2 0.5897 27.40982017729177 3.7421636852957794 5.968922187042808 0 0 0
298 100 3 -1.1794 30.17656475032166 3.5971225441232377 5.387451564318753 0 0 0
299 100 2 0.5897 31.005454191554847 3.1194231404883674 5.418730898834237 0 0 0
300 100 2 0.5897 29.50669445758864 2.9232390505732884 5.503153397714977 0 0 0
334 112 3 -1.1794 24.664822887407308 5.719115441806498 6.292814831251765 0 0 0
335 112 2 0.5897 24.837537372059984 6.440231824782882 5.687509862623696 0 0 0
337 113 3 -1.1794 27.356623586871383 5.527436868530167 5.4609120866015415 0 0 0
338 113 2 0.5897 26.64301245464471 5.593169768637743 6.095476074814528 0 0 0
339 113 2 0.5897 28.09603315531247 5.962592749344921 5.885347001018319 0 0 0
340 114 3 -1.1794 30.349353436763483 6.128130406826603 6.27766662853074 0 0 0
341 114 2 0.5897 30.26516116285942 5.210880626357703 6.017289156066569 0 0 0
342 114 2 0.5897 30.14977038829208 6.131144806379019 7.213823359264171 0 0 0
9041 0 1 0 28.801149461603973 2.8390025822419256 2.0253207508158764 0 0 0
25 9 3 -1.1794 33.024796124691306 3.036270745908169 2.8958615877342786 0 0 0
26 9 2 0.5897 33.94894404839205 2.884705768084051 2.6978449865824596 0 0 0
27 9 2 0.5897 32.97960628453388 3.027244377261153 3.851951680091394 0 0 0
28 10 3 -1.1794 35.875898187842566 2.930271299949301 3.017456067629007 0 0 0
29 10 2 0.5897 35.99813496517792 2.963214632503204 3.9662479326113247 0 0 0
30 10 2 0.5897 35.97027328350241 3.838914145892271 2.731634218391617 0 0 0
31 11 3 -1.1794 38.88019006997938 3.204592027420712 3.5058507516626647 0 0 0
32 11 2 0.5897 38.201570949280665 2.691866497728543 3.0667370774561498 0 0 0
67 23 3 -1.1794 33.029881899592034 5.244061260758793 1.09136882706272 0 0 0
68 23 2 0.5897 33.933602042439 5.507685169589237 1.2646437650437516 0 0 0
69 23 2 0.5897 32.9100763398604 4.445527112598358 1.605393844749013 0 0 0
70 24 3 -1.1794 35.47977955460116 5.796533368786694 2.675160061389999 0 0 0
71 24 2 0.5897 35.112542515053434 5.712764758801945 3.5551328474033776 0 0 0
72 24 2 0.5897 35.83025484714007 6.686756883622956 2.6451196097839245 0 0 0
73 25 3 -1.1794 39.276073998500834 6.055350482114257 2.9420167952306024 0 0 0
74 25 2 0.5897 38.843607160598694 6.107820449798529 3.794337883598544 0 0 0
75 25 2 0.5897 39.195827913893154 5.135859051739946 2.688387259502914 0 0 0
301 101 3 -1.1794 32.93749741217162 3.1002688054377536 5.846624952497241 0 0 0
302 101 2 0.5897 32.87130439158805 3.857269903934019 6.428689981505688 0 0 0
303 101 2 0.5897 33.844584344972326 2.80781245350645 5.935475615991499 0 0 0
304 102 3 -1.1794 35.78599588343711 2.54882358100758 5.78450468290975 0 0 0
305 102 2 0.5897 36.10512233553765 1.648368657308307 5.7247452853635 0 0 0
306 102 2 0.5897 36.414239740252825 2.988569541010915 6.357361649639604 0 0 0
307 103 3 -1.1794 38.86547312261992 2.7477295708383838 6.151725062253334 0 0 0
309 103 2 0.5897 39.14980029345326 1.8405673759159569 6.263289701784676 0 0 0
343 115 3 -1.1794 33.01925212181424 5.494326016650843 7.075494989519715 0 0 0
344 115 2 0.5897 33.70911063610427 5.822146245625638 6.49855338401003 0 0 0
345 115 2 0.5897 32.210190333656435 5.851174548923907 6.709009981428923 0 0 0
346 116 3 -1.1794 35.538240940604815 6.260126019487874 5.81661413038271 0 0 0
347 116 2 0.5897 35.64866010693734 5.581461522151916 6.482537602949651 0 0 0
348 116 2 0.5897 36.42668444277641 6.443460910850679 5.511182583033639 0 0 0
349 117 3 -1.1794 38.162649327740695 6.471526876007103 5.509930412062147 0 0 0
350 117 2 0.5897 38.53576722766378 7.326564630254355 5.724235076452106 0 0 0
9034 0 1 0 32.95458358197191 7.291048207838651 4.009369694464587 0 0 0
351 117 2 0.5897 38.57509840300459 5.867998938341906 6.127888186452856 0 0 0
33 11 2 0.5897 39.70362709663732 2.849449870130454 3.1710996438858197 0 0 0
34 12 3 -1.1794 41.74293537762249 2.829446227841851 3.073936279712869 0 0 0
35 12 2 0.5897 42.14998570860901 3.629757401969363 2.742207537095366 0 0 0
36 12 2 0.5897 42.43644736760481 2.171202167253096 3.0293513858362155 0 0 0
76 26 3 -1.1794 42.08119230400992 6.598962387293145 2.7822124583928436 0 0 0
77 26 2 0.5897 42.196065692748576 7.34558661102715 2.194344775703695 0 0 0
78 26 2 0.5897 41.132780827573825 6.483976338881953 2.8416086022553553 0 0 0
79 27 3 -1.1794 45.062723705785885 6.0139542216984925 3.231753346846695 0 0 0
80 27 2 0.5897 44.378722633020374 5.596702961858665 2.7080398903865 0 0 0
81 27 2 0.5897 44.96697972404258 6.9489481764875345 3.0505041173428777 0 0 0
308 103 2 0.5897 38.85050025969979 2.879681292493493 5.203781778674827 0 0 0
310 104 3 -1.1794 41.96526902504483 2.002657870622509 6.179822080848946 0 0 0
311 104 2 0.5897 42.16157083541553 1.075578459434913 6.314808354436836 0 0 0
312 104 2 0.5897 41.69664589707111 2.0600533418179867 5.2628818642292865 0 0 0
313 105 3 -1.1794 45.343818371462596 3.4811659495595517 5.955447591333824 0 0 0
314 105 2 0.5897 44.83393361734894 2.9560835572580197 5.338570008702027 0 0 0
315 105 2 0.5897 45.09550433141623 3.1471215494122076 6.817414378957479 0 0 0
352 118 3 -1.1794 45.135158710201914 6.657487784013923 5.767431887097452 0 0 0
353 118 2 0.5897 45.30961620210464 6.287799929550727 4.901910429531466 0 0 0
354 118 2 0.5897 45.27031191183503 5.927638081353115 6.371819921723979 0 0 0
9031 0 1 0 41.63700881757152 5.522350016490282 6.149219514695105 0 0 0
82 28 3 -1.1794 6.750044737384144 9.236100576525102 2.6789863387723285 0 0 0
83 28 2 0.5897 6.23978598904131 9.698249874908583 3.3440326669051026 0 0 0
84 28 2 0.5897 6.264463051176843 8.425896094356366 2.5240311182288693 0 0 0
118 40 3 -1.1794 2.886764590909017 11.94212505031337 3.326669881393894 0 0 0
119 40 2 0.5897 2.542017524891015 12.738131521891864 2.922003185449767 0 0 0
120 40 2 0.5897 3.807756183584312 11.920308506240993 3.0668022244905577 0 0 0
121 41 3 -1.1794 5.861653160422128 12.328332440249888 3.2367187651746785 0 0 0
122 41 2 0.5897 6.733294715258123 12.055956400278333 2.9498665737334786 0 0 0
123 41 2 0.5897 5.653395697396685 11.740499395423987 3.962881990174919 0 0 0
151 51 3 -1.1794 2.962972815013619 15.712434409043203 2.9358460713774863 0 0 0
152 51 2 0.5897 3.911677526559123 15.617293092524951 2.851344403504225 0 0 0
153 51 2 0.5897 2.8032382072260353 15.695991966370563 3.879481071449089 0 0 0
154 52 3 -1.1794 5.727679882842186 15.091409388363317 2.7973400852223995 0 0 0
155 52 2 0.5897 5.565605991208711 14.16863180086182 2.993415256181765 0 0 0
156 52 2 0.5897 6.679042258883547 15.15542089084756 2.7134113479981754 0 0 0
355 119 3 -1.1794 2.924477262794088 9.153929529831252 6.133693243900126 0 0 0
356 119 2 0.5897 3.1301272356032714 8.219115379141403 6.125789892927152 0 0 0
357 119 2 0.5897 2.0500676364285395 9.210559334756363 5.748423551012951 0 0 0
358 120 3 -1.1794 5.228472348173207 10.317166147416152 4.810989900630703 0 0 0
359 120 2 0.5897 4.401992584244357 10.01418870018323 5.1869803007433735 0 0 0
360 120 2 0.5897 5.856470065845083 10.255473012378998 5.530743319856166 0 0 0
400 134 3 -1.1794 3.989876568531224 12.73560405604233 5.766942364318425 0 0 0
401 134 2 0.5897 3.6657370583127507 12.32510706949124 4.965282250786246 0 0 0
402 134 2 0.5897 3.580432914840458 12.237265278369962 6.474223292450357 0 0 0
442 148 3 -1.1794 2.653107775663137 15.303314611373539 5.75895849428655 0 0 0
443 148 2 0.5897 3.0757270985831164 14.514524185618864 5.419201979174048 0 0 0
444 148 2 0.5897 2.553556310965775 15.137416242925033 6.69640140256969 0 0 0
445 149 3 -1.1794 6.30857786660559 14.206719070602412 6.190631543863374 0 0 0
447 149 2 0.5897 5.578629389482515 13.588663339045707 6.228237996545081 0 0 0
9046 0 1 0 7.006000167157752 8.33038727667592 7.07082651557424 0 0 0
446 149 2 0.5897 5.893702091101194 15.06922502183161 6.204540350975046 0 0 0
85 29 3 -1.1794 9.528844642082106 8.992726703373632 2.1449861043216583 0 0 0
86 29 2 0.5897 8.673797435825522 9.422938665356975 2.138367327712709 0 0 0
87 29 2 0.5897 9.328191371107676 8.0589839782838 2.080996501436596 0 0 0
88 30 3 -1.1794 12.17359436318913 8.907325834642087 2.626452804217997 0 0 0
89 30 2 0.5897 12.113167075109995 8.025517412235725 2.9938685912950063 0 0 0
90 30 2 0.5897 11.300049209145385 9.081719028642983 2.2761132538609954 0 0 0
91 31 3 -1.1794 14.940883570787403 8.968585253872968 3.288223680441019 0 0 0
92 31 2 0.5897 13.987681292009984 9.041754220141486 3.24043670893252 0 0 0
93 31 2 0.5897 15.264172666398762 9.76247533763421 2.8622488516343383 0 0 0
124 42 3 -1.1794 8.606605184744442 11.827823919151049 2.821226515560334 0 0 0
125 42 2 0.5897 9.337032594192763 11.250743942711072 3.044130967001436 0 0 0
126 42 2 0.5897 8.806935910568486 12.6513142563977 3.266156980606766 0 0 0
127 43 3 -1.1794 12.264891696418987 11.799613810104862 2.4413640464226183 0 0 0
128 43 2 0.5897 12.211182202318964 10.884170484488529 2.715793473202658 0 0 0
129 43 2 0.5897 12.003674176318022 12.298003378161603 3.21570618510581 0 0 0
130 44 3 -1.1794 14.98163022168965 12.040906336493054 2.9598456052463216 0 0 0
131 44 2 0.5897 14.865996289444517 11.940262086560494 3.9046902671427626 0 0 0
132 44 2 0.5897 14.090813970699504 12.085823463402996 2.612483050896682 0 0 0
157 53 3 -1.1794 8.692212519839204 15.321538963686608 3.0223613168099517 0 0 0
158 53 2 0.5897 9.587723183310578 15.354389751552237 2.685889224117376 0 0 0
159 53 2 0.5897 8.786464501029236 15.02241252342669 3.9267240014895077 0 0 0
160 54 3 -1.1794 11.615358490144455 15.53926132686788 3.046626541813208 0 0 0
161 54 2 0.5897 12.392359230408019 15.243545687736322 2.572227974861664 0 0 0
162 54 2 0.5897 11.803242148354288 15.338785731411095 3.9635459254949015 0 0 0
163 55 3 -1.1794 14.293519397455452 14.79637353115437 2.0670188270972565 0 0 0
164 55 2 0.5897 14.824967919940812 14.117094359786948 2.4821988943441804 0 0 0
165 55 2 0.5897 14.831808588788686 15.586291393016156 2.117083700980028 0 0 0
361 121 3 -1.1794 9.645715871053133 9.638954410569971 5.3368236601190375 0 0 0
362 121 2 0.5897 10.489392409314855 9.582593475412123 5.78545100975934 0 0 0
363 121 2 0.5897 9.353287912469156 8.730708873573414 5.260613107645695 0 0 0
364 122 3 -1.1794 12.326401790870793 8.926890994094714 6.3368893628122285 0 0 0
365 122 2 0.5897 13.261424450948097 9.028237007665641 6.158862611812289 0 0 0
366 122 2 0.5897 12.181326169688365 7.980803800987426 6.326691945347314 0 0 0
367 123 3 -1.1794 14.935063310386987 8.423618989835422 5.963489184676455 0 0 0
368 123 2 0.5897 14.909272520232514 8.494262872873641 5.009247935734328 0 0 0
369 123 2 0.5897 15.766678952425009 8.827437205000626 6.211639150852608 0 0 0
403 135 3 -1.1794 8.648152149251999 11.89164662612378 6.7799808434412965 0 0 0
404 135 2 0.5897 9.105978816076034 11.18784605414758 6.320315333835858 0 0 0
405 135 2 0.5897 8.852421595452348 12.679720711429168 6.276547179941182 0 0 0
406 136 3 -1.1794 11.919025063765124 12.440303521511424 5.362683350119689 0 0 0
407 136 2 0.5897 11.345614419729834 11.813256920753238 5.8034152984054055 0 0 0
408 136 2 0.5897 12.78813047282812 12.26569814124456 5.723793649644848 0 0 0
409 137 3 -1.1794 14.72870538451613 11.725061864782528 5.653872959665302 0 0 0
410 137 2 0.5897 14.97247362182609 11.247690194115485 6.446920994057389 0 0 0
411 137 2 0.5897 15.124328936621101 12.589802689910156 5.763130626014801 0 0 0
448 150 3 -1.1794 8.88218510519837 14.652036597433137 5.578151608612493 0 0 0
449 150 2 0.5897 9.14963574406957 15.532277887908462 5.842494818322301 0 0 0
450 150 2 0.5897 7.938806022258195 14.629502583515942 5.738651037496502 0 0 0
451 151 3 -1.1794 12.444606865757336 15.087177367372739 5.577088024357617 0 0 0
452 151 2 0.5897 12.199387217629356 14.16201117193034 5.590001309721256 0 0 0
453 151 2 0.5897 12.361938490281402 15.370096916562943 6.487776974585765 0 0 0
454 152 3 -1.1794 15.325614253932976 14.410875282838749 5.62595341858528 0 0 0
456 152 2 0.5897 14.546271321269549 14.950071005952214 5.491325418356221 0 0 0
94 32 3 -1.1794 20.9287914626255 9.30774469088659 2.9313662855719236 0 0 0
95 32 2 0.5897 20.509801781375902 10.1536119435298 2.772657795637485 0 0 0
96 32 2 0.5897 20.29110940469134 8.817697837552085 3.4504501740683895 0 0 0
133 45 3 -1.1794 17.951803590265904 11.810855830657934 3.190526509465368 0 0 0
134 45 2 0.5897 17.007627800960144 11.65584344332682 3.2176396212320206 0 0 0
135 45 2 0.5897 18.038789469695708 12.705293014085571 2.860909332028605 0 0 0
166 56 3 -1.1794 18.14107658575307 14.565101308024971 2.952685704245076 0 0 0
167 56 2 0.5897 17.60797769365955 15.32446095957577 2.717291392538906 0 0 0
168 56 2 0.5897 18.452879677018274 14.755731185444823 3.8373728211329996 0 0 0
169 57 3 -1.1794 21.403760631748124 14.933279137935445 2.8514386073072275 0 0 0
170 57 2 0.5897 20.713048348347908 14.449750218988328 3.3045923043780943 0 0 0
370 124 3 -1.1794 17.215435137405954 9.668600614792108 6.316570865146815 0 0 0
371 124 2 0.5897 17.82172311075314 9.251718937280664 5.704315650025507 0 0 0
372 124 2 0.5897 17.487044665615535 9.350290487750549 7.177465118638581 0 0 0
373 125 3 -1.1794 19.64055457862317 8.489638691961808 5.359978000078282 0 0 0
374 125 2 0.5897 19.706202825114882 7.604231240615638 5.717716636890745 0 0 0
375 125 2 0.5897 19.85155355694156 9.06258209561523 6.097167385149919 0 0 0
412 138 3 -1.1794 17.881611925783293 12.244188752121211 5.954494491455364 0 0 0
413 138 2 0.5897 17.927600223703756 12.23630363986652 4.998432354295863 0 0 0
414 138 2 0.5897 17.546106095184665 11.378060383898097 6.185772243215127 0 0 0
415 139 3 -1.1794 20.384245413014664 13.332753538876872 5.220579523112757 0 0 0
416 139 2 0.5897 21.12411787378965 13.269972748974865 5.8246328759420525 0 0 0
417 139 2 0.5897 19.651836897734793 12.941456363032383 5.696707512935047 0 0 0
455 152 2 0.5897 16.052151274308137 15.034063147816434 5.622346410975269 0 0 0
457 153 3 -1.1794 17.922608170815963 15.56040116402203 5.961598081251519 0 0 0
458 153 2 0.5897 18.845009338900628 15.771232137441705 6.106368038633629 0 0 0
459 153 2 0.5897 17.69748144127942 14.9649335049019 6.676418452380596 0 0 0
460 154 3 -1.1794 20.49773269201808 15.82725450955483 6.026650424842331 0 0 0
461 154 2 0.5897 20.279170761992376 14.946849829942616 5.721117755758493 0 0 0
462 154 2 0.5897 20.598940774257198 15.734307318390506 6.9739358388001484 0 0 0
464 155 2 0.5897 23.390820086321565 14.241949869628822 7.056668863363697 0 0 0
9067 0 1 0 22.668677866817784 10.66915351655117 5.69986815595986 0 0 0
98 33 2 0.5897 22.866419446465127 9.167197809916605 3.1141675671515436 0 0 0
138 46 2 0.5897 23.54501483758047 12.183990985355118 3.7199851857275386 0 0 0
174 58 2 0.5897 23.09012044902841 14.72153655269002 2.098412331519144 0 0 0
171 57 2 0.5897 20.94558144052044 15.647008117249436 2.407710352458291 0 0 0
420 140 2 0.5897 24.567806448414576 12.730609491112958 5.893453918947949 0 0 0
97 33 3 -1.1794 23.823545196697662 9.169282601991059 3.1024231458122027 0 0 0
99 33 2 0.5897 24.061139549699966 8.31023357994003 2.753402289771183 0 0 0
100 34 3 -1.1794 27.29354343748763 9.240878391077636 2.898239788796922 0 0 0
101 34 2 0.5897 28.2505827272942 9.25769068161605 2.9032428380121806 0 0 0
102 34 2 0.5897 27.070242095819673 8.313951663666579 2.81353275469583 0 0 0
103 35 3 -1.1794 30.07844463421741 9.719016134583649 3.062676466992278 0 0 0
104 35 2 0.5897 30.93912177387382 9.9184653334509 2.694319653551021 0 0 0
105 35 2 0.5897 30.265759173338353 9.36329449318015 3.9313578045212987 0 0 0
136 46 3 -1.1794 24.14615133690943 11.948259828728059 3.0133752375059437 0 0 0
137 46 2 0.5897 23.971000630554606 11.021803545726138 2.8483471476519093 0 0 0
139 47 3 -1.1794 27.014936564288348 12.146236860532618 3.2143425124526064 0 0 0
140 47 2 0.5897 26.05885176975538 12.18524378853167 3.1895993316694407 0 0 0
141 47 2 0.5897 27.219424362172116 11.215048378441788 3.12887523042389 0 0 0
142 48 3 -1.1794 30.267089044432606 12.43936212768674 2.980170496960256 0 0 0
143 48 2 0.5897 30.91256904475361 12.032921261594014 3.5584384642816556 0 0 0
144 48 2 0.5897 29.62855999773166 11.747085620976252 2.8090960182800933 0 0 0
172 58 3 -1.1794 23.928766929505727 14.828339528508709 1.649526531113632 0 0 0
173 58 2 0.5897 24.32844424228634 13.959030184179479 1.67765806453132 0 0 0
175 59 3 -1.1794 27.425446392865275 14.931824116124918 2.9260993719654773 0 0 0
176 59 2 0.5897 27.09105939233833 15.214044995666494 2.074765924036734 0 0 0
177 59 2 0.5897 27.427269418727366 13.97581995688111 2.878293885852804 0 0 0
178 60 3 -1.1794 30.365306448601082 15.22479851363342 3.1043240613137133 0 0 0
180 60 2 0.5897 30.390260115214033 14.267926081473725 3.1064098791105534 0 0 0
376 126 3 -1.1794 25.138589529233037 8.285606233798605 5.331534528035669 0 0 0
377 126 2 0.5897 24.777632987641915 8.598805723451333 6.160900807439044 0 0 0
378 126 2 0.5897 24.675280452764827 8.789653439888603 4.662569064691845 0 0 0
379 127 3 -1.1794 27.782977641021734 9.262785472792041 6.000769461120453 0 0 0
380 127 2 0.5897 27.0538854295892 8.953558162963393 5.463149310023994 0 0 0
381 127 2 0.5897 27.4756931396874 9.163541183548139 6.9018576397479645 0 0 0
382 128 3 -1.1794 30.409886357582835 8.813985915851614 5.552923116185096 0 0 0
383 128 2 0.5897 30.363840388322412 7.858699459778822 5.592158911604597 0 0 0
384 128 2 0.5897 29.533859726780808 9.10698517996541 5.803842856731253 0 0 0
418 140 3 -1.1794 25.445255617113805 12.349913929812313 5.8562203301813245 0 0 0
419 140 2 0.5897 25.400424358290365 11.712913479839198 5.143161771935829 0 0 0
421 141 3 -1.1794 28.213744643617854 12.376683131381272 5.64017042651981 0 0 0
422 141 2 0.5897 27.965081329646743 12.513940572690696 4.726081348831081 0 0 0
423 141 2 0.5897 27.429485306759684 12.01172825785244 6.050020524301268 0 0 0
424 142 3 -1.1794 30.89794746935193 11.957991510362179 5.9195119186761955 0 0 0
425 142 2 0.5897 29.965308397792295 12.105695276231764 5.762668267868903 0 0 0
426 142 2 0.5897 30.970649891014826 11.014442480532455 6.063252838649385 0 0 0
463 155 3 -1.1794 23.078920854082437 13.970748247868638 6.1933030982302055 0 0 0
465 155 2 0.5897 22.9866859417157 14.788127544922643 5.703797550227116 0 0 0
466 156 3 -1.1794 27.22128924391085 15.04343008250973 6.2529765241246364 0 0 0
467 156 2 0.5897 28.126753024777432 14.733585133081913 6.272038317398479 0 0 0
468 156 2 0.5897 26.711352607646933 14.278264996809648 5.987046306747008 0 0 0
469 157 3 -1.1794 29.9562305829385 14.528922140028888 6.267220911992279 0 0 0
470 157 2 0.5897 30.285082950039452 14.833641188716202 7.112936391351991 0 0 0
471 157 2 0.5897 30.337975269086574 13.657575573790437 6.1611131924614115 0 0 0
106 36 3 -1.1794 32.6723003221096 10.279576369607001 2.0706239042923738 0 0 0
107 36 2 0.5897 32.94614589612715 9.744458470936593 1.3257149508497155 0 0 0
108 36 2 0.5897 33.48596884826491 10.651608658903687 2.4108719761768556 0 0 0
109 37 3 -1.1794 35.96523767535718 8.58272583429215 2.909536541685213 0 0 0
110 37 2 0.5897 36.902767060380484 8.764000467255222 2.9759446466560666 0 0 0
111 37 2 0.5897 35.54600510026208 9.431216821279989 3.0528506919145735 0 0 0
112 38 3 -1.1794 38.6720688272552 8.809486099248128 2.9364722020904632 0 0 0
113 38 2 0.5897 38.786512292888865 7.9014464355341465 2.6561157743619734 0 0 0
145 49 3 -1.1794 35.0725874488132 11.38443310429607 2.980981959242963 0 0 0
146 49 2 0.5897 35.777617490437756 11.532491625184488 2.35070962300797 0 0 0
147 49 2 0.5897 35.40178445848843 11.753690462175483 3.8004392224086794 0 0 0
181 61 3 -1.1794 33.066456535311985 14.855664731482578 2.4226617594207003 0 0 0
183 61 2 0.5897 33.06944518442485 14.006459217985112 2.86433269060258 0 0 0
385 129 3 -1.1794 33.08234458132669 9.933944270637713 6.525831712690543 0 0 0
386 129 2 0.5897 33.98526761118795 9.706294639812674 6.30416180838193 0 0 0
387 129 2 0.5897 32.54892083261827 9.327208107088225 6.012448626818336 0 0 0
388 130 3 -1.1794 35.72172045500695 9.513497350818911 5.88877002871095 0 0 0
389 130 2 0.5897 35.80047997605516 8.60245883094233 5.605860856270172 0 0 0
390 130 2 0.5897 36.00008390225162 9.505323118112752 6.804564150666897 0 0 0
391 131 3 -1.1794 39.20084771358574 9.199316499210362 5.996895744480004 0 0 0
393 131 2 0.5897 39.360645618281886 9.24101859837616 6.939741143610953 0 0 0
427 143 3 -1.1794 33.63555604477119 12.502851827514709 5.542181733376663 0 0 0
428 143 2 0.5897 33.47071569157684 11.57420317225723 5.705494962039936 0 0 0
429 143 2 0.5897 32.764107165648845 12.89343467783025 5.476960820135008 0 0 0
430 144 3 -1.1794 36.257622088689864 12.25957655630016 5.299086201799234 0 0 0
431 144 2 0.5897 36.378233225183486 11.375896233163433 5.64664039284657 0 0 0
432 144 2 0.5897 35.337752743299575 12.461364231388014 5.4704165791818316 0 0 0
435 145 2 0.5897 38.5541029552611 12.289104151920926 5.816888679718941 0 0 0
472 158 3 -1.1794 36.69870623567089 14.908254032634076 6.078613646503999 0 0 0
473 158 2 0.5897 36.51894983419346 14.029593959907473 5.744133821741041 0 0 0
9003 0 1 0 36.79727573885153 14.60162952746072 2.3886921502991045 0 0 0
114 38 2 0.5897 39.35210906689043 8.94440499150898 3.5964526829523122 0 0 0
434 145 2 0.5897 39.1604393009493 10.903149306213988 5.758732466993759 0 0 0
182 61 2 0.5897 32.17793483297734 15.188624994758552 2.5487555045495256 0 0 0
474 158 2 0.5897 36.07317906052491 15.025489100877827 6.793599264277082 0 0 0
433 145 3 -1.1794 39.39346756019397 11.829092205674923 5.826270818085287 0 0 0
115 39 3 -1.1794 44.91945642668513 8.735024429626904 2.8540185014511543 0 0 0
116 39 2 0.5897 45.51898312125587 8.920878624167297 3.576692650235093 0 0 0
117 39 2 0.5897 44.66061527012626 9.59738412095904 2.52910485312225 0 0 0
148 50 3 -1.1794 45.16997340564444 11.774107012697469 3.20355360386563 0 0 0
149 50 2 0.5897 45.05460322184232 12.724184985117903 3.1870149323599337 0 0 0
150 50 2 0.5897 45.95565215422767 11.618602871142365 2.6793787235157263 0 0 0
184 62 3 -1.1794 42.468692828604695 14.909369801919455 2.7987870555555836 0 0 0
185 62 2 0.5897 41.53792872739424 14.69753363492952 2.8697495711706575 0 0 0
187 63 3 -1.1794 45.08677921461836 14.587783732614776 2.750875214429589 0 0 0
188 63 2 0.5897 45.3830153022817 15.388285340678188 2.3176625523638976 0 0 0
189 63 2 0.5897 44.15035380347008 14.542813108753947 2.557699155048034 0 0 0
392 131 2 0.5897 40.066806741641706 9.062925345593493 5.612520534702673 0 0 0
394 132 3 -1.1794 41.512481673662336 8.727731895071052 4.524228537848829 0 0 0
395 132 2 0.5897 41.96726401175617 7.982923656944342 4.130951459017093 0 0 0
396 132 2 0.5897 42.21381953548496 9.304428873019294 4.827177320171074 0 0 0
397 133 3 -1.1794 46.22522711581256 9.205551554615335 5.246339923108147 0 0 0
398 133 2 0.5897 45.883786141282805 8.407814765449931 5.650404172989146 0 0 0
399 133 2 0.5897 45.745266730818734 9.915191945776101 5.6732834328820765 0 0 0
436 146 3 -1.1794 42.07045060282838 12.198409381740863 5.405943468162434 0 0 0
437 146 2 0.5897 42.07736397000577 11.884129164530568 4.5018350695568365 0 0 0
438 146 2 0.5897 41.15685289169025 12.119554293391465 5.680448490094604 0 0 0
439 147 3 -1.1794 44.764032861892765 11.693745244213364 6.0269073898726315 0 0 0
440 147 2 0.5897 44.94772363114553 11.65436748893911 5.088323902798681 0 0 0
441 147 2 0.5897 43.845175331679286 11.956477277590958 6.0808016743286935 0 0 0
476 159 2 0.5897 42.18779229850567 15.463058702636422 4.701358190397702 0 0 0
477 159 2 0.5897 41.61093841500707 15.508398205006456 6.1003147936528945 0 0 0
478 160 3 -1.1794 45.389390909261095 15.500861991455066 5.386983584924525 0 0 0
479 160 2 0.5897 44.91423933827183 14.827721378378586 5.874164364129332 0 0 0
480 160 2 0.5897 45.26266085343178 15.266235175608683 4.467677853436899 0 0 0
9016 0 1 0 40.333292716284916 11.953321679242887 2.0248703313108436 0 0 0
9048 0 1 0 43.54250677067133 9.296640389087514 7.738766648842179 0 0 0
190 64 3 -1.1794 2.903740378922316 18.524241313004794 2.5675162443474107 0 0 0
191 64 2 0.5897 2.6261826529748347 17.608663885743283 2.5977252906912387 0 0 0
192 64 2 0.5897 3.8565312516795762 18.48358404109128 2.4852399822266804 0 0 0
193 65 3 -1.1794 5.767728750385542 18.039478866384673 2.270616423894841 0 0 0
194 65 2 0.5897 6.580854286753067 18.240258901191176 1.8072088850262547 0 0 0
195 65 2 0.5897 5.822682599365558 17.102135996745993 2.4566299482539424 0 0 0
235 79 3 -1.1794 2.5403194761514207 21.202881126090453 3.1638885471254716 0 0 0
236 79 2 0.5897 3.494880191675675 21.257638513612086 3.209136502168645 0 0 0
237 79 2 0.5897 2.3666737676540075 20.33396047464277 2.8018720323270276 0 0 0
238 80 3 -1.1794 5.301988672812029 21.008571809913764 3.1431163302910843 0 0 0
239 80 2 0.5897 5.685873127190878 20.144230359902 2.9955402539977958 0 0 0
240 80 2 0.5897 5.718245294737792 21.570771239202806 2.489744857196862 0 0 0
481 161 3 -1.1794 2.2423057317997035 17.966248493094724 6.276243199996076 0 0 0
482 161 2 0.5897 2.328475706902618 17.06596259006494 5.962727809896672 0 0 0
483 161 2 0.5897 1.3059203361480056 18.154125254465487 6.212082469928904 0 0 0
484 162 3 -1.1794 5.208277174133979 16.739331080550066 6.571580011944294 0 0 0
485 162 2 0.5897 4.261463862449962 16.864277953177037 6.507045248991395 0 0 0
486 162 2 0.5897 5.516404960404234 17.494500735145063 7.072587012076603 0 0 0
520 174 3 -1.1794 3.1943156626492897 20.576551820912044 5.8500658985002545 0 0 0
521 174 2 0.5897 2.8581590858450796 20.85156129205255 4.997070162695429 0 0 0
522 174 2 0.5897 2.975122307001264 19.64645968786381 5.905885753736554 0 0 0
523 175 3 -1.1794 5.541662700888491 21.880976695103367 6.479478150985847 0 0 0
524 175 2 0.5897 6.105189455071674 21.466065449853136 5.826394614281627 0 0 0
525 175 2 0.5897 4.7522308867025345 21.33984511711569 6.493827568549986 0 0 0
9125 0 1 0 18.919207824232135 8.862886238833456 0.08210153669926089 0 0 1
9010 0 1 0 7.264866533761703 19.089938894469206 5.260826228888709 0 0 0
9022 0 1 0 7.311341541670771 20.875426628912674 0.32127903760404 0 0 0
4551 1517 2 0.5897 1.8532743239802931 23.276606747745294 6.424705214411325 0 0 0
4554 1518 2 0.5897 5.052957018019312 23.404732186433645 5.771878953500565 0 0 0
196 66 3 -1.1794 8.6333629835912 18.001808430446502 2.4100848255901153 0 0 0
197 66 2 0.5897 9.57349667298122 18.09905630256491 2.258680210045092 0 0 0
198 66 2 0.5897 8.519118237089865 17.075613494847463 2.623023661545188 0 0 0
199 67 3 -1.1794 11.523768813193254 18.246425015073175 2.547653190763619 0 0 0
200 67 2 0.5897 11.751622855244161 17.360300043252803 2.8288977833114455 0 0 0
201 67 2 0.5897 11.206745796611726 18.676255923322287 3.341991990781057 0 0 0
202 68 3 -1.1794 15.438466472555254 17.817541260248024 2.8793061595269447 0 0 0
203 68 2 0.5897 15.157323508399255 17.74926471118872 3.791736331663218 0 0 0
204 68 2 0.5897 16.386850101901675 17.93736436447546 2.928731042787083 0 0 0
241 81 3 -1.1794 9.330585492813746 21.598711426040392 2.737344715300653 0 0 0
242 81 2 0.5897 9.32637795955674 20.783861413816275 3.239573597390757 0 0 0
243 81 2 0.5897 10.07451871319322 22.09083320184961 3.084636588051668 0 0 0
244 82 3 -1.1794 12.155993317169308 21.23976746652101 2.2482167788437963 0 0 0
245 82 2 0.5897 11.293500293988943 21.267948716358912 1.8340378770413224 0 0 0
246 82 2 0.5897 12.47263369281652 20.351686139414095 2.0830416374209215 0 0 0
487 163 3 -1.1794 9.806418082284035 17.325679541461497 6.0477002709891625 0 0 0
488 163 2 0.5897 9.566813351575853 17.599063561732127 6.933185051668639 0 0 0
489 163 2 0.5897 9.167554377741446 17.75889686395693 5.4816543974869845 0 0 0
490 164 3 -1.1794 12.402019252472794 17.952020488863266 5.6559691451475596 0 0 0
491 164 2 0.5897 12.97252174380503 17.229426846139464 5.394020304121667 0 0 0
492 164 2 0.5897 11.55320200148303 17.540695114129573 5.818918828534991 0 0 0
493 165 3 -1.1794 15.230773395449841 17.495977975624957 5.609948520673048 0 0 0
495 165 2 0.5897 14.647967898159528 17.818773202740704 6.297242385989352 0 0 0
526 176 3 -1.1794 9.225425954454613 21.909482477060273 5.801717887360174 0 0 0
527 176 2 0.5897 9.92401539051181 21.28714980718848 5.599463621921935 0 0 0
528 176 2 0.5897 8.924814804967719 21.65740164143247 6.674827316532871 0 0 0
529 177 3 -1.1794 11.063209777456349 20.15131063531689 4.794931468491507 0 0 0
530 177 2 0.5897 11.839246055882363 20.586894184536256 4.442416890470204 0 0 0
531 177 2 0.5897 11.410258753234285 19.426538454401797 5.315022042275924 0 0 0
532 178 3 -1.1794 15.373363267804312 21.37315737774363 5.231377061051998 0 0 0
533 178 2 0.5897 15.271241532004849 20.528141155526765 4.793483527036582 0 0 0
4562 1521 2 0.5897 15.155734591126446 23.420942269366915 4.129563301668524 0 0 0
9027 0 1 0 12.554863103028003 21.424165243413206 7.337662017111475 0 0 0
9005 0 1 0 32.74815629659806 17.6280935542457 23.34023071260077 0 0 0
494 165 2 0.5897 16.090907930380464 17.84732306747909 5.840072592424443 0 0 0
534 178 2 0.5897 16.319886803661507 21.484425039765902 5.320512651034147 0 0 0
205 69 3 -1.1794 17.994386140893848 18.458458127481116 3.1263677319818264 0 0 0
206 69 2 0.5897 18.909693957479483 18.447188339724775 2.84651466127324 0 0 0
207 69 2 0.5897 18.03583726126503 18.461356755272494 4.082666063578709 0 0 0
208 70 3 -1.1794 20.729102962493073 17.82410430718389 2.820619178240463 0 0 0
209 70 2 0.5897 21.331874750614276 18.140252937428922 2.1476043530563618 0 0 0
210 70 2 0.5897 21.240922581620033 17.843103351751196 3.629267350720433 0 0 0
247 83 3 -1.1794 18.36737030431785 21.47142524136613 2.49135748149397 0 0 0
248 83 2 0.5897 18.12677380240324 20.602697333999203 2.169399396870779 0 0 0
249 83 2 0.5897 18.231962455337616 21.42264108244084 3.4376749345190647 0 0 0
250 84 3 -1.1794 21.172088573721457 21.418141316995214 2.854461496744874 0 0 0
251 84 2 0.5897 21.15403699236063 21.46506919742863 3.810340888079423 0 0 0
252 84 2 0.5897 20.25740464346104 21.289940080609316 2.603163536934751 0 0 0
255 85 2 0.5897 23.03514663970297 21.449600317824647 2.947938286032382 0 0 0
496 166 3 -1.1794 17.794891240687495 18.33905977805264 5.855108940916158 0 0 0
497 166 2 0.5897 17.89014451646078 17.395350748402794 5.983841107237523 0 0 0
498 166 2 0.5897 17.90151394347763 18.712577616490133 6.729950629829099 0 0 0
499 167 3 -1.1794 21.14727428850446 18.514948092502756 5.926896954867205 0 0 0
500 167 2 0.5897 21.178158937642586 18.488680749321883 6.883237996352311 0 0 0
501 167 2 0.5897 20.70302984191526 17.704199582796807 5.678772597660254 0 0 0
535 179 3 -1.1794 18.205709706476082 21.076512649993095 5.179678745192203 0 0 0
536 179 2 0.5897 19.109839543812644 21.30544599209606 5.3950172582174645 0 0 0
537 179 2 0.5897 18.165941010060152 20.126508120584326 5.28986828589803 0 0 0
538 180 3 -1.1794 20.738005196487187 21.153193594885753 5.794615903304386 0 0 0
539 180 2 0.5897 20.860993537138768 20.212690857950737 5.9233031003465575 0 0 0
540 180 2 0.5897 20.953563636266324 21.541641433579006 6.642480686185572 0 0 0
211 71 3 -1.1794 23.38850077895167 18.196793135329877 1.398600412278216 0 0 0
543 181 2 0.5897 23.947401763643345 20.53379505041944 6.092067213550677 0 0 0
179 60 2 0.5897 29.448401990802324 15.440585565706565 2.934165187204327 0 0 0
212 71 2 0.5897 23.491189218453915 17.25520966272756 1.2603688248467904 0 0 0
213 71 2 0.5897 24.087007167704716 18.426999043134913 2.0112390694638647 0 0 0
214 72 3 -1.1794 27.35313599593768 18.425265027022956 2.6160049445865954 0 0 0
215 72 2 0.5897 27.252154622497006 18.011685383394774 3.4733185106364344 0 0 0
216 72 2 0.5897 28.29247198971177 18.380995666349886 2.437343069032682 0 0 0
217 73 3 -1.1794 30.06340556965466 18.277392638984683 2.5183173273399464 0 0 0
218 73 2 0.5897 31.000137884554302 18.467396368035644 2.466706550241005 0 0 0
219 73 2 0.5897 29.972702710989406 17.726819330286745 3.2960545303192577 0 0 0
253 85 3 -1.1794 23.975395228522125 21.582153434865063 3.0687447352747514 0 0 0
254 85 2 0.5897 24.11545794527736 21.46526145257563 4.008399310260247 0 0 0
256 86 3 -1.1794 26.697765399546167 21.253152211869285 3.221794783635002 0 0 0
257 86 2 0.5897 27.079458994642703 20.385386233314538 3.089410604616292 0 0 0
258 86 2 0.5897 25.78952539081074 21.16235090067953 2.9335441937993307 0 0 0
502 168 3 -1.1794 23.821288171350478 18.96374671050787 6.915336699881357 0 0 0
503 168 2 0.5897 23.09591351417142 18.709469592095243 6.344891843153803 0 0 0
504 168 2 0.5897 23.66943180530446 18.479557804464967 7.7269602734518825 0 0 0
505 169 3 -1.1794 26.792001750407014 18.336643185509104 6.194682007846677 0 0 0
506 169 2 0.5897 27.553596041123086 17.910502409094818 5.801477128661423 0 0 0
507 169 2 0.5897 26.15873639143023 17.629634712449544 6.318560403166336 0 0 0
508 170 3 -1.1794 29.003554343828654 17.182557914530513 5.097504985819936 0 0 0
509 170 2 0.5897 28.897941757763157 16.279362833041755 4.79864627561536 0 0 0
510 170 2 0.5897 29.38467964797319 17.102985287900555 5.9719439920432045 0 0 0
541 181 3 -1.1794 24.259596827538793 21.281136099140195 5.5819226283274705 0 0 0
542 181 2 0.5897 25.13609611741536 21.456189432280357 5.924467836462437 0 0 0
544 182 3 -1.1794 26.8343318594979 21.252462905187176 6.170660863970184 0 0 0
545 182 2 0.5897 27.009868234784044 21.609280754773813 5.29997154134884 0 0 0
546 182 2 0.5897 26.80450990146426 20.30468205237361 6.0400698360934495 0 0 0
547 183 3 -1.1794 29.639340295475943 21.718359094217384 4.978940917100017 0 0 0
548 183 2 0.5897 28.906317141101486 21.738065380243476 4.363700618618083 0 0 0
549 183 2 0.5897 29.232861309521603 21.817972444276784 5.839803390198634 0 0 0
4247 1416 2 0.5897 27.061961644985708 22.955749259234842 2.5901300542666115 0 0 0
4565 1522 2 0.5897 23.560898511338813 23.383184449380803 5.83943559381419 0 0 0
6519 2173 2 0.5897 41.859707288929776 23.0001377125851 23.264271195900452 0 0 0
9043 0 1 0 24.668010372587432 16.60632966453941 4.386796894654916 0 0 0
8704 2902 3 -1.1794 24.422478290110124 22.60684279853208 0.15553584082024227 0 0 1
220 74 3 -1.1794 32.82547541585336 18.39862335827256 2.8848587957591056 0 0 0
221 74 2 0.5897 33.7766209839549 18.451568238210577 2.9784047062290098 0 0 0
222 74 2 0.5897 32.66967569512209 17.535287073363264 2.501963462832991 0 0 0
223 75 3 -1.1794 35.638593784097374 18.465823503108545 2.919285404729195 0 0 0
224 75 2 0.5897 36.03289172848239 18.16264091729379 3.7371126249501336 0 0 0
225 75 2 0.5897 36.2643274949707 18.2096428090305 2.241745270437305 0 0 0
226 76 3 -1.1794 39.241193840741104 18.506584401071553 3.267102246524933 0 0 0
227 76 2 0.5897 40.167527130845656 18.349195037428206 3.0844352013962775 0 0 0
259 87 3 -1.1794 32.309111922428826 21.391357075574145 3.1839604218137834 0 0 0
260 87 2 0.5897 32.3314754593367 20.48448286152402 2.8784915706718244 0 0 0
261 87 2 0.5897 31.386403696470484 21.64016326668052 3.1297642974212683 0 0 0
262 88 3 -1.1794 36.418873716584 21.059529380472473 2.854719466740997 0 0 0
263 88 2 0.5897 36.02722721643204 20.19275162414415 2.7472893288123834 0 0 0
264 88 2 0.5897 36.474321377836596 21.182037698910413 3.80242680380385 0 0 0
265 89 3 -1.1794 38.95925897365047 21.639202232858526 3.7352829833375027 0 0 0
267 89 2 0.5897 38.210784263273865 21.27875104996996 3.2597897586804594 0 0 0
511 171 3 -1.1794 36.7151701979288 17.554953883184446 5.213488749988319 0 0 0
512 171 2 0.5897 36.78926118536383 16.6118216571911 5.359242026526054 0 0 0
513 171 2 0.5897 36.20458648911277 17.87344746735761 5.957866322946404 0 0 0
516 172 2 0.5897 38.331037803623985 18.263034799736335 6.015919078024583 0 0 0
550 184 3 -1.1794 33.62381870298 21.815333802057115 5.601135784345361 0 0 0
551 184 2 0.5897 33.130222182227726 21.35724905913852 6.28139509748753 0 0 0
552 184 2 0.5897 33.17824686455524 21.585884235246937 4.785629469216207 0 0 0
553 185 3 -1.1794 36.26526677568943 21.299853465620515 5.600978201045075 0 0 0
554 185 2 0.5897 36.297366050474224 21.126393424377337 6.541782720756796 0 0 0
555 185 2 0.5897 35.36989183130428 21.598880853408357 5.442490927316429 0 0 0
556 186 3 -1.1794 39.34305861830275 20.965747103508452 6.394122788463749 0 0 0
558 186 2 0.5897 38.87317168774636 21.347828386398547 5.6528724501841205 0 0 0
4254 1418 2 0.5897 33.18274800375228 23.241651594360043 2.5513288714327933 0 0 0
9017 0 1 0 33.158644938521135 15.949541742017015 5.734686493948741 0 0 0
9030 0 1 0 31.411715831955835 19.320127296326 6.214839127404928 0 0 0
9049 0 1 0 34.758722839284616 19.11557873717119 7.683897447821527 0 0 0
228 76 2 0.5897 39.14265294189574 18.305933421671554 4.197834022889419 0 0 0
4256 1419 2 0.5897 36.45128664363822 22.93838166180301 3.1415675762114623 0 0 0
2222 741 2 0.5897 40.72876031274421 21.101668345878274 22.53217445368095 0 0 0
186 62 2 0.5897 42.48775255174466 15.84871333617677 2.615750132892651 0 0 0
475 159 3 -1.1794 41.91474957867624 16.071273041726958 5.388202808604071 0 0 0
514 172 3 -1.1794 39.27460429967255 18.42393439461616 6.020966349644487 0 0 0
229 77 3 -1.1794 42.29469579515794 17.80366193523634 3.2536844267921907 0 0 0
230 77 2 0.5897 42.18197377685715 17.431521935333656 4.12834866682855 0 0 0
231 77 2 0.5897 42.11866854687489 18.737830678410784 3.3658230951622436 0 0 0
232 78 3 -1.1794 44.93421630931518 18.02978581119549 2.9104044241420968 0 0 0
233 78 2 0.5897 45.288168172713334 18.155042911821383 3.7908932692129373 0 0 0
234 78 2 0.5897 43.99382250385292 17.911670266223563 3.0443450399660734 0 0 0
266 89 2 0.5897 39.7085845377753 21.131636189009672 3.423641468334115 0 0 0
268 90 3 -1.1794 41.85951051832205 20.461569546988844 3.298388785425518 0 0 0
269 90 2 0.5897 41.97749533711679 21.341535044232334 2.940656720930458 0 0 0
270 90 2 0.5897 41.97745916963258 20.56841824404288 4.242265581809764 0 0 0
271 91 3 -1.1794 44.87756487698918 21.08313100273773 2.855328265523377 0 0 0
272 91 2 0.5897 45.59862116347903 20.556920330852826 2.5097675017127314 0 0 0
273 91 2 0.5897 44.22501162964722 20.441400787561236 3.135664887286171 0 0 0
515 172 2 0.5897 39.35542517229769 19.377715290458465 6.019559148427603 0 0 0
517 173 3 -1.1794 45.14453056815013 18.202512115889242 5.684233595574515 0 0 0
518 173 2 0.5897 45.23232950245639 17.25429395169956 5.58724013649048 0 0 0
519 173 2 0.5897 45.28563037561821 18.36238545516129 6.617381010790445 0 0 0
557 186 2 0.5897 40.26814705746981 21.0832871408237 6.178188464778793 0 0 0
559 187 3 -1.1794 41.988938172623804 21.302248243346884 5.890263561797892 0 0 0
560 187 2 0.5897 42.101267574972105 22.247769674994352 5.792267659505846 0 0 0
561 187 2 0.5897 42.114001046717846 21.14137149760901 6.825522794391151 0 0 0
4263 1421 2 0.5897 45.3760511657237 22.759605926718198 2.9792535501015034 0 0 0
2223 741 2 0.5897 41.79993755930298 20.381874192960556 23.323611339461472 0 0 0
9024 0 1 0 39.76632647072672 16.12282041928548 0.9676344941921479 0 0 0
562 188 3 -1.1794 3.588815179062365 3.239757263599921 9.040492946531803 0 0 0
563 188 2 0.5897 2.8292126677083584 3.4459881983876697 8.495786654345341 0 0 0
564 188 2 0.5897 3.2165837655529175 2.9837671942037916 9.884379730534793 0 0 0
565 189 3 -1.1794 5.629743143410187 1.3434100685384394 7.786202673561715 0 0 0
566 189 2 0.5897 5.549058526955485 0.39734627924905946 7.907385369569441 0 0 0
567 189 2 0.5897 4.7999243340995 1.6978964460399102 8.105533966512436 0 0 0
598 200 3 -1.1794 1.914123601758579 6.210965921254141 8.431361603708586 0 0 0
599 200 2 0.5897 2.8455066060280214 6.185390052512665 8.65068658227862 0 0 0
600 200 2 0.5897 1.6502310003483802 7.113585436733565 8.609884935362498 0 0 0
601 201 3 -1.1794 4.616533426225535 5.683731436070714 9.146182819477916 0 0 0
602 201 2 0.5897 5.181524913132907 5.560690529862189 8.383373910855333 0 0 0
603 201 2 0.5897 4.198310072405282 4.8324040884669035 9.274879756678967 0 0 0
844 282 3 -1.1794 4.277588951792762 2.365264385242261 12.884745975035546 0 0 0
845 282 2 0.5897 4.546475890586163 3.1482913641379127 12.404329029551416 0 0 0
846 282 2 0.5897 4.691106463279056 1.641349139202782 12.414446250495699 0 0 0
880 294 3 -1.1794 2.656251683954268 6.46257772884003 12.252725343940734 0 0 0
881 294 2 0.5897 2.5415889279225916 6.262982809490408 13.181835784280478 0 0 0
882 294 2 0.5897 3.4781616519277048 6.0335510451457655 12.014750602961666 0 0 0
883 295 3 -1.1794 4.889267812871684 4.847748849708341 11.881470574454774 0 0 0
884 295 2 0.5897 5.625669568226818 5.233152900631094 12.35624251341498 0 0 0
885 295 2 0.5897 4.963706035788154 5.20137507899945 10.995106717141143 0 0 0
1117 373 3 -1.1794 2.4620091415439576 3.2141709041649813 14.806339577116047 0 0 0
1118 373 2 0.5897 2.9915040098116275 2.871133300699474 14.08648300445658 0 0 0
1120 374 3 -1.1794 5.598161864139974 2.8056323137971786 15.48538528478068 0 0 0
1121 374 2 0.5897 5.1904109751983425 2.5849127946014856 14.6479756436304 0 0 0
1122 374 2 0.5897 6.538674797239857 2.771669477387453 15.310699237571619 0 0 0
1159 387 3 -1.1794 2.4972976912123546 5.942480048544926 14.95486943386684 0 0 0
1160 387 2 0.5897 2.44492150019 4.987820340020809 14.908897048616971 0 0 0
1161 387 2 0.5897 2.785962627551284 6.124199922927084 15.849230849825085 0 0 0
1162 388 3 -1.1794 5.996988942543822 5.607550069415376 15.251231575658215 0 0 0
1163 388 2 0.5897 5.681941504654654 4.705256957049255 15.304562010319454 0 0 0
9014 0 1 0 0.7270898467008321 3.572148279243671 11.01335686105863 0 0 0
9020 0 1 0 7.657784891911025 4.478632436127596 8.31399748642273 0 0 0
9008 0 1 0 7.312288814384617 1.7778799913944876 11.323419447110153 0 0 0
9059 0 1 0 7.2412961870848225 7.416302847682244 10.579443187520456 0 0 0
568 190 3 -1.1794 10.310981769780586 1.899179528430796 8.537827803567898 0 0 0
569 190 2 0.5897 9.64024118211662 1.501868893686903 9.093241158471555 0 0 0
570 190 2 0.5897 10.74122581466179 1.1571286112528878 8.112995102500108 0 0 0
604 202 3 -1.1794 10.240059599394522 6.922026218227219 8.804153538155058 0 0 0
605 202 2 0.5897 10.081791125137368 7.021533937870622 9.742919359792962 0 0 0
606 202 2 0.5897 10.981330257907866 6.319003181541598 8.7483460664501 0 0 0
607 203 3 -1.1794 12.632169626542513 5.506362625407608 8.892783253682772 0 0 0
608 203 2 0.5897 13.403484764843801 5.753926529697036 8.382864649898696 0 0 0
609 203 2 0.5897 12.788965065544588 5.877964721785432 9.760861983817986 0 0 0
847 283 3 -1.1794 10.784236861814014 1.3340753761529491 13.464748444075271 0 0 0
848 283 2 0.5897 10.29545586260923 0.5878023193792274 13.811738060775046 0 0 0
849 283 2 0.5897 10.147516370642268 2.0484360203267524 13.442199914100835 0 0 0
850 284 3 -1.1794 12.655275031208138 3.129302774095172 11.190496143373059 0 0 0
851 284 2 0.5897 12.18449667485961 3.049453580024567 10.360903469760991 0 0 0
852 284 2 0.5897 12.36166905410578 2.378318550653333 11.706296884009335 0 0 0
853 285 3 -1.1794 15.402306210816748 3.8633018657456755 12.579552258485016 0 0 0
855 285 2 0.5897 14.743117653255075 3.726685012449081 11.899082513754934 0 0 0
886 296 3 -1.1794 12.808320692511272 6.1786848946061745 11.55938649314415 0 0 0
887 296 2 0.5897 12.553720254344602 5.318002103329162 11.892006353818779 0 0 0
888 296 2 0.5897 12.424264514083227 6.798752008074144 12.179265982584665 0 0 0
889 297 3 -1.1794 15.44292532946707 6.510855118635028 11.700004721812993 0 0 0
890 297 2 0.5897 15.707769491400295 5.629023412013563 11.961657682906015 0 0 0
891 297 2 0.5897 14.495462863791975 6.450565015057829 11.577890491770871 0 0 0
1123 375 3 -1.1794 8.39847340521592 3.0025170970923263 14.695057454870522 0 0 0
1124 375 2 0.5897 8.695564476143488 3.8799060507930405 14.453898100303853 0 0 0
1126 376 3 -1.1794 11.369119613154666 3.409154661459559 15.131753516012965 0 0 0
1127 376 2 0.5897 12.317058836406266 3.487535072874795 15.238989819735789 0 0 0
1129 377 3 -1.1794 14.146909804778526 3.7927033208703373 15.012508017465136 0 0 0
1130 377 2 0.5897 14.64352872134076 3.637938255954917 14.20898374137687 0 0 0
1165 389 3 -1.1794 8.52708857376856 6.045536679197519 14.449144662781492 0 0 0
1166 389 2 0.5897 9.094699522700177 5.757140658218781 15.163901564212717 0 0 0
1167 389 2 0.5897 7.6439368333963635 5.811577889111745 14.734693600686375 0 0 0
1168 390 3 -1.1794 12.071236130145696 6.314487953414046 14.761372470010516 0 0 0
1169 390 2 0.5897 13.010208224461273 6.353905625633236 14.943058023837635 0 0 0
1170 390 2 0.5897 11.88394510074131 5.3804861080959245 14.66759209477323 0 0 0
1171 391 3 -1.1794 15.186548796073511 6.429606229985603 14.960818831306407 0 0 0
1172 391 2 0.5897 14.879782393548838 5.672364699721635 14.46210896995757 0 0 0
9040 0 1 0 9.623389519547237 4.653171490335602 11.594713446637517 0 0 0
1128 376 2 0.5897 11.246130673253383 2.568158027675001 14.691491939344697 0 0 0
9039 0 1 0 15.432825670922004 1.6406342741329354 10.016274999417536 0 0 0
571 191 3 -1.1794 18.605416144501962 2.539314474945549 8.638568240152713 0 0 0
572 191 2 0.5897 18.203204237352384 3.3272497009858903 8.273033664656996 0 0 0
573 191 2 0.5897 18.284069829747505 2.5016601225949606 9.539429269111086 0 0 0
574 192 3 -1.1794 21.43998853633732 2.5835911085229073 8.500563418640537 0 0 0
575 192 2 0.5897 20.96462861892214 1.7818316738647653 8.718385889504763 0 0 0
576 192 2 0.5897 20.865469233822278 3.290567377032838 8.79440703598948 0 0 0
579 193 2 0.5897 23.211533552308843 2.8266337323111386 8.554073913461211 0 0 0
610 204 3 -1.1794 17.487395620026195 6.038323781572325 8.550276191586946 0 0 0
611 204 2 0.5897 17.17690442174642 5.834933117402967 7.667972761828722 0 0 0
612 204 2 0.5897 18.422677936372526 5.835862983564374 8.52817209068002 0 0 0
613 205 3 -1.1794 20.00797188264632 5.185669898117808 8.929127480134673 0 0 0
614 205 2 0.5897 20.3179150273671 5.475822738691469 9.787020009860806 0 0 0
615 205 2 0.5897 20.635634088392244 5.556858685365878 8.309054001828267 0 0 0
854 285 2 0.5897 16.132660704163058 3.300448753340057 12.322625834735026 0 0 0
856 286 3 -1.1794 18.143165230218735 2.0810815161971843 12.255293036304685 0 0 0
857 286 2 0.5897 18.25388585849912 1.1316841063380885 12.30646525573475 0 0 0
858 286 2 0.5897 18.072492617155753 2.363940216288491 13.167010830933739 0 0 0
859 287 3 -1.1794 21.163402248638963 3.050023754197063 12.146963951427065 0 0 0
860 287 2 0.5897 20.92642843193508 3.1244353062855694 13.071377099570887 0 0 0
861 287 2 0.5897 20.475653535004675 2.503956736026916 11.76611669183006 0 0 0
864 288 2 0.5897 22.995180727412073 2.56676220045463 12.101291011600074 0 0 0
892 298 3 -1.1794 21.79673249298909 5.600613097471648 11.135902749875115 0 0 0
893 298 2 0.5897 21.615906871783423 4.682182892625534 11.335952655330926 0 0 0
894 298 2 0.5897 21.946633950780708 6.007129974382366 11.989428055626894 0 0 0
1132 378 3 -1.1794 18.30914566383186 3.248072266375751 14.857773337842564 0 0 0
1134 378 2 0.5897 19.261070829154217 3.162839139328724 14.804804838114462 0 0 0
1135 379 3 -1.1794 21.01500644430089 3.4850979744511053 14.86162980787313 0 0 0
1136 379 2 0.5897 21.855366627139574 3.1210763184217463 15.140044764750368 0 0 0
1174 392 3 -1.1794 17.873970510279094 6.59296492824607 15.83402619653629 0 0 0
1175 392 2 0.5897 18.61735264139239 6.45045270681029 15.24810359161256 0 0 0
1176 392 2 0.5897 17.117265928555998 6.270576606177804 15.344437805375392 0 0 0
1177 393 3 -1.1794 21.19804217561206 6.293784358431566 15.146880988733804 0 0 0
1178 393 2 0.5897 22.127171019766458 6.162293107836549 14.958038215701508 0 0 0
9037 0 1 0 18.546386798811966 6.059036281828616 12.260520585740528 0 0 0
1137 379 2 0.5897 20.912893356376305 4.280332425031338 15.38451319021535 0 0 0
577 193 3 -1.1794 24.154835426318233 2.868459004185384 8.71112217637607 0 0 0
578 193 2 0.5897 24.287515036989134 2.361251802154292 9.511977262720992 0 0 0
580 194 3 -1.1794 26.954993595447807 3.667077382166556 8.910157446881117 0 0 0
581 194 2 0.5897 27.144172201780513 3.314063149885598 8.040775838299705 0 0 0
582 194 2 0.5897 26.042255300358697 3.428798480183494 9.072526884722281 0 0 0
583 195 3 -1.1794 30.201895753213595 3.1609076419879565 8.912005084215629 0 0 0
584 195 2 0.5897 29.282110416530816 3.145158491674596 8.647470126770507 0 0 0
585 195 2 0.5897 30.176344638942254 3.167273260297334 9.868842835636706 0 0 0
616 206 3 -1.1794 24.16624178201538 6.299158708927621 9.556406573620364 0 0 0
617 206 2 0.5897 24.0597658889283 5.860678781165747 10.400581399622451 0 0 0
618 206 2 0.5897 23.93046151991079 5.634430456990573 8.909277344703774 0 0 0
619 207 3 -1.1794 26.871900439244467 6.325064018077803 8.751195544106283 0 0 0
620 207 2 0.5897 26.987754979524034 5.3769913099086395 8.688204867824249 0 0 0
621 207 2 0.5897 25.926724996054432 6.445809515482637 8.842277042070291 0 0 0
622 208 3 -1.1794 29.651029612532565 6.30663398644891 8.888102954838878 0 0 0
623 208 2 0.5897 30.09134088365016 5.781942922073811 9.556726701787785 0 0 0
624 208 2 0.5897 28.7228794561898 6.0962872170163145 8.990689610010634 0 0 0
862 288 3 -1.1794 23.89835810526843 2.250326864938311 12.12055881603842 0 0 0
863 288 2 0.5897 23.825609130204747 1.3327249322603238 12.383134867495276 0 0 0
865 289 3 -1.1794 29.945343745114045 3.310010509553927 11.7323442448764 0 0 0
866 289 2 0.5897 30.163263012231575 2.8369799910001845 12.535453933982277 0 0 0
867 289 2 0.5897 29.078796418527098 3.6805745582904814 11.899705840478573 0 0 0
895 299 3 -1.1794 24.85896703747603 4.847679253404497 12.133705313512813 0 0 0
896 299 2 0.5897 24.80324776380821 5.145598898705496 13.041654155407926 0 0 0
897 299 2 0.5897 24.621870212051025 3.9210268647269393 12.17020664536033 0 0 0
898 300 3 -1.1794 27.679179697418775 4.5430925368842505 12.309301691206374 0 0 0
899 300 2 0.5897 26.779574163128636 4.617922529111625 11.990958781343112 0 0 0
900 300 2 0.5897 27.600558523692058 4.582912851615473 13.262435976800555 0 0 0
901 301 3 -1.1794 29.98500463251899 6.212544512160742 12.048375424593004 0 0 0
902 301 2 0.5897 29.124374220990855 5.802563594039753 11.961981234367261 0 0 0
903 301 2 0.5897 30.603864336303925 5.483900598720322 12.000173693375396 0 0 0
1138 380 3 -1.1794 23.56989529659165 2.7932625149720156 15.401025809788834 0 0 0
1139 380 2 0.5897 24.348068868287417 2.424183644725318 14.983343341902396 0 0 0
1141 381 3 -1.1794 26.007699061790074 2.1238330723269265 14.587249509917088 0 0 0
1142 381 2 0.5897 26.472323302847716 1.6669206278080901 13.886116100889035 0 0 0
1143 381 2 0.5897 26.688470317279123 2.6179502211887673 15.044010774876357 0 0 0
1144 382 3 -1.1794 29.99232457928027 2.9798480121603714 14.862217464119276 0 0 0
1145 382 2 0.5897 29.727520472337314 2.719757126823218 15.744523601729604 0 0 0
1146 382 2 0.5897 29.31828905129258 3.5990765778249942 14.582102695792708 0 0 0
1180 394 3 -1.1794 24.134590229988405 5.4990367814940075 15.242104881998376 0 0 0
1181 394 2 0.5897 23.99340629629234 4.553435562326976 15.2883360963015 0 0 0
1182 394 2 0.5897 24.294233900611587 5.7624412341558235 16.148396145723922 0 0 0
1183 395 3 -1.1794 27.686439262924605 4.825803175229644 14.899017883622793 0 0 0
1184 395 2 0.5897 28.3800326206494 5.467517296218099 15.051868202826311 0 0 0
1185 395 2 0.5897 26.899808157017524 5.352112515443675 14.756042939076982 0 0 0
1186 396 3 -1.1794 29.80746956373882 6.630436279546979 14.844279111617698 0 0 0
1187 396 2 0.5897 29.762557927372814 6.773961838987511 13.898966868068106 0 0 0
1188 396 2 0.5897 30.715574465380776 6.37417164583295 15.005232000631588 0 0 0
9032 0 1 0 26.699616679715458 7.818519634415278 13.171510311235407 0 0 0
9185 0 1 0 28.546744763139472 0.6417239164278974 9.896006244787644 0 1 0
586 196 3 -1.1794 32.88423523116058 2.5522269211181863 9.4053698293595 0 0 0
587 196 2 0.5897 32.02013541652969 2.61956620487385 8.999132441898121 0 0 0
588 196 2 0.5897 33.04061762770594 1.611017139034931 9.48218541894055 0 0 0
589 197 3 -1.1794 39.257044165688235 3.3607092982154683 9.305704007968142 0 0 0
590 197 2 0.5897 38.98024611015307 3.110373153562073 8.4242583103005 0 0 0
625 209 3 -1.1794 32.22199644807675 5.22940648766392 9.898637941925696 0 0 0
626 209 2 0.5897 32.46076204305991 4.302818968986391 9.924298055381312 0 0 0
627 209 2 0.5897 32.48948441257697 5.522122940842955 9.027432374696781 0 0 0
628 210 3 -1.1794 36.82159866660563 4.290223956620399 7.754779619112421 0 0 0
629 210 2 0.5897 37.41053975566827 4.856393815644357 8.253610608722365 0 0 0
630 210 2 0.5897 36.244100458997856 3.904709570560548 8.413647296071018 0 0 0
631 211 3 -1.1794 38.81347913752643 6.102486167405956 9.147891524915709 0 0 0
633 211 2 0.5897 38.7809995844762 6.187305383214213 10.100772805366745 0 0 0
868 290 3 -1.1794 33.285556303770264 3.3669836586767494 12.434081519525806 0 0 0
869 290 2 0.5897 34.22315533586779 3.459098968730732 12.264804493492296 0 0 0
870 290 2 0.5897 32.94051502957062 2.9421238724467487 11.648796514929987 0 0 0
871 291 3 -1.1794 35.897745799672116 3.125616728817017 11.609826039411107 0 0 0
872 291 2 0.5897 35.643585648866576 2.2415602278373155 11.34510205772098 0 0 0
873 291 2 0.5897 36.78073441008984 3.025118890965252 11.96544413751147 0 0 0
874 292 3 -1.1794 38.556415762933604 2.4610618510921345 12.33170259405862 0 0 0
875 292 2 0.5897 39.051897359664004 2.8748256760802193 11.624928463851566 0 0 0
904 302 3 -1.1794 33.390091273285734 6.232348431030899 11.977814188125919 0 0 0
905 302 2 0.5897 32.93111173133304 5.754177075539444 11.287218905647173 0 0 0
906 302 2 0.5897 33.060464055151506 5.852750480617455 12.792358942934232 0 0 0
907 303 3 -1.1794 36.15256792815383 6.691703102235002 12.37398351330098 0 0 0
908 303 2 0.5897 36.73943526745964 6.1003683573656575 11.902664061904474 0 0 0
909 303 2 0.5897 35.27360737235555 6.409745127082997 12.120681555440965 0 0 0
910 304 3 -1.1794 39.120789346911074 5.881678846961772 11.857043485795362 0 0 0
912 304 2 0.5897 39.089181975626026 5.975044615353023 12.809154682333455 0 0 0
1147 383 3 -1.1794 32.735152689212086 2.8792558460980713 15.163035543285947 0 0 0
1148 383 2 0.5897 32.98722947917334 2.8665983811243674 14.239710596154056 0 0 0
1149 383 2 0.5897 31.778132373583116 2.865368243495872 15.15074181119833 0 0 0
1150 384 3 -1.1794 39.33820523885839 2.5979638619417313 15.193687850116387 0 0 0
1151 384 2 0.5897 38.96498216062638 2.5831080231666963 14.31237274945601 0 0 0
1189 397 3 -1.1794 32.48301129164754 6.07827964733166 14.665508942088508 0 0 0
1191 397 2 0.5897 32.63436735583019 7.0053970990547825 14.849292641727496 0 0 0
1192 398 3 -1.1794 36.569333180100536 5.883289184547868 15.036800744907936 0 0 0
1193 398 2 0.5897 36.33624532281532 6.131718011069571 14.14226929079717 0 0 0
1194 398 2 0.5897 35.79157143553797 6.092043781667357 15.554236876240056 0 0 0
1197 399 2 0.5897 38.52313511515868 5.275424860106089 14.807315677563468 0 0 0
9028 0 1 0 35.12120268384783 6.877553375931182 8.858707288267631 0 0 0
632 211 2 0.5897 39.146620345478276 5.217922169638376 8.996910108227546 0 0 0
876 292 2 0.5897 38.143104185453495 1.701067401745582 11.922051320162632 0 0 0
1196 399 2 0.5897 39.30053235905593 6.5508336453709735 14.560574534370307 0 0 0
591 197 2 0.5897 40.213416709983754 3.339561362153193 9.27199547906201 0 0 0
592 198 3 -1.1794 41.87625129959771 3.3584068433715877 9.00720038939802 0 0 0
593 198 2 0.5897 41.933491427469875 3.38187910466781 8.052001627856644 0 0 0
594 198 2 0.5897 42.661245970065586 2.88523375761893 9.283103693476258 0 0 0
595 199 3 -1.1794 44.67092670068323 3.0622097064191474 8.880634781424664 0 0 0
596 199 2 0.5897 44.80852697429936 4.008928221579424 8.912623784867337 0 0 0
597 199 2 0.5897 44.79085716894065 2.771585862596094 9.784729231618744 0 0 0
634 212 3 -1.1794 42.35321420396619 6.900774544329809 9.265451542556109 0 0 0
635 212 2 0.5897 43.11834606614864 6.484252433667292 8.86882224735746 0 0 0
636 212 2 0.5897 41.60527838124198 6.501094059279511 8.821515232707238 0 0 0
637 213 3 -1.1794 45.16206908711388 5.846844625780878 8.764577420231939 0 0 0
638 213 2 0.5897 46.11524742108937 5.75927411935072 8.760790803073538 0 0 0
639 213 2 0.5897 44.94584862924897 6.077492406657048 9.66806077963534 0 0 0
877 293 3 -1.1794 44.47879672777021 2.343543026789315 11.747089627580769 0 0 0
878 293 2 0.5897 44.63339168942996 1.4002370831524165 11.697025616143232 0 0 0
879 293 2 0.5897 44.65522089213913 2.5674824100233895 12.660849891022348 0 0 0
911 304 2 0.5897 39.971139553966786 5.477879526160159 11.683600196554863 0 0 0
913 305 3 -1.1794 41.68091682686703 4.87655230956772 11.63751102705853 0 0 0
914 305 2 0.5897 41.86863236256976 3.9383746879453447 11.60891514356977 0 0 0
915 305 2 0.5897 42.43999155543033 5.285941951523458 11.22225434126412 0 0 0
916 306 3 -1.1794 44.42716262922025 5.503381691756043 11.377541304506684 0 0 0
917 306 2 0.5897 45.0201429731458 4.9087867659860915 11.836957300004851 0 0 0
918 306 2 0.5897 44.59359797061159 6.359865838668552 11.771198636584424 0 0 0
1153 385 3 -1.1794 42.16313885421897 2.402353459066336 15.39623446975564 0 0 0
1154 385 2 0.5897 42.92353372910698 2.371017372641915 14.815674766997997 0 0 0
1156 386 3 -1.1794 45.26755741992279 3.251885558918286 14.579546725666038 0 0 0
1157 386 2 0.5897 46.17337881658308 3.196696119776893 14.275123358432975 0 0 0
1158 386 2 0.5897 45.31583703471927 3.0510823452968037 15.514201222987614 0 0 0
1195 399 3 -1.1794 39.36734422321874 5.598410811919768 14.492318946242804 0 0 0
1200 400 2 0.5897 40.65439320918198 5.183684852120562 15.559372682080665 0 0 0
1201 401 3 -1.1794 45.37237065269426 5.900138554309121 15.560270304071489 0 0 0
1202 401 2 0.5897 45.44523252892233 4.9903166531749426 15.271916363030137 0 0 0
1203 401 2 0.5897 44.643292305763026 6.255369915808101 15.05185360598419 0 0 0
9068 0 1 0 42.5186047924621 7.116835257946423 13.927895779671882 0 0 0
1152 384 2 0.5897 40.24230855359194 2.3062978338638542 15.076381323898554 0 0 0
1155 385 2 0.5897 42.01847468322892 3.335638718021064 15.552063961929864 0 0 0
9069 0 1 0 5.224443084624442 8.419166539880571 13.323349504412093 0 0 0
640 214 3 -1.1794 2.28258715005666 9.210348153747947 8.904846764151428 0 0 0
641 214 2 0.5897 3.099232975065798 9.312477861946173 9.393612839323154 0 0 0
642 214 2 0.5897 2.5324425619527564 9.340932938265551 7.9901046615370275 0 0 0
643 215 3 -1.1794 5.032715579758013 10.119581085748619 9.799068712029802 0 0 0
644 215 2 0.5897 5.9101144368035685 10.062701949321665 9.420693354983129 0 0 0
645 215 2 0.5897 5.161451478427909 10.561674975922658 10.638242120571773 0 0 0
679 227 3 -1.1794 2.77487615829362 11.887818305288649 9.032255014026289 0 0 0
680 227 2 0.5897 2.2134732651185316 11.150215452065183 8.793506864934029 0 0 0
681 227 2 0.5897 2.851784720015606 11.83241257433784 9.984750243393648 0 0 0
682 228 3 -1.1794 5.634147273862134 12.808002853627563 8.627488743902362 0 0 0
683 228 2 0.5897 6.361497142565955 12.192872107663216 8.721345705065648 0 0 0
684 228 2 0.5897 4.850185412758911 12.274133537773315 8.756406773618098 0 0 0
718 240 3 -1.1794 3.0647340763868978 14.568242723593018 8.346768091034745 0 0 0
719 240 2 0.5897 2.873684667600358 13.685689781908216 8.664310761777047 0 0 0
720 240 2 0.5897 3.5438072710691877 14.9829592900488 9.06421559104041 0 0 0
721 241 3 -1.1794 5.806712562271171 15.515548451820003 9.12047703721153 0 0 0
722 241 2 0.5897 5.478134507670478 15.953118000239561 8.335110087038828 0 0 0
723 241 2 0.5897 5.781077693831432 14.583418013816114 8.904357492913013 0 0 0
919 307 3 -1.1794 1.910193688022734 9.178701449067342 11.812031486009017 0 0 0
920 307 2 0.5897 2.2679820088289224 8.304014058998881 11.96415435524639 0 0 0
921 307 2 0.5897 1.3271061375726665 9.072104263161545 11.060447948654746 0 0 0
961 321 3 -1.1794 3.005906475124082 12.03888235317589 11.840608909755414 0 0 0
962 321 2 0.5897 3.947831808938828 12.003347604577765 11.67403806235641 0 0 0
963 321 2 0.5897 2.764971776625741 11.136424776055117 12.049780248261648 0 0 0
964 322 3 -1.1794 5.673999150480098 11.78618095204291 11.68953740172452 0 0 0
965 322 2 0.5897 6.103088121218213 12.522386915908653 11.253515284760265 0 0 0
966 322 2 0.5897 5.799803640299825 11.953965092984065 12.623482569154014 0 0 0
1006 336 3 -1.1794 2.6752367542709172 14.799977927901988 12.581616774719558 0 0 0
1007 336 2 0.5897 2.675130831915647 13.904170090327758 12.244331131801049 0 0 0
1008 336 2 0.5897 1.7486705647027887 15.021844958841326 12.67371558849839 0 0 0
1009 337 3 -1.1794 5.291520513876112 15.278979420139834 11.919262145710512 0 0 0
1010 337 2 0.5897 5.356121792592585 15.203919770761644 10.967198327410479 0 0 0
1011 337 2 0.5897 4.351223500262932 15.265211048001653 12.097826523033264 0 0 0
1204 402 3 -1.1794 3.0263885778758226 9.660200101141847 15.374198649829081 0 0 0
1205 402 2 0.5897 2.8591096527628705 8.994546028932971 14.706999662069107 0 0 0
1207 403 3 -1.1794 6.464011575982598 10.162316126369499 15.787704316937221 0 0 0
1208 403 2 0.5897 5.787901234043103 9.500755165094294 15.64126664939089 0 0 0
1209 403 2 0.5897 7.255238351776177 9.786310276477142 15.40194106675716 0 0 0
1243 415 3 -1.1794 2.8647516438771374 12.386167595717106 15.311450152182825 0 0 0
1245 415 2 0.5897 3.426822532772742 12.758823928784627 14.632159741544834 0 0 0
1246 416 3 -1.1794 5.91348169421985 12.830825497027176 14.265111493074436 0 0 0
1247 416 2 0.5897 6.8580739996873215 12.675984110229772 14.263925555252255 0 0 0
1248 416 2 0.5897 5.604504689044657 12.423304250720097 15.074241597820366 0 0 0
1285 429 3 -1.1794 2.8326165358349362 15.569427276583498 15.265915246738144 0 0 0
1286 429 2 0.5897 2.9863398766338154 15.411739616870701 14.334391297271782 0 0 0
1287 429 2 0.5897 2.438431163460433 14.757576831280305 15.58489640201296 0 0 0
1288 430 3 -1.1794 6.365103210946879 15.598533294267815 15.225663373853784 0 0 0
1289 430 2 0.5897 6.0831570100111865 14.891572331331501 14.645193413975525 0 0 0
1244 415 2 0.5897 2.799223739699178 11.458137882204245 15.086286145549254 0 0 0
9053 0 1 0 8.71187915759866 15.47060720225017 12.340805657151764 0 0 0
646 216 3 -1.1794 10.445252825363252 9.671562403067522 8.481191128511787 0 0 0
647 216 2 0.5897 10.447939912899544 8.71877205598154 8.38945664536757 0 0 0
648 216 2 0.5897 9.686846991813615 9.85721099076742 9.03489416014771 0 0 0
649 217 3 -1.1794 13.067524263969421 8.777039175890891 9.281324017382191 0 0 0
650 217 2 0.5897 12.235077368064292 9.084160187257474 8.922238676216839 0 0 0
651 217 2 0.5897 13.533858063324125 8.413164320389448 8.528755150845782 0 0 0
685 229 3 -1.1794 7.744343795478195 10.9157685146863 9.16100780412149 0 0 0
686 229 2 0.5897 8.193036593604116 11.48903907393275 9.782512016883999 0 0 0
687 229 2 0.5897 8.158212831415323 11.10426092403489 8.318740067440144 0 0 0
688 230 3 -1.1794 12.908559648689236 11.672071533101342 8.279070989546426 0 0 0
689 230 2 0.5897 13.848062787973884 11.771610347852425 8.4328854030579 0 0 0
690 230 2 0.5897 12.729222465946348 10.75267199845802 8.47598377870223 0 0 0
691 231 3 -1.1794 15.456319918782741 12.326441167680322 8.884979461533117 0 0 0
692 231 2 0.5897 15.238627200886054 12.137007066928511 9.797643972625243 0 0 0
693 231 2 0.5897 15.184426652999997 13.235255439173564 8.757063338570388 0 0 0
725 242 2 0.5897 8.298102581907704 15.059327876239458 7.582426278928128 0 0 0
726 242 2 0.5897 7.349628861065156 15.850555847570714 8.457784046728655 0 0 0
727 243 3 -1.1794 12.671105798714029 15.691265714210425 8.21578240760227 0 0 0
728 243 2 0.5897 12.120277379434947 15.388579078943291 8.93772474583326 0 0 0
729 243 2 0.5897 13.564455329938975 15.49125152423004 8.495340687257151 0 0 0
730 244 3 -1.1794 15.058803199060684 15.08700197188444 9.17832813158498 0 0 0
732 244 2 0.5897 14.983060602711594 14.881145720478607 10.110056735168408 0 0 0
922 308 3 -1.1794 9.46882596449371 9.209627242056747 12.244831013975357 0 0 0
923 308 2 0.5897 10.417259349600373 9.083951312469278 12.214639127881073 0 0 0
924 308 2 0.5897 9.217300816823734 8.927989879615756 13.124403281297147 0 0 0
925 309 3 -1.1794 12.124759652246876 8.813344464345956 11.962153233664013 0 0 0
926 309 2 0.5897 12.515775936594503 8.679064205579225 11.098841619294392 0 0 0
927 309 2 0.5897 12.51768196771693 9.626349205071408 12.279749193249245 0 0 0
928 310 3 -1.1794 15.159642897288276 9.070824797683839 12.162210170977131 0 0 0
929 310 2 0.5897 15.19513696874147 9.126003181651734 13.117159060882967 0 0 0
930 310 2 0.5897 15.226187056868891 8.134820240148363 11.973267659884016 0 0 0
967 323 3 -1.1794 8.829051681304742 11.852675054931328 12.235409835258439 0 0 0
968 323 2 0.5897 8.943699493679468 10.913834685516944 12.08821427287896 0 0 0
969 323 2 0.5897 8.85283849234391 11.951026914009905 13.187246475943363 0 0 0
970 324 3 -1.1794 11.80046513541606 11.849456260636668 12.508669832533984 0 0 0
971 324 2 0.5897 10.895735858903342 11.985515467310483 12.227270643041916 0 0 0
972 324 2 0.5897 12.329393283268292 12.148707632036738 11.769132382598555 0 0 0
973 325 3 -1.1794 14.83473452505196 11.85061156681213 11.618617077125545 0 0 0
974 325 2 0.5897 14.853359784104367 12.222624061338548 12.500372223683934 0 0 0
975 325 2 0.5897 14.937923081662627 10.908577006119605 11.753361326542096 0 0 0
1012 338 3 -1.1794 12.215011579262164 15.191464228166327 12.200739578082416 0 0 0
1013 338 2 0.5897 13.155865609702944 15.053202296693824 12.091603852288655 0 0 0
1014 338 2 0.5897 12.081076822768965 15.193383846055792 13.148521533522775 0 0 0
1015 339 3 -1.1794 14.985101896517087 15.060618409894081 11.832231587761953 0 0 0
1016 339 2 0.5897 15.534126580886904 14.755955613060678 12.554716547099618 0 0 0
1210 404 3 -1.1794 8.832501694174647 8.900281922251182 14.956015185815565 0 0 0
1211 404 2 0.5897 8.539680024840616 8.00163169486724 14.804631617115977 0 0 0
1212 404 2 0.5897 9.784021503624203 8.832534211693751 15.035094051448775 0 0 0
1213 405 3 -1.1794 11.691944428092297 8.965666407765877 15.37211622263947 0 0 0
1214 405 2 0.5897 12.565604332884057 9.234614638591232 15.088184732727079 0 0 0
1215 405 2 0.5897 11.659897661298118 8.026016481940097 15.19249743234114 0 0 0
1216 406 3 -1.1794 14.561704648720585 9.141141850727703 14.87639579186375 0 0 0
1217 406 2 0.5897 15.231181496772146 9.608077204346749 15.376399800205371 0 0 0
1218 406 2 0.5897 14.828418736773706 8.222769909458622 14.917486808173784 0 0 0
1249 417 3 -1.1794 8.539574720728075 12.389785848761255 14.981712996874018 0 0 0
1250 417 2 0.5897 8.682272730423964 11.888272191433614 15.784429138444583 0 0 0
1251 417 2 0.5897 8.775861453664179 13.287675434249428 15.214510742622503 0 0 0
1252 418 3 -1.1794 12.178431587270833 12.18869056632947 15.124851539094584 0 0 0
1253 418 2 0.5897 11.994325348150156 12.033777101905164 14.19838582723582 0 0 0
1254 418 2 0.5897 11.48206060253731 11.723965646521359 15.588888245158206 0 0 0
1255 419 3 -1.1794 14.70258811742109 12.416457286907747 14.599740019772634 0 0 0
1256 419 2 0.5897 15.073460374013798 12.105690534935624 15.42563932566293 0 0 0
1257 419 2 0.5897 13.755955366885372 12.335562120065193 14.716248856954998 0 0 0
1292 431 2 0.5897 9.567894063908957 15.197528877334154 15.187803097042483 0 0 0
1293 431 2 0.5897 8.102935705558972 15.322202683895826 15.54870984445231 0 0 0
1294 432 3 -1.1794 11.510632090221796 14.764117248134905 14.94580774218676 0 0 0
1295 432 2 0.5897 11.72340193782337 13.832382586102455 14.999018809333943 0 0 0
9054 0 1 0 10.32165763566286 13.494592986422747 9.525362181000146 0 0 0
9061 0 1 0 22.967089077403124 8.146931170382302 12.90946850646979 0 0 0
652 218 3 -1.1794 17.6749044990234 8.843631571758559 8.777592423512989 0 0 0
653 218 2 0.5897 17.566408968113905 9.141934930366999 9.680629355112869 0 0 0
654 218 2 0.5897 17.618038757406783 7.889644799847332 8.831512733976272 0 0 0
655 219 3 -1.1794 20.451440677357116 10.149063094864053 7.959526062430363 0 0 0
656 219 2 0.5897 21.3640453562565 10.383432780562785 7.790838691429856 0 0 0
657 219 2 0.5897 20.459274264910984 9.77146546768256 8.839066035931792 0 0 0
694 232 3 -1.1794 18.053230614859817 11.810062092240743 9.16646566625247 0 0 0
695 232 2 0.5897 17.12469415436553 11.839685323027831 8.935869896111999 0 0 0
696 232 2 0.5897 18.362888528858846 10.97792141804157 8.808854534529901 0 0 0
697 233 3 -1.1794 21.281178174092748 12.758858356113647 8.564359750141229 0 0 0
698 233 2 0.5897 20.708100918175294 12.069066578561008 8.229691723864061 0 0 0
699 233 2 0.5897 21.263761044192222 12.64529902031792 9.514640516189324 0 0 0
731 244 2 0.5897 15.990776594502613 14.985415969703544 8.985098311134173 0 0 0
733 245 3 -1.1794 17.723814551202903 14.42337074035304 8.400195516116266 0 0 0
734 245 2 0.5897 17.857773285912895 13.504766440058436 8.633547375373222 0 0 0
735 245 2 0.5897 18.4418488040818 14.887487872899484 8.83060688962411 0 0 0
736 246 3 -1.1794 21.017617023962323 15.427136901319054 8.635198093774841 0 0 0
737 246 2 0.5897 20.942662506572805 15.59709256360023 9.574202244740864 0 0 0
738 246 2 0.5897 21.00073963583351 14.472894535354724 8.561927036502622 0 0 0
931 311 3 -1.1794 17.413229890368292 9.82119798403208 11.282165691583199 0 0 0
932 311 2 0.5897 18.152061151341073 9.39157640930868 11.71319425021767 0 0 0
933 311 2 0.5897 16.639438553727206 9.395337288217384 11.651112355367339 0 0 0
934 312 3 -1.1794 20.566936119156146 9.40943052416319 10.688485120886455 0 0 0
935 312 2 0.5897 20.55069397116652 10.347397217567366 10.878712960153168 0 0 0
936 312 2 0.5897 21.48654781620732 9.16125471423884 10.783115784101652 0 0 0
976 326 3 -1.1794 18.13346301439034 12.23473190214424 12.41676710936779 0 0 0
977 326 2 0.5897 17.94904474514265 13.015074256032538 11.89399792160222 0 0 0
978 326 2 0.5897 17.64640914670872 11.534378575273777 11.982583208438031 0 0 0
979 327 3 -1.1794 20.54517010338227 11.956839410922642 11.245547980883293 0 0 0
980 327 2 0.5897 21.21580067682954 12.115810252941294 11.90978798572449 0 0 0
981 327 2 0.5897 19.716544588990345 12.026562456320177 11.719626454327676 0 0 0
1018 340 3 -1.1794 18.15016299566812 14.81928823031252 11.412777253495538 0 0 0
1019 340 2 0.5897 19.09732221374883 14.91520318518524 11.512392570718767 0 0 0
1020 340 2 0.5897 17.782343613182388 15.26245724632101 12.177330779310982 0 0 0
1021 341 3 -1.1794 20.829041446172777 14.651097932752778 11.21521326838 0 0 0
1022 341 2 0.5897 20.678859295336157 13.709185997652114 11.295706163195485 0 0 0
1023 341 2 0.5897 21.753019308684948 14.766604293931357 11.436922734149995 0 0 0
1219 407 3 -1.1794 16.99390918414459 9.577121723130858 16.208958954653866 0 0 0
1221 407 2 0.5897 17.07522425208892 8.651866573527464 15.977606883191328 0 0 0
1223 408 2 0.5897 22.250485375586052 9.40955037250445 15.71889530374174 0 0 0
1258 420 3 -1.1794 17.938895430735432 12.126715697405976 15.348500709525583 0 0 0
1259 420 2 0.5897 18.120128821134845 12.219547252155403 14.413209836402038 0 0 0
1260 420 2 0.5897 17.715034273779867 11.202645575614726 15.45901357114362 0 0 0
1297 433 3 -1.1794 16.368071525130425 14.765728861839001 13.933072187939578 0 0 0
1298 433 2 0.5897 16.436678759250725 13.815543203302306 14.026200683742807 0 0 0
1299 433 2 0.5897 15.899926864580658 15.050604733720942 14.717876857025642 0 0 0
1302 434 2 0.5897 23.474691331333194 14.97596547769025 15.58248317841527 0 0 0
9021 0 1 0 19.548324277989224 9.534159892601425 14.048030266147538 0 0 0
982 328 3 -1.1794 22.9458117272259 12.396962285020038 12.667142136177562 0 0 0
1263 421 2 0.5897 23.004602929355336 11.879622287791658 14.734932728577633 0 0 0
939 313 2 0.5897 24.493738212450687 10.079162374673132 10.75393596041542 0 0 0
1227 409 2 0.5897 24.173488324028085 8.587312640518435 15.915830702924465 0 0 0
658 220 3 -1.1794 23.914729671911754 9.136800767498185 9.331792948130168 0 0 0
659 220 2 0.5897 24.828336399283334 9.147922411283538 9.0464318800794 0 0 0
660 220 2 0.5897 23.704832067544725 8.207927384860724 9.428587056286117 0 0 0
661 221 3 -1.1794 26.682500268201096 8.881229711307677 8.57518672410969 0 0 0
662 221 2 0.5897 26.797620125640442 7.943223203452976 8.727249612496347 0 0 0
663 221 2 0.5897 27.301569178613608 9.299146676856607 9.17379426187864 0 0 0
664 222 3 -1.1794 29.763583934621487 9.129381427037245 8.98234251814468 0 0 0
665 222 2 0.5897 30.66949078101467 9.435672759526549 8.940485916033712 0 0 0
666 222 2 0.5897 29.823890455196164 8.183115094339593 8.85128403543533 0 0 0
700 234 3 -1.1794 26.889688462045324 12.468258924943996 9.297723368806174 0 0 0
701 234 2 0.5897 27.163577817904038 11.555365041345961 9.209170918971155 0 0 0
702 234 2 0.5897 27.057285144716385 12.681122249384607 10.215783125147448 0 0 0
739 247 3 -1.1794 24.100593763182598 14.88415604231465 8.641022124673126 0 0 0
741 247 2 0.5897 25.003262940436592 15.202089691717887 8.659420039388154 0 0 0
742 248 3 -1.1794 27.59783343805555 15.057879151824704 8.999164145164412 0 0 0
743 248 2 0.5897 27.36023978434219 15.149828796823234 8.076490592844186 0 0 0
744 248 2 0.5897 27.22878359789237 14.21378440309745 9.25904520496468 0 0 0
745 249 3 -1.1794 30.3817866708687 14.255501217162077 9.122839632739915 0 0 0
746 249 2 0.5897 30.994443951056912 13.5266901056066 9.221427998340129 0 0 0
747 249 2 0.5897 29.526205125796896 13.838004267972348 9.023296319183014 0 0 0
937 313 3 -1.1794 24.898926239771047 10.637635835580523 11.41738502507722 0 0 0
938 313 2 0.5897 24.727619671647933 10.18936152909979 12.245597751104468 0 0 0
940 314 3 -1.1794 27.54935377385465 10.261760234635185 10.872526174154961 0 0 0
941 314 2 0.5897 27.85239881001214 9.618100527972084 11.512914914875564 0 0 0
942 314 2 0.5897 26.613091204168278 10.353605462266316 11.049186136325218 0 0 0
943 315 3 -1.1794 30.21327947292662 8.982610701867015 11.62542961502808 0 0 0
944 315 2 0.5897 29.99565147295141 9.033330740667989 10.694678604773221 0 0 0
945 315 2 0.5897 30.250742092905508 8.044588746386792 11.812360705222158 0 0 0
983 328 2 0.5897 23.549790151814957 11.794392543179368 12.233147151779342 0 0 0
984 328 2 0.5897 23.261932846693256 13.267971175257978 12.427052894023287 0 0 0
985 329 3 -1.1794 27.07260243281438 13.037368959665473 12.010758585330004 0 0 0
986 329 2 0.5897 27.964744997879777 12.803161125175537 12.266611288302235 0 0 0
987 329 2 0.5897 26.61218096847012 12.20023158541481 11.952059741172077 0 0 0
988 330 3 -1.1794 29.528072496978922 11.601509451051575 12.902747566354051 0 0 0
989 330 2 0.5897 29.67177477087118 12.436074740067541 12.456558497046279 0 0 0
990 330 2 0.5897 29.6404464816118 10.941277822708312 12.218862409408112 0 0 0
1024 342 3 -1.1794 23.360749157148398 15.060633482233746 12.019455703782072 0 0 0
1025 342 2 0.5897 23.29824812672146 15.304188509445765 12.943039201079731 0 0 0
1026 342 2 0.5897 24.14286326365306 15.513573355280544 11.704217770932948 0 0 0
1027 343 3 -1.1794 25.958088515705022 15.568072294573518 12.335155792900617 0 0 0
1028 343 2 0.5897 26.26879954188186 14.696701309070175 12.08938520413523 0 0 0
1029 343 2 0.5897 26.33296174486299 15.720715485376372 13.20256686636772 0 0 0
1030 344 3 -1.1794 29.75996987099565 14.159110272844478 12.017500614961017 0 0 0
1031 344 2 0.5897 30.688128437986563 14.367626804835199 12.123689637456266 0 0 0
1032 344 2 0.5897 29.371721690324545 14.962312253280308 11.670566856321793 0 0 0
1225 409 3 -1.1794 24.95633715457297 9.132960220580097 15.990985790376985 0 0 0
1226 409 2 0.5897 24.63380015514817 10.02943284980433 15.898581283808312 0 0 0
1228 410 3 -1.1794 27.8126150902739 9.546360565159807 15.85295767518193 0 0 0
1229 410 2 0.5897 28.286209053158387 10.0716871293194 16.497917205269683 0 0 0
1261 421 3 -1.1794 23.673666816512217 11.510330295653116 15.311308331868696 0 0 0
1262 421 2 0.5897 24.500355810070044 11.682569307628402 14.860585687050813 0 0 0
1264 422 3 -1.1794 26.10335261780303 11.062904971259773 13.861159739042982 0 0 0
1265 422 2 0.5897 26.607222922635575 10.395980712545818 14.327592971038241 0 0 0
1266 422 2 0.5897 26.745302972119994 11.737546682292564 13.639820971048888 0 0 0
1267 423 3 -1.1794 31.220563349467216 12.105300902689772 15.028554284838018 0 0 0
1269 423 2 0.5897 30.50723225203992 11.803814123249666 14.465973128689223 0 0 0
1300 434 3 -1.1794 23.740386270394477 15.252035287862848 14.705315282167106 0 0 0
1301 434 2 0.5897 24.67008486423399 15.462936928821069 14.791415207412275 0 0 0
1303 435 3 -1.1794 26.75158556095837 15.937831947281955 15.125670091821439 0 0 0
1305 435 2 0.5897 27.638138601958815 15.665092845384894 14.889303906382542 0 0 0
1306 436 3 -1.1794 29.44749117481591 15.001903185323274 14.548553678193878 0 0 0
1307 436 2 0.5897 29.546701867903455 14.72538709865024 13.637548848153482 0 0 0
667 223 3 -1.1794 32.40600396844127 9.851394676330537 9.229288287720854 0 0 0
668 223 2 0.5897 33.06473628095405 9.484280992651714 9.81880605004596 0 0 0
669 223 2 0.5897 32.75415948405809 9.692849354839703 8.351857316898522 0 0 0
670 224 3 -1.1794 36.39885929459844 9.843035956473088 8.49523255994645 0 0 0
671 224 2 0.5897 37.33155178062154 9.635591628912328 8.437930445606725 0 0 0
672 224 2 0.5897 36.11958268519408 9.46446832396406 9.32885298677364 0 0 0
673 225 3 -1.1794 38.99011673141534 8.767928621156356 8.783875837277444 0 0 0
674 225 2 0.5897 38.980751468002566 7.8107812101416165 8.787486042200737 0 0 0
703 235 3 -1.1794 32.51004997181137 12.566195908333992 8.700375843336673 0 0 0
704 235 2 0.5897 32.395175443590524 11.652163014521232 8.960339629416607 0 0 0
705 235 2 0.5897 33.113247449469874 12.530566734438283 7.958004039880492 0 0 0
706 236 3 -1.1794 36.05345612526439 12.668000528391257 8.76850823723118 0 0 0
707 236 2 0.5897 36.00209997536982 11.713075236183071 8.727130559083818 0 0 0
708 236 2 0.5897 36.99142615730631 12.85858958100433 8.757557523801841 0 0 0
709 237 3 -1.1794 38.785793344104384 12.556122450220153 9.184255964803972 0 0 0
710 237 2 0.5897 38.7843246701193 12.400307980674496 10.128687859234027 0 0 0
748 250 3 -1.1794 35.18207216609247 15.152381637991729 8.479945026215962 0 0 0
749 250 2 0.5897 35.36661028229426 14.2154484232688 8.545776419025621 0 0 0
750 250 2 0.5897 34.94275810308563 15.412918232407751 9.369372565429824 0 0 0
751 251 3 -1.1794 39.396582526236394 15.172784832526402 9.228457852984135 0 0 0
752 251 2 0.5897 38.78002209717809 15.669220932608372 8.690279165284553 0 0 0
946 316 3 -1.1794 33.10714565889546 9.0304101291503 12.169083263926213 0 0 0
947 316 2 0.5897 33.21377552421514 8.088324106524471 12.037417315071103 0 0 0
948 316 2 0.5897 32.18835445355356 9.199402239308414 11.960525666965262 0 0 0
949 317 3 -1.1794 35.539296484853864 9.40661930654913 11.086252136186662 0 0 0
950 317 2 0.5897 35.84706222262662 8.688190349227146 11.638856845603373 0 0 0
951 317 2 0.5897 34.67697934841129 9.627606634651078 11.43811241072303 0 0 0
952 318 3 -1.1794 39.430496317416036 9.273415793948171 11.539898165752762 0 0 0
954 318 2 0.5897 38.991699985606836 8.916385914751444 12.312050905696143 0 0 0
991 331 3 -1.1794 32.29152150150873 12.234459068790002 12.13852382474496 0 0 0
992 331 2 0.5897 33.06000541654219 11.983868635591483 12.651231164433144 0 0 0
993 331 2 0.5897 31.546479345960314 11.984236374583293 12.684905274779364 0 0 0
994 332 3 -1.1794 36.445259505111046 11.910580820975476 11.510878349487204 0 0 0
995 332 2 0.5897 35.992595320292054 11.067183362552774 11.513864983683705 0 0 0
996 332 2 0.5897 36.37132041234093 12.219436046906583 10.60789764931467 0 0 0
999 333 2 0.5897 38.990576782646954 11.189662308561727 11.685459747798381 0 0 0
1033 345 3 -1.1794 32.27778891876598 14.781580016430903 10.987810659535484 0 0 0
1034 345 2 0.5897 31.584486207001863 14.829814609699092 10.329603492029909 0 0 0
1035 345 2 0.5897 32.48839184270668 13.849694029793742 11.04669032591663 0 0 0
1036 346 3 -1.1794 35.79477460451356 15.720965160428626 11.044952377826817 0 0 0
1037 346 2 0.5897 36.57235765764959 15.375957137215092 11.483776487135062 0 0 0
1038 346 2 0.5897 35.09779041705549 15.64476245289775 11.69659574598678 0 0 0
1039 347 3 -1.1794 38.53152292281543 15.465899404210669 11.95190199307985 0 0 0
1041 347 2 0.5897 38.63134383754693 15.450238966699976 11.000049878620722 0 0 0
1231 411 3 -1.1794 32.751666287615365 8.884213303929283 14.843084536245321 0 0 0
1232 411 2 0.5897 32.98566726399627 8.90068342396025 13.915073639473613 0 0 0
1233 411 2 0.5897 32.897593776276835 9.781311448488918 15.143337733649274 0 0 0
1234 412 3 -1.1794 38.97718672137907 8.28088195961824 14.595069181482502 0 0 0
1236 412 2 0.5897 38.191836749597485 8.195977154341309 15.13566944673023 0 0 0
1270 424 3 -1.1794 33.72264048983559 11.491831147819228 14.511847840669224 0 0 0
1271 424 2 0.5897 32.81663097983947 11.635394400354315 14.785285829944119 0 0 0
1272 424 2 0.5897 34.24835117742987 11.906064439768238 15.196151091681216 0 0 0
1274 425 2 0.5897 37.02200742992444 12.030444904679655 16.015268475073373 0 0 0
1275 425 2 0.5897 35.798508706523634 11.305732582430988 15.4959052526683 0 0 0
1276 426 3 -1.1794 38.600987366429656 11.794156140243132 15.114029614730908 0 0 0
1277 426 2 0.5897 38.89681609865737 12.699588634678765 15.01963157644189 0 0 0
1309 437 3 -1.1794 32.02354389404639 15.443250146814494 15.687460811889009 0 0 0
1310 437 2 0.5897 32.75643754376192 15.107228809059745 15.17152616375984 0 0 0
1314 438 2 0.5897 36.31206711256726 16.026592970197473 15.428784927371263 0 0 0
1315 439 3 -1.1794 38.970696186322364 14.507548787935706 14.988295286254186 0 0 0
1316 439 2 0.5897 38.780490278867056 15.044451626175217 14.219016978466044 0 0 0
9038 0 1 0 35.94107845146915 9.121991051063258 14.34036420108871 0 0 0
9057 0 1 0 34.86352756977665 14.258283628229252 13.653981186443207 0 0 0
675 225 2 0.5897 39.185285213832195 9.009434514791636 9.689312777650787 0 0 0
753 251 2 0.5897 39.16160107476167 14.25688649440627 9.079642981339115 0 0 0
998 333 2 0.5897 38.34039389521806 12.448570889498367 12.218663887991964 0 0 0
997 333 3 -1.1794 39.16969918933341 12.109166467699026 11.882079207511302 0 0 0
1235 412 2 0.5897 39.5789019105484 8.802489169584264 15.126198015675877 0 0 0
676 226 3 -1.1794 46.48427666337713 8.626045761233035 9.668362394109483 0 0 0
677 226 2 0.5897 46.02220070721978 9.460864174175486 9.744498192055552 0 0 0
678 226 2 0.5897 46.09896786776972 8.20782950935893 8.898385536729155 0 0 0
711 237 2 0.5897 39.61049816708406 12.177417945625162 8.879827313061275 0 0 0
712 238 3 -1.1794 41.29142944485913 11.797517235814317 8.663686544965202 0 0 0
713 238 2 0.5897 41.57425188172885 11.95087746229497 9.565199067155818 0 0 0
714 238 2 0.5897 41.5625204038084 12.583909787919062 8.190051762779872 0 0 0
715 239 3 -1.1794 46.22360183763324 12.486148428888164 8.354212975575269 0 0 0
716 239 2 0.5897 45.909545707531265 11.904320662495097 9.046367223815885 0 0 0
717 239 2 0.5897 45.87853389500884 12.10610937850506 7.546295047938945 0 0 0
754 252 3 -1.1794 41.66692177531359 14.38373841566403 7.738365744319854 0 0 0
755 252 2 0.5897 42.60170497932319 14.550244184522251 7.859568968816134 0 0 0
756 252 2 0.5897 41.23673703047863 14.958101103913222 8.371833129040786 0 0 0
757 253 3 -1.1794 44.4386122228165 14.544190645558318 7.799362656592488 0 0 0
758 253 2 0.5897 45.02432959803702 13.828174986257174 8.045306986530695 0 0 0
759 253 2 0.5897 45.023402056277554 15.276670252911545 7.605129953200036 0 0 0
953 318 2 0.5897 40.363539257291116 9.155467194635763 11.71808713305565 0 0 0
955 319 3 -1.1794 42.17868542435129 9.115184243148597 10.783520689224998 0 0 0
956 319 2 0.5897 42.69393120689204 8.480944134071924 11.282011544595482 0 0 0
957 319 2 0.5897 41.84167419267058 8.61788008987464 10.038306628497622 0 0 0
958 320 3 -1.1794 45.54126625364644 7.946807482677895 12.189147965363867 0 0 0
959 320 2 0.5897 46.018806088708985 8.294093188902893 12.942527288119068 0 0 0
960 320 2 0.5897 46.07603104989181 8.189663072980535 11.433316806813194 0 0 0
1000 334 3 -1.1794 41.84237613636667 11.724759169937924 11.40938594726277 0 0 0
1001 334 2 0.5897 42.0210454985295 10.806835175103256 11.20511971905263 0 0 0
1002 334 2 0.5897 40.92064162856594 11.73823766980508 11.667175955294368 0 0 0
1003 335 3 -1.1794 45.27934648866297 11.167068678008556 10.705091270410009 0 0 0
1004 335 2 0.5897 44.37477818575064 11.38345383279282 10.931289819198808 0 0 0
1005 335 2 0.5897 45.72462187619684 11.08525963200175 11.548458992855705 0 0 0
1040 347 2 0.5897 39.389034921658734 15.204551580873124 12.287464793388839 0 0 0
1042 348 3 -1.1794 41.10815603710307 15.371516476206418 12.867899959709582 0 0 0
1043 348 2 0.5897 41.55906678169595 14.558833072688673 12.638863723678417 0 0 0
1046 349 2 0.5897 46.256186918769096 15.78354926362478 12.300998266309225 0 0 0
1047 349 2 0.5897 46.530559504318035 15.71019955486672 13.788020367501833 0 0 0
1237 413 3 -1.1794 40.96978839271583 9.758958100536335 15.817559076562237 0 0 0
1238 413 2 0.5897 41.70822489141629 9.307077809884028 15.409211689588803 0 0 0
1240 414 3 -1.1794 46.46443356265398 8.635585035887647 15.319457024328646 0 0 0
1241 414 2 0.5897 46.52275831515945 7.680851711010651 15.355719030611727 0 0 0
1278 426 2 0.5897 39.26533015802497 11.380881294163002 15.665468168131062 0 0 0
1279 427 3 -1.1794 41.619238843537744 12.80362149102275 15.771099054873568 0 0 0
1280 427 2 0.5897 41.28649733790891 12.047851441036029 15.28702614431598 0 0 0
1282 428 3 -1.1794 46.278013861571594 12.333438055972717 15.880457274962 0 0 0
1283 428 2 0.5897 46.94551275274085 11.915357539821844 15.336503332438701 0 0 0
1317 439 2 0.5897 39.76304809279757 14.894288247945102 15.360913249423295 0 0 0
1318 440 3 -1.1794 41.437812583645744 15.661820884139216 15.541208869999242 0 0 0
1319 440 2 0.5897 41.42166352948968 15.633702021369835 14.584558209789304 0 0 0
1321 441 3 -1.1794 46.071895694786036 15.046103349961157 15.4666771377399 0 0 0
1322 441 2 0.5897 46.184805683035684 14.09671053473145 15.51289951142577 0 0 0
9058 0 1 0 44.11056477846567 13.829919857404684 13.118744056459121 0 0 0
9063 0 1 0 43.781401297963285 10.471513947170111 14.165095597363567 0 0 0
1044 348 2 0.5897 41.308332167367325 15.968442964493775 12.146900381642139 0 0 0
760 254 3 -1.1794 3.276575694547522 18.023867041692547 9.020073149454486 0 0 0
761 254 2 0.5897 4.199650983640069 18.218228879755976 8.857628844300617 0 0 0
762 254 2 0.5897 2.8364111336317763 18.24691308647975 8.199867287153214 0 0 0
763 255 3 -1.1794 5.933029586419334 18.40472092117042 8.557455053078922 0 0 0
764 255 2 0.5897 6.005614843491717 17.977761897091707 9.411076353016176 0 0 0
765 255 2 0.5897 6.208667706970818 19.307481736405293 8.716447023415036 0 0 0
805 269 3 -1.1794 2.282927927941167 21.534768312514807 9.286636631307765 0 0 0
806 269 2 0.5897 2.575807652064886 21.29025543157876 10.164512974901543 0 0 0
807 269 2 0.5897 1.4013355070767386 21.16845535570932 9.217055703837294 0 0 0
808 270 3 -1.1794 6.363851293011582 20.912910339406242 9.486451437397944 0 0 0
809 270 2 0.5897 5.510380288440101 21.13173514630304 9.112372712687987 0 0 0
810 270 2 0.5897 6.222101155426798 20.92834595296135 10.432971675375873 0 0 0
1048 350 3 -1.1794 6.002795583052197 17.888383065554102 11.208287738341424 0 0 0
1049 350 2 0.5897 6.914890000516237 18.05939774477695 11.442958201842686 0 0 0
1050 350 2 0.5897 5.854510022780155 16.97918988954154 11.468311066749823 0 0 0
1081 361 3 -1.1794 3.3473226128370785 21.4190577466085 11.591521469538856 0 0 0
1082 361 2 0.5897 4.228227480634075 21.048572168891493 11.646100891228286 0 0 0
1083 361 2 0.5897 2.9298781535809275 21.167922245874514 12.415477156238389 0 0 0
1084 362 3 -1.1794 5.948467710492001 20.909263226011703 12.128153920164015 0 0 0
1085 362 2 0.5897 5.862003783199489 21.646277103711817 12.732776452039083 0 0 0
1086 362 2 0.5897 5.673894665588992 20.147100049993192 12.6380058738655 0 0 0
1324 442 3 -1.1794 2.616009552376922 18.359769918495832 14.652066514219287 0 0 0
1326 442 2 0.5897 2.4137807747784876 17.44173403773962 14.83247137276657 0 0 0
1327 443 3 -1.1794 6.445364255880004 18.231387583455454 14.385849386277153 0 0 0
1328 443 2 0.5897 6.252889956126902 17.390945697232087 13.970105522876365 0 0 0
1363 455 3 -1.1794 2.342225285822582 20.920258662064406 14.08515748488359 0 0 0
1364 455 2 0.5897 2.3117135583633397 19.964672558116444 14.131591873226931 0 0 0
1365 455 2 0.5897 3.0278981764535535 21.168880101142893 14.705054192537174 0 0 0
1366 456 3 -1.1794 6.765356319557967 20.899176350279042 15.009153207670046 0 0 0
1367 456 2 0.5897 6.724456046561141 19.971641141444596 14.776262132754795 0 0 0
4850 1617 2 0.5897 5.93205127073803 22.971295678806122 9.680892226873517 0 0 0
2162 721 2 0.5897 21.06233615554304 18.2164758634205 23.015979966805187 0 0 0
9055 0 1 0 0.13408779593426098 16.24562293542446 9.22004695451968 1 0 0
724 242 3 -1.1794 8.242806528424909 15.85369431702375 8.113610020823703 0 0 0
1017 339 2 0.5897 15.07419174199517 16.013526196092428 11.84840820133949 0 0 0
766 256 3 -1.1794 9.622139525966716 18.064678628539667 9.148673588491762 0 0 0
767 256 2 0.5897 9.229094487922351 17.21235196115447 8.960821273497203 0 0 0
768 256 2 0.5897 8.99092291791874 18.498791724598505 9.72255847902594 0 0 0
769 257 3 -1.1794 12.341882522013998 18.385228668290146 8.976285680078593 0 0 0
770 257 2 0.5897 12.543972919745316 17.531554273884435 8.593360872118183 0 0 0
771 257 2 0.5897 11.386608335198847 18.402016865675776 9.034606069248797 0 0 0
772 258 3 -1.1794 15.101047495260074 17.8529882337966 8.474436455406346 0 0 0
773 258 2 0.5897 15.058281894681462 16.960151524859494 8.816848445395747 0 0 0
774 258 2 0.5897 14.278439726076675 18.256120358187637 8.751985666603758 0 0 0
811 271 3 -1.1794 8.970653849591326 21.251117159673065 8.582751083532521 0 0 0
812 271 2 0.5897 8.168559579263864 21.127491590837742 9.090289017102869 0 0 0
813 271 2 0.5897 9.669541362823571 20.942665420883852 9.159506886116128 0 0 0
814 272 3 -1.1794 11.153428228285556 20.784789512029228 10.390168871673454 0 0 0
815 272 2 0.5897 11.747480379723182 20.034723537411 10.41728121730604 0 0 0
816 272 2 0.5897 11.668511630825666 21.484476192696228 9.988472934737805 0 0 0
1051 351 3 -1.1794 8.559938484314399 19.024519244289618 11.661083342120321 0 0 0
1052 351 2 0.5897 8.14082006734473 19.488790133837796 12.385668939963658 0 0 0
1053 351 2 0.5897 9.488588418544815 19.006964192472633 11.892455507086488 0 0 0
1054 352 3 -1.1794 12.317704975639513 17.905706101494324 12.07322299509651 0 0 0
1055 352 2 0.5897 12.173636796338178 16.974777087088402 11.90337772019535 0 0 0
1056 352 2 0.5897 11.817876141043415 18.084496067288686 12.869738627082262 0 0 0
1057 353 3 -1.1794 15.13033860418492 17.829341449780305 12.133189893789616 0 0 0
1058 353 2 0.5897 14.209257973619415 18.000924463364264 11.937226395118833 0 0 0
1059 353 2 0.5897 15.177219861742795 17.83408871320689 13.089229374395007 0 0 0
1087 363 3 -1.1794 11.745935753291306 20.730532768476845 13.15486306541134 0 0 0
1088 363 2 0.5897 11.445680135919027 20.86081446606546 12.25536033475003 0 0 0
1089 363 2 0.5897 12.645021163644365 20.414790597478465 13.064396231039547 0 0 0
1090 364 3 -1.1794 14.167940618482204 20.258566993260704 12.059910630027781 0 0 0
1091 364 2 0.5897 14.719353327147907 19.47745847584035 12.014667731778399 0 0 0
1092 364 2 0.5897 14.70084243042314 20.901773737096974 12.527386398842395 0 0 0
1330 444 3 -1.1794 9.237505414203628 17.87903914844038 14.590829196406439 0 0 0
1331 444 2 0.5897 8.336135588919573 17.898218760673405 14.26927595857337 0 0 0
1332 444 2 0.5897 9.488325930186859 18.80041363175002 14.657086597369496 0 0 0
1333 445 3 -1.1794 12.213460936608506 18.404464035272216 15.34180071804034 0 0 0
1334 445 2 0.5897 13.027967691872618 17.906964034810223 15.268967037260998 0 0 0
1335 445 2 0.5897 11.525281432408105 17.739156007796748 15.344269002952135 0 0 0
1336 446 3 -1.1794 15.047876888382879 17.77685098319238 15.066364505654516 0 0 0
1337 446 2 0.5897 14.995876092466487 17.729355412155286 16.020970171183972 0 0 0
1369 457 3 -1.1794 9.516166814599284 20.711122562423828 14.721979992706677 0 0 0
1370 457 2 0.5897 10.188690385825453 21.127518894426828 14.182945279125022 0 0 0
1371 457 2 0.5897 8.828555820338215 21.37231670466122 14.801010765206142 0 0 0
1372 458 3 -1.1794 12.695843912004722 21.826890640423112 15.4857035224086 0 0 0
1374 458 2 0.5897 12.41518076546858 21.545126988563844 14.615031754094185 0 0 0
1375 459 3 -1.1794 15.39810922190702 20.897532804267136 15.226406497312237 0 0 0
1376 459 2 0.5897 14.442458458256866 20.899304861799017 15.280823750251509 0 0 0
4853 1618 2 0.5897 9.158106558705637 23.001682826251113 9.260141144792145 0 0 0
2158 720 3 -1.1794 18.191935230171474 17.782163166625033 23.16842826117518 0 0 0
2159 720 2 0.5897 19.10020392309973 17.842968731380143 23.464374720351152 0 0 0
5186 1729 2 0.5897 14.602672089377677 22.91563386003163 12.165761551337114 0 0 0
5185 1729 3 -1.1794 15.190253167605892 22.633363051877257 12.866692243220749 0 0 0
5519 1840 2 0.5897 18.061820022366668 22.971637129819825 14.413327678284697 0 0 0
775 259 3 -1.1794 18.220181647333803 17.53717157786017 9.150208711854992 0 0 0
776 259 2 0.5897 17.936391152970508 18.45132490293388 9.145870256847093 0 0 0
777 259 2 0.5897 17.683791033864843 17.122573108523554 9.825949132076113 0 0 0
778 260 3 -1.1794 20.870121056463024 18.177402643634412 8.581497657011733 0 0 0
779 260 2 0.5897 21.366372346511074 17.361791231866277 8.650378868015995 0 0 0
780 260 2 0.5897 19.995340813304274 17.95362774166584 8.899170773858335 0 0 0
783 261 2 0.5897 23.25845991664139 18.378207185396338 9.90834896219742 0 0 0
817 273 3 -1.1794 18.085525709400756 20.082467022261856 7.791602787922352 0 0 0
818 273 2 0.5897 17.250745975013775 20.519580388169043 7.959848597540958 0 0 0
819 273 2 0.5897 18.63558977843144 20.759260840062296 7.397126488380975 0 0 0
821 274 2 0.5897 23.127610413192627 21.79614139964439 9.813867761403847 0 0 0
1093 365 3 -1.1794 17.57939041939169 21.291308420269218 13.342367712576639 0 0 0
1094 365 2 0.5897 16.710727895995134 21.593710523955153 13.077395446670911 0 0 0
1095 365 2 0.5897 17.408766233717383 20.623737572781074 14.006798612648964 0 0 0
1338 446 2 0.5897 15.708591123383925 18.447938977535916 14.895105994857792 0 0 0
1339 447 3 -1.1794 17.726188653881856 18.721558045290323 14.7318320534528 0 0 0
1340 447 2 0.5897 18.253321530689863 18.157604428071764 14.165864587959016 0 0 0
1342 448 3 -1.1794 21.637395264357664 18.617884753909003 15.549020101049642 0 0 0
1344 448 2 0.5897 22.246099994855285 17.913854206116714 15.772741906250303 0 0 0
1378 460 3 -1.1794 20.8064732328059 21.370731170296065 14.5489064370651 0 0 0
1379 460 2 0.5897 21.657364497564743 21.02605827754456 14.819863775492387 0 0 0
1380 460 2 0.5897 20.188416716973578 20.66718757657721 14.74705949365995 0 0 0
5523 1841 2 0.5897 20.97292410945446 23.148972354261346 14.834127828506038 0 0 0
9004 0 1 0 20.301507002417697 21.738563305452136 10.05796988677808 0 0 0
9025 0 1 0 20.469640590841934 18.360282841640032 12.031760895579966 0 0 0
9056 0 1 0 16.088391672128967 22.022357404422426 9.536977633183561 0 0 0
5189 1730 2 0.5897 17.987511479824576 23.20083648895281 11.976393651885262 0 0 0
9042 0 1 0 19.824460019024887 15.607522174313534 15.23367507827873 0 0 0
1304 435 2 0.5897 26.740000091083587 15.913216090669701 16.0824834108058 0 0 0
740 247 2 0.5897 23.6097677052555 15.525432513416934 9.154915714931697 0 0 0
781 261 3 -1.1794 23.544497789768155 17.471317084378406 9.798965744504605 0 0 0
782 261 2 0.5897 24.497471650085465 17.527087710536243 9.728509877901292 0 0 0
784 262 3 -1.1794 26.12303650727341 17.64426126960023 8.81878819008228 0 0 0
785 262 2 0.5897 26.469434990992006 18.06645104921855 8.032660533239582 0 0 0
786 262 2 0.5897 26.831704941653488 17.074135532441467 9.117080454079588 0 0 0
787 263 3 -1.1794 29.964041114196576 16.941696490900082 7.847920500861423 0 0 0
788 263 2 0.5897 30.613149839129864 17.42723635673555 8.356979711607698 0 0 0
789 263 2 0.5897 29.836730138095305 16.127775394900176 8.335318402202436 0 0 0
820 274 3 -1.1794 23.175221572619254 21.25150741466179 9.028158615797645 0 0 0
822 274 2 0.5897 24.097949798417453 21.27594333956159 8.774766860140232 0 0 0
823 275 3 -1.1794 25.890727889068728 21.18722051267833 8.728316563395728 0 0 0
824 275 2 0.5897 26.325281474385775 21.186051118935534 7.875441730476762 0 0 0
825 275 2 0.5897 26.30411536250478 20.47026377584608 9.209269588637055 0 0 0
826 276 3 -1.1794 30.059769975153117 22.119084352876246 8.152034608784998 0 0 0
827 276 2 0.5897 30.88398635376938 21.67628976244072 8.354107686674332 0 0 0
828 276 2 0.5897 29.50109413030882 21.943484847213835 8.909185930755772 0 0 0
1060 354 3 -1.1794 26.461989715322424 18.428473917250603 12.666659053111355 0 0 0
1061 354 2 0.5897 27.2695283560588 17.9236476393569 12.570411194385093 0 0 0
1062 354 2 0.5897 25.763177637872992 17.777085225619178 12.60677312141918 0 0 0
1063 355 3 -1.1794 28.64648952716923 16.785127022306735 12.137991865528091 0 0 0
1064 355 2 0.5897 29.043087804963953 17.171372212549752 12.918861936840097 0 0 0
1065 355 2 0.5897 29.104695801940768 17.19882480443308 11.406463976308919 0 0 0
1096 366 3 -1.1794 26.834996128123763 21.206847996874266 12.499744615762957 0 0 0
1097 366 2 0.5897 26.71015757574835 20.263979635547862 12.607663460554718 0 0 0
1098 366 2 0.5897 26.06590537877978 21.496117077364122 12.008771415360371 0 0 0
1099 367 3 -1.1794 29.213146719944177 22.240426227083642 11.575952275018778 0 0 0
1100 367 2 0.5897 28.269021673261033 22.084715954425533 11.600733322587505 0 0 0
1101 367 2 0.5897 29.58444995670064 21.552218248926213 12.127980893516508 0 0 0
1345 449 3 -1.1794 29.229379280135728 17.690680121047027 14.754395653658571 0 0 0
1346 449 2 0.5897 29.810342280979846 18.069980546664002 15.41382346945944 0 0 0
1347 449 2 0.5897 29.43404623000948 16.75566161326609 14.76354487979488 0 0 0
1381 461 3 -1.1794 23.38567434145795 20.734318805431176 13.91866323604492 0 0 0
1382 461 2 0.5897 23.278560817584776 19.823775660323502 14.193745627983189 0 0 0
1383 461 2 0.5897 22.78688515764945 20.833429667017207 13.178487269926274 0 0 0
1384 462 3 -1.1794 26.143763051363585 19.582048914658518 15.357826667377608 0 0 0
1385 462 2 0.5897 25.947949872026008 20.213009907695355 14.665166950142257 0 0 0
1386 462 2 0.5897 26.615230787878545 18.8770805601737 14.91401358548525 0 0 0
2184 728 2 0.5897 44.8980721677469 17.95609556068309 23.33344033382102 0 0 0
5201 1734 2 0.5897 30.910574453915345 23.13508443038569 11.50121237035448 0 0 0
5532 1844 2 0.5897 30.82444836103225 23.452519796691764 14.026338500762566 0 0 0
9013 0 1 0 28.63563130096764 19.428106576293203 9.739313153736832 0 0 0
9036 0 1 0 29.373253069259682 20.911354934036794 14.812727942869348 0 0 0
2189 730 2 0.5897 8.737561624899064 21.123245411575002 23.418887486904147 0 0 0
2196 732 2 0.5897 15.104941184271153 21.51375999782987 23.054820434440714 0 0 0
9009 0 1 0 31.119445855083985 18.95790802823622 12.062704168794204 0 0 0
790 264 3 -1.1794 32.273305550783014 17.81743293449497 9.353507337206361 0 0 0
791 264 2 0.5897 32.638814157212025 18.66687788290858 9.106365956833258 0 0 0
792 264 2 0.5897 32.56659020659227 17.22051602783786 8.665098761904238 0 0 0
793 265 3 -1.1794 37.11550729636708 17.223672898173156 8.918595590105413 0 0 0
794 265 2 0.5897 36.49068196287173 16.508791701986194 9.040131527455985 0 0 0
795 265 2 0.5897 36.94108165684876 17.821097896145037 9.645844723827635 0 0 0
798 266 2 0.5897 38.73645144227353 17.812706946380445 8.822156228896906 0 0 0
829 277 3 -1.1794 32.519516770459106 21.261673788326107 9.118924448343694 0 0 0
830 277 2 0.5897 33.18008997330332 21.865976143868266 8.780260037029908 0 0 0
831 277 2 0.5897 32.60372657201482 21.322747737212307 10.070455116529445 0 0 0
832 278 3 -1.1794 36.65908391138623 22.11495102096673 8.080126200295602 0 0 0
833 278 2 0.5897 37.384919084885226 21.851154029354163 8.645641575752196 0 0 0
834 278 2 0.5897 36.06678931403752 22.595646437100463 8.65835715884806 0 0 0
835 279 3 -1.1794 39.002870755053316 21.080570454210875 9.007505873822405 0 0 0
837 279 2 0.5897 38.95612573553401 20.127551545850803 9.083675039718964 0 0 0
1066 356 3 -1.1794 33.61233719573205 16.75978892514637 12.272041348356062 0 0 0
1067 356 2 0.5897 33.2028052919483 16.093096842643682 11.72064566608756 0 0 0
1068 356 2 0.5897 33.565528595908695 17.56255027870066 11.752796656853914 0 0 0
1069 357 3 -1.1794 36.469884308797624 18.346633057062213 11.793680807162593 0 0 0
1070 357 2 0.5897 36.2360785635728 17.43503695274219 11.618868555780237 0 0 0
1071 357 2 0.5897 36.766102515095675 18.348105330429163 12.703892079604968 0 0 0
1074 358 2 0.5897 39.16354119389651 18.26748560235143 13.20559893742941 0 0 0
1102 368 3 -1.1794 33.30811759638016 21.50425876740325 11.603320678969395 0 0 0
1103 368 2 0.5897 34.250395432031155 21.425469953355748 11.454534896578098 0 0 0
1104 368 2 0.5897 33.20703892202568 21.420487147003914 12.551475566899114 0 0 0
1105 369 3 -1.1794 36.2843935640742 21.010812494977372 11.158200524690491 0 0 0
1106 369 2 0.5897 36.40484470258757 20.06475777626084 11.240077742740501 0 0 0
1107 369 2 0.5897 36.10439339150134 21.307903758612287 12.050147058047976 0 0 0
1108 370 3 -1.1794 38.842787152964775 21.01825160235956 12.322490698244703 0 0 0
1110 370 2 0.5897 38.12440583433698 21.169485028155417 11.70825152342714 0 0 0
1348 450 3 -1.1794 32.99471809690414 18.17831871249032 14.684893522892317 0 0 0
1349 450 2 0.5897 33.13585637246104 17.656212173887788 13.895136186452666 0 0 0
1350 450 2 0.5897 32.58412561917003 17.573136345413655 15.30246942856139 0 0 0
1351 451 3 -1.1794 36.07151601418813 17.750466829010406 14.512771539958432 0 0 0
1352 451 2 0.5897 36.84241052283918 18.075761564302887 14.977677868844257 0 0 0
1353 451 2 0.5897 35.33331543171986 17.997835548898177 15.069638409915571 0 0 0
1354 452 3 -1.1794 38.7366113382658 18.188186312528426 15.028817829169745 0 0 0
1387 463 3 -1.1794 32.7237197427748 21.03598124945207 14.291625026949964 0 0 0
1388 463 2 0.5897 32.998299860540754 21.278042837325746 15.176071428863013 0 0 0
1389 463 2 0.5897 32.642427330250996 20.082605025349963 14.318060982368275 0 0 0
1390 464 3 -1.1794 35.43870667129932 21.22164236226146 13.744320965502098 0 0 0
1391 464 2 0.5897 34.5016884373288 21.198017983904407 13.938413606675914 0 0 0
1392 464 2 0.5897 35.80174967249162 20.476279585106045 14.222720479000872 0 0 0
5208 1736 2 0.5897 39.630490575396294 22.863888433898012 10.25889832927464 0 0 0
836 279 2 0.5897 39.236205789521364 21.237031425921934 8.092461254644244 0 0 0
1073 358 2 0.5897 39.08802816713812 17.221356812918245 12.113899555422375 0 0 0
1356 452 2 0.5897 38.60112977027468 18.205030570428892 15.976231678621657 0 0 0
1045 349 3 -1.1794 46.74751671180685 16.211676821654365 13.002092889727622 0 0 0
9023 0 1 0 43.13601154290101 15.941803586960779 10.46250732059278 0 0 0
1072 358 3 -1.1794 39.49136793286802 18.06208538492358 12.330057813543323 0 0 0
1355 452 2 0.5897 39.68785406656054 18.179659080640263 14.922532555990154 0 0 0
796 266 3 -1.1794 39.56327706591406 18.293632551771534 8.786075031713962 0 0 0
797 266 2 0.5897 39.69998304162363 18.466369908764015 7.854568070347705 0 0 0
799 267 3 -1.1794 42.31694956127541 18.34285267892116 8.447345910214846 0 0 0
800 267 2 0.5897 42.04232992813024 17.70418545848691 7.789379071901675 0 0 0
801 267 2 0.5897 41.49818345441676 18.68072801672878 8.81024370348527 0 0 0
802 268 3 -1.1794 44.97558615634437 18.868968254206735 8.293749958079513 0 0 0
803 268 2 0.5897 44.04073029893329 18.664485539355265 8.272225762883945 0 0 0
804 268 2 0.5897 45.233227149173054 18.71874118754325 9.203301955231655 0 0 0
838 280 3 -1.1794 41.93467148341359 21.469854913264832 8.572608753162811 0 0 0
839 280 2 0.5897 42.88669318478809 21.560269676808385 8.531234795257374 0 0 0
840 280 2 0.5897 41.74877585548892 21.30995466627349 9.497869052326932 0 0 0
841 281 3 -1.1794 44.610021136846484 21.525259043988953 8.59332198942367 0 0 0
842 281 2 0.5897 44.67480381041374 20.626794569048037 8.269598781821406 0 0 0
843 281 2 0.5897 44.888385104234736 21.4715928281739 9.507578697615859 0 0 0
1075 359 3 -1.1794 42.199668433644014 18.594104421337423 12.518764609338614 0 0 0
1076 359 2 0.5897 42.56313557291564 19.35550086630178 12.066659576347547 0 0 0
1077 359 2 0.5897 41.326742394566075 18.485081715830916 12.14147684177259 0 0 0
1078 360 3 -1.1794 45.05772993883205 18.533625406670275 11.171972697299934 0 0 0
1079 360 2 0.5897 45.389448658432435 18.43578401369283 12.064510157020647 0 0 0
1080 360 2 0.5897 44.197985858781 18.113132278449363 11.188035327533708 0 0 0
1109 370 2 0.5897 39.274004756417284 20.227876046686358 11.997544493423385 0 0 0
1111 371 3 -1.1794 42.018435244484216 20.97699403626092 11.271595161746946 0 0 0
1112 371 2 0.5897 41.44306262867311 21.112576447653336 12.024453655409499 0 0 0
1113 371 2 0.5897 42.83774041960236 21.407945322455202 11.515015176561382 0 0 0
1114 372 3 -1.1794 44.769390334530065 21.18682776092901 11.568452509890852 0 0 0
1115 372 2 0.5897 44.88579574728619 20.262794191566723 11.34744641266597 0 0 0
1116 372 2 0.5897 44.7433922656722 21.203333509797545 12.525157028705241 0 0 0
1357 453 3 -1.1794 41.56435413338801 18.300038406583877 15.16449194470576 0 0 0
1358 453 2 0.5897 41.87255114978743 18.359069942799678 14.260190095466855 0 0 0
1359 453 2 0.5897 41.699048932066994 17.383279015541778 15.40457829500255 0 0 0
1360 454 3 -1.1794 45.46928552487463 18.40269978712211 13.973686230997789 0 0 0
1361 454 2 0.5897 46.13881147921673 17.770959289608182 13.711253694704197 0 0 0
1362 454 2 0.5897 44.83624963041443 17.88763367926706 14.473890538376041 0 0 0
1393 465 3 -1.1794 41.84048353756105 20.923614894809614 14.750385380374624 0 0 0
1394 465 2 0.5897 42.77964497843014 20.88165789727126 14.930516914952886 0 0 0
1395 465 2 0.5897 41.544897727317355 20.014809399431172 14.80454785292074 0 0 0
1396 466 3 -1.1794 44.50282896129674 21.00990054243793 14.330056642036812 0 0 0
1397 466 2 0.5897 45.06104510802206 20.234252659466986 14.275296916008555 0 0 0
1398 466 2 0.5897 45.06177563873699 21.68062220329662 14.722414178107174 0 0 0
4883 1628 2 0.5897 45.095887291519425 23.37188684305858 8.732229676130416 0 0 0
5213 1738 2 0.5897 45.46555445701108 23.491975151789728 11.845929808304167 0 0 0
5533 1845 3 -1.1794 33.053876908621916 23.028548475414667 16.13297482495975 0 0 0
4880 1627 2 0.5897 41.77894035735672 23.152185280117 8.533312252302958 0 0 0
5540 1847 2 0.5897 39.93414206413794 22.71882965178568 13.635194853549764 0 0 0
1119 373 2 0.5897 2.924502323926028 2.93759710315345 15.5974394087672 0 0 0
1164 388 2 0.5897 6.225822529970431 5.835498372094982 16.15229023521471 0 0 0
1399 467 3 -1.1794 5.882403138093016 3.5634210471895806 18.334653100458215 0 0 0
1400 467 2 0.5897 5.47617739480961 3.342251626653984 17.49662168378487 0 0 0
1401 467 2 0.5897 6.809219396872574 3.3567934357744167 18.214035650929087 0 0 0
1435 479 3 -1.1794 3.285533197328119 6.091957661465171 17.553253974190476 0 0 0
1436 479 2 0.5897 3.2900970652952855 5.5352056340376 18.331866984009924 0 0 0
1437 479 2 0.5897 2.8783234304266387 6.9079419359278935 17.844083483166806 0 0 0
1438 480 3 -1.1794 6.831487872677831 6.205535640949646 17.784770349003526 0 0 0
1439 480 2 0.5897 6.338796334684256 5.496541241104241 18.198068307186265 0 0 0
1440 480 2 0.5897 6.206164420256062 6.9275262960055795 17.722055784942977 0 0 0
1678 560 3 -1.1794 2.600652728293685 3.5973411389986376 20.63005447011076 0 0 0
1679 560 2 0.5897 2.0193807735543956 3.0336008452516006 20.119611872973838 0 0 0
1680 560 2 0.5897 2.4810720562678252 3.308847749920004 21.534877057721587 0 0 0
1681 561 3 -1.1794 6.3140767490851735 3.1058496379969522 21.32870548200744 0 0 0
1682 561 2 0.5897 5.852824549654314 3.0800332211155865 20.490366207265364 0 0 0
1683 561 2 0.5897 6.083262395192264 3.955825275933195 21.703536529360242 0 0 0
1720 574 3 -1.1794 2.8179150221603986 6.229627310231274 21.0923823152624 0 0 0
1721 574 2 0.5897 2.6819255340431423 5.294923896819017 20.93724269645598 0 0 0
1722 574 2 0.5897 3.762818791517518 6.352932705805366 21.001913841456744 0 0 0
1723 575 3 -1.1794 5.669811326976205 6.031125303143274 21.097481508124776 0 0 0
1724 575 2 0.5897 6.570971159218977 6.007813264866457 20.77561273557949 0 0 0
1725 575 2 0.5897 5.755782754735583 6.047816104627686 22.050666824333298 0 0 0
9002 0 1 0 7.274515490035442 0.6712616973952514 19.41458303668797 0 0 0
1960 654 3 -1.1794 2.416962722306592 3.0156008069973192 23.371075907225826 0 0 0
1131 377 2 0.5897 14.717184655424054 3.474189816259851 15.71220071852144 0 0 0
1125 375 2 0.5897 8.508372617192004 2.9646364464903465 15.645173310969115 0 0 0
1173 391 2 0.5897 15.079811708884773 6.1729677595020185 15.876775068525877 0 0 0
1402 468 3 -1.1794 8.463289703420507 3.1792760503285966 17.672018749640745 0 0 0
1403 468 2 0.5897 8.848920093550397 2.9509812139482174 18.517833511678035 0 0 0
1404 468 2 0.5897 9.030945056955765 3.8688167878106032 17.327732645892077 0 0 0
1405 469 3 -1.1794 11.644917793724083 3.222873612012807 17.961278948857654 0 0 0
1406 469 2 0.5897 12.474288099677791 2.7464099524629733 17.99814601736871 0 0 0
1407 469 2 0.5897 11.35907265573528 3.1370625825983267 17.051794808873506 0 0 0
1408 470 3 -1.1794 15.164925287047843 3.0382429253479386 17.371355094721906 0 0 0
1409 470 2 0.5897 15.203727399173195 3.9668504319291973 17.600297884606842 0 0 0
1441 481 3 -1.1794 9.796631240338641 5.242996811924912 16.71502229565082 0 0 0
1442 481 2 0.5897 9.285715197669266 5.822525247468659 17.2801276479633 0 0 0
1443 481 2 0.5897 10.707070525914908 5.414782919304771 16.955486988992085 0 0 0
1444 482 3 -1.1794 12.247094910076857 6.2576885351791205 17.891600846559893 0 0 0
1445 482 2 0.5897 12.841768288152517 5.579464491319886 17.57127663199111 0 0 0
1446 482 2 0.5897 12.091780204064646 6.027559311056385 18.807652033109203 0 0 0
1447 483 3 -1.1794 14.993379994002641 5.999564431562645 17.58027952665907 0 0 0
1448 483 2 0.5897 14.780046769655126 6.923326862765542 17.712127380303443 0 0 0
1684 562 3 -1.1794 9.022572562421153 3.6598621832890688 20.426203819677003 0 0 0
1685 562 2 0.5897 9.709514834098597 3.3735378383915 21.028168236230613 0 0 0
1686 562 2 0.5897 8.219626898209842 3.2755710606464783 20.778100887342042 0 0 0
1687 563 3 -1.1794 11.591929503497706 3.278485835179798 21.84541259627863 0 0 0
1688 563 2 0.5897 11.809634204690166 4.123690442413423 21.452391340685303 0 0 0
1689 563 2 0.5897 12.06048483137276 2.637441036776832 21.310857335880264 0 0 0
1690 564 3 -1.1794 15.258663316591962 3.789322536862694 21.19601314757783 0 0 0
1691 564 2 0.5897 16.126143785884626 3.448959313078527 20.97723571748511 0 0 0
1692 564 2 0.5897 15.152306851104381 3.5946503368737583 22.127154090342334 0 0 0
1726 576 3 -1.1794 8.59675327103114 6.327957727637906 21.218585766703654 0 0 0
1727 576 2 0.5897 8.852322447701804 5.512797394769183 20.78681047287465 0 0 0
1728 576 2 0.5897 8.757255109809554 6.167526508797358 22.148495902735597 0 0 0
1729 577 3 -1.1794 12.092141240716405 5.729633220006023 20.537658512591126 0 0 0
1730 577 2 0.5897 13.032365672999802 5.9052885846325225 20.5744712923391 0 0 0
1731 577 2 0.5897 11.686054155900322 6.521761582464948 20.88959287621352 0 0 0
1732 578 3 -1.1794 14.713450731794989 6.487854695453326 21.24270137216666 0 0 0
1733 578 2 0.5897 14.981507462127473 5.584992367499356 21.071771163304856 0 0 0
1734 578 2 0.5897 14.817965705305296 6.594312412992397 22.188204027933978 0 0 0
9035 0 1 0 13.139852292291824 0.886337542832902 19.734911048604705 0 0 0
1179 393 2 0.5897 21.12539842443739 6.168593515551707 16.093074448496946 0 0 0
1449 483 2 0.5897 15.934091132233391 5.944158963956947 17.74828150413225 0 0 0
1133 378 2 0.5897 18.09702389639853 3.012802306402233 15.761036462951433 0 0 0
1410 470 2 0.5897 16.076058174256797 2.746118780069841 17.398432896924188 0 0 0
1411 471 3 -1.1794 17.931097876957242 2.589838770014074 17.58073514192051 0 0 0
1412 471 2 0.5897 18.329880439481183 1.7534883813885276 17.82099014277225 0 0 0
1413 471 2 0.5897 17.867858880798284 3.071308661204454 18.40561087231492 0 0 0
1416 472 2 0.5897 23.112500390696965 2.891822665017467 18.563853314423007 0 0 0
1450 484 3 -1.1794 17.674093443507985 5.575383237095461 18.34149699639258 0 0 0
1451 484 2 0.5897 17.6879746434311 6.313392831540621 18.950907388058795 0 0 0
1452 484 2 0.5897 17.986713789616147 5.941425193867103 17.5141435581702 0 0 0
1453 485 3 -1.1794 21.115611745090344 5.95015362478208 17.924512577091697 0 0 0
1454 485 2 0.5897 20.664746774516736 6.411546525466567 18.631668464005852 0 0 0
1455 485 2 0.5897 22.022474768186513 5.881065004219624 18.222939223009597 0 0 0
1693 565 3 -1.1794 17.861093168434465 3.1397148566793747 20.603004753187598 0 0 0
1694 565 2 0.5897 18.019700327167662 4.078953143228313 20.5086271467931 0 0 0
1695 565 2 0.5897 17.937995949582827 2.976612159216831 21.543066127555875 0 0 0
1696 566 3 -1.1794 20.878778463909004 3.319887067178043 20.85179157454347 0 0 0
1697 566 2 0.5897 20.187954965655155 2.947592771052303 20.303711235971395 0 0 0
1698 566 2 0.5897 20.778588667500376 2.8800001144476544 21.69600396128342 0 0 0
1735 579 3 -1.1794 21.26118025259886 6.1470784954397075 21.141610048492524 0 0 0
1736 579 2 0.5897 21.143830900944977 5.235378618619965 20.874656187402092 0 0 0
1737 579 2 0.5897 21.210177722959067 6.125798209218184 22.097213469468432 0 0 0
9051 0 1 0 21.384668065929482 1.0431472705057605 17.411563680288 0 0 0
1739 580 2 0.5897 23.100291178854068 6.186531038248998 21.237187142023643 0 0 0
1972 658 3 -1.1794 18.05330424786892 2.887388419676129 23.347430205542516 0 0 0
2001 667 2 0.5897 18.784828619851876 6.718786241632158 23.469251403880357 0 0 0
9192 0 1 0 29.022476156061632 0.6032111065956337 22.512565709265033 0 1 0
1140 380 2 0.5897 23.79973872891706 2.8507246648609748 16.32844265152828 0 0 0
1414 472 3 -1.1794 23.904086292433718 3.1831557223105453 18.1113616074989 0 0 0
1415 472 2 0.5897 23.899464700723094 4.135383556109652 18.208692343642873 0 0 0
1417 473 3 -1.1794 29.645182602113756 2.478015983105751 18.09328498295883 0 0 0
1418 473 2 0.5897 30.531972306993993 2.802411256881185 17.93642948923664 0 0 0
1419 473 2 0.5897 29.750651733180007 1.5324929049829068 18.19861410754697 0 0 0
1456 486 3 -1.1794 23.991394768677292 6.2332302126829955 18.0084051531729 0 0 0
1457 486 2 0.5897 24.938978003270357 6.347846651405055 18.08038446422685 0 0 0
1458 486 2 0.5897 23.640959358700016 7.123968151856611 18.01198635595311 0 0 0
1459 487 3 -1.1794 26.837948644451394 6.2712971500391275 18.075409917216778 0 0 0
1460 487 2 0.5897 27.692949144188894 6.468428220398378 17.692858676434312 0 0 0
1461 487 2 0.5897 27.01266683478731 6.162237066945913 19.01018867968991 0 0 0
1462 488 3 -1.1794 29.982671246031796 6.541385971156017 18.18904717498269 0 0 0
1463 488 2 0.5897 30.832239850230973 6.285027926766332 17.83023372382403 0 0 0
1464 488 2 0.5897 30.020664035086906 6.276878482326597 19.10819107223791 0 0 0
1699 567 3 -1.1794 24.582054104812595 3.545317249375543 21.19085261006675 0 0 0
1700 567 2 0.5897 24.176042530638426 3.1693589908503745 21.971904397898392 0 0 0
1701 567 2 0.5897 24.428449334407794 2.8961361837413184 20.504411497037488 0 0 0
1702 568 3 -1.1794 27.191417099580057 3.048334888853702 20.751995535550623 0 0 0
1703 568 2 0.5897 27.332221291107086 2.48389006680552 19.991858639666926 0 0 0
1704 568 2 0.5897 26.242297261464575 3.1662102069753755 20.790859086667844 0 0 0
1705 569 3 -1.1794 30.561423032925973 3.380650059697345 20.58540664108571 0 0 0
1706 569 2 0.5897 30.137925534882026 3.179572893613347 19.750871008227527 0 0 0
1707 569 2 0.5897 29.984606372628132 2.9968344788021493 21.245861031250147 0 0 0
1738 580 3 -1.1794 24.04559521674266 6.303054613120295 21.332341938405104 0 0 0
1740 580 2 0.5897 24.411211257963636 5.43134024627306 21.181773566461768 0 0 0
1741 581 3 -1.1794 27.296571722673594 5.818897177456242 20.738429538751625 0 0 0
1742 581 2 0.5897 27.317516209944586 4.863121777415048 20.78624794907416 0 0 0
1743 581 2 0.5897 27.045936101274037 6.097811720325573 21.619122632171027 0 0 0
1744 582 3 -1.1794 29.949909729255207 6.0420691402901125 20.873843705624655 0 0 0
1745 582 2 0.5897 30.255705652113402 5.135129983923481 20.860349605550557 0 0 0
1746 582 2 0.5897 28.9955451976671 5.973986348073381 20.845826369273066 0 0 0
2006 669 2 0.5897 24.34126917943136 6.1743856896756695 23.253221844101592 0 0 0
1190 397 2 0.5897 32.56797683481227 5.647979965066625 15.516305561804657 0 0 0
1420 474 3 -1.1794 32.207459828439625 3.1822808211239693 17.84280621629356 0 0 0
1421 474 2 0.5897 32.578425193638324 2.9661574455071222 16.98729041907226 0 0 0
1422 474 2 0.5897 32.76655302662273 2.7233088774251457 18.469696489571785 0 0 0
1423 475 3 -1.1794 36.786880523273695 3.666516559634079 18.02813662563296 0 0 0
1424 475 2 0.5897 36.44117592322184 3.0281316352057925 17.404289801393293 0 0 0
1425 475 2 0.5897 36.35107659524531 3.4554689953615845 18.85382769901302 0 0 0
1428 476 2 0.5897 38.414180025273254 3.002546919029245 18.261306612028225 0 0 0
1465 489 3 -1.1794 32.630390011124305 5.866969734150307 17.563817212678018 0 0 0
1466 489 2 0.5897 32.56125564450738 4.917399437052586 17.662653450131277 0 0 0
1467 489 2 0.5897 32.86297939669037 6.182831753886412 18.436952517615957 0 0 0
1468 490 3 -1.1794 36.191628266186186 6.319583889360423 18.386169580754572 0 0 0
1469 490 2 0.5897 36.314930979625515 5.415020641728237 18.098430721883854 0 0 0
1470 490 2 0.5897 35.93981856157988 6.246378116433781 19.306748010418048 0 0 0
1472 491 2 0.5897 38.68867686327671 5.860061055004471 17.51105507909274 0 0 0
1708 570 3 -1.1794 33.11745296215681 1.8792326979141278 20.144490242325375 0 0 0
1709 570 2 0.5897 32.37378720407159 2.366795486340599 20.49871690516449 0 0 0
1710 570 2 0.5897 32.91440277182573 0.9626588395332873 20.331292062384392 0 0 0
1711 571 3 -1.1794 35.69302968442738 3.4733300992204548 20.5573798834747 0 0 0
1712 571 2 0.5897 36.407473736354575 3.022579948843012 21.007519952336676 0 0 0
1713 571 2 0.5897 34.92996150881174 2.91243742795275 20.696517303766466 0 0 0
1714 572 3 -1.1794 38.83267869068636 3.619040906723391 21.239154248307273 0 0 0
1716 572 2 0.5897 39.010109561377476 3.2915696157716363 22.120921403200867 0 0 0
1747 583 3 -1.1794 32.9787935875925 6.4101532060132795 20.27592879512273 0 0 0
1748 583 2 0.5897 33.84407907252424 6.450560070666574 20.68321432157468 0 0 0
1749 583 2 0.5897 32.55726153741566 7.232382535849272 20.525892925420166 0 0 0
1750 584 3 -1.1794 35.592151855118374 6.215216341947308 21.299009548716132 0 0 0
1751 584 2 0.5897 35.56403323674381 5.271070826782791 21.143991913266408 0 0 0
1752 584 2 0.5897 35.69752909208419 6.2997961735741885 22.246624323927367 0 0 0
1753 585 3 -1.1794 38.90735434418267 6.397517589241186 20.884538700023345 0 0 0
1755 585 2 0.5897 39.09093635579686 6.5235412605001875 19.95359945490648 0 0 0
9011 0 1 0 32.90212481965381 4.377241068194057 22.974571890635197 0 0 0
9047 0 1 0 34.756469204633625 1.093519749402143 17.371471046409216 0 0 0
1427 476 2 0.5897 39.39384551351665 2.852075047886691 17.11696883445074 0 0 0
1471 491 3 -1.1794 39.29258008135363 6.595010753436984 17.617741267376548 0 0 0
1754 585 2 0.5897 38.93813881876131 5.448936230868588 21.00895385894467 0 0 0
1198 400 3 -1.1794 41.434162884959925 4.911132353218893 16.04301129640409 0 0 0
1199 400 2 0.5897 41.174572117640686 4.958343352738583 16.963128522844862 0 0 0
1426 476 3 -1.1794 39.35057340402097 2.963697912362207 18.0666528690762 0 0 0
1429 477 3 -1.1794 42.08866684499989 2.9303672804570624 18.229255927036206 0 0 0
1430 477 2 0.5897 42.401795543155394 2.402199079629642 17.49493946974842 0 0 0
1431 477 2 0.5897 41.13686790846838 2.9413593227675388 18.128311055496937 0 0 0
1432 478 3 -1.1794 45.03143300300328 3.0832650044259786 17.653979019030906 0 0 0
1433 478 2 0.5897 44.095786738641856 3.2459868134693193 17.773643498353366 0 0 0
1434 478 2 0.5897 45.38255155308844 3.036532016978256 18.543227959472794 0 0 0
1473 491 2 0.5897 40.10392703800739 6.195391015930448 17.93119485960873 0 0 0
1474 492 3 -1.1794 41.725028812676484 5.737902201919371 18.74211872811434 0 0 0
1475 492 2 0.5897 41.97591207822714 4.823593230370037 18.873756679863373 0 0 0
1476 492 2 0.5897 42.544458586830714 6.182854880451064 18.525822999386317 0 0 0
1477 493 3 -1.1794 44.26586087085077 6.570881050977171 18.094390064694494 0 0 0
1478 493 2 0.5897 44.719159470587826 6.181650267310561 17.346557680837368 0 0 0
1479 493 2 0.5897 44.889185191819315 6.498277440148 18.817181668393204 0 0 0
1715 572 2 0.5897 39.32813782311058 3.0371417372459 20.66283349351944 0 0 0
1717 573 3 -1.1794 45.39544699753312 3.0044207530564497 20.469034187183016 0 0 0
1718 573 2 0.5897 44.69384190887854 2.487484304352381 20.86496207654254 0 0 0
1719 573 2 0.5897 45.233234280122275 3.898782291232509 20.769097158316917 0 0 0
1756 586 3 -1.1794 44.75228939331481 5.64108971254154 21.024344431014434 0 0 0
1757 586 2 0.5897 43.85016806813655 5.843534866473349 20.7765035213655 0 0 0
1758 586 2 0.5897 44.81358434247801 5.903847398382313 21.94273147866783 0 0 0
2065 689 3 -1.1794 45.08979008124447 8.977303254732576 23.334199046113916 0 0 0
5834 1945 2 0.5897 16.205792804660188 23.45202727581937 17.423539543852502 0 0 0
1206 402 2 0.5897 2.640251733599177 9.301457642045532 16.173220045934972 0 0 0
1290 430 2 0.5897 6.018497770118234 15.356553210179827 16.08446695572221 0 0 0
1480 494 3 -1.1794 2.4618917850136794 8.538818876872293 17.982618262470666 0 0 0
1481 494 2 0.5897 3.413362365879929 8.62438225309931 17.922496458295228 0 0 0
1482 494 2 0.5897 2.2236622780271076 9.047710749048695 18.75754255425882 0 0 0
1483 495 3 -1.1794 5.143176560663901 8.552540451044042 18.228152818269745 0 0 0
1484 495 2 0.5897 5.765944420159619 9.22772286597803 17.958855309520512 0 0 0
1485 495 2 0.5897 5.0700234065723375 8.658115987049953 19.17669679227132 0 0 0
1519 507 3 -1.1794 3.5950937674988315 11.60372824595867 17.89753925593137 0 0 0
1520 507 2 0.5897 3.3530192291594996 11.700845285274285 16.976561457428758 0 0 0
1521 507 2 0.5897 3.0713577926372095 12.262153353446292 18.354057478043327 0 0 0
1522 508 3 -1.1794 6.026850659552212 12.447720755546284 17.26009341727723 0 0 0
1523 508 2 0.5897 6.3090828731306905 11.843545119450823 16.57339942031051 0 0 0
1524 508 2 0.5897 5.204512340735382 12.078213735323821 17.581739559428637 0 0 0
1558 520 3 -1.1794 2.8899300468746016 14.31023996614364 18.398430527986697 0 0 0
1559 520 2 0.5897 3.8055241293971998 14.352342616161755 18.122483433069874 0 0 0
1560 520 2 0.5897 2.597722376523741 15.22174565429694 18.400419726000525 0 0 0
1561 521 3 -1.1794 5.5342970238095015 14.887163215857411 17.80177742196868 0 0 0
1562 521 2 0.5897 5.875871902578969 14.019615260543373 17.585169033539895 0 0 0
1563 521 2 0.5897 5.568747904853565 14.92688287657061 18.757532302863925 0 0 0
1759 587 3 -1.1794 2.361998774411069 8.905989822009097 21.059383911111897 0 0 0
1760 587 2 0.5897 3.2933547251325095 8.9127522576109 21.28020565969465 0 0 0
1761 587 2 0.5897 2.108595111825353 7.984685258109503 21.116097407105258 0 0 0
1762 588 3 -1.1794 5.177924450680942 8.752954673542764 21.07281922254327 0 0 0
1763 588 2 0.5897 5.441040079165421 7.8337085694546795 21.02820535665647 0 0 0
1764 588 2 0.5897 5.606957395582207 9.08742810029928 21.860404598456906 0 0 0
1804 602 3 -1.1794 5.010368239382528 11.52910777149026 21.99484763620701 0 0 0
1805 602 2 0.5897 4.293586557967955 10.96429361490034 21.70598614346593 0 0 0
1806 602 2 0.5897 4.959553208952949 12.293684669302367 21.421199241190234 0 0 0
1840 614 3 -1.1794 2.5082549961811456 15.361720577243902 20.9724989403654 0 0 0
1841 614 2 0.5897 2.768583723027394 14.771494949792695 20.265324955762317 0 0 0
1842 614 2 0.5897 2.7512661598403167 14.897993685060609 21.77383217404724 0 0 0
1843 615 3 -1.1794 5.554172104490185 14.03178339488659 20.934971092070356 0 0 0
1844 615 2 0.5897 6.352699082250794 13.504366286864956 20.955410546057987 0 0 0
1845 615 2 0.5897 5.52478034018942 14.456064409129425 21.792498727902295 0 0 0
5835 1945 2 0.5897 14.719448194177732 23.43492325656268 17.13651504887611 0 0 0
9044 0 1 0 0.4774289755761035 11.404763996828626 18.824779661240047 0 0 0
9066 0 1 0 7.478887505996932 10.765883682775291 19.698023259703444 0 0 0
1291 431 3 -1.1794 8.914825501347448 14.892328056314616 15.817554531728923 0 0 0
2036 679 2 0.5897 13.099419607349901 8.975935800613815 22.637921617222837 0 0 0
9050 0 1 0 9.430417373717418 8.059060202433818 18.35776528491491 0 0 0
1296 432 2 0.5897 11.86656659853052 15.137979465825037 15.751890573730815 0 0 0
1486 496 3 -1.1794 12.306872521199738 9.243246912722784 18.659477817559292 0 0 0
1487 496 2 0.5897 11.944155731709373 8.627959026880744 18.02222651063504 0 0 0
1488 496 2 0.5897 13.254646201009677 9.127106792120331 18.592631253823306 0 0 0
1489 497 3 -1.1794 15.10251006948795 8.79983168727468 18.1143040043246 0 0 0
1490 497 2 0.5897 15.18719658066651 8.61290692429071 19.049247438941755 0 0 0
1491 497 2 0.5897 15.21346002646251 9.748277450286627 18.048178403665016 0 0 0
1525 509 3 -1.1794 9.868713522717362 12.292096459556419 17.634140111057388 0 0 0
1526 509 2 0.5897 9.802889349896075 13.237900356933302 17.765879413753705 0 0 0
1527 509 2 0.5897 9.490571972084187 11.912424508168623 18.427292421730176 0 0 0
1528 510 3 -1.1794 12.583031437421289 11.841177261813481 18.342309335310066 0 0 0
1529 510 2 0.5897 11.876199815865194 12.304173304130707 17.892580985757522 0 0 0
1530 510 2 0.5897 12.344217880978139 10.916581374279545 18.27656401595155 0 0 0
1531 511 3 -1.1794 15.169608898819478 11.860298391287584 17.32460289512036 0 0 0
1532 511 2 0.5897 15.404490273159698 12.778019793546061 17.461898423930528 0 0 0
1533 511 2 0.5897 14.21691238975676 11.867651416923756 17.232152033114346 0 0 0
1564 522 3 -1.1794 9.790781992179756 15.236079999198292 18.240786192496802 0 0 0
1565 522 2 0.5897 9.411298458197987 15.195024193033268 17.3629828743061 0 0 0
1566 522 2 0.5897 9.256351030771741 15.881579167194074 18.70332940827957 0 0 0
1567 523 3 -1.1794 12.53364305674561 15.239402437305662 17.830046250287307 0 0 0
1568 523 2 0.5897 12.934011637099369 15.691952736794546 18.572430972887595 0 0 0
1569 523 2 0.5897 11.594760872997787 15.258271406294769 18.015454211512477 0 0 0
1570 524 3 -1.1794 15.444650540810933 14.51405140920853 17.597253223194986 0 0 0
1571 524 2 0.5897 14.589119993065673 14.629417358038927 17.183743793974244 0 0 0
1572 524 2 0.5897 15.273134151314416 14.609087127320802 18.534153552789032 0 0 0
1765 589 3 -1.1794 9.404854253441615 8.880742423437997 21.96173446281216 0 0 0
1766 589 2 0.5897 9.05616976498765 8.035164542653607 21.679509820840167 0 0 0
1767 589 2 0.5897 8.86901576869619 9.526898073919604 21.501743267529637 0 0 0
1768 590 3 -1.1794 11.968373685861392 8.714107940671713 21.244435469555984 0 0 0
1769 590 2 0.5897 12.033768935676626 8.913459464400544 20.310511277511658 0 0 0
1770 590 2 0.5897 11.040408338769215 8.827975623446191 21.44973146114186 0 0 0
1771 591 3 -1.1794 15.257167503524244 9.173097500336528 20.795247604025498 0 0 0
1772 591 2 0.5897 14.708945330018935 9.53993061630145 21.48887415050431 0 0 0
1773 591 2 0.5897 15.343326204604653 8.247114062748356 21.021882210798886 0 0 0
1807 603 3 -1.1794 9.714652061999555 13.1416946292026 20.622244473526344 0 0 0
1808 603 2 0.5897 10.602601402732663 12.79163293736783 20.549892952053032 0 0 0
1809 603 2 0.5897 9.319641939243013 12.647486051115015 21.34054582048624 0 0 0
1810 604 3 -1.1794 12.209751644428337 12.384412471715443 21.036737238765657 0 0 0
1811 604 2 0.5897 12.384945080061978 12.30569794446536 20.09900421805979 0 0 0
1812 604 2 0.5897 12.234408764581005 13.32597505466052 21.20727715691277 0 0 0
1813 605 3 -1.1794 15.061463711038039 12.237063618124719 20.60853744788649 0 0 0
1815 605 2 0.5897 14.27365279814913 12.097378987543683 21.133966048799703 0 0 0
1846 616 3 -1.1794 9.76852787296254 15.790713323141935 21.478491164643877 0 0 0
1847 616 2 0.5897 9.62119442805018 14.940390312943018 21.064395086262998 0 0 0
1848 616 2 0.5897 9.427923840235245 15.68717367753786 22.36702948823624 0 0 0
1849 617 3 -1.1794 12.420161527627963 14.990823336858504 21.73553971621861 0 0 0
1850 617 2 0.5897 12.979903603988472 15.515467314856613 21.163115551838757 0 0 0
1851 617 2 0.5897 11.541291986400308 15.346205996437774 21.603163804645444 0 0 0
1852 618 3 -1.1794 14.857878082253947 14.93407787204279 20.288770068230292 0 0 0
1854 618 2 0.5897 14.774012016924253 13.99102210102053 20.429639461526683 0 0 0
5543 1848 2 0.5897 42.23470715186079 23.118193950080038 14.972121691626851 0 0 0
6516 2172 2 0.5897 38.80131922527778 23.334705932452998 22.64440050015357 0 0 0
1814 605 2 0.5897 14.884995338141161 11.781210005902674 19.785561974742805 0 0 0
5183 1728 2 0.5897 8.879957464258537 23.462324400885628 12.867399933032853 0 0 0
2071 691 3 -1.1794 8.993842668702573 12.126531662381323 23.061238379241612 0 0 0
1220 407 2 0.5897 16.88758445917264 9.578191045303061 17.16023516224587 0 0 0
1222 408 3 -1.1794 22.187095977445786 8.627809098931044 16.267616062625013 0 0 0
1224 408 2 0.5897 21.70337962692029 7.998037451998797 15.733163314895737 0 0 0
1853 618 2 0.5897 15.757982494359553 15.135804035635456 20.544407534047256 0 0 0
1492 498 3 -1.1794 17.94719785300756 8.593251129842384 18.926256811027134 0 0 0
1493 498 2 0.5897 18.876089325594773 8.728333309314161 18.738785697155087 0 0 0
1494 498 2 0.5897 17.658898395004567 9.417964457788255 19.317361961008608 0 0 0
1495 499 3 -1.1794 20.549473249759487 8.797434027649691 18.54757859477003 0 0 0
1496 499 2 0.5897 21.084783911670428 9.157313390054602 19.254800476002906 0 0 0
1497 499 2 0.5897 21.151028119806234 8.719454655029121 17.807116423295177 0 0 0
1534 512 3 -1.1794 20.917182420041286 12.176076895157548 18.4523294213314 0 0 0
1535 512 2 0.5897 21.10897878205874 11.743189236337685 17.6204313970101 0 0 0
1536 512 2 0.5897 20.168824747408483 11.695383786321246 18.806062194364188 0 0 0
1538 513 2 0.5897 23.784156658838025 12.61410104344883 19.236346193735944 0 0 0
1573 525 3 -1.1794 18.116767582894678 15.448361735684953 18.307668158548303 0 0 0
1574 525 2 0.5897 18.984077696041517 15.213808489651665 17.97753136734736 0 0 0
1575 525 2 0.5897 17.512508452010987 14.904375194217955 17.80251256386539 0 0 0
1576 526 3 -1.1794 21.41393779306983 14.860158038055454 18.46212674064683 0 0 0
1577 526 2 0.5897 21.4282627542024 13.903111199111159 18.45274020507907 0 0 0
1578 526 2 0.5897 21.11557260957673 15.087079503646894 19.342874609352638 0 0 0
1580 527 2 0.5897 23.172516672092243 15.124152896613166 17.98018961804632 0 0 0
1774 592 3 -1.1794 18.13403060397447 8.510011516869216 21.655695997323416 0 0 0
1775 592 2 0.5897 17.284484568310045 8.829671245819526 21.959540250154237 0 0 0
1776 592 2 0.5897 18.01187609830942 8.357409520077438 20.718666949524494 0 0 0
1777 593 3 -1.1794 21.543720958916907 9.00400708792731 21.066551318621087 0 0 0
1778 593 2 0.5897 21.365027071290356 8.07428800086428 20.92540314699216 0 0 0
1779 593 2 0.5897 20.837382146586084 9.299646036823676 21.64093357675971 0 0 0
1816 606 3 -1.1794 18.527085952996305 12.3285894195177 20.499451733272913 0 0 0
1817 606 2 0.5897 18.7542855454386 11.939375536579746 21.343919037238724 0 0 0
1818 606 2 0.5897 17.618672613195095 12.612130044279088 20.602514960701512 0 0 0
1821 607 2 0.5897 23.008255717710203 11.78347138675755 21.698060957359736 0 0 0
1855 619 3 -1.1794 17.4782321936017 15.518138792318835 20.955822540680913 0 0 0
1856 619 2 0.5897 18.139259450686158 15.705457735464464 21.622296097194408 0 0 0
1857 619 2 0.5897 17.982143416921726 15.33409428544154 20.163083611515876 0 0 0
1858 620 3 -1.1794 20.37316002507787 14.956073776045395 20.900729081434733 0 0 0
1859 620 2 0.5897 19.986693348768966 14.081434779528234 20.857340951662877 0 0 0
1860 620 2 0.5897 20.772873594589722 14.99900401890829 21.76941740831264 0 0 0
5181 1727 2 0.5897 6.850030598686534 23.375822056252346 12.725931730830494 0 0 0
1230 410 2 0.5897 26.92449839380818 9.479205419414612 16.203630115298143 0 0 0
1268 423 2 0.5897 30.91313413247132 11.933694124872902 15.918650361389972 0 0 0
1862 621 2 0.5897 23.451596196808353 14.329646358190205 21.188355088053736 0 0 0
1308 436 2 0.5897 30.335738438413856 14.978606112579703 14.904513896499527 0 0 0
1498 500 3 -1.1794 24.023802562528516 9.642705563259494 18.51464562061175 0 0 0
1499 500 2 0.5897 24.470879920579478 9.264817157751992 19.271979335199028 0 0 0
1500 500 2 0.5897 24.55866399751647 9.381243586475543 17.765116389339937 0 0 0
1501 501 3 -1.1794 30.2503133130005 9.219462398451093 17.328212792001363 0 0 0
1502 501 2 0.5897 30.19603357202327 8.383643455774827 17.79156192488798 0 0 0
1503 501 2 0.5897 30.157186936549685 8.988046625662417 16.40408827623779 0 0 0
1537 513 3 -1.1794 24.369753100452886 12.366533110702958 18.520791279824248 0 0 0
1539 513 2 0.5897 24.207033169703905 11.432407468152459 18.389781970844005 0 0 0
1540 514 3 -1.1794 26.82722008703481 11.051852897660178 18.77437511325626 0 0 0
1541 514 2 0.5897 26.851685812239015 10.461696802258993 19.527602662505604 0 0 0
1542 514 2 0.5897 25.954828426172842 11.44453931220251 18.805406643552498 0 0 0
1543 515 3 -1.1794 30.33151362322688 12.15654008076874 17.85260675646314 0 0 0
1544 515 2 0.5897 31.28096105514356 12.080514282903765 17.94748346158156 0 0 0
1545 515 2 0.5897 30.005201457174962 11.26624252047219 17.983459817137657 0 0 0
1579 527 3 -1.1794 24.03890185828459 15.045546670217124 17.58090311922674 0 0 0
1581 527 2 0.5897 24.275041912684653 14.125492761229811 17.699100198289273 0 0 0
1582 528 3 -1.1794 27.064785809132314 14.902135788188799 17.684255901473165 0 0 0
1583 528 2 0.5897 26.665499163564213 14.092012166943197 17.36723577223409 0 0 0
1584 528 2 0.5897 26.78383159971432 14.966990988925646 18.59699377723181 0 0 0
1585 529 3 -1.1794 29.887413705053234 14.919224755205814 18.06953088685063 0 0 0
1586 529 2 0.5897 30.013177265938474 13.970861834832403 18.0375434351859 0 0 0
1587 529 2 0.5897 28.94499232508668 15.04037640052558 17.95378938921795 0 0 0
1780 594 3 -1.1794 24.370093102320126 8.944022951047447 21.427776419863445 0 0 0
1781 594 2 0.5897 23.417044258899566 9.02856428779926 21.455750717777132 0 0 0
1782 594 2 0.5897 24.524583718824747 8.006353600487289 21.313143019185592 0 0 0
1783 595 3 -1.1794 27.010989216994794 9.230388750159815 20.807978589105943 0 0 0
1784 595 2 0.5897 26.18924817361114 9.185155416140065 21.296781647784034 0 0 0
1785 595 2 0.5897 27.690056002373247 9.256851061990002 21.482070561157002 0 0 0
1786 596 3 -1.1794 30.86188554286636 8.454846162091616 20.97586393184939 0 0 0
1787 596 2 0.5897 30.62195094203554 7.545560103128459 20.79736406988793 0 0 0
1788 596 2 0.5897 30.573893384219964 8.606772158419023 21.875981085654413 0 0 0
1819 607 3 -1.1794 23.3391641175031 12.415624447763381 21.060005977326558 0 0 0
1820 607 2 0.5897 24.279966903077785 12.2442515282843 21.018113633763292 0 0 0
1822 608 3 -1.1794 26.288754879400457 12.163023533692737 21.17963096109261 0 0 0
1823 608 2 0.5897 26.75663908163193 12.045666601247909 22.006398804011845 0 0 0
1824 608 2 0.5897 26.911425114556113 11.881361563627381 20.509421103120882 0 0 0
1861 621 3 -1.1794 23.916257966459792 15.151161245738438 21.347837362880615 0 0 0
1863 621 2 0.5897 24.775646397311633 15.02263710766439 20.946383796548556 0 0 0
1864 622 3 -1.1794 26.337707748993676 14.824039709780353 20.302525374933165 0 0 0
1865 622 2 0.5897 26.437534071482915 13.91596142938548 20.5882882992647 0 0 0
1866 622 2 0.5897 27.087424529983828 15.279836160809303 20.685156047431885 0 0 0
1867 623 3 -1.1794 29.00791283445232 15.354759077221207 21.218444637064565 0 0 0
1868 623 2 0.5897 29.552357172223527 15.196610283198513 21.989678337920996 0 0 0
1869 623 2 0.5897 29.600594110720586 15.231672329651389 20.47695254329526 0 0 0
2123 708 2 0.5897 23.719577259551468 15.484072161576673 23.12230751145898 0 0 0
2104 702 3 -1.1794 6.019377886075136 15.194498869808864 23.458615519408845 0 0 0
9001 0 1 0 29.763132850444514 11.986138083387885 21.16371793658343 0 0 0
9019 0 1 0 27.901874587536966 12.594365930679727 15.831292936588882 0 0 0
1273 425 3 -1.1794 36.08257554785945 11.926676380172774 16.166700828497024 0 0 0
1312 438 3 -1.1794 36.68396306116318 15.559502360849766 16.176950688109834 0 0 0
1313 438 2 0.5897 37.49865203132691 15.183098554913887 15.84403162501092 0 0 0
1311 437 2 0.5897 32.092225773068364 14.988083732497898 16.526709769717293 0 0 0
1504 502 3 -1.1794 33.46403486972493 8.91807846299287 18.316390988147703 0 0 0
1505 502 2 0.5897 34.00104435647109 8.302711161696806 17.817215758588937 0 0 0
1506 502 2 0.5897 32.68273912266851 9.045987280009557 17.77838639674919 0 0 0
1507 503 3 -1.1794 36.47467314889882 8.926821570491223 17.666412299183776 0 0 0
1508 503 2 0.5897 36.46148600829648 7.986818602938319 17.846557855498688 0 0 0
1509 503 2 0.5897 36.2833198153163 9.335646955780966 18.51049617137567 0 0 0
1512 504 2 0.5897 38.13390833891467 9.441578894842742 18.117729855483187 0 0 0
1546 516 3 -1.1794 33.12051024763664 11.363240387518545 17.293005122204555 0 0 0
1547 516 2 0.5897 33.63810113107168 10.71312071674715 17.768059377003144 0 0 0
1548 516 2 0.5897 33.49976136893838 12.204461337955992 17.547462827444736 0 0 0
1549 517 3 -1.1794 36.288003010177086 11.670368045687244 18.84186066777544 0 0 0
1550 517 2 0.5897 36.160450906180444 12.618822034610014 18.861798107240773 0 0 0
1551 517 2 0.5897 36.0771558718208 11.418713029026112 17.94272486512534 0 0 0
1552 518 3 -1.1794 38.94235919445759 12.279913685901576 18.277072494852497 0 0 0
1554 518 2 0.5897 38.01503360547151 12.12044409474429 18.452767082166865 0 0 0
1588 530 3 -1.1794 33.495524042727936 14.077221718175943 18.168862646161806 0 0 0
1589 530 2 0.5897 33.038445039214224 13.833998652821855 18.973942528295314 0 0 0
1590 530 2 0.5897 34.36864957311145 14.34123619833367 18.459003184841546 0 0 0
1591 531 3 -1.1794 36.201945876582876 14.348088085301882 18.61387224763823 0 0 0
1592 531 2 0.5897 36.258859516348515 14.536535526276758 17.67713303014801 0 0 0
1594 532 3 -1.1794 38.959418061037894 15.32256731748865 18.091274070740933 0 0 0
1789 597 3 -1.1794 33.250938523789344 9.617434137691744 20.921825718309023 0 0 0
1790 597 2 0.5897 33.346436944719876 9.406910285337773 19.99295989577835 0 0 0
1791 597 2 0.5897 32.33738591008592 9.413054063927477 21.121531377825292 0 0 0
1792 598 3 -1.1794 36.46198837323326 8.858976667053314 20.52720123622218 0 0 0
1793 598 2 0.5897 36.46822905489977 7.901989138413316 20.508021896668012 0 0 0
1794 598 2 0.5897 36.326183374117946 9.079664194560431 21.448659833583125 0 0 0
1796 599 2 0.5897 38.20486267602437 9.190927957734699 21.20978569610318 0 0 0
1825 609 3 -1.1794 32.944126346678004 12.377033563328732 20.75393329001182 0 0 0
1826 609 2 0.5897 33.23346367402806 11.513345718855374 20.45972397030451 0 0 0
1827 609 2 0.5897 32.7096448144477 12.251241090159224 21.6734040930068 0 0 0
1828 610 3 -1.1794 35.78907162014899 11.889467704566261 21.478200463493994 0 0 0
1829 610 2 0.5897 34.89353770111633 11.55400205799713 21.436803512103673 0 0 0
1830 610 2 0.5897 36.13103303762598 11.770707253450501 20.59209086719231 0 0 0
1832 611 2 0.5897 39.378094309523206 11.900475313076372 19.970650075965718 0 0 0
1870 624 3 -1.1794 34.60642393119406 14.62537781547178 21.759749524427797 0 0 0
1871 624 2 0.5897 34.264586833860356 13.9204404481131 21.209801182947327 0 0 0
1872 624 2 0.5897 35.43047532762635 14.282129592747111 22.105223074422565 0 0 0
1873 625 3 -1.1794 39.356021364198874 15.084231684125237 20.81344790136668 0 0 0
1875 625 2 0.5897 39.15903479514331 15.220633886943874 19.88672106426256 0 0 0
5187 1729 2 0.5897 14.979132423090434 23.20775961545037 13.602715210249102 0 0 0
1595 532 2 0.5897 39.04181533504452 14.384391856855034 17.920188989905192 0 0 0
1874 625 2 0.5897 38.980684919322535 14.227053710658108 21.014943120628885 0 0 0
1593 531 2 0.5897 36.69917495838354 15.051729649246353 19.030865896777495 0 0 0
2094 698 2 0.5897 39.18283244046468 12.137392156772203 22.53154177921521 0 0 0
2091 697 2 0.5897 35.948323572200316 12.285732656979565 23.294580851218846 0 0 0
1239 413 2 0.5897 41.0090691941123 9.499625646814916 16.73812171009464 0 0 0
1242 414 2 0.5897 46.253475121889956 8.897343892128031 16.21567757190026 0 0 0
1281 427 2 0.5897 41.97101526386426 12.433984717517557 16.580947142883865 0 0 0
1284 428 2 0.5897 45.808613375901324 11.604855804153814 16.286737007335784 0 0 0
1510 504 3 -1.1794 39.0749983775888 9.270206851375923 18.152559900423746 0 0 0
1795 599 3 -1.1794 39.085882034894084 9.045453629771757 21.554566902690873 0 0 0
1320 440 2 0.5897 41.66737879451424 14.770389211896324 15.80366043366091 0 0 0
1323 441 2 0.5897 45.55288695016498 15.264031416174124 16.24086648497583 0 0 0
1511 504 2 0.5897 39.15924737764947 8.34531149121062 17.92082131785552 0 0 0
1513 505 3 -1.1794 41.581174765625924 9.233393389945615 18.49429620113451 0 0 0
1514 505 2 0.5897 40.62823089900875 9.14808437880696 18.523490297393288 0 0 0
1515 505 2 0.5897 41.734742496606074 10.171062499070107 18.378427817586793 0 0 0
1516 506 3 -1.1794 45.014898927189726 9.284490751843832 17.834157939804925 0 0 0
1517 506 2 0.5897 44.455113620425685 8.508810044268651 17.86869364587364 0 0 0
1518 506 2 0.5897 45.305257959883996 9.411308750604308 18.737397592085866 0 0 0
1553 518 2 0.5897 39.25789526104785 11.462045198143617 17.892676895865705 0 0 0
1555 519 3 -1.1794 42.38660969080877 11.828303797684924 18.061361329638142 0 0 0
1556 519 2 0.5897 41.954529741981915 12.479801003001217 18.61371111000616 0 0 0
1557 519 2 0.5897 43.23148454870962 11.676857055536871 18.48501476312467 0 0 0
1597 533 3 -1.1794 44.87860071253939 15.101519978903683 18.1573156043959 0 0 0
1598 533 2 0.5897 45.35127975825588 14.269515680222645 18.13332552740375 0 0 0
1599 533 2 0.5897 45.12584113205789 15.49393777642051 18.994640456620832 0 0 0
1797 599 2 0.5897 39.177006461880325 8.093124907776321 21.586163429475413 0 0 0
1798 600 3 -1.1794 41.86274083025366 9.167913587099854 21.14925524531504 0 0 0
1799 600 2 0.5897 41.97952480041566 9.002670233284613 20.213686930240936 0 0 0
1800 600 2 0.5897 40.91644875368739 9.11996372309559 21.285137709579413 0 0 0
1801 601 3 -1.1794 45.4552607456863 9.617518093409913 20.624219614688162 0 0 0
1802 601 2 0.5897 46.35809082854637 9.396925141775931 20.85327958099007 0 0 0
1803 601 2 0.5897 44.952438638645056 9.421974374239028 21.414893035154616 0 0 0
1831 611 3 -1.1794 39.569806368855254 11.799817644224085 20.903037546223878 0 0 0
1833 611 2 0.5897 39.45895232297629 10.864044736989252 21.071181253967833 0 0 0
1834 612 3 -1.1794 42.26045309440556 11.826766755326611 21.20197527566595 0 0 0
1835 612 2 0.5897 42.13238006512205 10.87817371310193 21.20265471457032 0 0 0
1836 612 2 0.5897 41.408462522236675 12.183782189686138 20.95120863477947 0 0 0
1837 613 3 -1.1794 44.8570848809407 12.280304727154771 20.945182294717927 0 0 0
1838 613 2 0.5897 45.21249513421618 11.394422662044681 20.873569080616917 0 0 0
1839 613 2 0.5897 43.912469873562195 12.169354294459566 20.83736570139941 0 0 0
1876 626 3 -1.1794 41.45731706146439 13.960749246462845 19.305263582649033 0 0 0
1877 626 2 0.5897 41.87551592243797 14.704499937619573 18.87147025126463 0 0 0
1878 626 2 0.5897 40.91518491836116 14.355189147135325 19.988449219978115 0 0 0
1879 627 3 -1.1794 45.62670859694669 15.131592698861121 21.115530484886378 0 0 0
1880 627 2 0.5897 45.517140010148545 14.191211256251439 20.974430007846344 0 0 0
1881 627 2 0.5897 45.68207987145768 15.226749549863987 22.0663780462724 0 0 0
2096 699 2 0.5897 42.08686734830254 11.58816987880268 23.02601241210027 0 0 0
2099 700 2 0.5897 44.62154164708857 12.267898269060016 22.728160330987436 0 0 0
1596 532 2 0.5897 39.74535011389969 15.707213516082037 17.703214531967383 0 0 0
1325 442 2 0.5897 2.925745227077432 18.70621072818985 15.488891392242744 0 0 0
1329 443 2 0.5897 6.195552623421601 18.108870143762974 15.301718126230941 0 0 0
2185 729 3 -1.1794 6.433229346193039 21.36732101375655 23.07905733120142 0 0 0
1959 653 2 0.5897 44.3439958418465 21.78922095808493 21.584487959107072 0 0 0
1368 456 2 0.5897 6.3797667125593165 20.94415474455884 15.884099229164814 0 0 0
1600 534 3 -1.1794 3.4557013207028686 16.916613232058186 17.680927844873903 0 0 0
1601 534 2 0.5897 3.4240844442737544 16.53066151489411 16.805556767643363 0 0 0
1602 534 2 0.5897 3.4052416615153143 17.860344595262976 17.529079382663735 0 0 0
1603 535 3 -1.1794 5.989269828465801 18.033798602476164 17.106099920305095 0 0 0
1604 535 2 0.5897 5.750951330294536 17.18954566972862 17.489079781653214 0 0 0
1605 535 2 0.5897 6.9426860654862255 18.07136748731428 17.18239234582797 0 0 0
1633 545 3 -1.1794 3.1157870423034617 19.53744315328509 17.09715089158357 0 0 0
1634 545 2 0.5897 3.923072163920283 20.024137751320495 17.263436837534652 0 0 0
1635 545 2 0.5897 2.4214091495861805 20.100128106658392 17.439870651105654 0 0 0
1636 546 3 -1.1794 5.464493654870901 20.68297578840241 17.445979230580473 0 0 0
1637 546 2 0.5897 5.772354383163361 20.99317430327586 18.297583920656344 0 0 0
1638 546 2 0.5897 5.703664674934225 19.756325650326897 17.42730671861701 0 0 0
1882 628 3 -1.1794 2.4724633323308125 18.241935553963533 21.11504920866753 0 0 0
1883 628 2 0.5897 2.356300960969579 17.401193124685445 20.67245419984865 0 0 0
1884 628 2 0.5897 2.406178847811855 18.03372605637284 22.046975753656394 0 0 0
1885 629 3 -1.1794 5.166889572023024 18.796076165068552 21.739697407924986 0 0 0
1886 629 2 0.5897 5.663146343849808 18.06714143801329 21.36738675004392 0 0 0
1887 629 2 0.5897 4.257276478833961 18.61147226942555 21.50569464252066 0 0 0
1921 641 3 -1.1794 3.645820367711775 21.157085671204918 21.965786768835443 0 0 0
1922 641 2 0.5897 3.509046444226575 21.75850833511456 21.233792394052486 0 0 0
1923 641 2 0.5897 3.185461653644459 20.358066377045674 21.709135301683624 0 0 0
1924 642 3 -1.1794 6.114749732598167 21.1410896310936 20.165749697864456 0 0 0
1925 642 2 0.5897 5.625908612469195 20.495417425026698 20.676018795821786 0 0 0
1926 642 2 0.5897 6.03367552247372 21.95333225265518 20.66567171105365 0 0 0
6142 2048 3 -1.1794 15.197310592572554 22.889140244877325 21.720729223673917 0 0 0
9007 0 1 0 2.6660004930933106 22.394359905442638 18.994599461304713 0 0 0
9012 0 1 0 7.099970027027025 16.947505730724043 20.067898746565554 0 0 0
2187 729 2 0.5897 5.621385848849741 20.92077990668608 22.838758218012302 0 0 0
1377 459 2 0.5897 15.67494078173805 21.57386201773215 15.844610456371655 0 0 0
5529 1843 2 0.5897 27.15505925047482 22.79629669437418 14.140544520677674 0 0 0
6144 2048 2 0.5897 14.278517964588508 22.946143753582255 21.458426641365666 0 0 0
6139 2047 3 -1.1794 12.584971729146321 23.30374989698955 21.15566341227511 0 0 0
2190 730 2 0.5897 9.535247015335862 21.74679587185481 22.293375073531596 0 0 0
5833 1945 3 -1.1794 15.54157544687446 23.007078507874983 16.897166743454793 0 0 0
1373 458 2 0.5897 12.176556802347998 21.295259542859785 16.08897888511933 0 0 0
1606 536 3 -1.1794 8.824334854545471 18.46777004223158 17.16947170371507 0 0 0
1607 536 2 0.5897 8.8639167038037 18.280227374321267 16.231658870460667 0 0 0
1608 536 2 0.5897 8.852831064438147 19.42295594348518 17.224605893263792 0 0 0
1609 537 3 -1.1794 14.774324702144137 17.933721156491035 17.711604756748258 0 0 0
1611 537 2 0.5897 14.55085818597781 17.862841241407224 18.63965141884431 0 0 0
1639 547 3 -1.1794 8.87750603379548 21.03463632047674 17.797760176191158 0 0 0
1640 547 2 0.5897 8.735863530117449 20.99785957125534 18.743707731782084 0 0 0
1641 547 2 0.5897 9.807897545913953 20.83905224554211 17.686627446037683 0 0 0
1642 548 3 -1.1794 11.547799363092182 20.471879599494414 17.597843218521497 0 0 0
1643 548 2 0.5897 11.627998286595455 20.333300960484763 18.541558176206642 0 0 0
1644 548 2 0.5897 11.65516004715299 19.600162480471884 17.217296945107652 0 0 0
1645 549 3 -1.1794 15.185451154740965 20.631749887056213 18.480987413428423 0 0 0
1646 549 2 0.5897 14.895206864211934 21.217847165362432 17.78207378368666 0 0 0
1647 549 2 0.5897 15.052202164540638 19.75225908861705 18.12747185944664 0 0 0
1888 630 3 -1.1794 10.10548084474886 18.375485678923635 20.81396815688032 0 0 0
1889 630 2 0.5897 10.077035635283895 17.424785919121398 20.921637761329674 0 0 0
1890 630 2 0.5897 10.482953307452863 18.69848119549076 21.63214940611888 0 0 0
1891 631 3 -1.1794 12.913647787955677 17.81768137002049 20.79669882363109 0 0 0
1892 631 2 0.5897 12.84908987789197 17.831595505785657 21.751617958276874 0 0 0
1893 631 2 0.5897 12.017822977321906 17.965179257772053 20.493426417681743 0 0 0
1927 643 3 -1.1794 8.904493934540191 21.256842135170128 20.56815174720769 0 0 0
1928 643 2 0.5897 7.959363590229809 21.16056204366074 20.685166420618273 0 0 0
1929 643 2 0.5897 9.244694019737617 20.363515155418416 20.617786600497073 0 0 0
1930 644 3 -1.1794 11.847125468809569 20.627888245477287 20.50310169357643 0 0 0
1931 644 2 0.5897 12.35379627667997 19.98064259537425 20.99360123157979 0 0 0
1932 644 2 0.5897 12.063679449908827 21.464399913472725 20.914909143046444 0 0 0
2054 685 2 0.5897 33.11734028671974 9.143894188404554 22.88832202393932 0 0 0
5828 1943 2 0.5897 8.604475240435136 22.78188593834112 17.623699111734364 0 0 0
5832 1944 2 0.5897 11.658202206813753 22.550354976059385 18.43853876017186 0 0 0
8705 2902 2 0.5897 24.65814144866105 22.161314537359374 0.9692921618284877 0 0 1
1343 448 2 0.5897 21.058195929335998 18.68463217095368 16.30816751799729 0 0 0
6149 2050 2 0.5897 20.978435776896873 22.905051288771045 21.18143822598086 0 0 0
1610 537 2 0.5897 15.72735832561565 17.847965437112595 17.687012239987805 0 0 0
1341 447 2 0.5897 17.779635234802026 18.312175100755834 15.595418991346445 0 0 0
1612 538 3 -1.1794 17.553742164483342 17.892059183824795 17.425310489189936 0 0 0
1613 538 2 0.5897 17.812065945201756 17.05143858710944 17.80327575770312 0 0 0
1614 538 2 0.5897 18.118356372232938 18.533048475440165 17.857254306535058 0 0 0
1615 539 3 -1.1794 20.659358674365436 18.812550295955173 18.021881793018522 0 0 0
1616 539 2 0.5897 21.55308442305483 18.47001163518532 18.009494608162953 0 0 0
1617 539 2 0.5897 20.387036979828334 18.73957683333487 18.936620903664853 0 0 0
1648 550 3 -1.1794 17.751807328120474 21.245001043503162 18.32837490576935 0 0 0
1649 550 2 0.5897 17.880840280584653 21.361091312578253 19.26970667758377 0 0 0
1650 550 2 0.5897 16.82620203006875 21.01798200087803 18.239216774092785 0 0 0
1651 551 3 -1.1794 22.0409811483391 21.4798800165683 18.285117285150907 0 0 0
1652 551 2 0.5897 21.533907686318344 21.609473012999427 19.086562662057016 0 0 0
1653 551 2 0.5897 21.535729371693286 20.84119338147837 17.782093976702136 0 0 0
1894 632 3 -1.1794 17.847032135166963 18.181707241720318 20.53354781156623 0 0 0
1895 632 2 0.5897 18.06530681921298 18.10899587255253 21.462687817369584 0 0 0
1896 632 2 0.5897 17.57769702011037 17.298729019177546 20.28048668177183 0 0 0
1897 633 3 -1.1794 20.963279739787694 18.479734563389496 20.638931272501292 0 0 0
1898 633 2 0.5897 20.579740811966968 17.63029367484536 20.857059644238277 0 0 0
1899 633 2 0.5897 21.895004570830302 18.29794680667182 20.51615512166545 0 0 0
1933 645 3 -1.1794 17.78266644293063 21.007564645632865 20.98613344528414 0 0 0
1934 645 2 0.5897 17.552947313227687 20.099809535596837 20.787534209386962 0 0 0
1935 645 2 0.5897 17.123776849782494 21.288442172134346 21.621117082482815 0 0 0
1936 646 3 -1.1794 20.649528701809405 21.106212496537278 20.866270697311176 0 0 0
1937 646 2 0.5897 19.694305245626758 21.16044768022606 20.895229361029873 0 0 0
1938 646 2 0.5897 20.83503762081414 20.168956501411937 20.808222448590165 0 0 0
2152 718 3 -1.1794 11.895938201611715 18.35004769682547 23.336686013201387 0 0 0
2201 734 2 0.5897 20.788911624156224 20.815327414243296 22.999591016409017 0 0 0
5838 1946 2 0.5897 18.206602637733962 22.911679945765332 17.759149038196487 0 0 0
1958 653 2 0.5897 45.56186295243188 21.463977045435595 20.746089735727843 0 0 0
1656 552 2 0.5897 23.54724965529348 20.38004004499686 18.97634971449953 0 0 0
1901 634 2 0.5897 24.234301176009694 18.79936087778004 20.501761486833235 0 0 0
9180 0 1 0 27.054399088503136 23.42100409634214 21.434465779836906 0 0 0
2172 724 2 0.5897 29.620455528045184 17.449214265908946 23.070726383473186 0 0 0
1618 540 3 -1.1794 23.317085442286277 17.72201288832627 17.579913316205115 0 0 0
1619 540 2 0.5897 23.948595916287456 18.27141555716974 18.044222826370834 0 0 0
1620 540 2 0.5897 23.75495712032281 16.875460218224703 17.491312984276778 0 0 0
1621 541 3 -1.1794 30.67043125175805 17.985038808512268 17.170964509113922 0 0 0
1622 541 2 0.5897 30.35124871222286 17.136576045056703 17.478317246255298 0 0 0
1623 541 2 0.5897 30.023235042635175 18.614476831644716 17.48905144390234 0 0 0
1654 552 3 -1.1794 24.36923605996613 19.926864615209052 19.16397255775493 0 0 0
1655 552 2 0.5897 25.026009918849272 20.39954523923808 18.65264777126584 0 0 0
1657 553 3 -1.1794 26.64634197060545 20.553891526106696 17.756773443345846 0 0 0
1658 553 2 0.5897 26.4430508707018 20.13170125343345 16.9221117691956 0 0 0
1659 553 2 0.5897 26.701322884157214 19.832490681135 18.383502866677855 0 0 0
1660 554 3 -1.1794 29.324984126681063 20.278257996215864 18.082770430105068 0 0 0
1661 554 2 0.5897 29.511455486924717 20.631155918327465 18.95278388155738 0 0 0
1662 554 2 0.5897 28.436408668699727 20.576318614001057 17.888282862225463 0 0 0
1900 634 3 -1.1794 23.840991631874495 18.10004315520619 21.023772961106136 0 0 0
1902 634 2 0.5897 24.374193043363537 17.328568097319124 20.832058407577268 0 0 0
1903 635 3 -1.1794 29.777868914256764 18.642255944453787 21.77415304495771 0 0 0
1904 635 2 0.5897 30.72561689598852 18.76869094214185 21.729209114098722 0 0 0
1905 635 2 0.5897 29.540463778711363 18.298780962940327 20.912819414542554 0 0 0
1939 647 3 -1.1794 24.085599855703315 21.684178987948634 21.332498646768318 0 0 0
1940 647 2 0.5897 24.40012937399454 21.090159500674904 20.650997447267326 0 0 0
1941 647 2 0.5897 24.53322498677036 21.395475005624668 22.127805901759398 0 0 0
1942 648 3 -1.1794 26.86448463048247 20.074096295298528 21.492379652219697 0 0 0
1943 648 2 0.5897 27.493841148541353 20.626807467690995 21.029072880967036 0 0 0
1944 648 2 0.5897 27.239470459253216 19.96393104119632 22.366153890371322 0 0 0
1945 649 3 -1.1794 29.413016306019244 21.39467970473871 20.61122253121373 0 0 0
1946 649 2 0.5897 29.61670004616114 21.13606351656943 21.510034278660473 0 0 0
1947 649 2 0.5897 29.869646712107702 22.227417276901264 20.491770932714598 0 0 0
4235 1412 2 0.5897 12.344421976036656 22.991910877174096 2.6448547356510175 0 0 0
2166 722 2 0.5897 23.90745846489818 18.362788506948217 22.787341423502834 0 0 0
9015 0 1 0 24.38145287064601 22.708199063370596 16.661438636605993 0 0 0
2063 688 2 0.5897 42.424618595655645 8.893016546734993 23.24881309411253 0 0 0
9065 0 1 0 27.668067407729662 17.766733513743677 19.26225941968807 0 0 0
2209 737 3 -1.1794 30.04621908488233 21.68658952679482 23.210940630616495 0 0 0
2161 721 3 -1.1794 20.870105790567045 17.39098413580209 23.460775156781185 0 0 0
9060 0 1 0 38.25504009511102 22.25805435909855 15.526817305522634 0 0 0
1624 542 3 -1.1794 32.37219807863652 19.508627808181945 18.745877291608835 0 0 0
1625 542 2 0.5897 31.819199495785945 19.00510188001154 18.14847641694974 0 0 0
1626 542 2 0.5897 33.263453370504 19.3618768884744 18.42908037273975 0 0 0
1627 543 3 -1.1794 38.473733676684496 18.37354982681771 17.76655095921627 0 0 0
1629 543 2 0.5897 37.8252042268051 17.679510468071864 17.88466449097904 0 0 0
1663 555 3 -1.1794 32.33820271662583 22.234856650708586 18.698280729675073 0 0 0
1664 555 2 0.5897 32.588384346326094 22.343558411260624 17.780769607431818 0 0 0
1665 555 2 0.5897 32.28239088664916 21.287218101167916 18.821159094669657 0 0 0
1666 556 3 -1.1794 36.56036600561904 21.820555710017338 19.213000071692775 0 0 0
1667 556 2 0.5897 37.39450937261431 21.47577178354915 18.89431403583505 0 0 0
1668 556 2 0.5897 36.46431919093859 22.663727232657276 18.77020356607355 0 0 0
1669 557 3 -1.1794 39.26776038050458 21.72549459590301 18.667750982402914 0 0 0
1671 557 2 0.5897 39.318817762909774 21.331181305213686 19.538465137229107 0 0 0
1906 636 3 -1.1794 34.28994381431843 19.314326735438687 20.66107021032467 0 0 0
1907 636 2 0.5897 33.469534487261804 19.631180772352252 20.283228675605873 0 0 0
1908 636 2 0.5897 34.69932863757971 20.094775560080507 21.03461572694426 0 0 0
1909 637 3 -1.1794 36.7659421452773 18.031608998549995 20.681395935378006 0 0 0
1910 637 2 0.5897 36.77788488151751 17.805999591065184 21.6115516463923 0 0 0
1911 637 2 0.5897 35.90606233127716 18.428240522545302 20.541674581135492 0 0 0
1913 638 2 0.5897 38.634004166165106 18.153404223360248 20.76280861857687 0 0 0
1948 650 3 -1.1794 35.99719357356263 21.242022796241063 21.79671414901341 0 0 0
1949 650 2 0.5897 36.26281998310787 21.39573007811093 20.890045167683446 0 0 0
1950 650 2 0.5897 36.57584482081337 20.542913610883236 22.10108390031111 0 0 0
1953 651 2 0.5897 39.44715678239893 19.962889439373413 21.23056938956386 0 0 0
2008 670 3 -1.1794 26.958440977617954 6.6579393624034156 23.334674739124697 0 0 0
2216 739 2 0.5897 35.55172627074831 21.22316116465271 23.45030524171331 0 0 0
6162 2054 2 0.5897 35.75256624946601 23.024080914120066 21.615199118550155 0 0 0
9006 0 1 0 31.904163271165473 16.280466768364597 20.202459235963403 0 0 0
9018 0 1 0 34.874081224010254 20.41859408011406 16.749946759971454 0 0 0
9064 0 1 0 34.73296010132119 17.220272984385577 18.15093728004877 0 0 0
1951 651 3 -1.1794 39.2085357580417 20.882458628400705 21.347549674342503 0 0 0
1952 651 2 0.5897 38.739703581637954 20.904483935423837 22.18178177658686 0 0 0
2221 741 3 -1.1794 41.64256759470895 21.17287657028444 22.808069569952824 0 0 0
6164 2055 2 0.5897 38.75915434478561 22.85998094931059 20.555515297367695 0 0 0
5859 1953 2 0.5897 45.03862805794736 22.77583311820687 18.451827820720737 0 0 0
6171 2057 2 0.5897 46.680449971443174 23.425320715343517 20.995073144981305 0 0 0
9052 0 1 0 42.298718057252486 15.880592876869914 21.923041858170503 0 0 0
9033 0 1 0 0.30522520513907164 18.023641327173504 18.874086996752368 1 0 0
9062 0 1 0 44.12256939558122 18.49712492519688 17.230879120656933 0 0 0
1912 638 3 -1.1794 39.514569069661526 18.005572491745383 21.10774793617578 0 0 0
1628 543 2 0.5897 39.26994959665991 18.029413118733135 18.171324983634406 0 0 0
1630 544 3 -1.1794 40.99711702523632 17.47190043696906 18.200646540422145 0 0 0
1631 544 2 0.5897 41.09135431442099 18.115623482481418 17.498527000988314 0 0 0
1632 544 2 0.5897 41.54328172437576 17.80942988563504 18.910583060607582 0 0 0
1670 557 2 0.5897 39.92653296087768 21.258474201197288 18.153802149908163 0 0 0
1672 558 3 -1.1794 41.77194754637344 20.856742873784224 17.55175732490145 0 0 0
1673 558 2 0.5897 41.739023711684766 21.040668838218824 16.612970849009702 0 0 0
1674 558 2 0.5897 41.86223078318323 21.716937676273723 17.961813666781165 0 0 0
1675 559 3 -1.1794 45.394932222798595 21.095161361667717 18.925262158850224 0 0 0
1676 559 2 0.5897 45.75459863901168 20.539167405636164 18.23407279737114 0 0 0
1677 559 2 0.5897 44.46681517094089 20.863716797492007 18.9608312897449 0 0 0
1914 638 2 0.5897 39.56243636033112 17.05963536330807 21.246108328614078 0 0 0
1915 639 3 -1.1794 42.158647734108825 18.738845175290457 20.359712070998878 0 0 0
1916 639 2 0.5897 41.35263624491414 18.548645698578337 20.83971474221595 0 0 0
1917 639 2 0.5897 42.86047213888428 18.48390095427653 20.95860971035409 0 0 0
1918 640 3 -1.1794 44.985047926583846 18.203262673180692 21.458790144244862 0 0 0
1919 640 2 0.5897 45.43744303603567 18.939187942741246 21.046498135835176 0 0 0
1920 640 2 0.5897 45.46018341479794 17.429426668965625 21.156041980111087 0 0 0
1954 652 3 -1.1794 42.78170708228974 21.52990421451987 20.165004854535194 0 0 0
1955 652 2 0.5897 42.44873713171879 20.63686586599383 20.076430618385906 0 0 0
1956 652 2 0.5897 42.32177260054176 21.883088017307262 20.926551524154373 0 0 0
1957 653 3 -1.1794 45.29259609036635 21.674004742300948 21.640302721732006 0 0 0
2188 730 3 -1.1794 9.605294187733072 21.466678218040855 23.205987046143775 0 0 0
2114 705 2 0.5897 14.850048567466974 15.19665043948601 23.27763355885904 0 0 0
2086 696 3 -1.1794 32.199009636379 11.894117786506117 23.49043960347541 0 0 0
4258 1420 3 -1.1794 42.19278736941042 23.30008935559912 3.1674846770140865 0 0 0
4848 1616 2 0.5897 2.8390919405477075 23.293563246886958 9.139421330114516 0 0 0
5207 1736 2 0.5897 40.11337850954051 23.475416939354908 11.556877010400976 0 0 0
5182 1728 3 -1.1794 8.530465099425589 23.40675756972602 11.978018078021778 0 0 0
1965 655 2 0.5897 5.197846864958018 1.9012836346746464 22.77496454996856 0 0 0
2066 689 2 0.5897 45.258978647533326 8.035295678806463 23.34932602995331 0 0 0
2056 686 3 -1.1794 36.52215369334045 9.151699056324956 23.198920132755674 0 0 0
2035 679 3 -1.1794 13.804374927859824 9.366129983630332 23.15465985463267 0 0 0
5830 1944 3 -1.1794 11.37196312554281 23.4159011527098 18.73030763836189 0 0 0
2079 693 2 0.5897 17.723221534388536 11.313293492001334 23.4680334530735 0 0 0
5179 1727 3 -1.1794 5.909958939772324 23.465229531394193 12.882467804552816 0 0 0
5177 1726 2 0.5897 3.501294986032973 23.14811807823321 12.317016333959922 0 0 0
5539 1847 3 -1.1794 40.567962028271 23.396823401136665 13.401038221273572 0 0 0
5545 1849 3 -1.1794 45.47803244929565 23.422034834218504 15.44012128431538 0 0 0
1980 660 2 0.5897 23.72468631161641 1.5712696080445614 23.36641966919591 0 0 0
4233 1411 2 0.5897 9.050987688630867 23.33061643158274 1.7658684228187338 0 0 0
4238 1413 2 0.5897 17.915043314607296 23.466276489310893 2.6970247597869887 0 0 0
5531 1844 2 0.5897 30.08427252553023 23.457812361923395 15.346947140688876 0 0 0
5535 1845 2 0.5897 32.26983661899664 23.32586115390837 15.671327911710295 0 0 0
2133 711 2 0.5897 33.81280616567415 14.640671874448847 23.469867566044517 0 0 0
2119 707 3 -1.1794 21.21181306442868 14.299998549858085 23.474256639314806 0 0 0
2092 698 3 -1.1794 39.15468413876013 12.312885876701376 23.472095632473255 0 0 0
6485 2162 2 0.5897 5.106386893433385 23.003416638116157 23.36088726430577 0 0 0
2153 718 2 0.5897 11.921153986888482 19.294703919664375 23.48906932494463 0 0 0
2211 737 2 0.5897 30.841231461959833 21.21131825174954 23.45240617003534 0 0 0
2060 687 2 0.5897 39.12600025046286 9.057930129672298 23.470124886289625 0 0 0
1997 666 2 0.5897 16.857453151296138 6.028940303633031 23.803573295945515 0 0 0
1963 655 3 -1.1794 4.851986025121723 1.7872213699135024 23.660177985406015 0 0 0
1964 655 2 0.5897 5.482066200044401 1.2099779322650668 24.091479551150517 0 0 0
8097 2699 2 0.5897 41.656170899275516 23.483577736706938 38.93224239001972 0 0 0
1987 663 3 -1.1794 3.1746660663007336 5.690781251722287 24.36704942096217 0 0 0
1988 663 2 0.5897 3.1057829180598135 4.797867366213047 24.029124765197537 0 0 0
8407 2803 3 -1.1794 35.606206605470604 23.38853188077266 42.16209902215703 0 0 0
1991 664 2 0.5897 5.788756993792406 7.216637055067471 23.945700604723037 0 0 0
2227 743 3 -1.1794 3.348961773837224 3.1141884207904225 26.978533629798473 0 0 0
2228 743 2 0.5897 3.2486581501539438 2.4333855165406004 27.643874520832203 0 0 0
2229 743 2 0.5897 3.5736590486972295 3.90212925255206 27.47339972159013 0 0 0
2230 744 3 -1.1794 6.1073934150226945 2.7255456769386233 27.6936757379237 0 0 0
2231 744 2 0.5897 6.110535682154845 1.834571874721328 28.04351531085878 0 0 0
2232 744 2 0.5897 5.423380846598135 2.7180590478494233 27.024121305842538 0 0 0
2266 756 3 -1.1794 6.177413517807319 6.3896575380942995 26.99636991614577 0 0 0
2267 756 2 0.5897 6.512996654406446 6.1479422177534095 26.133126261574674 0 0 0
2268 756 2 0.5897 6.067206742156999 5.5557243432585075 27.453143146025656 0 0 0
2506 836 3 -1.1794 3.3319797913457467 1.8884546829905937 30.590787352533617 0 0 0
2507 836 2 0.5897 4.056925743639968 2.513431488453944 30.581330111166178 0 0 0
2508 836 2 0.5897 3.7312368698384346 1.0540499134475316 30.344627802621414 0 0 0
2509 837 3 -1.1794 5.275950196917196 4.2284797118307935 30.031543181293163 0 0 0
2510 837 2 0.5897 5.703854699316124 3.7039972225932236 29.354750959485102 0 0 0
2511 837 2 0.5897 5.6149245942471655 3.8793634325975574 30.85582836024538 0 0 0
2551 851 3 -1.1794 3.7180016648341665 6.299017608566817 29.968895105324716 0 0 0
2552 851 2 0.5897 4.234874310175572 5.512967702615064 29.792259378693903 0 0 0
2553 851 2 0.5897 3.4382527554212543 6.202743884168148 30.879226810918038 0 0 0
9072 0 1 0 0.8604206795741951 4.403147640436912 29.12754106792104 0 0 0
9083 0 1 0 0.8682450111011201 0.6108826598500763 28.20940307657729 0 0 0
1961 654 2 0.5897 3.181349866590154 2.478722648681711 23.58013601792271 0 0 0
1992 664 2 0.5897 5.0318153271734305 5.947825086057416 24.275928879233657 0 0 0
1990 664 3 -1.1794 5.880943367523966 6.264134701528921 23.96744590893627 0 0 0
9079 0 1 0 8.055420090707088 3.106914586110177 24.416605493112762 0 0 0
1966 656 3 -1.1794 12.430719005379972 1.93822320049827 24.376371916840554 0 0 0
1967 656 2 0.5897 11.90920599320086 2.255166394768341 23.63894186739415 0 0 0
1968 656 2 0.5897 12.34676252949693 0.9854936193065834 24.33777699923817 0 0 0
1969 657 3 -1.1794 15.009125416213903 2.699954810755263 24.0041798451799 0 0 0
1970 657 2 0.5897 15.454271030413981 1.9288000783856158 23.65289988204075 0 0 0
1971 657 2 0.5897 14.08025211090662 2.469447958229575 23.987066160353386 0 0 0
1993 665 3 -1.1794 8.654388007738651 6.50194860578454 23.999720938187476 0 0 0
1994 665 2 0.5897 8.833906877531367 6.08998567610939 24.844878829511412 0 0 0
1995 665 2 0.5897 7.699401483049632 6.511315715277919 23.93533268499725 0 0 0
1998 666 2 0.5897 15.5384385581481 6.116928258627997 24.541376744588614 0 0 0
2233 745 3 -1.1794 9.63803791097312 2.9866446452592834 27.522416679362987 0 0 0
2234 745 2 0.5897 9.245608460501932 2.83930346252052 28.382952345959318 0 0 0
2235 745 2 0.5897 9.387237306477756 3.8818126744288755 27.29437019933446 0 0 0
2236 746 3 -1.1794 12.332759424337322 3.3388583332176314 26.823160321750617 0 0 0
2237 746 2 0.5897 12.41082671665511 2.9814933347177917 25.93861092129875 0 0 0
2238 746 2 0.5897 11.484834240648208 3.0231704293114965 27.135563791083644 0 0 0
2239 747 3 -1.1794 15.259166942748607 3.3263072893106336 26.690971570681867 0 0 0
2240 747 2 0.5897 15.250991001294375 3.141964265447073 25.751725734335384 0 0 0
2241 747 2 0.5897 14.39795809969543 3.043547173092031 26.99853937677261 0 0 0
2269 757 3 -1.1794 9.135106106414135 5.588497319237521 27.049760064354736 0 0 0
2270 757 2 0.5897 8.66999413859487 5.967491432542085 27.795592728521353 0 0 0
2271 757 2 0.5897 10.041417340413343 5.8756390588187015 27.16103938788984 0 0 0
2272 758 3 -1.1794 11.880739487440222 6.044850745370917 27.55673684500218 0 0 0
2273 758 2 0.5897 12.516413607549975 6.462252678156747 26.97542289760151 0 0 0
2274 758 2 0.5897 12.05871013393954 5.108002468187237 27.473829483536587 0 0 0
2275 759 3 -1.1794 15.202524438215391 5.991111463610763 26.280991660902153 0 0 0
2277 759 2 0.5897 15.26199408219078 5.0635851177556725 26.509880593149543 0 0 0
2512 838 3 -1.1794 8.806831958575971 3.803543802013628 30.36913891786209 0 0 0
2513 838 2 0.5897 9.726691565106432 3.899645256559776 30.12245014075582 0 0 0
2514 838 2 0.5897 8.783189128154198 4.02757909416663 31.299451292958505 0 0 0
2515 839 3 -1.1794 11.74144385754499 3.971293015730169 29.93637919931351 0 0 0
2516 839 2 0.5897 12.322220156506736 3.3903719269158823 29.44499161598989 0 0 0
2517 839 2 0.5897 11.727490096415739 3.604869281205517 30.820558004740178 0 0 0
2518 840 3 -1.1794 14.639162340432568 3.073513108452031 29.820697979960432 0 0 0
2519 840 2 0.5897 15.48094457584435 2.7596775651031944 29.490331856668604 0 0 0
2520 840 2 0.5897 14.72031837781513 4.027258551734667 29.816799995886548 0 0 0
2554 852 3 -1.1794 11.560165566232508 7.10316077657787 30.25397548394631 0 0 0
2555 852 2 0.5897 11.82431841431332 6.586576511400381 31.015288013315754 0 0 0
2556 852 2 0.5897 11.56375062081512 6.479519494696352 29.527827252790566 0 0 0
2557 853 3 -1.1794 14.800582343237648 5.896795750330879 29.683902609331604 0 0 0
2559 853 2 0.5897 14.933457118317929 6.682498320306743 30.21423049759261 0 0 0
9081 0 1 0 12.435738058690411 5.615213347878128 23.873005802957163 0 0 0
9100 0 1 0 10.436080579927584 0.6829817736276216 30.043219009018248 0 0 0
1996 666 3 -1.1794 15.954945679186235 6.332905144484879 23.70704600638401 0 0 0
2025 675 2 0.5897 41.75632512626313 6.992252629527295 23.630299718856087 0 0 0
2558 853 2 0.5897 13.943347167287389 6.023784004343801 29.277388412976727 0 0 0
8405 2802 2 0.5897 32.71715293298862 23.109008830256247 41.68770327735576 0 0 0
1974 658 2 0.5897 17.56365387053508 3.202642552764563 24.10709413372359 0 0 0
1975 659 3 -1.1794 20.76599730716773 2.356906763008718 23.56886885085297 0 0 0
1976 659 2 0.5897 21.682365508341526 2.607878210591328 23.685120800775696 0 0 0
1977 659 2 0.5897 20.76591189719359 1.4033364567614668 23.652148692276803 0 0 0
1999 667 3 -1.1794 18.676613361696557 5.902735443431557 23.957700810646447 0 0 0
2000 667 2 0.5897 19.176799697291585 6.03676567257848 24.76273601155177 0 0 0
2002 668 3 -1.1794 21.436666247792704 6.0978364269558885 23.672516986846958 0 0 0
2004 668 2 0.5897 21.052729406307897 6.961327013953187 23.82485997923576 0 0 0
2007 669 2 0.5897 23.193347731005737 6.086419476016598 24.236295336684396 0 0 0
2242 748 3 -1.1794 18.047146352130927 3.078383200809411 27.14664302834205 0 0 0
2243 748 2 0.5897 18.088829104053975 3.981473594454525 27.461162311256903 0 0 0
2244 748 2 0.5897 17.11172000199814 2.8775855702932294 27.11680136172373 0 0 0
2245 749 3 -1.1794 20.874730042738545 3.3066206011688255 26.952453061939032 0 0 0
2246 749 2 0.5897 21.132569099842268 3.0557914436690474 27.8394906232685 0 0 0
2247 749 2 0.5897 20.035385775494913 2.867981595114246 26.81342459695126 0 0 0
2276 759 2 0.5897 15.857800906330054 6.41715038259432 26.833563340206503 0 0 0
2278 760 3 -1.1794 18.06867904282659 6.679096616553916 27.09416627637179 0 0 0
2279 760 2 0.5897 19.002284150777168 6.482289814968138 27.017481990327276 0 0 0
2280 760 2 0.5897 17.885232337999586 6.610993863958305 28.031151442916162 0 0 0
2281 761 3 -1.1794 20.65709359062595 5.982756720577381 26.566294683349014 0 0 0
2282 761 2 0.5897 21.525245828337088 6.222580929823839 26.890374903264977 0 0 0
2283 761 2 0.5897 20.628970459008052 5.028721654669698 26.638808173864522 0 0 0
2521 841 3 -1.1794 17.579050643416227 3.1811004396033264 30.188831615016035 0 0 0
2522 841 2 0.5897 18.2045893580342 2.6006258590342033 29.755261814258677 0 0 0
2523 841 2 0.5897 17.526305534668527 2.850262295573588 31.08549058748821 0 0 0
2524 842 3 -1.1794 21.216867169663573 2.865370677835685 29.637310161526848 0 0 0
2525 842 2 0.5897 20.87928647489251 3.7244937070468693 29.890646004156544 0 0 0
2526 842 2 0.5897 22.141071766021383 2.887973343171496 29.885438969300303 0 0 0
2560 854 3 -1.1794 17.520379489385817 6.092867525998621 29.854627694083277 0 0 0
2561 854 2 0.5897 17.841545168619483 5.200774066415685 29.985981188365333 0 0 0
2562 854 2 0.5897 16.570393969826302 5.998169428801759 29.78540580874638 0 0 0
2563 855 3 -1.1794 21.338573025509657 6.100576984181553 30.03439382168716 0 0 0
2564 855 2 0.5897 21.268103755139848 5.930394996540631 30.9737042554401 0 0 0
2565 855 2 0.5897 20.918754589984413 6.952138178940017 29.91262401894261 0 0 0
2284 762 3 -1.1794 23.284694006658768 6.492494061999544 27.2520038704413 0 0 0
2567 856 2 0.5897 23.101241066541657 6.056682006746885 30.035159527144828 0 0 0
2003 668 2 0.5897 20.74676097629642 5.481634065267311 23.918600772802858 0 0 0
8710 2904 3 -1.1794 30.36118666290842 23.45337641926827 45.42031639636366 0 0 0
1978 660 3 -1.1794 23.572165246865662 2.5003524758043074 23.538971876507546 0 0 0
1979 660 2 0.5897 23.968783861649282 2.6534349427188393 24.396579760087374 0 0 0
1981 661 3 -1.1794 29.78694860614678 3.3777784633784953 24.568260288549325 0 0 0
1982 661 2 0.5897 29.12023771339743 3.5926494689244137 25.220609171618584 0 0 0
1983 661 2 0.5897 29.549440873960883 2.502679207459784 24.261628039517962 0 0 0
2005 669 3 -1.1794 24.14167658897083 6.207449404687476 24.188797334052243 0 0 0
7451 2484 2 0.5897 39.420999569522365 23.280968850554423 31.696311342874264 0 0 0
2009 670 2 0.5897 27.765479966456805 6.42078919837356 23.791489552458863 0 0 0
2010 670 2 0.5897 26.257863481622508 6.365825146257679 23.91784909895963 0 0 0
2011 671 3 -1.1794 29.35622573199267 6.173328968046512 24.531302620973097 0 0 0
2012 671 2 0.5897 29.55471663614355 6.9577651893902575 24.019936189421106 0 0 0
2013 671 2 0.5897 29.7951740934545 5.463682117599178 24.062305613525176 0 0 0
2248 750 3 -1.1794 26.673283933920366 2.892066294474705 26.81330435817023 0 0 0
2249 750 2 0.5897 26.174407006415247 2.102128522790069 27.021515950804904 0 0 0
2250 750 2 0.5897 26.85137457902305 3.2944551879751596 27.66336316242798 0 0 0
2285 762 2 0.5897 23.86371435753822 6.025190652784495 26.64984508973891 0 0 0
2286 762 2 0.5897 23.504498726639792 6.143413269827529 28.115752301274842 0 0 0
2287 763 3 -1.1794 30.34707957548389 5.549809018664561 27.070647220290407 0 0 0
2288 763 2 0.5897 29.712129436809235 5.90471331864247 27.692832101102077 0 0 0
2289 763 2 0.5897 30.070877955830802 5.896037783453265 26.222076948511884 0 0 0
2527 843 3 -1.1794 23.88454932081544 3.3207099628998025 30.197983361351646 0 0 0
2528 843 2 0.5897 24.260003231871632 2.576511158828052 29.72741516184275 0 0 0
2529 843 2 0.5897 23.830318812273436 3.0269934228330655 31.107390689358205 0 0 0
2530 844 3 -1.1794 27.04526796685007 3.585484520227631 29.483459504467316 0 0 0
2531 844 2 0.5897 27.35960054704786 4.255839458844176 30.090132656852163 0 0 0
2532 844 2 0.5897 26.899153437463646 2.8148284574929607 30.03206858872666 0 0 0
2533 845 3 -1.1794 29.90280077483921 2.4756363151929768 29.50180113388864 0 0 0
2534 845 2 0.5897 29.313970844406818 2.5131668909464873 28.74807498560637 0 0 0
2535 845 2 0.5897 29.8312039451198 1.5748907491628585 29.817656060836182 0 0 0
2566 856 3 -1.1794 24.0566396064946 6.006825226954752 30.004176917804823 0 0 0
2568 856 2 0.5897 24.246207235526196 5.070651132390785 29.941934658928677 0 0 0
2569 857 3 -1.1794 29.389219208314653 6.597396483508298 29.598088152877178 0 0 0
2570 857 2 0.5897 30.292135437664196 6.3723884772820485 29.822467719818867 0 0 0
2571 857 2 0.5897 28.896416472621222 6.4448264813643465 30.40437578539286 0 0 0
1984 662 3 -1.1794 38.82162924135615 3.0823031518606276 24.118416561785526 0 0 0
1986 662 2 0.5897 38.097144655328904 2.5910899531855907 24.505797413162952 0 0 0
2014 672 3 -1.1794 33.23161776748042 6.60613710252888 25.301706045259326 0 0 0
2015 672 2 0.5897 32.841649547753576 5.784069238490787 25.59896350156275 0 0 0
2016 672 2 0.5897 34.1557392445586 6.5334882568203785 25.540357186591784 0 0 0
2017 673 3 -1.1794 36.23446668240296 6.397001734867526 24.13230729305293 0 0 0
2019 673 2 0.5897 36.00350759981322 5.883922112630521 24.906670968995783 0 0 0
2020 674 3 -1.1794 38.8852957504865 5.840469292329146 24.067446967225543 0 0 0
2022 674 2 0.5897 38.73061088344328 4.914451961498022 23.880908970076327 0 0 0
2251 751 3 -1.1794 33.00232380032912 3.392035946280258 26.27223790362733 0 0 0
2252 751 2 0.5897 32.11096725555541 3.6449289734959693 26.03190354982597 0 0 0
2253 751 2 0.5897 32.96228625275216 3.239857947569831 27.216415736064445 0 0 0
2254 752 3 -1.1794 36.6956932572573 2.2915021157204762 26.23458357193219 0 0 0
2255 752 2 0.5897 36.03632604621365 1.7735890311652542 25.772809878294154 0 0 0
2256 752 2 0.5897 36.2781163337065 2.5283151119179816 27.062703024862017 0 0 0
2258 753 2 0.5897 38.447387721752676 2.37554143677325 26.87086481453505 0 0 0
2290 764 3 -1.1794 35.537677749437236 5.012190057265785 26.309643073427072 0 0 0
2291 764 2 0.5897 35.76631998400187 5.072720053547835 27.237161862260102 0 0 0
2292 764 2 0.5897 35.91951066179651 4.18292557517725 26.021968860321774 0 0 0
2293 765 3 -1.1794 39.10753630197618 5.338618378266272 26.72179381778601 0 0 0
2294 765 2 0.5897 38.90974234098983 5.514004484977716 25.801821449550257 0 0 0
2536 846 3 -1.1794 32.70177013607567 3.0295619342735858 28.977101186419652 0 0 0
2537 846 2 0.5897 31.80403481992425 2.726709381606567 29.113426888357328 0 0 0
2538 846 2 0.5897 32.64100855152859 3.9841712101032782 29.012626832933442 0 0 0
2539 847 3 -1.1794 36.13984976747581 3.555533616535568 28.871598959662826 0 0 0
2540 847 2 0.5897 36.81041555725563 3.093838220488451 29.374999922243514 0 0 0
2541 847 2 0.5897 35.31255368676134 3.1798696134932274 29.172746588156443 0 0 0
2542 848 3 -1.1794 38.63330078690037 2.9835859532879683 29.86492020297638 0 0 0
2544 848 2 0.5897 38.978233939153235 2.3111515182524416 30.452359594019747 0 0 0
2572 858 3 -1.1794 32.058170760717644 6.040056330211705 28.935275433652016 0 0 0
2573 858 2 0.5897 31.54196685680977 6.063278437127434 28.129529695262818 0 0 0
2574 858 2 0.5897 32.27185053139164 6.9566158259955655 29.109893599674376 0 0 0
2575 859 3 -1.1794 36.47823668076054 6.230232300299489 29.316956427936816 0 0 0
2576 859 2 0.5897 37.3740356514185 6.356234477452155 29.629847229035526 0 0 0
2577 859 2 0.5897 36.30388747428643 5.299484948037961 29.456757222490637 0 0 0
2579 860 2 0.5897 39.10356187363189 5.394186684621199 29.583271998781917 0 0 0
2543 848 2 0.5897 38.98921866727143 2.757148692508709 29.005686618708044 0 0 0
2580 860 2 0.5897 38.94493525618593 6.286869974557071 28.37089855225688 0 0 0
2327 776 2 0.5897 32.05701113166964 7.540615075876238 26.47610880470194 0 0 0
2018 673 2 0.5897 37.17614509311906 6.261578239726288 24.026788937130206 0 0 0
1985 662 2 0.5897 39.51104052426614 3.056422710133565 24.78194833868313 0 0 0
2024 675 2 0.5897 41.71809742695063 6.057686621832543 24.820686321931447 0 0 0
1989 663 2 0.5897 2.9976678433074353 6.248413342296658 23.609454090717023 0 0 0
2026 676 3 -1.1794 45.336793603412694 6.228385052685418 23.670252253604527 0 0 0
2027 676 2 0.5897 44.91736084147222 5.948009947259921 24.48370086708033 0 0 0
2257 753 3 -1.1794 39.26619366340911 2.7482735274343466 27.197758536223535 0 0 0
2259 753 2 0.5897 39.200827621585184 3.682357218757465 26.999146073091186 0 0 0
2260 754 3 -1.1794 41.94904281323738 2.792195511629749 26.969517674458086 0 0 0
2261 754 2 0.5897 42.432135581297906 1.9697401178500642 27.049645155986386 0 0 0
2262 754 2 0.5897 41.03046354248502 2.5414871588470516 27.067448045726906 0 0 0
2263 755 3 -1.1794 45.075422473358074 2.9013491017062907 27.32993775372561 0 0 0
2264 755 2 0.5897 44.73729100843468 3.6720164227825336 26.873899126548807 0 0 0
2265 755 2 0.5897 45.925701257863885 2.735436740756588 26.922837041674942 0 0 0
2295 765 2 0.5897 40.037064760550535 5.548683234971484 26.811691125106517 0 0 0
2296 766 3 -1.1794 41.827049548041956 5.9986437619706265 26.41500994637788 0 0 0
2297 766 2 0.5897 42.62236407019147 5.552145137352006 26.705433162422846 0 0 0
2298 766 2 0.5897 41.974178917764704 6.918464447569425 26.635270596656323 0 0 0
2299 767 3 -1.1794 45.0301120463073 5.741055276505715 26.55253475623184 0 0 0
2300 767 2 0.5897 44.983085397119076 5.821925374487711 27.50515246627433 0 0 0
2301 767 2 0.5897 45.80973499568451 6.239464293060858 26.30756866267583 0 0 0
2545 849 3 -1.1794 41.831907034064436 3.4739450273492514 30.39899413688454 0 0 0
2546 849 2 0.5897 41.35038908887975 3.351282207809511 29.580870579802113 0 0 0
2547 849 2 0.5897 42.748098029415125 3.330010069355211 30.16212134151938 0 0 0
2548 850 3 -1.1794 44.48532300520926 3.2274080590305814 30.01450319206741 0 0 0
2549 850 2 0.5897 44.70877298276558 2.9995688763411623 29.11206687477958 0 0 0
2550 850 2 0.5897 44.89719633286883 2.544228989423344 30.543519793203313 0 0 0
2578 860 3 -1.1794 39.14935149073412 6.3091280366407965 29.305751725639315 0 0 0
2581 861 3 -1.1794 41.80704553684236 6.2898104684993585 30.447142636318578 0 0 0
2582 861 2 0.5897 41.895800599487146 5.336735930255159 30.445042759456552 0 0 0
2583 861 2 0.5897 40.99391687723613 6.456164141821985 29.970297972517365 0 0 0
2584 862 3 -1.1794 44.8157432079985 5.962406968733607 29.226243205072294 0 0 0
2585 862 2 0.5897 44.72372449331165 5.166355093215373 29.749756720904532 0 0 0
2586 862 2 0.5897 44.40363262814085 6.646022348131281 29.754511357144484 0 0 0
9075 0 1 0 43.70249756731188 3.2280072295897284 23.761153696071176 0 0 0
2021 674 2 0.5897 39.78563869652602 5.995660128897753 23.781911712362476 0 0 0
2029 677 3 -1.1794 4.910207312859332 8.963989604958732 23.978061686618712 0 0 0
2030 677 2 0.5897 4.5849435596107675 9.046471465501883 24.874516994387818 0 0 0
2031 677 2 0.5897 5.770064720583015 9.384210606744352 23.99513348356596 0 0 0
2068 690 3 -1.1794 6.3448522342234215 12.628256553272895 24.39992244818461 0 0 0
2070 690 2 0.5897 6.089841468410611 12.34028864582302 25.27643650273122 0 0 0
2101 701 3 -1.1794 3.37190140340124 15.125188312486266 23.939718655504773 0 0 0
2103 701 2 0.5897 3.0573653278674833 14.749645233106545 24.76207286832492 0 0 0
2073 691 2 0.5897 9.748452415773277 11.862998597361637 23.58787705849643 0 0 0
2105 702 2 0.5897 5.077370451733423 15.332837449603073 23.55718741367719 0 0 0
2106 702 2 0.5897 6.200696600108004 14.405135851998589 23.968773848921582 0 0 0
2302 768 3 -1.1794 2.927870139559454 8.879083279547768 26.79533806249468 0 0 0
2303 768 2 0.5897 2.939167370254972 7.92196253012644 26.790428789549317 0 0 0
2304 768 2 0.5897 3.0716618994892686 9.11608829072277 27.711517377792752 0 0 0
2305 769 3 -1.1794 5.5808640136326435 9.321143667148005 26.74610617727813 0 0 0
2306 769 2 0.5897 4.6253276788562765 9.327535198828077 26.802154244503143 0 0 0
2307 769 2 0.5897 5.840472443144171 8.50155897113517 27.16695803335914 0 0 0
2338 780 3 -1.1794 2.648303803579683 12.263311715035677 26.71542397235645 0 0 0
2339 780 2 0.5897 2.4071283394399954 11.396778695296485 26.388029929224086 0 0 0
2340 780 2 0.5897 2.7507184153373023 12.143205914737417 27.65952022103091 0 0 0
2341 781 3 -1.1794 6.17207767762968 12.199070394628931 27.135057287312282 0 0 0
2342 781 2 0.5897 7.124512678929186 12.251170905134593 27.055150655471788 0 0 0
2343 781 2 0.5897 5.992236361838075 11.267067288401073 27.25858537921012 0 0 0
2383 795 3 -1.1794 2.874513039606116 15.061063531536393 27.486330164885732 0 0 0
2384 795 2 0.5897 3.673789914787981 14.539244921576762 27.557702738806956 0 0 0
2385 795 2 0.5897 2.1681921373003097 14.415631289542832 27.458756370306915 0 0 0
2386 796 3 -1.1794 6.451985401067458 14.94378925980037 26.68614065029618 0 0 0
2387 796 2 0.5897 6.146710688815627 14.053433171878666 26.8602279044022 0 0 0
2388 796 2 0.5897 6.127606739611884 15.457620300970833 27.42572720878293 0 0 0
2587 863 3 -1.1794 3.3674042919704585 8.94493844569513 29.639646358938386 0 0 0
2588 863 2 0.5897 3.4489769714754783 7.992889392703051 29.696041924789323 0 0 0
2589 863 2 0.5897 3.076999682078306 9.212984180579173 30.511453987942428 0 0 0
2590 864 3 -1.1794 6.161055072091765 9.242440608108847 30.078921672937366 0 0 0
2591 864 2 0.5897 5.285547306522276 9.122466274630154 29.711057283314695 0 0 0
2592 864 2 0.5897 6.052757289579972 9.076217247861457 31.015336816088787 0 0 0
2629 877 3 -1.1794 3.0692282325259295 12.109719647565798 29.435974258068583 0 0 0
2630 877 2 0.5897 3.931335552726833 12.267351678412329 29.82088335794451 0 0 0
2631 877 2 0.5897 2.630969786325415 11.52943279489124 30.05841187624437 0 0 0
2632 878 3 -1.1794 5.707857967421481 12.0540489191313 30.281932855955404 0 0 0
2633 878 2 0.5897 6.0196960727036375 12.571589191767483 29.539543952730476 0 0 0
2634 878 2 0.5897 6.034014275614226 11.170270654099655 30.112254641245197 0 0 0
2668 890 3 -1.1794 6.211808689191538 14.884072965472956 29.828920808260946 0 0 0
2670 890 2 0.5897 5.862416972536202 14.601316216445538 30.674027983728546 0 0 0
2032 678 3 -1.1794 7.6153085852215785 9.617971616859561 24.287918649690145 0 0 0
9135 0 1 0 0.32411433697399183 10.040468445442551 28.49852882561538 1 0 0
2034 678 2 0.5897 7.5144720315916596 9.58602536868278 25.23925646952014 0 0 0
8652 2884 2 0.5897 5.9734836796506645 0.002766442819381716 41.39408132505954 0 1 0
2037 679 2 0.5897 13.543157659170411 9.222249848363782 24.06421792876098 0 0 0
2039 680 2 0.5897 15.563224013409735 9.312776754379236 23.717518033631254 0 0 0
2072 691 2 0.5897 8.234688707005352 11.848357427991425 23.573622434979665 0 0 0
1973 658 2 0.5897 18.934943197400695 2.722506144881178 23.681734728311937 0 0 0
2074 692 3 -1.1794 11.50221247164006 11.804591399834592 24.326269318649615 0 0 0
2076 692 2 0.5897 12.058863660118256 11.632941054771429 25.08581419752716 0 0 0
2107 703 3 -1.1794 9.105292642611175 14.738919818867364 23.987221941599973 0 0 0
2108 703 2 0.5897 9.142025668892217 13.812325622694424 23.749933539499253 0 0 0
2109 703 2 0.5897 8.189199793106441 14.891090848847119 24.219277392149 0 0 0
2110 704 3 -1.1794 11.869314048685386 15.205444255573008 24.51081706406221 0 0 0
2112 704 2 0.5897 10.948470673132325 14.946456292726724 24.476087826490982 0 0 0
2113 705 3 -1.1794 15.325886651859932 15.85339437959594 23.786060075086187 0 0 0
7450 2484 3 -1.1794 39.61746855967622 23.325341883478142 32.63207993724834 0 0 0
2115 705 2 0.5897 14.900912435702423 15.847112497053542 24.64372562393599 0 0 0
2308 770 3 -1.1794 8.96025800348488 9.292051634226974 27.473108810714688 0 0 0
2309 770 2 0.5897 9.8998139086372 9.132363898392668 27.38385423232871 0 0 0
2310 770 2 0.5897 8.770016875943867 9.098235519996608 28.390973472839008 0 0 0
2311 771 3 -1.1794 15.232826589130573 8.966042661441028 27.37129533786554 0 0 0
2312 771 2 0.5897 15.837744722236964 8.995668990603608 26.63006110385092 0 0 0
2313 771 2 0.5897 15.023203912312685 9.883369883798757 27.546797518409555 0 0 0
2344 782 3 -1.1794 8.844753153518036 11.986335875105311 26.885098754653114 0 0 0
2345 782 2 0.5897 8.865439938263544 11.06843367154221 27.155763626559693 0 0 0
2346 782 2 0.5897 9.68961903080893 12.129902557899625 26.458692721558563 0 0 0
2347 783 3 -1.1794 12.414559579710657 11.59841035280578 27.01196016276495 0 0 0
2348 783 2 0.5897 12.107665162952983 12.496583229573076 27.135787513335757 0 0 0
2349 783 2 0.5897 12.210196327882981 11.159018781049328 27.83743128348634 0 0 0
2350 784 3 -1.1794 15.02495432631992 11.63454625166689 27.41397881173524 0 0 0
2351 784 2 0.5897 14.08712313042338 11.665234699088412 27.224868287370775 0 0 0
2352 784 2 0.5897 15.084481259958109 11.783434851056878 28.357652806816038 0 0 0
2389 797 3 -1.1794 9.210661423982593 15.031693278787856 27.37860720407891 0 0 0
2390 797 2 0.5897 9.127020074928598 14.74479515248577 28.287961665231844 0 0 0
2391 797 2 0.5897 8.326674787227782 14.953246185580133 27.019935282893254 0 0 0
2392 798 3 -1.1794 11.745985730308078 14.26403940678985 27.119703797076887 0 0 0
2393 798 2 0.5897 12.11420260282421 14.531305301868283 26.277553481026377 0 0 0
2394 798 2 0.5897 10.900236474006723 14.710084578908917 27.164243649737287 0 0 0
2395 799 3 -1.1794 14.9290996996809 15.271708428902974 26.643406214203857 0 0 0
2397 799 2 0.5897 14.699440962887456 14.99632261140105 27.53090418460561 0 0 0
2593 865 3 -1.1794 8.71482931398933 8.521013610027653 30.06021770297796 0 0 0
2594 865 2 0.5897 7.758662608168128 8.562318564749106 30.076680756504125 0 0 0
2595 865 2 0.5897 8.924630290269798 7.66625054425995 30.436509486610863 0 0 0
2596 866 3 -1.1794 12.225568817488895 9.760826011927952 29.487088837397263 0 0 0
2597 866 2 0.5897 11.863786743219633 8.905366884443774 29.71846576455105 0 0 0
2598 866 2 0.5897 12.058721495439105 10.307574263237264 30.25485192950872 0 0 0
2599 867 3 -1.1794 14.799852152626288 8.520052223870252 30.477976124577385 0 0 0
2600 867 2 0.5897 14.025860607873945 8.896441198712445 30.059047254579024 0 0 0
2635 879 3 -1.1794 15.259368998195594 12.229579742993746 30.062150137886547 0 0 0
2636 879 2 0.5897 16.215100394649244 12.250392987308226 30.110896479480132 0 0 0
2637 879 2 0.5897 14.972612269607817 12.2214806155956 30.97535157057207 0 0 0
2671 891 3 -1.1794 8.961189578917505 14.622570072727019 30.005435214820828 0 0 0
2672 891 2 0.5897 9.229787225419232 14.690094865640635 30.921692589813745 0 0 0
2673 891 2 0.5897 8.004641936515739 14.605528495507105 30.036388790869665 0 0 0
2674 892 3 -1.1794 11.84041082530886 14.637027084222996 30.635845867521454 0 0 0
2675 892 2 0.5897 11.144590312167768 14.226437320648493 30.122541142296818 0 0 0
2676 892 2 0.5897 12.62425311288311 14.545323289619505 30.094169236679694 0 0 0
2677 893 3 -1.1794 14.287727198984499 14.78416213055236 29.402374998763534 0 0 0
2678 893 2 0.5897 14.561010589735497 13.902119239915326 29.65446662093029 0 0 0
9113 0 1 0 14.861432432873164 12.585932085256688 24.166683060771348 0 0 0
9115 0 1 0 11.054821326622527 8.776436023538263 25.254981860954214 0 0 0
2038 680 3 -1.1794 16.376219680151493 8.98746986680906 24.10409965277865 0 0 0
2040 680 2 0.5897 16.27453321718336 8.035713449665266 24.111274000832694 0 0 0
2396 799 2 0.5897 15.885782798706868 15.24663856552411 26.624353824813873 0 0 0
2601 867 2 0.5897 15.534841703648532 8.836598056098799 29.952788221043363 0 0 0
2041 681 3 -1.1794 20.525208468416025 8.728776354297386 23.854654699294517 0 0 0
2043 681 2 0.5897 21.28481052509617 9.306368191530726 23.929653926361578 0 0 0
2077 693 3 -1.1794 18.208805461355897 12.0963814138069 23.727289014474586 0 0 0
2078 693 2 0.5897 17.99863038454735 12.21332328890105 24.653778612587033 0 0 0
7704 2568 2 0.5897 9.932812551774138 0.4093456741356811 34.3996347823074 0 1 0
2080 694 3 -1.1794 20.876941508833955 11.631198748824033 23.719742165010782 0 0 0
2081 694 2 0.5897 19.931865452629346 11.76448892616914 23.792522237261906 0 0 0
2116 706 3 -1.1794 18.102353002615036 14.77460687280515 23.876799140555644 0 0 0
2117 706 2 0.5897 17.2813048042286 15.227878246712123 23.685336316476125 0 0 0
2118 706 2 0.5897 17.977167331775348 13.892859841062103 23.525966566704277 0 0 0
6830 2277 2 0.5897 32.77610346294067 23.44798509438158 26.784265387576703 0 0 0
2314 772 3 -1.1794 18.27390460714822 9.413732400540928 26.421161451438767 0 0 0
2315 772 2 0.5897 19.220349049935862 9.4137787196794 26.564251642000812 0 0 0
2316 772 2 0.5897 18.032108045108053 8.487593647733114 26.415390167522276 0 0 0
2317 773 3 -1.1794 21.034154347484932 9.077514239996777 26.822268501086402 0 0 0
2318 773 2 0.5897 21.115660478018555 8.39775342669832 27.491233276133602 0 0 0
2319 773 2 0.5897 21.515520596485604 8.732930604820654 26.070084659579788 0 0 0
2353 785 3 -1.1794 17.395997447116148 12.188490636815173 26.414041517186025 0 0 0
2354 785 2 0.5897 17.751349350015026 11.34198190648891 26.684928753220635 0 0 0
2355 785 2 0.5897 16.45852068764315 12.124717516859349 26.59653052539596 0 0 0
2356 786 3 -1.1794 21.71484894297698 12.490321671888719 26.435946122232465 0 0 0
2357 786 2 0.5897 21.549366150819434 12.420539542037762 25.495744885090232 0 0 0
2358 786 2 0.5897 21.18643564857567 11.793436344504453 26.82499992076937 0 0 0
2361 787 2 0.5897 23.152446304956825 12.506577667619567 27.564680308837325 0 0 0
2398 800 3 -1.1794 17.74573747721697 15.087970830575118 26.503467786687906 0 0 0
2399 800 2 0.5897 17.946006704129637 14.966850971972372 25.57532225980083 0 0 0
2400 800 2 0.5897 17.735052370103936 14.201470020422732 26.86434726993042 0 0 0
2401 801 3 -1.1794 21.283381428674765 15.19016247235124 26.333166102148173 0 0 0
2402 801 2 0.5897 21.4006342371982 14.24173292732003 26.278713093102393 0 0 0
2403 801 2 0.5897 20.90577547355644 15.335884354909053 27.20058227136018 0 0 0
2406 802 2 0.5897 23.197515014647596 15.281193610906296 26.986147849310182 0 0 0
2602 868 3 -1.1794 17.458142792087614 9.41949922962591 29.283451312506386 0 0 0
2603 868 2 0.5897 17.493775146233485 9.252972649327782 28.341521633944243 0 0 0
2604 868 2 0.5897 18.035130389106286 8.758470893324898 29.66602100926788 0 0 0
2605 869 3 -1.1794 20.14613986896979 8.649596980594364 30.02090451688293 0 0 0
2606 869 2 0.5897 20.562877555101135 9.458066243032194 29.722674520547613 0 0 0
2607 869 2 0.5897 20.248745262324057 8.663592884708114 30.97248689481714 0 0 0
2638 880 3 -1.1794 18.598309902086246 11.730605712053656 30.093255427854565 0 0 0
2639 880 2 0.5897 18.176898496938 11.892049170926816 30.937400150039956 0 0 0
2640 880 2 0.5897 18.248700121808437 10.886412594900989 29.808048634951334 0 0 0
2641 881 3 -1.1794 21.013208721522602 11.09543686555517 28.989342125059775 0 0 0
2642 881 2 0.5897 20.3047232135496 11.50233482469455 29.488057077648993 0 0 0
2643 881 2 0.5897 21.80171737944463 11.277066423068453 29.500709567975242 0 0 0
2680 894 3 -1.1794 20.561400600313394 15.166778795815752 29.111201178263435 0 0 0
2681 894 2 0.5897 20.948229354086507 15.866072851733584 29.638063417988842 0 0 0
2682 894 2 0.5897 19.66710785027696 15.083604215559498 29.442191350664864 0 0 0
2608 870 3 -1.1794 23.667085087163517 8.822622731563817 29.689986965540484 0 0 0
2120 707 2 0.5897 21.940187997963974 14.798864768433685 23.84416789139623 0 0 0
2121 707 2 0.5897 20.433407520523545 14.662234946897009 23.89746044653692 0 0 0
9121 0 1 0 17.36330984727094 15.109125193284562 30.452898011877227 0 0 0
2082 694 2 0.5897 21.228317171876874 12.501586782084841 23.532147449905047 0 0 0
2042 681 2 0.5897 19.77796853085707 9.285273029091918 24.07414494464656 0 0 0
2322 774 2 0.5897 24.082479307548496 8.198743716052851 27.064577688593 0 0 0
2044 682 3 -1.1794 23.7393313142126 8.895557606042455 24.435268224642485 0 0 0
2046 682 2 0.5897 23.92805445074732 7.957404170673996 24.413277428709076 0 0 0
2047 683 3 -1.1794 26.891437372174725 9.314409845208758 23.942233573655223 0 0 0
2049 683 2 0.5897 26.834192653736192 9.202852759672318 24.891185609233865 0 0 0
2050 684 3 -1.1794 29.562290435077617 8.700582175654622 23.51861114904479 0 0 0
2052 684 2 0.5897 28.870179081299487 9.209117845524538 23.941228969384298 0 0 0
2084 695 2 0.5897 27.217792588892856 11.01667979027151 23.77449508730571 0 0 0
2085 695 2 0.5897 28.32546854521589 11.917826512027924 24.277370607889193 0 0 0
2122 708 3 -1.1794 23.62126266207469 15.518707390961637 24.07381502752657 0 0 0
2124 708 2 0.5897 24.381631713315823 15.045054377164837 24.411044306484506 0 0 0
2125 709 3 -1.1794 26.614561158321145 14.546843761124192 23.920780173561212 0 0 0
2127 709 2 0.5897 27.386202636827136 14.602161273444567 24.48446563871602 0 0 0
2128 710 3 -1.1794 30.871475123578843 14.538516002094406 23.66504767844097 0 0 0
2129 710 2 0.5897 31.78842360187386 14.762803692673868 23.823579775533418 0 0 0
2130 710 2 0.5897 30.397113755584428 15.359074941991485 23.798824459154968 0 0 0
2320 774 3 -1.1794 24.459633135929856 9.07506302468952 27.142368157397744 0 0 0
2321 774 2 0.5897 23.95150926341008 9.61002060309687 26.53256294626934 0 0 0
2323 775 3 -1.1794 27.033917071630665 8.679482674563916 26.633120730844787 0 0 0
2324 775 2 0.5897 26.09562326389626 8.818426394274551 26.761694678331263 0 0 0
2325 775 2 0.5897 27.45164443230758 9.366456765562704 27.15254571202618 0 0 0
2359 787 3 -1.1794 24.021089394822848 12.517109247820176 27.966652639006696 0 0 0
2360 787 2 0.5897 24.19108689150622 13.441756693904399 28.146541578403394 0 0 0
2362 788 3 -1.1794 26.88034528396504 11.521005848260835 27.5069728073557 0 0 0
2363 788 2 0.5897 26.018222878399147 11.117081536911385 27.407866904353337 0 0 0
2364 788 2 0.5897 26.73092551907308 12.450754492165107 27.33529544465681 0 0 0
2365 789 3 -1.1794 29.195444326936368 11.55573050826438 25.56138635246642 0 0 0
2366 789 2 0.5897 30.036434137309296 11.452113020075531 26.00661970746989 0 0 0
2367 789 2 0.5897 28.54665802460235 11.528808073929767 26.26465307498507 0 0 0
2404 802 3 -1.1794 24.08716269228241 15.557386164589403 27.20632469838744 0 0 0
2405 802 2 0.5897 24.135962135708045 15.472837421696756 28.158536153804885 0 0 0
2407 803 3 -1.1794 26.4489252046982 14.158527788282102 27.051506260310248 0 0 0
2408 803 2 0.5897 27.19191904002896 14.536285420584255 26.58087634864902 0 0 0
2409 803 2 0.5897 25.704497143228213 14.707394301117173 26.804919694791504 0 0 0
2410 804 3 -1.1794 28.721004478796164 14.756310475282776 25.746117750109462 0 0 0
2412 804 2 0.5897 29.549085879270216 14.411203504895129 25.41233000533387 0 0 0
2609 870 2 0.5897 24.022433193915386 8.937281534591277 28.808617022196124 0 0 0
2610 870 2 0.5897 23.997583422204034 7.970019656437078 29.972954692091534 0 0 0
2611 871 3 -1.1794 30.139078319006224 9.22084068588623 29.12284284504916 0 0 0
2612 871 2 0.5897 30.189254027941626 9.095491990354175 28.175212944800936 0 0 0
2613 871 2 0.5897 29.745114383167397 8.412667304733299 29.451295185270165 0 0 0
2644 882 3 -1.1794 24.478676637592475 11.308399966293521 30.313284359890346 0 0 0
2645 882 2 0.5897 24.180829489416134 11.825606190599693 29.56494173270096 0 0 0
2646 882 2 0.5897 24.264277021305176 10.404870583632976 30.081122044114018 0 0 0
2647 883 3 -1.1794 26.898203323222617 13.192239993404721 30.05375430866824 0 0 0
2648 883 2 0.5897 27.414439917647233 13.221680172677628 29.24823192386895 0 0 0
2649 883 2 0.5897 26.558257419041873 12.29810896959784 30.088388667199165 0 0 0
2650 884 3 -1.1794 30.556296062923888 12.17090954916039 29.86294357274841 0 0 0
2651 884 2 0.5897 30.090719267211817 11.376071786626643 29.602743888956706 0 0 0
2652 884 2 0.5897 30.698407095182347 12.068613088339175 30.803992630061284 0 0 0
2683 895 3 -1.1794 24.647189582557115 14.719864415844459 29.69617750699424 0 0 0
2684 895 2 0.5897 24.802111692951893 14.993766201891349 30.60017356389784 0 0 0
2685 895 2 0.5897 25.426939018592222 14.217061029541366 29.460781124639283 0 0 0
2686 896 3 -1.1794 30.082853179976127 15.08784344776413 30.020114305759133 0 0 0
2688 896 2 0.5897 30.074129864832315 14.18496165853971 29.702370977172084 0 0 0
9107 0 1 0 24.209765526093538 12.21710586784782 24.255955537889108 0 0 0
2048 683 2 0.5897 26.948447075765277 8.42277008105957 23.598780037589016 0 0 0
2051 684 2 0.5897 30.374555033940858 9.125900686579255 23.793497809602247 0 0 0
2045 682 2 0.5897 24.210501085257935 9.252843663305692 23.682554752557365 0 0 0
9144 0 1 0 31.576106595657645 14.053089596782025 27.132819005484542 0 0 0
2053 685 3 -1.1794 32.397885974915084 9.058672698907172 23.513906018132168 0 0 0
7137 2379 2 0.5897 32.3928138613592 23.46999039599856 30.59560343749944 0 0 0
2055 685 2 0.5897 32.63418664865622 8.301508087769793 24.049719521462 0 0 0
2111 704 2 0.5897 12.112864594735985 15.349089985237457 23.596332762680564 0 0 0
2057 686 2 0.5897 36.40003827835759 8.307785142101018 23.633810818767195 0 0 0
2058 686 2 0.5897 36.64304435818732 9.77537719500732 23.91491108486952 0 0 0
2061 687 2 0.5897 39.25708982527493 7.789172430042841 24.28557898374759 0 0 0
2213 738 2 0.5897 32.79872693519352 22.375867026518478 23.564602890253866 0 0 0
2088 696 2 0.5897 31.607627800731166 12.643193658622865 23.56382927157074 0 0 0
2089 697 3 -1.1794 36.37482092115391 12.659059640045465 24.065916612214213 0 0 0
2090 697 2 0.5897 37.30188036933705 12.449412779337726 23.952599108064707 0 0 0
8079 2693 2 0.5897 20.686489291729604 23.339792842274026 38.030597278023116 0 0 0
2131 711 3 -1.1794 33.429655538470826 14.30902660083662 24.281927170546343 0 0 0
2132 711 2 0.5897 33.38326098064869 13.361298485815286 24.155864845988194 0 0 0
8707 2903 3 -1.1794 26.969982809782625 23.22453936309435 45.824435836010856 0 0 0
2134 712 3 -1.1794 36.29665447416321 15.378813480813248 24.425173984779523 0 0 0
2136 712 2 0.5897 36.7127227324388 15.399070926524365 25.2869794865579 0 0 0
2326 776 3 -1.1794 31.756744061013304 8.121175549219258 27.175409981120204 0 0 0
2328 776 2 0.5897 32.54955739203408 8.33374529823005 27.667846778747588 0 0 0
2331 777 2 0.5897 39.1901986851729 10.452372450255103 26.738769185492966 0 0 0
2368 790 3 -1.1794 31.361822493327665 10.822855430854402 27.155449254009994 0 0 0
2369 790 2 0.5897 31.76660131884987 11.012980231878075 28.001758141352784 0 0 0
2370 790 2 0.5897 31.631518294693983 9.926252984650471 26.956448475290703 0 0 0
2371 791 3 -1.1794 37.796885256851645 11.508766890013865 26.300344015680544 0 0 0
2372 791 2 0.5897 37.0328499539883 11.902392490743296 25.878988122500633 0 0 0
2373 791 2 0.5897 37.72659391219948 11.771226641370124 27.218170741795962 0 0 0
2376 792 2 0.5897 39.377101553973155 12.847163580716854 26.54705860884775 0 0 0
2416 806 3 -1.1794 38.36565444527161 15.430049988374378 26.75889008148746 0 0 0
2418 806 2 0.5897 38.64845176871541 15.004727107188964 27.568433230567944 0 0 0
2614 872 3 -1.1794 33.25414034106101 8.822442417455902 29.479826696302112 0 0 0
2615 872 2 0.5897 34.209178384783954 8.886720768188331 29.481453043488447 0 0 0
2616 872 2 0.5897 33.02040473453212 8.698212561091097 30.399699810751915 0 0 0
2617 873 3 -1.1794 35.894121415927856 9.004995701813158 29.713993101277985 0 0 0
2618 873 2 0.5897 36.07184806568522 8.105402863184896 29.43944284085459 0 0 0
2619 873 2 0.5897 36.61530890411596 9.222593136325115 30.304562174439795 0 0 0
2621 874 2 0.5897 38.954642118861535 9.141760318447886 31.24516757261781 0 0 0
2622 874 2 0.5897 39.13070659355274 9.018770350863035 29.74657824483732 0 0 0
2653 885 3 -1.1794 33.2466714517299 11.69851024071917 29.48463477268248 0 0 0
2654 885 2 0.5897 32.32835333577278 11.865727113922885 29.696677915426797 0 0 0
2655 885 2 0.5897 33.317192056518955 10.744249604803793 29.459230252752242 0 0 0
2656 886 3 -1.1794 35.9799680344446 12.552536573301921 30.465839291119337 0 0 0
2657 886 2 0.5897 36.83259198660968 12.243629332670386 30.159505139476703 0 0 0
2658 886 2 0.5897 35.34625693494492 12.09494981811854 29.91333908315904 0 0 0
2659 887 3 -1.1794 37.99317914203557 11.771051998211192 28.96096166910925 0 0 0
2661 887 2 0.5897 38.610605897607265 12.492071307999487 29.084045144321912 0 0 0
2689 897 3 -1.1794 32.89136122502791 14.84216062118436 30.114033762394808 0 0 0
2690 897 2 0.5897 31.949743443413876 14.910942822410897 30.27169724049868 0 0 0
2691 897 2 0.5897 32.987480588724665 14.05839033143507 29.573018731367064 0 0 0
2692 898 3 -1.1794 35.577631693682314 15.24976192491535 30.30500370953182 0 0 0
2693 898 2 0.5897 34.63113489481265 15.162981811430988 30.418339188234558 0 0 0
2694 898 2 0.5897 35.89194455260688 14.350202859069043 30.214269006778327 0 0 0
2695 899 3 -1.1794 38.918765540614615 14.45335476379784 29.33717980233998 0 0 0
2696 899 2 0.5897 38.4178786917168 14.948016736343222 29.985758077442558 0 0 0
9071 0 1 0 34.50190298564709 10.289501419416428 25.824389769812452 0 0 0
9098 0 1 0 35.21569787080076 13.420480383376415 27.306672282306955 0 0 0
9123 0 1 0 37.14298077212444 8.001541227008925 26.8253065045019 0 0 0
2620 874 3 -1.1794 38.555970812853694 9.395666190850337 30.412806555757328 0 0 0
2660 887 2 0.5897 38.38220826208022 11.03791317050512 29.437823791701906 0 0 0
2139 713 2 0.5897 39.16550860180355 14.025556975020763 23.897066117393575 0 0 0
2138 713 2 0.5897 38.41761605070217 15.341660950146785 23.917615406840092 0 0 0
2135 712 2 0.5897 36.14728344896887 14.449225391299391 24.25258733033461 0 0 0
7124 2375 2 0.5897 19.663508408366997 22.73117903250244 29.637418843249137 0 0 0
2329 777 3 -1.1794 40.01700570688237 9.983027377887074 26.627696032813187 0 0 0
2374 792 3 -1.1794 40.19661163077483 13.056932685240628 26.994978269534066 0 0 0
2059 687 3 -1.1794 39.38166554015628 8.736948982971576 24.334901943598567 0 0 0
2062 688 3 -1.1794 42.23778564534083 8.803563908659994 24.18333106834513 0 0 0
2064 688 2 0.5897 41.33841493987977 9.116852688220042 24.27932492576437 0 0 0
6812 2271 2 0.5897 12.503938252890535 23.155544195514928 27.392844124826922 0 0 0
8714 2905 2 0.5897 33.307866721622766 23.43519205969166 45.541011373097724 0 0 0
2067 689 2 0.5897 44.91968131012713 9.205285172526333 24.248156990871895 0 0 0
2093 698 2 0.5897 40.00490937647542 12.016651384033143 23.797048184657054 0 0 0
2095 699 3 -1.1794 41.597039182057465 11.514219307397951 23.845056347895454 0 0 0
2097 699 2 0.5897 42.22211212774206 11.139292626819548 24.465496978369654 0 0 0
2098 700 3 -1.1794 44.43761561401761 12.492197314086502 23.64035272821004 0 0 0
2100 700 2 0.5897 44.97955630010282 11.889565553387897 24.149633761891895 0 0 0
2137 713 3 -1.1794 39.26876643979443 14.951520040995504 24.116524757315393 0 0 0
2140 714 3 -1.1794 41.94044449081067 14.128505275075725 24.67563594572071 0 0 0
2141 714 2 0.5897 41.94170792948939 13.326624941556943 24.152932272191837 0 0 0
2143 715 3 -1.1794 45.47182559235591 15.10733598319138 23.72450806254041 0 0 0
2144 715 2 0.5897 45.22185571360595 14.19487183723308 23.579056521920855 0 0 0
2145 715 2 0.5897 45.68847070598248 15.151281147999176 24.655832716853336 0 0 0
2330 777 2 0.5897 39.924927553486484 9.529699889913914 25.789693821166498 0 0 0
2332 778 3 -1.1794 42.18517263954699 8.621099346496246 27.38214570277162 0 0 0
2333 778 2 0.5897 42.68941384932475 9.13138207061545 26.74843895053325 0 0 0
2334 778 2 0.5897 41.30207785291792 8.987633170415013 27.33710719694787 0 0 0
2335 779 3 -1.1794 44.84376780315649 9.31801067745561 26.140835910283755 0 0 0
2336 779 2 0.5897 45.19653270753436 10.136333029077715 26.490318555460156 0 0 0
2337 779 2 0.5897 44.63492002537427 8.796376302953622 26.91576306173814 0 0 0
2375 792 2 0.5897 40.826712567243796 12.42340157270292 26.65169556550011 0 0 0
2377 793 3 -1.1794 42.61604609023573 11.89013130085528 26.387063458810328 0 0 0
2378 793 2 0.5897 42.517071714875236 11.965211167300788 27.336169187588865 0 0 0
2379 793 2 0.5897 42.461878393472915 12.775996916140784 26.0588741999065 0 0 0
2380 794 3 -1.1794 45.3025583683905 12.102446999951237 26.79917550688811 0 0 0
2381 794 2 0.5897 44.36500133117485 12.127977505757547 26.60795082884436 0 0 0
2382 794 2 0.5897 45.35680631709971 12.209660234074756 27.748804028282954 0 0 0
2417 806 2 0.5897 38.98480802273108 15.122088621103075 26.097042947802613 0 0 0
2419 807 3 -1.1794 41.844184093627476 15.616388246610054 27.164601698808802 0 0 0
2420 807 2 0.5897 42.34946096120527 15.522061600172178 26.357117869485833 0 0 0
2422 808 3 -1.1794 45.534422998733916 14.927584459511301 26.428859587902128 0 0 0
2423 808 2 0.5897 45.67241719808712 13.992136587492691 26.280108635458625 0 0 0
2424 808 2 0.5897 45.6454253411068 15.039392836012249 27.373004329636167 0 0 0
2623 875 3 -1.1794 41.584272797703626 9.439077822683627 29.968244119114765 0 0 0
2624 875 2 0.5897 42.143881910146874 8.839348692618193 29.474893105568214 0 0 0
2625 875 2 0.5897 41.92511869367384 9.404888598866888 30.86204965045987 0 0 0
2626 876 3 -1.1794 44.86761183550027 8.625679759545639 30.3882626973467 0 0 0
2627 876 2 0.5897 45.73505563882339 8.499603638435712 30.003713503061984 0 0 0
2628 876 2 0.5897 45.01256948390102 8.565077156128057 31.33248101149221 0 0 0
2662 888 3 -1.1794 42.87633174632769 11.799430652857577 29.138598942832733 0 0 0
2663 888 2 0.5897 42.43368836238944 10.981977280388621 29.366784676108328 0 0 0
2664 888 2 0.5897 42.43107713835177 12.467160003358835 29.660248016165323 0 0 0
2665 889 3 -1.1794 45.37595551338415 12.449386940716114 29.965920939269342 0 0 0
2666 889 2 0.5897 45.565426661575636 12.075964368460683 30.826669517954656 0 0 0
2667 889 2 0.5897 44.54885111053625 12.044159021839016 29.705305253669653 0 0 0
2697 899 2 0.5897 39.83041919459903 14.691958143874393 29.50507252744423 0 0 0
2698 900 3 -1.1794 41.48885286343436 15.134841410791166 29.908805898817008 0 0 0
2699 900 2 0.5897 42.10529373283691 15.345806497564178 30.610038004642192 0 0 0
2700 900 2 0.5897 41.85001743703167 15.565688506564332 29.134103558935717 0 0 0
2701 901 3 -1.1794 46.122228521887806 15.14557670832333 29.129768680223297 0 0 0
2702 901 2 0.5897 45.89234694185848 15.754135114500778 29.831938969826233 0 0 0
2703 901 2 0.5897 46.02155427017451 14.278041973140917 29.521535440146355 0 0 0
2142 714 2 0.5897 41.153765190341716 14.59635399291396 24.39548274497029 0 0 0
8997 2999 2 0.5897 41.63496090854853 0.17061415377946362 45.18508427702299 0 1 0
2669 890 2 0.5897 6.030852959902596 15.823456720226163 29.796590161686343 0 0 0
2102 701 2 0.5897 3.110906537450092 16.045206981142627 23.98069687102424 0 0 0
2146 716 3 -1.1794 2.9194938571612794 17.842391721602183 23.710156583431317 0 0 0
2148 716 2 0.5897 2.648326580877263 17.936236007107862 24.623334275656024 0 0 0
2149 717 3 -1.1794 5.523403864262537 17.80396622679019 24.40772896376277 0 0 0
2150 717 2 0.5897 5.750048239941794 18.154722058974578 23.546430497891475 0 0 0
2151 717 2 0.5897 5.890571259432334 16.919992491315927 24.411064692228777 0 0 0
2186 729 2 0.5897 6.529700408773974 21.201693051265018 24.016870538793317 0 0 0
2425 809 3 -1.1794 3.0093208409947154 17.625615364801114 26.43719803677839 0 0 0
2426 809 2 0.5897 2.5075643227981272 18.2585870420599 26.950832401528793 0 0 0
2427 809 2 0.5897 2.8955662808294207 16.79609668633069 26.901086137626198 0 0 0
2428 810 3 -1.1794 5.779693162444437 18.259651148098648 27.37763994549791 0 0 0
2429 810 2 0.5897 5.109119852167563 18.06305256424247 26.723489202042437 0 0 0
2430 810 2 0.5897 6.602468972662657 17.999015045162306 26.963705875660096 0 0 0
2467 823 3 -1.1794 1.6913583361274764 19.523639071895552 28.119323288444438 0 0 0
2468 823 2 0.5897 0.826036915326652 19.821599198876818 27.838840730653214 0 0 0
2469 823 2 0.5897 1.9433644097574436 20.1355554958341 28.810903452129892 0 0 0
2470 824 3 -1.1794 7.15829861067808 20.775896970396776 25.85718655816475 0 0 0
2471 824 2 0.5897 7.955036330822238 20.24657503528185 25.89268006021464 0 0 0
2472 824 2 0.5897 6.600757106383976 20.41695211996729 26.547504237038908 0 0 0
2704 902 3 -1.1794 2.4741665718069155 17.689118931860488 30.211490276561094 0 0 0
2705 902 2 0.5897 2.5219961689203103 16.75589170384485 30.00405005123766 0 0 0
2706 902 2 0.5897 2.772846149436365 18.12766701846417 29.41481076780228 0 0 0
2707 903 3 -1.1794 5.847370109639819 17.459178452573685 30.068465309925895 0 0 0
2708 903 2 0.5897 5.709626899208681 17.930591141617118 29.24686323276165 0 0 0
2709 903 2 0.5897 5.402961005484064 17.9917102867503 30.728118462784273 0 0 0
2746 916 3 -1.1794 2.0742010386936 21.3188737297739 30.31825324377204 0 0 0
2747 916 2 0.5897 1.8293167238866255 21.263910623934418 31.24196513747378 0 0 0
2748 916 2 0.5897 2.337840881324464 22.23058385932408 30.193708196691812 0 0 0
9085 0 1 0 0.9566202929229296 23.01414649624947 27.459553104681625 0 0 0
9116 0 1 0 5.262821216126247 21.133138090867607 28.795132778406167 0 0 0
9120 0 1 0 3.331726005396391 20.805167802421412 25.274024806551665 0 0 0
6806 2269 2 0.5897 6.453228760459766 22.81285943961775 26.508855706095137 0 0 0
4182 1394 2 0.5897 42.13122604472259 18.85336036603951 45.391776566133395 0 0 0
7749 2583 2 0.5897 14.356734483276133 23.15133353177394 35.1611415129284 0 0 0
9239 0 1 0 10.037125177534925 23.334819833543893 26.098457745821683 0 0 0
9076 0 1 0 8.289695825102736 20.50534621586805 30.75831945988765 0 0 0
8071 2691 3 -1.1794 14.654337808538125 23.42514637800196 38.27865751078721 0 0 0
2154 718 2 0.5897 11.948012793678195 17.964412325310175 24.211217588575856 0 0 0
2155 719 3 -1.1794 15.19658049201318 18.4903142928926 23.92069263044488 0 0 0
2157 719 2 0.5897 14.971447284569246 18.323998779051774 24.83605379937029 0 0 0
1962 654 2 0.5897 1.7093478341590727 2.639988819490553 23.894935290170533 0 0 0
8386 2796 3 -1.1794 15.06589862382205 23.39910067871907 42.05108334329911 0 0 0
7439 2480 2 0.5897 26.990274024173175 23.231328276283925 32.99866743460369 0 0 0
2191 731 3 -1.1794 12.17004820887452 21.04994068150854 24.206568402437398 0 0 0
2193 731 2 0.5897 12.290143195719908 21.01479259250098 25.155554340964812 0 0 0
2194 732 3 -1.1794 15.545792031524758 21.118628973370175 23.806986583037702 0 0 0
4181 1394 2 0.5897 42.22728012617455 17.965468688489 44.1693525558935 0 0 0
2431 811 3 -1.1794 8.578961877871649 17.736354919341323 27.24276346155087 0 0 0
2432 811 2 0.5897 8.438322948922405 17.75290897700391 28.189430535450462 0 0 0
2433 811 2 0.5897 8.97755504168214 16.882563815085245 27.074251917815392 0 0 0
2434 812 3 -1.1794 12.279426868428471 18.31080490266203 26.433514761981247 0 0 0
2435 812 2 0.5897 13.226629080406585 18.228989421897953 26.544627870936203 0 0 0
2436 812 2 0.5897 11.909244575941036 17.705876088554355 27.07636629028924 0 0 0
2437 813 3 -1.1794 14.83351692772449 17.923082831298707 26.71691384522842 0 0 0
2438 813 2 0.5897 15.730404535329484 18.112461224252947 26.44130480186719 0 0 0
2439 813 2 0.5897 14.793366816845204 16.967854609968125 26.76337818376039 0 0 0
2473 825 3 -1.1794 9.39844805275189 20.196344266809305 27.414103222340465 0 0 0
2474 825 2 0.5897 9.360462500848433 19.24025626979764 27.387935821961264 0 0 0
2475 825 2 0.5897 9.25802768382036 20.416988558672177 28.334880105498282 0 0 0
2476 826 3 -1.1794 12.133476961708816 20.974478661264293 27.029885603911033 0 0 0
2477 826 2 0.5897 12.440792294688158 20.06942821856579 27.08158595455984 0 0 0
2478 826 2 0.5897 11.185187378857185 20.900181624881135 26.92283998140935 0 0 0
2479 827 3 -1.1794 15.311104730001901 21.13414498804374 26.565146844779587 0 0 0
2480 827 2 0.5897 15.376435156577354 21.148850058351066 25.610292102448188 0 0 0
2481 827 2 0.5897 14.478712702365067 21.56674889003223 26.755434089115248 0 0 0
2679 893 2 0.5897 14.483000690128383 15.3240086957224 30.168316403461443 0 0 0
2710 904 3 -1.1794 9.08403320706442 17.489914588495697 30.060718023078245 0 0 0
2711 904 2 0.5897 8.875656433009159 16.556597253315925 30.10232070418181 0 0 0
2712 904 2 0.5897 9.014559801577521 17.79192252422285 30.966365557133646 0 0 0
2713 905 3 -1.1794 11.49924976831755 17.072163870109424 28.851304994459696 0 0 0
2714 905 2 0.5897 10.618515592575866 17.18107588662736 29.210023116985155 0 0 0
2715 905 2 0.5897 11.916511985556335 16.43341055158078 29.429334902185587 0 0 0
2749 917 3 -1.1794 10.874743163964974 22.003410290782853 29.39390817198592 0 0 0
2750 917 2 0.5897 11.197145635159899 21.401358725434804 28.72321969188547 0 0 0
2751 917 2 0.5897 11.666381494668158 22.358913791956304 29.797836599295444 0 0 0
2753 918 2 0.5897 15.266010921311144 21.299089407093142 28.584239578143894 0 0 0
9091 0 1 0 8.650756415457629 18.137022900960027 23.850279403746036 0 0 0
9132 0 1 0 13.030043425096322 19.764487572139565 30.328308623548413 0 0 0
7121 2374 2 0.5897 14.298661510722493 22.765191985372965 30.228821403257058 0 0 0
7118 2373 2 0.5897 9.405811660792939 23.113269496025502 29.46681610633866 0 0 0
2752 918 3 -1.1794 15.655460982825055 21.77825628859821 29.31564916804521 0 0 0
7430 2477 2 0.5897 18.566811360773407 23.446640839572773 33.17647299014753 0 0 0
2160 720 2 0.5897 17.671768137417182 17.95697473441281 23.95271124663036 0 0 0
2087 696 2 0.5897 31.66867807310425 11.142761714812798 23.755853281241034 0 0 0
2163 721 2 0.5897 20.91345480876416 17.604799914705993 24.39278139341497 0 0 0
2197 733 3 -1.1794 18.119187454673366 21.408301657400457 24.381657728431538 0 0 0
2198 733 2 0.5897 18.77363314850707 20.87568633147214 23.929711111880398 0 0 0
2199 733 2 0.5897 17.278991267923324 21.069043543237633 24.07309854692796 0 0 0
2200 734 3 -1.1794 20.412613877788203 20.125210096157858 23.54582372132495 0 0 0
2202 734 2 0.5897 20.915108867725863 20.162513462016303 24.35966611358378 0 0 0
2440 814 3 -1.1794 17.306000340687543 18.265825105348235 25.761880347316033 0 0 0
2441 814 2 0.5897 18.019389118460072 17.664973436068134 25.97702192467791 0 0 0
2442 814 2 0.5897 17.635562169454396 19.128991331933456 26.01201134134746 0 0 0
2443 815 3 -1.1794 21.31722073351277 17.907518599604728 26.065402715548665 0 0 0
2444 815 2 0.5897 21.225794809542204 16.96530513743202 26.207201780974128 0 0 0
2445 815 2 0.5897 22.197751561074877 18.113142727739937 26.379434674237665 0 0 0
2482 828 3 -1.1794 18.08875486696451 20.842829621982425 27.119131298247225 0 0 0
2483 828 2 0.5897 18.409540472866116 21.02502334380556 26.2358793925813 0 0 0
2484 828 2 0.5897 17.136247920351412 20.90241273904131 27.045563271213712 0 0 0
2485 829 3 -1.1794 21.4340723025228 21.321537988870233 26.633326896100247 0 0 0
2486 829 2 0.5897 22.307135792632806 21.04187041281126 26.908605113372506 0 0 0
2487 829 2 0.5897 20.93873698553425 21.399177576863806 27.448708352350717 0 0 0
2716 906 3 -1.1794 15.89545507561458 18.442812974664015 30.733938827690775 0 0 0
2717 906 2 0.5897 16.201846655918835 19.31278838973678 30.9898667036679 0 0 0
2718 906 2 0.5897 16.38021813790195 18.243671553900803 29.93295227946231 0 0 0
2719 907 3 -1.1794 21.067268908816608 18.872580774006398 30.906140678972054 0 0 0
2720 907 2 0.5897 21.441171985279507 18.175517499917245 30.36713027405925 0 0 0
2721 907 2 0.5897 21.354360280930237 18.667987024855 31.796057668792248 0 0 0
2754 918 2 0.5897 16.531670251482428 21.404197556939966 29.40822652140805 0 0 0
2755 919 3 -1.1794 17.97898342783168 20.56746349961871 30.053430862261333 0 0 0
2756 919 2 0.5897 18.49104232606637 20.290720387220343 29.293535596899904 0 0 0
2757 919 2 0.5897 18.21904784033886 21.484913970364317 30.183375998739727 0 0 0
2758 920 3 -1.1794 21.046830931464378 21.194799705748252 29.34147063935484 0 0 0
2759 920 2 0.5897 21.98593215429627 21.36479798504332 29.267840469038116 0 0 0
2760 920 2 0.5897 20.984810603329514 20.439245159932778 29.925870075941774 0 0 0
6818 2273 2 0.5897 17.80562682877849 22.771193644544194 27.363733910768946 0 0 0
9134 0 1 0 22.35224666901653 22.82975814956698 24.03914800490498 0 0 0
9141 0 1 0 18.687864600677333 17.917146073824043 28.57087592194817 0 0 0
2722 908 3 -1.1794 22.492888251348155 17.042134476525366 29.376908496187255 0 0 0
2724 908 2 0.5897 22.946953244847982 17.612041843609163 28.75621263486558 0 0 0
2761 921 3 -1.1794 23.88720079561106 21.606922281147728 28.79809282815668 0 0 0
6495 2165 2 0.5897 17.718535750886208 23.021405939626064 23.810642976993726 0 0 0
7123 2375 3 -1.1794 18.80169377355675 23.017665442126543 29.939799221717728 0 0 0
6821 2274 2 0.5897 20.9928874078024 23.134507913549403 26.556291292988732 0 0 0
7420 2474 3 -1.1794 8.983707786143219 23.313623547997107 32.47004594113579 0 0 0
2411 804 2 0.5897 28.97793784365972 15.398284684319648 26.407998636567275 0 0 0
2207 736 2 0.5897 26.614530618026006 20.695140776791842 23.989501885736644 0 0 0
7746 2582 2 0.5897 11.876377743098843 23.23047226935433 35.690296989067214 0 0 0
2164 722 3 -1.1794 24.011672343399084 18.323987258452387 23.73806001774785 0 0 0
2165 722 2 0.5897 23.61767211379896 17.488439764018427 23.98877114788938 0 0 0
2167 723 3 -1.1794 26.643043696640788 17.3613720984619 24.10673542087634 0 0 0
2168 723 2 0.5897 25.770182273380513 17.71651597694469 23.93875426283369 0 0 0
2169 723 2 0.5897 26.56556007557359 16.428824615501565 23.90528229975843 0 0 0
2170 724 3 -1.1794 29.43713560027053 16.831310734959406 23.778413410963136 0 0 0
2171 724 2 0.5897 28.517482608576803 16.982385582796695 23.996694486570508 0 0 0
2203 735 3 -1.1794 24.806602338943158 20.785364369953914 23.81422651202484 0 0 0
2204 735 2 0.5897 24.477840253592 19.909449285903897 24.01651399704142 0 0 0
2205 735 2 0.5897 24.154335212842216 21.37852505929005 24.186972943858553 0 0 0
2206 736 3 -1.1794 27.44788830099904 21.130830582855396 24.16816724978838 0 0 0
2208 736 2 0.5897 27.24873293795303 22.064944399291694 24.10491760662295 0 0 0
7741 2581 3 -1.1794 8.165299962967582 23.43455735785228 35.43547930446448 0 0 0
2446 816 3 -1.1794 23.845714614372667 18.21928180620566 26.950653249592417 0 0 0
2447 816 2 0.5897 24.0033799561242 17.275170929666803 26.955963677638703 0 0 0
2448 816 2 0.5897 24.71885530729708 18.608675179685406 26.997876550803255 0 0 0
2449 817 3 -1.1794 27.08425318627919 18.050994561292814 26.90164506337858 0 0 0
2450 817 2 0.5897 27.06370275848905 17.783519391307603 25.982805258506264 0 0 0
2451 817 2 0.5897 27.266039900024904 18.990371260501057 26.874132079231327 0 0 0
2452 818 3 -1.1794 29.33618547214189 16.680050957023653 27.70132762308951 0 0 0
2453 818 2 0.5897 30.0727599831925 17.290188821684758 27.66362325484024 0 0 0
2454 818 2 0.5897 28.567900587405806 17.21948947544689 27.514308083912137 0 0 0
2488 830 3 -1.1794 27.489716605719323 20.61887381809204 26.768762390080564 0 0 0
2489 830 2 0.5897 28.256352822231836 21.1307540041335 27.026598754614394 0 0 0
2490 830 2 0.5897 27.33563159431238 20.86085908267218 25.855563140066728 0 0 0
2491 831 3 -1.1794 29.43538717865853 22.08751786093497 27.670395305686956 0 0 0
2492 831 2 0.5897 30.340759255445445 21.955194986986797 27.389283345436304 0 0 0
2493 831 2 0.5897 29.43874627262844 21.86748194709487 28.601955714583603 0 0 0
2687 896 2 0.5897 29.752628148423653 15.60420110315929 29.2848872260445 0 0 0
2723 908 2 0.5897 22.37238437720724 16.21914515750321 28.903200348902157 0 0 0
2725 909 3 -1.1794 28.14988786846139 18.11995358112062 29.963480110250018 0 0 0
2726 909 2 0.5897 27.454776319504813 17.90528510829903 29.341411526345638 0 0 0
2727 909 2 0.5897 27.80334568026867 17.848820427010285 30.81355502377911 0 0 0
2728 910 3 -1.1794 31.011707965968505 18.310011068904963 30.099648548192594 0 0 0
2729 910 2 0.5897 30.849458002659848 18.730526923317367 30.944085210511254 0 0 0
2730 910 2 0.5897 30.142378731140493 18.065322379232466 29.782432496443672 0 0 0
2762 921 2 0.5897 24.77598374421017 21.25699679168063 28.86013250547682 0 0 0
2763 921 2 0.5897 23.962818157768453 22.510059364424635 29.10608207555836 0 0 0
2764 922 3 -1.1794 26.444699157013645 20.822597600658682 29.31348152843499 0 0 0
2765 922 2 0.5897 26.87964514798447 20.7902998424874 28.461418135827067 0 0 0
2766 922 2 0.5897 27.126598612761864 20.58110030817915 29.94031821805385 0 0 0
2767 923 3 -1.1794 29.78434282185915 21.581247177306917 30.245400988039222 0 0 0
2768 923 2 0.5897 29.774983940590953 21.60007017021069 31.202370187212935 0 0 0
2769 923 2 0.5897 30.603820425490127 21.139881795274786 30.022051581780392 0 0 0
6793 2265 3 -1.1794 35.739723250873695 0.3010533150184496 24.694963462884694 0 1 0
2218 740 3 -1.1794 38.094351084629324 20.51666169307586 23.80620382154794 0 0 0
9129 0 1 0 30.066776281514706 19.33951344123519 25.639160376207204 0 0 0
9102 0 1 0 24.67290630805923 18.722356391520815 30.92529579471024 0 0 0
2210 737 2 0.5897 29.37766484737386 21.356590733619015 23.811248008258445 0 0 0
2413 805 3 -1.1794 34.098918343079156 16.623653880943753 26.59213175724151 0 0 0
2414 805 2 0.5897 34.00594318822093 16.391108081925026 27.515987922784714 0 0 0
2415 805 2 0.5897 34.33691240162254 15.80293123406638 26.160848508096027 0 0 0
2173 725 3 -1.1794 36.44573971067313 18.095239808073952 23.579795662106726 0 0 0
2174 725 2 0.5897 36.01336626765115 17.254970820689238 23.732219730786227 0 0 0
2175 725 2 0.5897 37.33348680601762 17.972839384330243 23.916181146083787 0 0 0
2176 726 3 -1.1794 38.94431885415745 18.00264620600026 24.29495038100991 0 0 0
2178 726 2 0.5897 39.13231565055059 17.933667074923015 25.230969094743752 0 0 0
2212 738 3 -1.1794 32.73035543878822 21.423390239458563 23.630521146761033 0 0 0
2214 738 2 0.5897 33.59653298940214 21.140312404163012 23.92349774865052 0 0 0
2215 739 3 -1.1794 35.330309293300516 21.20509483721043 24.3813691612726 0 0 0
2217 739 2 0.5897 35.754390725786074 20.413883701950194 24.713591567907105 0 0 0
6514 2172 3 -1.1794 38.93778502426061 23.44108437505058 23.5858316289535 0 0 0
2220 740 2 0.5897 38.441190416767284 19.63732300352127 23.95686185904314 0 0 0
2455 819 3 -1.1794 33.571081302969446 19.328722213104 25.985287629560865 0 0 0
2456 819 2 0.5897 33.594348465476074 18.455575945501945 26.376832486558353 0 0 0
2457 819 2 0.5897 33.06851242113703 19.216582783529745 25.178391526729257 0 0 0
2458 820 3 -1.1794 36.67872175738453 18.618059719570653 26.559733801093685 0 0 0
2459 820 2 0.5897 36.18298872833888 18.34509398926747 25.787742574617678 0 0 0
2460 820 2 0.5897 36.34726100756025 18.06368854472223 27.266161751866118 0 0 0
2463 821 2 0.5897 38.42250953882336 18.392301484803877 26.924186080017826 0 0 0
2494 832 3 -1.1794 31.98138693082503 21.8196970496177 26.886250680722735 0 0 0
2495 832 2 0.5897 32.51876042479457 21.285602581737088 26.301268039942563 0 0 0
2496 832 2 0.5897 32.14328321858075 21.458242533685073 27.757670296971693 0 0 0
2497 833 3 -1.1794 35.954226853123636 21.282485019079274 27.16185586760373 0 0 0
2498 833 2 0.5897 36.85651529211657 21.032622139719003 26.96266749105626 0 0 0
2499 833 2 0.5897 35.43281594002677 20.520689253052087 26.90881489113441 0 0 0
2502 834 2 0.5897 38.43504039104786 21.921419399655772 26.629300806332186 0 0 0
2731 911 3 -1.1794 33.43995467202408 18.15869192285185 29.101606181383595 0 0 0
2732 911 2 0.5897 32.634613488048664 17.95347525061244 29.57652046484421 0 0 0
2733 911 2 0.5897 34.08180465579701 18.34500846307801 29.78684088181374 0 0 0
2734 912 3 -1.1794 35.98537246767717 17.581660005454015 28.904745374416418 0 0 0
2735 912 2 0.5897 35.95449862017425 16.721837354541822 29.32424947609825 0 0 0
2736 912 2 0.5897 35.077884716590816 17.761575734516388 28.659127394493318 0 0 0
2739 913 2 0.5897 38.95001874436767 17.300520035725864 29.95473571417128 0 0 0
2770 924 3 -1.1794 32.28201110024665 20.68304728992486 29.318995051928244 0 0 0
2771 924 2 0.5897 32.18868175080863 19.730474895007656 29.330335288517926 0 0 0
2772 924 2 0.5897 33.22525689140449 20.832552908205997 29.383556166647306 0 0 0
2773 925 3 -1.1794 34.95118399093842 21.950927325949465 29.472641416205356 0 0 0
2774 925 2 0.5897 35.32436901878187 21.68324586286875 28.63281314742383 0 0 0
2775 925 2 0.5897 35.53180739569687 22.645907005388654 29.782660125526824 0 0 0
6512 2171 2 0.5897 35.93427120048079 22.866420457823967 24.363650428755868 0 0 0
9136 0 1 0 37.357050372268105 20.216501588530754 30.998467918347746 0 0 0
2219 740 2 0.5897 38.11312081908328 20.93294408992737 24.6679395940659 0 0 0
2500 834 3 -1.1794 38.51566306343707 20.97753851277019 26.49211190335137 0 0 0
7135 2379 3 -1.1794 33.12650843052218 23.172090245404867 31.13335984906204 0 0 0
8099 2700 2 0.5897 44.78091701319788 23.236874591787416 38.968444772582174 0 0 0
7136 2379 2 0.5897 33.8242345663774 22.985469546151887 30.505201011799105 0 0 0
7422 2474 2 0.5897 8.241082926256015 23.327835108365083 33.07381665935978 0 0 0
2225 742 2 0.5897 45.24168012606774 19.88547009305029 24.72917462302959 0 0 0
7145 2382 2 0.5897 42.131199073088254 23.21987136844173 30.25860309502102 0 0 0
2461 821 3 -1.1794 39.23220425683118 17.881809342949104 26.92911098382792 0 0 0
2501 834 2 0.5897 39.1998438164478 20.703812901866254 27.10301524031399 0 0 0
2737 913 3 -1.1794 39.47954412670524 17.998968995758354 29.57002296531311 0 0 0
2777 926 2 0.5897 39.40123836638479 20.308631690282635 29.467599884632513 0 0 0
2778 926 2 0.5897 39.62031997625709 21.80195809010616 29.585394798871473 0 0 0
2177 726 2 0.5897 39.75757612872426 17.735647602865008 23.866515758259755 0 0 0
2179 727 3 -1.1794 42.01388617305103 18.804369922515434 24.284799586808525 0 0 0
2180 727 2 0.5897 42.85445947460452 18.352828160214273 24.20877338873655 0 0 0
2181 727 2 0.5897 41.937033331047324 19.013294083726805 25.215754117158163 0 0 0
2182 728 3 -1.1794 44.5791450907334 17.685613096755517 24.194461042942176 0 0 0
2183 728 2 0.5897 44.654139554321134 16.73136954442692 24.189266411735137 0 0 0
7748 2583 2 0.5897 14.024608705992323 23.131150518028264 36.638023486332344 0 0 0
2224 742 3 -1.1794 45.09590494569893 20.83053021915531 24.772103637056166 0 0 0
2226 742 2 0.5897 45.37946340247616 21.1561444520493 23.91781912775254 0 0 0
2421 807 2 0.5897 41.322995813192826 14.815203280904166 27.216545556444053 0 0 0
2462 821 2 0.5897 38.941027497886836 16.970164344059093 26.947860082388615 0 0 0
2464 822 3 -1.1794 44.82432558322163 17.825790579418737 27.19756791154241 0 0 0
2465 822 2 0.5897 44.887812502278095 17.96939580814526 26.25333321740845 0 0 0
2466 822 2 0.5897 44.97255392704864 16.886604816149028 27.30797909784984 0 0 0
2503 835 3 -1.1794 45.200981621782276 21.035874664963696 27.51972921094295 0 0 0
2504 835 2 0.5897 44.38031468568079 20.621760547273595 27.786650883642306 0 0 0
2505 835 2 0.5897 45.21975874792975 20.939650544812736 26.567563111378988 0 0 0
2738 913 2 0.5897 39.398265391308534 17.869049747023933 28.625170234651158 0 0 0
2740 914 3 -1.1794 42.057627215964786 18.669763640257308 28.830100858547162 0 0 0
2741 914 2 0.5897 42.377086888794906 18.099598454681754 28.130751734186205 0 0 0
2742 914 2 0.5897 41.19777262842401 18.314596451482327 29.055354312064036 0 0 0
2743 915 3 -1.1794 46.72514765770462 18.872837118561662 29.789333940192606 0 0 0
2744 915 2 0.5897 0.5469497637529428 18.383121055292413 29.756902569920637 1 0 0
2745 915 2 0.5897 46.34381229456417 18.759647819303684 28.91869999259372 0 0 0
2776 926 3 -1.1794 39.87173924490928 21.038718048785295 29.06531281695019 0 0 0
2779 927 3 -1.1794 42.316342009087606 21.39771023933605 30.070120926564986 0 0 0
2780 927 2 0.5897 43.00264263671536 20.731559982264205 30.10842450090739 0 0 0
2781 927 2 0.5897 41.58948246442768 20.967792830173597 29.619478961575886 0 0 0
2782 928 3 -1.1794 45.43494755759669 21.22479953232976 30.369537276850057 0 0 0
2783 928 2 0.5897 45.3084743995801 21.776882210340823 29.597888888008605 0 0 0
2784 928 2 0.5897 46.04631807820008 20.54676157524182 30.081919857242717 0 0 0
6825 2275 2 0.5897 24.622102147892935 23.274302141268493 26.916550010034335 0 0 0
6842 2281 2 0.5897 45.05998916155479 22.8196597304882 26.838977088084103 0 0 0
9084 0 1 0 41.9045964316901 21.46367337282871 26.38366056765334 0 0 0
9114 0 1 0 44.00675019300527 17.11966475781714 31.08236174319451 0 0 0
2785 929 3 -1.1794 2.6883756106651586 3.060421420920766 33.20159101250934 0 0 0
2786 929 2 0.5897 2.5755667179229254 3.952985661562842 32.87473459771885 0 0 0
2787 929 2 0.5897 2.720373121491753 2.5184188469603686 32.41327556077228 0 0 0
2788 930 3 -1.1794 6.084275058738537 2.8674955447500756 32.29276230658869 0 0 0
2789 930 2 0.5897 5.50663040613521 2.5557036701623046 32.98942895083906 0 0 0
2790 930 2 0.5897 6.9491610596655855 2.9127153216884683 32.700389248688786 0 0 0
2830 944 3 -1.1794 2.8655071078974905 5.716281774251569 32.51160805398158 0 0 0
2831 944 2 0.5897 2.4548991886007476 5.974905336075407 33.33668189844732 0 0 0
2832 944 2 0.5897 3.805483430461193 5.774903254842715 32.682604950938604 0 0 0
2833 945 3 -1.1794 5.545703422436204 5.893111647477909 32.7888605844713 0 0 0
2834 945 2 0.5897 6.355690692628274 5.787922191041521 32.289773759413734 0 0 0
2835 945 2 0.5897 5.807057583521681 5.763754263003659 33.7005582424294 0 0 0
3073 1025 3 -1.1794 3.5267289616427 3.410013890894111 35.91431938054119 0 0 0
3074 1025 2 0.5897 3.13023756758735 3.128356678641436 35.089881553495 0 0 0
3075 1025 2 0.5897 2.9446006373482523 3.064372028206173 36.590995453280875 0 0 0
3076 1026 3 -1.1794 6.058152759899953 3.1120395427000154 36.85417627897815 0 0 0
3077 1026 2 0.5897 5.190681435402599 3.1441516811229646 36.450819077178124 0 0 0
3078 1026 2 0.5897 6.633364125828765 2.788496338562781 36.16086267558862 0 0 0
3118 1040 3 -1.1794 1.5300956391086842 5.4746151801689855 35.16261325033755 0 0 0
3119 1040 2 0.5897 2.238183855097075 4.885704991074979 35.42343542728335 0 0 0
3120 1040 2 0.5897 1.2994610826078932 5.942759937028514 35.96503471484841 0 0 0
3121 1041 3 -1.1794 6.327048289691269 5.604067911661466 35.2920053372756 0 0 0
3122 1041 2 0.5897 7.268253699001901 5.536553404130312 35.45265197885174 0 0 0
3123 1041 2 0.5897 5.9393411492843 4.930160118353182 35.850363444750215 0 0 0
3370 1124 3 -1.1794 2.581981974607442 2.8594240790147847 38.938344612046016 0 0 0
3371 1124 2 0.5897 3.2929786460292485 2.218617011323722 38.929294682638 0 0 0
3374 1125 2 0.5897 5.398174509344298 1.6527273604147148 38.23878222526579 0 0 0
3375 1125 2 0.5897 5.195104061182455 0.29138501338684947 38.869183605097646 0 0 0
3415 1139 3 -1.1794 1.5027533527830732 5.549934914799906 39.171909353529585 0 0 0
3416 1139 2 0.5897 1.9620485624540782 4.7159649506437935 39.07304504576775 0 0 0
3418 1140 3 -1.1794 6.7075240904896045 7.453699485543565 38.95401079316846 0 0 0
3419 1140 2 0.5897 7.579965718597331 7.181880959585074 38.66906771709037 0 0 0
9147 0 1 0 3.8469740073078396 7.3241162992639826 37.10194005550697 0 0 0
3373 1125 3 -1.1794 4.853897814501832 1.1856998258013685 38.87272286328222 0 0 0
2791 931 3 -1.1794 8.818020807540837 3.3559559300907664 33.27364906131509 0 0 0
2792 931 2 0.5897 9.67623773259292 3.1889837477298015 32.88401336443843 0 0 0
2793 931 2 0.5897 8.885605887903427 3.0060373126933655 34.162030237669875 0 0 0
2794 932 3 -1.1794 11.284957158834295 3.1847758647984326 32.54520421685232 0 0 0
2795 932 2 0.5897 11.51820509812039 4.086737407010933 32.764960180395235 0 0 0
2796 932 2 0.5897 11.905562574135024 2.6491943175929977 33.039403747255804 0 0 0
2797 933 3 -1.1794 15.210006754563894 3.1565043972721933 32.687653795660495 0 0 0
2798 933 2 0.5897 14.937455808066781 3.052236113199934 31.77601930818991 0 0 0
2799 933 2 0.5897 15.900715139441429 2.5047766474516977 32.807675966923476 0 0 0
2836 946 3 -1.1794 8.463878234127696 6.38052454060178 32.76224726889773 0 0 0
2837 946 2 0.5897 8.84952542230393 5.525933609345943 32.95507582239888 0 0 0
2838 946 2 0.5897 8.505750483031015 6.855498789750945 33.59223434608938 0 0 0
2839 947 3 -1.1794 12.224192101230539 5.780049686397518 32.73179304037804 0 0 0
2840 947 2 0.5897 13.169178682592001 5.648934841205388 32.809517693070156 0 0 0
2841 947 2 0.5897 12.057028778665405 6.60134585412861 33.19413593634371 0 0 0
2842 948 3 -1.1794 15.395136585920575 5.820385767018077 33.25677645657575 0 0 0
2843 948 2 0.5897 15.29380543246095 4.876537697031478 33.13383444434066 0 0 0
2844 948 2 0.5897 15.134695629951032 5.973418916778809 34.16506232906574 0 0 0
3079 1027 3 -1.1794 9.105137968920724 2.804862089247678 35.97070202388791 0 0 0
3080 1027 2 0.5897 9.07629221467129 3.7607555137392366 36.011538147178406 0 0 0
3081 1027 2 0.5897 9.233376946533205 2.5296366470989473 36.878467191470385 0 0 0
3082 1028 3 -1.1794 12.17649462550743 3.3444145121175546 35.45420034872376 0 0 0
3083 1028 2 0.5897 13.106044695878964 3.1703371594093848 35.60207693956891 0 0 0
3084 1028 2 0.5897 11.72300472931973 2.7512590364168825 36.05315395775575 0 0 0
3085 1029 3 -1.1794 14.869025509996916 3.0585053111417233 36.16103674005514 0 0 0
3086 1029 2 0.5897 15.725113433311428 2.9216176922369015 35.755318692696086 0 0 0
3087 1029 2 0.5897 15.042511469679827 3.032628352999312 37.10202817767656 0 0 0
3124 1042 3 -1.1794 8.936664844461834 5.558404166578055 36.109694639961376 0 0 0
3125 1042 2 0.5897 8.849793191950093 5.73240725830172 37.04692896824429 0 0 0
3126 1042 2 0.5897 9.854281972500702 5.748316839519831 35.91439001990184 0 0 0
3127 1043 3 -1.1794 11.612545916782466 6.02031358448702 35.75313494983696 0 0 0
3128 1043 2 0.5897 11.924710534238615 6.174797772293567 36.644717664891736 0 0 0
3129 1043 2 0.5897 11.854934262303706 5.113043600112054 35.56782186042908 0 0 0
3130 1044 3 -1.1794 15.019381000399129 6.208766439712498 35.983843271689 0 0 0
3132 1044 2 0.5897 14.665498119053028 5.345028085004885 36.195868790797 0 0 0
3376 1126 3 -1.1794 9.83469834474356 2.3571917846714765 38.62894417313183 0 0 0
3378 1126 2 0.5897 9.907733711118004 1.4683939669881527 38.97670347160364 0 0 0
3379 1127 3 -1.1794 12.525711660949762 2.6644153161745 38.97297712652523 0 0 0
3380 1127 2 0.5897 11.61648078327573 2.513709039782427 38.71448396811367 0 0 0
3383 1128 2 0.5897 15.173242151236543 4.013223827655838 39.10567194855971 0 0 0
3421 1141 3 -1.1794 9.203216068719014 6.073302321121412 38.65674530092285 0 0 0
3422 1141 2 0.5897 10.151188002086975 6.004153120781409 38.54361032608365 0 0 0
3424 1142 3 -1.1794 11.942512673875541 6.172107373523452 38.70750591788307 0 0 0
3425 1142 2 0.5897 12.797574263012791 5.74230099270696 38.72669033232894 0 0 0
3427 1143 3 -1.1794 14.548883707186539 5.639668680761393 39.35710930852211 0 0 0
3429 1143 2 0.5897 14.570522663052179 6.5556746884014965 39.08016755491694 0 0 0
3382 1128 3 -1.1794 15.205248439435568 3.086133573206582 38.86963972654333 0 0 0
9250 0 1 0 19.020684178553918 0.6857480293849862 37.58955526440063 0 1 0
3131 1044 2 0.5897 15.961605773482827 6.124551791620017 36.12996752329002 0 0 0
2800 934 3 -1.1794 17.834602586156844 2.108157326451157 32.791896210407444 0 0 0
2801 934 2 0.5897 18.789515158073623 2.0422150850722947 32.78684905783698 0 0 0
2802 934 2 0.5897 17.641319980209534 2.7397902112510706 33.48465418908334 0 0 0
2803 935 3 -1.1794 20.52696762343619 2.898524097903896 33.15378913459587 0 0 0
2804 935 2 0.5897 21.393202740033328 2.8642126835202446 32.74796612655984 0 0 0
2805 935 2 0.5897 20.70302274279655 2.9109524467331265 34.094577841089325 0 0 0
2845 949 3 -1.1794 18.04860962700884 5.464995864689996 33.1780878857288 0 0 0
2846 949 2 0.5897 18.39579095502559 5.691813741106964 32.31538826567884 0 0 0
2847 949 2 0.5897 17.115249652275207 5.669922307950094 33.122624273821195 0 0 0
2848 950 3 -1.1794 21.332020905597844 5.483423910289957 32.62338494675045 0 0 0
2849 950 2 0.5897 20.91742302142936 6.092787259931339 33.234135924012236 0 0 0
2850 950 2 0.5897 20.921675768266226 4.639234049188846 32.81098085911762 0 0 0
2852 951 2 0.5897 23.26267283860419 5.851026268537516 33.07608513590253 0 0 0
3088 1030 3 -1.1794 17.44332818399727 3.102817600932831 35.39972445142338 0 0 0
3089 1030 2 0.5897 18.355395201590355 2.8123760410120804 35.396668800429275 0 0 0
3090 1030 2 0.5897 17.48985163145465 4.037728753222903 35.5997459842129 0 0 0
3091 1031 3 -1.1794 21.00149269298053 3.1401921838882743 35.97893439681189 0 0 0
3092 1031 2 0.5897 21.915449929309272 2.8583590156910743 35.94040987509518 0 0 0
3093 1031 2 0.5897 20.790569002460842 3.1436392332063883 36.91259985029181 0 0 0
3133 1045 3 -1.1794 17.664710291683082 5.696382850441198 35.97192645087289 0 0 0
3134 1045 2 0.5897 18.544921863050142 5.691606372200213 36.34800714905747 0 0 0
3135 1045 2 0.5897 17.799363800498906 5.910161963336674 35.04867194253773 0 0 0
3136 1046 3 -1.1794 20.428688608092997 5.964803561701773 35.7714519253755 0 0 0
3137 1046 2 0.5897 21.153222935810472 6.397973017728259 36.222724359220535 0 0 0
3138 1046 2 0.5897 20.736464287784095 5.069987934135348 35.627188276907695 0 0 0
3387 1129 2 0.5897 18.0966913312487 2.3615614763337502 38.86736068172085 0 0 0
3388 1130 3 -1.1794 20.925870592736423 3.526342229433602 38.88263074540335 0 0 0
3390 1130 2 0.5897 21.841875331323486 3.2485676602715494 38.8858740279195 0 0 0
3430 1144 3 -1.1794 18.34726590280386 6.061873918884502 39.09328223864061 0 0 0
3431 1144 2 0.5897 18.248628644346063 5.130229346881983 38.89696095512061 0 0 0
3434 1145 2 0.5897 21.0230398746199 5.410672421227715 38.87595252170442 0 0 0
3139 1047 3 -1.1794 23.14450487588115 6.403917812419785 36.418551658671184 0 0 0
3096 1032 2 0.5897 23.61806302129234 1.420478814486127 36.2168987177391 0 0 0
2806 936 3 -1.1794 23.5550345739972 2.975678523310815 32.65661818328902 0 0 0
2807 936 2 0.5897 24.33355223030283 2.541438908973458 33.00529875143402 0 0 0
2808 936 2 0.5897 23.756510134794453 3.90983350522892 32.71133626171761 0 0 0
2809 937 3 -1.1794 26.602117838566762 2.7045762695687805 32.74672898117495 0 0 0
2810 937 2 0.5897 27.5487242894438 2.588005292739463 32.66561580184746 0 0 0
2811 937 2 0.5897 26.45959685995037 2.8692795576294414 33.67881936507686 0 0 0
2812 938 3 -1.1794 29.230696161141882 2.6090504608927314 32.19011842756455 0 0 0
2813 938 2 0.5897 29.462058577228774 2.822810141553893 31.28623153140665 0 0 0
2814 938 2 0.5897 30.06991917529188 2.445071842067934 32.62029188485936 0 0 0
2851 951 3 -1.1794 24.095527765728683 5.577958164355518 32.69135357997727 0 0 0
2853 951 2 0.5897 24.01712815697738 5.803563436876543 31.764429819449123 0 0 0
2854 952 3 -1.1794 26.71175236336178 5.260575760553105 31.52783576964732 0 0 0
2855 952 2 0.5897 26.705360421657897 4.376101606238077 31.893754492742165 0 0 0
2856 952 2 0.5897 25.83169166659515 5.596754362141835 31.697273027548093 0 0 0
2857 953 3 -1.1794 30.47840508753103 6.403638564261542 32.290129894185476 0 0 0
2858 953 2 0.5897 31.253357993208766 6.06202937191618 31.844054678707547 0 0 0
2859 953 2 0.5897 30.04224808571407 5.627514969768316 32.64174213902948 0 0 0
3094 1032 3 -1.1794 23.61444781780673 2.3575945527568214 36.02187853653934 0 0 0
3095 1032 2 0.5897 24.506912421692476 2.5457296423366715 35.73145815967077 0 0 0
3097 1033 3 -1.1794 26.210916643724556 3.0459233495009577 35.45090512153596 0 0 0
3098 1033 2 0.5897 26.922458534312543 2.721432686057488 36.00285240486109 0 0 0
3099 1033 2 0.5897 26.13223722279299 3.9718447782291397 35.680493750979046 0 0 0
3100 1034 3 -1.1794 30.21471353395526 3.078028003217166 36.29122405206449 0 0 0
3101 1034 2 0.5897 30.603553646821876 2.342850805691789 35.81735702359585 0 0 0
3102 1034 2 0.5897 30.26714066828908 2.824279244167978 37.21268818017069 0 0 0
3140 1047 2 0.5897 24.051831240940043 6.227199218461515 36.17003327948457 0 0 0
3141 1047 2 0.5897 23.12978619632794 6.29159821814446 37.36902500050862 0 0 0
3142 1048 3 -1.1794 25.866897822911742 5.623422656231015 36.55071507611529 0 0 0
3143 1048 2 0.5897 26.434387095752605 6.303162787985046 36.18720276131681 0 0 0
3144 1048 2 0.5897 26.19330994112824 5.4887579976107 37.44040742363342 0 0 0
3145 1049 3 -1.1794 30.927386544435986 5.6535206815421155 36.506692512055025 0 0 0
3146 1049 2 0.5897 30.59228441709546 4.762745016632803 36.40443207035112 0 0 0
3147 1049 2 0.5897 30.14964598433722 6.184181945271468 36.679174711837604 0 0 0
3391 1131 3 -1.1794 23.64594764443739 3.2343506272583276 38.576460767501864 0 0 0
3392 1131 2 0.5897 23.697731231403917 3.016858343414579 37.64573661030688 0 0 0
3394 1132 3 -1.1794 26.310354907278928 2.734003340541457 39.31044545845637 0 0 0
3396 1132 2 0.5897 26.490104120722812 1.796828351425349 39.235444762854115 0 0 0
3399 1133 2 0.5897 30.216560658072993 2.090753422069815 39.689161347784356 0 0 0
3437 1146 2 0.5897 23.811053548902983 4.896119717789103 38.98040187437216 0 0 0
3439 1147 3 -1.1794 26.618065066894644 6.092415204942142 39.09879668118905 0 0 0
9143 0 1 0 28.37607573710892 5.286059181711635 34.39481419961368 0 0 0
9146 0 1 0 28.22525954652582 0.7274856287090319 37.41233320505228 0 0 0
2889 963 2 0.5897 24.627313938250953 8.04640468967766 33.24513220789017 0 0 0
9087 0 1 0 29.73314745181542 7.4294661071799215 38.991903920179546 0 0 0
3397 1133 3 -1.1794 30.640264886145992 2.6906576204933343 39.075303306377904 0 0 0
3436 1146 3 -1.1794 23.91028801958571 5.836535761194457 39.128732995411816 0 0 0
3441 1147 2 0.5897 25.661972683860615 6.109529447167597 39.05606087143145 0 0 0
9127 0 1 0 34.675037582310885 0.7774017431141904 31.53283186086469 0 0 0
2815 939 3 -1.1794 31.717204675269112 2.3323624124499287 33.611545653976926 0 0 0
2816 939 2 0.5897 32.08552365105566 1.460323056023294 33.46969735645545 0 0 0
2817 939 2 0.5897 32.249287801082716 2.7062704163971962 34.31390856573439 0 0 0
2818 940 3 -1.1794 36.73880433926868 2.903141242622427 33.66525257511572 0 0 0
2819 940 2 0.5897 37.54960584295653 2.452592456993573 33.428948343941904 0 0 0
2820 940 2 0.5897 36.06725961728978 2.4885916959207672 33.123580755101074 0 0 0
2821 941 3 -1.1794 39.35736335659692 1.761639465258224 33.36860465235184 0 0 0
2823 941 2 0.5897 39.26286837853282 2.098016622167191 34.25975729336902 0 0 0
2860 954 3 -1.1794 33.35350183985537 6.205375988306296 33.65373146285175 0 0 0
2861 954 2 0.5897 34.308708481430756 6.149096222463729 33.628336650139794 0 0 0
2862 954 2 0.5897 33.06103758898266 5.295954318755805 33.71413632354814 0 0 0
2863 955 3 -1.1794 35.88747844843338 6.390664577252032 33.82094309442218 0 0 0
2864 955 2 0.5897 36.22328470457594 5.943575955134405 33.04404038931352 0 0 0
2865 955 2 0.5897 36.511843316552486 6.171542666029223 34.51259763421212 0 0 0
3103 1035 3 -1.1794 33.40657081436767 3.1740241242013028 35.72958114789668 0 0 0
3104 1035 2 0.5897 33.53333267524593 4.1167597460878245 35.83641249130731 0 0 0
3105 1035 2 0.5897 33.37236259080118 2.833647810063249 36.623564185122504 0 0 0
3106 1036 3 -1.1794 36.20595138310071 3.0106526542025738 36.59287739945315 0 0 0
3107 1036 2 0.5897 36.00426502112709 3.2651722038630537 35.692446876791024 0 0 0
3108 1036 2 0.5897 35.59717052343394 3.519602363070469 37.12821666249825 0 0 0
3111 1037 2 0.5897 37.94621533015098 2.7721798176223995 35.933059736525074 0 0 0
3148 1050 3 -1.1794 33.52824399767012 5.799272002286662 36.40580264926383 0 0 0
3149 1050 2 0.5897 33.69811763956393 6.339634324632411 35.63419173529997 0 0 0
3150 1050 2 0.5897 32.596720857608496 5.586407641595227 36.349363017498504 0 0 0
3151 1051 3 -1.1794 37.57465524665945 5.545322936693723 35.68660346123096 0 0 0
3152 1051 2 0.5897 38.09483589405415 4.742151659211002 35.662942345480985 0 0 0
3400 1134 3 -1.1794 33.25464642936354 2.379107871282164 38.48954877739436 0 0 0
3401 1134 2 0.5897 33.4144577183699 1.4394648879595966 38.57765866457252 0 0 0
3404 1135 2 0.5897 36.39617921608947 2.0391311490298327 38.54492841155476 0 0 0
3408 1136 2 0.5897 38.360847876348814 2.759175256516449 38.865044535022435 0 0 0
3442 1148 3 -1.1794 32.45578916340524 5.979129160280694 39.144326933742214 0 0 0
3443 1148 2 0.5897 32.764014338434166 6.8785105376555125 39.25542438734832 0 0 0
3446 1149 2 0.5897 37.252474056269214 5.9545334573547795 38.697902117222746 0 0 0
3447 1149 2 0.5897 35.96191693471253 6.71949681161788 38.49495231278895 0 0 0
9101 0 1 0 34.30613636243395 4.349364745927553 31.409942612192133 0 0 0
9130 0 1 0 38.97928831544846 5.150570652235861 32.501561342224335 0 0 0
3109 1037 3 -1.1794 38.87667863591848 2.549858937285954 35.96536083642644 0 0 0
3153 1051 2 0.5897 37.18584602485534 5.553751838853187 36.56123952713788 0 0 0
3191 1064 2 0.5897 32.6766825516275 7.538213425708835 36.95615515760786 0 0 0
3194 1065 2 0.5897 35.47629649103076 7.3655624528174135 36.79826500311528 0 0 0
3405 1135 2 0.5897 35.692092609136516 2.7482924903697192 39.68213883225922 0 0 0
3444 1148 2 0.5897 32.60436711207008 5.787169556427023 38.218417617293696 0 0 0
3445 1149 3 -1.1794 36.61580576917414 6.200404761284956 38.02675928312892 0 0 0
2822 941 2 0.5897 40.29771373864332 1.8034651816310692 33.19475499607844 0 0 0
2824 942 3 -1.1794 42.01135871027884 3.01711396366678 33.10464585562319 0 0 0
2825 942 2 0.5897 41.76498696952158 3.0982050832460732 32.18325718034675 0 0 0
2826 942 2 0.5897 42.963077493430816 2.91579802881028 33.090561970383305 0 0 0
2827 943 3 -1.1794 44.7644464060623 3.2140553431178285 33.12180094896839 0 0 0
2828 943 2 0.5897 44.98891301091806 3.141782599003808 34.04949927660909 0 0 0
2829 943 2 0.5897 45.04385420208817 4.095748792994784 32.87526511311007 0 0 0
2866 956 3 -1.1794 42.47469695310863 5.801299339260741 33.15123941101981 0 0 0
2867 956 2 0.5897 42.23242766961962 4.876669229638434 33.100273496446704 0 0 0
2868 956 2 0.5897 42.18217587737729 6.172272708857878 32.31874731166809 0 0 0
3110 1037 2 0.5897 38.89621518925094 1.64260950513464 36.26990752901123 0 0 0
3112 1038 3 -1.1794 42.30593179312734 3.505942314999752 35.94337451046699 0 0 0
3113 1038 2 0.5897 43.14349321269342 3.0883754988061396 36.14427666102558 0 0 0
3114 1038 2 0.5897 42.139296271919136 3.2813864297865716 35.02792937196718 0 0 0
3115 1039 3 -1.1794 44.979566366992344 2.8057848226982354 35.98182218306716 0 0 0
3116 1039 2 0.5897 45.27373598070994 3.019423560433353 36.867291670896506 0 0 0
3117 1039 2 0.5897 45.240625483351074 1.893540491388079 35.855764554834366 0 0 0
3154 1052 3 -1.1794 42.80257307379621 6.247976650045646 35.742275453569654 0 0 0
3155 1052 2 0.5897 42.5219421847101 5.386631912585471 36.05140884086427 0 0 0
3156 1052 2 0.5897 42.75469659077964 6.18784321715768 34.788166564557756 0 0 0
3157 1053 3 -1.1794 45.36430477366854 6.384178774090455 36.40079016722195 0 0 0
3158 1053 2 0.5897 45.75173613264529 5.6872859187729885 35.871196780876886 0 0 0
3159 1053 2 0.5897 44.42219997076802 6.3029577519191085 36.252217969015916 0 0 0
3407 1136 2 0.5897 38.951485709453536 3.29905291441598 37.57990806174563 0 0 0
3410 1137 2 0.5897 42.19631069234731 3.8652450378629766 39.42809118865986 0 0 0
3411 1137 2 0.5897 41.69873623031363 2.455775594775558 39.187860317244805 0 0 0
3412 1138 3 -1.1794 45.13249882130829 3.163059445878236 38.790653593528624 0 0 0
3413 1138 2 0.5897 45.615250518731244 3.0476817204592774 39.60910998513154 0 0 0
3451 1151 3 -1.1794 42.14469441790814 5.637516301303466 39.410234967484335 0 0 0
3453 1151 2 0.5897 41.32306979093944 5.9922736271308645 39.07065844830014 0 0 0
3456 1152 2 0.5897 45.27229085838139 6.399396465444385 38.196230924683185 0 0 0
9106 0 1 0 39.97356984734007 7.750331187008125 37.22830379026163 0 0 0
3406 1136 3 -1.1794 39.02734180301747 3.3601680468592607 38.53213910199556 0 0 0
3454 1152 3 -1.1794 44.903707781919195 6.259561294053513 39.0684835254678 0 0 0
2869 957 3 -1.1794 3.037814037139641 9.520053287572813 32.39990407712671 0 0 0
2870 957 2 0.5897 3.96079070151452 9.289646480552303 32.50601087309764 0 0 0
2871 957 2 0.5897 2.7312192510265296 9.698315335006267 33.28897896929467 0 0 0
2872 958 3 -1.1794 5.611703603601624 8.709598459699409 32.666366917217154 0 0 0
2873 958 2 0.5897 5.523693315866624 7.762640611718696 32.77479621416965 0 0 0
2874 958 2 0.5897 5.794695813982206 9.036051781787586 33.54737431028202 0 0 0
2911 971 3 -1.1794 6.090981920343739 12.105388581708741 33.403970868151426 0 0 0
2912 971 2 0.5897 6.976678662311444 12.04171719721395 33.04659273622282 0 0 0
2913 971 2 0.5897 5.534898448424685 11.694996242720762 32.741716238821674 0 0 0
2950 984 3 -1.1794 2.808549640354704 14.947211023078985 32.836885176505014 0 0 0
2951 984 2 0.5897 3.7032451239149453 14.934074306320532 32.49691561100454 0 0 0
2952 984 2 0.5897 2.9110840858811167 14.869687740767805 33.78541493876434 0 0 0
2953 985 3 -1.1794 5.438125153179637 14.892780972328902 32.24733260583373 0 0 0
2954 985 2 0.5897 5.714975413876563 14.138734102684404 32.76790835501849 0 0 0
3160 1054 3 -1.1794 2.7051622927466226 10.079492965587066 35.31844838569085 0 0 0
3161 1054 2 0.5897 3.5991181625904414 9.809885143612819 35.52913069192428 0 0 0
3162 1054 2 0.5897 2.161642960704137 9.640795974693043 35.972943380146155 0 0 0
3163 1055 3 -1.1794 5.6675961898888945 9.59287577588353 35.171775157989 0 0 0
3164 1055 2 0.5897 6.420554585619415 9.06987802997503 35.44701918206856 0 0 0
3165 1055 2 0.5897 5.791967063967009 10.438225719805795 35.60322540201694 0 0 0
3205 1069 3 -1.1794 3.030941014033264 12.546038379766673 36.57515782700331 0 0 0
3206 1069 2 0.5897 2.601999908248747 11.746167177052403 36.27110607102567 0 0 0
3207 1069 2 0.5897 3.9551838772565557 12.419004359548312 36.36098640382318 0 0 0
3208 1070 3 -1.1794 5.71137413224384 12.054889455276989 36.053348683675935 0 0 0
3209 1070 2 0.5897 5.961818630915151 12.13129291252823 35.13265760255178 0 0 0
3210 1070 2 0.5897 6.542418415733646 11.9844292225136 36.52306413358414 0 0 0
3250 1084 3 -1.1794 3.165351678391056 15.121486985229138 35.52324878065104 0 0 0
3252 1084 2 0.5897 2.9418323051514537 14.347897101439552 36.04077242759425 0 0 0
3253 1085 3 -1.1794 5.833764563232574 14.734565736026632 36.20347816793427 0 0 0
3254 1085 2 0.5897 5.800054631548154 13.778300894380138 36.177904851741516 0 0 0
3457 1153 3 -1.1794 1.6639893708048423 9.958677696219002 38.96759585421721 0 0 0
3458 1153 2 0.5897 1.9199978746950832 9.346786064141483 39.65772643425958 0 0 0
3497 1166 2 0.5897 3.386665954983963 12.342015671722132 38.32005988361435 0 0 0
3498 1166 2 0.5897 3.0781394095543346 11.096965114083268 39.12414679353648 0 0 0
3499 1167 3 -1.1794 6.448175664230811 12.442718144219686 38.7531619108855 0 0 0
3500 1167 2 0.5897 5.501514852383608 12.489901462764344 38.88672670419999 0 0 0
3535 1179 3 -1.1794 3.1702603758772225 15.087089849469098 38.96771235758862 0 0 0
3537 1179 2 0.5897 2.5989911240593644 14.334801254824383 38.81296988133402 0 0 0
3539 1180 2 0.5897 7.2371455575018055 15.400367863821554 38.84749093625295 0 0 0
2955 985 2 0.5897 5.841609940871417 15.64481136123614 32.68078641935012 0 0 0
3255 1085 2 0.5897 4.981871121617763 15.013789604321074 35.86800145311945 0 0 0
3540 1180 2 0.5897 5.878081975267339 15.4929082048014 38.186977736383405 0 0 0
9140 0 1 0 8.92048885760286 9.545573268393948 38.06561082417243 0 0 0
2875 959 3 -1.1794 9.54886325914453 9.572879710428333 32.50413087460653 0 0 0
2876 959 2 0.5897 9.344621365487459 9.526255792345568 31.57013765587783 0 0 0
2877 959 2 0.5897 8.955169144727329 8.942091030880565 32.911395912468436 0 0 0
2878 960 3 -1.1794 11.759896217522368 8.404937762493711 33.50985161092893 0 0 0
2879 960 2 0.5897 12.543648455166279 8.838017476044083 33.17161167707202 0 0 0
2880 960 2 0.5897 11.035179139882041 8.822545439887207 33.044426144331226 0 0 0
2881 961 3 -1.1794 14.233104990710077 9.6596893603418 33.041594535170034 0 0 0
2882 961 2 0.5897 14.525140753845315 9.218211443126101 32.24406933784706 0 0 0
2883 961 2 0.5897 14.686090750896751 9.20121761123201 33.74929477949322 0 0 0
2914 972 3 -1.1794 8.769310461802364 12.127059831840542 33.022497684059445 0 0 0
2915 972 2 0.5897 9.264964979979693 11.309959205613215 32.96859937022734 0 0 0
2916 972 2 0.5897 8.825584519794294 12.38157754768157 33.94352203426924 0 0 0
2917 973 3 -1.1794 11.862213080386635 11.943089323735785 32.8596458002725 0 0 0
2918 973 2 0.5897 12.622872991767432 12.497454273151108 32.685551452852856 0 0 0
2919 973 2 0.5897 11.931729715509315 11.725225420710522 33.789127069521015 0 0 0
2920 974 3 -1.1794 14.497176308300544 12.431577685664736 32.721843781976155 0 0 0
2921 974 2 0.5897 14.286530596119125 11.508593133454717 32.863122925405435 0 0 0
2922 974 2 0.5897 15.446598794570802 12.480828903713567 32.83321310875614 0 0 0
2956 986 3 -1.1794 8.91246890979534 14.9490146949904 32.95311472911878 0 0 0
2957 986 2 0.5897 8.837696781468646 14.015487990605779 32.75520339849356 0 0 0
2958 986 2 0.5897 8.945374069117943 14.98982653931851 33.90887804972363 0 0 0
2959 987 3 -1.1794 12.095503505067411 15.203279522977473 33.520115031866546 0 0 0
2960 987 2 0.5897 11.48487811485717 14.787988688157824 32.91109741671622 0 0 0
3166 1056 3 -1.1794 8.460724468793956 8.617669081897818 34.89619504112373 0 0 0
3167 1056 2 0.5897 8.855394845221406 8.220824773472925 35.672714098395375 0 0 0
3168 1056 2 0.5897 8.927749587664946 9.445945220980196 34.78629429081413 0 0 0
3169 1057 3 -1.1794 12.37184856456438 9.16583681760263 36.264005753135095 0 0 0
3170 1057 2 0.5897 12.026636080024556 8.782132804442504 35.45788450489282 0 0 0
3171 1057 2 0.5897 13.321617881823293 9.07738082666183 36.1843457889123 0 0 0
3172 1058 3 -1.1794 15.053906367662995 8.999097206949095 35.976729437362046 0 0 0
3173 1058 2 0.5897 15.021676469982822 8.046937952414382 36.06938944365562 0 0 0
3211 1071 3 -1.1794 8.840454283657344 12.481484647480798 35.721630923730714 0 0 0
3212 1071 2 0.5897 9.701054605101909 12.062733295165707 35.737326434344 0 0 0
3213 1071 2 0.5897 9.030330137526283 13.419287948790473 35.69509476998219 0 0 0
3214 1072 3 -1.1794 11.624506298389457 11.737100778116078 35.633313812698084 0 0 0
3215 1072 2 0.5897 11.878718501791205 10.86019950437137 35.920806753923976 0 0 0
3216 1072 2 0.5897 12.001414911849256 12.323416614296388 36.289366784621286 0 0 0
3217 1073 3 -1.1794 14.582990609491436 11.909330647052126 36.537884033391535 0 0 0
3218 1073 2 0.5897 13.912173599505804 12.070816364346657 37.20132868641571 0 0 0
3219 1073 2 0.5897 14.428668919958076 11.008005999300309 36.25498730993686 0 0 0
3256 1086 3 -1.1794 9.512506175136188 14.93154692184097 35.66330624592898 0 0 0
3257 1086 2 0.5897 10.457303770898188 15.003649419133257 35.79891816463488 0 0 0
3258 1086 2 0.5897 9.144993597604657 14.900019860755028 36.54657995410706 0 0 0
3259 1087 3 -1.1794 12.262546842815079 15.189408705870438 36.20405037248008 0 0 0
3260 1087 2 0.5897 12.30964141257128 15.215500741076214 35.248365648643585 0 0 0
3261 1087 2 0.5897 13.17207200462129 15.093771984803952 36.48662687256954 0 0 0
3262 1088 3 -1.1794 14.996218498404128 14.499320309549834 36.19544680453299 0 0 0
3263 1088 2 0.5897 15.017758305422383 13.545552890053376 36.27352228645434 0 0 0
3463 1155 3 -1.1794 12.400703235155575 9.36413860330677 39.01888503897965 0 0 0
3464 1155 2 0.5897 12.251950758465119 9.268375743220735 38.07817517856819 0 0 0
3468 1156 2 0.5897 15.916471971604334 8.568298755145484 38.897096542668535 0 0 0
3502 1168 3 -1.1794 9.873554588826998 12.305576082817725 38.72871589261801 0 0 0
3503 1168 2 0.5897 9.34258662859756 11.795960573484907 38.116672620477374 0 0 0
3505 1169 3 -1.1794 12.62012177091396 12.682245647118847 38.17215666752391 0 0 0
3506 1169 2 0.5897 12.430852290026355 13.599304733798045 38.370680351626845 0 0 0
3509 1170 2 0.5897 14.275561472645931 12.102742841707826 39.231683392633684 0 0 0
3541 1181 3 -1.1794 8.768660688723138 14.73511375295599 38.37100187334624 0 0 0
3542 1181 2 0.5897 9.104185816283263 13.841627831192577 38.44406143466523 0 0 0
3545 1182 2 0.5897 12.760964828322349 15.620122191283693 39.149416707400775 0 0 0
3548 1183 2 0.5897 14.74466766982316 15.110737329265653 37.9763770075839 0 0 0
3264 1088 2 0.5897 15.024143618847116 14.663642424131965 35.252870333445415 0 0 0
3467 1156 2 0.5897 14.501911592438296 9.066229786720017 39.104414304686834 0 0 0
3507 1169 2 0.5897 11.855112113092801 12.204480109974169 38.4926753447368 0 0 0
9142 0 1 0 17.672675926808598 8.699477554775873 32.708496625484344 0 0 0
9105 0 1 0 22.115781311902968 13.553314940166269 31.383556110063708 0 0 0
3174 1058 2 0.5897 15.987090493193204 9.210966476772409 35.99932805508076 0 0 0
3510 1170 2 0.5897 15.441732244148671 11.693634929625395 38.35728532614903 0 0 0
2884 962 3 -1.1794 20.97876080928184 8.369437969324272 32.91961115028552 0 0 0
2885 962 2 0.5897 20.68297934431641 8.501218867875892 33.820377075291134 0 0 0
2886 962 2 0.5897 21.931269793900235 8.30304133907521 32.98707465310907 0 0 0
2923 975 3 -1.1794 17.119024680254185 11.896111863229581 32.40580613390343 0 0 0
2924 975 2 0.5897 17.345332225860545 11.188528292715748 33.00941381682993 0 0 0
2925 975 2 0.5897 17.31239794592667 12.697524919841086 32.892196840051184 0 0 0
2962 988 3 -1.1794 17.234764145692402 14.097081799832196 33.65596221125626 0 0 0
2963 988 2 0.5897 17.828954511082983 14.674901499458358 33.17711445465064 0 0 0
2964 988 2 0.5897 17.319162978176614 14.369865946401339 34.56958051951069 0 0 0
2965 989 3 -1.1794 19.767862756622552 15.39792150212135 32.81263552844403 0 0 0
2966 989 2 0.5897 19.91680756748377 14.817565231582273 33.55911664759486 0 0 0
2967 989 2 0.5897 20.06970123020222 16.255692557942343 33.111558095781206 0 0 0
3175 1059 3 -1.1794 17.641215532917077 9.614657669450843 35.97712755090855 0 0 0
3176 1059 2 0.5897 18.498645505296476 9.33739945521295 35.65436807328396 0 0 0
3177 1059 2 0.5897 17.675102276418613 9.450840910277229 36.91959647603207 0 0 0
3178 1060 3 -1.1794 20.33794992202052 9.171430970811256 36.05583788202989 0 0 0
3179 1060 2 0.5897 21.26749228826049 9.375141564124922 35.95247020979174 0 0 0
3180 1060 2 0.5897 20.21538681330028 9.082632021929644 37.00099654432137 0 0 0
3220 1074 3 -1.1794 18.276607480568646 12.409731705245818 35.95726309610317 0 0 0
3221 1074 2 0.5897 18.176686709217034 11.511877195317181 35.64086931952279 0 0 0
3222 1074 2 0.5897 18.0250212745493 12.368458069077487 36.87988588926317 0 0 0
3223 1075 3 -1.1794 20.629103889357687 12.7619291370513 37.30743321543047 0 0 0
3224 1075 2 0.5897 21.4085802557154 12.599678512586062 36.77609155596222 0 0 0
3225 1075 2 0.5897 19.899990101560853 12.693574408820503 36.69102962378741 0 0 0
3265 1089 3 -1.1794 17.677127883864454 15.106842529171285 36.262538022441525 0 0 0
3266 1089 2 0.5897 18.082082101420017 14.239827968124523 36.23950235029699 0 0 0
3267 1089 2 0.5897 16.763859630683967 14.93905880521874 36.494966715022656 0 0 0
3469 1157 3 -1.1794 17.74052455137845 8.764821715021487 38.64547979186411 0 0 0
3471 1157 2 0.5897 18.005022074086078 7.847295298521677 38.579010213198416 0 0 0
3511 1171 3 -1.1794 17.88768605586198 12.007588963319245 38.66849602261432 0 0 0
3512 1171 2 0.5897 18.70688760084864 11.616620160262343 38.9722789957324 0 0 0
3514 1172 3 -1.1794 20.35400449071625 10.891367874017174 39.36036419584942 0 0 0
3515 1172 2 0.5897 20.444437046804417 11.684883232150062 38.83273705467693 0 0 0
3552 1184 2 0.5897 17.501322758105385 13.85234339366866 39.53347731205732 0 0 0
3553 1185 3 -1.1794 19.506664775997947 15.95781762506532 38.34988579884852 0 0 0
9077 0 1 0 20.332795669245286 11.562122815127232 33.68593811859774 0 0 0
3181 1061 3 -1.1794 22.99806174529759 9.11602503736469 35.67163472680938 0 0 0
3183 1061 2 0.5897 23.191619436455152 8.243856250568458 36.0152754588472 0 0 0
3519 1173 2 0.5897 22.567937627059035 11.48576223124996 39.060978324643756 0 0 0
9090 0 1 0 21.46896802593906 15.657576439626999 35.76005816319879 0 0 0
2928 976 2 0.5897 23.771784190810024 11.335517532188941 32.28512020726047 0 0 0
3557 1186 2 0.5897 24.35452451167472 15.442119531560232 37.80980714672261 0 0 0
2887 963 3 -1.1794 23.747048745771863 8.42129885594373 33.27375799970455 0 0 0
2888 963 2 0.5897 23.888120158530405 9.367573223088659 33.24382897877356 0 0 0
2890 964 3 -1.1794 26.53515903926523 7.627586278651035 33.00275341758651 0 0 0
2891 964 2 0.5897 26.928634827974857 6.833810161618285 32.64036025387949 0 0 0
2892 964 2 0.5897 26.751180662240493 8.312816929431841 32.3702776608246 0 0 0
2893 965 3 -1.1794 30.744284335774346 9.149686582737793 33.07112717529006 0 0 0
2894 965 2 0.5897 30.510501599905304 8.277805217365922 32.752692897358024 0 0 0
2895 965 2 0.5897 30.48776410773214 9.14513700512487 33.993303179689214 0 0 0
2926 976 3 -1.1794 24.042862691369674 11.399039682106407 33.200933118992715 0 0 0
2927 976 2 0.5897 24.89505939917277 11.833776478317537 33.16936340644631 0 0 0
2929 977 3 -1.1794 26.056777011541914 13.039555244703255 32.647260908230685 0 0 0
2930 977 2 0.5897 26.18752840375617 13.24131599606442 31.720745936184116 0 0 0
2931 977 2 0.5897 25.764936327646954 13.865175457767219 33.03379997947679 0 0 0
2932 978 3 -1.1794 31.536617894750652 11.751925184196455 32.51563233690154 0 0 0
2933 978 2 0.5897 31.08896128164564 12.352886650436503 33.111183292373305 0 0 0
2934 978 2 0.5897 31.150941869044566 10.896236644294293 32.70347499582204 0 0 0
2968 990 3 -1.1794 24.342711814365707 15.449787135672556 32.71270823190799 0 0 0
2969 990 2 0.5897 24.033661844336297 14.777511867135157 33.31996924195144 0 0 0
2971 991 3 -1.1794 27.185180174803406 15.977004295080867 32.42270302325705 0 0 0
2972 991 2 0.5897 26.466824313008324 15.922987843243918 33.05300372240579 0 0 0
2973 991 2 0.5897 27.9669322015064 15.75991674097561 32.93060969970107 0 0 0
2974 992 3 -1.1794 30.04380720165126 16.016227751738327 32.7260577326072 0 0 0
2975 992 2 0.5897 30.05320473208658 15.598542632031291 31.86484690206996 0 0 0
2976 992 2 0.5897 30.69523368628605 15.532937026762196 33.23429631045264 0 0 0
3182 1061 2 0.5897 23.157698859294367 9.044058164869853 34.73058814390388 0 0 0
3184 1062 3 -1.1794 27.84320386159356 7.7760778465073495 36.20950311617752 0 0 0
3185 1062 2 0.5897 27.38544723940314 8.15732548176111 36.9587311761233 0 0 0
3186 1062 2 0.5897 27.463669769739703 8.214480689585356 35.44793304861448 0 0 0
3187 1063 3 -1.1794 30.278811686313706 9.281520079093731 35.70498799593274 0 0 0
3188 1063 2 0.5897 31.008195404537165 8.913038710355012 36.20343834896266 0 0 0
3189 1063 2 0.5897 29.530225878055493 8.72970978495056 35.931607820557474 0 0 0
3226 1076 3 -1.1794 23.014387613880128 12.564323173522604 35.835294505728726 0 0 0
3227 1076 2 0.5897 23.143204843276248 12.03560611550291 35.04783260373213 0 0 0
3228 1076 2 0.5897 23.14370503321451 11.951818805299329 36.55941278852926 0 0 0
3229 1077 3 -1.1794 26.90353816307136 13.394777151081046 36.93105518868048 0 0 0
3230 1077 2 0.5897 26.06169991496019 13.75338564441842 36.65009158718967 0 0 0
3231 1077 2 0.5897 26.766461115851758 13.149275834340362 37.84602574052989 0 0 0
3232 1078 3 -1.1794 31.33142857087546 11.841517778730747 36.261239099356224 0 0 0
3233 1078 2 0.5897 30.57247825290149 12.096979934200794 36.78561074570533 0 0 0
3234 1078 2 0.5897 31.115069731442947 10.967769376732194 35.93568511981363 0 0 0
3268 1090 3 -1.1794 24.650766426277844 14.966596453350597 36.059048958182025 0 0 0
3270 1090 2 0.5897 24.131319778944455 14.17302774281953 35.929983774378265 0 0 0
3271 1091 3 -1.1794 27.575006148480924 15.879550308287612 35.69006130379192 0 0 0
3272 1091 2 0.5897 27.744940681271164 15.132656906470462 36.26408607228991 0 0 0
3273 1091 2 0.5897 26.629509917490644 15.858454168582693 35.54233281979347 0 0 0
3274 1092 3 -1.1794 30.395155780896935 15.421673278478677 36.160578566180774 0 0 0
3275 1092 2 0.5897 29.605814996991977 15.857047651756996 35.838674113257085 0 0 0
3276 1092 2 0.5897 30.331966419463903 15.484154214092175 37.11364495536878 0 0 0
3474 1158 2 0.5897 23.228740433546704 7.921397303617587 39.16780109201289 0 0 0
3475 1159 3 -1.1794 26.322783707331766 9.095581117145846 38.45735116726647 0 0 0
3476 1159 2 0.5897 25.444690127433464 8.78578904424206 38.67919200111024 0 0 0
3517 1173 3 -1.1794 23.207947499636997 11.248989374150325 38.389742268578885 0 0 0
3520 1174 3 -1.1794 25.80108830130797 11.814503414197134 39.11881451152528 0 0 0
3521 1174 2 0.5897 26.28256916953252 11.057188205122612 38.785823975542854 0 0 0
3559 1187 3 -1.1794 27.193536552728766 15.044746079639946 39.502198472329354 0 0 0
3561 1187 2 0.5897 26.249268310016852 15.111221396022728 39.3601759741369 0 0 0
3562 1188 3 -1.1794 30.5770346204641 15.621254718842774 39.020510385838584 0 0 0
3563 1188 2 0.5897 31.45493197043025 15.23977777305464 39.022375129138226 0 0 0
9078 0 1 0 28.06151674802374 10.2451234853127 31.596587287180085 0 0 0
9092 0 1 0 26.34794763869803 10.528898760340107 35.41262925674503 0 0 0
9133 0 1 0 28.891388997328576 12.958355354744866 34.39484311686887 0 0 0
9148 0 1 0 29.103096712933848 11.135397220447627 38.51380462985041 0 0 0
3269 1090 2 0.5897 24.02931478340232 15.683487480890067 35.93217222893578 0 0 0
3473 1158 2 0.5897 23.339959017132937 9.417778709776368 38.96687666216021 0 0 0
2896 966 3 -1.1794 33.35607801002328 8.435864816929573 32.22086678541852 0 0 0
2897 966 2 0.5897 33.425575839327344 7.5809715500179875 32.64578969097498 0 0 0
2898 966 2 0.5897 32.55715852973265 8.819419257803577 32.58259257296463 0 0 0
2899 967 3 -1.1794 36.137966671905495 9.206376527557351 32.7003924582334 0 0 0
2900 967 2 0.5897 35.24276602167253 8.882334251465787 32.6011706823174 0 0 0
2901 967 2 0.5897 36.40400360231609 8.91345069567762 33.57197280025029 0 0 0
2904 968 2 0.5897 38.72432559196017 7.911697057683064 32.88498467616871 0 0 0
2935 979 3 -1.1794 34.10821484288033 12.90539761819197 32.368393489872574 0 0 0
2936 979 2 0.5897 34.68892031573023 12.73615983891062 31.626523117124663 0 0 0
2937 979 2 0.5897 33.354005289088576 12.3355914572351 32.217659438622285 0 0 0
2938 980 3 -1.1794 36.326253575540775 11.773169256479521 33.43772680191622 0 0 0
2939 980 2 0.5897 36.22123916009207 10.87362177227908 33.12785868162596 0 0 0
2940 980 2 0.5897 35.52733218661186 12.218833078066016 33.15605269632673 0 0 0
2941 981 3 -1.1794 39.02213261322953 10.84951924475293 33.62377639552325 0 0 0
2943 981 2 0.5897 38.11747322264511 11.162213119464255 33.630648354947596 0 0 0
2977 993 3 -1.1794 32.4842146207097 14.871663688831058 33.258022544783685 0 0 0
2978 993 2 0.5897 32.998878879187814 14.134062005090586 32.93046132220939 0 0 0
2979 993 2 0.5897 32.86809623071781 15.63922072650289 32.834085083625745 0 0 0
2980 994 3 -1.1794 36.15702715564459 15.491474319912232 33.53828454751045 0 0 0
2981 994 2 0.5897 35.60616638146847 14.731092635678015 33.352263052721156 0 0 0
2982 994 2 0.5897 36.53444816655086 15.30960635416542 34.398929297904154 0 0 0
2983 995 3 -1.1794 38.2428060122525 15.843853446972833 31.694973805717616 0 0 0
2985 995 2 0.5897 37.37055574077014 15.861294160750756 32.088810287563405 0 0 0
3190 1064 3 -1.1794 32.53489413308228 8.466861259207374 37.139842915472975 0 0 0
3192 1064 2 0.5897 33.35874012371896 8.888392911041532 36.89525998625471 0 0 0
3193 1065 3 -1.1794 35.244231071780554 8.27907588178632 36.631319655617865 0 0 0
3195 1065 2 0.5897 35.966974381014296 8.617560747867303 36.1028293258013 0 0 0
3196 1066 3 -1.1794 37.40857448803845 8.674350782287892 35.08910175621592 0 0 0
3197 1066 2 0.5897 37.79677024027664 9.4767613450184 35.43792015723784 0 0 0
3235 1079 3 -1.1794 33.88036780668644 11.769962375749149 38.041672413974744 0 0 0
3236 1079 2 0.5897 32.94672119187533 11.650928817681159 37.867411469564665 0 0 0
3237 1079 2 0.5897 34.22469390067195 12.168887238122378 37.24259146141772 0 0 0
3238 1080 3 -1.1794 36.22304747139278 12.286235986257854 36.12974222639399 0 0 0
3239 1080 2 0.5897 37.102557655499815 11.927953752097668 36.24944025543303 0 0 0
3240 1080 2 0.5897 36.0654191772659 12.225674950842778 35.187554577683 0 0 0
3241 1081 3 -1.1794 38.66618082944202 11.019594220980554 36.60835307146331 0 0 0
3243 1081 2 0.5897 38.87477434202781 11.384040915480824 37.46852754137255 0 0 0
3277 1093 3 -1.1794 33.51741667525776 13.431341830996566 35.49233158359643 0 0 0
3278 1093 2 0.5897 33.20995101034031 14.231911722894647 35.06714388346825 0 0 0
3279 1093 2 0.5897 32.725914274001056 12.908571114366733 35.62065383937446 0 0 0
3280 1094 3 -1.1794 36.85698860328718 14.847903368990726 36.18059220142301 0 0 0
3281 1094 2 0.5897 36.44960939541939 13.993118875066543 36.32065486001839 0 0 0
3282 1094 2 0.5897 36.636611886700045 15.350210185115674 36.96503712722785 0 0 0
3482 1161 2 0.5897 32.52731075616305 9.273123685490384 38.71124959588136 0 0 0
3485 1162 2 0.5897 35.44701223884385 8.97979783267347 38.335451497608126 0 0 0
3487 1163 3 -1.1794 38.32220394732413 9.471511869467578 39.97491085681054 0 0 0
3488 1163 2 0.5897 38.9237151494962 8.955063484870253 39.438536736841314 0 0 0
3523 1175 3 -1.1794 36.21543766637799 12.342100819202049 39.306622738295594 0 0 0
3524 1175 2 0.5897 35.51403290869822 11.904307759763153 38.824335942190665 0 0 0
3566 1189 2 0.5897 33.34204993808664 14.393615184368853 38.13846819341196 0 0 0
3568 1190 3 -1.1794 36.21244802950412 15.10639277696711 38.97398784016412 0 0 0
3569 1190 2 0.5897 35.508340641693025 15.604918636110336 39.38864035159043 0 0 0
9111 0 1 0 33.737183659289826 10.38740441169805 34.72536677578956 0 0 0
2942 981 2 0.5897 39.50491857701369 11.522196561766405 33.143510772496626 0 0 0
3198 1066 2 0.5897 37.79343804326216 7.973257331586442 35.615010882572605 0 0 0
3526 1176 3 -1.1794 38.945196137567116 12.281283312985606 39.2559422122551 0 0 0
3527 1176 2 0.5897 39.06348919330305 11.780182193065313 40.0628723926589 0 0 0
3570 1190 2 0.5897 36.05294885276382 14.200377408807226 39.23843053734479 0 0 0
9109 0 1 0 40.49726300085062 12.366531316099854 31.302480097459277 0 0 0
2902 968 3 -1.1794 39.55924963592238 8.371821266034196 32.79884863039858 0 0 0
2903 968 2 0.5897 39.42258245408843 9.203870165699334 33.25189236488692 0 0 0
2905 969 3 -1.1794 42.31155518488474 8.990488317223672 32.62805798076874 0 0 0
2906 969 2 0.5897 42.21908910079777 9.75873975217554 33.191504605548694 0 0 0
2907 969 2 0.5897 41.43182991753876 8.615440250418995 32.58736362978036 0 0 0
2908 970 3 -1.1794 45.11068141190525 8.947081958821057 33.04833937783343 0 0 0
2909 970 2 0.5897 44.16599318027098 8.81268474674532 32.972620070117785 0 0 0
2910 970 2 0.5897 45.243991028576524 9.860974093829814 32.79682067142195 0 0 0
2944 982 3 -1.1794 42.956250981271204 11.818371572922336 33.5395969080671 0 0 0
2945 982 2 0.5897 42.6597782973454 12.685115265641572 33.261941295348336 0 0 0
2946 982 2 0.5897 42.756033017745125 11.784507645896387 34.47501058739768 0 0 0
2947 983 3 -1.1794 45.57856233307907 11.491886370536596 32.69601840524172 0 0 0
2948 983 2 0.5897 46.07186826301926 11.505038408216674 33.5162062954991 0 0 0
2949 983 2 0.5897 44.66820661388171 11.622520393220706 32.96138449648711 0 0 0
2984 995 2 0.5897 38.58928639902788 14.979712463092936 31.917332888261814 0 0 0
2986 996 3 -1.1794 42.451789084852045 14.64383822758852 32.95377953782348 0 0 0
2987 996 2 0.5897 42.352283642589356 14.86073836300487 33.88075575328265 0 0 0
2988 996 2 0.5897 43.39746341003158 14.57195564011815 32.8242998629228 0 0 0
2989 997 3 -1.1794 44.956394399063804 14.299596547119641 32.757097140331936 0 0 0
2990 997 2 0.5897 45.334261879593825 13.42020965707827 32.745820862193284 0 0 0
2991 997 2 0.5897 45.27865657216708 14.688868873164443 33.57002248201474 0 0 0
3199 1067 3 -1.1794 42.41322512189146 9.362861268981924 35.60824118051131 0 0 0
3200 1067 2 0.5897 42.08753172148232 8.559141515412191 35.203036894498695 0 0 0
3201 1067 2 0.5897 43.36536544733729 9.264628685907947 35.604689577603594 0 0 0
3202 1068 3 -1.1794 45.29327107610091 9.229339753301147 35.69880512676191 0 0 0
3203 1068 2 0.5897 45.17928873171455 8.35270490243232 36.0658899092039 0 0 0
3204 1068 2 0.5897 45.373597242898896 9.086062921260861 34.755803842036244 0 0 0
3242 1081 2 0.5897 39.50747326887084 10.981645954654223 36.153359750959616 0 0 0
3244 1082 3 -1.1794 42.2398632574584 11.95863253670136 36.3379665283691 0 0 0
3245 1082 2 0.5897 42.22142476029622 11.007565608722576 36.23136604399226 0 0 0
3246 1082 2 0.5897 42.053043184928946 12.09976031618015 37.26608998277685 0 0 0
3247 1083 3 -1.1794 45.256424503628175 12.022822166455967 35.76907571939033 0 0 0
3248 1083 2 0.5897 45.386495730582254 11.091588302480321 35.94829147087839 0 0 0
3249 1083 2 0.5897 44.34299054152851 12.187012835490778 36.00340868093601 0 0 0
3283 1095 3 -1.1794 43.06965286092079 14.604016219786129 35.66407797812686 0 0 0
3284 1095 2 0.5897 42.573154903196205 13.841588986935387 35.96144450758627 0 0 0
3286 1096 3 -1.1794 45.882882139573105 15.329265410085421 35.25276523777437 0 0 0
3287 1096 2 0.5897 44.988412400847494 15.142773255251662 35.53803328966492 0 0 0
3288 1096 2 0.5897 46.41323349881935 14.646979319491777 35.66440242097392 0 0 0
3491 1164 2 0.5897 42.742573369846966 9.388673001539145 39.198526705575084 0 0 0
3493 1165 3 -1.1794 44.59576454724807 9.055004614150182 38.82814331102375 0 0 0
3495 1165 2 0.5897 44.99313259658649 8.232340827274125 39.11372210636284 0 0 0
3529 1177 3 -1.1794 41.698261543428565 12.294084330350236 38.93140422000422 0 0 0
3533 1178 2 0.5897 46.47798325731988 11.73167762395534 39.10476511933522 0 0 0
9073 0 1 0 39.52648419761976 14.036637225604906 34.37893882057775 0 0 0
9096 0 1 0 45.095901843605034 14.338659782228339 38.58903461738731 0 0 0
9137 0 1 0 40.179284298712034 14.888396939468656 37.82768994251564 0 0 0
3530 1177 2 0.5897 41.80883855431382 11.366954521614256 39.14220023061624 0 0 0
3251 1084 2 0.5897 2.8232339890399176 15.857115894222744 36.03122379717357 0 0 0
2992 998 3 -1.1794 2.871457568348244 17.667747679630683 33.60706998671383 0 0 0
2993 998 2 0.5897 2.929805810247501 18.105476560253397 32.757822803803506 0 0 0
2994 998 2 0.5897 2.8397901635811054 16.734963637728153 33.39460122119493 0 0 0
2995 999 3 -1.1794 6.34157338332565 17.228077641144537 33.39666429468636 0 0 0
2996 999 2 0.5897 7.298502948871344 17.22693714223675 33.419392994720795 0 0 0
2997 999 2 0.5897 6.081302281892358 17.539753774692933 34.26346915344682 0 0 0
3031 1011 3 -1.1794 1.2910644421796635 21.067060840369844 33.11819183613137 0 0 0
3032 1011 2 0.5897 1.370955898407187 22.018004928518234 33.043657741735586 0 0 0
3033 1011 2 0.5897 1.8749506828536007 20.832989594863 33.83966246727085 0 0 0
3034 1012 3 -1.1794 6.676825170432945 21.776899836467145 33.67692781561933 0 0 0
3035 1012 2 0.5897 6.37014027803436 21.059786222332193 33.1220185452427 0 0 0
3036 1012 2 0.5897 6.337485252279797 21.56876166882778 34.54742124402711 0 0 0
3289 1097 3 -1.1794 2.4606330567145247 17.732989327981027 36.44670381052694 0 0 0
3290 1097 2 0.5897 2.805690808936739 17.737544905879705 35.553873303113875 0 0 0
3291 1097 2 0.5897 1.5098446802653203 17.743394285984277 36.33658900538316 0 0 0
3292 1098 3 -1.1794 6.055146475021339 18.08866695040744 36.00716030372382 0 0 0
3293 1098 2 0.5897 7.007795615542629 18.02898653452946 35.93553781280884 0 0 0
3294 1098 2 0.5897 5.891207580853671 18.19655635462845 36.94402519176658 0 0 0
3328 1110 3 -1.1794 2.869057799468594 21.383998477549106 35.977537896718665 0 0 0
3329 1110 2 0.5897 2.6152961877036085 21.032553954361116 36.8309569271664 0 0 0
3330 1110 2 0.5897 3.805462086596066 21.197411967582486 35.909966820469705 0 0 0
3331 1111 3 -1.1794 5.589355911336696 20.77754213723275 35.991311208398656 0 0 0
3332 1111 2 0.5897 6.177520308456308 20.783622955871188 36.7464652142205 0 0 0
3333 1111 2 0.5897 5.524267734383261 19.854804876913974 35.745239331652755 0 0 0
3579 1193 2 0.5897 2.7621240277418027 18.360275482715366 38.067459009878604 0 0 0
3580 1194 3 -1.1794 5.69995352812292 18.34893572311223 38.83553135075284 0 0 0
3582 1194 2 0.5897 6.058333703129559 17.471157071158718 38.96706148027568 0 0 0
3616 1206 3 -1.1794 2.90498548803584 21.07957466857227 39.04680214959446 0 0 0
3619 1207 3 -1.1794 6.665704910629072 20.94568144067001 38.45695892215489 0 0 0
3621 1207 2 0.5897 6.352765682869339 20.06902479075496 38.680059879126894 0 0 0
9088 0 1 0 4.512509172337231 20.155833403692593 32.30461422932358 0 0 0
3577 1193 3 -1.1794 2.9363225785993676 18.497731772307603 38.99858338169742 0 0 0
3581 1194 2 0.5897 4.767710589159019 18.259683544758357 39.03349352844637 0 0 0
3620 1207 2 0.5897 5.897219731722819 21.507508457499075 38.55702335790904 0 0 0
7737 2579 2 0.5897 2.6080834509055038 23.155556352085906 36.0696644389603 0 0 0
7747 2583 3 -1.1794 13.679448281630963 22.880741545741913 35.78105701942139 0 0 0
4180 1394 3 -1.1794 42.1421432738803 17.934947888173216 45.12227076425992 0 0 0
3547 1183 3 -1.1794 14.556195999683318 15.81405185537522 38.59771421613921 0 0 0
2961 987 2 0.5897 12.846258368376978 15.446769187860243 32.97853185149118 0 0 0
2998 1000 3 -1.1794 9.551263182743728 17.7273991164023 32.781861183499714 0 0 0
2999 1000 2 0.5897 9.643051829360179 16.775125510278293 32.75052928607806 0 0 0
3000 1000 2 0.5897 9.421945070167856 17.925647101558067 33.709334350679036 0 0 0
3001 1001 3 -1.1794 12.504315848663458 18.484318628046452 33.57753180453331 0 0 0
3002 1001 2 0.5897 13.25761077095537 17.964457494466092 33.29731214630777 0 0 0
3003 1001 2 0.5897 11.76051171558199 18.097287546205497 33.115802198690815 0 0 0
3004 1002 3 -1.1794 14.455045128229562 16.859487212795514 32.6990432897726 0 0 0
3005 1002 2 0.5897 14.930197213006604 17.275177137869804 33.41853217486305 0 0 0
3006 1002 2 0.5897 14.720486272469987 17.349962977390916 31.92109315390941 0 0 0
3037 1013 3 -1.1794 9.776680542363202 20.907450904775562 33.642698322539104 0 0 0
3038 1013 2 0.5897 9.384563327860949 21.694824072709046 33.2651807748481 0 0 0
3039 1013 2 0.5897 9.845197837638516 20.29761052350897 32.90810181276013 0 0 0
3040 1014 3 -1.1794 12.548303041819265 21.145012829545053 33.503371332052076 0 0 0
3041 1014 2 0.5897 12.612927596045845 20.194288742507965 33.41293154253962 0 0 0
3042 1014 2 0.5897 11.607587542542854 21.32111745537223 33.51990721416426 0 0 0
3043 1015 3 -1.1794 15.351225039165355 20.019368937748567 33.3404176147503 0 0 0
3044 1015 2 0.5897 15.246948447390452 20.151356898231032 34.28272235165401 0 0 0
3045 1015 2 0.5897 14.503917083635269 20.264361104556254 32.96855719900603 0 0 0
3295 1099 3 -1.1794 8.71170140407197 18.13738882476853 35.55768990072453 0 0 0
3296 1099 2 0.5897 8.75595417326049 19.087425440356842 35.66587500943249 0 0 0
3297 1099 2 0.5897 9.165383227624934 17.78715822600089 36.32433400465682 0 0 0
3298 1100 3 -1.1794 12.063950989462702 17.743137867904515 36.264761405491974 0 0 0
3299 1100 2 0.5897 12.360908080825855 17.983054920008982 35.38698685657923 0 0 0
3300 1100 2 0.5897 12.222789806074974 16.800987846989415 36.32268768064805 0 0 0
3301 1101 3 -1.1794 15.481405981493326 17.6652781556031 35.68203850558969 0 0 0
3302 1101 2 0.5897 15.405526042450454 17.23610348088845 36.53426111776326 0 0 0
3303 1101 2 0.5897 15.082513036324604 18.525887326837797 35.810371590892515 0 0 0
3334 1112 3 -1.1794 8.62793984773897 20.815955504059012 36.0715134891709 0 0 0
3335 1112 2 0.5897 9.11909124980153 20.92477121496136 35.257166275995544 0 0 0
3336 1112 2 0.5897 9.297723829153332 20.65430515453724 36.73596098147373 0 0 0
3337 1113 3 -1.1794 11.233391351745652 20.201912013982128 36.929919777514186 0 0 0
3338 1113 2 0.5897 11.491120809048287 19.306794304159173 36.709529878717056 0 0 0
3339 1113 2 0.5897 11.606140235489919 20.738168641144753 36.230120547647395 0 0 0
3340 1114 3 -1.1794 14.620465746741502 20.313450111218145 36.0868541470147 0 0 0
3341 1114 2 0.5897 14.20443919291009 21.147227181401465 35.867834525771194 0 0 0
3342 1114 2 0.5897 14.822276315940027 20.38372919888607 37.01989499557995 0 0 0
3583 1195 3 -1.1794 9.139106671508577 17.80134351311085 38.829892359129104 0 0 0
3584 1195 2 0.5897 9.51947133223436 18.679706768883918 38.835601227639316 0 0 0
3623 1208 2 0.5897 9.822718634033569 21.33065568770023 39.54132135148182 0 0 0
3625 1209 3 -1.1794 12.283974232395733 21.487636981758232 39.35815199871294 0 0 0
3626 1209 2 0.5897 11.673296746714037 20.90597258322722 38.90541255120642 0 0 0
3628 1210 3 -1.1794 14.847697924353946 20.753041011362583 38.77740826635579 0 0 0
7425 2475 2 0.5897 12.441086572153116 22.967034381478086 33.11195290896465 0 0 0
7743 2581 2 0.5897 8.083427998309693 22.487221136851932 35.545401856285835 0 0 0
8072 2691 2 0.5897 14.852320287544542 22.499722831740073 38.42227572525591 0 0 0
3630 1210 2 0.5897 13.897172888458694 20.78909242256047 38.884339906416564 0 0 0
7744 2582 3 -1.1794 11.014502855052578 23.265634700807205 35.27536660132599 0 0 0
8077 2693 3 -1.1794 21.37215640299863 23.117302063707328 38.660351462929796 0 0 0
7752 2584 2 0.5897 19.02438249571293 22.79768664411402 36.8302540074319 0 0 0
3555 1185 2 0.5897 20.085164528781462 16.6084830883347 38.74763614154333 0 0 0
3007 1003 3 -1.1794 20.717788513641914 18.62280246733109 33.61355493241331 0 0 0
3008 1003 2 0.5897 20.849706293591414 18.793305853855983 34.54616320603864 0 0 0
3009 1003 2 0.5897 20.255039417197935 19.39626191455185 33.29128849558582 0 0 0
3012 1004 2 0.5897 22.458293485959175 17.92227509025498 33.990837109244794 0 0 0
3046 1016 3 -1.1794 18.78047420594248 20.337713851973103 32.673215149577786 0 0 0
3047 1016 2 0.5897 18.784866862842403 20.251036105918327 31.71995718938612 0 0 0
3048 1016 2 0.5897 17.859616256446476 20.24697091793173 32.91820190898978 0 0 0
3304 1102 3 -1.1794 18.319225843956758 17.820981163627643 36.91596384709699 0 0 0
3305 1102 2 0.5897 18.044902892014623 16.912548943028824 37.04138704539868 0 0 0
3306 1102 2 0.5897 17.606760848711822 18.22005162372851 36.416595597476565 0 0 0
3307 1103 3 -1.1794 21.044491756493084 19.061823489068818 36.29698903328302 0 0 0
3308 1103 2 0.5897 21.531214526585206 18.789162201524793 37.07479924593638 0 0 0
3309 1103 2 0.5897 20.19371151895083 18.631754479374344 36.38327645861985 0 0 0
3343 1115 3 -1.1794 19.634278855248454 21.156684056389793 36.839176670928275 0 0 0
3344 1115 2 0.5897 20.29652530189383 20.46613887150422 36.81069728723842 0 0 0
3345 1115 2 0.5897 19.119995229489636 20.963805039598146 37.62310466135385 0 0 0
3586 1196 3 -1.1794 16.735629589412305 18.641829026463867 39.2048632898335 0 0 0
3587 1196 2 0.5897 17.388823898416465 18.299839049936296 38.59444282395843 0 0 0
3589 1197 3 -1.1794 21.45196435304107 17.862285407287573 39.028312625190296 0 0 0
3590 1197 2 0.5897 22.407654900554913 17.91197921577466 39.00786780565702 0 0 0
3632 1211 2 0.5897 18.52544893945675 20.99991279304905 39.57120664438353 0 0 0
3636 1212 2 0.5897 20.806553202951722 19.756823268870104 39.33756891311692 0 0 0
9093 0 1 0 21.585270578759438 21.764737715197185 33.55947788079958 0 0 0
9128 0 1 0 17.621665441050997 17.53935922843637 33.53703512679096 0 0 0
9145 0 1 0 17.137919834717298 22.213638235246286 34.89349131017766 0 0 0
3637 1213 3 -1.1794 23.00491733977324 20.10384073176077 38.16078219278191 0 0 0
2970 990 2 0.5897 23.93772991863205 16.259168015112852 33.024355727834646 0 0 0
3556 1186 3 -1.1794 24.546626086537486 15.811187596027489 38.67185035006983 0 0 0
3010 1004 3 -1.1794 23.360874904414914 17.605334435707935 33.957262074521424 0 0 0
3011 1004 2 0.5897 23.888632617362923 18.39563002979574 33.84264708960295 0 0 0
3013 1005 3 -1.1794 26.794097404828953 18.762288853163447 33.754709505923145 0 0 0
3014 1005 2 0.5897 27.127712360541512 17.912306144033874 33.467546829874145 0 0 0
3015 1005 2 0.5897 26.692794124885395 18.672646341862897 34.702304163868355 0 0 0
3016 1006 3 -1.1794 29.910250839359044 18.739735401663246 32.611308656557775 0 0 0
3017 1006 2 0.5897 30.267031389581216 18.85581844821669 33.49191311989706 0 0 0
3018 1006 2 0.5897 29.919738345039846 17.792859643398373 32.47142238978072 0 0 0
3049 1017 3 -1.1794 24.29403733045338 20.238017636486997 34.04438022719378 0 0 0
3050 1017 2 0.5897 25.123784827640115 20.562002505371847 33.69397355010707 0 0 0
3051 1017 2 0.5897 23.646208932204956 20.884247199180734 33.763421898261214 0 0 0
3052 1018 3 -1.1794 26.279226890614602 21.592640577308845 32.973150561120676 0 0 0
3053 1018 2 0.5897 26.705284186644622 20.851663162808045 32.54226826416234 0 0 0
3054 1018 2 0.5897 26.656360944972075 21.607992202561057 33.85279037799305 0 0 0
3055 1019 3 -1.1794 30.22116397502618 21.642361755055948 32.89173351571202 0 0 0
3056 1019 2 0.5897 31.124366802014084 21.343277795502832 32.99663974784869 0 0 0
3057 1019 2 0.5897 29.704935859922927 21.0389209142023 33.426148652331705 0 0 0
3310 1104 3 -1.1794 24.178629691733104 17.716111585582524 36.4948608773137 0 0 0
3311 1104 2 0.5897 24.067730129216972 17.76835205758537 35.54554261526467 0 0 0
3312 1104 2 0.5897 25.026486359450686 18.128353019323193 36.66047887344024 0 0 0
3313 1105 3 -1.1794 26.76349734879599 18.52531265514976 36.43841844431099 0 0 0
3314 1105 2 0.5897 27.372096681395803 17.79259418685599 36.53309212252164 0 0 0
3315 1105 2 0.5897 27.205270322828984 19.260637605457013 36.863114612128626 0 0 0
3346 1116 3 -1.1794 24.183808322696265 21.605498013042123 36.26639558196728 0 0 0
3347 1116 2 0.5897 24.33491243211981 21.05726276848922 35.496436124309085 0 0 0
3348 1116 2 0.5897 23.627651545010888 21.072820222325195 36.83488120175328 0 0 0
3349 1117 3 -1.1794 27.100231572843796 21.939494625278837 35.46338273077196 0 0 0
3350 1117 2 0.5897 26.758094192285377 21.63361979604191 36.30339134674435 0 0 0
3351 1117 2 0.5897 27.986699081142426 21.580940675910828 35.42041333565225 0 0 0
3352 1118 3 -1.1794 29.48134506871967 20.838422425037955 35.44739603035917 0 0 0
3353 1118 2 0.5897 29.389556928130393 20.283682200419662 36.22203814524082 0 0 0
3354 1118 2 0.5897 30.058409430243053 21.548736020490303 35.727901620153844 0 0 0
3593 1198 2 0.5897 24.659934744937267 17.66549048746808 39.13879084374672 0 0 0
3598 1200 3 -1.1794 29.80537717024713 18.35340200406674 37.84034647437258 0 0 0
3599 1200 2 0.5897 30.260423212424897 17.512817959713182 37.789518972080394 0 0 0
3638 1213 2 0.5897 23.78825935289694 19.799286589918413 38.61888176296858 0 0 0
3640 1214 3 -1.1794 27.649416606417052 20.561576134266303 37.99304513454652 0 0 0
3641 1214 2 0.5897 27.31984125479744 19.84289108261457 38.532585459366096 0 0 0
3643 1215 3 -1.1794 30.02508874364759 20.767453526841223 39.14169300162484 0 0 0
3644 1215 2 0.5897 30.094542176647746 19.812801598355268 39.13478057652026 0 0 0
2126 709 2 0.5897 26.524838754603984 13.61363089369623 23.727659722499265 0 0 0
7757 2586 2 0.5897 24.244507152170755 23.308194050707492 35.69304526423646 0 0 0
2083 695 3 -1.1794 27.612726353464595 11.878122251185264 23.63967623536789 0 0 0
4185 1395 2 0.5897 43.91382391954536 18.333023027851926 45.2231969313628 0 0 0
3600 1200 2 0.5897 29.032314487965078 18.175792424953013 38.37612706384818 0 0 0
3642 1214 2 0.5897 28.537461166423686 20.715849917188887 38.31523818107148 0 0 0
4184 1395 2 0.5897 45.14157577249762 17.44796850791867 45.18856577386189 0 0 0
7448 2483 2 0.5897 36.2128204765634 23.128887163990626 33.07986208128733 0 0 0
9103 0 1 0 31.563868183838043 18.503487687420353 35.3898287777467 0 0 0
3019 1007 3 -1.1794 36.72855975234475 18.079689507904195 33.875559399229296 0 0 0
3020 1007 2 0.5897 37.638147742928616 18.09210877959409 33.57768806337974 0 0 0
3021 1007 2 0.5897 36.454024212481094 17.16874915970691 33.770441163796455 0 0 0
3024 1008 2 0.5897 39.0089142192934 17.307040558258915 32.48961636346787 0 0 0
3058 1020 3 -1.1794 32.84172156073235 20.796769086520936 33.477968068350705 0 0 0
3059 1020 2 0.5897 32.74909033035202 21.08573822443487 34.38579485477846 0 0 0
3060 1020 2 0.5897 33.413085638922986 21.4505902795519 33.0751120762554 0 0 0
3061 1021 3 -1.1794 35.82506748133763 21.416284125481543 33.64584992077182 0 0 0
3062 1021 2 0.5897 36.03693906652939 20.515482978788302 33.40110522926452 0 0 0
3063 1021 2 0.5897 35.80312215787584 21.406149174167286 34.60274534760062 0 0 0
3064 1022 3 -1.1794 39.51458111586528 20.953593293871123 33.99815136430739 0 0 0
3316 1106 3 -1.1794 36.58078583172613 18.624472523127068 36.572885398348156 0 0 0
3317 1106 2 0.5897 36.56772979951082 18.349046841935237 35.6562599924584 0 0 0
3318 1106 2 0.5897 36.282299056615855 17.85566420859365 37.05875709436004 0 0 0
3320 1107 2 0.5897 39.35190367239241 18.68012340534168 35.10228658469586 0 0 0
3355 1119 3 -1.1794 32.721388495791814 21.742066844948436 36.02884266718599 0 0 0
3356 1119 2 0.5897 33.677067049092194 21.7078000501008 36.07050999112805 0 0 0
3357 1119 2 0.5897 32.45476718349262 22.059169550523443 36.891739441874996 0 0 0
3358 1120 3 -1.1794 35.48108051138826 21.055879629832035 36.38930788441728 0 0 0
3359 1120 2 0.5897 35.66193223178926 20.124044307546427 36.51262660087535 0 0 0
3360 1120 2 0.5897 36.29828307643213 21.492751881488907 36.62921307295491 0 0 0
3362 1121 2 0.5897 38.42763552169377 21.143928352050466 35.93482509957162 0 0 0
3363 1121 2 0.5897 38.47947717027939 21.273238718033486 37.44230273801665 0 0 0
3601 1201 3 -1.1794 33.6543253607009 19.61733175658362 38.0332189392222 0 0 0
3602 1201 2 0.5897 33.42051288546141 18.689660836971147 38.00174872974543 0 0 0
3605 1202 2 0.5897 35.46089873597588 19.188606469252868 38.982594788984976 0 0 0
3646 1216 3 -1.1794 32.42308008043763 21.91799453011051 38.77937823723425 0 0 0
3647 1216 2 0.5897 33.007651152597234 21.185150938559186 38.585861211570354 0 0 0
9089 0 1 0 33.783977944202235 17.964271112420775 32.41094997708413 0 0 0
9095 0 1 0 33.97745800686563 16.429900551721698 36.581975683556045 0 0 0
3022 1008 3 -1.1794 39.26596616980778 17.959888227136634 33.140727869242966 0 0 0
3023 1008 2 0.5897 39.2769159541896 18.787304054367386 32.65958847165066 0 0 0
3321 1107 2 0.5897 38.56575275642783 18.67246469912804 36.39604238092912 0 0 0
3361 1121 3 -1.1794 38.20906921749973 21.739718455989028 36.65141096080322 0 0 0
3603 1201 2 0.5897 33.44785010565578 19.946672424089616 37.15849886286048 0 0 0
3604 1202 3 -1.1794 35.91222051436365 18.492184863242667 39.459604025030025 0 0 0
3650 1217 2 0.5897 39.085292594795455 19.895794504594615 39.21821560063497 0 0 0
8090 2697 2 0.5897 33.57288041251141 23.416707648769254 38.85765676935338 0 0 0
2192 731 2 0.5897 11.227996781150305 21.171459581873002 24.088222146386794 0 0 0
7773 2591 2 0.5897 38.894878403741444 23.32888910834086 36.29286250091183 0 0 0
3285 1095 2 0.5897 42.56958728363352 15.355333545318366 35.982968289792595 0 0 0
3065 1022 2 0.5897 40.4278733155436 20.669499235300023 34.035831594636676 0 0 0
3608 1203 2 0.5897 39.44071377128817 18.027075046178194 38.33289648881206 0 0 0
3025 1009 3 -1.1794 41.90503612648904 18.23900164352368 33.698193642984414 0 0 0
3026 1009 2 0.5897 42.03619974470712 19.166110306415174 33.49945063628974 0 0 0
3027 1009 2 0.5897 41.079222486748286 18.015973784469853 33.26863212077013 0 0 0
3028 1010 3 -1.1794 46.00113001305385 18.55375186324371 33.2751815413273 0 0 0
3029 1010 2 0.5897 46.728293485845064 18.555828892191744 32.65271778406399 0 0 0
3030 1010 2 0.5897 45.41456907906562 17.867635188472278 32.95671313440292 0 0 0
3066 1022 2 0.5897 39.519493312322616 21.698200282544995 33.396679665640754 0 0 0
3067 1023 3 -1.1794 42.091215824439 20.752424057165026 32.7174699156339 0 0 0
3068 1023 2 0.5897 42.91373242504199 21.18810199484626 32.9408151983569 0 0 0
3069 1023 2 0.5897 41.99915754410213 20.88278968107603 31.773668017658057 0 0 0
3070 1024 3 -1.1794 45.06324961296312 21.224649347213397 33.328513006368404 0 0 0
3071 1024 2 0.5897 45.52068409754655 21.718953221380644 32.64832964358422 0 0 0
3072 1024 2 0.5897 45.37487145488247 20.3258125099765 33.222605708474326 0 0 0
3319 1107 3 -1.1794 39.45617503034286 18.606865477361154 36.050966128543095 0 0 0
3322 1108 3 -1.1794 41.769197850670636 16.971454874030606 36.062933120681556 0 0 0
3323 1108 2 0.5897 41.69373529805284 17.267751784701918 35.155879915646935 0 0 0
3324 1108 2 0.5897 41.0206155004198 17.368481756261602 36.50815890623828 0 0 0
3325 1109 3 -1.1794 46.9884309184138 17.881506513335477 35.876178543998144 0 0 0
3326 1109 2 0.5897 46.91562953132034 18.46275316486001 35.119155291858235 0 0 0
3327 1109 2 0.5897 46.68210513336651 17.032571096986803 35.557266117215136 0 0 0
3364 1122 3 -1.1794 41.369736839751624 22.18074882853197 36.431542078403105 0 0 0
3365 1122 2 0.5897 40.71374718634365 22.155873426240337 35.734913946043896 0 0 0
3366 1122 2 0.5897 42.20858989148719 22.131553686198803 35.97313474238863 0 0 0
3367 1123 3 -1.1794 46.26374164677532 22.102864369137585 35.80782825358386 0 0 0
3368 1123 2 0.5897 46.27693549311848 21.909663383274076 34.870421198339386 0 0 0
3369 1123 2 0.5897 46.154786314612394 21.249375812928292 36.22725406939402 0 0 0
3611 1204 2 0.5897 41.957216877266 17.47482405432131 38.12626642670212 0 0 0
3613 1205 3 -1.1794 44.4996190460626 18.5794986299676 39.01115053580989 0 0 0
3614 1205 2 0.5897 44.57535725616915 18.39947559516868 38.07408731467857 0 0 0
3649 1217 3 -1.1794 39.13995948363448 20.84822670980876 39.14000859128365 0 0 0
3653 1218 2 0.5897 42.522121868037715 21.39196940192691 38.914511606811686 0 0 0
3655 1219 3 -1.1794 44.91766720987109 21.346087477083938 39.267526993253846 0 0 0
3657 1219 2 0.5897 44.777649948319976 20.403147778391983 39.18097212786297 0 0 0
2195 732 2 0.5897 15.3348354680271 20.1869202561619 23.74658652204394 0 0 0
9124 0 1 0 43.87211774011903 19.76828522501742 36.07441007066954 0 0 0
9094 0 1 0 6.737558944188311 3.9948776782336624 39.677405850471764 0 0 0
3372 1124 2 0.5897 2.1481239389369637 2.7246244462109153 39.780857585205375 0 0 0
3417 1139 2 0.5897 1.1330550121108096 5.517182528292387 40.05422581954042 0 0 0
3420 1140 2 0.5897 6.3522006227995815 6.6870084915077 39.40363521620829 0 0 0
3658 1220 3 -1.1794 2.2459987915552215 2.8422649711621237 41.969517452583894 0 0 0
3659 1220 2 0.5897 3.127279304381372 3.161642095442373 41.7756749904956 0 0 0
3660 1220 2 0.5897 2.3858415364759242 2.067991186629464 42.514656034340184 0 0 0
3661 1221 3 -1.1794 6.24432563485231 1.6706366516602398 41.90913017510755 0 0 0
3662 1221 2 0.5897 6.03110484149634 2.1082294857651913 41.084944808444305 0 0 0
3663 1221 2 0.5897 7.2000842366929945 1.6969699749275144 41.95457027014236 0 0 0
3700 1234 3 -1.1794 1.3345639383074153 5.443804881323352 42.62246170029512 0 0 0
3701 1234 2 0.5897 1.5995105714770046 4.525452268911114 42.57084428727879 0 0 0
3702 1234 2 0.5897 1.345127439099722 5.644388433148899 43.55834982980756 0 0 0
3940 1314 3 -1.1794 2.812101025533256 3.1104553954262686 45.150830725067244 0 0 0
3941 1314 2 0.5897 3.6875427827431473 2.9184421319496425 45.486932914865136 0 0 0
3942 1314 2 0.5897 2.2367995482246057 3.011764570354448 45.90946130956197 0 0 0
3943 1315 3 -1.1794 5.930246853264812 2.986937927141109 45.74091144606325 0 0 0
3944 1315 2 0.5897 5.966243195884367 2.713902642515962 44.82418471059562 0 0 0
3945 1315 2 0.5897 5.917469280829782 2.1672849050493683 46.23511540088724 0 0 0
3979 1327 3 -1.1794 2.429203197793884 6.19048668117571 45.18521101816266 0 0 0
3980 1327 2 0.5897 1.9303399581994258 5.630817891940207 45.780306179154216 0 0 0
3981 1327 2 0.5897 3.025592119106001 5.59159252985846 44.73590228615399 0 0 0
3982 1328 3 -1.1794 6.568477821996018 6.412315685513933 45.62044334202197 0 0 0
3983 1328 2 0.5897 6.112111177855236 5.652005519607974 45.980845678772866 0 0 0
3984 1328 2 0.5897 6.4610185683400445 7.093581104066304 46.28419169345193 0 0 0
9122 0 1 0 5.164917031627521 4.634502710878849 42.87625851974155 0 0 0
9112 0 1 0 3.7128858379632548 7.493407363094318 41.04925618170595 0 0 0
3384 1128 2 0.5897 14.296833289329657 2.7910321947575123 38.93232163122639 0 0 0
3377 1126 2 0.5897 9.495823473533742 2.8738469779337583 39.36001432329048 0 0 0
3381 1127 2 0.5897 12.481353848798681 2.846152496998787 39.91171876982328 0 0 0
3423 1141 2 0.5897 9.080994123916405 6.175563511703095 39.60058658896904 0 0 0
3426 1142 2 0.5897 11.731767720296352 6.328400584318405 39.62804434003166 0 0 0
3428 1143 2 0.5897 14.807765248577557 5.661307668699838 40.27838239123343 0 0 0
3664 1222 3 -1.1794 9.258400264300104 2.3359413130852333 41.84529180458689 0 0 0
3665 1222 2 0.5897 9.740947032744627 1.5242111923196708 42.0017378554002 0 0 0
3666 1222 2 0.5897 9.143178411397496 2.718116616970289 42.715291341530815 0 0 0
3667 1223 3 -1.1794 12.289679710709011 2.814845555577864 41.67718104840795 0 0 0
3668 1223 2 0.5897 11.43006336666052 3.218716840008115 41.7962612060955 0 0 0
3669 1223 2 0.5897 12.128025197082307 1.8756370435980358 41.76655753342544 0 0 0
3670 1224 3 -1.1794 14.878120917817826 3.0111761049292673 42.7645976040596 0 0 0
3672 1224 2 0.5897 14.133769901663602 2.9323576932367788 42.16797225108906 0 0 0
3703 1235 3 -1.1794 8.985005416277 6.331491626095285 41.29976178364972 0 0 0
3704 1235 2 0.5897 9.561576984102507 6.302384060018803 42.063273521717505 0 0 0
3705 1235 2 0.5897 8.566147617325129 7.190833318766411 41.34795963649767 0 0 0
3706 1236 3 -1.1794 12.190942907710939 5.734648654694874 41.93913138848509 0 0 0
3707 1236 2 0.5897 12.163968744069896 6.007238560342955 42.856300405546165 0 0 0
3708 1236 2 0.5897 13.114909945357203 5.7975673996284565 41.69714379756583 0 0 0
3709 1237 3 -1.1794 15.246459274569657 6.279513993833325 41.81075812802357 0 0 0
3710 1237 2 0.5897 16.194044703206156 6.393380002367991 41.73762533857397 0 0 0
3711 1237 2 0.5897 15.12418227657617 5.809416491801615 42.63555423487456 0 0 0
3946 1316 3 -1.1794 9.263035006691402 3.25818078080968 44.626369632892505 0 0 0
3947 1316 2 0.5897 10.193057161986097 3.288863733306048 44.850755972975975 0 0 0
3948 1316 2 0.5897 8.863151454521562 2.746981966488644 45.329932539385155 0 0 0
3949 1317 3 -1.1794 12.065713029448473 3.356403978132159 44.87366821496244 0 0 0
3950 1317 2 0.5897 12.323928646814009 3.176973013228768 43.969587938597 0 0 0
3951 1317 2 0.5897 12.8707804433385 3.246146465882153 45.37957495573153 0 0 0
3952 1318 3 -1.1794 14.628445422292854 3.2405134954546004 45.432580064595626 0 0 0
3953 1318 2 0.5897 14.746536018484731 3.05851035423616 44.500291794016405 0 0 0
3954 1318 2 0.5897 15.204809722175312 2.6165271908254524 45.87380240260244 0 0 0
3985 1329 3 -1.1794 9.422733939399635 5.900600002119305 44.83408214486669 0 0 0
3986 1329 2 0.5897 8.561558691581528 6.309210925645144 44.921524606362624 0 0 0
3987 1329 2 0.5897 9.239137952089049 4.962617008043747 44.78200250174672 0 0 0
3988 1330 3 -1.1794 12.185514683782532 6.224560248007303 44.5996730445792 0 0 0
3989 1330 2 0.5897 11.229900486402105 6.277745787158878 44.58536448279044 0 0 0
3990 1330 2 0.5897 12.373730736535766 5.414880835651713 45.07425276590726 0 0 0
3991 1331 3 -1.1794 15.273646845695161 5.960843805171626 44.68262445728649 0 0 0
3992 1331 2 0.5897 15.124299969752359 5.080185913376743 45.02667396909193 0 0 0
3993 1331 2 0.5897 14.472888663684154 6.440400633196355 44.89485928197191 0 0 0
3433 1145 3 -1.1794 21.00605976090197 6.298002959316528 39.234544283034836 0 0 0
3671 1224 2 0.5897 15.643434613904732 2.831134347269065 42.218601043004895 0 0 0
3385 1129 3 -1.1794 17.811692665755864 3.2409520503616176 39.11571495166375 0 0 0
3386 1129 2 0.5897 16.858335629790993 3.216387016660328 39.03362459161407 0 0 0
3389 1130 2 0.5897 20.692128622906203 3.593337199058552 39.808432732496584 0 0 0
3432 1144 2 0.5897 17.986978971098292 6.160884399177462 39.974544756795964 0 0 0
3435 1145 2 0.5897 20.077590457467355 6.5295553087446665 39.258211173692594 0 0 0
3673 1225 3 -1.1794 17.715308544941443 3.275604725660283 41.81258371829642 0 0 0
3674 1225 2 0.5897 18.487423843660352 3.0549221503010915 42.333514703187674 0 0 0
3675 1225 2 0.5897 17.955059934795955 3.0398513393484943 40.91638453368516 0 0 0
3676 1226 3 -1.1794 20.854202626108123 3.6700754359789123 41.64542579733975 0 0 0
3677 1226 2 0.5897 20.883743850923576 3.5907312910844382 42.5988741460494 0 0 0
3678 1226 2 0.5897 21.683092232651187 3.2952605237342008 41.34762099630423 0 0 0
3712 1238 3 -1.1794 17.77985391056444 6.075796366838792 41.82831156907171 0 0 0
3713 1238 2 0.5897 17.82260801393525 5.142478440070883 41.6201730141769 0 0 0
3714 1238 2 0.5897 18.06598751596497 6.131709807872303 42.74003146665672 0 0 0
3715 1239 3 -1.1794 21.20701134864295 6.3752932796667015 42.63913780922061 0 0 0
3716 1239 2 0.5897 20.745077689386697 5.627053013876191 42.261003340538025 0 0 0
3717 1239 2 0.5897 22.10048785180346 6.300033992031028 42.30407415007975 0 0 0
3955 1319 3 -1.1794 18.647719828666276 2.868978561500907 45.474075455270864 0 0 0
3956 1319 2 0.5897 18.909662673650093 1.950657094852246 45.40847253237082 0 0 0
3957 1319 2 0.5897 18.525803026420956 3.0173601385411146 46.41181276140525 0 0 0
3958 1320 3 -1.1794 21.277314205125492 3.6110966605366337 44.26832358438695 0 0 0
3959 1320 2 0.5897 20.51808164116443 3.2189466784932868 44.699619518398755 0 0 0
3960 1320 2 0.5897 21.309220875255754 4.50626585808459 44.60579354587031 0 0 0
3994 1332 3 -1.1794 18.424034068485586 6.050047377437479 44.50894996114018 0 0 0
3995 1332 2 0.5897 17.919109873342176 5.4025526675335005 45.0009199249549 0 0 0
3996 1332 2 0.5897 17.91856769693813 6.859051702242728 44.58799662164571 0 0 0
3997 1333 3 -1.1794 21.346593279762782 6.047337550545021 45.566315761732476 0 0 0
3998 1333 2 0.5897 20.798932706776203 5.808487053541606 46.31414718392015 0 0 0
3999 1333 2 0.5897 20.727100069711796 6.348427630510699 44.901631311459404 0 0 0
9138 0 1 0 19.59522471642597 0.7832653408781369 43.104453921482985 0 0 0
4002 1334 2 0.5897 23.599179691436266 6.169285089675496 45.08682453717423 0 0 0
3440 1147 2 0.5897 26.817672712673865 6.153718006219998 40.032943678771915 0 0 0
3393 1131 2 0.5897 24.490592048312873 2.960791951772105 38.9341944133923 0 0 0
3395 1132 2 0.5897 26.407935098524373 2.9231485635564605 40.243683940197315 0 0 0
3398 1133 2 0.5897 30.35264991186202 3.560487125670097 39.35262312553141 0 0 0
3438 1146 2 0.5897 23.76855620823837 5.94747663117604 40.068858569990624 0 0 0
3679 1227 3 -1.1794 23.597566641066457 3.015937269581444 42.14032355013238 0 0 0
3680 1227 2 0.5897 24.418474406490013 2.59801922935087 42.40049090181873 0 0 0
3681 1227 2 0.5897 23.03968429930882 2.952362964593787 42.91553838989423 0 0 0
3682 1228 3 -1.1794 27.108534484840888 3.0976523936104554 41.91962779526565 0 0 0
3683 1228 2 0.5897 28.049407073205607 3.169908483868963 41.75909833997011 0 0 0
3684 1228 2 0.5897 27.0381281208687 2.918314681703976 42.85723796981309 0 0 0
3685 1229 3 -1.1794 29.883465690014372 3.064255424090528 42.0509642579901 0 0 0
3686 1229 2 0.5897 30.745613224094622 2.966006502513803 41.64688421351086 0 0 0
3687 1229 2 0.5897 30.020213240045287 2.8284978659411255 42.96854282780158 0 0 0
3718 1240 3 -1.1794 23.950587727481988 5.787100913517715 41.96381885308357 0 0 0
3719 1240 2 0.5897 23.813696727388024 4.841452311293343 41.906884817173356 0 0 0
3720 1240 2 0.5897 24.10965357333336 5.951028777509004 42.893365867135 0 0 0
3721 1241 3 -1.1794 26.65063735560773 6.5278677294144 41.89698075809303 0 0 0
3722 1241 2 0.5897 25.74793973972145 6.213879376566516 41.94971666094629 0 0 0
3723 1241 2 0.5897 27.157193181498346 5.886939229606149 42.39582352513789 0 0 0
3724 1242 3 -1.1794 29.544969670136073 5.849900047012988 42.43840800169706 0 0 0
3725 1242 2 0.5897 29.800208642527494 4.935424430606452 42.31666727557202 0 0 0
3726 1242 2 0.5897 30.269377632778475 6.3528359515123105 42.06622250256627 0 0 0
3961 1321 3 -1.1794 26.970939738652397 2.6387839856779154 44.5166938090048 0 0 0
3962 1321 2 0.5897 26.906858460392225 3.563196856664044 44.756665453354834 0 0 0
3963 1321 2 0.5897 26.848153730365635 2.1678107990869426 45.340914490384705 0 0 0
3964 1322 3 -1.1794 30.28024199457375 2.9876913376309644 44.637493651615245 0 0 0
3965 1322 2 0.5897 30.086496307491007 3.8086083676591835 45.090031429233946 0 0 0
3966 1322 2 0.5897 30.020723393820806 2.3053351362198535 45.256583332892276 0 0 0
4000 1334 3 -1.1794 24.35471822779211 6.43931429139622 44.564829875111556 0 0 0
4001 1334 2 0.5897 25.103036210563396 6.022952935800746 44.992492920336296 0 0 0
4003 1335 3 -1.1794 27.225164150883987 5.4004383408851035 44.91462330695856 0 0 0
4004 1335 2 0.5897 28.174713103660906 5.387519224495398 44.79453268268165 0 0 0
4005 1335 2 0.5897 27.05742095279688 6.1988539363902975 45.415249562543515 0 0 0
4006 1336 3 -1.1794 30.10028977464744 5.810203776010319 45.043141760354686 0 0 0
4007 1336 2 0.5897 30.00258908280482 5.960126252375358 44.102817466157084 0 0 0
4008 1336 2 0.5897 29.871465468110184 6.648360406699133 45.44484413739731 0 0 0
3403 1135 3 -1.1794 36.50403791834802 2.2917152002538552 39.46187987025657 0 0 0
3448 1150 3 -1.1794 38.53043966563889 5.610421901804736 39.932590057023624 0 0 0
3402 1134 2 0.5897 32.39178741687295 2.5135799436590966 38.881497166875725 0 0 0
3450 1150 2 0.5897 38.76607595631315 4.740201950234551 39.61099295810977 0 0 0
3688 1230 3 -1.1794 32.59193901135826 2.5617263412220908 41.83575217960882 0 0 0
3689 1230 2 0.5897 32.65964802240388 1.6129153151910594 41.72895804658717 0 0 0
3690 1230 2 0.5897 32.85991737431412 2.721096181635345 42.740749824263 0 0 0
3691 1231 3 -1.1794 36.76317666979892 2.6679020203842834 42.467647268370115 0 0 0
3692 1231 2 0.5897 36.792863702210376 1.9444368404074526 41.84158913667447 0 0 0
3693 1231 2 0.5897 35.98021115940773 2.4996017088682385 42.991929676037415 0 0 0
3727 1243 3 -1.1794 32.057373245856226 6.779827493750945 41.7129656588592 0 0 0
3728 1243 2 0.5897 32.569172998567964 6.3548896320519015 42.40123945897051 0 0 0
3729 1243 2 0.5897 32.24542962910695 6.270284770536042 40.924781193773725 0 0 0
3730 1244 3 -1.1794 37.24927057403369 5.440126833974513 43.06974077582701 0 0 0
3731 1244 2 0.5897 36.645061595791994 6.105652236382518 42.74074315492099 0 0 0
3732 1244 2 0.5897 36.91742257749391 4.616733966845164 42.7117825457249 0 0 0
3735 1245 2 0.5897 39.10971786727692 5.513154690135351 42.68868258446139 0 0 0
3967 1323 3 -1.1794 33.0612605580754 3.1458350055605138 44.457322893285806 0 0 0
3968 1323 2 0.5897 33.19462749482067 4.002973481998411 44.86199417532482 0 0 0
3969 1323 2 0.5897 32.12654266119794 2.971355591432688 44.5672832269974 0 0 0
3970 1324 3 -1.1794 38.963694513389484 3.5034021109948927 44.783465964521696 0 0 0
3972 1324 2 0.5897 38.650248725866966 2.9635373691117066 44.057842325244984 0 0 0
4009 1337 3 -1.1794 32.93245530148251 5.5419141841661 45.51424972771 0 0 0
4010 1337 2 0.5897 32.94413864803959 5.482331616750835 46.469522145624325 0 0 0
4011 1337 2 0.5897 32.009708002401446 5.667502026646778 45.29289705400677 0 0 0
4012 1338 3 -1.1794 35.93751935115156 6.087718827753095 45.54538685035379 0 0 0
4013 1338 2 0.5897 35.02639225032049 6.086772500097179 45.25199561533838 0 0 0
4014 1338 2 0.5897 36.42928135874217 5.7380820159945705 44.802314324464255 0 0 0
4015 1339 3 -1.1794 39.11777396081925 6.387837342415067 45.2583295510708 0 0 0
4017 1339 2 0.5897 38.86293828576658 5.535060096431967 45.61055424112157 0 0 0
9104 0 1 0 35.0612142411106 5.037975500642619 40.74767677598629 0 0 0
4016 1339 2 0.5897 39.5844756754882 6.183087750188274 44.44808300472723 0 0 0
3409 1137 3 -1.1794 42.42038640064332 2.947169011782093 39.5802700737521 0 0 0
3449 1150 2 0.5897 39.05748891103107 5.724865295252395 40.723383137899475 0 0 0
3455 1152 2 0.5897 44.987026773224535 5.317476990702781 39.216020077098236 0 0 0
3733 1245 3 -1.1794 39.881106772898455 5.915718953399557 42.28976769496231 0 0 0
3414 1138 2 0.5897 44.27574077291718 2.771284723275541 38.960099547022004 0 0 0
3452 1151 2 0.5897 42.82558492947521 6.152100957313882 38.97684826820517 0 0 0
3694 1232 3 -1.1794 42.197967102097 3.413684525233347 42.30637722530709 0 0 0
3695 1232 2 0.5897 42.298471801995156 3.0526557884905867 41.42558839236347 0 0 0
3696 1232 2 0.5897 41.88995763446687 4.308895195046396 42.16509769888299 0 0 0
3697 1233 3 -1.1794 45.066658655034004 3.4487368392825766 41.710376793348445 0 0 0
3698 1233 2 0.5897 45.444753798711936 2.569901629534206 41.74078696848408 0 0 0
3699 1233 2 0.5897 44.207679609238106 3.354819643694208 42.12216207288212 0 0 0
3734 1245 2 0.5897 39.65370761271704 6.841995771856462 42.20894113666765 0 0 0
3736 1246 3 -1.1794 42.525607328462755 6.322825577646829 41.8057158598725 0 0 0
3737 1246 2 0.5897 42.489490310087035 6.1091222067540025 40.873375540751724 0 0 0
3738 1246 2 0.5897 41.634986828675714 6.170292709473708 42.12156515752338 0 0 0
3739 1247 3 -1.1794 45.33927634201655 6.257769745666531 42.35300515579618 0 0 0
3740 1247 2 0.5897 44.493659753746364 6.0679982066972284 41.94661588013218 0 0 0
3741 1247 2 0.5897 45.93182206987961 5.597492647406452 41.99362259948791 0 0 0
3971 1324 2 0.5897 39.86726222340108 3.2191188551164935 44.92123810597941 0 0 0
3973 1325 3 -1.1794 41.76319829117668 2.940680295787303 44.93798918251088 0 0 0
3974 1325 2 0.5897 42.671334788637736 2.8660275409811815 45.231156241403475 0 0 0
3975 1325 2 0.5897 41.82537549313877 3.0459833638309313 43.98863301055668 0 0 0
3976 1326 3 -1.1794 44.801749062558315 3.058825145997327 45.112061461457834 0 0 0
3977 1326 2 0.5897 45.437181897053065 2.997921122308677 44.39879584351481 0 0 0
3978 1326 2 0.5897 44.97392602912362 2.2883407696891727 45.65330174871815 0 0 0
4018 1340 3 -1.1794 41.954889444584026 6.576810114127538 44.85940745065197 0 0 0
4019 1340 2 0.5897 42.84018532990737 6.223843084696911 44.948284462291575 0 0 0
4020 1340 2 0.5897 41.456580215458494 6.153875261324084 45.55872566792158 0 0 0
4021 1341 3 -1.1794 44.63108274838685 5.92922013065443 45.03263709260608 0 0 0
4022 1341 2 0.5897 44.9562844262896 6.085912061535767 44.14611389546409 0 0 0
4023 1341 2 0.5897 44.662032742361035 4.978010986385198 45.134985156851 0 0 0
9097 0 1 0 39.488702364929 1.346981384868836 41.46766304081828 0 0 0
3460 1154 3 -1.1794 5.771655607152612 9.809146202480177 40.10092324576415 0 0 0
3461 1154 2 0.5897 6.014244694597725 10.686938815338703 39.80619816268967 0 0 0
3496 1166 3 -1.1794 3.5925736531186 11.903885027733384 39.14581741150397 0 0 0
3538 1180 3 -1.1794 6.32769646454035 15.645338270598108 39.01814786153443 0 0 0
3459 1153 2 0.5897 0.7707937351909981 10.216934663232367 39.1950531614185 0 0 0
3462 1154 2 0.5897 6.138384883087561 9.223651638906658 39.4383989747965 0 0 0
3501 1167 2 0.5897 6.77645009177421 13.287303250178612 39.06161601423989 0 0 0
3536 1179 2 0.5897 3.440351953199238 14.999318084938318 39.881812817999325 0 0 0
3742 1248 3 -1.1794 1.603941518441103 9.830935368527868 42.55762450524772 0 0 0
3743 1248 2 0.5897 0.8744195291580948 10.111633656547438 43.11010801135268 0 0 0
3744 1248 2 0.5897 2.2128792676079416 9.406115513672352 43.161740369046974 0 0 0
3745 1249 3 -1.1794 6.334468408803212 9.125197054985252 42.610193546285835 0 0 0
3746 1249 2 0.5897 5.552967753161865 8.962052322288601 43.13827722094009 0 0 0
3747 1249 2 0.5897 5.99791947932379 9.30163882175194 41.73165210057365 0 0 0
3784 1262 3 -1.1794 3.39139113646898 12.11491110974657 41.982481927104665 0 0 0
3785 1262 2 0.5897 3.5107343466912493 12.104968195177626 41.032802920968344 0 0 0
3786 1262 2 0.5897 2.852940182863145 11.344797784232886 42.16476715528963 0 0 0
3787 1263 3 -1.1794 6.093789808975311 11.865405581916795 42.543248707556195 0 0 0
3788 1263 2 0.5897 5.209970833748478 11.968502372830855 42.19044994389517 0 0 0
3789 1263 2 0.5897 6.194059069516941 10.921599435104385 42.667377476439555 0 0 0
3826 1276 3 -1.1794 3.7027742575727594 15.070700389628511 41.691597294918125 0 0 0
3827 1276 2 0.5897 3.391177906752097 14.266650098766718 42.10710137674217 0 0 0
3828 1276 2 0.5897 3.016696778234715 15.714096567469266 41.86928008741968 0 0 0
3829 1277 3 -1.1794 6.400057216681379 15.315281814661716 41.84324686050394 0 0 0
3830 1277 2 0.5897 6.602246542121597 15.418267653143662 40.913330051463326 0 0 0
3831 1277 2 0.5897 5.480783149424762 15.049096258349856 41.86092044543719 0 0 0
4024 1342 3 -1.1794 3.488669446871675 8.938838145049338 44.39556035624699 0 0 0
4025 1342 2 0.5897 3.094144615385171 8.185350375613183 44.834694830353406 0 0 0
4026 1342 2 0.5897 3.111520178197618 9.699148459917875 44.83818909142401 0 0 0
4027 1343 3 -1.1794 5.94971624369489 9.586487265492625 45.64063293868218 0 0 0
4028 1343 2 0.5897 6.712353088506013 9.136433960694244 45.27721938249722 0 0 0
4029 1343 2 0.5897 5.206125256313897 9.228317288732585 45.15584517887225 0 0 0
4066 1356 3 -1.1794 2.893495470016515 11.743366665813992 45.18152704346969 0 0 0
4067 1356 2 0.5897 3.5156370128859695 12.080121740233716 45.826327833365355 0 0 0
4068 1356 2 0.5897 2.575412608419742 12.522416203196348 44.72530601648711 0 0 0
4069 1357 3 -1.1794 6.239950124921462 12.245224836837357 45.292884950724094 0 0 0
4070 1357 2 0.5897 6.043590336110927 11.390082347407525 45.67551543311516 0 0 0
4071 1357 2 0.5897 6.1461222974361425 12.113274103774346 44.349477646777665 0 0 0
4108 1370 3 -1.1794 2.9273341226429164 14.722111418853824 44.840518539581204 0 0 0
4109 1370 2 0.5897 2.4893665635066986 15.528409174210491 45.113099508101165 0 0 0
4110 1370 2 0.5897 3.856115995150601 14.886650506209111 45.00338062409167 0 0 0
4111 1371 3 -1.1794 5.695682257219175 15.180781139512527 45.119408048149666 0 0 0
4113 1371 2 0.5897 5.975793281348774 14.265596727866942 45.104980724078835 0 0 0
9126 0 1 0 0.5153621351794833 13.76791937957031 42.449740127894984 0 0 0
3466 1156 3 -1.1794 15.08156990530327 8.330068983784821 39.30010731206906 0 0 0
3544 1182 3 -1.1794 11.906828979089905 15.18971954428144 39.11150282010873 0 0 0
3465 1155 2 0.5897 11.772270346117242 8.766039528581102 39.42333717656009 0 0 0
3504 1168 2 0.5897 9.375791181673078 12.293146580532918 39.5462175892903 0 0 0
3508 1170 3 -1.1794 15.153947255169642 11.72428895580284 39.269684962480596 0 0 0
3543 1181 2 0.5897 9.23892758344098 15.224030054154468 39.046310592164545 0 0 0
3546 1182 2 0.5897 11.495271725857236 15.542239592924545 38.32246405121605 0 0 0
3549 1183 2 0.5897 15.199855248870069 15.696008181891651 39.29628520102849 0 0 0
3748 1250 3 -1.1794 9.188163634995526 9.147907176057917 41.48672202556968 0 0 0
3749 1250 2 0.5897 10.09161387646345 9.006076378642694 41.76937906666776 0 0 0
3750 1250 2 0.5897 8.695941105526702 9.254389777789932 42.300731184238906 0 0 0
3751 1251 3 -1.1794 11.836355125613428 9.103132323893302 42.33390858678511 0 0 0
3752 1251 2 0.5897 12.737966345390706 8.788435033485214 42.2683745035895 0 0 0
3753 1251 2 0.5897 11.707137738188889 9.268394929562652 43.26783741476437 0 0 0
3754 1252 3 -1.1794 14.530859993681714 9.089249872365105 42.403033351404424 0 0 0
3755 1252 2 0.5897 14.94031073670654 8.291595287720494 42.06787633754911 0 0 0
3756 1252 2 0.5897 15.017235003872829 9.801414120272561 41.98770981846398 0 0 0
3790 1264 3 -1.1794 8.303013073077036 11.994312255196064 40.93998286373445 0 0 0
3791 1264 2 0.5897 8.611504414004095 11.099309146339625 41.08152851811952 0 0 0
3792 1264 2 0.5897 7.489831020301206 12.05005653639313 41.44184038785622 0 0 0
3793 1265 3 -1.1794 12.619868858718467 11.582691843370453 41.40511451318663 0 0 0
3794 1265 2 0.5897 12.428564226752535 10.699046145147674 41.71944668346775 0 0 0
3795 1265 2 0.5897 12.011922172144322 11.715552371608926 40.67780385412502 0 0 0
3796 1266 3 -1.1794 15.182048987521513 11.977096283125462 42.09777316875928 0 0 0
3797 1266 2 0.5897 15.321354284816884 12.234670456122183 41.18646558715781 0 0 0
3798 1266 2 0.5897 14.230366447283682 11.946110026848812 42.19561057842058 0 0 0
3832 1278 3 -1.1794 9.383179061246883 15.501182390278752 41.054433232572926 0 0 0
3834 1278 2 0.5897 8.775959550442519 15.037719363419598 41.63125065926985 0 0 0
3835 1279 3 -1.1794 12.159926692671606 15.671120667241015 41.99121644010645 0 0 0
3836 1279 2 0.5897 11.383707170666089 15.503696935707127 41.456720584628016 0 0 0
3837 1279 2 0.5897 12.834142177947998 15.10192432712898 41.62016237921468 0 0 0
3838 1280 3 -1.1794 14.958642256062062 15.23522183653745 41.99280037416614 0 0 0
3839 1280 2 0.5897 14.918344936593217 14.94174501779714 42.903008802754364 0 0 0
4030 1344 3 -1.1794 8.878191589513573 9.01557730153778 44.87650280265155 0 0 0
4031 1344 2 0.5897 9.822814698355664 8.870364677685021 44.823283003556945 0 0 0
4032 1344 2 0.5897 8.78324511169522 9.763909783266433 45.46575281434107 0 0 0
4033 1345 3 -1.1794 11.70863908711178 9.260865039903333 44.991347249928914 0 0 0
4034 1345 2 0.5897 12.294428587838958 8.5315703298547 45.19435436983643 0 0 0
4035 1345 2 0.5897 12.183633037698083 10.038764232865725 45.283727913221405 0 0 0
4072 1358 3 -1.1794 8.786783746210356 11.47494007161425 45.857245182563986 0 0 0
4073 1358 2 0.5897 9.100327368638542 11.35645991648538 44.96064898689676 0 0 0
4074 1358 2 0.5897 7.904531190937454 11.8326339770202 45.75765902738584 0 0 0
4075 1359 3 -1.1794 12.931419246518061 11.642309904791412 46.03064813981869 0 0 0
4076 1359 2 0.5897 12.517948889035829 12.504004489829557 46.08315635419502 0 0 0
4077 1359 2 0.5897 12.674377913463502 11.202989384683375 46.84130212382568 0 0 0
4078 1360 3 -1.1794 15.412877620618907 12.049844304590176 44.809371211453275 0 0 0
4079 1360 2 0.5897 15.275021848464025 11.974941543541066 43.86511549525512 0 0 0
4080 1360 2 0.5897 14.546331561281201 11.907939431629696 45.190415524698686 0 0 0
4114 1372 3 -1.1794 9.17158593248607 15.676035446862214 45.34207217595162 0 0 0
4115 1372 2 0.5897 10.09432100234805 15.42153481399791 45.337290589699435 0 0 0
4116 1372 2 0.5897 8.709452679651612 14.897278102436479 45.652236306524344 0 0 0
4117 1373 3 -1.1794 11.96867882313318 15.368156109515912 45.13291805329773 0 0 0
4119 1373 2 0.5897 11.954453146106673 15.8624937589222 44.313368893651706 0 0 0
4120 1374 3 -1.1794 14.988579749199486 14.822855687765081 44.748252971887624 0 0 0
4121 1374 2 0.5897 15.145507122434626 13.885352879773661 44.860925665774 0 0 0
4122 1374 2 0.5897 14.067372063498492 14.9414926788941 44.979627007483 0 0 0
9108 0 1 0 10.47139396304126 12.909555020681582 43.47034600014296 0 0 0
9099 0 1 0 21.829645420016814 14.201733935631788 39.995131326894686 0 0 0
3470 1157 2 0.5897 18.10827381422281 9.060875403265468 39.478152931199006 0 0 0
3513 1171 2 0.5897 17.20613561109869 11.418513111421726 38.992086160591725 0 0 0
3516 1172 2 0.5897 20.526885501782154 11.178374107029235 40.257009460694334 0 0 0
3550 1184 3 -1.1794 17.145502173272472 14.721855077968776 39.35024780354047 0 0 0
3551 1184 2 0.5897 17.896181644872936 15.227643078654713 39.03897508687818 0 0 0
3554 1185 2 0.5897 19.748450090523388 15.955960389870272 37.42372789837992 0 0 0
3757 1253 3 -1.1794 18.21846076863044 9.59682615698166 41.39472340150338 0 0 0
3758 1253 2 0.5897 19.093739467986605 9.310272340395041 41.65550296074925 0 0 0
3759 1253 2 0.5897 17.64801583876275 9.302101750499302 42.10462620655251 0 0 0
3760 1254 3 -1.1794 20.885257583069805 8.900103811614906 42.13372951558917 0 0 0
3761 1254 2 0.5897 21.815540360994518 9.078627981704466 41.996124977754555 0 0 0
3762 1254 2 0.5897 20.849178737737056 7.9684812573264825 42.35054677945701 0 0 0
3799 1267 3 -1.1794 17.93700703599906 12.130630780599237 42.296392688344355 0 0 0
3800 1267 2 0.5897 18.140667757669604 11.28398636125515 41.89896668558111 0 0 0
3801 1267 2 0.5897 16.980779395126802 12.173616078877536 42.29281078408242 0 0 0
3802 1268 3 -1.1794 21.243066233165635 11.559661993957514 42.07601048162016 0 0 0
3803 1268 2 0.5897 20.981805593477592 10.742135247769575 42.49983254687403 0 0 0
3804 1268 2 0.5897 21.397953356094664 12.166445403107145 42.799927619007484 0 0 0
3806 1269 2 0.5897 23.961071993018898 11.525534790348951 42.1631777114269 0 0 0
3841 1281 3 -1.1794 17.77945763391657 14.901745907286093 42.18565897408274 0 0 0
3842 1281 2 0.5897 18.02649109786479 13.995270752583933 42.00260198392215 0 0 0
3843 1281 2 0.5897 16.901757307779544 14.990965886631324 41.8142901116288 0 0 0
4036 1346 3 -1.1794 16.97498861174127 9.373972341388788 43.90950778510945 0 0 0
4037 1346 2 0.5897 16.026920168202345 9.489310975932044 43.84551267247684 0 0 0
4038 1346 2 0.5897 17.266212688907476 10.089632511453432 44.474531746849294 0 0 0
4039 1347 3 -1.1794 21.57633575913912 9.2885142316279 44.84253269549525 0 0 0
4040 1347 2 0.5897 21.362204488419017 8.5700800260234 45.43770673932484 0 0 0
4041 1347 2 0.5897 21.30166280948481 8.975984624290213 43.98049276104586 0 0 0
4044 1348 2 0.5897 23.312906626508962 9.198771285585936 45.15745946855686 0 0 0
4081 1361 3 -1.1794 18.289122672199394 11.782516936416375 44.96126089064786 0 0 0
4082 1361 2 0.5897 18.165781330249253 11.964294235471636 44.02960868388101 0 0 0
4083 1361 2 0.5897 17.436363022466566 11.964330111562747 45.35619987542896 0 0 0
4084 1362 3 -1.1794 21.217456617171024 12.161347782866669 44.879248654315724 0 0 0
4085 1362 2 0.5897 21.337135037327965 11.215705455226171 44.96682452084372 0 0 0
4086 1362 2 0.5897 20.274088611894165 12.293568261668279 44.97309115148483 0 0 0
4123 1375 3 -1.1794 18.387581562225815 15.436569097667613 44.982357424136374 0 0 0
4124 1375 2 0.5897 17.6835782170631 15.013180873527373 45.47363493782245 0 0 0
4125 1375 2 0.5897 18.21403909883091 15.20808427653735 44.06917092894303 0 0 0
4126 1376 3 -1.1794 21.309243820217397 15.552803755733803 44.39014723148717 0 0 0
4127 1376 2 0.5897 21.122971266618787 14.642894762193711 44.62166426337509 0 0 0
4128 1376 2 0.5897 20.45763359613117 15.988445686959137 44.424905968619996 0 0 0
2023 675 3 -1.1794 41.47309819992082 6.117774452178753 23.897324636981743 0 0 0
3477 1159 2 0.5897 26.860154199888537 8.854201133424215 39.211805528240866 0 0 0
3478 1160 3 -1.1794 30.30677305558299 10.082372890809454 41.3061454958309 0 0 0
3479 1160 2 0.5897 31.149677405432765 10.155943070908942 40.858560913931505 0 0 0
3846 1282 2 0.5897 23.72592460315474 15.228774707010972 43.109594038351695 0 0 0
3472 1158 3 -1.1794 23.681718485863694 8.697738225572074 39.49694824803679 0 0 0
3480 1160 2 0.5897 29.802161048050966 9.471820405285595 40.76872119101263 0 0 0
3518 1173 2 0.5897 24.0550236361107 11.468234817634603 38.777847106563925 0 0 0
3522 1174 2 0.5897 26.377769846416424 12.19256153958952 39.78269973648105 0 0 0
3558 1186 2 0.5897 23.96911885738575 15.33697592215931 39.27004820912388 0 0 0
3560 1187 2 0.5897 27.290827231480037 15.003625220247258 40.453553070093314 0 0 0
3564 1188 2 0.5897 30.225818269430896 15.419410404417002 39.887769190872454 0 0 0
3763 1255 3 -1.1794 23.479635286297082 9.428511031081895 42.1496268417011 0 0 0
3764 1255 2 0.5897 23.6165065663636 9.178096807329576 41.23595791852711 0 0 0
3765 1255 2 0.5897 23.793000475476273 8.677612099524787 42.65379441843996 0 0 0
3766 1256 3 -1.1794 27.930226279805396 8.88926748495637 40.91732767245912 0 0 0
3767 1256 2 0.5897 28.325875176857892 9.22450770323672 41.72188211977316 0 0 0
3768 1256 2 0.5897 27.435280363086473 8.118885842242925 41.196204966306 0 0 0
3805 1269 3 -1.1794 24.667323451511535 12.114798523203463 42.42814751671984 0 0 0
3807 1269 2 0.5897 24.7118260496997 12.023316732390539 43.37992611946454 0 0 0
3808 1270 3 -1.1794 27.57904688105345 12.073555272967528 41.136655478745105 0 0 0
3809 1270 2 0.5897 26.95942101835806 11.39189788658461 41.39673132033898 0 0 0
3810 1270 2 0.5897 28.41990421878508 11.62098553457782 41.07053580341405 0 0 0
3844 1282 3 -1.1794 24.332924479930888 15.137184147852782 42.375159141847085 0 0 0
3845 1282 2 0.5897 24.649636807585612 14.23598495499254 42.43652648983197 0 0 0
3847 1283 3 -1.1794 27.75363087460247 14.646585298593367 41.92541316909486 0 0 0
3848 1283 2 0.5897 27.63164747811068 13.70869983352071 41.77802644194774 0 0 0
3849 1283 2 0.5897 27.31407396685523 14.817797347678034 42.75830453431702 0 0 0
3850 1284 3 -1.1794 30.48612932492828 15.057008335984136 41.796584521911335 0 0 0
3851 1284 2 0.5897 31.092742742760233 14.356856000619103 42.037496969397296 0 0 0
3852 1284 2 0.5897 29.619375604695737 14.655702794603794 41.859237236939464 0 0 0
4042 1348 3 -1.1794 24.242305637936642 9.190693081055354 45.38633869543728 0 0 0
4043 1348 2 0.5897 24.527795959279505 8.2964398333933 45.19915186754735 0 0 0
4045 1349 3 -1.1794 27.04473239163981 7.881064219381356 46.20851776864563 0 0 0
4046 1349 2 0.5897 27.950460342172388 8.028717467879414 46.480707931827546 0 0 0
4047 1349 2 0.5897 26.548401755479663 8.577625424888478 46.63827399205106 0 0 0
4048 1350 3 -1.1794 29.894709805491196 8.604412886342335 45.379481767211225 0 0 0
4049 1350 2 0.5897 30.74823574243829 8.9018461094136 45.694537188192896 0 0 0
4050 1350 2 0.5897 29.617654799084832 9.281259006310446 44.76194479912592 0 0 0
4087 1363 3 -1.1794 24.209524213211868 12.010316107099335 45.00299019487148 0 0 0
4088 1363 2 0.5897 24.172779901034527 11.077286699119028 45.21355951791989 0 0 0
4089 1363 2 0.5897 23.29518006740211 12.293492893544109 45.007262219393574 0 0 0
4090 1364 3 -1.1794 26.860333153426584 13.135061773114684 46.11819941689022 0 0 0
4091 1364 2 0.5897 27.697234769829215 12.838974582605013 45.7602048630604 0 0 0
4092 1364 2 0.5897 26.243002894311346 12.439344443800112 45.8921181504391 0 0 0
4093 1365 3 -1.1794 29.82130578430396 12.4602083905957 45.33572267108507 0 0 0
4094 1365 2 0.5897 30.723603735157198 12.37375767960439 45.02812460982337 0 0 0
4095 1365 2 0.5897 29.90414755739401 12.753630721429028 46.24306628169821 0 0 0
4129 1377 3 -1.1794 26.859952968083448 15.520338215204491 44.79915069060933 0 0 0
4130 1377 2 0.5897 27.746960170099076 15.483567011172372 45.15705848831241 0 0 0
4131 1377 2 0.5897 26.415535926533767 14.763404871640732 45.18095860103937 0 0 0
4132 1378 3 -1.1794 29.58229532983928 15.178992196378191 45.39746141597537 0 0 0
4133 1378 2 0.5897 30.076502402515658 15.737154303711321 44.79708935884198 0 0 0
4134 1378 2 0.5897 29.662450377766092 14.299459041792435 45.02836879732441 0 0 0
9080 0 1 0 27.095526643578573 10.295908608845114 43.903692242630285 0 0 0
3481 1161 3 -1.1794 32.74068037513186 9.398640537965461 39.63588508516182 0 0 0
3565 1189 3 -1.1794 33.10120647980335 14.0348262899233 38.99257408028719 0 0 0
3573 1191 2 0.5897 37.61987936237605 15.463034528833006 39.94771398271692 0 0 0
3483 1161 2 0.5897 33.69745938164499 9.409675309760647 39.662039294276624 0 0 0
3484 1162 3 -1.1794 35.44187822914453 9.061946207544066 39.28910681344819 0 0 0
3486 1162 2 0.5897 36.35312491069675 9.243294922007234 39.519269815926364 0 0 0
3525 1175 2 0.5897 36.036269052263826 12.141797739274809 40.22532246302818 0 0 0
3528 1176 2 0.5897 38.00059779365095 12.268303659062795 39.10167805257956 0 0 0
3567 1189 2 0.5897 33.4186493727716 13.132035924198524 38.97180221886603 0 0 0
3769 1257 3 -1.1794 33.00558230713347 9.313163763556846 42.44037189489437 0 0 0
3770 1257 2 0.5897 32.776526955599536 10.080381722332032 41.91583161388854 0 0 0
3771 1257 2 0.5897 32.56037677510163 8.58478918057051 42.00736386735378 0 0 0
3772 1258 3 -1.1794 36.17113330691646 9.026446386201192 42.618584295758055 0 0 0
3773 1258 2 0.5897 36.60234596915327 9.657511966347306 42.04235186373817 0 0 0
3774 1258 2 0.5897 35.23584619045508 9.166753156291165 42.47098904860055 0 0 0
3775 1259 3 -1.1794 39.566412095451035 8.483666427793466 42.09764125189811 0 0 0
3776 1259 2 0.5897 39.23116649946038 8.780092830082285 42.943793555143294 0 0 0
3811 1271 3 -1.1794 32.667880688301466 12.3139018334949 41.86801552119109 0 0 0
3812 1271 2 0.5897 33.60415569778151 12.34728031787339 41.67178364957502 0 0 0
3813 1271 2 0.5897 32.62583240053829 12.152122978880211 42.810507673076536 0 0 0
3814 1272 3 -1.1794 35.392624670250896 12.344718350341994 41.780779304402955 0 0 0
3815 1272 2 0.5897 35.751349063243204 13.215996467112411 41.949371080316425 0 0 0
3816 1272 2 0.5897 35.766593211119215 11.794001633861278 42.46859508613903 0 0 0
3817 1273 3 -1.1794 38.848197208152655 11.677711393696683 42.20814645254801 0 0 0
3819 1273 2 0.5897 38.488156422060285 11.802110625268224 43.08628526291294 0 0 0
3853 1285 3 -1.1794 33.51854599799072 15.279404460792135 41.838730411020684 0 0 0
3854 1285 2 0.5897 33.07975853310997 14.576857971827845 41.35901564849089 0 0 0
3855 1285 2 0.5897 33.179802056794394 15.208563277437143 42.731180343192015 0 0 0
3856 1286 3 -1.1794 36.22173281108232 14.921514340061737 42.20429135166407 0 0 0
3857 1286 2 0.5897 36.25933047290114 15.18594677093373 43.12347238568825 0 0 0
3858 1286 2 0.5897 35.299967887194846 15.01705299095466 41.964596404419424 0 0 0
3861 1287 2 0.5897 38.65174963230346 14.874070517102849 41.89887435082357 0 0 0
4051 1351 3 -1.1794 32.70867714048578 9.26777614749937 45.320541998311484 0 0 0
4052 1351 2 0.5897 33.57177691121876 9.089764471711623 45.69417629269592 0 0 0
4053 1351 2 0.5897 32.830826974973505 9.16869137259614 44.37635265672138 0 0 0
4054 1352 3 -1.1794 35.59372186598026 9.392642808291878 45.471555529587214 0 0 0
4055 1352 2 0.5897 35.914083109301146 9.442120466295819 44.570915472549935 0 0 0
4056 1352 2 0.5897 36.01724770573205 8.614756211540795 45.83452959870802 0 0 0
4057 1353 3 -1.1794 38.85280426883534 9.022434173855993 44.68344852276233 0 0 0
4059 1353 2 0.5897 38.807151986570545 8.102135607102438 44.94267489723171 0 0 0
4096 1366 3 -1.1794 32.351322009294 12.054127766386728 44.47414169540649 0 0 0
4097 1366 2 0.5897 32.54017936173537 11.150882547237504 44.7285325346465 0 0 0
4098 1366 2 0.5897 33.023945828015286 12.573242590496982 44.91496927693494 0 0 0
4099 1367 3 -1.1794 36.527473672985124 11.872142506404815 44.284723114982164 0 0 0
4100 1367 2 0.5897 36.26113619520697 12.75923060553646 44.52632412536027 0 0 0
4101 1367 2 0.5897 36.264171377082064 11.331339179186154 45.02932776469111 0 0 0
4135 1379 3 -1.1794 32.90370087875651 14.986458296145221 44.85342858549851 0 0 0
4136 1379 2 0.5897 32.23242264049152 14.727779230804076 45.484857611942715 0 0 0
4137 1379 2 0.5897 33.73037583368596 14.875608544813085 45.32305955922959 0 0 0
4138 1380 3 -1.1794 35.925778655002546 15.022364532481255 45.14018389723321 0 0 0
4139 1380 2 0.5897 36.80033682448168 14.743670219597364 45.41167872942428 0 0 0
4140 1380 2 0.5897 35.940080082492706 15.975560007420324 45.226473147771515 0 0 0
4141 1381 3 -1.1794 38.72291957584041 14.73342059012717 45.21784627086002 0 0 0
3489 1163 2 0.5897 38.628136335589694 9.340520983656608 40.87239547881859 0 0 0
4143 1381 2 0.5897 38.77362862487029 14.584953355556467 44.273591040190105 0 0 0
3490 1164 3 -1.1794 41.8671005465189 9.604687976413258 39.51964467212336 0 0 0
3494 1165 2 0.5897 45.23273779044369 9.726579315504708 39.07204047671691 0 0 0
3531 1177 2 0.5897 40.75348546474602 12.440099958257553 38.97946129627736 0 0 0
3532 1178 3 -1.1794 46.36721234831718 10.946140506674626 39.640389155231915 0 0 0
3574 1192 3 -1.1794 42.47006697424614 15.09890334294304 40.593707688347656 0 0 0
3576 1192 2 0.5897 42.511180043461 14.317639932002496 40.04219186089886 0 0 0
3859 1287 3 -1.1794 39.09044119087293 14.325732554067779 42.549341172933744 0 0 0
4142 1381 2 0.5897 39.62902589476926 14.886573593592006 45.48570322402473 0 0 0
3492 1164 2 0.5897 41.947628554560374 9.577184039353986 40.47305469811466 0 0 0
3534 1178 2 0.5897 45.86738194422125 11.242767874491603 40.40092427538448 0 0 0
3572 1191 2 0.5897 39.07895614442726 15.059716762713727 39.92968708998755 0 0 0
3777 1259 2 0.5897 40.47475763270741 8.785071417487682 42.08045608604383 0 0 0
3778 1260 3 -1.1794 42.1564249787565 9.002544903716574 42.2139386356329 0 0 0
3779 1260 2 0.5897 42.237693489100394 8.050150485280822 42.16322125361878 0 0 0
3780 1260 2 0.5897 42.03412007711477 9.183679917298246 43.145852552861655 0 0 0
3781 1261 3 -1.1794 44.73831663951839 8.972194057854342 42.28377557080806 0 0 0
3782 1261 2 0.5897 45.08085768442338 8.083893148297886 42.18468470309758 0 0 0
3783 1261 2 0.5897 43.79271394014881 8.879068513818314 42.168038473978285 0 0 0
3818 1273 2 0.5897 39.79620936123606 11.735841437648576 42.32700648103742 0 0 0
3820 1274 3 -1.1794 41.65302088875944 12.029479220873725 41.94423439985143 0 0 0
3821 1274 2 0.5897 42.48532702761558 11.921051559339524 41.48407991885489 0 0 0
3822 1274 2 0.5897 41.89830010597461 12.354486037332851 42.81051489853729 0 0 0
3823 1275 3 -1.1794 44.678120651979235 11.795596739861688 41.63462157274496 0 0 0
3824 1275 2 0.5897 44.752806772489436 10.868487417018773 41.860727096273955 0 0 0
3825 1275 2 0.5897 44.76635521840051 12.254247855611299 42.47013716812231 0 0 0
3860 1287 2 0.5897 39.02265235582912 13.437394195148379 42.19935328440547 0 0 0
3862 1288 3 -1.1794 41.47111622774668 15.754173966324617 43.175573139014794 0 0 0
3863 1288 2 0.5897 42.033905321606326 15.4761185805965 42.45294908486742 0 0 0
3864 1288 2 0.5897 40.650437363507336 15.281656463052737 43.03612669106764 0 0 0
3865 1289 3 -1.1794 44.579648085652934 15.539918303686758 41.99985191874649 0 0 0
3866 1289 2 0.5897 44.92037277942925 16.406837193695257 41.77941883179192 0 0 0
3867 1289 2 0.5897 43.905490531622206 15.37244964754305 41.341292938286685 0 0 0
4058 1353 2 0.5897 39.38854502883491 9.436112228374444 45.36026766870865 0 0 0
4060 1354 3 -1.1794 42.015904259573176 9.266523589473294 44.90292926036111 0 0 0
4061 1354 2 0.5897 42.9554835856735 9.321192426401305 45.077382506533255 0 0 0
4062 1354 2 0.5897 41.81771789520627 8.331088624907414 44.946696098470156 0 0 0
4063 1355 3 -1.1794 44.70631591370823 9.276975637703725 44.97447108380667 0 0 0
4064 1355 2 0.5897 45.00409445416812 8.478441432826592 45.4102495939146 0 0 0
4065 1355 2 0.5897 44.812572004877445 9.094747304464066 44.04080392223336 0 0 0
4102 1368 3 -1.1794 42.224066518131536 12.324376988996018 44.61476006599985 0 0 0
4103 1368 2 0.5897 42.25829698865413 12.810863626782751 45.43840533514848 0 0 0
4104 1368 2 0.5897 41.91158365198203 11.45427516877351 44.86277139016319 0 0 0
4105 1369 3 -1.1794 44.86137953610624 12.412586218782844 44.64855066366852 0 0 0
4106 1369 2 0.5897 43.907201151581575 12.450642130738249 44.58276840483931 0 0 0
4107 1369 2 0.5897 45.0437853981762 11.53633252708085 44.987872708634896 0 0 0
4144 1382 3 -1.1794 41.64009902237742 14.937047017888675 45.684026892388715 0 0 0
4145 1382 2 0.5897 41.742610952690704 15.227979875129108 44.777891499441125 0 0 0
4146 1382 2 0.5897 42.077709400086256 15.611437058864595 46.20357203672966 0 0 0
4147 1383 3 -1.1794 45.116062614421686 15.591993004931595 44.67399610247063 0 0 0
4148 1383 2 0.5897 44.655778692995774 15.229615924634176 43.91699263737652 0 0 0
4149 1383 2 0.5897 45.71562550054334 14.897012652355732 44.94558163503109 0 0 0
3578 1193 2 0.5897 2.6569369903591684 17.68378932008447 39.41771730698463 0 0 0
3617 1206 2 0.5897 3.4456907167803648 21.28316302649058 39.80996759680416 0 0 0
3618 1206 2 0.5897 2.9790705641738335 20.130533236705865 38.946482986458086 0 0 0
2028 676 2 0.5897 46.24144541844593 5.92595199523462 23.75007307739729 0 0 0
4112 1371 2 0.5897 6.149891635335398 15.582481591150271 44.37875777044122 0 0 0
4191 1397 2 0.5897 5.434273989112044 21.455305138921187 44.765675238945924 0 0 0
4190 1397 2 0.5897 6.298873377632828 20.24187573677678 44.49743577619259 0 0 0
4189 1397 3 -1.1794 6.079690251118837 21.106734156266246 44.150721312546956 0 0 0
4188 1396 2 0.5897 3.180866686205357 21.06054276828204 45.428799733810926 0 0 0
4187 1396 2 0.5897 3.4473562529374764 21.73077995447669 44.097762132590894 0 0 0
3868 1290 3 -1.1794 3.049492570818897 18.012897689693254 42.14106664161672 0 0 0
3869 1290 2 0.5897 4.003982589311036 17.957283382731575 42.186758620632475 0 0 0
3870 1290 2 0.5897 2.792745574389091 18.41766506477892 42.96960524564767 0 0 0
3871 1291 3 -1.1794 5.683712366919218 17.962403247143587 42.62117499786087 0 0 0
3872 1291 2 0.5897 6.168256880221828 18.656792994541036 42.174776728783165 0 0 0
3873 1291 2 0.5897 6.072600682674389 17.150732821158808 42.295308610553285 0 0 0
3907 1303 3 -1.1794 2.839231223969222 20.749197214011634 41.833584101406785 0 0 0
3908 1303 2 0.5897 3.03357008469177 19.819066591827998 41.718160093718836 0 0 0
3909 1303 2 0.5897 1.9384411230266727 20.84628514335551 41.524742381058914 0 0 0
3910 1304 3 -1.1794 6.560848061400834 20.318607461239232 41.48325355058493 0 0 0
3911 1304 2 0.5897 6.580893640886552 20.81325933357727 42.30249128252669 0 0 0
3912 1304 2 0.5897 6.172157263664626 20.920767301091256 40.84878140079734 0 0 0
4150 1384 3 -1.1794 2.9899906501346836 17.646258383649233 44.985541205019736 0 0 0
4151 1384 2 0.5897 3.5563493590981388 17.05652911372898 44.48785742340764 0 0 0
4152 1384 2 0.5897 3.3495200259267746 17.632505261999118 45.8725481729671 0 0 0
4153 1385 3 -1.1794 6.374977265306923 18.233535501998986 45.1886750668663 0 0 0
4154 1385 2 0.5897 6.071220083789871 18.150104971711706 44.28479298712301 0 0 0
4155 1385 2 0.5897 6.109612539274948 17.414791587701913 45.607568671457635 0 0 0
4186 1396 3 -1.1794 3.5586713186727548 21.849902363939822 45.04097567680904 0 0 0
9118 0 1 0 0.5734508768966647 20.10524481461512 44.05788859137484 0 0 0
4179 1393 2 0.5897 39.92571497021996 17.884489305515213 45.616035257719226 0 0 0
8069 2690 2 0.5897 12.06089018026515 23.239264611655308 39.37728747116056 0 0 0
3622 1208 3 -1.1794 9.498228384084763 20.48940563612906 39.220017088400624 0 0 0
3629 1210 2 0.5897 15.094340850064896 19.890905936922895 39.112255064542275 0 0 0
3840 1280 2 0.5897 14.7927641422953 16.17691629087963 42.0367082550309 0 0 0
4118 1373 2 0.5897 12.01186632577864 16.03725599882536 45.816052350769475 0 0 0
4193 1398 2 0.5897 14.940046331808212 20.705879980433593 45.3020418288567 0 0 0
4192 1398 3 -1.1794 15.057345879948214 21.52788209314792 44.82582213370146 0 0 0
3585 1195 2 0.5897 8.7214367312456 17.715113770155185 39.686833497343 0 0 0
3624 1208 2 0.5897 8.561382685353927 20.630039226246698 39.082994003388585 0 0 0
3627 1209 2 0.5897 12.223450233005433 21.230093194045725 40.27806620777894 0 0 0
3833 1278 2 0.5897 9.399277142208707 16.396536985634913 41.39253516500359 0 0 0
3874 1292 3 -1.1794 9.13265825147397 17.94251048545259 42.053874205156234 0 0 0
3875 1292 2 0.5897 9.92444103007675 18.439142269703346 41.84730693346829 0 0 0
3876 1292 2 0.5897 9.066198954356715 17.982742756955773 43.007917062351105 0 0 0
3877 1293 3 -1.1794 11.784517777943352 18.454321266387815 42.07057829573721 0 0 0
3878 1293 2 0.5897 11.896576590588735 18.48168766644749 43.02080240635728 0 0 0
3879 1293 2 0.5897 11.922819891495246 17.535919505075054 41.83896947360689 0 0 0
3880 1294 3 -1.1794 14.713504354561229 18.012301341537064 42.33259364999493 0 0 0
3881 1294 2 0.5897 14.258664484910318 18.48639771476242 41.63647207489778 0 0 0
3913 1305 3 -1.1794 12.131332785444487 21.148524498049834 42.067879511154594 0 0 0
3914 1305 2 0.5897 11.888316760447655 20.22613908859504 41.988003088764 0 0 0
3915 1305 2 0.5897 12.9241697870802 21.142244150236532 42.60416490126892 0 0 0
4156 1386 3 -1.1794 9.202250676319165 18.286894843698153 45.143178106192316 0 0 0
4157 1386 2 0.5897 9.362530363638882 17.368451539188786 45.35998290662483 0 0 0
4158 1386 2 0.5897 8.28999074870144 18.43642242482632 45.39148274866558 0 0 0
4159 1387 3 -1.1794 11.901965110539628 18.246991915165452 44.786404441256565 0 0 0
4160 1387 2 0.5897 12.679212656838374 18.597037074896573 45.22182066670812 0 0 0
4161 1387 2 0.5897 11.17420375005395 18.747047658249897 45.15591808674569 0 0 0
4162 1388 3 -1.1794 14.668890447460706 18.729860485312475 45.361780316924786 0 0 0
4163 1388 2 0.5897 15.381637205350406 18.15469133185912 45.63999766954454 0 0 0
4164 1388 2 0.5897 14.693507984358192 18.697165647236034 44.405454941314034 0 0 0
8388 2796 2 0.5897 14.69539105446357 22.739831041979855 41.46429574197857 0 0 0
3631 1211 3 -1.1794 17.8526647716453 21.23734099576086 38.93306718436009 0 0 0
3633 1211 2 0.5897 17.25304274761833 20.49124642977263 38.927671800316865 0 0 0
3635 1212 2 0.5897 20.617839017681515 21.249199573382928 39.16698639901289 0 0 0
4194 1398 2 0.5897 16.00588874756646 21.620312027759088 44.73663119345939 0 0 0
4200 1400 2 0.5897 20.323757409143735 20.76113777335539 44.08976560014682 0 0 0
4199 1400 2 0.5897 21.233267097898825 20.80689451286038 45.29914398192462 0 0 0
4198 1400 3 -1.1794 20.388145541915765 20.471596465379424 44.999850096979294 0 0 0
4197 1399 2 0.5897 18.660564518934 21.219404494367964 44.700932603657044 0 0 0
4196 1399 2 0.5897 17.779976747295926 20.642372573586478 45.78881799574951 0 0 0
4195 1399 3 -1.1794 17.744825338565533 21.054624398961664 44.92565820057263 0 0 0
3588 1196 2 0.5897 17.00326607856742 18.301185775841148 40.058423508444015 0 0 0
3591 1197 2 0.5897 21.233481031561887 17.824538927554975 39.959479726991205 0 0 0
3634 1212 3 -1.1794 20.41042240162363 20.522210550613796 39.75409681132481 0 0 0
3882 1294 2 0.5897 15.632310855886669 18.260948674738966 42.23158936670832 0 0 0
3883 1295 3 -1.1794 17.648800936537903 18.263178360511013 42.19519212958624 0 0 0
3884 1295 2 0.5897 18.2715539850696 17.60059317183446 41.89620818884806 0 0 0
3885 1295 2 0.5897 17.677394952004125 18.205794013325104 43.15024257767383 0 0 0
3886 1296 3 -1.1794 20.498974985466994 17.855582745898275 41.46871716127986 0 0 0
3887 1296 2 0.5897 20.389091315948836 18.702069170536742 41.901866298405956 0 0 0
3888 1296 2 0.5897 21.381772966477126 17.575242456636616 41.7101896172837 0 0 0
3916 1306 3 -1.1794 19.530623858183105 20.303579359606758 42.4564505531681 0 0 0
3917 1306 2 0.5897 18.77204330743916 19.750876488668 42.26854398875099 0 0 0
3918 1306 2 0.5897 19.75970828068488 20.691858733603627 41.612062010893766 0 0 0
4165 1389 3 -1.1794 17.99739155634896 18.11076304415074 44.89159453746267 0 0 0
4166 1389 2 0.5897 18.801465188219883 18.594395248818273 45.08079742837785 0 0 0
4167 1389 2 0.5897 18.228902304081554 17.193595307771886 45.03802050357709 0 0 0
2147 716 2 0.5897 3.8652022820989766 17.98959048128879 23.724300321370865 0 0 0
9117 0 1 0 22.431092475169574 22.180905030996193 41.59098034195151 0 0 0
3639 1213 2 0.5897 22.574910999688356 20.689470697427872 38.78397082954426 0 0 0
3889 1297 3 -1.1794 23.163292023163297 17.43782269317826 41.565545735289085 0 0 0
8706 2902 2 0.5897 25.254089026212878 22.723010037764517 46.696012741577164 0 0 0
8712 2904 2 0.5897 30.332173820329746 22.511006763148902 45.25499543238413 0 0 0
8076 2692 2 0.5897 17.2744487854102 23.217434895745978 39.27466870326391 0 0 0
9281 0 1 0 25.290825697318244 22.441390214111376 39.140765072132275 0 0 0
3592 1198 3 -1.1794 24.867581609515724 18.507579802720493 39.543760285565895 0 0 0
3595 1199 3 -1.1794 27.58578490545578 17.712961947709456 39.258778963295114 0 0 0
3596 1199 2 0.5897 27.5560855857629 16.758877217400425 39.32999873815258 0 0 0
4209 1403 2 0.5897 29.147064071540537 20.77725215517618 44.961995048740995 0 0 0
4208 1403 2 0.5897 30.291394643054893 19.91907063099408 45.45790557410236 0 0 0
4207 1403 3 -1.1794 30.090959604496966 20.79205910478569 45.120342466549396 0 0 0
4206 1402 2 0.5897 27.37818499944814 21.581255057277364 45.185527325996546 0 0 0
4205 1402 2 0.5897 27.200100301601275 20.106096832288156 44.89554561989174 0 0 0
4204 1402 3 -1.1794 27.543187819786443 20.91581400885183 44.51754960873983 0 0 0
4203 1401 2 0.5897 23.24585502765743 20.005580318350383 45.827072020648366 0 0 0
4202 1401 2 0.5897 23.760502778766735 21.428289414008994 45.881219341723764 0 0 0
4201 1401 3 -1.1794 23.532816992321052 20.72847903188962 45.26912739282527 0 0 0
3594 1198 2 0.5897 24.467694635421346 18.461338027161602 40.412197944974125 0 0 0
3597 1199 2 0.5897 26.699392973194115 17.99790722195903 39.4809218629551 0 0 0
3645 1215 2 0.5897 29.960697817889518 20.99668368475246 40.06880641321604 0 0 0
3890 1297 2 0.5897 23.65480700842452 16.716685365175707 41.958745270112445 0 0 0
3891 1297 2 0.5897 23.456172080000567 18.215241592922762 42.041017106970216 0 0 0
3892 1298 3 -1.1794 29.692610052574352 17.603201557452767 43.02620429680996 0 0 0
3893 1298 2 0.5897 30.0534899369225 16.941528111796163 42.436130969403976 0 0 0
3894 1298 2 0.5897 28.884264567604284 17.8890239063326 42.600628080338865 0 0 0
3919 1307 3 -1.1794 24.187491633518043 19.797207569450666 42.57194164345709 0 0 0
3920 1307 2 0.5897 24.07837339806666 20.1659394193344 43.44850474334643 0 0 0
3921 1307 2 0.5897 25.055644228754016 20.089999476138814 42.29478414857685 0 0 0
3922 1308 3 -1.1794 27.15285418901994 20.9175408742654 41.81273898211967 0 0 0
3923 1308 2 0.5897 28.0600774994064 21.11831555771844 41.582810071196405 0 0 0
3924 1308 2 0.5897 27.141843496800167 20.919267028488427 42.76987419776253 0 0 0
3925 1309 3 -1.1794 29.860625930290663 21.4935799052606 41.82865820440788 0 0 0
3926 1309 2 0.5897 30.20646951821971 21.069823979205673 42.61418667615009 0 0 0
3927 1309 2 0.5897 29.656283835293614 22.386119739452777 42.107672509914984 0 0 0
4168 1390 3 -1.1794 27.110648723720576 18.572864370765114 46.03069606433855 0 0 0
4169 1390 2 0.5897 26.531198766727318 17.894138850085547 45.684572334706736 0 0 0
4170 1390 2 0.5897 27.133968843227002 18.41049292987107 46.97373576842602 0 0 0
4171 1391 3 -1.1794 30.219834080197213 18.23948940575839 45.794215208366204 0 0 0
4172 1391 2 0.5897 30.164888321925346 17.95779509756261 44.881054468615574 0 0 0
4173 1391 2 0.5897 29.33594228822021 18.111300054609757 46.13850461355352 0 0 0
9131 0 1 0 26.557686623866452 17.585937849609547 42.4702026939783 0 0 0
2075 692 2 0.5897 12.114774071202428 11.90542087217615 23.597685909368533 0 0 0
3571 1191 3 -1.1794 38.476647544141244 15.705551114328916 40.298948785649856 0 0 0
3651 1217 2 0.5897 39.02779462953618 21.169322408906265 40.034742372898094 0 0 0
4218 1406 2 0.5897 37.876411656228655 21.35618573380027 45.20170618738908 0 0 0
4216 1406 3 -1.1794 38.812560028457696 21.243101536704458 45.366235974825194 0 0 0
4215 1405 2 0.5897 35.31296792307692 21.029397591935655 45.38458720984072 0 0 0
4214 1405 2 0.5897 35.80473143924545 20.181428527315813 44.230892031568686 0 0 0
4213 1405 3 -1.1794 36.022110963826606 20.44063032001661 45.12632078051628 0 0 0
4212 1404 2 0.5897 32.6624372918441 20.986772536609895 45.37670460304341 0 0 0
4211 1404 2 0.5897 33.27205689893453 21.526146613836396 44.10025032103196 0 0 0
4210 1404 3 -1.1794 33.27787551999894 21.643198389438126 45.050249438264096 0 0 0
3606 1202 2 0.5897 36.82822362994423 18.57415278456539 39.194174483882904 0 0 0
3607 1203 3 -1.1794 38.63556139706247 18.077558383085876 38.84807893822088 0 0 0
3609 1203 2 0.5897 38.610089447547445 17.253784602444387 39.334884704622205 0 0 0
3648 1216 2 0.5897 31.58786905455327 21.506552443289955 39.00157155456945 0 0 0
3895 1299 3 -1.1794 33.8736216357687 17.79996328763738 43.393495677442466 0 0 0
3896 1299 2 0.5897 33.73376613667356 17.14332074368824 42.71122465327633 0 0 0
3897 1299 2 0.5897 33.217886248690924 17.596469422318233 44.06045398089155 0 0 0
3898 1300 3 -1.1794 36.110327215449104 18.986707211653336 42.24171984852448 0 0 0
3899 1300 2 0.5897 35.20851177721442 18.802588091277332 42.5045168419333 0 0 0
3900 1300 2 0.5897 36.20333595987996 18.56178141840817 41.38906495524294 0 0 0
3928 1310 3 -1.1794 33.54510304075944 21.60264266912032 42.26231732345 0 0 0
3929 1310 2 0.5897 34.30519256811066 22.11529453209417 42.53742437903985 0 0 0
3930 1310 2 0.5897 33.847911410797195 21.11749453584547 41.49474306413618 0 0 0
3931 1311 3 -1.1794 38.45344793570827 21.121838709141954 41.678901807271465 0 0 0
3932 1311 2 0.5897 37.9006434980812 20.444888524668634 42.06925767438653 0 0 0
4174 1392 3 -1.1794 36.50060038128534 17.666776639037927 45.06780205243835 0 0 0
4175 1392 2 0.5897 36.37138101122887 17.939255152435372 44.159347127997925 0 0 0
4176 1392 2 0.5897 36.173596332128426 18.401132548257156 45.58743891050288 0 0 0
4177 1393 3 -1.1794 39.24132390137646 18.551300880542133 45.672631659218574 0 0 0
4178 1393 2 0.5897 38.42959987196674 18.078217167413 45.489524049531 0 0 0
4183 1395 3 -1.1794 44.86804752135498 18.364629918975883 45.15471153040003 0 0 0
2069 690 2 0.5897 5.662876217444765 12.280613727494154 23.82521747786236 0 0 0
9110 0 1 0 33.48533078110464 18.31291076578771 46.61089238857485 0 0 0
9139 0 1 0 31.87914866145053 18.37474950524985 40.70220417099826 0 0 0
3610 1204 3 -1.1794 41.756540745353846 17.50153358218405 39.061813437677735 0 0 0
3652 1218 3 -1.1794 41.878128700735374 21.03141728618762 39.52402529963104 0 0 0
3575 1192 2 0.5897 42.30976528215346 15.81684543485786 39.98125702515045 0 0 0
8723 2908 2 0.5897 44.95673777598415 23.254149704036305 45.07545876054354 0 0 0
8718 2906 2 0.5897 39.32895834811925 22.952752984538694 44.95497818279464 0 0 0
9086 0 1 0 39.388004371760275 17.932715302146665 42.40279827377899 0 0 0
4224 1408 2 0.5897 44.90677788605629 20.48121942160756 45.06517405939767 0 0 0
4223 1408 2 0.5897 43.60657936581889 21.255476942337364 45.10881325876263 0 0 0
4222 1408 3 -1.1794 44.523566461947304 21.330188122557768 44.844645088786145 0 0 0
4221 1407 2 0.5897 41.59664289452081 20.406440798209527 44.39993532872232 0 0 0
4220 1407 2 0.5897 41.140698031654146 21.02499987287783 45.70431048383747 0 0 0
4219 1407 3 -1.1794 41.905805306378674 20.642816378918805 45.27445117186454 0 0 0
4217 1406 2 0.5897 38.91378351683305 20.307968616992017 45.54375253950611 0 0 0
3612 1204 2 0.5897 42.49094014571819 17.976046178181186 39.45133675471464 0 0 0
3615 1205 2 0.5897 45.3952994789612 18.765418814404217 39.29297031644784 0 0 0
3654 1218 2 0.5897 41.05392210735923 21.04386945704019 39.037443836666384 0 0 0
3656 1219 2 0.5897 44.89999731623178 21.505709470737163 40.211158552037155 0 0 0
3901 1301 3 -1.1794 42.57250731662181 18.0314100624515 42.23260414018742 0 0 0
3902 1301 2 0.5897 41.83268881771656 18.601827116516734 42.02397726242908 0 0 0
3903 1301 2 0.5897 42.18680673506289 17.159473439743266 42.3174268665436 0 0 0
3904 1302 3 -1.1794 45.35717664635751 18.378553314943286 42.15337723494027 0 0 0
3905 1302 2 0.5897 44.41840490828933 18.244167902062795 42.283300727829236 0 0 0
3906 1302 2 0.5897 45.74405464003774 18.21731822862029 43.013935495974366 0 0 0
3933 1311 2 0.5897 39.301438071760316 21.017574923758616 42.110496522169335 0 0 0
3934 1312 3 -1.1794 41.643022799416386 20.918704063387754 42.273898056958984 0 0 0
3935 1312 2 0.5897 42.46514829402182 21.371060608118675 42.46288254169214 0 0 0
3936 1312 2 0.5897 41.655551540596846 20.783996358726746 41.32630699862581 0 0 0
3937 1313 3 -1.1794 44.89183637383556 21.26320424194351 42.07808481500002 0 0 0
3938 1313 2 0.5897 44.933541742525755 20.30702515850829 42.06345096225047 0 0 0
3939 1313 2 0.5897 44.862805031830135 21.487948387796397 43.00807358614702 0 0 0
2033 678 2 0.5897 8.395892057232558 9.092788545469414 24.11155440282308 0 0 0
7133 2378 2 0.5897 30.349721270243624 23.25210297550441 30.19319177921882 0 0 0
8065 2689 3 -1.1794 4.914352514932777 23.380396686227446 38.97399819626227 0 0 0
2156 719 2 0.5897 15.327564958335444 17.620215292045557 23.54386021854821 0 0 0
7125 2375 2 0.5897 18.43239875250134 23.49367141140349 29.19597643640418 0 0 0
8063 2688 2 0.5897 2.1621137195086564 23.341424123479396 39.07687446427173 0 0 0
4225 1409 3 -1.1794 2.697121914976711 24.48207600608075 2.595925618934654 0 0 0
4227 1409 2 0.5897 3.5306607934792873 24.214855722019294 2.2085773762161622 0 0 0
4228 1410 3 -1.1794 5.408295988774756 23.78323753867798 2.2453179834571015 0 0 0
4229 1410 2 0.5897 5.557074249706875 24.719092016989766 2.1101376387611808 0 0 0
4230 1410 2 0.5897 5.245609135279925 23.699352268617684 3.184854410477616 0 0 0
4264 1422 3 -1.1794 2.861653132162548 27.231212739891102 3.2349681002560278 0 0 0
4265 1422 2 0.5897 2.5249742127635457 26.399720801309762 2.9010501524392196 0 0 0
4266 1422 2 0.5897 3.250918935475507 27.010096917226317 4.081025084610184 0 0 0
4267 1423 3 -1.1794 5.843326837036435 27.333025086774885 1.7081974608307868 0 0 0
4268 1423 2 0.5897 5.640226856768382 27.911289372282788 2.443447630898019 0 0 0
4269 1423 2 0.5897 5.99410045513015 27.92535587485562 0.971554002918793 0 0 0
4306 1436 3 -1.1794 2.783344840363646 30.191593128604346 2.8716583698058917 0 0 0
4307 1436 2 0.5897 2.7278172403130005 29.24026389336882 2.9617851884741295 0 0 0
4308 1436 2 0.5897 3.0407303469855385 30.331709212682007 1.9604217687854655 0 0 0
4549 1517 3 -1.1794 2.1457884873048565 24.17586068100497 6.2763484492444395 0 0 0
4550 1517 2 0.5897 3.0015523346346806 24.083844262101984 5.857500990802642 0 0 0
4552 1518 3 -1.1794 4.730217159244617 24.19953186701514 5.347185699487157 0 0 0
4553 1518 2 0.5897 5.512895614268228 24.7333650875917 5.210553434605626 0 0 0
4588 1530 3 -1.1794 3.5631790500956813 26.855202369433638 6.039232053435528 0 0 0
4589 1530 2 0.5897 3.653711797222172 27.141252128932518 6.948193675894759 0 0 0
4590 1530 2 0.5897 2.7826713754038996 26.301091132052296 6.038626040389366 0 0 0
4591 1531 3 -1.1794 5.715375653855283 28.812451772889798 5.707502671394991 0 0 0
4592 1531 2 0.5897 5.000772428012634 29.425028741830534 5.8816392689560795 0 0 0
4593 1531 2 0.5897 5.287205423581428 27.959808861431878 5.630677047666989 0 0 0
4627 1543 3 -1.1794 3.5049297577019454 30.50621834532122 5.598158478824612 0 0 0
4628 1543 2 0.5897 3.580586008029392 30.539019967240126 4.644516236782 0 0 0
4629 1543 2 0.5897 2.6278014815045343 30.157650390770172 5.757464858069976 0 0 0
9160 0 1 0 0.7059356541367517 28.60002096602375 5.099955983783616 0 0 0
9163 0 1 0 7.513588793421641 25.59707690692297 4.051405544197925 0 0 0
9204 0 1 0 6.908519348550794 25.68686935321702 7.656467546360565 0 0 0
4231 1411 3 -1.1794 9.423195190306272 24.14675356826991 1.4317811001622494 0 0 0
6475 2159 3 -1.1794 41.68094444030255 44.91869884845399 21.032164301044553 0 0 0
4234 1412 3 -1.1794 11.941605485424237 23.855698636162675 2.7334151048814332 0 0 0
6476 2159 2 0.5897 42.4670875199813 45.331100855263415 20.674204075516716 0 0 0
4236 1412 2 0.5897 12.165247838091128 24.13490464827887 3.6212559623949634 0 0 0
4270 1424 3 -1.1794 9.306567346747826 27.77771531632423 2.275556585878062 0 0 0
4271 1424 2 0.5897 8.752871667657136 27.103217224319742 1.8822305939302697 0 0 0
4272 1424 2 0.5897 10.196232125139058 27.43315285244838 2.1980610572076014 0 0 0
4273 1425 3 -1.1794 12.291065525627992 27.542152504697395 2.887643295772351 0 0 0
4274 1425 2 0.5897 13.12491742710205 27.257782303287534 2.5134021291489357 0 0 0
4275 1425 2 0.5897 12.393017020518121 27.40873265006929 3.8300003970097976 0 0 0
4276 1426 3 -1.1794 15.1363205025163 27.00699515497025 3.0310754945376304 0 0 0
4277 1426 2 0.5897 15.026090422611631 26.168264613524798 3.4789736431621603 0 0 0
4309 1437 3 -1.1794 9.090518267396822 30.404090829868153 3.0869737156809474 0 0 0
4310 1437 2 0.5897 10.032766337475092 30.562490427460823 3.0294325308858383 0 0 0
4311 1437 2 0.5897 8.990459731581357 29.4745184944062 2.8817506479807213 0 0 0
4312 1438 3 -1.1794 11.823841172409933 30.340079280129935 3.093760389899572 0 0 0
4313 1438 2 0.5897 11.82574236584715 29.401015330428404 2.9083183166327102 0 0 0
4314 1438 2 0.5897 11.801502379952979 30.396006524075602 4.0490646534897 0 0 0
4315 1439 3 -1.1794 14.600843339193476 29.814988827982148 2.921532281848653 0 0 0
4316 1439 2 0.5897 14.71111350507671 28.86597027129043 2.8629061806185967 0 0 0
4317 1439 2 0.5897 13.65322763804639 29.948299410430238 2.8994944665562183 0 0 0
4555 1519 3 -1.1794 9.910719019935147 24.535585481849683 6.442735259150337 0 0 0
4556 1519 2 0.5897 9.800763842307196 24.39438509166956 7.383056612040045 0 0 0
4558 1520 3 -1.1794 12.499934499362732 24.595812616884693 5.401614592083066 0 0 0
4560 1520 2 0.5897 11.625677092333309 24.517162678221364 5.783347595219196 0 0 0
4561 1521 3 -1.1794 15.499616544276108 24.20234044529034 4.562454495230036 0 0 0
4563 1521 2 0.5897 15.274637354805146 24.08408103685351 5.485293502437714 0 0 0
4594 1532 3 -1.1794 9.65206276786344 27.371947067235965 5.851408638184694 0 0 0
4595 1532 2 0.5897 9.055303977802449 27.89844893918337 5.319518164814156 0 0 0
4596 1532 2 0.5897 9.381598771277115 26.46774715656814 5.6917053480576785 0 0 0
4597 1533 3 -1.1794 12.41750948676015 27.266540529567276 5.641159679930951 0 0 0
4598 1533 2 0.5897 12.518551191027537 26.317352702876192 5.712328069137197 0 0 0
4599 1533 2 0.5897 11.471314101420795 27.40456633946667 5.597627505762472 0 0 0
4600 1534 3 -1.1794 15.211256923749186 27.19395237975434 5.983039261553149 0 0 0
4601 1534 2 0.5897 15.212794546328281 26.279240369827367 6.265052444042654 0 0 0
4602 1534 2 0.5897 14.31082592545749 27.356985213040826 5.702190211640302 0 0 0
4630 1544 3 -1.1794 12.322720018654572 30.558508431831484 5.976804676978293 0 0 0
4631 1544 2 0.5897 13.215707398290132 30.288020238459392 5.76316569601918 0 0 0
4632 1544 2 0.5897 12.281080105960068 30.51575039886453 6.932142186734706 0 0 0
4633 1545 3 -1.1794 14.807913404214586 29.913603776165605 5.561744849328054 0 0 0
4634 1545 2 0.5897 14.91638264822827 29.951966727560684 4.611484528750646 0 0 0
4635 1545 2 0.5897 15.194220160390675 29.074849954590785 5.813719011457661 0 0 0
4858 1620 3 -1.1794 14.573469922594219 24.38948859468648 7.211172306574607 0 0 0
4859 1620 2 0.5897 15.45000617561156 24.271979620026457 7.577379916952426 0 0 0
4232 1411 2 0.5897 10.18479521199472 24.30878227038138 1.988508288886723 0 0 0
4559 1520 2 0.5897 13.09206094755757 24.309023763921516 6.09686295168033 0 0 0
4278 1426 2 0.5897 16.083950771647153 27.10925927174706 2.9429173091512673 0 0 0
4237 1413 3 -1.1794 17.726887113283365 24.272553434398294 3.177385809295592 0 0 0
8745 2915 2 0.5897 26.190152336361084 28.412574174465032 0.07926709726694967 0 0 1
4239 1413 2 0.5897 16.90774463071219 24.09165491009462 3.6383792640291936 0 0 0
4240 1414 3 -1.1794 21.070492872992688 24.600620092964288 2.513127651665126 0 0 0
4241 1414 2 0.5897 21.880883406735624 24.147212306752564 2.2809192079481684 0 0 0
4242 1414 2 0.5897 20.41530428956328 23.905395875905985 2.573320100870673 0 0 0
4279 1427 3 -1.1794 18.089228794888143 27.196363690991216 2.9745631828842063 0 0 0
4280 1427 2 0.5897 17.929046035065554 26.344730254635408 3.381128059864496 0 0 0
4281 1427 2 0.5897 19.030863624828832 27.207072249815923 2.8029756217972635 0 0 0
4282 1428 3 -1.1794 20.8656341676876 27.277107601053583 2.881022611306698 0 0 0
4283 1428 2 0.5897 20.89004280581203 26.353796500230143 2.6297602703849075 0 0 0
4284 1428 2 0.5897 20.751432332979288 27.264283650767652 3.8312991155858853 0 0 0
4286 1429 2 0.5897 22.67405328952199 27.243669739947745 2.8970575967508223 0 0 0
4318 1440 3 -1.1794 18.374318085977777 30.248276301162434 3.01860059272485 0 0 0
4319 1440 2 0.5897 18.275124896589915 29.347275365187414 3.326156582589097 0 0 0
4320 1440 2 0.5897 18.086173648506463 30.223485485435344 2.106136668815704 0 0 0
4321 1441 3 -1.1794 21.308941199611937 30.008214732583255 3.3984843983621906 0 0 0
4322 1441 2 0.5897 21.234168254137277 29.101843224423007 3.099933433407123 0 0 0
4323 1441 2 0.5897 20.427954440191268 30.368153495981694 3.29582407129562 0 0 0
4603 1535 3 -1.1794 20.873711467368327 27.49738658266716 5.601526193474823 0 0 0
4604 1535 2 0.5897 21.830020809928094 27.469893264046764 5.63232518239969 0 0 0
4605 1535 2 0.5897 20.594240751543122 26.813123103166586 6.209729674686228 0 0 0
4636 1546 3 -1.1794 20.848046767378616 30.094481121673528 6.299895892959477 0 0 0
4637 1546 2 0.5897 21.017242274190092 30.514708681059595 5.456679705409065 0 0 0
4638 1546 2 0.5897 20.77878241933193 29.162289155210782 6.093855936084095 0 0 0
4245 1415 2 0.5897 23.751748643599633 24.416904337304462 3.8131317528601767 0 0 0
4608 1536 2 0.5897 23.41814511636187 26.223958852882944 5.764038746320162 0 0 0
4243 1415 3 -1.1794 23.873812735419442 24.426615742910332 2.8637962340328276 0 0 0
4246 1416 3 -1.1794 27.25309227141909 23.893325778217235 2.5645843008320597 0 0 0
4248 1416 2 0.5897 26.49277930820759 24.281533685762597 2.1316284063054196 0 0 0
4249 1417 3 -1.1794 30.155129135725772 23.625339357025183 2.2391175264314502 0 0 0
4250 1417 2 0.5897 29.225101067218645 23.808226105052835 2.3726575564395787 0 0 0
4285 1429 3 -1.1794 23.629328143080105 27.265582369679613 2.840474385777499 0 0 0
4287 1429 2 0.5897 23.887411510557715 26.345714249454524 2.781588935353969 0 0 0
4288 1430 3 -1.1794 27.030628668984892 27.238916410579495 2.250587395483612 0 0 0
4289 1430 2 0.5897 27.981078194901695 27.15358408202786 2.3254005082826956 0 0 0
4290 1430 2 0.5897 26.73467477603309 27.41715919637726 3.1432648822189813 0 0 0
4291 1431 3 -1.1794 29.710649459340512 26.949077641975276 3.045955226644481 0 0 0
4292 1431 2 0.5897 30.64414393017469 26.798627098811522 2.8970071192917435 0 0 0
4293 1431 2 0.5897 29.600004421526087 26.852946447842633 3.991867327713755 0 0 0
4324 1442 3 -1.1794 24.031554791967352 30.16011734785616 2.9179593432250495 0 0 0
4325 1442 2 0.5897 24.167885062678486 29.24906124195192 2.657915560471996 0 0 0
4326 1442 2 0.5897 23.09701456185017 30.215469989605737 3.117465264367259 0 0 0
4327 1443 3 -1.1794 26.993560738805048 30.78110759573744 4.068035060238973 0 0 0
4328 1443 2 0.5897 26.198886837187942 30.42380718923929 3.67172456826993 0 0 0
4329 1443 2 0.5897 27.70718283699215 30.294696567655258 3.655261904959803 0 0 0
4330 1444 3 -1.1794 29.268021691426906 29.704555562781355 2.9334227228014287 0 0 0
4331 1444 2 0.5897 29.53633484277024 28.786170378646844 2.961883433773805 0 0 0
4332 1444 2 0.5897 29.65583665170162 30.09230058102281 3.7179522733543795 0 0 0
4564 1522 3 -1.1794 23.73778144128248 24.30707168196901 5.6623009017833015 0 0 0
4566 1522 2 0.5897 24.690592079131097 24.358807423385564 5.586754845739299 0 0 0
4567 1523 3 -1.1794 26.54608591932597 24.31064261451055 5.114552054547478 0 0 0
4568 1523 2 0.5897 26.921915993804678 24.161812841570647 4.2468923271472985 0 0 0
4569 1523 2 0.5897 26.68560640136248 25.2430912540843 5.279796026244623 0 0 0
4570 1524 3 -1.1794 30.30040152908986 24.497609961982448 5.016442906262274 0 0 0
4572 1524 2 0.5897 31.24977310990568 24.51623439246623 5.137184935041295 0 0 0
4606 1536 3 -1.1794 23.475531551280305 27.16050895527479 5.574796676312503 0 0 0
4607 1536 2 0.5897 23.677068066629843 27.20456932260711 4.640091565010641 0 0 0
4609 1537 3 -1.1794 26.929604285950724 26.91495952195772 5.299680328253207 0 0 0
4610 1537 2 0.5897 27.86360007805592 27.09131810803964 5.412735293168057 0 0 0
4611 1537 2 0.5897 26.567537142755526 26.96272146042859 6.184472988648358 0 0 0
4612 1538 3 -1.1794 29.426936289357467 27.700060131270867 5.6739714564641766 0 0 0
4613 1538 2 0.5897 29.386840607717698 28.655095353714252 5.623653325087423 0 0 0
4614 1538 2 0.5897 30.34701411696014 27.507681458566207 5.854745082972837 0 0 0
4639 1547 3 -1.1794 30.05261019569101 30.4303645986749 5.464935794758095 0 0 0
4640 1547 2 0.5897 30.998959093183984 30.30633896121567 5.537553115884162 0 0 0
4641 1547 2 0.5897 29.72644446987345 30.316460960288637 6.357613662200669 0 0 0
4251 1417 2 0.5897 30.60285047987805 24.178900775978278 2.8789205172369297 0 0 0
4252 1418 3 -1.1794 33.5804604806794 24.094545467383043 2.7263393808587004 0 0 0
4253 1418 2 0.5897 33.42199763542186 24.246600888214175 3.658004863298154 0 0 0
4255 1419 3 -1.1794 36.25526478502866 23.759693019770793 3.5924066286242136 0 0 0
4257 1419 2 0.5897 35.41988418794344 24.043707303004624 3.2213159397189752 0 0 0
4294 1432 3 -1.1794 32.552510608324084 26.98352706064044 2.9419202094004526 0 0 0
4295 1432 2 0.5897 32.93342673607887 27.802245853081903 2.624372152416278 0 0 0
4296 1432 2 0.5897 33.24104113728487 26.33167194571355 2.810608227175111 0 0 0
4297 1433 3 -1.1794 38.466825414678084 27.57599381353862 4.045605247243572 0 0 0
4299 1433 2 0.5897 37.774470633451976 27.08000120231811 4.482489801923463 0 0 0
4333 1445 3 -1.1794 33.38704723800502 29.59850964025318 2.630121396268613 0 0 0
4334 1445 2 0.5897 34.30923571031477 29.837133317063127 2.5359989193826054 0 0 0
4335 1445 2 0.5897 33.069479616130145 30.14627269483001 3.347992066412777 0 0 0
4336 1446 3 -1.1794 36.03479153352859 30.36277762256713 2.9035913859036633 0 0 0
4337 1446 2 0.5897 36.959291703555124 30.208920538045973 2.7090134277026365 0 0 0
4338 1446 2 0.5897 35.957011294981335 30.19967611386582 3.843581421899809 0 0 0
4340 1447 2 0.5897 39.781856438366866 30.25932212133699 2.2807386637477793 0 0 0
4341 1447 2 0.5897 38.74521823362136 29.22554920810618 2.6662127868355507 0 0 0
4573 1525 3 -1.1794 32.881732786112636 24.527708863223584 5.309365774561482 0 0 0
4575 1525 2 0.5897 33.00456221228249 25.057294339157075 6.0972008037568495 0 0 0
4576 1526 3 -1.1794 36.16600349408902 24.413363257322132 6.25060716180795 0 0 0
4577 1526 2 0.5897 36.13986260535529 24.254342533889293 5.30707073272928 0 0 0
4579 1527 3 -1.1794 38.84467187330022 24.446624510584385 5.540228706319336 0 0 0
4581 1527 2 0.5897 37.936233702261916 24.41360057835599 5.840031024473642 0 0 0
4615 1539 3 -1.1794 32.1496872259529 27.280087266634588 5.734649548236721 0 0 0
4616 1539 2 0.5897 32.240881278941856 27.05204965525032 4.809493138995092 0 0 0
4617 1539 2 0.5897 33.0170811216737 27.122172639616714 6.107372863302258 0 0 0
4618 1540 3 -1.1794 35.4166644410898 26.921379848099324 5.196920329968505 0 0 0
4619 1540 2 0.5897 35.71372246042306 26.248343823167726 5.8093024764307515 0 0 0
4620 1540 2 0.5897 35.74059915466083 27.742506614667697 5.5671216299765645 0 0 0
4642 1548 3 -1.1794 32.804126875222096 29.955128125727153 5.439113780849937 0 0 0
4643 1548 2 0.5897 32.71885769543184 29.040722283678427 5.169256296335929 0 0 0
4644 1548 2 0.5897 32.96064262760937 29.913339534515988 6.382505834967945 0 0 0
4645 1549 3 -1.1794 36.39665163587004 30.005257574418263 5.732071802132798 0 0 0
4646 1549 2 0.5897 37.35104615024132 29.95639086498278 5.786615794493251 0 0 0
4647 1549 2 0.5897 36.101432106159365 29.95509505904665 6.641225841598239 0 0 0
4648 1550 3 -1.1794 39.09793201614398 29.939664265977854 5.755362385475946 0 0 0
4649 1550 2 0.5897 39.0139682229169 30.893171844456106 5.757691337076817 0 0 0
9165 0 1 0 35.818145229935745 26.92759365999371 1.3647589391269568 0 0 0
4298 1433 2 0.5897 38.7087544809207 28.25560426137158 4.674757247721159 0 0 0
4339 1447 3 -1.1794 38.83903567819454 30.13817635406941 2.393188063838987 0 0 0
6477 2159 2 0.5897 41.84982669291832 44.855723445416565 21.972241301832636 0 0 0
6675 2225 2 0.5897 33.36311908562656 36.25597269620844 22.95358010157435 0 0 0
4259 1420 2 0.5897 42.611768570157594 23.95187752576748 2.6054715301145444 0 0 0
4260 1420 2 0.5897 42.084629110442215 23.742927695834005 4.009166504089156 0 0 0
4261 1421 3 -1.1794 45.705656037066824 23.6575233748165 3.0158173057738105 0 0 0
4262 1421 2 0.5897 46.65824127879924 23.56402794866725 3.00734318987144 0 0 0
4300 1434 3 -1.1794 41.68081540041391 27.537941007350273 3.2412595131737474 0 0 0
4301 1434 2 0.5897 42.17980824505044 26.740830005689226 3.0627875493869707 0 0 0
4302 1434 2 0.5897 40.78906468030366 27.2311653219665 3.4052793861658377 0 0 0
4303 1435 3 -1.1794 44.70072942159006 26.94331324835768 3.7432064453235765 0 0 0
4304 1435 2 0.5897 44.87515515365237 26.378592639538105 2.990280019065078 0 0 0
4305 1435 2 0.5897 44.99553406171553 27.810763476737364 3.4659815460667414 0 0 0
4342 1448 3 -1.1794 42.19322284148154 30.273000520525773 2.5782931393968895 0 0 0
4343 1448 2 0.5897 42.08173193186836 29.377180258842884 2.8965842405796987 0 0 0
4344 1448 2 0.5897 42.22948984869545 30.806903218438933 3.3719335088074582 0 0 0
4345 1449 3 -1.1794 44.817007518589044 29.670043650833772 3.198640045252528 0 0 0
4346 1449 2 0.5897 43.93119430060917 29.84935654559164 2.883340649147034 0 0 0
4347 1449 2 0.5897 45.37289171231046 30.278071485121792 2.7112728446096277 0 0 0
4580 1527 2 0.5897 38.95931721826227 23.643077801056762 5.032881706233239 0 0 0
4582 1528 3 -1.1794 42.22640030285442 24.202168238427397 5.981384974333864 0 0 0
4583 1528 2 0.5897 43.17690131629596 24.25677048498578 5.882398258950057 0 0 0
4584 1528 2 0.5897 42.08581443724049 24.156868291102167 6.9271203839758835 0 0 0
4585 1529 3 -1.1794 44.978887214113485 23.772656962129496 5.753919726118766 0 0 0
4586 1529 2 0.5897 45.47623365751909 24.199029808706282 6.451834354060094 0 0 0
4621 1541 3 -1.1794 41.78154686829021 27.05178050873107 5.903880214051111 0 0 0
4622 1541 2 0.5897 41.84369531369616 27.180267512945182 4.957380386623329 0 0 0
4623 1541 2 0.5897 41.54163394640835 26.130755443968333 6.005798194755053 0 0 0
4624 1542 3 -1.1794 44.56538698991127 27.079819781203394 6.515468661389396 0 0 0
4625 1542 2 0.5897 44.65737820171152 26.902855651815592 5.579277252336456 0 0 0
4626 1542 2 0.5897 43.6210253427349 27.06441858689726 6.6709577557353565 0 0 0
4650 1550 2 0.5897 40.041109384418775 29.781701413820397 5.7965471300116365 0 0 0
4651 1551 3 -1.1794 41.73358954085157 30.274528874886247 5.683908176738185 0 0 0
4652 1551 2 0.5897 42.031586955591926 29.403584711618162 5.946370727599774 0 0 0
4653 1551 2 0.5897 42.16323098752359 30.87025725352074 6.297706526698845 0 0 0
4654 1552 3 -1.1794 44.90807239327902 29.881185265306858 6.033744076854963 0 0 0
4655 1552 2 0.5897 44.73349032918705 29.983598184126052 5.098187828204848 0 0 0
4656 1552 2 0.5897 45.230303437609734 28.98408151514424 6.120948369193594 0 0 0
9171 0 1 0 39.589881131783436 25.765228502763957 0.8991077163783553 0 0 0
9216 0 1 0 43.57271617231794 25.68921353093275 0.7517461962159886 0 0 0
4348 1450 3 -1.1794 5.598103006046248 32.96132848163755 2.9661096264764937 0 0 0
4349 1450 2 0.5897 5.791945540834722 32.79249154446323 2.044073245875841 0 0 0
4350 1450 2 0.5897 6.058414370746134 33.77725180550042 3.162615539834012 0 0 0
4381 1461 3 -1.1794 3.5500530950319242 35.59178177293317 2.7692407549683864 0 0 0
4382 1461 2 0.5897 3.6323418302836847 34.8556657401677 3.3755358327076515 0 0 0
4383 1461 2 0.5897 2.7870148199743094 36.07705900800776 3.083104545807504 0 0 0
4384 1462 3 -1.1794 6.212145139204479 35.90841266171461 3.403986127501729 0 0 0
4385 1462 2 0.5897 6.9688796271038616 35.89476873915417 2.8179824554762813 0 0 0
4386 1462 2 0.5897 5.456854606939399 35.81955246198777 2.822717730640999 0 0 0
4424 1475 2 0.5897 5.67634923684957 38.770101217671666 2.3867773545567204 0 0 0
4425 1475 2 0.5897 6.3371999256359075 39.383674601688845 3.602795205836777 0 0 0
4657 1553 3 -1.1794 3.0350455813791166 33.57439819901855 5.896687983675399 0 0 0
4658 1553 2 0.5897 3.493395506327097 32.968626691061424 5.314289172135008 0 0 0
4659 1553 2 0.5897 2.2635690919862315 33.08894232038737 6.188901300446165 0 0 0
4693 1565 3 -1.1794 3.5090779031245933 36.08751813853713 6.5260718979145045 0 0 0
4694 1565 2 0.5897 3.417553821166419 35.192556990088455 6.199116470253415 0 0 0
4695 1565 2 0.5897 3.2897794262141176 36.026949617934264 7.455841551734897 0 0 0
4696 1566 3 -1.1794 6.112324950273667 36.3809626545064 6.180186736232781 0 0 0
4697 1566 2 0.5897 6.271620463041339 36.1635016605994 5.261727384800042 0 0 0
4698 1566 2 0.5897 5.163442245235472 36.308208201757694 6.282950315207519 0 0 0
4736 1579 2 0.5897 2.9248805486544383 38.31900737012575 6.250550375585953 0 0 0
4737 1579 2 0.5897 2.323467249624248 39.25281359697739 7.279240538395765 0 0 0
4738 1580 3 -1.1794 6.385499609183686 38.96907794184636 5.327997353895701 0 0 0
4739 1580 2 0.5897 6.084753095190478 38.165582806198934 5.752473823919355 0 0 0
9188 0 1 0 0.7129325775025154 37.035188955686905 4.536493648224798 0 0 0
4351 1451 3 -1.1794 14.731027327542764 33.477951156080174 2.941434593517779 0 0 0
4352 1451 2 0.5897 14.644424897754268 32.75705131510048 2.3177075654409376 0 0 0
4353 1451 2 0.5897 14.931078937439004 33.05157813176547 3.774752256956153 0 0 0
4387 1463 3 -1.1794 8.747629461969757 35.33566871912874 2.6233591941288408 0 0 0
4388 1463 2 0.5897 9.526477707455294 35.766659468866614 2.2714001965687394 0 0 0
4389 1463 2 0.5897 8.802261654264251 35.47590342006938 3.5686540648530047 0 0 0
4390 1464 3 -1.1794 11.341723756274781 36.18958861550867 1.877487408041282 0 0 0
4391 1464 2 0.5897 11.790888038182663 36.42574174374869 1.0658747894919498 0 0 0
4392 1464 2 0.5897 11.96736578973438 35.63704506776269 2.345995272352351 0 0 0
4393 1465 3 -1.1794 15.69863118918273 35.687215063963954 1.5171168973904008 0 0 0
4394 1465 2 0.5897 15.14329462490263 35.22327494189596 2.1436901440504026 0 0 0
4395 1465 2 0.5897 16.249298646632496 35.00481645739352 1.1332811148117703 0 0 0
4427 1476 2 0.5897 9.512717637296083 39.56345500622428 2.121107522824656 0 0 0
4430 1477 2 0.5897 11.439566893065708 37.99683627952169 2.5991346313814088 0 0 0
4660 1554 3 -1.1794 9.39002521133949 33.30527700625558 5.8467104242534695 0 0 0
4661 1554 2 0.5897 9.153110273579612 33.03865292817209 6.734976421386613 0 0 0
4662 1554 2 0.5897 8.685884113752811 32.96133560320203 5.297054433503226 0 0 0
4663 1555 3 -1.1794 12.15329765996696 33.16020607168413 5.722537245401804 0 0 0
4664 1555 2 0.5897 12.14093151954825 32.20341692372508 5.747709072783021 0 0 0
4665 1555 2 0.5897 11.244821257692124 33.40750042603921 5.5500609966393135 0 0 0
4666 1556 3 -1.1794 15.021057492658299 32.51017684285561 5.552619476509629 0 0 0
4667 1556 2 0.5897 14.991412478793839 31.581663973970095 5.783307406798332 0 0 0
4668 1556 2 0.5897 14.155670071390302 32.84396199304488 5.789101902695829 0 0 0
4699 1567 3 -1.1794 8.952367794428076 35.98284704207371 5.504207104102261 0 0 0
4700 1567 2 0.5897 8.944087844883436 35.08337644045641 5.831492835133654 0 0 0
4701 1567 2 0.5897 8.15884166838583 36.37723987032556 5.8661497133213105 0 0 0
4702 1568 3 -1.1794 11.475914308667006 35.78594621325005 6.715374258635612 0 0 0
4703 1568 2 0.5897 11.876323062787485 34.96090071450156 6.441138456029777 0 0 0
4704 1568 2 0.5897 10.692866099049732 35.86541613557306 6.1706232680625765 0 0 0
4705 1569 3 -1.1794 15.574933671802663 35.37238233897254 6.916532289695208 0 0 0
4707 1569 2 0.5897 14.683150968232244 35.70204744658946 6.805733295134189 0 0 0
4743 1581 2 0.5897 9.548979666082708 38.90535605757621 5.762124599264704 0 0 0
9178 0 1 0 13.775090866905003 36.49498142378405 4.291848643791709 0 0 0
4706 1569 2 0.5897 15.463442242483632 34.504059139420285 7.3035935667955965 0 0 0
4426 1476 3 -1.1794 8.874234553743111 39.03691919996485 2.6020767106939084 0 0 0
4742 1581 2 0.5897 8.039464002246184 39.01281390083424 5.80348302591754 0 0 0
4744 1582 3 -1.1794 11.573122597563788 39.24914337929092 5.589060899169611 0 0 0
4434 1478 2 0.5897 15.542741852835292 38.87427210333902 2.579349838699211 0 0 0
4354 1452 3 -1.1794 18.20772056829816 33.028643840520324 2.867384577845431 0 0 0
4355 1452 2 0.5897 18.510524767994546 32.135911505407755 2.701339510471061 0 0 0
4356 1452 2 0.5897 17.547308043994576 32.934283628099465 3.553812794053314 0 0 0
4396 1466 3 -1.1794 18.534740029604837 35.64098179908008 1.978941417009624 0 0 0
4397 1466 2 0.5897 17.580920547915007 35.621906227746244 1.900858843450896 0 0 0
4398 1466 2 0.5897 18.769322649970814 34.7599847904525 2.2705721074431886 0 0 0
4399 1467 3 -1.1794 21.44966923313072 36.693731121663916 1.9936329976455647 0 0 0
4400 1467 2 0.5897 20.56733346349538 36.83240697140361 1.64941706836575 0 0 0
4401 1467 2 0.5897 21.3127276248313 36.40760802079415 2.8967456841615626 0 0 0
4436 1479 2 0.5897 18.032720318235373 37.68933963523786 2.682555514910586 0 0 0
4669 1557 3 -1.1794 17.70888333144199 32.46406801266558 5.769602260993734 0 0 0
4670 1557 2 0.5897 17.88306551782833 32.20696713395253 6.675025679227754 0 0 0
4671 1557 2 0.5897 16.765372159491477 32.62308698953147 5.742555272807066 0 0 0
4672 1558 3 -1.1794 21.015480407878005 33.4788668157481 5.693951248644132 0 0 0
4673 1558 2 0.5897 20.114396144843518 33.27637419928008 5.442403817316665 0 0 0
4674 1558 2 0.5897 20.97712127170994 33.60649486239464 6.641829421533166 0 0 0
4708 1570 3 -1.1794 17.966266926588883 35.18361258229625 5.303166666373202 0 0 0
4709 1570 2 0.5897 17.131256843655592 35.463580361040314 5.678145260657841 0 0 0
4710 1570 2 0.5897 17.99946669710298 34.24130271476255 5.468039051983801 0 0 0
4711 1571 3 -1.1794 20.79250676700096 36.12459634270927 4.700273837951508 0 0 0
4712 1571 2 0.5897 19.835636867711056 36.12728933089814 4.675279172826215 0 0 0
4713 1571 2 0.5897 21.02267140334696 35.23991236846194 4.98415837764024 0 0 0
4752 1584 2 0.5897 18.87797237914473 40.68029863484485 4.624673348596104 0 0 0
4755 1585 2 0.5897 21.13668247874504 38.04758092823416 5.901043204855175 0 0 0
4715 1572 2 0.5897 23.125898194436836 35.895810210566935 5.131895861405009 0 0 0
4435 1479 3 -1.1794 17.34358611552412 38.35052213983014 2.7470837222530555 0 0 0
4753 1585 3 -1.1794 21.27837812416654 38.99201254364289 5.836211146514775 0 0 0
9183 0 1 0 21.943317257151353 36.37460554324781 7.890021928842499 0 0 0
4404 1468 2 0.5897 24.668819994545814 35.68291481417212 2.7924966285193813 0 0 0
4357 1453 3 -1.1794 24.18106546214121 33.24919527363849 2.845443703220674 0 0 0
4358 1453 2 0.5897 24.006004832460086 32.3094333384786 2.796111390996698 0 0 0
4359 1453 2 0.5897 23.603876419169698 33.564651235157584 3.5408374486136647 0 0 0
4360 1454 3 -1.1794 26.857967296180174 33.08016650311152 2.188515189826167 0 0 0
4361 1454 2 0.5897 25.91873544660263 33.20313668357938 2.3261879823273817 0 0 0
4362 1454 2 0.5897 27.090684273841394 32.3489595618272 2.7607137016050096 0 0 0
4363 1455 3 -1.1794 30.741073908807785 33.81759550976827 3.3714471108387616 0 0 0
4364 1455 2 0.5897 30.064439825530755 33.24206192844594 3.014853016671131 0 0 0
4365 1455 2 0.5897 30.535313597717185 33.88075303952673 4.304134575268609 0 0 0
4402 1468 3 -1.1794 24.59101022252606 36.46076462159955 2.2401128076621415 0 0 0
4403 1468 2 0.5897 23.678443080782554 36.45965156015541 1.9512302909383137 0 0 0
4405 1469 3 -1.1794 27.502871227438057 36.13553898221815 1.3694822323442595 0 0 0
4406 1469 2 0.5897 27.44801155292548 35.18080490583979 1.4107799380473223 0 0 0
4407 1469 2 0.5897 26.67329588434396 36.43973619659963 1.7375873011283927 0 0 0
4408 1470 3 -1.1794 30.001621379749405 36.56984553201954 2.288863544597766 0 0 0
4409 1470 2 0.5897 30.11229970529249 35.728236473405424 2.7312168203634806 0 0 0
4410 1470 2 0.5897 29.10289313479 36.55172011026175 1.959939585183063 0 0 0
4439 1480 2 0.5897 24.412091355071347 38.22671092913555 2.2405289800187274 0 0 0
4442 1481 2 0.5897 30.466319730193497 38.3283120559138 2.5346694095838833 0 0 0
4675 1559 3 -1.1794 27.082849212301795 32.05267969790214 6.319857412881747 0 0 0
4676 1559 2 0.5897 26.98186951308864 31.50016640110103 5.544767684456275 0 0 0
4677 1559 2 0.5897 26.900022326783045 32.939063748854096 6.008201339216445 0 0 0
4678 1560 3 -1.1794 30.52468404582249 33.36543173179112 6.607719554922318 0 0 0
4679 1560 2 0.5897 31.36949347232664 32.99882484636746 6.346705475872787 0 0 0
4680 1560 2 0.5897 29.889025491811825 32.68490362965283 6.386243689477553 0 0 0
4714 1572 3 -1.1794 23.87499703565934 35.36692702604697 4.857367992274733 0 0 0
4716 1572 2 0.5897 24.638342858129093 35.84759007481289 5.177523082108821 0 0 0
4717 1573 3 -1.1794 25.714476645642232 36.732562663650356 6.467089059507409 0 0 0
4718 1573 2 0.5897 26.59207543043124 37.08146898980023 6.3111484042185095 0 0 0
4719 1573 2 0.5897 25.12610981438222 37.45270109875882 6.2402447844432665 0 0 0
4720 1574 3 -1.1794 30.266675430030862 36.458266002582114 6.962122498719985 0 0 0
4721 1574 2 0.5897 29.960154099287706 35.58124831120572 7.192593052952789 0 0 0
4722 1574 2 0.5897 29.622139302125344 37.04818550883142 7.353019144019212 0 0 0
4756 1586 3 -1.1794 23.82396372616345 38.971340142274485 5.252999244767567 0 0 0
4758 1586 2 0.5897 24.403144061772117 39.372423234537045 5.901007282491943 0 0 0
4760 1587 2 0.5897 27.135784849147136 39.30595555393046 6.8592922190108165 0 0 0
4764 1588 2 0.5897 29.385388534090414 39.32157560490977 5.970072316455821 0 0 0
9227 0 1 0 27.902688193644153 35.079523542777046 4.747827908809412 0 0 0
9233 0 1 0 29.65346810786224 32.06683334210716 0.5646229837120358 0 0 0
4759 1587 3 -1.1794 27.38815995125134 39.04133393411257 5.974693970463921 0 0 0
4763 1588 2 0.5897 30.857584078083924 38.97723722386114 6.047328686684069 0 0 0
4366 1456 3 -1.1794 33.68168532866025 33.34576005057802 2.9908213364777585 0 0 0
4367 1456 2 0.5897 32.75224354686936 33.51440894807594 2.836134083777621 0 0 0
4368 1456 2 0.5897 33.749339878050584 33.22528374778829 3.937996615720035 0 0 0
4369 1457 3 -1.1794 35.79004295606147 32.61146188349482 0.982770608975699 0 0 0
4370 1457 2 0.5897 36.05402667734986 31.838785695230236 1.4822864540615397 0 0 0
4371 1457 2 0.5897 35.011179308576594 32.935215045665245 1.4353048055547781 0 0 0
4411 1471 3 -1.1794 34.56204196267985 37.03740522656645 2.045726355072933 0 0 0
4412 1471 2 0.5897 34.442512862557514 36.177720148972945 2.4493180847503573 0 0 0
4413 1471 2 0.5897 35.5096814788115 37.12443897201024 1.9425933114782392 0 0 0
4416 1472 2 0.5897 39.61452549243158 35.91135778403104 1.3406302381430268 0 0 0
4446 1482 2 0.5897 33.765642930467315 38.34981437965746 2.4168609851995253 0 0 0
4447 1483 3 -1.1794 36.12000758078459 39.21586240578651 3.635858091280622 0 0 0
4449 1483 2 0.5897 36.21715220106293 40.12454264773222 3.9206299845573405 0 0 0
4681 1561 3 -1.1794 32.95819561104966 32.604473659438625 5.757914041778796 0 0 0
4682 1561 2 0.5897 32.90296187837652 31.65693350054897 5.63402388024307 0 0 0
4683 1561 2 0.5897 33.510642119548244 32.71349836930242 6.531960787264699 0 0 0
4684 1562 3 -1.1794 36.29450532378735 32.725779230076846 6.442080501492839 0 0 0
4685 1562 2 0.5897 36.35832149596513 33.222542043835 5.626368410978074 0 0 0
4686 1562 2 0.5897 36.22366064316872 31.81311223849816 6.162343909442389 0 0 0
4687 1563 3 -1.1794 39.51448438239218 32.55369719889965 5.73783297566092 0 0 0
4689 1563 2 0.5897 39.204489614569894 33.070132285594525 6.481762493274525 0 0 0
4723 1575 3 -1.1794 32.80658350525106 35.82304675576901 5.846383629413307 0 0 0
4724 1575 2 0.5897 31.903064806857074 36.13134906095151 5.915934143844242 0 0 0
4725 1575 2 0.5897 32.730133466824185 34.872455059547974 5.764145909648833 0 0 0
4726 1576 3 -1.1794 36.346379840164964 36.2184114329778 6.9187159488778835 0 0 0
4727 1576 2 0.5897 36.89577879396774 35.76549523564564 7.558450523990896 0 0 0
4728 1576 2 0.5897 35.502224309177706 36.32199418307768 7.357925636003496 0 0 0
4765 1589 3 -1.1794 32.74069858335756 38.704566384895315 6.3892302299546 0 0 0
4766 1589 2 0.5897 33.11986033501596 37.96198237479395 5.919084032609814 0 0 0
4768 1590 3 -1.1794 36.314791142835055 38.8203859680817 6.2558320302300405 0 0 0
4769 1590 2 0.5897 36.41067110843232 37.886398750737435 6.44212977277684 0 0 0
9229 0 1 0 36.725763374286785 34.85961206139363 3.881759197825676 0 0 0
9162 0 1 0 37.3082507250505 38.64154486608216 0.5890831464328297 0 0 0
5036 1679 2 0.5897 33.45173487771533 36.23066780695079 7.551497544919339 0 0 0
4372 1458 3 -1.1794 39.6830017359707 33.38963539727435 3.0072807266298405 0 0 0
4374 1458 2 0.5897 39.64813720343964 33.11894833138964 3.9247472811040156 0 0 0
4414 1472 3 -1.1794 39.464029874525885 36.134214847781955 2.259280360184561 0 0 0
4373 1458 2 0.5897 39.120141040560945 32.764171279895244 2.5509756107478476 0 0 0
4375 1459 3 -1.1794 42.39721276498056 33.22777837078189 3.788604658211479 0 0 0
4376 1459 2 0.5897 41.581877399849155 33.27536994614092 3.289408746424957 0 0 0
4377 1459 2 0.5897 42.28203601445532 33.86085958223532 4.497248181477199 0 0 0
4378 1460 3 -1.1794 45.200961567852595 33.48884968725893 3.4529463740400033 0 0 0
4379 1460 2 0.5897 45.46168427598661 33.070262819138584 2.6325558486133165 0 0 0
4380 1460 2 0.5897 44.25052894240882 33.38024032633848 3.4863193358626376 0 0 0
4415 1472 2 0.5897 39.33337286227557 35.29074681080708 2.692551424682777 0 0 0
4417 1473 3 -1.1794 42.179019466722856 36.307901002509915 2.515155091041635 0 0 0
4418 1473 2 0.5897 42.38757298725206 37.16308090796339 2.8911947052532874 0 0 0
4419 1473 2 0.5897 41.22694006425352 36.239901083505615 2.5869472761113737 0 0 0
4420 1474 3 -1.1794 44.9958648489902 36.36155612507868 2.476206262987483 0 0 0
4421 1474 2 0.5897 45.451138680111676 35.54523149159771 2.6825362439174105 0 0 0
4422 1474 2 0.5897 44.06661641500332 36.1387254269855 2.5316766190908453 0 0 0
4451 1484 2 0.5897 39.371990753854924 38.40773489244222 2.744669044212372 0 0 0
4453 1485 3 -1.1794 42.475365787176834 39.01989723353136 3.093780117639381 0 0 0
4454 1485 2 0.5897 42.6935149840015 39.73202196770316 2.4925137779972 0 0 0
4456 1486 3 -1.1794 45.15965646572285 39.06474588087872 3.5584655577640167 0 0 0
4457 1486 2 0.5897 45.39884708337311 38.200945102983184 3.222507303281524 0 0 0
4688 1563 2 0.5897 40.45322447310261 32.44901868688589 5.892886307400102 0 0 0
4690 1564 3 -1.1794 44.54624679031054 32.6124489255751 6.595009941098018 0 0 0
4691 1564 2 0.5897 44.942467441802016 33.06730321418749 5.851808178895725 0 0 0
4692 1564 2 0.5897 44.95868366401902 31.7486617693175 6.595325365672379 0 0 0
4729 1577 3 -1.1794 42.08777753471248 35.54906589886431 5.847406422753528 0 0 0
4730 1577 2 0.5897 42.99694046726085 35.83067946250275 5.745679004735033 0 0 0
4731 1577 2 0.5897 41.98814299638194 35.39433292318268 6.786747961050518 0 0 0
4732 1578 3 -1.1794 44.6064260291426 36.23559343670823 6.019919508476916 0 0 0
4733 1578 2 0.5897 44.44006155996532 35.96268115961235 6.922179791770619 0 0 0
4734 1578 2 0.5897 44.91093643276629 37.1399529668928 6.095014017787475 0 0 0
4773 1591 2 0.5897 42.43919155922343 39.00210592159373 5.50928972154758 0 0 0
4774 1592 3 -1.1794 45.24583411711326 38.77474885872602 6.32778366443598 0 0 0
4775 1592 2 0.5897 45.6792639157162 38.92382771121249 5.487458700722561 0 0 0
9184 0 1 0 39.39555103278941 38.20114605698515 5.888078641346824 0 0 0
4776 1592 2 0.5897 44.37610673249627 39.15995027562144 6.220890909834001 0 0 0
4735 1579 3 -1.1794 2.5895158110507017 39.208728942804235 6.360813994931769 0 0 0
4423 1475 3 -1.1794 6.233684622612749 39.49941523841416 2.6582738479686947 0 0 0
4459 1487 3 -1.1794 3.1240478280248842 42.06517452066891 2.9059576512790355 0 0 0
4460 1487 2 0.5897 2.8561963815420817 41.94086368854152 3.8164716039417983 0 0 0
4461 1487 2 0.5897 2.969719933643812 42.994275532321225 2.7351145425511136 0 0 0
4462 1488 3 -1.1794 5.770241036369846 42.50862420172778 3.318860214288644 0 0 0
4463 1488 2 0.5897 6.335426449039738 41.770859311389316 3.08973069915349 0 0 0
4464 1488 2 0.5897 4.881115765371183 42.18068984869578 3.184148502531863 0 0 0
4504 1502 3 -1.1794 2.8437981644660226 44.86738558628853 2.800113126928703 0 0 0
4505 1502 2 0.5897 3.7569833265692005 45.11350341748983 2.9475979967123727 0 0 0
4506 1502 2 0.5897 2.486818466179772 44.73250981069335 3.677954756263101 0 0 0
4507 1503 3 -1.1794 5.736879384462147 45.270006054601964 3.018563282978248 0 0 0
4508 1503 2 0.5897 5.888457258087611 44.32516676770522 3.0417258614105696 0 0 0
4509 1503 2 0.5897 6.317421536016219 45.58933177499621 2.327742134999206 0 0 0
4740 1580 2 0.5897 5.810335680021843 39.65225656451595 5.6725064310290305 0 0 0
4777 1593 3 -1.1794 2.6700068987244276 41.9583240243274 5.710835594711008 0 0 0
4778 1593 2 0.5897 2.452245382975859 41.04405654627691 5.892292989798532 0 0 0
4779 1593 2 0.5897 3.6246868727780095 41.99400993567438 5.770371900485793 0 0 0
4780 1594 3 -1.1794 5.392079059142041 41.67213701440335 5.93897144076963 0 0 0
4781 1594 2 0.5897 5.536937998493306 42.292587166383285 6.653317087575218 0 0 0
4782 1594 2 0.5897 5.740207893209998 42.112965747255004 5.163916665599644 0 0 0
4813 1605 3 -1.1794 5.561040747689209 44.55927119349754 6.306794401055182 0 0 0
4814 1605 2 0.5897 6.091275501352118 45.16271498782219 5.786276343775996 0 0 0
4815 1605 2 0.5897 5.700027421855628 44.837369397897504 7.212099615744985 0 0 0
9232 0 1 0 4.578246420953877 43.45592500114795 0.062063782600433354 0 0 0
9200 0 1 0 0.6621583726338023 44.49861130089137 7.231549756137202 0 0 0
4432 1478 3 -1.1794 14.815574287273266 39.48782769660707 2.684283545181245 0 0 0
4741 1581 3 -1.1794 8.822644434953284 39.144760406545075 6.337758639404983 0 0 0
4745 1582 2 0.5897 12.517986923771451 39.27648255503247 5.438343023182896 0 0 0
4746 1582 2 0.5897 11.482466549962313 38.93033238833555 6.487043599347261 0 0 0
4748 1583 2 0.5897 14.602242275930639 39.597593912197105 4.466997627935194 0 0 0
4749 1583 2 0.5897 14.371532286068291 38.98401789849759 5.831620278015155 0 0 0
4428 1476 2 0.5897 8.029837123312062 39.27473648742973 2.2191037054241822 0 0 0
4429 1477 3 -1.1794 11.745868549012657 38.88563401411449 2.779275687702965 0 0 0
4431 1477 2 0.5897 11.451257495175014 39.06463323148765 3.672246253337526 0 0 0
4433 1478 2 0.5897 14.163224408369596 39.19815984168731 2.046502932726261 0 0 0
4465 1489 3 -1.1794 9.75830623226287 41.91534576065041 2.223217057765113 0 0 0
4466 1489 2 0.5897 9.345092027143389 41.588137941027085 3.0222295472536578 0 0 0
4467 1489 2 0.5897 9.600901914991823 42.85934953796987 2.240898863242961 0 0 0
4468 1490 3 -1.1794 12.282658222368715 41.94744697006954 3.162308492247573 0 0 0
4469 1490 2 0.5897 12.648693191234036 41.06417618949514 3.2079483046411106 0 0 0
4470 1490 2 0.5897 11.43636512462363 41.83445028944399 2.729582636161423 0 0 0
4471 1491 3 -1.1794 15.467844790733958 42.26103116072606 2.9751222635363326 0 0 0
4472 1491 2 0.5897 15.171630644499722 41.389578328700914 2.71233037586016 0 0 0
4473 1491 2 0.5897 14.73471888719994 42.83822600030892 2.761569944878087 0 0 0
4510 1504 3 -1.1794 8.734856730111394 45.398896896838984 2.378088340104222 0 0 0
4511 1504 2 0.5897 8.403572302972535 45.45308697750922 3.2744960425788765 0 0 0
4512 1504 2 0.5897 9.684823182939125 45.474041599808906 2.468361493869362 0 0 0
4513 1505 3 -1.1794 11.75859353273751 44.81772257400063 3.287117391401124 0 0 0
4514 1505 2 0.5897 12.555362916293022 45.331612821993176 3.1555603214586743 0 0 0
4515 1505 2 0.5897 12.039359736903645 43.90862026536312 3.1825455163465017 0 0 0
4516 1506 3 -1.1794 14.461421286778332 45.14731154078307 2.902219742046822 0 0 0
4517 1506 2 0.5897 14.790660201237158 45.971430784754155 2.5435261819914303 0 0 0
4518 1506 2 0.5897 14.891033443422415 45.06761668737544 3.7538734466264296 0 0 0
4747 1583 3 -1.1794 14.16999835172993 39.75807487901834 5.305833275290368 0 0 0
4783 1595 3 -1.1794 8.936072899260896 41.69559814061423 4.905574903598132 0 0 0
4784 1595 2 0.5897 8.710652431924771 40.85698082091924 5.3082401652803775 0 0 0
4785 1595 2 0.5897 9.668783894396014 42.02304975729089 5.427247374210689 0 0 0
4786 1596 3 -1.1794 12.238460152487056 41.906225694309136 5.929562863437467 0 0 0
4787 1596 2 0.5897 12.10098572371199 40.961238889466415 5.995385252128425 0 0 0
4788 1596 2 0.5897 12.383507612223633 42.063223827605434 4.996533020206317 0 0 0
4789 1597 3 -1.1794 15.131259087306432 42.78812006304382 5.572371598833559 0 0 0
4790 1597 2 0.5897 15.430561638581239 42.46745353884802 4.721593800921541 0 0 0
4791 1597 2 0.5897 14.429999806847832 42.186507165341524 5.822430024152745 0 0 0
4816 1606 3 -1.1794 7.930888534335815 45.78593537131907 5.129423703175966 0 0 0
4817 1606 2 0.5897 8.718391438489137 46.135011223235125 5.546816924704275 0 0 0
4818 1606 2 0.5897 8.003360091859689 44.83740770459335 5.235608485715276 0 0 0
4819 1607 3 -1.1794 12.98740736575155 45.51752986802891 5.9810440413435435 0 0 0
4820 1607 2 0.5897 12.444390183941648 45.05391926893319 5.343525649007157 0 0 0
4821 1607 2 0.5897 12.478806450574828 45.494120748920444 6.791605012213104 0 0 0
4822 1608 3 -1.1794 15.776166155266523 45.381836615663254 5.357323762977066 0 0 0
4823 1608 2 0.5897 15.014516099888926 45.71608453541476 5.831031920834162 0 0 0
4824 1608 2 0.5897 15.735134490790287 44.43290665785934 5.475984161745422 0 0 0
9157 0 1 0 9.964047645118244 44.233480415987856 7.245606030265408 0 0 0
4437 1479 2 0.5897 17.632095530697658 39.05526021541595 2.1671353907005892 0 0 0
4750 1584 3 -1.1794 18.74911951121281 39.795744765364304 4.967009149656775 0 0 0
4474 1492 3 -1.1794 18.29454060439398 40.87016679775214 1.8424980927232326 0 0 0
4475 1492 2 0.5897 19.179811831036268 41.151174320701855 2.0739338582285645 0 0 0
4476 1492 2 0.5897 17.945561487376928 41.5876471550842 1.3136620846981104 0 0 0
4477 1493 3 -1.1794 20.83063918622616 41.79253271940358 3.0605357034216105 0 0 0
4478 1493 2 0.5897 21.722888534233714 41.901897442195555 2.7316545150763076 0 0 0
4479 1493 2 0.5897 20.877879153246592 42.063637868257835 3.9773248487172164 0 0 0
4519 1507 3 -1.1794 17.26443902581016 46.96912280999229 1.9193954896845256 0 0 0
4520 1507 2 0.5897 17.825188996280776 46.80741878884659 1.1606839239479276 0 0 0
4521 1507 2 0.5897 17.600778387335456 46.38148002937203 2.5959926954728147 0 0 0
4522 1508 3 -1.1794 21.06888494853385 45.705410276952186 2.566471565952535 0 0 0
4523 1508 2 0.5897 20.928386816134203 45.77036069265451 3.511073923074014 0 0 0
4524 1508 2 0.5897 22.02069471323705 45.702023460666275 2.4650869279403964 0 0 0
4751 1584 2 0.5897 18.269803799018824 39.338469104683114 4.276076280947422 0 0 0
4754 1585 2 0.5897 20.496209680431875 39.32225160755936 5.394185178669445 0 0 0
4792 1598 3 -1.1794 19.106674579562107 42.40874759431903 6.277247927566061 0 0 0
4793 1598 2 0.5897 19.238978639363303 41.47574339674306 6.445268162476399 0 0 0
4794 1598 2 0.5897 18.899995446590005 42.780105273006185 7.1349245053915995 0 0 0
4825 1609 3 -1.1794 18.359089109291997 45.579159441596495 6.108570282040165 0 0 0
4826 1609 2 0.5897 18.742684710370423 44.70342854125587 6.15527886413886 0 0 0
4827 1609 2 0.5897 17.442775189059617 45.427743395753026 5.876891030327604 0 0 0
9155 0 1 0 21.516944827419493 44.472859421104204 5.794080247095165 0 0 0
9164 0 1 0 16.57799490373984 40.57046021011026 7.483260575422629 0 0 0
9176 0 1 0 18.104509313338845 43.91360950737303 3.248259599234205 0 0 0
4443 1481 2 0.5897 30.52416229843379 39.14986681271315 3.8049439219100942 0 0 0
4440 1480 2 0.5897 23.887927234298626 39.13531960148535 3.332122977460511 0 0 0
4438 1480 3 -1.1794 24.158644420485572 39.13329931553748 2.4140053290844063 0 0 0
[truncated: 1,160,602 more chars]
