# Supplementary material for: Molecular Dynamics Study of Clathrate-like Ordering of Water in Supersaturated Methane Solution at Low Pressure
Source: Molecules. 2023 Mar 26;28(7):2960. doi: 10.3390/molecules28072960 (PMC10095827; doi:10.3390/molecules28072960)
Supplement: Supplementary file 1 [file molecules-28-02960-s001.zip › Simulation_data_Files_Small/_run_2_eq.dat]

LAMMPS data file via write_data, version 30 Nov 2020, timestep = 100

9313 atoms
3 atom types
6000 bonds
2 bond types
3000 angles
2 angle types

0 47 xlo xhi
0 47 ylo yhi
0 47 zlo zhi

Masses

1 16.04246
2 1.00794
3 15.9994

Pair Coeffs # lj/cut/tip4p/long

1 0.294237 3.73
2 0 0
3 0.21095 3.1668

Bond Coeffs # harmonic

1 450 0.9572
2 450 1.149

Angle Coeffs # harmonic

1 55 104.52
2 55 180

Atoms # full

1 1 3 -1.1794 1.84504567096718 2.339389430868602 1.1479211586286922 0 0 0
2 1 2 0.5897 0.9273823383304706 2.3356504997859133 1.4201567857437487 0 0 0
3 1 2 0.5897 2.3121712418740406 2.734365514810713 1.8841413238913787 0 0 0
4 2 3 -1.1794 3.37198182268894 3.490508430446448 3.356166157773594 0 0 0
5 2 2 0.5897 4.266865236894252 3.2733068013315334 3.094938002785143 0 0 0
6 2 2 0.5897 3.322014915347362 3.234576902910728 4.277162913636271 0 0 0
7 3 3 -1.1794 5.961089131832829 3.2822800682381605 2.17216301945434 0 0 0
8 3 2 0.5897 6.756606737455569 2.8445254514659455 2.4750755808878617 0 0 0
9 3 2 0.5897 5.919556598233472 3.0841860757625845 1.2366064469342304 0 0 0
40 14 3 -1.1794 2.799619567384272 6.2727084859093205 3.486964234620688 0 0 0
41 14 2 0.5897 3.5602308468681514 6.701575166395798 3.094821538360608 0 0 0
42 14 2 0.5897 2.9105547161039276 5.346012618910494 3.2744522145943393 0 0 0
43 15 3 -1.1794 6.488208576895105 6.194780322929534 2.806720474997767 0 0 0
44 15 2 0.5897 6.280043634535045 5.31584096695695 2.489916286359279 0 0 0
45 15 2 0.5897 6.300265417282354 6.162550676148157 3.744734634510789 0 0 0
283 95 3 -1.1794 2.6770097235052526 3.2586101901832816 6.138633317279012 0 0 0
284 95 2 0.5897 2.7370713329733642 4.209749594729653 6.227842737888264 0 0 0
285 95 2 0.5897 1.7533137226603719 3.0931273175743907 5.949866298671449 0 0 0
286 96 3 -1.1794 5.761364071023103 3.896924929361108 6.754291044642954 0 0 0
287 96 2 0.5897 6.460128935934537 3.5412725106131138 6.20522702972007 0 0 0
288 96 2 0.5897 5.099875595055393 3.205499055363678 6.77869292095306 0 0 0
325 109 3 -1.1794 3.068244535539034 6.115470684197064 6.171407245650198 0 0 0
326 109 2 0.5897 4.013543657282937 6.233162665505469 6.2651630018726765 0 0 0
327 109 2 0.5897 2.9102576918632272 6.18273379615508 5.229734360183043 0 0 0
328 110 3 -1.1794 5.86739439346176 6.233665280551753 5.3555182896520215 0 0 0
329 110 2 0.5897 6.707919429869175 6.615663373306524 5.608158357528949 0 0 0
330 110 2 0.5897 5.83481988843045 5.397095501731372 5.819546065050087 0 0 0
9010 0 1 0 6.16401497262189 0.8777078682631342 5.059620231477915 0 0 0
10 4 3 -1.1794 8.593224152561776 2.2266297511122444 3.1565937714829544 0 0 0
11 4 2 0.5897 8.793679709354505 1.3363775417747286 3.445558259302591 0 0 0
12 4 2 0.5897 9.445564872440125 2.6086408340864256 2.9472741399782656 0 0 0
13 5 3 -1.1794 11.297646479837121 3.316037805286689 3.301513074243828 0 0 0
14 5 2 0.5897 11.461782534343111 3.3547441669563156 4.2437408619715535 0 0 0
15 5 2 0.5897 11.398080880954238 4.219966138689257 3.0030837254277984 0 0 0
46 16 3 -1.1794 9.03656447880803 7.122663262649729 1.8469418707616712 0 0 0
47 16 2 0.5897 9.73404467418641 6.595904207463763 2.237170725180047 0 0 0
48 16 2 0.5897 8.233029848227869 6.792656653505041 2.2490128358543426 0 0 0
49 17 3 -1.1794 11.690074588994825 5.951651546760673 2.8111781525102417 0 0 0
50 17 2 0.5897 11.74407468294561 5.923163829774543 3.7664290830889127 0 0 0
51 17 2 0.5897 12.589256111711299 6.1116572993805445 2.524642516602176 0 0 0
52 18 3 -1.1794 14.701044655335728 6.3461185475903115 2.858179199982604 0 0 0
54 18 2 0.5897 14.657385685222431 6.357255479940339 3.8143181694357575 0 0 0
289 97 3 -1.1794 8.863995545282279 3.6501638868752284 5.632558571202125 0 0 0
290 97 2 0.5897 8.80623869363478 3.0723724881864394 4.871602390957139 0 0 0
291 97 2 0.5897 9.554136377610503 3.266333548761236 6.173494951650767 0 0 0
292 98 3 -1.1794 11.83679130906026 3.17728020497281 6.208755712112725 0 0 0
293 98 2 0.5897 12.695161805283577 2.88683913085531 5.900411673255383 0 0 0
294 98 2 0.5897 11.850140724075903 3.0076379798751516 7.150708600693239 0 0 0
295 99 3 -1.1794 14.60848923002002 2.971898616087114 5.887504340995962 0 0 0
296 99 2 0.5897 15.130242744803235 2.2981984079215483 5.451461591255624 0 0 0
297 99 2 0.5897 14.846314057618976 2.8988200395341126 6.81180517926489 0 0 0
331 111 3 -1.1794 8.559010847264057 6.58937924996211 5.832328193617432 0 0 0
332 111 2 0.5897 8.789973712772937 5.754734769279359 5.424582401193957 0 0 0
333 111 2 0.5897 8.536699963030639 6.400170083101903 6.77037617898013 0 0 0
334 112 3 -1.1794 12.059577782634104 5.894226762707119 5.486313310484456 0 0 0
335 112 2 0.5897 11.804655760657703 5.063539412099552 5.887817003181384 0 0 0
336 112 2 0.5897 13.016059912527693 5.895147342443023 5.523367360423571 0 0 0
337 113 3 -1.1794 14.773991664137823 5.789312425893302 5.692867792398758 0 0 0
338 113 2 0.5897 14.794449979175715 4.8345096351803605 5.62833109727433 0 0 0
339 113 2 0.5897 14.975489179700684 5.9721902338063915 6.610574898579331 0 0 0
9030 0 1 0 13.470000616226343 0.8217292944418869 0.8959499591578695 0 0 0
380 127 2 0.5897 11.965616958381224 7.693764931157871 5.788067486441898 0 0 0
53 18 2 0.5897 15.577543734558466 6.015336254799049 2.6618010454772603 0 0 0
16 6 3 -1.1794 18.146141251560298 2.653790059155931 2.5337658525790014 0 0 0
17 6 2 0.5897 17.665987489112467 2.700471817142531 1.707022115098698 0 0 0
18 6 2 0.5897 17.84330962051136 3.4139595275830894 3.0304221388608537 0 0 0
19 7 3 -1.1794 20.36819240809135 1.263456419844568 3.81937256655133 0 0 0
20 7 2 0.5897 19.491654680341323 1.3406866564046176 3.442610184737719 0 0 0
21 7 2 0.5897 20.736935188452826 0.48036483651206197 3.4106809677840424 0 0 0
55 19 3 -1.1794 17.43514677149135 5.717619586061406 2.704070663363839 0 0 0
56 19 2 0.5897 17.54850273128004 6.596221882436196 2.3415235015735205 0 0 0
57 19 2 0.5897 17.68667193276218 5.803173367839218 3.623661858576569 0 0 0
58 20 3 -1.1794 20.293578424487258 6.997273018370667 3.306194559034324 0 0 0
59 20 2 0.5897 20.392207030045107 6.177994597915961 2.8211304728439477 0 0 0
60 20 2 0.5897 20.652779727629575 6.807725257255309 4.1729575314510585 0 0 0
298 100 3 -1.1794 17.97993876949988 3.5861155526931223 5.660545527265673 0 0 0
299 100 2 0.5897 18.801081883540714 3.1391700536631832 5.455128252038687 0 0 0
300 100 2 0.5897 17.94309624774804 3.592799380426078 6.617013253950733 0 0 0
301 101 3 -1.1794 20.808828241697007 2.9847306625143557 5.808176851182501 0 0 0
302 101 2 0.5897 20.798073414052247 2.3543230771717676 5.087966720993529 0 0 0
303 101 2 0.5897 20.79833406861202 2.44570268942259 6.5991070887809125 0 0 0
340 114 3 -1.1794 18.067335038813315 6.268935414625096 5.934377617929734 0 0 0
341 114 2 0.5897 17.789244872255765 5.354520493964584 5.986752337414244 0 0 0
342 114 2 0.5897 19.020153277943614 6.225762443445627 5.853721395399274 0 0 0
343 115 3 -1.1794 20.70457986606487 5.843773222272431 5.848215735403656 0 0 0
344 115 2 0.5897 20.865352245962058 6.036686173654948 6.771887067045535 0 0 0
345 115 2 0.5897 20.66925781871259 4.888190900014544 5.805242948558577 0 0 0
9069 0 1 0 22.430799648615466 4.045098966866948 2.3015951548703026 0 0 0
62 21 2 0.5897 24.501528929002074 6.335102869053005 4.039949301435635 0 0 0
348 116 2 0.5897 24.00194686829905 5.412867243725631 5.99709080109413 0 0 0
22 8 3 -1.1794 26.606836838913164 3.661069603134864 3.160812571164707 0 0 0
23 8 2 0.5897 26.002318396232088 4.282129811291729 2.754519508679187 0 0 0
24 8 2 0.5897 27.43105332222682 3.7856531306769208 2.6903042163251225 0 0 0
25 9 3 -1.1794 30.599079148927444 2.408777504373932 2.42122380637721 0 0 0
26 9 2 0.5897 30.52981704579317 1.5315026992033396 2.0446290566017247 0 0 0
27 9 2 0.5897 30.149221934315424 2.3444988032189404 3.2636780474162648 0 0 0
61 21 3 -1.1794 24.925809691678722 6.3698646387712605 3.1826216626364574 0 0 0
63 21 2 0.5897 24.5881917093762 7.169971792876849 2.780036758192162 0 0 0
64 22 3 -1.1794 27.41606165522096 6.910392555793814 1.8715287839266646 0 0 0
65 22 2 0.5897 28.312040787984486 6.6492389823329265 2.084256757843366 0 0 0
66 22 2 0.5897 26.878466801342217 6.494728884052166 2.545656137757437 0 0 0
67 23 3 -1.1794 30.154541746554102 6.239673356972974 2.403248947719705 0 0 0
68 23 2 0.5897 30.19545694861371 5.8896879267894695 3.2932309900701724 0 0 0
69 23 2 0.5897 30.24213236627976 7.186467225797498 2.5134360491194356 0 0 0
304 102 3 -1.1794 24.31208438472339 3.6032128015041747 6.264986602806018 0 0 0
305 102 2 0.5897 23.857200571942165 3.0682116485038646 5.61453572895252 0 0 0
306 102 2 0.5897 24.0325783596273 3.245620585087748 7.107741668511513 0 0 0
307 103 3 -1.1794 27.112810017437145 2.3135923035971837 5.515158477354456 0 0 0
308 103 2 0.5897 26.374130569190857 2.297310788764719 6.12369737198183 0 0 0
309 103 2 0.5897 26.74387727497497 2.6509157539236483 4.698865008386437 0 0 0
310 104 3 -1.1794 29.77007668383766 2.7270409919072267 5.091919381343912 0 0 0
311 104 2 0.5897 30.209828097796617 1.962737523206696 5.464331481670537 0 0 0
312 104 2 0.5897 28.843790846927924 2.5921287044075134 5.2919823115587326 0 0 0
346 116 3 -1.1794 24.09355614275759 6.334557018786252 5.755579690709375 0 0 0
347 116 2 0.5897 25.038123960483066 6.489546217027601 5.754202570074983 0 0 0
349 117 3 -1.1794 26.83320917815645 6.416620853879461 5.595407180973697 0 0 0
350 117 2 0.5897 26.764361166150486 5.4620375899880145 5.611620203725957 0 0 0
351 117 2 0.5897 27.201475542746756 6.645200336431083 6.448849850634299 0 0 0
352 118 3 -1.1794 30.318672697467093 5.397620629990256 5.070205060826331 0 0 0
353 118 2 0.5897 30.117307458908492 4.464243473049773 5.137220258378864 0 0 0
354 118 2 0.5897 29.944723142857253 5.7813577676733665 5.863388159262554 0 0 0
9039 0 1 0 28.20115611469345 4.592893160262417 7.912781748800877 0 0 0
28 10 3 -1.1794 33.387457859856234 3.1801852427017883 2.514982349308175 0 0 0
29 10 2 0.5897 32.44680357177807 3.0454660795877624 2.3998612968641586 0 0 0
30 10 2 0.5897 33.54834284595339 2.974963067591304 3.4359774219375407 0 0 0
70 24 3 -1.1794 32.86312303884558 6.761621104567779 2.637846739189786 0 0 0
71 24 2 0.5897 33.50368810901292 6.582245687902221 1.9495633625714681 0 0 0
72 24 2 0.5897 32.0466525626447 6.384645261177784 2.3099780423716334 0 0 0
73 25 3 -1.1794 34.86086201290935 5.918842402927506 0.9180580048471764 0 0 0
74 25 2 0.5897 34.751719311459674 4.989720290530924 1.120671219486979 0 0 0
75 25 2 0.5897 35.73145871672283 6.136448330719827 1.2511364726391216 0 0 0
76 26 3 -1.1794 38.97991294547023 5.981486696285486 1.7333970730300678 0 0 0
313 105 3 -1.1794 33.929379730371835 2.408210697272385 5.284076215965186 0 0 0
314 105 2 0.5897 32.99252112681547 2.556314859380133 5.412890110350832 0 0 0
315 105 2 0.5897 34.04800008486453 1.4713765448915006 5.440610464494993 0 0 0
316 106 3 -1.1794 36.41914780717034 3.060932031837648 6.306604599339097 0 0 0
317 106 2 0.5897 36.15134556289512 2.7131975908316135 7.157248423862465 0 0 0
318 106 2 0.5897 35.622399677648865 3.0385717629824724 5.776580584237246 0 0 0
319 107 3 -1.1794 39.06898458312068 3.4822423931644457 5.781997478266399 0 0 0
321 107 2 0.5897 38.155510249143674 3.3870269109554085 6.051683531043489 0 0 0
355 119 3 -1.1794 33.12570211893966 5.915890053913533 5.284179379088085 0 0 0
356 119 2 0.5897 33.27668272716293 6.0497684970907075 4.348490696298755 0 0 0
357 119 2 0.5897 32.18886813428868 5.731625375471014 5.352153817013594 0 0 0
358 120 3 -1.1794 34.89202746797103 6.939541238420059 7.11399461347039 0 0 0
359 120 2 0.5897 34.29032926409043 6.581275326220181 6.461432937294365 0 0 0
360 120 2 0.5897 35.656813015132 6.365167642520792 7.076180747595277 0 0 0
9005 0 1 0 31.7641061814815 3.724361125887852 7.629448000959486 0 0 0
9032 0 1 0 36.681010103291584 2.872284606997299 1.4924019779470072 0 0 0
9047 0 1 0 36.49091641289303 5.924798527002976 4.1112306738180795 0 0 0
78 26 2 0.5897 39.17405493913756 5.1971727932176535 2.2466148533737287 0 0 0
31 11 3 -1.1794 39.77735433129563 3.4538581577988707 3.1563228367200917 0 0 0
32 11 2 0.5897 39.53488424592019 3.466562886059819 4.082216312632363 0 0 0
77 26 2 0.5897 38.60292885111073 5.648231195957887 0.9191147443113564 0 0 0
361 121 3 -1.1794 39.2385447765592 6.3337287078537505 6.096711197771676 0 0 0
363 121 2 0.5897 39.29257228469908 6.259351876193106 7.049486634231142 0 0 0
33 11 2 0.5897 39.21203753288162 2.785351356785117 2.769350713133758 0 0 0
34 12 3 -1.1794 42.473444487369015 2.7771329635521154 3.002110816293838 0 0 0
35 12 2 0.5897 42.392178552889455 1.832459378147467 2.8708870360289676 0 0 0
36 12 2 0.5897 41.57622718216887 3.1055539787464417 2.9440266194026665 0 0 0
37 13 3 -1.1794 45.209108892593555 3.1363923617764424 2.9036325780313543 0 0 0
38 13 2 0.5897 45.36768370738223 3.64513797554947 2.1084822682583324 0 0 0
39 13 2 0.5897 44.25555302759966 3.0858195710854 2.970006390292978 0 0 0
320 107 2 0.5897 39.45934103670403 2.624469954939192 5.949568774005166 0 0 0
322 108 3 -1.1794 46.776260997449874 2.7505696852696135 5.38168549596593 0 0 0
323 108 2 0.5897 46.24078889898853 2.913230945484113 4.605126342364631 0 0 0
324 108 2 0.5897 46.830028272840835 1.7966996563496787 5.440620520898784 0 0 0
362 121 2 0.5897 39.05388253906652 5.443746388749901 5.796605903167465 0 0 0
364 122 3 -1.1794 42.51506309326496 6.27317177634075 5.862060809356915 0 0 0
365 122 2 0.5897 42.150945450071745 7.158369441751826 5.8533279821586754 0 0 0
366 122 2 0.5897 41.80952577146124 5.7201376348368 5.526498111965076 0 0 0
367 123 3 -1.1794 45.31481069760676 6.276800695354018 5.964861789936875 0 0 0
368 123 2 0.5897 44.365771331477525 6.310488440535392 5.844773111185091 0 0 0
369 123 2 0.5897 45.577999410976496 5.447779580385494 5.565252296352855 0 0 0
9048 0 1 0 43.55761226230577 2.9517663369557616 7.4080723049593065 0 0 0
79 27 3 -1.1794 5.912736897165659 8.991959501074685 3.1245986945605373 0 0 0
80 27 2 0.5897 5.943469577942553 8.064666282342753 2.889195483280364 0 0 0
81 27 2 0.5897 6.820406855120212 9.287626476721613 3.054255031110569 0 0 0
112 38 3 -1.1794 2.7527935672583133 11.376141873291584 3.7323473091841874 0 0 0
113 38 2 0.5897 3.6283342524173543 11.677459615862317 3.4897183257712614 0 0 0
114 38 2 0.5897 2.160717958734912 12.016439685212447 3.3377624147261433 0 0 0
115 39 3 -1.1794 5.59629705750483 11.795220095556322 3.3029601397879675 0 0 0
116 39 2 0.5897 5.590282017143083 10.840736438416586 3.2311504271006597 0 0 0
117 39 2 0.5897 6.32308795910632 12.073246493580047 2.7455480875921072 0 0 0
154 52 3 -1.1794 2.4146692738613003 14.846899643209287 3.8706061539026644 0 0 0
155 52 2 0.5897 2.1502614422932744 15.515921508789132 3.239155306400308 0 0 0
156 52 2 0.5897 3.327722920006982 15.0531875459381 4.0706346283617885 0 0 0
157 53 3 -1.1794 6.511260108479548 15.331386276790381 2.44045591314667 0 0 0
158 53 2 0.5897 6.000237225233134 14.922974706058747 3.139231597413806 0 0 0
370 124 3 -1.1794 3.2871841804727904 8.967079038191832 6.008018014640003 0 0 0
371 124 2 0.5897 2.933852536277154 9.25538559948434 5.166431281061742 0 0 0
372 124 2 0.5897 3.1198067662594697 8.024847770646609 6.028460015140375 0 0 0
373 125 3 -1.1794 6.295001306186124 9.294883074696905 5.8349167013477885 0 0 0
374 125 2 0.5897 6.014046048790995 9.108381742782317 4.939084778330806 0 0 0
375 125 2 0.5897 5.482963173748365 9.31822492150067 6.341159181671636 0 0 0
415 139 3 -1.1794 2.924065886231955 11.93446491365469 6.380478459089666 0 0 0
416 139 2 0.5897 2.774561503968959 11.846521040738962 5.439125075648452 0 0 0
417 139 2 0.5897 2.9161087804061556 11.035710399359678 6.70973346743042 0 0 0
418 140 3 -1.1794 5.938084411790108 12.684768566879079 5.733080807922521 0 0 0
419 140 2 0.5897 5.1264963873794684 12.336426124170897 6.102153014019563 0 0 0
420 140 2 0.5897 5.953104786967239 12.356645008825167 4.834002789881154 0 0 0
457 153 3 -1.1794 2.682611829053131 15.571482134752383 6.7870499672790645 0 0 0
458 153 2 0.5897 3.431929989113055 15.37597782743273 6.224437993294845 0 0 0
459 153 2 0.5897 1.9722975386006474 15.034452843883999 6.435930319487823 0 0 0
460 154 3 -1.1794 4.841229883944613 15.0012680774258 4.942538589118038 0 0 0
462 154 2 0.5897 5.327296830215828 14.244094142413179 5.269124645958367 0 0 0
9013 0 1 0 3.2590990388099033 14.1560960648221 0.6969341491943633 0 0 0
423 141 2 0.5897 7.65404118825207 12.073611345167567 6.409390509626188 0 0 0
82 28 3 -1.1794 8.525774923435947 9.656790122122239 3.167656954002613 0 0 0
83 28 2 0.5897 8.886290400753326 8.939160857325144 2.6468209644090135 0 0 0
84 28 2 0.5897 8.81729022724614 9.474930429165948 4.061065557999111 0 0 0
85 29 3 -1.1794 12.117355075989034 8.866943178390985 2.3461168286224536 0 0 0
86 29 2 0.5897 11.81082008340514 7.989945578186894 2.1155878738991043 0 0 0
87 29 2 0.5897 11.795247898201223 9.00742069378757 3.2364791485814197 0 0 0
88 30 3 -1.1794 14.351992571540746 8.29044329869622 0.7872905829231032 0 0 0
90 30 2 0.5897 13.752887724399109 8.786406560192843 1.3452574220808537 0 0 0
118 40 3 -1.1794 8.00736668373332 12.242782688945063 2.016531841883758 0 0 0
119 40 2 0.5897 8.428054118612355 11.47354657743203 2.400628711215686 0 0 0
120 40 2 0.5897 8.429526227005738 12.986764895982946 2.4460719000454763 0 0 0
121 41 3 -1.1794 13.221061323318278 12.515744963425023 1.386043965273005 0 0 0
122 41 2 0.5897 12.602740251243977 11.944177585448422 0.9308278711735479 0 0 0
123 41 2 0.5897 12.678666934455228 13.217105929617276 1.7467838080768063 0 0 0
124 42 3 -1.1794 15.50635420877143 12.24644547822206 2.8311032718770606 0 0 0
125 42 2 0.5897 14.711462641596171 12.24473269200517 2.297833787320219 0 0 0
126 42 2 0.5897 15.227313588533756 12.597679331793998 3.6766817516718238 0 0 0
160 54 3 -1.1794 9.052822559025646 14.588786340516343 3.231424345720703 0 0 0
161 54 2 0.5897 9.852305861820394 14.932533733688867 2.8328063322138184 0 0 0
162 54 2 0.5897 8.347961673001175 15.10232840978962 2.8368611087439195 0 0 0
163 55 3 -1.1794 12.208498653361366 15.023124144650485 2.7799839948428464 0 0 0
164 55 2 0.5897 13.13898597924117 15.202041721442157 2.6442867449015854 0 0 0
165 55 2 0.5897 12.105074673186726 14.998559390631083 3.7312631059549193 0 0 0
166 56 3 -1.1794 14.871902573770061 15.702762930456593 2.79313409908703 0 0 0
167 56 2 0.5897 15.693050587229276 15.329501465985434 2.472784775687759 0 0 0
168 56 2 0.5897 14.936624633058546 15.642573847645808 3.746244897846448 0 0 0
376 126 3 -1.1794 8.99237689912098 9.27659278266149 5.9676936699357706 0 0 0
377 126 2 0.5897 8.037639548044215 9.316753225406643 6.023332852013501 0 0 0
378 126 2 0.5897 9.18902647293276 8.34328506461226 5.8870863192549665 0 0 0
379 127 3 -1.1794 12.042730278889547 8.64320323998806 5.8821541513222995 0 0 0
381 127 2 0.5897 11.860164618149437 8.808314612376298 6.807162197491391 0 0 0
382 128 3 -1.1794 14.646003912709322 9.547950235156977 6.195630233390349 0 0 0
383 128 2 0.5897 15.25946320227589 8.955917906940812 5.760432029568924 0 0 0
384 128 2 0.5897 13.781017876733953 9.207491171153537 5.967330712403565 0 0 0
421 141 3 -1.1794 8.587553443527563 11.978431235395426 6.598407667353499 0 0 0
422 141 2 0.5897 8.805249582008383 11.09714654761651 6.2948001107042355 0 0 0
424 142 3 -1.1794 12.679467438249777 12.31568741395886 6.9494079184281405 0 0 0
425 142 2 0.5897 12.385774471124385 11.698186197614243 6.27958052509505 0 0 0
426 142 2 0.5897 13.622484701401683 12.166015332676432 7.016859103106199 0 0 0
427 143 3 -1.1794 15.383484024300975 12.16617882261451 6.345049283815331 0 0 0
428 143 2 0.5897 15.180894573800494 11.234045913082936 6.265565432986085 0 0 0
429 143 2 0.5897 15.546559625201462 12.297532637738929 7.279064501458969 0 0 0
463 155 3 -1.1794 9.165385584886126 14.814405201569981 5.936335519237756 0 0 0
464 155 2 0.5897 9.081938029574212 14.729030295171503 4.986609484661921 0 0 0
465 155 2 0.5897 8.938466969963839 13.948732482994783 6.275968477454841 0 0 0
466 156 3 -1.1794 11.836437590572036 14.796921475665457 5.608070820559887 0 0 0
467 156 2 0.5897 12.201406297957723 14.057439904607437 6.094071591060754 0 0 0
469 157 3 -1.1794 15.29841644503356 14.893134967745532 5.375581558126988 0 0 0
470 157 2 0.5897 15.23579475860273 15.306085094702393 6.236849593887826 0 0 0
471 157 2 0.5897 15.033709477476712 13.985451404760843 5.524821876178771 0 0 0
9043 0 1 0 11.108122487784975 11.864861975055936 4.003422710741882 0 0 0
89 30 2 0.5897 14.52360090010855 7.485237139495905 1.2755797630026304 0 0 0
468 156 2 0.5897 10.90916323273058 14.805874196114873 5.845376550055225 0 0 0
91 31 3 -1.1794 19.080970634046707 8.777733540563025 1.2409625201924372 0 0 0
92 31 2 0.5897 19.42741358334866 8.209665944715878 1.9290826710540196 0 0 0
93 31 2 0.5897 18.74708282350815 9.54384285716128 1.7076829109712703 0 0 0
94 32 3 -1.1794 21.55726614452368 9.526716275308203 2.4037402469833458 0 0 0
95 32 2 0.5897 21.389962078160444 8.747434966632987 2.9337989140885266 0 0 0
96 32 2 0.5897 20.920820155730336 9.473190000645083 1.6907860922860223 0 0 0
127 43 3 -1.1794 18.162624769651185 12.00466152237475 2.9955033378356197 0 0 0
128 43 2 0.5897 18.19378217308308 12.746594073855599 3.599487794378205 0 0 0
129 43 2 0.5897 17.23747191423972 11.922245864699416 2.764134008811644 0 0 0
130 44 3 -1.1794 20.91301648775948 12.245853586911526 2.9673342764935082 0 0 0
131 44 2 0.5897 21.330926215083835 11.403856650865892 2.7867094506439294 0 0 0
132 44 2 0.5897 19.977465915519694 12.046630638608654 3.0032355392660173 0 0 0
169 57 3 -1.1794 17.61084834340143 15.38371549387043 2.0509935642388557 0 0 0
170 57 2 0.5897 18.10633296144318 15.02834672685957 1.3131317991682485 0 0 0
171 57 2 0.5897 18.004630421082144 14.976791066371288 2.8227325909133807 0 0 0
172 58 3 -1.1794 21.011479910665194 14.979829776145122 2.8593520010822466 0 0 0
173 58 2 0.5897 21.8544324863145 15.297500106505495 2.535703439745385 0 0 0
174 58 2 0.5897 21.05036768502606 14.031008611315041 2.739110390078207 0 0 0
385 129 3 -1.1794 18.220992059073108 8.918732853851635 6.516917442828783 0 0 0
386 129 2 0.5897 18.142425400627754 7.980755260903718 6.342966746235345 0 0 0
387 129 2 0.5897 19.160295794092054 9.094936328710922 6.463123127427172 0 0 0
388 130 3 -1.1794 20.928056586649895 9.597016326688955 6.4345289528508145 0 0 0
389 130 2 0.5897 21.776495479556512 9.27384892506034 6.131302701109473 0 0 0
390 130 2 0.5897 20.948457377558388 9.471257418186857 7.383212526623992 0 0 0
430 144 3 -1.1794 18.179714113263444 11.854749551905487 6.196409750892124 0 0 0
431 144 2 0.5897 18.25799698098918 10.903804910066645 6.272619727329878 0 0 0
432 144 2 0.5897 17.238179052248586 12.013384325995263 6.128744355491347 0 0 0
433 145 3 -1.1794 21.339920628374315 12.341681787412469 6.159335441515083 0 0 0
434 145 2 0.5897 20.449600618566983 12.631656570571058 5.960647777784454 0 0 0
435 145 2 0.5897 21.328830509066265 11.399596242115793 5.990268169569836 0 0 0
438 146 2 0.5897 23.317472435377756 12.070764935372601 5.733420489057841 0 0 0
472 158 3 -1.1794 17.8572494390634 14.272232701657897 4.66563655061416 0 0 0
473 158 2 0.5897 18.106987379120792 13.747216389770989 5.426044833467672 0 0 0
474 158 2 0.5897 16.95147497687888 14.529081259073012 4.8383598579852976 0 0 0
475 159 3 -1.1794 21.728400193205204 15.080456331470783 5.4647354499633085 0 0 0
476 159 2 0.5897 21.68002677019493 14.16683612919148 5.746142713117487 0 0 0
477 159 2 0.5897 21.416280309708718 15.069720284448502 4.559916197433698 0 0 0
9050 0 1 0 16.58706936209559 9.027736466540608 3.581094023452124 0 0 0
391 131 3 -1.1794 23.531150592456967 9.023145312780608 5.938989121838231 0 0 0
177 59 2 0.5897 23.759674226692766 15.75627919894615 3.833111280980914 0 0 0
97 33 3 -1.1794 26.44268319148236 9.465862654336545 2.708383389820015 0 0 0
98 33 2 0.5897 26.850157497289988 8.6619571827249 2.38599767434071 0 0 0
99 33 2 0.5897 26.584163009476573 9.443782883769082 3.6548123771958836 0 0 0
100 34 3 -1.1794 30.22653809280279 8.909077598133852 2.78858049005155 0 0 0
101 34 2 0.5897 30.58904733020577 9.621740982386708 2.2623391557819477 0 0 0
102 34 2 0.5897 29.977606441392496 9.323431982880942 3.614761993036248 0 0 0
133 45 3 -1.1794 27.003314466912816 12.142053217729119 2.8081647919991157 0 0 0
134 45 2 0.5897 26.910613940756402 11.248587195125918 2.477473089956132 0 0 0
135 45 2 0.5897 26.25742814957223 12.258751642564091 3.3966093352916467 0 0 0
136 46 3 -1.1794 29.774973910394923 12.531412876441674 2.6713808854207115 0 0 0
137 46 2 0.5897 30.171887482034812 12.341048334334607 3.521353190313042 0 0 0
138 46 2 0.5897 28.848134933099665 12.32206645935351 2.7870403129232946 0 0 0
175 59 3 -1.1794 24.04786843125621 15.653072064056134 2.9261799812534535 0 0 0
176 59 2 0.5897 24.94421930271623 15.324385479677437 2.9951270558375853 0 0 0
178 60 3 -1.1794 26.722416468002642 14.899688409915104 3.107103023408194 0 0 0
179 60 2 0.5897 26.946047811059337 14.003323269448845 2.856600881273765 0 0 0
180 60 2 0.5897 27.063076198678605 14.992307466612155 3.9968249866261996 0 0 0
181 61 3 -1.1794 30.097557730934682 15.246148367494802 2.5288645244753387 0 0 0
182 61 2 0.5897 29.976964545289324 14.296583720416812 2.5328880603684865 0 0 0
392 131 2 0.5897 23.655024443304917 8.08754981349599 5.779150961737143 0 0 0
393 131 2 0.5897 23.578912530143384 9.112385691670523 6.8908225544560535 0 0 0
394 132 3 -1.1794 26.998899991960002 9.170536424151324 5.297261410043975 0 0 0
395 132 2 0.5897 27.006655607459173 8.223046545241683 5.161487122933385 0 0 0
396 132 2 0.5897 27.92305420736534 9.41982650305722 5.3022940606984585 0 0 0
397 133 3 -1.1794 29.691801303758787 9.86137897719054 5.411456583627455 0 0 0
398 133 2 0.5897 30.620849289901585 9.682715613851135 5.556999747084623 0 0 0
399 133 2 0.5897 29.483300072186406 10.564249461352432 6.026869126048242 0 0 0
436 146 3 -1.1794 24.19421022648531 11.694268352927882 5.809666080331259 0 0 0
437 146 2 0.5897 24.062321775552864 10.753393243204371 5.693078124959697 0 0 0
439 147 3 -1.1794 27.636837685681193 11.950301616995743 6.416486232907943 0 0 0
440 147 2 0.5897 27.58634416367069 12.88230522844443 6.204229801557458 0 0 0
441 147 2 0.5897 26.782533187913568 11.600053323034363 6.164053523691709 0 0 0
478 160 3 -1.1794 26.90740584428045 14.720040974183304 5.987913245843723 0 0 0
479 160 2 0.5897 27.0735073172217 15.078823393082631 6.859645632925398 0 0 0
480 160 2 0.5897 25.96306682629318 14.56490764840791 5.968181800711856 0 0 0
183 61 2 0.5897 29.211351528749315 15.600299239131246 2.4550562533012332 0 0 0
675 225 2 0.5897 27.23692599538441 8.630633680852098 7.150064562740906 0 0 0
103 35 3 -1.1794 35.835024138527515 9.368405518221625 2.9135012973118792 0 0 0
104 35 2 0.5897 35.76873867549247 9.303155976964408 3.8661715431291297 0 0 0
105 35 2 0.5897 36.75218015311782 9.17178534620567 2.7227207042354 0 0 0
106 36 3 -1.1794 38.57614090614548 9.298328990962426 2.878212305587498 0 0 0
108 36 2 0.5897 38.70235434547149 9.309929861685275 3.8269838706573007 0 0 0
139 47 3 -1.1794 33.484020164794 12.453296247857729 2.7234151433107017 0 0 0
140 47 2 0.5897 34.372734787273416 12.137550664199958 2.559943727099241 0 0 0
141 47 2 0.5897 33.36332866247702 12.352297135645486 3.667589176586024 0 0 0
142 48 3 -1.1794 36.22003207552208 12.02902649095981 2.5848222900185704 0 0 0
143 48 2 0.5897 36.3836707300632 12.230465458708236 3.5061673272701226 0 0 0
144 48 2 0.5897 36.04564675754838 11.087929730650982 2.5722255809713173 0 0 0
146 49 2 0.5897 38.7243854024106 12.695095387508202 2.54412671001879 0 0 0
184 62 3 -1.1794 32.7634004234007 15.03429665643423 3.325889707605917 0 0 0
185 62 2 0.5897 33.026202660593036 14.182403006837692 2.9774014509745492 0 0 0
186 62 2 0.5897 31.850980172831783 15.133644020403544 3.054133833391956 0 0 0
187 63 3 -1.1794 36.259841445947586 15.034222191095205 3.187571952564824 0 0 0
188 63 2 0.5897 35.92338814393462 14.21690805803112 2.8201093473118615 0 0 0
189 63 2 0.5897 36.01719906231368 14.999169249730238 4.1128439682768105 0 0 0
190 64 3 -1.1794 39.01444588399388 15.202929523036149 2.759228911654563 0 0 0
192 64 2 0.5897 38.0588705065595 15.188330660774557 2.8130290652428562 0 0 0
400 134 3 -1.1794 32.46691573945994 9.441600406215228 5.4822222686331115 0 0 0
401 134 2 0.5897 33.17849644592964 9.270020678500394 6.0990248663085085 0 0 0
402 134 2 0.5897 32.739780815584375 9.007118321372475 4.674136638645362 0 0 0
403 135 3 -1.1794 35.71099828021 9.30459001505707 5.856101265312134 0 0 0
404 135 2 0.5897 36.667978127999596 9.28405985615817 5.856207346037198 0 0 0
405 135 2 0.5897 35.45314063223641 8.476250886452098 6.260570819748955 0 0 0
406 136 3 -1.1794 38.42489063795914 9.017912277559914 5.710350759139582 0 0 0
407 136 2 0.5897 38.78016800699431 9.525421343723245 6.44003868903285 0 0 0
442 148 3 -1.1794 33.06418523487924 12.18241659546549 5.475536752907814 0 0 0
443 148 2 0.5897 32.81932490522864 11.259190972978253 5.4128490463736005 0 0 0
444 148 2 0.5897 33.074864170794704 12.364600576034297 6.415178623139397 0 0 0
445 149 3 -1.1794 36.43952354659026 12.240081129912397 5.362314588914822 0 0 0
446 149 2 0.5897 36.250909700097644 13.155492876286054 5.568903836460687 0 0 0
447 149 2 0.5897 35.67197482518645 11.760623390637923 5.674118205006157 0 0 0
448 150 3 -1.1794 38.53160823154547 11.596890613740072 7.074442881305117 0 0 0
449 150 2 0.5897 37.94205499000404 11.869845495106789 6.371480623775103 0 0 0
481 161 3 -1.1794 32.78177003305738 15.448794674981674 6.275143463481085 0 0 0
483 161 2 0.5897 32.73676122944534 15.173391302224664 5.359523347439305 0 0 0
484 162 3 -1.1794 36.264295491779116 15.082302329941703 6.032645501346368 0 0 0
485 162 2 0.5897 37.21324342400167 15.204795706308554 6.005717527345443 0 0 0
486 162 2 0.5897 36.05875359674977 15.004083805091675 6.964238913516169 0 0 0
487 163 3 -1.1794 38.99400248202729 15.455914673934547 5.92757533160511 0 0 0
408 136 2 0.5897 38.752007039035526 8.129871425620289 5.853913465346833 0 0 0
9044 0 1 0 41.700439840950395 7.953988449527667 2.991007354596881 0 0 0
145 49 3 -1.1794 39.308273331349106 12.058518372675774 2.9565300333099733 0 0 0
107 36 2 0.5897 39.0628292332984 8.529640311271114 2.580748864469782 0 0 0
109 37 3 -1.1794 44.909061359042596 9.42218125602657 2.8298156915860937 0 0 0
110 37 2 0.5897 44.05563443107926 9.015542280169553 2.6796851787834437 0 0 0
111 37 2 0.5897 45.14725656284241 9.158987923458744 3.718761850580331 0 0 0
147 49 2 0.5897 38.87874865392708 11.214299831160876 2.81855821692386 0 0 0
148 50 3 -1.1794 41.98701150062962 12.71055522272572 2.5704565245918447 0 0 0
149 50 2 0.5897 41.07734337261255 12.412998409340918 2.5845109736311938 0 0 0
150 50 2 0.5897 42.46970768126277 12.028987265159019 3.038111881494284 0 0 0
151 51 3 -1.1794 45.62568631750873 12.294908233709156 2.7956980862589176 0 0 0
152 51 2 0.5897 45.811584851932444 12.299489257975829 3.7346618716421824 0 0 0
153 51 2 0.5897 45.41971215806738 11.381649114851923 2.596285367952216 0 0 0
191 64 2 0.5897 39.30776751317694 14.884048473415282 3.6127565799377095 0 0 0
193 65 3 -1.1794 42.63939000406622 15.25950084049689 2.9390480291474557 0 0 0
194 65 2 0.5897 41.97378149140013 15.751021748824673 2.4577947552674506 0 0 0
195 65 2 0.5897 42.45791768207115 14.34292397070354 2.7312335699808163 0 0 0
196 66 3 -1.1794 45.38044940281262 15.014419140961532 3.145206590130185 0 0 0
197 66 2 0.5897 44.437579044420445 15.17337694571343 3.1894761024287366 0 0 0
198 66 2 0.5897 45.45714383135492 14.100815258582983 2.8701106176794937 0 0 0
409 137 3 -1.1794 42.39223210542925 9.139192483846678 6.062545205722176 0 0 0
410 137 2 0.5897 41.950736075766216 9.96493688994243 5.863901498046732 0 0 0
411 137 2 0.5897 42.359767257004094 9.073229283958325 7.016917673263183 0 0 0
412 138 3 -1.1794 45.0902115673817 9.157918159730906 5.652459914881918 0 0 0
413 138 2 0.5897 45.35642279088679 8.265583703433238 5.87405112705378 0 0 0
414 138 2 0.5897 44.143524617087444 9.167968068816602 5.793579383955697 0 0 0
450 150 2 0.5897 39.40728096337045 11.668208457619942 6.69451649103375 0 0 0
451 151 3 -1.1794 41.099620939974834 11.579513036911967 5.778275832928349 0 0 0
452 151 2 0.5897 41.119004572031066 12.357584115125874 5.221085043003306 0 0 0
453 151 2 0.5897 41.63389828012589 11.814298308750946 6.536995508638162 0 0 0
454 152 3 -1.1794 44.62681410881857 12.108670207379054 6.081368927569241 0 0 0
455 152 2 0.5897 44.99948131958354 11.239350171356174 5.934284959371086 0 0 0
456 152 2 0.5897 44.05125746497347 11.998136981748475 6.838170651576431 0 0 0
489 163 2 0.5897 39.83418118750199 15.081498330046928 5.662728108412395 0 0 0
490 164 3 -1.1794 41.320950381817326 14.438529730971906 5.264962165740445 0 0 0
491 164 2 0.5897 41.82139571904499 14.473920505064156 6.080151858185358 0 0 0
492 164 2 0.5897 41.891954691143894 14.847860584281412 4.614857302924511 0 0 0
493 165 3 -1.1794 45.180929896210905 15.103506242739325 5.961191004228181 0 0 0
494 165 2 0.5897 45.500124132578804 15.127677517384548 5.059103062023245 0 0 0
495 165 2 0.5897 44.93542149321599 14.189489699930917 6.104478519767349 0 0 0
461 154 2 0.5897 5.309058793624883 15.757637833961905 5.296477551057595 0 0 0
159 53 2 0.5897 6.268981229156662 16.256758029199048 2.4753837818766913 0 0 0
199 67 3 -1.1794 2.7954499737970306 18.11146803777834 2.9718471170573664 0 0 0
200 67 2 0.5897 2.968635585155448 19.052336793343045 3.003543824461913 0 0 0
201 67 2 0.5897 1.9216978547812573 18.041099917350266 2.587350745135568 0 0 0
202 68 3 -1.1794 5.555803461196752 17.833508612853255 3.000302637248144 0 0 0
203 68 2 0.5897 5.669975451559637 17.643289184187513 3.931438095250607 0 0 0
204 68 2 0.5897 4.60934078634586 17.92151181917892 2.8876269822163456 0 0 0
238 80 3 -1.1794 2.8760573578086386 20.88070286067157 2.9159859003519193 0 0 0
239 80 2 0.5897 3.67524994136895 21.1524162969659 2.4646601829393124 0 0 0
240 80 2 0.5897 2.1657672656148326 21.19935540553011 2.3590474809919275 0 0 0
241 81 3 -1.1794 5.346990567304099 21.320683856933925 1.6619951215239104 0 0 0
242 81 2 0.5897 5.306767378484028 20.72240787978672 0.9158852865440904 0 0 0
243 81 2 0.5897 5.741591830434982 20.80294701781027 2.3637590955219756 0 0 0
496 166 3 -1.1794 2.4518107746142217 18.088624981469643 5.737095471580463 0 0 0
497 166 2 0.5897 2.6138878698723618 17.941891350377574 4.805198001045705 0 0 0
498 166 2 0.5897 2.506626415700905 17.217627363493804 6.130276884467276 0 0 0
499 167 3 -1.1794 5.77293692905064 17.400784825218075 5.696478010851713 0 0 0
500 167 2 0.5897 6.726012154747159 17.486124536029678 5.72090528699108 0 0 0
501 167 2 0.5897 5.476813591471816 17.779146080386642 6.524358213866854 0 0 0
535 179 3 -1.1794 2.4910171089027613 20.637802898301985 6.539313374822018 0 0 0
536 179 2 0.5897 2.6574121764669774 21.16405158413238 5.757260382354223 0 0 0
537 179 2 0.5897 2.4616387347820954 19.73593792070472 6.2199259096451796 0 0 0
538 180 3 -1.1794 6.23455916994263 20.138199949953687 3.9141657816369806 0 0 0
539 180 2 0.5897 6.21373111525386 19.306247803214138 3.4412452825506867 0 0 0
540 180 2 0.5897 5.776267880531051 19.959069995304013 4.73520991153411 0 0 0
9053 0 1 0 5.609960061363356 21.66136233925741 7.0665991747640025 0 0 0
6141 2047 2 0.5897 36.04011645590429 23.037002479510885 20.70386257230995 0 0 0
205 69 3 -1.1794 9.031338925827193 18.1046314273939 2.836149966658383 0 0 0
206 69 2 0.5897 9.969667733276111 17.954617588911436 2.720962051342129 0 0 0
207 69 2 0.5897 8.894614244081327 18.054299773514664 3.7821980367880905 0 0 0
208 70 3 -1.1794 11.786348857766312 17.8445495438915 2.5768011740773256 0 0 0
209 70 2 0.5897 12.046356414610203 16.941825944976298 2.3931764221312433 0 0 0
210 70 2 0.5897 11.707847058521741 17.88251230984762 3.5300210897794093 0 0 0
211 71 3 -1.1794 15.636078936616201 18.03145414261073 1.498823584880464 0 0 0
212 71 2 0.5897 16.54543206264527 18.20935072975226 1.738953549911483 0 0 0
213 71 2 0.5897 15.413867779641452 17.23196736043284 1.9759781083305585 0 0 0
244 82 3 -1.1794 9.611158158630063 20.853164893380292 2.575931179119285 0 0 0
245 82 2 0.5897 8.83093217691879 21.35777672699691 2.8058144403300935 0 0 0
246 82 2 0.5897 9.319924237892241 19.941445557766926 2.5895064265317775 0 0 0
247 83 3 -1.1794 12.341218149623703 20.6574862537557 2.3395918540358074 0 0 0
248 83 2 0.5897 11.39477968908799 20.783562167482625 2.407349200316911 0 0 0
249 83 2 0.5897 12.450440610219667 19.712499138346406 2.233282182282067 0 0 0
250 84 3 -1.1794 14.688739267890035 21.594654007483435 3.514345159032234 0 0 0
251 84 2 0.5897 13.864049900987267 21.22690002486253 3.1967347995330853 0 0 0
252 84 2 0.5897 15.354450755100142 21.230203469241932 2.9310477491787754 0 0 0
502 168 3 -1.1794 8.415787733808987 17.78263889663264 5.459595238109259 0 0 0
503 168 2 0.5897 8.880759366763174 18.43970544727311 5.977569047907437 0 0 0
504 168 2 0.5897 8.863807367200558 16.960177355724856 5.657249700365677 0 0 0
505 169 3 -1.1794 11.307542473636099 17.546643727916457 5.218986952394688 0 0 0
506 169 2 0.5897 11.663946308914658 16.81591290931912 5.724200804207052 0 0 0
507 169 2 0.5897 11.063950881522803 18.197378995153855 5.8773481540585 0 0 0
541 181 3 -1.1794 10.240511264846205 19.739802875129197 6.582624502057674 0 0 0
542 181 2 0.5897 10.031495905124272 19.86213132430088 7.508680893568559 0 0 0
543 181 2 0.5897 10.106467523407922 20.60257720848761 6.190343008589077 0 0 0
544 182 3 -1.1794 12.409898759722472 21.594915696171295 5.783950801673252 0 0 0
545 182 2 0.5897 13.348138670808932 21.713816148270308 5.931603820920802 0 0 0
546 182 2 0.5897 12.171017619825896 20.854856535088814 6.3420551087320876 0 0 0
547 183 3 -1.1794 15.136570132797248 21.830700031011048 6.088189170898557 0 0 0
548 183 2 0.5897 14.944206363366671 21.546304328971686 5.194686375989886 0 0 0
549 183 2 0.5897 16.02704582502209 22.178867525935672 6.042753461666488 0 0 0
4511 1504 2 0.5897 12.282574363020041 23.35713996320231 5.739729722243969 0 0 0
9001 0 1 0 14.2910047086954 18.575083463393906 4.748669737234745 0 0 0
9046 0 1 0 8.612645927451503 22.386294032376803 5.431276181814772 0 0 0
4196 1399 2 0.5897 11.840929930120376 22.539359554178414 2.5483855867891343 0 0 0
4200 1400 2 0.5897 14.788823998634404 23.44235381985228 3.234496435778128 0 0 0
214 72 3 -1.1794 18.304095013862426 18.097403525517628 2.344563054837862 0 0 0
215 72 2 0.5897 18.24841990646171 17.163506292617157 2.1421572570706147 0 0 0
216 72 2 0.5897 18.162707731098497 18.146907919436554 3.2899681691253226 0 0 0
217 73 3 -1.1794 21.483963138991847 18.270204475512802 2.741685071759462 0 0 0
218 73 2 0.5897 20.629196478261633 18.43284249292912 2.3427430160712546 0 0 0
219 73 2 0.5897 21.29834201135129 18.173301589726215 3.675701451841368 0 0 0
253 85 3 -1.1794 17.477449154579123 21.367638375165296 2.7949290092261774 0 0 0
254 85 2 0.5897 17.912406501582648 20.770043301136848 2.1867150298125932 0 0 0
255 85 2 0.5897 17.581507829622687 20.95509563695294 3.652374292939486 0 0 0
256 86 3 -1.1794 20.947661905792252 21.312128485817613 2.4177310523222655 0 0 0
257 86 2 0.5897 21.901794569219582 21.238444395785745 2.4385498507807153 0 0 0
258 86 2 0.5897 20.675352261790337 21.15922489292227 3.32255140572664 0 0 0
508 170 3 -1.1794 17.651351239116632 18.642771730266983 5.054165842305582 0 0 0
509 170 2 0.5897 17.74242557425686 19.537526758455712 5.381811370493694 0 0 0
510 170 2 0.5897 17.084952958404884 18.209799552236657 5.692883959633585 0 0 0
511 171 3 -1.1794 21.17817196361257 18.208009308979175 5.304943109183261 0 0 0
512 171 2 0.5897 22.104206388719025 18.147384057290065 5.539499631557122 0 0 0
513 171 2 0.5897 20.81194714115884 17.35883721226959 5.551961398311745 0 0 0
550 184 3 -1.1794 18.010070867019603 21.289219570146408 5.661529533429211 0 0 0
551 184 2 0.5897 17.982888339319466 22.240550904638905 5.559246318734648 0 0 0
552 184 2 0.5897 18.062110040613014 21.150919458229275 6.607255163965959 0 0 0
553 185 3 -1.1794 20.613083451289263 20.953805111163856 5.152710192562435 0 0 0
554 185 2 0.5897 20.6732282147787 20.003811773475523 5.253344343817959 0 0 0
555 185 2 0.5897 19.70252839350519 21.160305946283927 5.3636103551170775 0 0 0
557 186 2 0.5897 23.95113235977258 20.494198410555008 5.288661244481271 0 0 0
4206 1402 2 0.5897 20.676712304397686 23.027934626604136 2.6240410534340937 0 0 0
9060 0 1 0 18.96717741648919 16.364742860251912 7.092091280210079 0 0 0
222 74 2 0.5897 23.289785026830682 18.480899078113687 2.871621797332108 0 0 0
775 259 3 -1.1794 16.191598323435176 18.01599411253693 7.410218846379185 0 0 0
9066 0 1 0 22.383314303916183 20.5887777201796 7.885296362830108 0 0 0
4202 1401 2 0.5897 17.545403195143884 23.148707625917726 2.7246894960871857 0 0 0
4517 1506 2 0.5897 21.293030285762136 23.06926011009369 6.0298926936046255 0 0 0
220 74 3 -1.1794 24.246638463079957 18.4731062631998 2.8961725158996554 0 0 0
221 74 2 0.5897 24.48789611003873 17.604515944149192 2.5743378849778193 0 0 0
223 75 3 -1.1794 29.347329345649154 18.017284557897984 3.495623631014444 0 0 0
224 75 2 0.5897 30.077321961094018 17.47357674702816 3.199440274437818 0 0 0
225 75 2 0.5897 29.549295584823806 18.891949579878688 3.163354586448857 0 0 0
259 87 3 -1.1794 23.619260005032867 21.1944466794022 2.585934303704563 0 0 0
260 87 2 0.5897 24.041085392618267 21.22956717722637 3.4444573318766 0 0 0
261 87 2 0.5897 23.807720464658836 20.313738226582974 2.2617936323290038 0 0 0
262 88 3 -1.1794 27.08129690891863 21.05812636936596 3.0580188322153896 0 0 0
263 88 2 0.5897 26.5884221912277 20.326562018743562 2.68637378779157 0 0 0
264 88 2 0.5897 27.999072635142387 20.82416619930102 2.9195109695599077 0 0 0
265 89 3 -1.1794 29.787872542140573 20.6150017220668 3.3433169417459876 0 0 0
266 89 2 0.5897 29.902025364671694 20.675746071567172 4.291742663509896 0 0 0
267 89 2 0.5897 30.675885251680967 20.67194561686171 2.9905808891318757 0 0 0
514 172 3 -1.1794 23.904126365381366 18.012078802158452 5.592266968043873 0 0 0
515 172 2 0.5897 24.712027781069548 17.98041419987492 6.104639005782312 0 0 0
516 172 2 0.5897 24.19844647284019 18.084655303639007 4.684334253333238 0 0 0
517 173 3 -1.1794 26.798855295794766 18.157901665289597 6.400337961564917 0 0 0
518 173 2 0.5897 27.410173927756237 17.613058635318563 5.90468920280304 0 0 0
519 173 2 0.5897 27.065118893383005 18.047874235314186 7.313152355750952 0 0 0
520 174 3 -1.1794 30.60386598545559 18.997583249966375 5.723583134488944 0 0 0
521 174 2 0.5897 30.20200143254167 18.76287323193825 6.560032805107087 0 0 0
522 174 2 0.5897 29.994357109508275 18.667440880293757 5.063479473470098 0 0 0
556 186 3 -1.1794 24.496799668311276 21.27071694553498 5.164169737727483 0 0 0
558 186 2 0.5897 25.345208637057713 21.030023625536312 5.5363270232809985 0 0 0
559 187 3 -1.1794 27.033025913996227 20.88716503692278 5.633110723927213 0 0 0
560 187 2 0.5897 27.13904010817844 21.013709266472166 4.690253627521255 0 0 0
561 187 2 0.5897 27.118776300423765 19.94223793125794 5.75956828217309 0 0 0
4208 1403 2 0.5897 23.503828423653168 23.178325129086648 2.7363929166188328 0 0 0
4211 1404 2 0.5897 26.706455457455743 22.88622509691947 3.29290749950361 0 0 0
2139 713 2 0.5897 7.26102639277918 16.664644595168976 21.810655980053795 0 0 0
4520 1507 2 0.5897 24.47667749327353 23.202159508686695 5.611247300355275 0 0 0
482 161 2 0.5897 33.0186795857649 16.37537424726146 6.235682428176327 0 0 0
488 163 2 0.5897 39.13999819311998 16.401890637965884 5.920738837537335 0 0 0
226 76 3 -1.1794 33.5352548901348 17.60516640148876 2.7430687453673728 0 0 0
227 76 2 0.5897 33.45504255803824 17.9280626433445 3.640585239799871 0 0 0
228 76 2 0.5897 33.3703219088436 16.664713574063683 2.810725769517827 0 0 0
229 77 3 -1.1794 36.08916113499635 18.679832043213175 3.442753227969847 0 0 0
230 77 2 0.5897 35.399494706008724 18.179119463483133 3.007000069066508 0 0 0
231 77 2 0.5897 36.902539347065016 18.35258718136087 3.0586180378454153 0 0 0
232 78 3 -1.1794 38.83528995425069 18.107147765796082 3.153073472908428 0 0 0
234 78 2 0.5897 38.967052660416286 18.220512595406564 4.094359357549223 0 0 0
268 90 3 -1.1794 32.50594169898368 20.9012151837321 2.783426148371784 0 0 0
269 90 2 0.5897 33.29713439921494 20.52955964265098 2.3934028421558513 0 0 0
270 90 2 0.5897 32.694330751065344 20.936176096138706 3.7212530533306 0 0 0
271 91 3 -1.1794 35.41006957771119 20.852766273231254 2.130536753792237 0 0 0
272 91 2 0.5897 35.79354689437011 20.193512625920476 2.7089521370658702 0 0 0
273 91 2 0.5897 35.84918750090007 21.668353797662707 2.3718359331103747 0 0 0
275 92 2 0.5897 38.975090173097385 20.037066669519174 2.3330872579315662 0 0 0
523 175 3 -1.1794 33.21923093274403 18.186045185960893 5.588582119585588 0 0 0
524 175 2 0.5897 33.45788292021672 18.236347845187943 6.514188325372753 0 0 0
525 175 2 0.5897 32.27478021575193 18.34120061395891 5.575482176727547 0 0 0
526 176 3 -1.1794 36.337600156693405 17.86189868617194 6.079346866170957 0 0 0
527 176 2 0.5897 36.1224393085284 18.250031523469108 5.231236840331179 0 0 0
528 176 2 0.5897 36.08467891544923 16.942699289582443 5.993701180627063 0 0 0
529 177 3 -1.1794 38.946067964627986 18.22454649367767 5.901950966973112 0 0 0
531 177 2 0.5897 37.990979737338655 18.198683438794607 5.8439025094056785 0 0 0
562 188 3 -1.1794 33.245578402746766 20.876377067903384 5.326324658518582 0 0 0
563 188 2 0.5897 33.36961508652664 19.927789999439543 5.3584093426778425 0 0 0
564 188 2 0.5897 32.8312510698971 21.092620619797977 6.161671071444102 0 0 0
565 189 3 -1.1794 39.0506908231559 21.33300180335036 5.728916141129984 0 0 0
567 189 2 0.5897 38.723756105140275 21.194741693786835 6.617865175746179 0 0 0
4533 1511 2 0.5897 35.59002164731788 22.159360010455927 5.179688979202804 0 0 0
276 92 2 0.5897 38.995829960994286 20.812417264765198 3.633201479121591 0 0 0
566 189 2 0.5897 39.986186013110576 21.13800673485227 5.784229088661794 0 0 0
4531 1511 3 -1.1794 35.812522036354395 23.063653893621876 5.40099886139328 0 0 0
4215 1405 2 0.5897 32.84955021246118 22.69901349050208 2.8808266276003027 0 0 0
274 92 3 -1.1794 39.022552721102414 20.92666597741456 2.6832195993955645 0 0 0
233 78 2 0.5897 39.07683435511685 17.19631817178386 2.9849138398925255 0 0 0
235 79 3 -1.1794 44.94634914460272 17.917887873772063 2.091513353883662 0 0 0
236 79 2 0.5897 45.125233206399336 17.18269564110733 2.677793817038903 0 0 0
237 79 2 0.5897 45.02502897923863 18.69297562115139 2.64764327071772 0 0 0
277 93 3 -1.1794 42.37972509451123 20.915214814429575 2.837500675705836 0 0 0
278 93 2 0.5897 42.14493636465116 20.762856053457316 3.7528657062249122 0 0 0
279 93 2 0.5897 41.688403451780204 20.48176105242889 2.3370766674054355 0 0 0
280 94 3 -1.1794 45.189163257165625 20.929439425660107 3.1720734889965545 0 0 0
281 94 2 0.5897 45.45845846298498 21.84131705985614 3.061657778700174 0 0 0
282 94 2 0.5897 44.26384862522837 20.921138801079877 2.9272122155782756 0 0 0
530 177 2 0.5897 39.127581762765914 18.3010806686916 6.838661828194504 0 0 0
532 178 3 -1.1794 45.43994026105094 18.247472231224386 6.110245016264023 0 0 0
533 178 2 0.5897 44.88494655928317 17.467694552724552 6.122926848526789 0 0 0
534 178 2 0.5897 46.33338980127166 17.905621855259056 6.076805622918504 0 0 0
568 190 3 -1.1794 41.68381638539774 20.732516174942877 6.022598924111926 0 0 0
569 190 2 0.5897 42.6391225172016 20.71864722641744 5.964034159188216 0 0 0
570 190 2 0.5897 41.4990849284931 20.629348402336813 6.9561205131486945 0 0 0
571 191 3 -1.1794 44.458528975968505 20.890558544825996 6.13882548640753 0 0 0
572 191 2 0.5897 44.87213882078496 20.029617492402885 6.076061672728407 0 0 0
573 191 2 0.5897 44.86235918966638 21.40247248825015 5.438042258744282 0 0 0
2138 713 2 0.5897 6.225975924877482 16.772728916741787 22.910148436275417 0 0 0
4224 1408 2 0.5897 42.640020460252835 23.040517793682387 1.7485402531504377 0 0 0
4538 1513 2 0.5897 43.01376962319734 22.513643562386303 7.665809006430324 0 0 0
4535 1512 2 0.5897 38.610413113024784 23.063311802617232 5.980350351121453 0 0 0
574 192 3 -1.1794 3.664824184477231 3.221061788981141 8.903071531752206 0 0 0
575 192 2 0.5897 2.9437747942000643 2.8340589380272534 8.406534731113567 0 0 0
576 192 2 0.5897 3.773518738631142 4.094573829086857 8.52704679204296 0 0 0
577 193 3 -1.1794 6.265994638678516 2.545938738721631 9.922362974140439 0 0 0
578 193 2 0.5897 6.2228220952461415 1.61721716348173 10.15005673754042 0 0 0
579 193 2 0.5897 5.436602754550292 2.7230269135244853 9.478536177232092 0 0 0
616 206 3 -1.1794 5.286514787439767 5.880132102070695 8.637448231931915 0 0 0
617 206 2 0.5897 5.579385799965729 5.122852748534396 8.13050875959721 0 0 0
618 206 2 0.5897 5.182738652337504 5.5467271190585405 9.528686244692265 0 0 0
844 282 3 -1.1794 3.0780356321048927 3.6925558746278746 12.025579899220853 0 0 0
845 282 2 0.5897 2.601313637372839 3.2936013923456127 11.29770390872812 0 0 0
846 282 2 0.5897 2.980667898163291 3.0700405406373394 12.746153924682835 0 0 0
886 296 3 -1.1794 2.6116882044556404 6.401313395491921 12.301616133569397 0 0 0
887 296 2 0.5897 2.479732912649069 5.460348651071691 12.417396197085672 0 0 0
888 296 2 0.5897 3.4723270996417033 6.473980463890434 11.888999979101895 0 0 0
889 297 3 -1.1794 5.031058974404778 5.271576501403088 11.381307204004392 0 0 0
890 297 2 0.5897 5.873610917649531 5.021568846738924 11.760562112329279 0 0 0
891 297 2 0.5897 4.421308954896827 4.600363811542978 11.68775538603731 0 0 0
1141 381 3 -1.1794 3.1046887509366266 2.425381877870323 14.639535969681152 0 0 0
1142 381 2 0.5897 4.06038429459577 2.456310771562728 14.683368685309636 0 0 0
1143 381 2 0.5897 2.8839302405420035 1.5185284992456254 14.85193765533772 0 0 0
1144 382 3 -1.1794 5.82528107309704 3.0267363953136224 14.903360022991256 0 0 0
1146 382 2 0.5897 6.701619806702278 2.9069991067551477 14.537401999864652 0 0 0
1177 393 3 -1.1794 2.0447284595775006 6.6470529958516416 15.421027982860046 0 0 0
1178 393 2 0.5897 1.2747440850447287 6.109047339091603 15.236891480850387 0 0 0
1179 393 2 0.5897 2.7872060360725643 6.096617747797337 15.172067286824523 0 0 0
1180 394 3 -1.1794 4.581136997171824 5.522314799159676 15.360520313385525 0 0 0
1181 394 2 0.5897 5.142613966179701 4.837861636159155 14.996514831385255 0 0 0
9038 0 1 0 7.380730184612319 6.711690511840721 14.08116713531448 0 0 0
849 283 2 0.5897 6.9137946818880565 3.6142364219649146 11.353914789588297 0 0 0
580 194 3 -1.1794 9.20490974745001 3.0558596892877565 8.751492581881967 0 0 0
581 194 2 0.5897 8.296878161568452 2.894126839168176 9.007526613271521 0 0 0
582 194 2 0.5897 9.284580934083952 4.0096618966303845 8.739345347094448 0 0 0
583 195 3 -1.1794 12.010246987366026 3.2898871800752114 8.916381272408048 0 0 0
584 195 2 0.5897 11.991361060789215 4.233722348910808 8.758102923379875 0 0 0
585 195 2 0.5897 11.090480778667484 3.0253284154882194 8.899868083699133 0 0 0
586 196 3 -1.1794 15.157741606912856 3.343034163072287 8.581672968562058 0 0 0
588 196 2 0.5897 14.493869942685912 2.8161246706114023 9.026502165615364 0 0 0
619 207 3 -1.1794 9.050565487746665 5.9796023070411355 8.46595773660683 0 0 0
620 207 2 0.5897 9.73521384355776 6.621547705608553 8.277823121754091 0 0 0
621 207 2 0.5897 8.90424528799228 6.054179116043905 9.408963875237117 0 0 0
622 208 3 -1.1794 12.163347587654417 6.040023121026136 8.928107928087645 0 0 0
623 208 2 0.5897 13.099589705410388 6.100053251294986 8.738163349660699 0 0 0
624 208 2 0.5897 12.121454318926462 5.756662981425415 9.84144459760157 0 0 0
625 209 3 -1.1794 15.098671000011935 6.070808131552484 8.431591224054165 0 0 0
626 209 2 0.5897 15.795541264423019 6.5140614568448 8.915461423370994 0 0 0
627 209 2 0.5897 15.231208843914727 5.1412362137647065 8.617505566893469 0 0 0
847 283 3 -1.1794 7.426259343569354 4.0709328911612594 12.021028134190729 0 0 0
848 283 2 0.5897 8.151609117215687 3.4771320932137018 12.214677945374405 0 0 0
850 284 3 -1.1794 13.251409055745503 2.9157678981003725 12.05903371803623 0 0 0
851 284 2 0.5897 12.709858212075059 2.1759202246699236 11.784114700868082 0 0 0
852 284 2 0.5897 12.828517873329247 3.6807623381288006 11.66893282787963 0 0 0
854 285 2 0.5897 15.460471774064692 2.3501431716229537 12.099899856941368 0 0 0
855 285 2 0.5897 16.034252203116168 0.9510289439498958 12.1716701413234 0 0 0
892 298 3 -1.1794 9.345098222059917 5.967041161156155 11.204107488875195 0 0 0
893 298 2 0.5897 8.602006955232639 5.533252836513669 11.62348193288783 0 0 0
894 298 2 0.5897 9.297110473743691 6.873230877400396 11.50865514543935 0 0 0
895 299 3 -1.1794 11.921567533350041 5.273805459743574 11.5557209994896 0 0 0
896 299 2 0.5897 12.214073941692897 5.752065300157015 12.33156859556487 0 0 0
897 299 2 0.5897 10.997761676185036 5.507094409588891 11.464118791417995 0 0 0
1147 383 3 -1.1794 8.633010436188764 2.856108404170391 15.141515038820609 0 0 0
1148 383 2 0.5897 9.353800512128377 2.241105650426914 15.005628511174413 0 0 0
1149 383 2 0.5897 9.06201241063632 3.692204608693589 15.323539364866788 0 0 0
1150 384 3 -1.1794 15.243972595229357 3.8509262246810807 14.836817875100246 0 0 0
1151 384 2 0.5897 15.070774577773834 3.1506173232649246 14.2076890033612 0 0 0
1183 395 3 -1.1794 9.873791717465487 5.40634494122627 16.227777497939016 0 0 0
1184 395 2 0.5897 9.537722111056892 6.289940200471546 16.077615728263545 0 0 0
1186 396 3 -1.1794 12.374647065539671 5.647094507264564 15.121457844296813 0 0 0
1187 396 2 0.5897 12.776860748147408 4.827274992788789 14.834487172121356 0 0 0
1188 396 2 0.5897 11.51322181317733 5.389680635175113 15.449964416651467 0 0 0
1189 397 3 -1.1794 15.05550860010889 6.578425478271585 15.454260660773155 0 0 0
1190 397 2 0.5897 15.395500299677447 5.792253627593046 15.026976941609401 0 0 0
1191 397 2 0.5897 14.10408765154859 6.482974463655817 15.410452239798074 0 0 0
9026 0 1 0 10.186203280851574 1.244610225748348 11.484067828519253 0 0 0
9028 0 1 0 15.35664866645207 5.429317661803151 11.70993630627523 0 0 0
587 196 2 0.5897 15.976599492561533 2.8686486311955224 8.725418570598887 0 0 0
853 285 3 -1.1794 16.18049489397163 1.8458021678465113 12.478633361297774 0 0 0
589 197 3 -1.1794 18.086009044340628 3.042211701409223 8.71446338641261 0 0 0
590 197 2 0.5897 19.028147610109265 2.881945279609941 8.660412629254026 0 0 0
591 197 2 0.5897 17.9685435263725 3.5052783348517984 9.543922864654776 0 0 0
592 198 3 -1.1794 20.822033980113005 3.4613852325541887 9.237322279982394 0 0 0
593 198 2 0.5897 20.96823805243603 3.437136844593718 10.182979867116137 0 0 0
594 198 2 0.5897 21.67855334719689 3.266572231559241 8.856987745015468 0 0 0
628 210 3 -1.1794 20.9224422432968 6.2035952286674805 8.569743739129022 0 0 0
629 210 2 0.5897 20.839295132426315 5.274709689262835 8.785362867583993 0 0 0
630 210 2 0.5897 21.28870572067492 6.601447512814928 9.359551703687973 0 0 0
856 286 3 -1.1794 18.19726138219359 3.923930338469593 11.457869609740968 0 0 0
857 286 2 0.5897 17.64098973491755 3.3003611855991872 11.92472764253664 0 0 0
858 286 2 0.5897 19.074402787385893 3.543333525012611 11.502605402304155 0 0 0
859 287 3 -1.1794 21.31915789326153 3.6323535168674956 12.050832870201177 0 0 0
860 287 2 0.5897 22.25972630093372 3.5508527850796017 11.892970164690196 0 0 0
861 287 2 0.5897 21.194197531352323 3.2925223245570163 12.936909376794485 0 0 0
898 300 3 -1.1794 18.445586413627254 6.819313145558608 11.738553324314038 0 0 0
899 300 2 0.5897 18.155509404757236 5.9078510844445224 11.774960859287582 0 0 0
900 300 2 0.5897 18.1891594126015 7.18673936957143 12.584411117815797 0 0 0
901 301 3 -1.1794 20.984054713176526 6.26899052573494 12.317901014582597 0 0 0
902 301 2 0.5897 21.214791963193164 5.345557797607563 12.216588569733684 0 0 0
903 301 2 0.5897 20.054422140097532 6.3100795542434405 12.093564501946517 0 0 0
1153 385 3 -1.1794 17.93753555815032 3.3654760316067347 15.173919738291831 0 0 0
1154 385 2 0.5897 17.01775197248499 3.3739155399289045 14.909044487823623 0 0 0
1156 386 3 -1.1794 20.897093484523154 3.2597529052048624 14.72522894520365 0 0 0
1157 386 2 0.5897 19.949312664210808 3.1443397793369017 14.79322335706695 0 0 0
1158 386 2 0.5897 21.031916859518926 4.2020806304587675 14.825593509997985 0 0 0
1192 398 3 -1.1794 18.46095702900145 6.086394796896714 15.220891018931578 0 0 0
1193 398 2 0.5897 18.30799761518044 5.16456767692194 15.013357670928697 0 0 0
1195 399 3 -1.1794 21.164785197285727 5.97967123859393 15.053941407510623 0 0 0
1196 399 2 0.5897 21.362178586382406 6.164715373662052 14.135776701556807 0 0 0
1197 399 2 0.5897 20.215552020445237 6.083129428440634 15.120909439165557 0 0 0
9040 0 1 0 19.52858228961438 0.9293506348282959 12.180574415752615 0 0 0
906 302 2 0.5897 24.518982461445457 6.576747765584394 12.883979983269477 0 0 0
595 199 3 -1.1794 23.47664158619293 2.8924017169410536 8.664701729834169 0 0 0
596 199 2 0.5897 24.09572518571657 3.3501986950495892 9.2333755240364 0 0 0
597 199 2 0.5897 23.54192456052699 1.974599204805056 8.92853678430902 0 0 0
598 200 3 -1.1794 26.928514924662146 1.6087926092304006 9.353802568020443 0 0 0
599 200 2 0.5897 26.849709702096362 0.6554376069570852 9.320085970370304 0 0 0
600 200 2 0.5897 26.683342244625248 1.8383133066433195 10.250152169255509 0 0 0
601 201 3 -1.1794 29.735196222711156 2.191620059903727 9.884450387512977 0 0 0
602 201 2 0.5897 29.737478642061173 3.1208691594599585 9.654835805763884 0 0 0
603 201 2 0.5897 28.87785379250689 1.8759556867524236 9.598875957910563 0 0 0
631 211 3 -1.1794 25.833031297777744 6.03027611339769 9.854236196394252 0 0 0
632 211 2 0.5897 26.51428999217256 6.02034411989182 10.526561150151643 0 0 0
633 211 2 0.5897 26.16764262393449 6.624196299874803 9.182279227815304 0 0 0
634 212 3 -1.1794 30.012699783601377 5.588950182767482 10.378406788470839 0 0 0
635 212 2 0.5897 30.067711859941443 6.5425647193786505 10.440254318741268 0 0 0
636 212 2 0.5897 29.144802740363133 5.375887907299237 10.721322468307887 0 0 0
862 288 3 -1.1794 24.058263859674184 3.546333567738703 11.783356750094162 0 0 0
863 288 2 0.5897 24.888531949280203 3.0998910098213446 11.94941751380785 0 0 0
864 288 2 0.5897 24.22546029690396 4.459126328058864 12.018066482507505 0 0 0
865 289 3 -1.1794 26.99350678138944 3.045041074715251 12.04838644565795 0 0 0
866 289 2 0.5897 27.941337519394654 2.9217890619208227 11.996832560825368 0 0 0
867 289 2 0.5897 26.79244339801771 2.972351898973046 12.981403993306715 0 0 0
868 290 3 -1.1794 29.707672246681874 3.0299540255753743 12.45430579843493 0 0 0
869 290 2 0.5897 30.008022897410967 2.5484749647365876 11.683462575977993 0 0 0
870 290 2 0.5897 30.494410659712216 3.1443588496758648 12.987396841908051 0 0 0
904 302 3 -1.1794 24.084413532811002 6.384508538023153 12.053060618997275 0 0 0
905 302 2 0.5897 24.780146494872263 6.445922427265393 11.39852459519652 0 0 0
907 303 3 -1.1794 27.447054169328293 5.6730446200068805 12.188714258279623 0 0 0
908 303 2 0.5897 27.260505787233523 4.736189236971958 12.1276108699509 0 0 0
909 303 2 0.5897 27.33954564637797 5.8790883911650775 13.117272162160262 0 0 0
910 304 3 -1.1794 30.171952712834177 6.536926475644693 13.063155639031496 0 0 0
911 304 2 0.5897 30.78959846858185 6.094939842685371 12.480580374143775 0 0 0
912 304 2 0.5897 29.321923280166683 6.153469297492659 12.847185818875715 0 0 0
1159 387 3 -1.1794 23.99627615235715 3.012471283963559 15.17365839921804 0 0 0
1160 387 2 0.5897 23.216789045510083 2.554263843533412 14.859528402055778 0 0 0
1162 388 3 -1.1794 26.692383178166523 3.2147349294086562 14.767901523071812 0 0 0
1163 388 2 0.5897 27.208345606497144 2.6210106359994785 15.313342789814167 0 0 0
1164 388 2 0.5897 25.782539838291804 2.9973332014054113 14.970769838239438 0 0 0
1198 400 3 -1.1794 24.480665865113437 5.799701405186153 14.806483588019885 0 0 0
1200 400 2 0.5897 24.305234560653386 4.858732643185359 14.812273425541168 0 0 0
1201 401 3 -1.1794 27.222862254903887 5.958358728964403 14.870766379952306 0 0 0
1202 401 2 0.5897 26.314136353712513 6.254811269040711 14.921412233892292 0 0 0
1203 401 2 0.5897 27.170200685482314 5.006791583045158 14.960089480459363 0 0 0
1204 402 3 -1.1794 29.718186453751663 6.411517687644773 15.782097237351447 0 0 0
1205 402 2 0.5897 30.197601458405572 6.491992092586377 14.957526442584253 0 0 0
1199 400 2 0.5897 24.127630306170932 6.114766849005925 15.638548210522833 0 0 0
1206 402 2 0.5897 28.802725303084845 6.316522967878491 15.519154703189487 0 0 0
9037 0 1 0 31.952669996618955 7.470705035350287 8.1685852023818 0 0 0
604 202 3 -1.1794 34.20746025689929 2.3167685459361977 9.306482783861656 0 0 0
605 202 2 0.5897 34.01576082750006 3.2444036772517344 9.168725058008421 0 0 0
606 202 2 0.5897 33.52754613384668 2.018330738445497 9.910538912776595 0 0 0
607 203 3 -1.1794 36.84461704233704 2.373048966844908 9.616666139330418 0 0 0
608 203 2 0.5897 37.10174989707736 1.4734320535529484 9.818666031364062 0 0 0
609 203 2 0.5897 35.90169531161849 2.32360764154886 9.459548087296774 0 0 0
637 213 3 -1.1794 34.37600448302915 5.203373184078067 9.22269907372275 0 0 0
638 213 2 0.5897 33.80827366126254 5.5321983222280915 9.919684821338436 0 0 0
639 213 2 0.5897 34.26098390758401 5.826636848641192 8.505380486447473 0 0 0
640 214 3 -1.1794 36.65778531677606 6.51854250644962 10.127581947985224 0 0 0
641 214 2 0.5897 35.96781005134874 5.993228964405039 9.722349664243797 0 0 0
642 214 2 0.5897 36.646666280336206 7.344077210803176 9.64322454827325 0 0 0
871 291 3 -1.1794 32.973521417935956 3.3024281812887484 11.89851260755753 0 0 0
872 291 2 0.5897 32.74198672707023 3.033035134502069 12.787360722490671 0 0 0
873 291 2 0.5897 33.90510171849416 3.0967831372066157 11.820409366819943 0 0 0
874 292 3 -1.1794 35.92083046914779 2.925092014830303 12.294826105293982 0 0 0
875 292 2 0.5897 35.78096801078957 3.8717514377889617 12.272323619631193 0 0 0
876 292 2 0.5897 36.14280421663127 2.6937888067066216 11.392906849313393 0 0 0
879 293 2 0.5897 37.82834810838894 3.2054666135967023 12.4260635330545 0 0 0
913 305 3 -1.1794 32.85425945313593 6.217645074965885 11.40113460518102 0 0 0
914 305 2 0.5897 33.66436672381039 6.139773920593059 11.905013738461884 0 0 0
915 305 2 0.5897 32.49599714152355 5.330182858606773 11.384081843073325 0 0 0
916 306 3 -1.1794 35.3821431258344 5.569968115930533 12.34258068559716 0 0 0
917 306 2 0.5897 35.94792360090064 5.987939996075327 11.693409001048884 0 0 0
918 306 2 0.5897 35.61308352290943 5.992569967628653 13.16980867056698 0 0 0
920 307 2 0.5897 39.179281939678766 5.0562497122563155 11.904211450667605 0 0 0
921 307 2 0.5897 38.98624381703094 6.505538474720645 12.29688637931121 0 0 0
1165 389 3 -1.1794 32.58412856959468 2.7586591983608506 14.579253875787984 0 0 0
1167 389 2 0.5897 32.98234273136267 1.8937813009437248 14.677455810590361 0 0 0
1168 390 3 -1.1794 36.060581023992185 3.8204048747754293 15.076545499556872 0 0 0
1169 390 2 0.5897 35.89194196659192 3.3180464662219267 14.279407391984776 0 0 0
1207 403 3 -1.1794 32.85352372492769 5.966600782349328 14.732974716694004 0 0 0
1208 403 2 0.5897 33.05821992422943 5.096375440425371 14.390864688013954 0 0 0
1210 404 3 -1.1794 36.279840842248134 6.684493512804432 14.596222774875061 0 0 0
1211 404 2 0.5897 37.22065291617169 6.576771889431547 14.456578250245528 0 0 0
1212 404 2 0.5897 36.007239375503936 5.875324616156003 15.02884964999042 0 0 0
1213 405 3 -1.1794 38.996193675675606 6.325661429916092 14.501931948336198 0 0 0
1215 405 2 0.5897 38.783506135191146 6.02844476230489 15.386611643384075 0 0 0
644 215 2 0.5897 38.99314748737014 6.023917127642711 9.620460277075992 0 0 0
878 293 2 0.5897 38.60713019318177 3.369633564487583 11.138257871427347 0 0 0
1166 389 2 0.5897 32.372034474487485 3.028081924555142 15.47293133659982 0 0 0
1209 403 2 0.5897 32.728663301581335 5.831893955202587 15.67238739391848 0 0 0
643 215 3 -1.1794 39.414665689308805 5.865652891297736 8.775766991117429 0 0 0
645 215 2 0.5897 39.77016038458507 4.979789505568573 8.847192094922477 0 0 0
877 293 3 -1.1794 38.713136780205694 3.346778216864728 12.089295566915034 0 0 0
610 204 3 -1.1794 40.37088999187513 3.474419395257271 9.21744198168336 0 0 0
611 204 2 0.5897 40.47795783556018 2.823762462416983 8.523601924467107 0 0 0
612 204 2 0.5897 40.92803847415147 3.159922623211022 9.929418325681919 0 0 0
613 205 3 -1.1794 46.09424480166102 2.742433925691552 10.028037489214052 0 0 0
614 205 2 0.5897 45.74334462955093 3.458798916867412 9.498960493669802 0 0 0
615 205 2 0.5897 45.882406714911085 1.9516610454258827 9.532018563714923 0 0 0
646 216 3 -1.1794 42.75369559047703 6.188528359133533 8.77168330497111 0 0 0
647 216 2 0.5897 42.232217407837375 5.959387939005993 8.002406057132019 0 0 0
648 216 2 0.5897 42.250806232194115 5.8494451736041 9.512196380509833 0 0 0
649 217 3 -1.1794 45.2545708483465 5.66140175335612 9.375291496638255 0 0 0
650 217 2 0.5897 45.70685037285679 5.800352034840503 8.543205012432974 0 0 0
651 217 2 0.5897 44.331150641457924 5.814389299724688 9.17498697491734 0 0 0
880 294 3 -1.1794 42.10011923823669 2.850829253375046 11.417206268513338 0 0 0
881 294 2 0.5897 43.03014895516753 2.840130916330343 11.643399910099827 0 0 0
882 294 2 0.5897 41.65219188399241 2.626075313223096 12.232730385699396 0 0 0
883 295 3 -1.1794 44.76370183927951 3.577815001644352 12.312525920211577 0 0 0
884 295 2 0.5897 44.76599321490602 4.5317541557108445 12.233616075874021 0 0 0
885 295 2 0.5897 45.326553091380255 3.2766549989176075 11.59927070246546 0 0 0
919 307 3 -1.1794 39.35611854864397 5.95001927366057 11.610720965877514 0 0 0
922 308 3 -1.1794 42.01577693837575 5.543043124352204 11.302942232162122 0 0 0
923 308 2 0.5897 41.9685858717409 4.590708826635388 11.386991482148138 0 0 0
924 308 2 0.5897 41.10380850677923 5.832169544765029 11.333787130192691 0 0 0
925 309 3 -1.1794 45.50427507405061 6.451083685271472 12.007501016238196 0 0 0
926 309 2 0.5897 45.29466239291289 6.202961091556695 11.107095746848545 0 0 0
927 309 2 0.5897 46.41268968809702 6.750265168280628 11.968703839680074 0 0 0
1171 391 3 -1.1794 42.155071110346896 2.833729250017114 14.310737144594034 0 0 0
1172 391 2 0.5897 43.07175353307093 2.860380885343462 14.584992790378784 0 0 0
1174 392 3 -1.1794 44.914940937244864 2.909694561338857 15.07751531412562 0 0 0
1175 392 2 0.5897 45.00693189855262 2.914482997720816 14.12475793061489 0 0 0
1176 392 2 0.5897 45.511202876794535 2.2215449816711583 15.372733523143427 0 0 0
1214 405 2 0.5897 39.86033502165676 5.953871625049587 14.325115693328984 0 0 0
1216 406 3 -1.1794 41.55206266422477 5.425989890393499 13.963613829318229 0 0 0
1217 406 2 0.5897 41.789303931681474 5.614767898432867 13.055697901871355 0 0 0
1218 406 2 0.5897 41.765317749938426 4.500114309282242 14.079840126658446 0 0 0
1219 407 3 -1.1794 46.37086061051269 5.376900925520289 14.787359113425639 0 0 0
1220 407 2 0.5897 45.84495062567793 4.585558178660415 14.903237638123857 0 0 0
1221 407 2 0.5897 46.100951998758184 5.721936749464853 13.936282312740778 0 0 0
1173 391 2 0.5897 41.68538712426692 2.50067471868239 15.075396408713843 0 0 0
9035 0 1 0 6.561972587411672 15.039853357054144 8.20306177366565 0 0 0
652 218 3 -1.1794 3.483934365868629 9.03471674381865 9.291900154370728 0 0 0
653 218 2 0.5897 3.3321938466290937 8.651667213593765 8.427909560494413 0 0 0
654 218 2 0.5897 3.17976457397402 9.938640228648753 9.210444596719075 0 0 0
655 219 3 -1.1794 6.208274839959743 8.454725034246554 9.119409827141277 0 0 0
656 219 2 0.5897 6.0336728420858385 7.535101675187842 8.919312511795994 0 0 0
657 219 2 0.5897 5.341607225142721 8.857705074735243 9.171623307911327 0 0 0
688 230 3 -1.1794 2.882580134190199 11.674012171874026 9.32302575543368 0 0 0
689 230 2 0.5897 2.616486335907736 12.564719503551864 9.094844913111544 0 0 0
690 230 2 0.5897 3.8333602640416324 11.671802627971243 9.21237179405116 0 0 0
691 231 3 -1.1794 5.454206683482599 11.740716310874385 8.897393447658498 0 0 0
692 231 2 0.5897 5.79062271675567 11.72052809692032 9.793300013667242 0 0 0
693 231 2 0.5897 5.331431142968075 12.670935587619761 8.70805163218988 0 0 0
727 243 3 -1.1794 3.375260461206931 14.47294149118973 9.175488378124218 0 0 0
728 243 2 0.5897 3.1611383637040587 14.727437603579189 8.277927588865856 0 0 0
729 243 2 0.5897 3.049214186594208 15.194216599938848 9.713715077858152 0 0 0
928 310 3 -1.1794 2.9573356284597048 9.087695614217829 12.349449965874303 0 0 0
929 310 2 0.5897 2.7954322494653328 8.157212963810409 12.505081790298325 0 0 0
930 310 2 0.5897 2.811271360816034 9.202941716955811 11.410506161366232 0 0 0
931 311 3 -1.1794 6.2357292427851965 9.265549791294637 11.91190540029424 0 0 0
932 311 2 0.5897 6.307387246291118 8.929682988316628 11.018433895692326 0 0 0
933 311 2 0.5897 5.312421681199646 9.152292308730155 12.137533732606501 0 0 0
967 323 3 -1.1794 3.2520797018455623 12.657490799057701 11.75790403538051 0 0 0
968 323 2 0.5897 2.749701813201926 12.236202753009154 12.45530256165213 0 0 0
969 323 2 0.5897 2.952046735608537 12.23140866567459 10.954992989576406 0 0 0
970 324 3 -1.1794 5.957112659811031 11.926996215861013 11.570190467666201 0 0 0
971 324 2 0.5897 6.092484170575967 11.00695260241467 11.7969638751228 0 0 0
972 324 2 0.5897 5.031953720607852 12.086565128279943 11.756873636515188 0 0 0
1012 338 3 -1.1794 3.283066762197195 15.303883296626955 12.012960613282152 0 0 0
1013 338 2 0.5897 3.1528848294212746 14.360249534942737 11.91893959430432 0 0 0
1014 338 2 0.5897 3.25953284818331 15.456443004248198 12.957631754240186 0 0 0
1015 339 3 -1.1794 5.981130392175726 14.65358647158905 12.173164297966526 0 0 0
1016 339 2 0.5897 6.096798470370031 13.726325086767728 11.965705591152755 0 0 0
1017 339 2 0.5897 5.037946936551588 14.79986340040656 12.100776824722413 0 0 0
1222 408 3 -1.1794 2.7519249193255337 9.200018289235128 15.276883746600358 0 0 0
1223 408 2 0.5897 2.7429947678756825 9.450550587802947 14.3530949807586 0 0 0
1224 408 2 0.5897 2.5258591010411933 8.269897737723479 15.2754865479801 0 0 0
1225 409 3 -1.1794 5.577806234022061 9.36242962978422 15.411589233277118 0 0 0
1226 409 2 0.5897 4.632730152392477 9.211614152910768 15.393762884065879 0 0 0
1264 422 3 -1.1794 2.404322814486403 12.206342048689162 14.61022830910738 0 0 0
1265 422 2 0.5897 2.0393211209330024 11.680659213597883 15.32203108145443 0 0 0
1266 422 2 0.5897 3.3516989460607802 12.097234095768243 14.692725853673858 0 0 0
1267 423 3 -1.1794 5.0674277723901096 11.977119339029636 14.912051468910423 0 0 0
1268 423 2 0.5897 5.312993026157318 11.05319758598057 14.95999113560759 0 0 0
1269 423 2 0.5897 5.0816964862270755 12.276708152268869 15.8210480944994 0 0 0
1303 435 3 -1.1794 2.3375909725992154 15.023856037146976 15.189015067021195 0 0 0
1304 435 2 0.5897 3.2857682054255 15.059245063122349 15.062763556515934 0 0 0
1305 435 2 0.5897 2.1048248322166483 14.113747987208123 15.005289379646793 0 0 0
1306 436 3 -1.1794 4.918898836703805 15.465605143115308 14.574453082601217 0 0 0
1308 436 2 0.5897 5.533796466756847 14.973174650472401 14.030719900425362 0 0 0
658 220 3 -1.1794 8.746662568290708 9.572269881842466 9.369498365166177 0 0 0
659 220 2 0.5897 7.857211820986189 9.279074489792139 9.171645573615251 0 0 0
660 220 2 0.5897 9.133242977976535 9.760161010903216 8.514229631520479 0 0 0
661 221 3 -1.1794 11.813974141803742 8.907918838908744 8.641107601870882 0 0 0
662 221 2 0.5897 11.856013904985948 7.988328898126423 8.903441083965756 0 0 0
663 221 2 0.5897 12.628994122915909 9.288389692964532 8.968546498309033 0 0 0
664 222 3 -1.1794 14.435871899728092 9.575074325690023 9.468897837362155 0 0 0
665 222 2 0.5897 14.87676900084756 9.159244406701111 8.728001400621956 0 0 0
666 222 2 0.5897 14.952790494804583 9.316265202774266 10.231816945071166 0 0 0
694 232 3 -1.1794 9.023719356392037 12.70857616984693 9.132823541558146 0 0 0
695 232 2 0.5897 8.597418200798762 12.033945121795082 9.661380252954098 0 0 0
696 232 2 0.5897 8.840330310280788 12.45601300478515 8.227941121978601 0 0 0
697 233 3 -1.1794 11.79462238427391 12.467838475369941 9.573649510932087 0 0 0
698 233 2 0.5897 10.83903979040541 12.469409236634098 9.518049682760607 0 0 0
699 233 2 0.5897 12.087555354355333 12.36812942329971 8.667845849894197 0 0 0
700 234 3 -1.1794 15.237209183817809 12.18306167858348 9.081177900227194 0 0 0
701 234 2 0.5897 14.908650549034096 11.28493449355214 9.12178177386328 0 0 0
702 234 2 0.5897 15.203936793596197 12.49193746987168 9.986562156337069 0 0 0
730 244 3 -1.1794 9.61313116675897 15.341821466954055 9.693166472942892 0 0 0
731 244 2 0.5897 10.483177094918142 15.354514361444634 9.294304502779971 0 0 0
732 244 2 0.5897 9.276946406455876 14.464966559587772 9.507863609744415 0 0 0
733 245 3 -1.1794 12.30748740487592 15.048327299099618 8.936184774214317 0 0 0
734 245 2 0.5897 12.141565075438338 14.195859349380937 9.338680124921428 0 0 0
735 245 2 0.5897 12.334352601527328 15.659977632116902 9.671979861186614 0 0 0
736 246 3 -1.1794 14.920245747293409 15.246922198798133 8.138316038572365 0 0 0
738 246 2 0.5897 13.994526207924055 15.19471043134887 8.376116708688738 0 0 0
934 312 3 -1.1794 9.279284820047431 8.596980995870902 12.0173114594161 0 0 0
935 312 2 0.5897 8.900997001865651 9.016940085842167 11.24480607028405 0 0 0
936 312 2 0.5897 8.937162231504166 9.10054511566439 12.755963751524392 0 0 0
937 313 3 -1.1794 11.307702783627308 10.13656603130243 11.224030700418997 0 0 0
938 313 2 0.5897 11.291086100060802 10.040886025684008 10.271769667009616 0 0 0
939 313 2 0.5897 10.67402698563466 9.492962535029834 11.540987191299855 0 0 0
940 314 3 -1.1794 16.041699229792336 9.629392094654266 11.949409710850961 0 0 0
941 314 2 0.5897 16.340176329320684 9.252982169510464 12.777334497574053 0 0 0
973 325 3 -1.1794 9.235431637962792 11.679104701843977 11.901766822710487 0 0 0
974 325 2 0.5897 10.029653379585183 11.174432231706808 11.72640804001067 0 0 0
975 325 2 0.5897 8.831388158411048 11.238639946500927 12.649411201779328 0 0 0
976 326 3 -1.1794 12.32145543538518 12.663860262546875 12.340484048768081 0 0 0
977 326 2 0.5897 11.981614015447759 12.298483030387509 11.523636964631738 0 0 0
978 326 2 0.5897 11.834679903770219 12.208908896953947 13.027725411338182 0 0 0
979 327 3 -1.1794 15.049619255116383 12.334041873611392 11.709428754546657 0 0 0
981 327 2 0.5897 14.095135854696531 12.357844735347342 11.77744935061643 0 0 0
1018 340 3 -1.1794 8.719159619345985 15.436414615296133 12.40561064344329 0 0 0
1019 340 2 0.5897 9.151175952037502 15.170408782501756 11.59392345790198 0 0 0
1020 340 2 0.5897 7.821040684800465 15.117985687952356 12.314956382045112 0 0 0
1021 341 3 -1.1794 12.181613613559925 15.41551038547233 11.9592656191875 0 0 0
1022 341 2 0.5897 13.136795111102682 15.472266382794261 11.933987272793168 0 0 0
1023 341 2 0.5897 11.999758660402644 14.484003448275185 12.083585765888053 0 0 0
1024 342 3 -1.1794 14.82314126377549 15.389087758207692 12.205720332031376 0 0 0
1025 342 2 0.5897 15.285156955412944 14.704113566176854 11.722415270154114 0 0 0
1026 342 2 0.5897 14.94142837093014 15.154747220409662 13.126222713355657 0 0 0
1228 410 3 -1.1794 8.433778899049779 10.121952760414544 14.075242635118613 0 0 0
1230 410 2 0.5897 8.868234888687958 9.741020890549494 14.83837503770204 0 0 0
1231 411 3 -1.1794 10.950656196317036 8.51869900587154 15.244295456421973 0 0 0
1232 411 2 0.5897 11.51782723792568 7.8321213966386845 14.893353537741302 0 0 0
1233 411 2 0.5897 11.313971742703501 9.332233913768336 14.894444480468056 0 0 0
1234 412 3 -1.1794 15.615611670406171 9.239521179770556 15.344082535796082 0 0 0
1235 412 2 0.5897 15.374723076035728 8.315965090333142 15.416530636541756 0 0 0
1270 424 3 -1.1794 12.534233707804939 10.977718385773477 14.956182254234278 0 0 0
1271 424 2 0.5897 13.326077805739791 11.489089063689674 14.789701621393434 0 0 0
1272 424 2 0.5897 12.25621943344279 11.244284661294017 15.832472109044168 0 0 0
1273 425 3 -1.1794 15.0588175417201 11.915089397996098 14.450361823462046 0 0 0
1274 425 2 0.5897 15.021006511684364 11.94047650158562 13.49424585031099 0 0 0
1311 437 2 0.5897 8.878909001867202 15.565634248424015 15.433151955917474 0 0 0
1312 438 3 -1.1794 12.397812355483419 15.806378778281681 14.755070650005136 0 0 0
1313 438 2 0.5897 11.483458982395353 15.922728876704474 15.013242130528008 0 0 0
1315 439 3 -1.1794 15.185307003741585 14.680220466689871 14.75354534200814 0 0 0
1316 439 2 0.5897 15.103933479564807 13.727701437432309 14.80170164488808 0 0 0
1317 439 2 0.5897 14.339494121704433 15.009038288056155 15.058032101972342 0 0 0
9017 0 1 0 10.213821883664115 13.2355359935872 14.631147510628995 0 0 0
9022 0 1 0 13.313520748188498 8.23901952833902 12.875361266843639 0 0 0
737 246 2 0.5897 15.331519247848407 14.525933252054948 8.615034926346162 0 0 0
1275 425 2 0.5897 15.121248234516345 10.983995109656375 14.663429531360839 0 0 0
1314 438 2 0.5897 12.365089547341835 15.678542253122044 13.80701002856929 0 0 0
980 327 2 0.5897 15.259629802085792 11.406144866204428 11.603908051616187 0 0 0
667 223 3 -1.1794 17.215433000279667 8.292155266686194 9.631125052524267 0 0 0
668 223 2 0.5897 17.711377047274873 8.748777962682043 8.951589838546411 0 0 0
669 223 2 0.5897 17.87144025820979 7.779574724969485 10.103510673554265 0 0 0
703 235 3 -1.1794 18.845233074528092 10.743497109154513 8.780560456321222 0 0 0
704 235 2 0.5897 18.414909251650187 11.529465775541603 8.443950101678702 0 0 0
705 235 2 0.5897 18.6444036056369 10.742090132921719 9.71645440585762 0 0 0
706 236 3 -1.1794 21.293712591487953 11.899250379973585 8.902358991023215 0 0 0
707 236 2 0.5897 21.420514383403468 12.047140978570514 7.965192207947068 0 0 0
708 236 2 0.5897 20.436710181617467 11.477517293555627 8.964968886962918 0 0 0
739 247 3 -1.1794 17.95533588910968 13.67593985697369 8.90412644832798 0 0 0
740 247 2 0.5897 18.740546093986676 14.152694988890076 8.63508865448505 0 0 0
741 247 2 0.5897 17.961171140158434 13.72396493698802 9.860103152712252 0 0 0
742 248 3 -1.1794 20.989413358404505 14.647485582620098 9.199092315300389 0 0 0
743 248 2 0.5897 21.062936548415845 13.70911610162689 9.02505509470883 0 0 0
744 248 2 0.5897 21.0072882797631 14.71665463875762 10.153622604084761 0 0 0
942 314 2 0.5897 16.663661977288047 9.302786773902964 11.299236458801525 0 0 0
943 315 3 -1.1794 20.665713128767962 9.068803308366508 12.264999704223221 0 0 0
944 315 2 0.5897 20.669566225249362 8.146874264596313 12.007581392850144 0 0 0
945 315 2 0.5897 20.68411442000054 9.050878343161367 13.221854977243304 0 0 0
982 328 3 -1.1794 18.398306848086637 11.084241991154633 11.353352728631796 0 0 0
983 328 2 0.5897 19.187100941760708 11.54534690024492 11.638691239647018 0 0 0
984 328 2 0.5897 18.012783819847996 10.74554435411041 12.161367547857445 0 0 0
985 329 3 -1.1794 20.87927761140882 11.726724481250344 11.93060154782323 0 0 0
986 329 2 0.5897 21.027723374352327 10.810901477475745 11.695092053494221 0 0 0
987 329 2 0.5897 21.389202408617535 12.224543849489763 11.29155170562113 0 0 0
1027 343 3 -1.1794 18.022867382335146 13.777563399855643 11.626803032269846 0 0 0
1028 343 2 0.5897 17.699796507100736 12.876959999313916 11.59904282959712 0 0 0
1029 343 2 0.5897 18.3995222038052 13.870543169679248 12.501856043249198 0 0 0
1030 344 3 -1.1794 21.436598960852663 14.672005999201067 11.903334909440586 0 0 0
1031 344 2 0.5897 22.34232103350404 14.968728164542776 11.814697176328208 0 0 0
1032 344 2 0.5897 21.28552867733441 14.641164423796335 12.848035236919808 0 0 0
1237 413 3 -1.1794 17.975534867049564 9.061839190257563 13.998139660477447 0 0 0
1238 413 2 0.5897 18.691628445843012 8.624270040872396 14.458547264225643 0 0 0
1239 413 2 0.5897 17.24136119517024 9.030736631627937 14.611534750773002 0 0 0
1240 414 3 -1.1794 21.292055698641942 8.872877036803207 14.851886282723157 0 0 0
1241 414 2 0.5897 21.830776589408803 8.081764251598281 14.864226686199842 0 0 0
1242 414 2 0.5897 21.14571435616534 9.077998507304446 15.775326230828849 0 0 0
1276 426 3 -1.1794 17.75189325255524 12.36896323888318 13.981479821070216 0 0 0
1277 426 2 0.5897 18.159616125871736 11.547751934501127 14.256445336115148 0 0 0
1278 426 2 0.5897 16.821415397920926 12.250637182109491 14.172379722671105 0 0 0
1279 427 3 -1.1794 21.623863722315424 11.767237120172123 14.534251108257882 0 0 0
1280 427 2 0.5897 21.37724116631504 11.882405609990357 13.616566279886879 0 0 0
1281 427 2 0.5897 21.53061739913362 10.827694368226782 14.691719825670349 0 0 0
1284 428 2 0.5897 23.313243417034183 11.981890073115403 15.004652863806154 0 0 0
1319 440 2 0.5897 18.02521990140645 13.773503732438249 15.73488268636775 0 0 0
1321 441 3 -1.1794 21.497582955170024 14.569496802392148 15.434030561707754 0 0 0
1322 441 2 0.5897 21.972137229062543 13.741253305522175 15.363016721905032 0 0 0
1326 442 2 0.5897 24.543487605792947 15.058869721207197 13.96242175341258 0 0 0
948 316 2 0.5897 22.280507172169223 9.079249565427126 11.766778583628975 0 0 0
747 249 2 0.5897 22.822904826585678 14.878270966826584 8.867338766536324 0 0 0
670 224 3 -1.1794 23.458252624915133 9.230320788604727 8.55386597809423 0 0 0
671 224 2 0.5897 23.538206832889095 8.27727780913886 8.593219007679178 0 0 0
672 224 2 0.5897 23.2872973894572 9.49434205321022 9.457912382326837 0 0 0
673 225 3 -1.1794 27.61076962419593 8.046174782055168 7.809519340861388 0 0 0
674 225 2 0.5897 28.255168353374373 8.584215047714908 8.269405008519177 0 0 0
676 226 3 -1.1794 29.680326756650416 9.78317184834395 8.696305438600167 0 0 0
677 226 2 0.5897 30.432996378149365 9.495448901017799 8.179647139885505 0 0 0
678 226 2 0.5897 29.80368378265408 9.36984544819776 9.550808935064394 0 0 0
709 237 3 -1.1794 24.48362789819737 12.297864088543543 9.038167386069507 0 0 0
710 237 2 0.5897 24.108441997941593 11.579585824648413 8.528713044081366 0 0 0
711 237 2 0.5897 24.264411054463995 12.088253547207076 9.946043687522508 0 0 0
712 238 3 -1.1794 27.18685327959164 12.669213465106639 9.011926234629561 0 0 0
713 238 2 0.5897 27.378228054193897 12.312919133900916 8.144365299650007 0 0 0
714 238 2 0.5897 26.261758617780906 12.469166251833034 9.154799918331516 0 0 0
715 239 3 -1.1794 29.8227039887177 12.431483507294562 9.489262859441128 0 0 0
716 239 2 0.5897 29.928199130277918 11.54155990576899 9.152901985865547 0 0 0
717 239 2 0.5897 28.880703067155213 12.595162812073708 9.443708050641018 0 0 0
745 249 3 -1.1794 23.7608810378525 14.944123391789264 9.046492194059766 0 0 0
746 249 2 0.5897 24.090908393680674 14.053434561154805 8.928224552977198 0 0 0
748 250 3 -1.1794 27.46139088754742 15.284689161239957 8.640768538091752 0 0 0
749 250 2 0.5897 28.379050320982277 15.38241902209748 8.386638670390507 0 0 0
750 250 2 0.5897 27.34526598287882 14.342457296072103 8.763022556303754 0 0 0
751 251 3 -1.1794 30.044310347739795 15.081606598766028 7.7677742311875075 0 0 0
752 251 2 0.5897 30.299213963651088 14.303512297000898 8.26358267472436 0 0 0
753 251 2 0.5897 30.830029510740577 15.321073749959623 7.276314159970985 0 0 0
946 316 3 -1.1794 23.18626764263249 8.983373611700234 11.472435772056777 0 0 0
947 316 2 0.5897 23.42673033311166 8.091266270835433 11.7225438711129 0 0 0
949 317 3 -1.1794 29.88404760941815 8.60100137365713 11.1953390189087 0 0 0
950 317 2 0.5897 29.664148450652263 9.451125319309993 11.576344971314125 0 0 0
951 317 2 0.5897 30.094532812499935 8.04801562075177 11.947758230311138 0 0 0
988 330 3 -1.1794 24.004658583458127 11.755898220408195 11.654281029563318 0 0 0
989 330 2 0.5897 23.84357233903208 10.82250297710847 11.792326064613706 0 0 0
990 330 2 0.5897 24.914233696758753 11.884795140148587 11.923150296186996 0 0 0
991 331 3 -1.1794 26.495023211100467 12.072995727107045 12.31920594676608 0 0 0
992 331 2 0.5897 27.31754429117587 11.848217995774075 11.88427386826046 0 0 0
993 331 2 0.5897 26.704200172779366 12.053432439393154 13.25306577778317 0 0 0
994 332 3 -1.1794 29.377091774519414 11.257760275711316 11.969190569964399 0 0 0
995 332 2 0.5897 29.60576785554043 11.719896454571982 11.16273579553924 0 0 0
996 332 2 0.5897 29.548998430576294 11.891300372122112 12.665830315345804 0 0 0
1033 345 3 -1.1794 24.24557666527075 15.449503316305554 11.68989755817996 0 0 0
1034 345 2 0.5897 25.18864654423246 15.375457531211222 11.83607667475502 0 0 0
1035 345 2 0.5897 24.12452209940275 15.200930818863611 10.773497308933768 0 0 0
1036 346 3 -1.1794 26.946860535987774 15.146313080094133 11.73188590493135 0 0 0
1038 346 2 0.5897 27.187908635795438 14.972363233091702 10.822012767493073 0 0 0
1039 347 3 -1.1794 29.313611988087022 14.133933832598476 12.299437213654237 0 0 0
1040 347 2 0.5897 28.38430102954305 14.325194288679967 12.172817909559356 0 0 0
1041 347 2 0.5897 29.700856870109924 14.97502720796731 12.54199686531165 0 0 0
1243 415 3 -1.1794 26.868934122470566 9.103505460363632 14.852930381191651 0 0 0
1244 415 2 0.5897 27.785526577022974 8.94789598703768 14.625164405390677 0 0 0
1246 416 3 -1.1794 29.67789013968307 9.329642053035897 14.780594427109357 0 0 0
1247 416 2 0.5897 30.55594730071416 9.036539376692089 14.536999795900565 0 0 0
1282 428 3 -1.1794 24.19169384689016 12.204047486588701 15.313202404953218 0 0 0
1283 428 2 0.5897 24.77998895987477 11.768581870157876 14.69634711535212 0 0 0
1285 429 3 -1.1794 27.12132951813416 11.763609912016358 14.919097821421051 0 0 0
1286 429 2 0.5897 27.08654249802251 10.808550969872305 14.865392870016398 0 0 0
1287 429 2 0.5897 28.05480848944575 11.972193833911756 14.882468852846797 0 0 0
1288 430 3 -1.1794 29.811390319064806 12.098042934026704 14.774704413826926 0 0 0
1289 430 2 0.5897 29.889237770129387 11.164871619638037 14.576303368921327 0 0 0
1290 430 2 0.5897 30.039754852737644 12.166158495280326 15.70176524786174 0 0 0
1324 442 3 -1.1794 24.576009263634898 14.91940777500619 14.9088490384843 0 0 0
1325 442 2 0.5897 24.42727571971131 13.980187142189648 15.01827876305627 0 0 0
1327 443 3 -1.1794 27.104097385113864 15.024234522842264 15.917019868382383 0 0 0
1328 443 2 0.5897 27.74762664139212 14.95428436262445 15.211888780952743 0 0 0
1329 443 2 0.5897 26.257087713751645 14.953271610281906 15.476823597702964 0 0 0
1330 444 3 -1.1794 29.638311370400956 15.524481068792694 14.773963979079765 0 0 0
1331 444 2 0.5897 30.245491398060256 14.814878086763795 14.5641339695236 0 0 0
9034 0 1 0 26.526354309157487 9.385371897341383 10.529405187717288 0 0 0
679 227 3 -1.1794 36.78630211861956 8.978822613771086 8.979381677086957 0 0 0
680 227 2 0.5897 36.38539642173004 9.310997239485909 9.78260428938932 0 0 0
681 227 2 0.5897 36.30198987065325 9.408109752870583 8.27412565346745 0 0 0
684 228 2 0.5897 38.475996402218115 8.804344847250599 8.778413233229012 0 0 0
718 240 3 -1.1794 33.221918023964854 11.563688674417984 8.313572053643139 0 0 0
719 240 2 0.5897 33.03269406628418 12.488832633609093 8.470208132118158 0 0 0
720 240 2 0.5897 34.14056366341199 11.461185845891972 8.562198756152693 0 0 0
721 241 3 -1.1794 35.979933247730344 11.956907177091288 8.856359827109136 0 0 0
722 241 2 0.5897 36.87903627576367 11.841321185450248 8.54897492793516 0 0 0
723 241 2 0.5897 36.05987130958002 12.038847267433905 9.806690101670876 0 0 0
754 252 3 -1.1794 32.84605843234948 14.226569978932336 8.70125162669101 0 0 0
755 252 2 0.5897 32.75482187615072 14.829193008803413 9.439325633845213 0 0 0
756 252 2 0.5897 32.95422323737114 14.795340449485316 7.93899563113541 0 0 0
757 253 3 -1.1794 36.00679771565493 14.75834136319676 8.721460265354196 0 0 0
758 253 2 0.5897 35.838709476745535 13.817948646500904 8.781790592599942 0 0 0
759 253 2 0.5897 35.93728560626048 15.072869526580021 9.622832532682988 0 0 0
760 254 3 -1.1794 38.75551844143444 15.208546642840963 8.969390879934119 0 0 0
762 254 2 0.5897 37.81547992198021 15.035648304223194 8.917746066804229 0 0 0
952 318 3 -1.1794 33.259017910390924 9.194890182395689 12.059738405113283 0 0 0
953 318 2 0.5897 32.89935540559665 8.404593560320057 11.656866226025215 0 0 0
954 318 2 0.5897 33.03639320263616 9.114093139165972 12.98717680148746 0 0 0
955 319 3 -1.1794 35.832214399652784 9.678985295050586 11.41387539251995 0 0 0
956 319 2 0.5897 34.94164192840729 9.476881540364499 11.70069713783526 0 0 0
957 319 2 0.5897 36.394967047483014 9.207558624825998 12.028121482626528 0 0 0
958 320 3 -1.1794 38.566574835569455 8.867259856814401 12.397206186957215 0 0 0
960 320 2 0.5897 38.85643623643413 8.914567525231757 13.308235425714637 0 0 0
997 333 3 -1.1794 33.39268280278718 11.9870590905164 11.162419870954489 0 0 0
998 333 2 0.5897 33.04450022526153 11.752154679118847 10.302291070177477 0 0 0
999 333 2 0.5897 33.14992893211031 11.253947712624457 11.72797353964746 0 0 0
1000 334 3 -1.1794 36.12321334915883 12.340827478473074 11.463394603484883 0 0 0
1001 334 2 0.5897 36.092115925438605 11.386872729229463 11.535750295214973 0 0 0
1002 334 2 0.5897 35.20857137289463 12.616156701469773 11.525490309663688 0 0 0
1004 335 2 0.5897 38.1528526466647 11.859524894017511 11.565433965747104 0 0 0
1042 348 3 -1.1794 33.63256626356959 14.651258470803773 12.154917023924225 0 0 0
1043 348 2 0.5897 33.170550032278264 13.863233355971204 11.868927279051126 0 0 0
1044 348 2 0.5897 33.3913793568681 14.749906324525515 13.075965590561392 0 0 0
1045 349 3 -1.1794 36.29584524654587 15.15979379901324 11.540656741411754 0 0 0
1046 349 2 0.5897 36.533261637700356 14.243822234253951 11.685091529362742 0 0 0
1047 349 2 0.5897 35.37970105035556 15.215946680115833 11.8122420152976 0 0 0
1048 350 3 -1.1794 39.40905856409824 15.836114377110208 11.687421695914509 0 0 0
1249 417 3 -1.1794 32.38237213076915 8.649320293598409 14.62062817617184 0 0 0
1250 417 2 0.5897 32.511564260971646 7.702634492444828 14.562945483141721 0 0 0
1252 418 3 -1.1794 36.123971318320244 9.565798671478658 14.86321947710533 0 0 0
1253 418 2 0.5897 36.185893017088944 8.627721938154377 14.683189846777053 0 0 0
1256 419 2 0.5897 39.31482309936685 9.22974630126447 15.684527030910697 0 0 0
1257 419 2 0.5897 39.418097320578525 7.956454067845363 14.872149841144308 0 0 0
1291 431 3 -1.1794 33.293226134663286 11.95663203828735 14.730436047717442 0 0 0
1292 431 2 0.5897 34.22997070981428 11.804726500344376 14.605271158778564 0 0 0
1294 432 3 -1.1794 38.65951850882887 11.944515732881534 14.40655053794379 0 0 0
1296 432 2 0.5897 37.791376839844524 11.543973292858139 14.452677099800649 0 0 0
1333 445 3 -1.1794 32.406255940990235 14.591564393018421 14.656321701913397 0 0 0
1334 445 2 0.5897 32.48158283623941 13.6470033100112 14.520814822584745 0 0 0
1336 446 3 -1.1794 35.592719679883025 15.474057278249596 15.239182171165066 0 0 0
1337 446 2 0.5897 36.4063203401538 15.127094531907488 14.873254906853841 0 0 0
1339 447 3 -1.1794 38.177666200448606 14.663709648852192 14.275288588570977 0 0 0
1341 447 2 0.5897 38.29889536121574 13.714380278594144 14.292871666819243 0 0 0
1003 335 3 -1.1794 38.994053808752184 11.507047423487775 11.855902700381577 0 0 0
1005 335 2 0.5897 38.83974545530516 10.567411714110635 11.95339921097158 0 0 0
1340 447 2 0.5897 38.96048146689486 15.013532957370224 14.700795139383612 0 0 0
1255 419 3 -1.1794 39.651513117557485 8.8846447154323 14.857619146913173 0 0 0
682 228 3 -1.1794 39.38235869360728 8.545070778529984 8.612532965971742 0 0 0
683 228 2 0.5897 39.37389649029231 7.589909796173089 8.67440211187103 0 0 0
685 229 3 -1.1794 42.09401383724169 8.774311185521144 8.841187369476286 0 0 0
686 229 2 0.5897 41.136912101875055 8.770335417323071 8.854316006505789 0 0 0
687 229 2 0.5897 42.33832667239986 7.849420134972338 8.874649323329052 0 0 0
724 242 3 -1.1794 42.68176021022613 12.043014315609634 7.978655573525021 0 0 0
725 242 2 0.5897 42.635654851633696 11.465033778712337 8.740262209901749 0 0 0
726 242 2 0.5897 42.55358600528785 12.921675057696675 8.336088851322183 0 0 0
761 254 2 0.5897 39.08273194876783 15.020899355768147 8.08964525555183 0 0 0
763 255 3 -1.1794 41.95171442743748 14.735476703627478 8.41271672284001 0 0 0
764 255 2 0.5897 41.58528408082456 15.142276336428512 9.197875896443744 0 0 0
765 255 2 0.5897 42.86814946060267 15.011727824882781 8.404711931361152 0 0 0
766 256 3 -1.1794 44.63786812241816 15.218338236415688 8.787762079412218 0 0 0
767 256 2 0.5897 45.173577785980385 15.46073010183045 8.032451643875627 0 0 0
768 256 2 0.5897 45.26204895166788 15.138834272753556 9.509087063715684 0 0 0
959 320 2 0.5897 39.363780333629926 8.681425052549596 11.901060307165743 0 0 0
961 321 3 -1.1794 41.2505242417005 8.732755404138189 11.694935931779236 0 0 0
962 321 2 0.5897 41.69414210733535 9.078023186431421 10.920193215122396 0 0 0
963 321 2 0.5897 41.55531429727842 9.28733211641112 12.413114434326966 0 0 0
964 322 3 -1.1794 44.729430866225044 9.180196471324914 11.957131285056194 0 0 0
965 322 2 0.5897 44.841290965236844 8.233846508170817 11.866898661525553 0 0 0
966 322 2 0.5897 43.781456895465446 9.3121296723792 11.944052843952075 0 0 0
1006 336 3 -1.1794 42.35459780404589 11.181594347938406 10.60919603950986 0 0 0
1007 336 2 0.5897 43.02842037169194 11.685427221208052 11.065649143151617 0 0 0
1008 336 2 0.5897 41.52810630433062 11.512074826904872 10.961227963064122 0 0 0
1009 337 3 -1.1794 44.57972604845235 12.271048016166459 11.737077173842566 0 0 0
1010 337 2 0.5897 44.85481064043871 11.395975865534458 11.463564707809514 0 0 0
1011 337 2 0.5897 44.57539886529687 12.233252394674944 12.693520952475737 0 0 0
1049 350 2 0.5897 39.09898234297537 15.451900864484568 10.867380946375283 0 0 0
1052 351 2 0.5897 42.40202749052212 16.62661080899544 11.358197507795008 0 0 0
1054 352 3 -1.1794 45.72778413149409 14.897559723042459 11.564532103423232 0 0 0
1055 352 2 0.5897 46.38529690844306 14.860221576065044 12.259165051273746 0 0 0
1056 352 2 0.5897 45.283433898116115 14.05091033277797 11.608927303753173 0 0 0
1258 420 3 -1.1794 42.167697825530624 9.88350132543724 14.11990738750974 0 0 0
1259 420 2 0.5897 42.88137917769441 9.333056309293037 14.442244352519653 0 0 0
1260 420 2 0.5897 41.37393160364757 9.471420501132345 14.461018004562204 0 0 0
1261 421 3 -1.1794 46.204511963937996 9.67730640878664 14.759090386650932 0 0 0
1262 421 2 0.5897 45.97475196548781 9.45261218185684 13.857450140504762 0 0 0
1263 421 2 0.5897 0.10418280431572519 9.367064337073005 14.861921672537916 1 0 0
1295 432 2 0.5897 38.9035897836621 11.882673948893489 13.483058799881086 0 0 0
1297 433 3 -1.1794 41.15262140322349 12.296079290040584 15.350166452430114 0 0 0
1298 433 2 0.5897 40.356167241516424 11.999839243520425 14.909557059565017 0 0 0
1299 433 2 0.5897 41.85543864483335 11.79209084869945 14.939951199522083 0 0 0
1300 434 3 -1.1794 44.77392000269466 12.14727580696793 14.441225890931086 0 0 0
1301 434 2 0.5897 45.35637067186048 12.8851425310978 14.621605816858398 0 0 0
1302 434 2 0.5897 45.30097757693505 11.372322398989027 14.635880133914837 0 0 0
1342 448 3 -1.1794 40.81912584903762 15.149139570897358 15.578696687080846 0 0 0
1344 448 2 0.5897 40.918625905975134 14.20691240236628 15.442536561764589 0 0 0
1345 449 3 -1.1794 46.247497765765296 14.574232539293599 14.875491483975003 0 0 0
1346 449 2 0.5897 46.26423051067293 15.457878561187748 14.507902599103618 0 0 0
9020 0 1 0 41.533161537158755 13.68434349646287 12.48951938761713 0 0 0
769 257 3 -1.1794 5.749230361394907 18.329568725256603 8.360384421037638 0 0 0
770 257 2 0.5897 5.604057112246819 19.1868264766455 8.760716484163417 0 0 0
771 257 2 0.5897 5.764260633547899 17.719693815927254 9.09798770240645 0 0 0
802 268 3 -1.1794 2.4780653771102292 20.691035145238583 9.256291988530137 0 0 0
803 268 2 0.5897 2.5083830446521613 20.72521762886068 8.300183056067276 0 0 0
804 268 2 0.5897 1.6483456743852256 21.10983224443013 9.485215814380789 0 0 0
805 269 3 -1.1794 6.123405682666599 20.60377520757782 10.255061731421575 0 0 0
806 269 2 0.5897 7.028284856709339 20.641023058208322 9.94516146455332 0 0 0
807 269 2 0.5897 5.737327389446887 21.43145330212821 9.968488168478737 0 0 0
1057 353 3 -1.1794 1.735086139464377 17.63341457849656 11.6436458253829 0 0 0
1058 353 2 0.5897 2.230498299857795 16.818994658329768 11.556931932615363 0 0 0
1059 353 2 0.5897 1.7829832251788513 18.03688983667211 10.776959350678087 0 0 0
1060 354 3 -1.1794 6.053141624990031 17.170477381415616 10.835545402381683 0 0 0
1061 354 2 0.5897 5.524637456653276 17.550492691635686 11.53733163423903 0 0 0
1062 354 2 0.5897 6.111559751637128 16.2407599837246 11.05564900833998 0 0 0
1099 367 3 -1.1794 3.2505753352230324 21.43152034345701 11.86316451509142 0 0 0
1100 367 2 0.5897 3.2242524635242016 20.978537439576446 11.020344050271556 0 0 0
1101 367 2 0.5897 4.1365065553966 21.277088538651643 12.191052384615068 0 0 0
1102 368 3 -1.1794 5.841614916981043 21.5259847177806 12.886730512186011 0 0 0
1103 368 2 0.5897 6.452152909226406 21.035180726586407 12.336651165315935 0 0 0
1104 368 2 0.5897 6.011149757804526 21.210171628764822 13.774285101322679 0 0 0
1348 450 3 -1.1794 1.6364390849306685 17.859235887793165 15.59298124612448 0 0 0
1349 450 2 0.5897 2.084633675297154 18.402966532560878 14.945129973039972 0 0 0
1350 450 2 0.5897 1.5994357846079463 16.990477328881365 15.192827895014213 0 0 0
1352 451 2 0.5897 7.590683863837373 17.315656294534037 15.474878289635756 0 0 0
1353 451 2 0.5897 6.849557955068425 17.65453895801412 16.7507262097083 0 0 0
1387 463 3 -1.1794 2.832193565344172 21.506246712188045 14.716253873197788 0 0 0
1388 463 2 0.5897 2.545863894766556 21.428054097017444 13.806235393993266 0 0 0
1390 464 3 -1.1794 6.7224536516222395 20.20651360541882 15.314949502509455 0 0 0
1392 464 2 0.5897 6.535369434528059 19.28069745377985 15.470180349192647 0 0 0
5159 1720 2 0.5897 3.086400409088419 23.209638027393886 11.833739248737942 0 0 0
9067 0 1 0 4.395846728773742 18.513362082527998 13.539621886309423 0 0 0
1307 436 2 0.5897 5.458972076281363 16.124253482334375 15.011187014179049 0 0 0
5162 1721 2 0.5897 5.943234037425897 23.260441191536906 12.287493901071109 0 0 0
1389 463 2 0.5897 2.048706366086355 21.31460083031825 15.231668864241067 0 0 0
5483 1828 2 0.5897 2.6304667123320513 23.297678528927776 14.730692643594804 0 0 0
1309 437 3 -1.1794 9.322197183004885 16.316495224744095 15.038265481886759 0 0 0
1310 437 2 0.5897 9.282055957402566 16.150778655041353 14.09637450670181 0 0 0
772 258 3 -1.1794 8.569516003263832 18.01903714698971 8.337997816695022 0 0 0
773 258 2 0.5897 7.629984292300833 17.85212122499701 8.262816604272874 0 0 0
774 258 2 0.5897 8.930674204889254 17.204678090347503 8.688164140336383 0 0 0
776 259 2 0.5897 15.85020415201006 17.18505685932618 7.740711961201879 0 0 0
777 259 2 0.5897 15.413709678036884 18.555061899833618 7.2669459246229025 0 0 0
808 270 3 -1.1794 8.746699327797613 20.470387885556715 9.596643226665805 0 0 0
809 270 2 0.5897 8.691841896740158 19.559306058394082 9.308281552502438 0 0 0
810 270 2 0.5897 8.790845424915144 20.417688984212013 10.551371386328746 0 0 0
811 271 3 -1.1794 12.114786892161954 21.134909787067524 8.691078449594336 0 0 0
812 271 2 0.5897 11.761021191234576 20.89008781595894 9.54614801552108 0 0 0
813 271 2 0.5897 11.961990854748773 22.077806264152933 8.629179438362463 0 0 0
814 272 3 -1.1794 14.769186277075459 21.875792673672976 8.921022614245171 0 0 0
815 272 2 0.5897 14.869298953096441 21.93136110582155 7.970695524601535 0 0 0
816 272 2 0.5897 13.862684332286202 21.597220854424265 9.050960564552055 0 0 0
1063 355 3 -1.1794 8.727353218872928 17.99913700395204 11.270960274021306 0 0 0
1064 355 2 0.5897 8.863353085880574 17.171921989133324 11.732968089016381 0 0 0
1065 355 2 0.5897 7.8505277031663105 17.92255413020252 10.89473700643092 0 0 0
1066 356 3 -1.1794 11.352651610272943 17.639177930364667 10.22001255413557 0 0 0
1067 356 2 0.5897 11.512941797974452 17.050420675793834 10.957511334614153 0 0 0
1068 356 2 0.5897 10.482745009519517 18.001886641923864 10.387158400449447 0 0 0
1069 357 3 -1.1794 15.253988064562025 17.87029603991947 13.447313615916004 0 0 0
1071 357 2 0.5897 15.07374152574412 17.194203115376652 12.794135230252309 0 0 0
1105 369 3 -1.1794 8.888129581132334 21.05649120692128 12.242626842769107 0 0 0
1106 369 2 0.5897 9.78063719281757 21.01244642515326 11.899520256443532 0 0 0
1107 369 2 0.5897 8.921614085061002 20.563644428469157 13.062512639228162 0 0 0
1108 370 3 -1.1794 11.414055772168686 21.160996607665272 11.297440323629099 0 0 0
1109 370 2 0.5897 12.25319077360962 20.889164421224955 11.669181624383539 0 0 0
1110 370 2 0.5897 11.377221377450645 22.10478919412776 11.452780915264926 0 0 0
1111 371 3 -1.1794 14.044354399413185 21.65483687125442 12.288474580444573 0 0 0
1112 371 2 0.5897 14.497790645641512 21.477715240007484 13.112644137499219 0 0 0
1113 371 2 0.5897 14.657162285925242 21.36870376390908 11.611107412466302 0 0 0
1355 452 2 0.5897 12.784480861609943 19.443183245667793 15.790476813626869 0 0 0
1358 453 2 0.5897 15.599849359039396 17.947165675382777 15.133657277752068 0 0 0
1393 465 3 -1.1794 9.389067215412863 20.466228199790226 14.903670386495403 0 0 0
1394 465 2 0.5897 9.390585103252938 21.41277789886742 14.761286045713135 0 0 0
1395 465 2 0.5897 8.484541173556089 20.26050645792511 15.139770147030331 0 0 0
1396 466 3 -1.1794 12.086525124824522 20.962263709996133 15.34426193693199 0 0 0
1398 466 2 0.5897 11.20456010754186 20.637723522165167 15.162483742831746 0 0 0
1399 467 3 -1.1794 15.307253835516558 20.871862515475428 14.619383983830472 0 0 0
1400 467 2 0.5897 15.73733913729256 21.64847030345524 14.977349087884537 0 0 0
1401 467 2 0.5897 15.353522896388109 20.22565541269938 15.324017016843188 0 0 0
2082 694 2 0.5897 18.183003432280604 9.10940667389015 23.37605996581267 0 0 0
9011 0 1 0 11.374511638909441 18.440629657749643 13.351659782884678 0 0 0
9051 0 1 0 14.446253114343122 18.963545265990874 10.32236387994178 0 0 0
1070 357 2 0.5897 14.951061463429637 18.682674946345617 13.04171791466312 0 0 0
5489 1830 2 0.5897 12.406773040214496 22.495548485341107 14.575973482949026 0 0 0
4853 1618 2 0.5897 9.094498483198773 22.30589338418055 9.307950896228933 0 0 0
4178 1393 2 0.5897 35.95214549762171 21.033179669658644 0.4280335411838301 0 0 1
5485 1829 3 -1.1794 9.411761783319381 23.117424967599163 14.54220862078229 0 0 0
778 260 3 -1.1794 18.669325202967634 19.19451777196198 9.297448513934654 0 0 0
779 260 2 0.5897 17.923254383331884 18.900254907835457 8.774935417752932 0 0 0
780 260 2 0.5897 18.414594800093397 19.014213390964184 10.20234367439722 0 0 0
781 261 3 -1.1794 21.397980854242054 17.525075508586035 9.0393396432028 0 0 0
782 261 2 0.5897 21.231269569790705 16.583953926717477 8.987090202305135 0 0 0
783 261 2 0.5897 20.542039259241964 17.928760043818503 8.895690287675109 0 0 0
817 273 3 -1.1794 17.60230336001473 21.55503729899353 8.362755972515563 0 0 0
818 273 2 0.5897 18.163423630639176 21.021153651607236 8.92520256278864 0 0 0
819 273 2 0.5897 16.723719919409046 21.44496072400453 8.726358537344892 0 0 0
820 274 3 -1.1794 20.13082922544929 21.762775423777978 10.050871897165626 0 0 0
821 274 2 0.5897 21.00597345415344 22.0304230790491 9.770302541522605 0 0 0
822 274 2 0.5897 20.213972670934076 20.827483340418624 10.236742231663893 0 0 0
1072 358 3 -1.1794 18.57490564675636 18.654254204770268 12.168952764205562 0 0 0
1073 358 2 0.5897 18.34419903497683 17.725295270309978 12.162499896604528 0 0 0
1074 358 2 0.5897 18.31971988516326 18.958863485743834 13.03977153587365 0 0 0
1075 359 3 -1.1794 21.0148026001348 19.375272534982336 11.059680866523408 0 0 0
1076 359 2 0.5897 21.369314632742455 18.69625594841961 10.485668190026052 0 0 0
1077 359 2 0.5897 20.242081172827174 18.973998991710218 11.457316556214565 0 0 0
1114 372 3 -1.1794 21.32544966613196 21.938088330572235 12.769075722309129 0 0 0
1115 372 2 0.5897 20.623078027614135 21.479501368153144 12.30798550754672 0 0 0
1116 372 2 0.5897 21.151335002031534 21.773834675079236 13.69586482047071 0 0 0
1360 454 3 -1.1794 18.038438054504077 19.402114424727703 14.798536277487623 0 0 0
1361 454 2 0.5897 17.27425481280225 19.046522317134187 15.25219930466314 0 0 0
1362 454 2 0.5897 18.787345606147664 18.999139457805278 15.237831875494898 0 0 0
1363 455 3 -1.1794 20.36661262381197 18.42225298779041 15.90458849218642 0 0 0
1364 455 2 0.5897 20.82181960416659 17.64219980214993 15.587515116285397 0 0 0
1402 468 3 -1.1794 18.372591547014473 22.099683992372135 15.684286664577357 0 0 0
1403 468 2 0.5897 18.121300977240242 21.2995784091589 15.222858471488728 0 0 0
1405 469 3 -1.1794 20.90935391751593 21.03605605243583 15.376916378284834 0 0 0
1406 469 2 0.5897 20.66603587327744 20.126051970036784 15.54697750932383 0 0 0
1407 469 2 0.5897 20.095030000754484 21.52687265136628 15.487404019508897 0 0 0
4862 1621 2 0.5897 18.099642024618195 23.218941603820976 8.680885481435988 0 0 0
9031 0 1 0 40.4136712934969 17.423316788584348 19.371048342335897 0 0 0
9009 0 1 0 18.765352571444197 16.07718152010948 14.02833608630128 0 0 0
9025 0 1 0 17.274225691772426 21.621015837192232 11.809439408564876 0 0 0
9057 0 1 0 22.356110861000502 17.498373645814404 13.456410316712326 0 0 0
9063 0 1 0 17.10300127095536 16.48637648402993 10.26062379258167 0 0 0
1119 373 2 0.5897 22.5919754129216 20.729012313114414 12.199585570692628 0 0 0
1410 470 2 0.5897 22.737701406847332 20.7852115221774 15.128853289255504 0 0 0
2199 733 2 0.5897 26.933504821370374 18.562586780275055 23.109200769100383 0 0 0
1037 346 2 0.5897 27.38392677567651 15.971475289403287 11.942390936352542 0 0 0
786 262 2 0.5897 23.33995486339597 17.878574407828264 8.463761598288887 0 0 0
1368 456 2 0.5897 24.335611667061087 19.122841587409795 15.536613316201569 0 0 0
784 262 3 -1.1794 24.25992375286843 17.61486521340914 8.482378541373436 0 0 0
785 262 2 0.5897 24.23499950149622 16.664957803989616 8.597646003188286 0 0 0
787 263 3 -1.1794 26.948371324715136 17.906943813839 9.344754163804563 0 0 0
788 263 2 0.5897 26.988784196786163 16.95304906654006 9.276318216988276 0 0 0
789 263 2 0.5897 26.031065804913105 18.121100368856524 9.174697033826545 0 0 0
790 264 3 -1.1794 29.630289294807582 18.535855348769264 8.197031542750715 0 0 0
791 264 2 0.5897 29.894403555221032 19.392404541814695 8.532887254561258 0 0 0
792 264 2 0.5897 28.878098032139572 18.288687125575052 8.734942376924488 0 0 0
823 275 3 -1.1794 24.82442539652496 21.657849920301974 10.091143732492961 0 0 0
824 275 2 0.5897 24.557409166023966 22.366355009573546 9.50551995381289 0 0 0
825 275 2 0.5897 25.563498086152084 21.243820957028127 9.645515697283365 0 0 0
826 276 3 -1.1794 27.27343556840789 21.344430222850338 8.523030922942896 0 0 0
827 276 2 0.5897 27.28179197339371 21.178709267373886 7.580322347686557 0 0 0
828 276 2 0.5897 28.185125546999526 21.236147007255425 8.793823618635017 0 0 0
829 277 3 -1.1794 30.184222144374438 21.05390717292888 8.980915982672348 0 0 0
830 277 2 0.5897 30.118115425421426 21.99860196481702 9.120248577690566 0 0 0
831 277 2 0.5897 31.088212621436277 20.915700180586217 8.698193604826486 0 0 0
1078 360 3 -1.1794 25.186374961763946 18.472709412646495 11.822379095587578 0 0 0
1079 360 2 0.5897 24.902920287630685 17.778559545547374 11.227365410561365 0 0 0
1080 360 2 0.5897 24.39784469779847 18.992715828736678 11.977444358352221 0 0 0
1081 361 3 -1.1794 28.042519928926655 17.575453700717127 12.048986051333305 0 0 0
1082 361 2 0.5897 27.675892556395116 17.732432367256767 12.919144217180916 0 0 0
1083 361 2 0.5897 27.43031676173499 18.00278144294874 11.449960643509273 0 0 0
1084 362 3 -1.1794 30.31527020170458 19.330982718581716 12.29648585022933 0 0 0
1085 362 2 0.5897 30.41813644856269 19.04648745426951 13.204623385781685 0 0 0
1086 362 2 0.5897 29.65409222863435 18.741489469421207 11.933754195348778 0 0 0
1117 373 3 -1.1794 23.528024843313325 20.528920618449103 12.20216835296889 0 0 0
1118 373 2 0.5897 23.894436949323186 21.086118239703588 11.515506235450019 0 0 0
1120 374 3 -1.1794 26.609925472694137 20.804078665594588 12.403426005078622 0 0 0
1121 374 2 0.5897 26.30077319010585 21.571265631314184 11.92167705151544 0 0 0
1122 374 2 0.5897 26.074829544209226 20.082075017920292 12.073856284480796 0 0 0
1123 375 3 -1.1794 29.687271352471644 21.978872223644284 11.94378479644771 0 0 0
1124 375 2 0.5897 29.876550703721243 21.040943144561226 11.97013550680631 0 0 0
1125 375 2 0.5897 28.738382488924493 22.029056304485017 11.828356384168046 0 0 0
1367 456 2 0.5897 25.26522564073422 17.93009259346151 15.607767988588453 0 0 0
1369 457 3 -1.1794 27.042615827432307 17.697303201763198 14.890469750355175 0 0 0
1370 457 2 0.5897 27.24929708243632 17.197646527819696 15.680316706529 0 0 0
1371 457 2 0.5897 27.149799767061186 18.612279849937764 15.150399953688918 0 0 0
1372 458 3 -1.1794 29.883054215770972 18.44674718731292 15.26533442537136 0 0 0
1373 458 2 0.5897 29.158249671672504 17.83658662409663 15.128973473783969 0 0 0
1374 458 2 0.5897 30.657604104328545 17.96973202974523 14.967406759065447 0 0 0
1408 470 3 -1.1794 23.665071774292706 20.6933211038651 14.910284596136307 0 0 0
1409 470 2 0.5897 23.681372819844267 20.629291773893588 13.955367637035422 0 0 0
1411 471 3 -1.1794 27.103715830457364 20.468019729344377 15.19736523692987 0 0 0
1412 471 2 0.5897 26.92098725928264 20.57565195173872 14.26395350802666 0 0 0
1413 471 2 0.5897 28.007708637668827 20.76523370450515 15.30077107788194 0 0 0
1414 472 3 -1.1794 29.719276731670014 21.096888744969196 15.394745114365909 0 0 0
1415 472 2 0.5897 29.869088511488943 20.171819758698376 15.199717531956125 0 0 0
5507 1836 2 0.5897 29.84907133787975 23.11980145274709 14.410412830801462 0 0 0
9068 0 1 0 31.21230484848436 16.41241435775115 10.674895437407498 0 0 0
1050 350 2 0.5897 39.027812675531926 15.284223956453486 12.370283853752985 0 0 0
793 265 3 -1.1794 33.37008951371331 18.030263031126786 8.3624325053597 0 0 0
794 265 2 0.5897 34.00993797877362 18.419555742528168 8.958483833729739 0 0 0
795 265 2 0.5897 32.76909202203947 17.552604095501234 8.934163167400985 0 0 0
797 266 2 0.5897 38.93800254280703 17.275126389276483 8.99552104117671 0 0 0
798 266 2 0.5897 37.920585712867336 18.21016207680315 8.377081321367479 0 0 0
832 278 3 -1.1794 32.852217680782346 21.39272984890397 8.202301288853981 0 0 0
833 278 2 0.5897 32.9523199831234 21.364242008725455 9.15382632891076 0 0 0
834 278 2 0.5897 33.745122405127454 21.483913419255476 7.869677458522921 0 0 0
835 279 3 -1.1794 38.49668562380813 20.89059730726971 8.689998363485785 0 0 0
837 279 2 0.5897 39.269842606744376 21.34800993440221 9.020504539928297 0 0 0
1087 363 3 -1.1794 33.58194518849139 18.535679777622764 11.783012644857367 0 0 0
1088 363 2 0.5897 32.94311027971352 18.211202309909314 12.417706990981367 0 0 0
1089 363 2 0.5897 34.37617366960354 18.68394190045609 12.296288441341664 0 0 0
1090 364 3 -1.1794 36.665084453435284 18.011994234990183 12.106628140810251 0 0 0
1091 364 2 0.5897 36.80917230328729 17.096394237057417 11.867573140850988 0 0 0
1092 364 2 0.5897 36.64287897924695 18.00954241157585 13.063567438379485 0 0 0
1095 365 2 0.5897 38.42218450325254 18.576149188628293 11.898947389615703 0 0 0
1126 376 3 -1.1794 33.44023482567167 21.171474414723573 10.858902171460418 0 0 0
1127 376 2 0.5897 33.29999678811406 20.251384863506463 11.082509946101775 0 0 0
1128 376 2 0.5897 32.7330782430082 21.63736668466868 11.305114925084094 0 0 0
1129 377 3 -1.1794 36.761841141995696 21.579040986776775 11.902965511969953 0 0 0
1130 377 2 0.5897 36.40556491159721 21.65146993915158 11.01749770894198 0 0 0
1131 377 2 0.5897 36.07137997677737 21.14581268262849 12.404770751607852 0 0 0
1134 378 2 0.5897 38.56797417060427 21.27886234170761 11.77177623015943 0 0 0
1375 459 3 -1.1794 32.28225579575612 17.484665691197527 14.27889779090671 0 0 0
1376 459 2 0.5897 32.416669671561095 16.551084379908307 14.441965903217188 0 0 0
1377 459 2 0.5897 32.90954706643602 17.9216505568872 14.85490391829806 0 0 0
1378 460 3 -1.1794 36.15684714242111 18.066785986342204 14.693212601783557 0 0 0
1379 460 2 0.5897 36.00274335557587 17.14425835914445 14.896748188114842 0 0 0
1380 460 2 0.5897 35.415374171944386 18.526536038692043 15.087014120162001 0 0 0
1417 473 3 -1.1794 34.019528576418885 19.232200300432652 15.772061154954534 0 0 0
1418 473 2 0.5897 34.47437049979377 20.02412556660314 15.485346783011709 0 0 0
1420 474 3 -1.1794 36.09130635068603 21.256671347596228 15.13142390002049 0 0 0
1422 474 2 0.5897 37.00062239447852 21.25777486807708 14.832467348177497 0 0 0
1425 475 2 0.5897 38.84788356716063 20.911080311960333 13.521301036765268 0 0 0
9004 0 1 0 41.370384622345995 22.252310267621496 20.90365515386646 0 0 0
5516 1839 2 0.5897 38.76545894391302 23.041250026590877 14.699666867788714 0 0 0
9014 0 1 0 32.72493420594257 21.807788195424628 14.126283995798651 0 0 0
796 266 3 -1.1794 38.84569420683166 18.14858585881059 8.615020740219672 0 0 0
1423 475 3 -1.1794 38.72315014370123 21.06457441732606 14.457844200314877 0 0 0
4878 1626 2 0.5897 37.008856571683275 22.290038848826168 9.177029043383323 0 0 0
5192 1731 2 0.5897 36.18210675983851 23.13653076036216 12.083812969740661 0 0 0
4876 1626 3 -1.1794 36.13516144389526 22.56480135575907 9.455228453631266 0 0 0
1051 351 3 -1.1794 41.7367557341172 16.505439595186925 10.680729467050003 0 0 0
9059 0 1 0 43.50181510732519 16.28479274123559 14.030458032076647 0 0 0
1093 365 3 -1.1794 39.377185748521086 18.53419947995741 11.948394983996074 0 0 0
1424 475 2 0.5897 39.610249829505044 21.147945665279554 14.807608865127621 0 0 0
799 267 3 -1.1794 42.5699498450923 18.611031082809472 9.223703413418857 0 0 0
800 267 2 0.5897 43.50151096459565 18.449810022188142 9.073924652596867 0 0 0
801 267 2 0.5897 42.233138017796996 17.77956647851649 9.557556907641349 0 0 0
836 279 2 0.5897 38.694727952388924 19.962619457157125 8.815973808368515 0 0 0
838 280 3 -1.1794 41.99610149411868 21.165839331367568 9.014210335717873 0 0 0
839 280 2 0.5897 42.10376909734576 20.218140506594544 9.094873979526751 0 0 0
840 280 2 0.5897 41.92763161682952 21.47727238240042 9.916736361876843 0 0 0
841 281 3 -1.1794 44.78511923591371 21.416434218926668 8.85607016762936 0 0 0
842 281 2 0.5897 44.867313228864475 21.277218378558768 7.912620874204639 0 0 0
843 281 2 0.5897 43.870669701069886 21.210734033180124 9.050240367124266 0 0 0
1053 351 2 0.5897 40.97013203034633 16.180156103379318 11.152651794660473 0 0 0
1094 365 2 0.5897 39.57914757157883 17.59976341289203 11.900721474295471 0 0 0
1096 366 3 -1.1794 44.67582967285712 18.44691072626957 11.771183720954083 0 0 0
1097 366 2 0.5897 45.3235000800307 17.782040134921754 11.537298663387011 0 0 0
1098 366 2 0.5897 44.72823011302576 18.507931135082025 12.724998645337726 0 0 0
1132 378 3 -1.1794 39.488034396516255 21.104685365910484 11.970229026708841 0 0 0
1133 378 2 0.5897 39.577588597940874 20.155972902345454 11.879913499798162 0 0 0
1135 379 3 -1.1794 42.24489388498064 21.22861073689439 11.726954150423573 0 0 0
1136 379 2 0.5897 42.49735781763825 20.31238798859431 11.612806410581765 0 0 0
1137 379 2 0.5897 41.30837596152855 21.19693680802351 11.922307290816306 0 0 0
1138 380 3 -1.1794 45.08620704362181 21.497631004853755 12.289768560971078 0 0 0
1139 380 2 0.5897 44.14597337228924 21.50948747644618 12.11073608079446 0 0 0
1140 380 2 0.5897 45.43153851805802 20.8153102239464 11.714080346987489 0 0 0
1381 461 3 -1.1794 41.53817612212931 18.741444871613528 14.914154198040452 0 0 0
1382 461 2 0.5897 41.15649016260267 17.878617145360916 14.75267266440226 0 0 0
1384 462 3 -1.1794 46.26698170096995 18.06054372425443 14.72315668244565 0 0 0
1385 462 2 0.5897 46.06420212582085 18.994207689559598 14.78132806579758 0 0 0
1386 462 2 0.5897 0.182884923005541 17.99656536697634 14.99382246628076 1 0 0
1426 476 3 -1.1794 41.34020153378187 21.469987704973 15.278379413104545 0 0 0
1427 476 2 0.5897 41.55133964579301 20.57672378814777 15.006842737972704 0 0 0
1429 477 3 -1.1794 44.913969359722984 20.47686517804098 15.145986057837897 0 0 0
1430 477 2 0.5897 44.73985785386626 21.047000789360798 14.397078349762905 0 0 0
5201 1734 2 0.5897 45.38823718594857 23.239342119434898 11.937776100083745 0 0 0
5520 1840 2 0.5897 41.75624495768121 23.229173117003477 15.104719739471216 0 0 0
5198 1733 2 0.5897 42.24294546710393 23.094636510310536 12.123049033739509 0 0 0
1145 382 2 0.5897 5.9408964195123515 2.9094880719680414 15.846290458658004 0 0 0
1182 394 2 0.5897 5.045270388687122 5.823220855980867 16.14171672201795 0 0 0
1432 478 3 -1.1794 3.1498001650027203 3.9361692085315867 17.249617952848663 0 0 0
1433 478 2 0.5897 3.113514802259274 3.612471498758328 16.34954227772891 0 0 0
1434 478 2 0.5897 2.9600538659027977 4.8714903008057 17.176111875633634 0 0 0
1435 479 3 -1.1794 5.851206668838125 3.1353621876652813 17.79583264203845 0 0 0
1436 479 2 0.5897 5.898223965152069 2.445725266998339 18.457967188189958 0 0 0
1437 479 2 0.5897 4.915321683463751 3.310918077862412 17.698204217345168 0 0 0
1474 492 3 -1.1794 6.059061265880915 5.915458405257625 17.963305175122198 0 0 0
1475 492 2 0.5897 6.17123783720326 4.988213309803791 17.75386244086591 0 0 0
1476 492 2 0.5897 5.539917171781156 5.918746376208264 18.767488675675164 0 0 0
1708 570 3 -1.1794 2.996905520280846 3.5928088439242263 20.848352713830202 0 0 0
1709 570 2 0.5897 2.707827740443316 3.202045983780045 20.02374948327004 0 0 0
1710 570 2 0.5897 3.8725481887833544 3.233206169553055 20.9903678698505 0 0 0
1711 571 3 -1.1794 5.931561214789437 3.216893651907658 21.219315805153443 0 0 0
1712 571 2 0.5897 6.862813887063982 3.174966300905366 21.001962549220213 0 0 0
1713 571 2 0.5897 5.892982600294888 3.0045392488337015 22.151865640626863 0 0 0
1750 584 3 -1.1794 3.265857924140583 6.355056705133068 21.16753561870981 0 0 0
1751 584 2 0.5897 4.183862255476303 6.181518319493757 21.375824937150742 0 0 0
1752 584 2 0.5897 2.9040080122989127 5.49732542460719 20.94483928578281 0 0 0
1753 585 3 -1.1794 5.833200296110695 5.964554401734339 21.415038340361804 0 0 0
1754 585 2 0.5897 5.74926975654553 5.028420448668937 21.233818050537742 0 0 0
1755 585 2 0.5897 6.0695601242832256 6.00940049312658 22.34151271035153 0 0 0
6138 2046 2 0.5897 26.112142191656172 23.162670878058922 21.732049011783566 0 0 0
9045 0 1 0 4.068103875382703 0.8321133619312048 19.295289710353583 0 0 0
1152 384 2 0.5897 15.07317661891313 3.453919238687594 15.690894512451198 0 0 0
2039 680 2 0.5897 9.005345908488522 5.96762523159184 22.246658506094548 0 0 0
1185 395 2 0.5897 10.10464210644646 5.392018948301523 17.156612661887195 0 0 0
1438 480 3 -1.1794 8.978918235201832 3.46095365689398 18.094693479089962 0 0 0
1439 480 2 0.5897 8.455884753003428 3.2678466563772086 17.316633166841306 0 0 0
1440 480 2 0.5897 9.866688257298842 3.1905007741908435 17.86027519259175 0 0 0
1441 481 3 -1.1794 11.932906962053913 3.0098420771929866 18.031109108689467 0 0 0
1442 481 2 0.5897 12.849370361095053 2.8088926948660697 17.8415106482185 0 0 0
1443 481 2 0.5897 11.838067362587298 2.8367378860911834 18.967737641110855 0 0 0
1444 482 3 -1.1794 14.739879596727244 2.8832254590575026 17.787126218348224 0 0 0
1446 482 2 0.5897 15.110379203023188 3.7611981475562746 17.87727059263439 0 0 0
1477 493 3 -1.1794 11.588124391247245 5.706830744009578 18.20870248185026 0 0 0
1478 493 2 0.5897 11.924479887860228 6.231466608664526 17.482166729552684 0 0 0
1479 493 2 0.5897 11.837214169594231 4.8084915632026055 17.99150410172029 0 0 0
1480 494 3 -1.1794 15.417679535003014 5.441368687701209 17.92671160977115 0 0 0
1481 494 2 0.5897 15.348480081930125 6.040884113303801 18.669695169109037 0 0 0
1482 494 2 0.5897 15.234111516984568 5.985806922156066 17.161125776706058 0 0 0
1714 572 3 -1.1794 8.642547597785077 3.222420343120117 20.768553855407138 0 0 0
1715 572 2 0.5897 8.699307767771689 3.1834762185212453 19.813832147155562 0 0 0
1716 572 2 0.5897 9.493392690344734 2.906464438365788 21.07263668079968 0 0 0
1717 573 3 -1.1794 11.955679699048142 3.2465739459722247 21.03448644206361 0 0 0
1718 573 2 0.5897 12.882360351128176 3.2554749324392764 20.794870755234957 0 0 0
1719 573 2 0.5897 11.954673804886896 3.1346829747485367 21.985123764431105 0 0 0
1720 574 3 -1.1794 14.713227734315998 3.492262200925262 20.824130357053303 0 0 0
1721 574 2 0.5897 14.89844351639976 3.0166817638024916 20.014346124010316 0 0 0
1722 574 2 0.5897 15.041764901937704 2.9210620284613955 21.518411086323223 0 0 0
1756 586 3 -1.1794 8.468446230035815 6.288980254922752 20.56438593240717 0 0 0
1757 586 2 0.5897 7.541588077996818 6.1131763512245385 20.72643185469755 0 0 0
1758 586 2 0.5897 8.787657432568825 5.50340069236341 20.120312877254822 0 0 0
1759 587 3 -1.1794 12.34959008216644 5.861010894910084 20.874833199799806 0 0 0
1760 587 2 0.5897 12.12173289617366 4.954926778885102 21.082978800000877 0 0 0
1761 587 2 0.5897 12.172235699194406 5.9438968208665734 19.93786615251822 0 0 0
1762 588 3 -1.1794 15.569656872727588 6.210087901199403 20.714340927562276 0 0 0
1763 588 2 0.5897 15.54969861682067 6.517760822303623 21.62052573305702 0 0 0
1764 588 2 0.5897 15.187962782560625 5.333016719719486 20.750224738614623 0 0 0
1997 666 2 0.5897 8.74559073951509 2.6301767766717328 23.412816038921648 0 0 0
2044 682 3 -1.1794 14.913655255916092 5.2001918637916935 23.4460113189792 0 0 0
2045 682 2 0.5897 14.144793146075823 5.2231088830821895 22.876311555090904 0 0 0
1155 385 2 0.5897 17.928908968530287 3.002457780311677 16.059569354443955 0 0 0
1194 398 2 0.5897 18.389632749028518 6.132781779250424 16.17430226702462 0 0 0
1445 482 2 0.5897 15.46478908487635 2.2941918156372263 17.99635708162056 0 0 0
1447 483 3 -1.1794 17.943118918778076 2.593800223152722 17.747810549226532 0 0 0
1448 483 2 0.5897 18.863688164520404 2.347082813414416 17.65884601862785 0 0 0
1449 483 2 0.5897 17.96439547868378 3.525480769789142 17.966329594130794 0 0 0
1450 484 3 -1.1794 20.74536758331273 2.5682875057170107 17.423765504002137 0 0 0
1451 484 2 0.5897 20.882374194752767 2.57343650952425 16.47643483888137 0 0 0
1452 484 2 0.5897 21.604499247369766 2.7751759453292753 17.79162777974294 0 0 0
1483 495 3 -1.1794 18.10971935686707 5.32200873423283 17.797008941725604 0 0 0
1484 495 2 0.5897 17.1624993529296 5.394198621737667 17.67955754114856 0 0 0
1485 495 2 0.5897 18.25356139751793 5.529488723461956 18.72031467895084 0 0 0
1486 496 3 -1.1794 20.74511744101503 6.453301449714889 17.90340377770462 0 0 0
1487 496 2 0.5897 19.829984075913377 6.186143307102074 17.81743867606597 0 0 0
1488 496 2 0.5897 21.15201112144637 6.184382628060539 17.079782050331637 0 0 0
1491 497 2 0.5897 23.472483564981765 6.349948531024524 18.096922446356814 0 0 0
1723 575 3 -1.1794 18.44110456174668 3.133383619373618 20.87579151574964 0 0 0
1724 575 2 0.5897 18.32570300485263 2.2600016410227624 20.501467788288604 0 0 0
1725 575 2 0.5897 18.23728453539594 3.0251857430775884 21.80476004074397 0 0 0
1726 576 3 -1.1794 21.223978700652097 2.970962144939377 21.18410767895176 0 0 0
1727 576 2 0.5897 20.316790584555783 2.88189885640489 20.892030079961362 0 0 0
1728 576 2 0.5897 21.18445029598465 2.8441347745958065 22.1320444941542 0 0 0
1765 589 3 -1.1794 18.280234764922955 5.793946558625443 20.56245600215057 0 0 0
1766 589 2 0.5897 18.42048006872617 4.868861666696573 20.76439928322539 0 0 0
1767 589 2 0.5897 17.339561405750267 5.9255325009588615 20.680991542871784 0 0 0
1768 590 3 -1.1794 21.400034727877117 5.832991999507512 20.67752473723472 0 0 0
1769 590 2 0.5897 21.188950755244907 4.919514793646352 20.87049033087052 0 0 0
1770 590 2 0.5897 21.07879296060156 5.9704490610301 19.786377994209808 0 0 0
1773 591 2 0.5897 23.11289507652557 5.797030381223073 20.79653335923023 0 0 0
1812 604 2 0.5897 18.34531025003201 7.5898106436777 21.333517054338117 0 0 0
5817 1939 2 0.5897 21.107666631921237 23.06937883600193 18.26382162792158 0 0 0
1161 387 2 0.5897 23.97905464813507 2.892191247471715 16.12311515980521 0 0 0
1453 485 3 -1.1794 23.55708814372092 3.12552546529227 18.056580020175325 0 0 0
1454 485 2 0.5897 23.66090941982519 4.049653253027718 17.829774230293726 0 0 0
1455 485 2 0.5897 23.84589624924872 3.068032906748146 18.967357918434857 0 0 0
1456 486 3 -1.1794 26.987959455168138 2.938172175359667 18.1767428665285 0 0 0
1457 486 2 0.5897 26.69236796723672 2.0284977186199447 18.14000139039403 0 0 0
1458 486 2 0.5897 27.943191570890683 2.881223690528086 18.153930979875017 0 0 0
1459 487 3 -1.1794 29.825083144753393 3.09709577674094 18.40956949981213 0 0 0
1460 487 2 0.5897 30.684939836678833 3.029456775477465 17.994475162797677 0 0 0
1461 487 2 0.5897 29.938149816522056 2.682294183403322 19.264781444948408 0 0 0
1489 497 3 -1.1794 23.955863864372944 5.765940879289936 17.512533168233556 0 0 0
1490 497 2 0.5897 24.871206989021392 5.870243711793642 17.772342355180495 0 0 0
1492 498 3 -1.1794 26.824633109441084 5.628487342264782 18.177296460014773 0 0 0
1493 498 2 0.5897 27.764720542792904 5.780536371576048 18.273984892037088 0 0 0
1494 498 2 0.5897 26.739549964551205 4.676466354727521 18.125829486798697 0 0 0
1495 499 3 -1.1794 29.58928670639101 5.820862260178944 18.369780655312173 0 0 0
1496 499 2 0.5897 29.724762272435612 6.1049468623161935 17.46580374499432 0 0 0
1497 499 2 0.5897 29.708122416971282 4.871435658928766 18.343339221840957 0 0 0
1729 577 3 -1.1794 24.052966606528244 2.9248555035232147 20.640861120674973 0 0 0
1730 577 2 0.5897 23.099010247485015 2.862586900667836 20.689045852367613 0 0 0
1731 577 2 0.5897 24.23472152746101 3.8636056245267762 20.684966085002753 0 0 0
1732 578 3 -1.1794 27.549543535733296 3.1930708341303715 20.99530279912607 0 0 0
1733 578 2 0.5897 27.030193569548832 3.017865350504529 20.21056646480361 0 0 0
1734 578 2 0.5897 26.956362571632773 3.0049447061046193 21.722611044645674 0 0 0
1735 579 3 -1.1794 30.037759611071376 1.9146850679773306 20.889272175052703 0 0 0
1736 579 2 0.5897 29.15992172818422 2.2110388847990983 21.12970290484653 0 0 0
1737 579 2 0.5897 30.061281095277213 0.9949444136031854 21.153385454061738 0 0 0
1771 591 3 -1.1794 24.067783506815204 5.780356437824781 20.732174795709987 0 0 0
1772 591 2 0.5897 24.371539923725507 5.991297880731328 21.615049444947374 0 0 0
1774 592 3 -1.1794 27.25721893015883 5.951133420233022 21.044010301705267 0 0 0
1775 592 2 0.5897 26.821050118360986 6.078839091647391 20.20158502721338 0 0 0
1776 592 2 0.5897 27.297190490876012 5.0008779543939115 21.151946011906052 0 0 0
1777 593 3 -1.1794 30.00825673917556 5.717731098151481 21.0360496000258 0 0 0
1778 593 2 0.5897 29.981877432149254 5.794336231204469 20.082284575775592 0 0 0
1779 593 2 0.5897 29.08859816760175 5.694137975681826 21.30044206687548 0 0 0
2009 670 2 0.5897 23.771770143926606 3.0369350318320607 22.738638840066184 0 0 0
1535 512 2 0.5897 26.778803448839792 7.542746173687578 17.654153518878843 0 0 0
1824 608 2 0.5897 30.05342179614711 7.398659398110477 21.321219135988294 0 0 0
1170 390 2 0.5897 35.74019856633299 3.2616505176400237 15.784628003155117 0 0 0
1462 488 3 -1.1794 32.38593028268619 3.454426040102475 17.269549143625515 0 0 0
1463 488 2 0.5897 33.22245459581608 3.0603431183357763 17.516849787993905 0 0 0
1464 488 2 0.5897 32.523824888815646 4.395824260898195 17.374365034892207 0 0 0
1465 489 3 -1.1794 35.13734663097579 2.7285551857643644 17.782261108709367 0 0 0
1466 489 2 0.5897 35.39458596834846 3.638352477869177 17.93169482820001 0 0 0
1467 489 2 0.5897 35.344923628095124 2.282510010257346 18.603350522894473 0 0 0
1468 490 3 -1.1794 38.158114285418925 3.112558944407638 19.037763789067018 0 0 0
1470 490 2 0.5897 37.724718976485505 2.300329030369219 19.29983937420628 0 0 0
1498 500 3 -1.1794 32.871865859875115 5.9712516581774615 17.6696473014091 0 0 0
1499 500 2 0.5897 33.82472085032315 5.882509647971934 17.649049923048196 0 0 0
1500 500 2 0.5897 32.63784029975832 5.833955949811581 18.587587322878797 0 0 0
1501 501 3 -1.1794 35.50940345140536 5.552138463830205 17.82083399098126 0 0 0
1502 501 2 0.5897 36.345732738577006 5.741814587931491 17.395618434104126 0 0 0
1503 501 2 0.5897 35.55216652241358 6.0209238150011055 18.65428677639717 0 0 0
1504 502 3 -1.1794 38.07389046980057 6.355002410085488 17.129929710906058 0 0 0
1505 502 2 0.5897 37.90758310699029 7.290904466634948 17.01740809552212 0 0 0
1738 580 3 -1.1794 32.69400883966449 2.9835300211401132 20.546555607880332 0 0 0
1739 580 2 0.5897 33.05164819506181 2.947655836479862 21.433708205264367 0 0 0
1740 580 2 0.5897 31.80086510573082 2.650598314020712 20.634212047928166 0 0 0
1741 581 3 -1.1794 36.587508300069885 1.0872620773773196 20.25073139897856 0 0 0
1742 581 2 0.5897 37.062575988492206 0.27077292066001696 20.405291263575055 0 0 0
1743 581 2 0.5897 36.0575351245278 1.2093547991504472 21.03842059596852 0 0 0
1780 594 3 -1.1794 32.67052987311673 5.548635073367006 20.29356307755005 0 0 0
1781 594 2 0.5897 32.8674267215439 4.612081680305454 20.275358166604207 0 0 0
1782 594 2 0.5897 31.817160874223227 5.606150694915445 20.72331329192666 0 0 0
1783 595 3 -1.1794 35.359614053292944 7.2117213579099175 19.989451748133966 0 0 0
1784 595 2 0.5897 35.785374888847485 6.828366266197256 20.75626259815282 0 0 0
1785 595 2 0.5897 34.42432567932341 7.171502018212605 20.189078036991432 0 0 0
1788 596 2 0.5897 39.231096801360756 4.624386024091097 19.30597783269283 0 0 0
2057 686 2 0.5897 32.93971602597471 5.913363022991751 22.90492022156322 0 0 0
9019 0 1 0 38.17131005253285 6.639809710356452 22.255896266574368 0 0 0
9041 0 1 0 35.682579284911164 4.25820736234389 21.80457664988091 0 0 0
9054 0 1 0 38.5697080804044 1.1836806065422913 15.822606736759123 0 0 0
1469 490 2 0.5897 38.43276328883246 2.9572409714660077 18.13406237480308 0 0 0
1506 502 2 0.5897 38.455768160367256 6.282579863591856 18.004661863294228 0 0 0
2029 677 3 -1.1794 44.93147094583738 3.2408061781470443 23.19138528238038 0 0 0
1786 596 3 -1.1794 39.45260804091985 5.543691195251187 19.45444976094451 0 0 0
9061 0 1 0 39.34539423225354 3.04503030843453 22.05598041726879 0 0 0
1471 491 3 -1.1794 42.51804896938025 1.4961338969420832 18.099597666598537 0 0 0
1472 491 2 0.5897 43.47053407508252 1.559267245967831 18.028755978448753 0 0 0
1473 491 2 0.5897 42.29636335614914 2.0456418581645592 18.85134891232307 0 0 0
1507 503 3 -1.1794 42.74485508386009 5.926802463744228 19.035518321394804 0 0 0
1508 503 2 0.5897 42.47134184537429 5.115599376961362 18.6072988488485 0 0 0
1509 503 2 0.5897 42.02606008332597 6.537820185160574 18.87358316145443 0 0 0
1510 504 3 -1.1794 45.5314990620283 6.145318208931486 18.455089799953853 0 0 0
1511 504 2 0.5897 45.680464316183325 5.590514779017139 17.68943026019274 0 0 0
1512 504 2 0.5897 44.57964642799079 6.167857034318233 18.553590263879027 0 0 0
1744 582 3 -1.1794 42.5489212795202 2.948873636594347 20.523585976180357 0 0 0
1745 582 2 0.5897 42.18103407627692 2.2430524236195084 21.055288346293224 0 0 0
1746 582 2 0.5897 43.496613626822715 2.8409816427319488 20.604036742302718 0 0 0
1747 583 3 -1.1794 45.328397880440235 2.750148872367017 20.45278269162026 0 0 0
1748 583 2 0.5897 45.40342047681522 2.757296580308966 21.40701239682712 0 0 0
1749 583 2 0.5897 45.84481888120668 1.9928170455494472 20.177120095549814 0 0 0
1787 596 2 0.5897 39.72375969322028 5.580092104991336 20.371719540015366 0 0 0
1789 597 3 -1.1794 41.422109714773136 6.079973571435031 21.619735893472694 0 0 0
1790 597 2 0.5897 42.04383930186845 5.855179951493369 20.92752678766703 0 0 0
1791 597 2 0.5897 41.77195816272479 5.656155705144847 22.4034562105156 0 0 0
1792 598 3 -1.1794 44.944959561714114 6.184510969649102 21.36118947915507 0 0 0
1793 598 2 0.5897 45.21434623709601 5.93224539388459 20.47799896951364 0 0 0
1794 598 2 0.5897 44.75745280802483 5.355247340914365 21.800956656884534 0 0 0
9016 0 1 0 40.69524700073442 4.279112302722389 16.847299344296403 0 0 0
1554 518 2 0.5897 46.209534504907964 7.84037302147208 18.453476300950257 0 0 0
9012 0 1 0 43.57291374926287 7.244766900986177 15.890540005479542 0 0 0
1227 409 2 0.5897 5.863698456113833 8.99519350573686 16.248031198470198 0 0 0
1513 505 3 -1.1794 3.5115973936623956 8.731194608585362 18.064654517834587 0 0 0
1514 505 2 0.5897 2.936495762119623 8.812259902376871 18.82552244772089 0 0 0
1515 505 2 0.5897 2.9427963271948845 8.903917124144593 17.3144116403216 0 0 0
1516 506 3 -1.1794 6.239212494050936 8.672176326810135 17.98711496913942 0 0 0
1517 506 2 0.5897 6.212309773070906 7.71538199981655 17.979851814547466 0 0 0
1518 506 2 0.5897 5.338905737706369 8.936139274888227 18.176860169316246 0 0 0
1555 519 3 -1.1794 2.4961992041274312 12.132171942041037 18.234181687990322 0 0 0
1556 519 2 0.5897 3.369466863993466 11.801042671516804 18.024446428401063 0 0 0
1557 519 2 0.5897 2.485242909867081 12.191950570200886 19.189450436610365 0 0 0
1558 520 3 -1.1794 5.304614934615998 11.568500559933868 17.759863858201843 0 0 0
1559 520 2 0.5897 5.897978701252477 10.916765894215969 17.38650983090788 0 0 0
1560 520 2 0.5897 5.703679716989306 11.804574417660408 18.597269583966327 0 0 0
1597 533 3 -1.1794 2.4972687736760766 14.671228439740071 17.873472062196676 0 0 0
1598 533 2 0.5897 2.406472349505449 14.828647665961164 16.933681065939602 0 0 0
1599 533 2 0.5897 2.49292201003866 13.717833575279512 17.958626815711547 0 0 0
1600 534 3 -1.1794 5.509436615579541 16.05102042923513 18.659217877396564 0 0 0
1601 534 2 0.5897 4.570073174733214 16.044240199606868 18.475417717483936 0 0 0
1602 534 2 0.5897 5.862644291804146 15.335710857534085 18.1302483801841 0 0 0
1795 599 3 -1.1794 2.507449289629289 9.071228901078566 20.534100309317978 0 0 0
1796 599 2 0.5897 2.354575259475517 8.132867171861058 20.645180167427363 0 0 0
1797 599 2 0.5897 3.459447382499442 9.164949435666268 20.56798362938742 0 0 0
1798 600 3 -1.1794 5.298040832841729 9.429836388691351 20.793589542564593 0 0 0
1799 600 2 0.5897 5.436369918145427 9.142095997624548 21.69597751837532 0 0 0
1800 600 2 0.5897 6.066752970939535 9.112153698393513 20.31988984110632 0 0 0
1840 614 3 -1.1794 6.419305060375763 11.95887638121803 20.25821214106619 0 0 0
1841 614 2 0.5897 5.894038584847007 11.27008537246899 20.66551423311825 0 0 0
1842 614 2 0.5897 6.1071339111380984 12.768908737420878 20.661486243381212 0 0 0
1882 628 3 -1.1794 2.76776015594328 14.029247203779638 20.7117823823471 0 0 0
1883 628 2 0.5897 2.740732835287784 14.436870913975609 19.8461354703454 0 0 0
1884 628 2 0.5897 3.663791372806609 14.172337341504747 21.016554729413535 0 0 0
1885 629 3 -1.1794 5.522316748864286 14.459431796215794 21.0741735145509 0 0 0
1886 629 2 0.5897 5.931343941100384 14.928177203260704 21.801639299060675 0 0 0
1887 629 2 0.5897 5.4851794050797285 15.101712959907122 20.365422769951557 0 0 0
5486 1829 2 0.5897 8.93708880628985 23.113968416704118 13.711001100957207 0 0 0
6136 2046 3 -1.1794 27.039200878510247 23.252204738867377 21.952910735735006 0 0 0
9003 0 1 0 7.350278823269951 14.01558365949054 16.561051803355827 0 0 0
9018 0 1 0 0.4087043277337367 12.168954863555978 21.671391881767285 1 0 0
2073 691 2 0.5897 2.6012414335242755 9.649910114755098 22.30741760598663 0 0 0
1236 412 2 0.5897 15.507601540494917 9.585906487833732 16.22984943021319 0 0 0
1229 410 2 0.5897 7.523066130952957 9.837042327567689 14.15048182483183 0 0 0
1519 507 3 -1.1794 9.283168765051672 8.738392038681592 17.66485593742092 0 0 0
1520 507 2 0.5897 8.350050687579934 8.556847104275898 17.776945037685717 0 0 0
1521 507 2 0.5897 9.348406471642862 9.692565072301404 17.703968089503604 0 0 0
1522 508 3 -1.1794 12.342121005903891 8.793652139036915 17.54128734941231 0 0 0
1523 508 2 0.5897 11.961168639359247 8.67970507317588 18.411990131070286 0 0 0
1524 508 2 0.5897 11.604212982577474 8.688125628287713 16.940797681637363 0 0 0
1561 521 3 -1.1794 8.837930075276228 11.367918342032738 17.94517907342129 0 0 0
1562 521 2 0.5897 9.703807494748922 11.701596495327854 17.710342274415495 0 0 0
1563 521 2 0.5897 8.714851475592164 11.639093838032506 18.8548755542829 0 0 0
1564 522 3 -1.1794 11.463835287524583 11.566660138466656 17.37955418660609 0 0 0
1565 522 2 0.5897 11.779874644380708 10.671371130417574 17.501244742942934 0 0 0
1566 522 2 0.5897 11.686378197850505 12.012860602150504 18.196629311395547 0 0 0
1567 523 3 -1.1794 14.753629654377944 10.184119765814547 17.793429555093176 0 0 0
1568 523 2 0.5897 13.976542891868412 9.64485963421108 17.646573592525463 0 0 0
1569 523 2 0.5897 14.601873127149856 10.597312614106768 18.643413969234576 0 0 0
1603 535 3 -1.1794 8.558563248566415 15.368153753614944 19.3756264413745 0 0 0
1604 535 2 0.5897 8.457580596573987 14.606820862631661 19.9469468142909 0 0 0
1605 535 2 0.5897 9.387623070474824 15.218828519247056 18.921098864002534 0 0 0
1606 536 3 -1.1794 11.084582038699631 15.44117193289739 18.108832092918405 0 0 0
1607 536 2 0.5897 11.673666398485018 15.381317473234542 18.860916023994555 0 0 0
1608 536 2 0.5897 11.420894046507746 14.79440234215017 17.48849725933202 0 0 0
1801 601 3 -1.1794 8.690039174748787 9.181093854481178 20.909453144623974 0 0 0
1802 601 2 0.5897 8.570046079741784 8.328020690031048 20.49219969921128 0 0 0
1803 601 2 0.5897 8.60301362072898 9.00444490090159 21.84617877445389 0 0 0
1804 602 3 -1.1794 11.645646893732843 8.534124451480274 20.108379450562666 0 0 0
1805 602 2 0.5897 11.82214645113687 7.677660442531891 20.497673480274848 0 0 0
1806 602 2 0.5897 10.690826534169236 8.600737167894483 20.09774765214395 0 0 0
1807 603 3 -1.1794 15.352818687956134 9.512958215622307 20.709238580541893 0 0 0
1808 603 2 0.5897 15.96435004838086 8.925966620283063 20.264601227941263 0 0 0
1809 603 2 0.5897 15.130757537831135 9.05772250648328 21.521446190046696 0 0 0
1843 615 3 -1.1794 9.251678839128225 12.097434701012885 20.931215474967296 0 0 0
1844 615 2 0.5897 8.809474087999863 11.256228857807445 20.816936923530722 0 0 0
1845 615 2 0.5897 9.126518141136208 12.310685414618645 21.855926683053372 0 0 0
1846 616 3 -1.1794 11.769806974924753 12.601442959302654 19.859927344909615 0 0 0
1847 616 2 0.5897 12.5272293206485 12.245971283671489 20.324883357474686 0 0 0
1848 616 2 0.5897 11.01347149948166 12.228753213071194 20.313020456738514 0 0 0
1849 617 3 -1.1794 14.575577578285287 12.125303019331389 20.453076857769528 0 0 0
1850 617 2 0.5897 14.71197211532688 11.182776022640242 20.54936512003001 0 0 0
1851 617 2 0.5897 15.290792458155302 12.523231903356773 20.949415698746613 0 0 0
1888 630 3 -1.1794 12.124773387084089 15.203534421709175 20.816339897115895 0 0 0
1889 630 2 0.5897 12.175264319767303 15.170643900764738 21.771641283794022 0 0 0
1890 630 2 0.5897 11.922795501103984 14.304947569565256 20.555613091671205 0 0 0
1891 631 3 -1.1794 15.202389282625044 15.21838190837275 20.496497530154222 0 0 0
1893 631 2 0.5897 14.629127125057007 14.453829581536448 20.441160107829 0 0 0
9002 0 1 0 14.098374677476507 13.819066011849634 17.64704877178681 0 0 0
9008 0 1 0 11.365028696215923 10.238688090983496 22.823536645044964 0 0 0
2140 714 3 -1.1794 9.511571668366537 14.74499328381304 23.27030593830518 0 0 0
6125 2042 2 0.5897 15.387898785363559 23.236233738446607 22.006574696897353 0 0 0
1318 440 3 -1.1794 17.528661837541314 14.30798334844264 16.354555165840246 0 0 0
1323 441 2 0.5897 22.176039488637404 15.220085459765802 15.61475992976584 0 0 0
1320 440 2 0.5897 16.795783052426913 14.650285641132399 15.842743666992877 0 0 0
1525 509 3 -1.1794 17.42554674449724 8.278288307343352 18.518440792224716 0 0 0
1526 509 2 0.5897 17.20220965590321 9.144440252745355 18.17765745073906 0 0 0
1527 509 2 0.5897 17.942226839151676 8.455561163270868 19.304474208647974 0 0 0
1528 510 3 -1.1794 21.000521131375514 9.302104433291937 17.504942017437052 0 0 0
1529 510 2 0.5897 21.94173017281012 9.35746411658932 17.670147357050276 0 0 0
1530 510 2 0.5897 20.762002225242476 8.414075800847 17.77092277260169 0 0 0
1570 524 3 -1.1794 21.92104007768162 11.851941780166316 18.16675464636035 0 0 0
1571 524 2 0.5897 21.335840712620563 11.111694619862522 18.327403703113823 0 0 0
1572 524 2 0.5897 21.39940855674188 12.622984432290947 18.38952472086477 0 0 0
1612 538 3 -1.1794 20.41196581826508 14.254220379901218 18.30788234858853 0 0 0
1613 538 2 0.5897 19.90946213375587 13.987620168616978 17.538047089724692 0 0 0
1614 538 2 0.5897 21.21272086405138 14.638145088504508 17.950635644859883 0 0 0
1810 604 3 -1.1794 18.345317360985202 8.546028399802008 21.290163996987776 0 0 0
1811 604 2 0.5897 19.270257002203024 8.78322933915951 21.22342368806262 0 0 0
1813 605 3 -1.1794 21.069860675387993 8.685948606105212 20.91208635420652 0 0 0
1814 605 2 0.5897 21.98427099845154 8.967332906595791 20.942245176451422 0 0 0
1815 605 2 0.5897 21.104858129727052 7.740359821332772 21.05655099780534 0 0 0
1852 618 3 -1.1794 17.049300525922355 12.321191998562936 22.04757243400397 0 0 0
1853 618 2 0.5897 17.40123190813623 11.481931084014663 21.750895108147 0 0 0
1854 618 2 0.5897 17.439147062278213 12.966762141963098 21.458087001323015 0 0 0
1855 619 3 -1.1794 21.68536013158494 13.399212687781393 22.003510166927832 0 0 0
1856 619 2 0.5897 21.44744010257641 13.98567404879261 21.285395166226323 0 0 0
1857 619 2 0.5897 21.38512869075655 13.851244918525685 22.792027714174306 0 0 0
1860 620 2 0.5897 23.26647883917192 12.691479656228118 21.080837641779475 0 0 0
1892 631 2 0.5897 16.088152705176768 14.855954654771967 20.479070516438824 0 0 0
1894 632 3 -1.1794 17.884574536155935 14.448084232173409 20.454165129152624 0 0 0
1895 632 2 0.5897 18.46881745217163 14.422526102270243 19.696379285857557 0 0 0
9042 0 1 0 19.471992365446503 11.633096645805157 20.260316968908224 0 0 0
9064 0 1 0 18.03954639994955 11.08633378115946 16.950493219409505 0 0 0
1615 539 3 -1.1794 23.190472376281598 14.878793165123904 17.804485870167863 0 0 0
2117 706 2 0.5897 23.966694450998006 12.019729125084142 22.979422447393794 0 0 0
1245 415 2 0.5897 26.828351870289293 8.957339928473644 15.798034460171914 0 0 0
1248 416 2 0.5897 29.634926255259018 9.197570922850613 15.727665281172358 0 0 0
1332 444 2 0.5897 29.685847601276176 15.60724556140225 15.726393979468883 0 0 0
1531 511 3 -1.1794 23.599329027048906 9.119274162277863 18.043894388490532 0 0 0
1532 511 2 0.5897 23.630297934787105 9.148097092120702 19.00015904033747 0 0 0
1533 511 2 0.5897 24.006038813980123 9.939922386002157 17.76576577471307 0 0 0
1534 512 3 -1.1794 26.997998982822057 8.474299386043695 17.674018676976843 0 0 0
1536 512 2 0.5897 26.755603363666456 8.759139579069638 18.555122293694595 0 0 0
1537 513 3 -1.1794 29.648331547208883 9.285529955579381 17.57153151818739 0 0 0
1538 513 2 0.5897 30.223768805614785 8.602153400590089 17.915188927443126 0 0 0
1539 513 2 0.5897 28.763752623538757 8.95004137837841 17.717138817299233 0 0 0
1573 525 3 -1.1794 24.560245635900603 11.663582362139051 18.060923246178405 0 0 0
1574 525 2 0.5897 24.70469702599734 11.977724584676306 17.168353654887888 0 0 0
1575 525 2 0.5897 23.629187428967956 11.817018410844211 18.221609563001905 0 0 0
1576 526 3 -1.1794 27.186841395565025 12.330436115395576 17.526408743998427 0 0 0
1577 526 2 0.5897 26.365357285360854 12.131895514024615 17.975828684707984 0 0 0
1578 526 2 0.5897 26.993938864237965 12.187975296975502 16.599733007876647 0 0 0
1579 527 3 -1.1794 29.90293618491532 11.988044910388169 17.49213688814336 0 0 0
1580 527 2 0.5897 28.96467519803192 12.175614988430103 17.518890715470356 0 0 0
1581 527 2 0.5897 29.95847664978296 11.033841991571828 17.543556532928864 0 0 0
1616 539 2 0.5897 23.6991100201753 14.897021511315979 16.99381495419631 0 0 0
1617 539 2 0.5897 23.3318844395893 15.74075851154489 18.195958385076892 0 0 0
1618 540 3 -1.1794 27.4594176396631 15.172291494907569 18.566388410111266 0 0 0
1619 540 2 0.5897 27.770155144645212 14.288322022729558 18.762020865379125 0 0 0
1620 540 2 0.5897 27.064696883770136 15.101061576815157 17.697277487861417 0 0 0
1621 541 3 -1.1794 29.895033295598598 15.723959781647157 17.69727787911712 0 0 0
1622 541 2 0.5897 29.021458340108104 15.36779729165404 17.85928742512009 0 0 0
1623 541 2 0.5897 30.29285305316194 15.788129007929884 18.565525382459345 0 0 0
1816 606 3 -1.1794 23.83207292268567 8.740834313816752 20.603838055579438 0 0 0
1817 606 2 0.5897 24.703414276251298 9.12393266986628 20.704990289898852 0 0 0
1818 606 2 0.5897 23.99240621963282 7.802161522760479 20.506788835901364 0 0 0
1819 607 3 -1.1794 26.58394569647977 8.946226377953101 20.53688176757328 0 0 0
1820 607 2 0.5897 26.740867089856977 8.618206760092438 21.422325548109978 0 0 0
1821 607 2 0.5897 26.778061262079163 9.882046100997787 20.589726013101366 0 0 0
1822 608 3 -1.1794 30.18685113172107 8.333832445837992 21.475750290827765 0 0 0
1823 608 2 0.5897 29.404119408812168 8.750684366657975 21.11547625732751 0 0 0
1858 620 3 -1.1794 24.13596653569241 12.29120381727403 21.079057752760452 0 0 0
1859 620 2 0.5897 24.361130687401438 12.21053745694911 20.152221087488936 0 0 0
1861 621 3 -1.1794 26.989449567801888 11.65747243818661 20.6488370812685 0 0 0
1862 621 2 0.5897 27.743713338231625 12.213544830863881 20.453637187244333 0 0 0
1863 621 2 0.5897 26.635326192963785 12.011128457608566 21.464776014570166 0 0 0
1864 622 3 -1.1794 29.186085430621077 13.209358846993773 19.93677106266222 0 0 0
1865 622 2 0.5897 29.668316097902213 12.674908001059793 19.30585990676476 0 0 0
1866 622 2 0.5897 29.835196864778226 13.826720955448488 20.274040470538726 0 0 0
1897 633 3 -1.1794 24.39934247351851 15.361003649986827 21.285643578446674 0 0 0
1898 633 2 0.5897 24.614271752480306 14.507021761052915 20.910474020095766 0 0 0
1900 634 3 -1.1794 30.549830307052165 15.734236229616835 20.352271849185822 0 0 0
1901 634 2 0.5897 29.61821628713 15.630886751843027 20.546297910702013 0 0 0
2088 696 2 0.5897 30.2042487649829 8.44901728027885 23.283326255346438 0 0 0
9062 0 1 0 29.766245327826546 11.448473447300488 22.59850516607679 0 0 0
1899 633 2 0.5897 24.26298108328309 15.186567285311117 22.216884372334043 0 0 0
2092 698 3 -1.1794 38.577295997248974 10.58234024884633 22.918072921651866 0 0 0
1251 417 2 0.5897 32.734422299986115 8.887763211691018 15.478204714437318 0 0 0
1254 418 2 0.5897 35.80978558005831 9.616691007060254 15.765954304455517 0 0 0
1293 431 2 0.5897 33.20551952998156 12.160861317198057 15.661473575524656 0 0 0
9055 0 1 0 31.94785849691511 10.694733119492108 19.752943709257913 0 0 0
1335 445 2 0.5897 32.97069402129057 14.771931260040827 15.40805923650232 0 0 0
1338 446 2 0.5897 35.65661065755741 15.296287410207848 16.177557236541066 0 0 0
1540 514 3 -1.1794 33.08317460996115 8.68647713826073 17.41818497502556 0 0 0
1541 514 2 0.5897 34.01173510231175 8.858099774098797 17.574884535038457 0 0 0
1542 514 2 0.5897 32.99193831921234 7.740138707549403 17.52932836556289 0 0 0
1543 515 3 -1.1794 35.70342462624047 9.444889463930307 17.59874738237971 0 0 0
1544 515 2 0.5897 35.74277314692004 10.400182528325285 17.64455977016419 0 0 0
1545 515 2 0.5897 36.617819707449144 9.16999237078098 17.53133003891761 0 0 0
1546 516 3 -1.1794 38.615496572979694 9.090034933989969 17.41706422062917 0 0 0
1548 516 2 0.5897 38.60879068557285 9.927234290265316 17.88105153730942 0 0 0
1582 528 3 -1.1794 33.082957253016346 12.667707037406599 17.40894476136888 0 0 0
1583 528 2 0.5897 33.93027288159485 12.43727768103781 17.78998508566778 0 0 0
1584 528 2 0.5897 32.50548824761907 11.944285364284145 17.652712524714367 0 0 0
1585 529 3 -1.1794 35.89466755419689 12.120056119296931 17.825867180862193 0 0 0
1586 529 2 0.5897 35.82201502552258 13.067399047749667 17.70969976677632 0 0 0
1587 529 2 0.5897 36.793283695989174 11.983277409132159 18.125888032987746 0 0 0
1588 530 3 -1.1794 38.49845079647289 11.50018933565233 18.456769973864745 0 0 0
1590 530 2 0.5897 38.64126435073657 11.587766313742131 19.399195846464426 0 0 0
1624 542 3 -1.1794 32.69579282216991 15.301319515999475 17.38785582871959 0 0 0
1625 542 2 0.5897 31.798625475070615 15.614284560563698 17.27220336326698 0 0 0
1626 542 2 0.5897 32.62683264411881 14.348346503821004 17.33024625421112 0 0 0
1627 543 3 -1.1794 35.45045862628773 14.830805293336956 17.754708615302096 0 0 0
1628 543 2 0.5897 35.80369810002944 15.032373078043204 18.62120999150134 0 0 0
1629 543 2 0.5897 34.5486883981682 15.150575214603696 17.782833458868428 0 0 0
1825 609 3 -1.1794 33.34566906372891 8.63630763657766 22.068651464706928 0 0 0
1826 609 2 0.5897 33.27062293541954 9.254842714184306 21.3420054297584 0 0 0
1827 609 2 0.5897 32.46148569835108 8.584006314857406 22.431579146997294 0 0 0
1828 610 3 -1.1794 36.680691886535975 9.602387006812119 20.791273289068126 0 0 0
1829 610 2 0.5897 36.212964622753844 8.913697344182157 20.31886491659542 0 0 0
1830 610 2 0.5897 36.514114752785545 9.415354842744826 21.715125519725277 0 0 0
1831 611 3 -1.1794 39.2922403924593 9.128311290053594 20.49014040133148 0 0 0
1832 611 2 0.5897 38.355348813080425 9.319596100067459 20.53347529503213 0 0 0
1867 623 3 -1.1794 33.2206056725113 12.75734629981311 21.91506000389773 0 0 0
1868 623 2 0.5897 34.06578247521196 12.556013057090713 21.513347465535762 0 0 0
1869 623 2 0.5897 33.1889152757932 12.205728861110087 22.696690257273477 0 0 0
1870 624 3 -1.1794 35.82034137836906 12.194065618965668 21.09788098962094 0 0 0
1871 624 2 0.5897 36.14292816719409 11.332243281895765 20.834381587786023 0 0 0
1872 624 2 0.5897 36.04302280926075 12.260048113023547 22.026477389417124 0 0 0
1873 625 3 -1.1794 39.05190913576948 12.273499710455907 20.921505420408078 0 0 0
1875 625 2 0.5897 38.685401999391765 11.69729122321229 21.592242522697745 0 0 0
1903 635 3 -1.1794 33.65792517656359 14.995598927906647 20.03995131662704 0 0 0
1904 635 2 0.5897 33.23985034705795 14.33329449471432 20.590223286795577 0 0 0
1905 635 2 0.5897 33.108515489799174 15.039015878558446 19.257329921486917 0 0 0
1906 636 3 -1.1794 36.12590188895709 14.895060437112134 20.992915306437908 0 0 0
1907 636 2 0.5897 36.27358195130079 13.957509662569297 20.868733491373415 0 0 0
1908 636 2 0.5897 35.18252746994455 15.007008164312726 20.875678558189193 0 0 0
1909 637 3 -1.1794 39.08259806511322 14.913316493434472 21.260979232701768 0 0 0
1911 637 2 0.5897 38.146162438916086 15.08699586492673 21.356665414796094 0 0 0
2165 722 2 0.5897 36.14735020574117 14.993813397385848 23.140543826979847 0 0 0
1910 637 2 0.5897 39.130357199069714 13.995429817883569 20.993705458845294 0 0 0
4532 1511 2 0.5897 35.98108225490858 23.482740205027273 4.557087329119675 0 0 0
9007 0 1 0 38.56587234024966 14.919344820582792 17.837819395980418 0 0 0
2094 698 2 0.5897 37.84175155534471 9.982873450675426 23.043955624108353 0 0 0
1347 449 2 0.5897 45.941452634931125 14.69404321356981 15.774498532790965 0 0 0
1343 448 2 0.5897 41.48346845311715 15.368702069022829 16.231898895705072 0 0 0
1547 516 2 0.5897 39.37878938042287 8.628959290723406 17.764951089544752 0 0 0
1549 517 3 -1.1794 40.948167734067475 8.096291478591999 18.4520727155827 0 0 0
1550 517 2 0.5897 41.65454349696785 8.734441080426993 18.351921628325503 0 0 0
1551 517 2 0.5897 40.537705879335114 8.321684222844636 19.28690868590974 0 0 0
1552 518 3 -1.1794 46.302773805509666 8.78987996505703 18.53078543450906 0 0 0
1553 518 2 0.5897 46.12444103139336 9.12099108417511 17.650561084772363 0 0 0
1589 530 2 0.5897 39.235779988318676 11.962588890195 18.058317609543643 0 0 0
1591 531 3 -1.1794 40.96565491462927 12.569104518743655 18.081389007832946 0 0 0
1592 531 2 0.5897 41.17915925103092 12.420894546048112 17.160149758682472 0 0 0
1593 531 2 0.5897 41.73045132655224 12.248659302735213 18.559545109328447 0 0 0
1594 532 3 -1.1794 46.054543219225174 12.616453093314526 18.355864602137494 0 0 0
1595 532 2 0.5897 46.97059545926296 12.606835762874262 18.633331381365572 0 0 0
1596 532 2 0.5897 45.57063818133127 12.289422285410168 19.114230697721474 0 0 0
1630 544 3 -1.1794 42.69020822720231 15.611548942347163 17.575522907350148 0 0 0
1631 544 2 0.5897 42.36075369198527 15.066628799551697 18.290193302925598 0 0 0
1632 544 2 0.5897 43.59797477053597 15.331236645188904 17.458831767963492 0 0 0
1633 545 3 -1.1794 45.37029356660785 15.01945240363112 17.490498604920596 0 0 0
1634 545 2 0.5897 45.62780407652457 14.189074730543446 17.890989792853894 0 0 0
1833 611 2 0.5897 39.654332272104256 9.520936165435876 21.2844749352494 0 0 0
1834 612 3 -1.1794 42.19986253030774 8.644539855945693 21.965058188394732 0 0 0
1835 612 2 0.5897 42.95405152053618 8.792230919985485 21.394428481925775 0 0 0
1836 612 2 0.5897 41.933309702271785 7.74358351313316 21.78213977999221 0 0 0
1837 613 3 -1.1794 44.918367060881316 9.059059504617126 20.905239343821737 0 0 0
1838 613 2 0.5897 45.35573340432818 9.04666776560254 20.053893907892714 0 0 0
1839 613 2 0.5897 45.11813280368992 8.205714717597768 21.290113636205007 0 0 0
1874 625 2 0.5897 39.95432440208126 11.972979886342724 20.813957739462413 0 0 0
1876 626 3 -1.1794 41.671006872456154 11.718612565690211 21.237760938180905 0 0 0
1877 626 2 0.5897 42.610057589112344 11.65387931180351 21.06390677767931 0 0 0
1878 626 2 0.5897 41.609672186055654 11.829337422593506 22.186554893191722 0 0 0
1879 627 3 -1.1794 44.374269000198844 11.769591138942165 20.65671220594864 0 0 0
1880 627 2 0.5897 44.64665673367567 10.873932431367153 20.85629260573787 0 0 0
1881 627 2 0.5897 44.77399704525501 12.301047670903245 21.345191175855838 0 0 0
1912 638 3 -1.1794 42.01853213727432 14.373243151764415 20.279787397135877 0 0 0
1913 638 2 0.5897 41.168922092272105 14.803249601718413 20.377202235906495 0 0 0
1914 638 2 0.5897 41.93420241678287 13.559743540505602 20.77712061907454 0 0 0
1915 639 3 -1.1794 44.74608899952108 15.439793736555158 20.585396167768423 0 0 0
1916 639 2 0.5897 45.07837971710655 15.101920460545184 21.417055067163393 0 0 0
1917 639 2 0.5897 43.80361280136027 15.27600051700946 20.619207091137003 0 0 0
9058 0 1 0 43.40010546994909 10.506745616361746 17.509319877937976 0 0 0
2096 699 2 0.5897 42.95757794497782 9.265642846655318 23.44466671065345 0 0 0
1351 451 3 -1.1794 6.715437619635692 17.324458258585402 15.862305126458727 0 0 0
2137 713 3 -1.1794 6.913699405133363 16.199402372771416 22.571672529037965 0 0 0
2219 740 2 0.5897 2.5465940448204463 21.100675849940632 23.442580928829404 0 0 0
9027 0 1 0 0.5622400079072853 16.621199627091894 22.38715357770369 1 0 0
1391 464 2 0.5897 6.865288479356013 20.572149106631127 16.187956256170594 0 0 0
1636 546 3 -1.1794 2.1077608782121784 17.25504726191538 18.538981585850024 0 0 0
1637 546 2 0.5897 1.9720881395785737 17.57206183257735 17.64605013105106 0 0 0
1638 546 2 0.5897 2.172490976310356 16.304299620452547 18.44886580260655 0 0 0
1639 547 3 -1.1794 7.221995026338212 18.12884523107653 18.57644797164013 0 0 0
1640 547 2 0.5897 8.129833723923257 18.181024821955756 18.875342928879263 0 0 0
1641 547 2 0.5897 6.982081789583485 17.210070694803235 18.696984646573892 0 0 0
1669 557 3 -1.1794 0.774023863507852 20.767411722042052 16.60944074603431 0 0 0
1670 557 2 0.5897 0.007783680650701827 21.27496935840774 16.876823365739902 0 0 0
1671 557 2 0.5897 0.45026432070410394 19.87060652011675 16.524869442635275 0 0 0
1672 558 3 -1.1794 7.412719633878132 21.163743726627114 17.794797146081223 0 0 0
1673 558 2 0.5897 8.144110088270917 20.69048124233824 18.191436262964462 0 0 0
1674 558 2 0.5897 6.763980862477229 21.233522394895658 18.49515481618927 0 0 0
1918 640 3 -1.1794 3.5044497237990555 17.58260511263443 21.03831207750144 0 0 0
1919 640 2 0.5897 2.962241389553434 17.387715214110656 20.273942235021238 0 0 0
1920 640 2 0.5897 2.9862271747495868 17.27933588952721 21.783768462764158 0 0 0
1921 641 3 -1.1794 6.069010105483621 18.43042851756808 20.95717398994297 0 0 0
1922 641 2 0.5897 5.162338261434246 18.125050657222147 20.926800448549063 0 0 0
1923 641 2 0.5897 6.377289328269326 18.35721496112613 20.05393777069366 0 0 0
1963 655 3 -1.1794 3.7733276177359403 20.345395785109844 21.8961699824746 0 0 0
1964 655 2 0.5897 3.6896342864516436 20.56033959341012 20.967177690407315 0 0 0
1965 655 2 0.5897 3.26866845364345 19.53899535451445 22.00232943032789 0 0 0
1966 656 3 -1.1794 5.974865310699055 21.1211374468171 20.187055482698938 0 0 0
1967 656 2 0.5897 5.889800321935127 21.65984597019433 20.973686979838906 0 0 0
1968 656 2 0.5897 5.97527710061672 20.220683912883814 20.51173258897074 0 0 0
2177 726 2 0.5897 6.137886783404043 18.886058247156544 23.290533324564244 0 0 0
9015 0 1 0 0.6891568357798954 20.052507660971983 20.343216284567944 0 0 0
9023 0 1 0 4.135049115778803 19.650249163250226 17.369381664103365 0 0 0
9036 0 1 0 2.9864274330223513 22.56817910449979 19.368425884697274 0 0 0
2222 741 2 0.5897 4.719065112161403 21.479317549382035 22.872853118930017 0 0 0
1354 452 3 -1.1794 12.986407398554254 18.615121965127763 16.22610520607272 0 0 0
1356 452 2 0.5897 12.810416589631302 17.94652698141128 15.564108294057306 0 0 0
1357 453 3 -1.1794 15.654096967161253 18.255177197180874 16.03832187226051 0 0 0
1397 466 2 0.5897 12.075571045232815 21.177477060437756 16.27689002287404 0 0 0
6124 2042 3 -1.1794 15.491757807829309 23.231703455696366 21.05503654436586 0 0 0
6123 2041 2 0.5897 12.54495142804617 22.873147267920324 21.214048726502693 0 0 0
1611 537 2 0.5897 15.817461814230544 16.019188914296578 19.063340246783834 0 0 0
1359 453 2 0.5897 14.745260377409275 18.282303180416175 16.33750766446028 0 0 0
1642 548 3 -1.1794 11.234762260694788 18.194117595694294 18.330022192681167 0 0 0
1643 548 2 0.5897 11.878377482190617 18.38700759343767 17.64827093099852 0 0 0
1644 548 2 0.5897 11.119813889144005 17.244694959263995 18.289830232094104 0 0 0
1675 559 3 -1.1794 12.016200136061684 21.057956803239026 18.12207400912286 0 0 0
1676 559 2 0.5897 12.86168455157267 20.61731279812496 18.207062842417006 0 0 0
1677 559 2 0.5897 11.391426446470478 20.459481274889242 18.531606912555972 0 0 0
1678 560 3 -1.1794 14.680227181312175 20.137151206431152 18.38178753143154 0 0 0
1679 560 2 0.5897 15.311061257948149 20.678059712970082 18.856864735105024 0 0 0
1924 642 3 -1.1794 9.438958970123883 17.404343463035712 20.922553367784573 0 0 0
1925 642 2 0.5897 9.084806077471812 16.714789745925028 20.361016818233708 0 0 0
1926 642 2 0.5897 9.48186540762683 17.007105020313897 21.79237664890943 0 0 0
1927 643 3 -1.1794 12.120381105829523 18.133036602227104 21.259502662964106 0 0 0
1928 643 2 0.5897 12.436284049989958 17.23120910579997 21.315578019974016 0 0 0
1929 643 2 0.5897 11.206696760097914 18.050715564872238 20.986306608300207 0 0 0
1930 644 3 -1.1794 15.411706349121223 17.99556969577042 20.838295613749157 0 0 0
1931 644 2 0.5897 14.598844992961828 18.407444021415145 20.54529737465191 0 0 0
1932 644 2 0.5897 15.202765393614314 17.062936995404716 20.890951380500535 0 0 0
1969 657 3 -1.1794 9.46776080966969 19.935467436921375 18.923747484700264 0 0 0
1970 657 2 0.5897 9.990777690232491 19.205495423719054 18.592347161341145 0 0 0
1971 657 2 0.5897 9.486702204787866 19.831811319486974 19.875129897927977 0 0 0
1972 658 3 -1.1794 12.386808011920872 20.921168480924756 21.09526539775572 0 0 0
1973 658 2 0.5897 12.376855209081993 19.964269281560203 21.073392886954355 0 0 0
1974 658 2 0.5897 12.373165304250987 21.18241889217857 20.174507791262506 0 0 0
2232 744 2 0.5897 14.49962738557177 21.295403676541156 22.569194516443027 0 0 0
5811 1937 2 0.5897 7.998542443494701 22.762163116201183 17.735248884641145 0 0 0
9021 0 1 0 8.26901215226613 20.185726134093848 22.604643905044313 0 0 0
9033 0 1 0 9.727905302957794 22.742063785310407 20.822119936608782 0 0 0
1404 468 2 0.5897 18.41707097042239 21.84182228316666 16.60502594631418 0 0 0
5815 1939 3 -1.1794 21.861622404593216 23.01533878457837 17.676571770210835 0 0 0
6131 2044 2 0.5897 20.924494817181458 22.806920517389827 21.177649417869315 0 0 0
1609 537 3 -1.1794 16.335591069884067 16.444613982381895 18.380121050714585 0 0 0
1610 537 2 0.5897 16.73283856984192 15.72146004682057 17.894862803347166 0 0 0
1680 560 2 0.5897 15.173632599190125 19.35556726597706 18.132970793522947 0 0 0
1365 455 2 0.5897 20.55718492415972 18.446790676287545 16.842304884060187 0 0 0
1645 549 3 -1.1794 18.124109267819513 18.497083603102496 17.767216333154472 0 0 0
1646 549 2 0.5897 18.920703195023428 18.214118936734824 18.21621694732733 0 0 0
1647 549 2 0.5897 17.47998354547869 17.819005196504943 17.971043531239467 0 0 0
1648 550 3 -1.1794 20.919568867441416 18.530163009249918 18.553796680411097 0 0 0
1649 550 2 0.5897 21.49128837945931 17.766904443637834 18.636289525251435 0 0 0
1650 550 2 0.5897 21.51938261579931 19.270874595060242 18.465468563996883 0 0 0
1681 561 3 -1.1794 18.224131458269103 21.04929172836488 18.223495266891113 0 0 0
1682 561 2 0.5897 18.242871839958926 20.117337110025833 18.00591454132283 0 0 0
1683 561 2 0.5897 18.580630408764407 21.0958362321087 19.11061085700342 0 0 0
1896 632 2 0.5897 18.12513969342098 15.25142893217203 20.91568297937791 0 0 0
1933 645 3 -1.1794 18.387347879794792 17.547345456527488 21.22602896692876 0 0 0
1934 645 2 0.5897 18.452676081918728 18.047575755382844 22.03949951773272 0 0 0
1935 645 2 0.5897 17.536119128127403 17.790872790056767 20.862247465586712 0 0 0
1936 646 3 -1.1794 21.65648469973512 18.42966498531166 21.340540134652354 0 0 0
1937 646 2 0.5897 21.01818612464943 18.37655664444826 20.62921261749544 0 0 0
1938 646 2 0.5897 21.19507194226509 18.081524402649695 22.103513671547013 0 0 0
1941 647 2 0.5897 23.433840508465035 18.241719095623775 21.154582047321792 0 0 0
1975 659 3 -1.1794 20.660120222816854 21.076748456484513 20.862666453947334 0 0 0
1976 659 2 0.5897 20.417337600791676 20.953089316126544 21.78027035456891 0 0 0
1977 659 2 0.5897 21.348722651475313 20.43025885855436 20.70739314306464 0 0 0
5814 1938 2 0.5897 17.143527436626766 22.781814396332795 18.00076930449791 0 0 0
5816 1939 2 0.5897 22.187177643252685 22.121828481709986 17.785595474417146 0 0 0
1684 562 3 -1.1794 22.956333173509833 20.34455746950932 18.256414702226483 0 0 0
9052 0 1 0 42.50063123375572 16.765072665231248 22.337064475818927 0 0 0
1366 456 3 -1.1794 24.484487468902206 18.306584120882334 16.0138885548959 0 0 0
1416 472 2 0.5897 29.891038522544825 21.175189213791604 16.333147430736567 0 0 0
6137 2046 2 0.5897 27.484133413553874 22.629744018785594 21.377749903932315 0 0 0
1902 634 2 0.5897 30.75285308804203 16.630382435064153 20.62048005559084 0 0 0
5825 1942 2 0.5897 29.321744890092813 22.832978170413117 17.771005089613794 0 0 0
1686 562 2 0.5897 23.33672616947002 20.648668262030807 19.08045941726204 0 0 0
1651 551 3 -1.1794 23.519460411163923 17.377672499877203 18.479001174941807 0 0 0
1652 551 2 0.5897 23.846854804987164 17.756358758771643 17.66313256501405 0 0 0
1653 551 2 0.5897 24.08245705557436 17.74842460274056 19.158566909257562 0 0 0
1654 552 3 -1.1794 28.677369892729487 18.226872371291456 17.923169069102133 0 0 0
1655 552 2 0.5897 29.385491913840113 18.737363767751933 17.53049365115414 0 0 0
1656 552 2 0.5897 28.945116283810048 17.315377438584385 17.806030199291303 0 0 0
1685 562 2 0.5897 23.70852546769929 20.211102687666813 17.679674981474484 0 0 0
1687 563 3 -1.1794 26.84942909911553 20.005673063252694 17.976660407968662 0 0 0
1688 563 2 0.5897 27.40648091521585 19.227266291362735 17.979500278455042 0 0 0
1689 563 2 0.5897 26.672027307033634 20.170450443674966 17.050588665311874 0 0 0
1690 564 3 -1.1794 30.14807742325364 21.173044471667403 18.04898664529967 0 0 0
1691 564 2 0.5897 31.10138211384251 21.11333766016391 18.111253211070437 0 0 0
1692 564 2 0.5897 29.845272640523753 21.13171980986171 18.956088303080247 0 0 0
1939 647 3 -1.1794 24.3521422547232 17.973756361878653 21.188490888036707 0 0 0
1940 647 2 0.5897 24.32661609871757 17.019718824176362 21.115055196353097 0 0 0
1942 648 3 -1.1794 27.35536936937509 17.851400271398184 21.282115738795717 0 0 0
1943 648 2 0.5897 27.135175927681612 17.070084192380314 21.789355726186013 0 0 0
1944 648 2 0.5897 26.57880589421139 18.017275456066564 20.747637656055193 0 0 0
1945 649 3 -1.1794 30.04753960151141 18.3122852078359 21.208881450490065 0 0 0
1946 649 2 0.5897 30.04504558275619 18.22536384391656 22.16212349139993 0 0 0
1947 649 2 0.5897 29.12746237379023 18.230137342369904 20.9579999482625 0 0 0
1978 660 3 -1.1794 23.947298527281315 20.982594332631376 20.79575654389553 0 0 0
1979 660 2 0.5897 23.8042032813968 21.799296992903912 21.274038470868856 0 0 0
1980 660 2 0.5897 24.491838568741127 20.454724178589508 21.379761124782377 0 0 0
1981 661 3 -1.1794 29.438316205385295 21.316926805943577 20.71294076619308 0 0 0
1982 661 2 0.5897 29.310216942141302 20.4420259610214 21.07950718289309 0 0 0
1983 661 2 0.5897 30.327010102910496 21.55864771776555 20.973758772808285 0 0 0
2195 732 2 0.5897 24.03712846872781 18.089326170124913 23.074785044827284 0 0 0
2244 748 2 0.5897 26.751114434405743 22.046941180075006 23.197650565516085 0 0 0
9006 0 1 0 25.28001089370162 22.89706292326367 16.724256402816355 0 0 0
1421 474 2 0.5897 36.15187158676773 21.32465455545156 16.084283823847937 0 0 0
6139 2047 3 -1.1794 36.805145258618104 23.09460779848951 21.27626503203684 0 0 0
6466 2156 3 -1.1794 39.09394539292799 23.108805270372113 23.1912894245754 0 0 0
1419 473 2 0.5897 33.650066052181906 19.462918942318893 16.624409868107573 0 0 0
1657 553 3 -1.1794 35.715671737756054 18.467955800797412 18.145493621485187 0 0 0
1658 553 2 0.5897 35.704501283633 18.161524748563533 19.052250956132013 0 0 0
1659 553 2 0.5897 36.60280076333255 18.279458087389873 17.83938379166826 0 0 0
1660 554 3 -1.1794 38.289682362851124 18.732019496651365 16.877389627705078 0 0 0
1661 554 2 0.5897 37.67718845459003 19.067475563591298 16.22274983354242 0 0 0
1693 565 3 -1.1794 32.96109251891825 20.726805074483277 18.043656927073776 0 0 0
1694 565 2 0.5897 33.39343706531637 21.414931303049354 18.549416124139867 0 0 0
1695 565 2 0.5897 32.83813218887569 20.011532666364285 18.667754684454376 0 0 0
1696 566 3 -1.1794 36.12396374461326 21.112166954337017 17.900795181545643 0 0 0
1697 566 2 0.5897 37.02280122987305 21.05522913657081 18.224957427170157 0 0 0
1698 566 2 0.5897 35.80173480056614 20.211226534752768 17.92738099480316 0 0 0
1948 650 3 -1.1794 32.357069199038406 18.806447434155864 19.960246418079468 0 0 0
1949 650 2 0.5897 31.50190399365032 18.740225366219878 20.38514531649679 0 0 0
1950 650 2 0.5897 32.67508247377373 17.90455736837345 19.91909105857544 0 0 0
1951 651 3 -1.1794 35.78379360489735 17.51176751827483 20.674407660023626 0 0 0
1952 651 2 0.5897 35.90996581256633 16.575573396799 20.828857483955964 0 0 0
1953 651 2 0.5897 35.31574397023975 17.82195063640366 21.449616401114724 0 0 0
1954 652 3 -1.1794 38.18997734158606 18.254245647960552 21.566615587756672 0 0 0
1955 652 2 0.5897 37.345620668522045 17.922913729412635 21.260814054401294 0 0 0
1984 662 3 -1.1794 32.18767057553252 21.47037944828367 21.16587889332683 0 0 0
1985 662 2 0.5897 32.48139261494844 20.594496739338627 20.915301485771796 0 0 0
1986 662 2 0.5897 32.62156948038576 21.638868390998525 22.002285420184258 0 0 0
1987 663 3 -1.1794 38.400080874883 20.85144093698959 20.48657503225698 0 0 0
1989 663 2 0.5897 38.28051545028776 19.939541400771375 20.75185838472453 0 0 0
5829 1943 2 0.5897 35.98469929607701 23.002112008436402 17.60809431312745 0 0 0
5831 1944 2 0.5897 39.31613543206781 23.05796481236934 17.911248118478433 0 0 0
6140 2047 2 0.5897 37.31618313801286 22.31107162838626 21.073422515690936 0 0 0
9029 0 1 0 32.7918698606269 16.695042017130614 22.699201698746773 0 0 0
9056 0 1 0 35.15588404022382 20.45192115013845 21.377860919958568 0 0 0
1662 554 2 0.5897 38.641516894459706 17.931155160593512 16.488723969263962 0 0 0
1701 567 2 0.5897 39.107793802008196 20.8957006151221 19.00957006242445 0 0 0
1956 652 2 0.5897 38.754168945673634 17.481596348645063 21.59715848660668 0 0 0
1988 663 2 0.5897 39.01257005971565 21.209905353360714 21.128908379952243 0 0 0
4886 1629 2 0.5897 45.1239732665785 23.42590480505265 8.960675516868665 0 0 0
1635 545 2 0.5897 45.58644353846181 15.680376528610207 18.148290798366055 0 0 0
1699 567 3 -1.1794 39.36904242437454 21.01229257093607 18.096121906081095 0 0 0
1700 567 2 0.5897 39.243356397088725 20.150609504017336 17.69870870469718 0 0 0
1383 461 2 0.5897 42.034906651727 18.636084601070078 15.725567332145571 0 0 0
1428 476 2 0.5897 41.660618114363665 21.529295690708373 16.178405896849505 0 0 0
1431 477 2 0.5897 44.7075866166218 21.014890012593465 15.910294651624849 0 0 0
1663 555 3 -1.1794 42.777358813308666 18.42723601086735 17.47544831434929 0 0 0
1664 555 2 0.5897 42.60688821114779 17.503044606221344 17.657222906671414 0 0 0
1665 555 2 0.5897 42.62772286779294 18.867912420231427 18.31189639425467 0 0 0
1666 556 3 -1.1794 45.539298424575044 18.262351743322863 17.80880276430941 0 0 0
1667 556 2 0.5897 45.91588085852371 18.02977391934309 16.960083066185096 0 0 0
1668 556 2 0.5897 44.5968413397697 18.309745680748243 17.64830239514031 0 0 0
1702 568 3 -1.1794 42.24118017260537 21.74565880453913 17.872764620120737 0 0 0
1703 568 2 0.5897 41.625417227000355 21.1742631346034 18.331649039990523 0 0 0
1704 568 2 0.5897 41.988767219308855 22.63077854235568 18.135600412819382 0 0 0
1705 569 3 -1.1794 45.15579743750678 21.07939715875794 17.90933509349591 0 0 0
1706 569 2 0.5897 45.3442870053244 20.145491301181256 18.001661071318594 0 0 0
1707 569 2 0.5897 44.211872071210585 21.14897711831658 18.05214977468807 0 0 0
1957 653 3 -1.1794 42.795704215789165 19.45914346605693 20.190807932015247 0 0 0
1958 653 2 0.5897 43.47256371307415 18.78928370736606 20.287663754266422 0 0 0
1959 653 2 0.5897 43.08332586320921 20.174686759891365 20.757820714631276 0 0 0
1960 654 3 -1.1794 45.126398381228285 18.077417343718125 20.63923466086633 0 0 0
1961 654 2 0.5897 45.539963473104415 18.282841262517877 19.800785582516106 0 0 0
1962 654 2 0.5897 44.98444912520826 17.13121130087923 20.61137025781142 0 0 0
1990 664 3 -1.1794 44.6206454507694 21.167363979842733 21.333839522947997 0 0 0
1991 664 2 0.5897 44.82144312128557 21.9734444880256 20.858290169477222 0 0 0
1992 664 2 0.5897 45.32463287984271 20.565079002215967 21.093243386970702 0 0 0
2261 754 2 0.5897 44.75985058562127 21.221206025453142 23.109962107097854 0 0 0
9176 0 1 0 5.470571478424983 23.25246055632625 15.595548561274152 0 0 0
6133 2045 3 -1.1794 24.266037058676993 23.427462483805797 22.02499569452453 0 0 0
6129 2043 2 0.5897 17.526804024713083 23.47238286982852 21.308673159693853 0 0 0
2050 684 3 -1.1794 24.660436289865714 6.021283105289345 23.406170378489477 0 0 0
4868 1623 2 0.5897 27.169090350309492 23.271244126736207 8.689300941297317 0 0 0
4852 1618 3 -1.1794 9.05992559010228 23.2512541267385 9.161899250998895 0 0 0
4068 1356 2 0.5897 36.70462812283762 11.564403662849054 0.3618670871106924 0 0 1
2038 680 3 -1.1794 9.129384566834473 5.842573152166626 23.187513596096316 0 0 0
2071 691 3 -1.1794 2.8509372386987204 9.802003461822688 23.218874131680238 0 0 0
2072 691 2 0.5897 3.6461710373977163 9.283108374976575 23.33963612607655 0 0 0
4191 1397 2 0.5897 6.074888579027353 23.303395671471968 3.1591484920156465 0 0 0
2091 697 2 0.5897 35.07423027105949 9.340244391202873 23.080220633421863 0 0 0
5505 1835 2 0.5897 26.738323108208835 23.470213974011873 14.88461197564395 0 0 0
4213 1405 3 -1.1794 33.38174744500268 23.40374652107899 3.250083527053281 0 0 0
4537 1513 3 -1.1794 42.8810144388724 23.362345674266503 7.243537953271247 0 0 0
4539 1513 2 0.5897 42.10323412563979 23.240457220319627 6.699081395925745 0 0 0
4840 1614 3 -1.1794 40.62977463899103 0.22489112883033185 6.0266539489040065 0 1 0
2040 680 2 0.5897 9.227957638042149 4.896313082362783 23.292903970580056 0 0 0
2101 701 3 -1.1794 5.681236290465236 11.61771520433311 23.46537809492036 0 0 0
2033 678 2 0.5897 2.3943441440722735 4.081726430103809 22.70169717272543 0 0 0
2089 697 3 -1.1794 35.977260601613374 9.233224019074571 23.379076379509947 0 0 0
5488 1830 3 -1.1794 12.50754920817155 23.426473758990063 14.377342523315948 0 0 0
4195 1399 3 -1.1794 11.663745736287877 23.454436187635675 2.766268249577298 0 0 0
4529 1510 2 0.5897 33.99844436837349 23.46121433855504 6.105579956487057 0 0 0
4877 1626 2 0.5897 36.288639158192666 23.33546771950915 10.001808667251819 0 0 0
4854 1618 2 0.5897 9.856184161697078 23.447075017843716 8.668078906608345 0 0 0
5487 1829 2 0.5897 8.789496089281212 23.480544373063168 15.172416330260813 0 0 0
2008 670 3 -1.1794 23.469121613387905 3.5351170634124305 23.497882497100882 0 0 0
2230 744 3 -1.1794 14.927618687092119 21.142056209402895 23.411536515118023 0 0 0
3975 1325 2 0.5897 8.677501060462822 6.207942538814416 0.15943066280198792 0 0 1
2144 715 2 0.5897 11.39416566058224 14.907999766472264 23.445650922741887 0 0 0
2115 705 2 0.5897 21.271755321563322 11.987519214317137 23.447457394048552 0 0 0
1993 665 3 -1.1794 5.832813922273749 3.0320932370443634 23.973182482612266 0 0 0
1994 665 2 0.5897 6.059953245947577 3.954602472198064 24.089871505181904 0 0 0
1995 665 2 0.5897 5.981446645783632 2.6377727256560237 24.83263089656358 0 0 0
2032 678 3 -1.1794 2.4618536808240488 4.211019305467764 23.647720078982285 0 0 0
8389 2797 3 -1.1794 35.83917450370027 23.358107425980794 40.94461555500994 0 0 0
2035 679 3 -1.1794 6.42546488191245 5.6858005226978365 24.086691245353617 0 0 0
2037 679 2 0.5897 6.1938635585369575 5.882133583678123 24.994461070031544 0 0 0
2263 755 3 -1.1794 3.2956834982285184 3.185641154000387 26.069853635396004 0 0 0
2264 755 2 0.5897 3.136577455840288 3.551123437290674 25.199600754611765 0 0 0
2265 755 2 0.5897 2.844316295888162 2.3415820377254697 26.061858698779293 0 0 0
2266 756 3 -1.1794 5.902559600370499 3.2721946646002333 27.09620219821849 0 0 0
2267 756 2 0.5897 5.003250390854715 3.17580677220291 26.782858527012138 0 0 0
2268 756 2 0.5897 5.843005466571806 3.1367560539157076 28.04189852982987 0 0 0
2302 768 3 -1.1794 1.9074692960522879 5.053376952547275 28.18270731856681 0 0 0
2303 768 2 0.5897 2.1410484426873677 4.229819843067321 27.754424053896585 0 0 0
2304 768 2 0.5897 2.323691623890229 5.728834064075323 27.647218195574336 0 0 0
2305 769 3 -1.1794 6.092396030993669 5.902236814703939 26.755832149041947 0 0 0
2306 769 2 0.5897 7.042035223476643 6.0051216504863065 26.817735699130974 0 0 0
2307 769 2 0.5897 5.925540010895309 5.0161932649496626 27.07726309468364 0 0 0
2548 850 3 -1.1794 6.443305956942732 3.670001633673972 29.728819963920905 0 0 0
2549 850 2 0.5897 7.21402378292519 3.1050523169663378 29.67351908828297 0 0 0
2550 850 2 0.5897 6.129522696914844 3.560673549967325 30.62649437610213 0 0 0
2587 863 3 -1.1794 2.4198751588247216 6.534075990901271 30.605024918269883 0 0 0
2588 863 2 0.5897 2.231154938468279 5.8384150217020645 29.975204993810305 0 0 0
2589 863 2 0.5897 2.9374614320162196 6.106286122096159 31.28717857245977 0 0 0
2590 864 3 -1.1794 5.902992233455357 6.464585845286007 29.985099124104455 0 0 0
2591 864 2 0.5897 6.364005908599866 5.647271133253945 29.79616587020229 0 0 0
2592 864 2 0.5897 5.145708973070039 6.19800346431653 30.506336363392993 0 0 0
9079 0 1 0 3.0967854603742304 7.130369245193203 25.450091663939865 0 0 0
2036 679 2 0.5897 7.379684484156027 5.757015319172246 24.061685960455474 0 0 0
1996 666 3 -1.1794 9.417071074766742 3.1878527873944753 23.80568177175595 0 0 0
1998 666 2 0.5897 9.21281246498815 3.186924201882177 24.74083388879352 0 0 0
1999 667 3 -1.1794 12.230573027409775 3.186028642605072 23.744550595448043 0 0 0
2000 667 2 0.5897 11.329085401091687 2.911189779579169 23.911934540393457 0 0 0
2001 667 2 0.5897 12.762183401974404 2.430197369799875 23.9942334522092 0 0 0
8072 2691 2 0.5897 30.087290728825966 23.3039285366064 39.82931359209311 0 0 0
8372 2791 2 0.5897 15.106590487451294 23.42898553403251 41.834175007071124 0 0 0
2041 681 3 -1.1794 11.672063258242511 5.829427657560075 24.35434334042216 0 0 0
2042 681 2 0.5897 11.909460833112337 4.918477323674401 24.18100755328677 0 0 0
2043 681 2 0.5897 10.883020128944315 5.975276684725248 23.83245102079488 0 0 0
2046 682 2 0.5897 14.565148177874866 5.346323967381249 24.325454395594484 0 0 0
2269 757 3 -1.1794 8.847753348744696 3.3948081774119956 26.423169596632828 0 0 0
2270 757 2 0.5897 9.575939113199706 3.024883288275879 26.92230275447988 0 0 0
2271 757 2 0.5897 8.063962211423524 3.087445286643901 26.878616362379674 0 0 0
2272 758 3 -1.1794 11.633463845683298 2.7322509446409167 27.326315717415635 0 0 0
2273 758 2 0.5897 11.685329777561213 3.676638154039617 27.179092489658583 0 0 0
2274 758 2 0.5897 12.49854325261078 2.4033989846949035 27.081926962604104 0 0 0
2275 759 3 -1.1794 14.756797843907451 2.9431042091121182 26.556638785478757 0 0 0
2276 759 2 0.5897 15.652678547793439 2.867727596998878 26.228084375066068 0 0 0
2277 759 2 0.5897 14.854963329207035 3.0210684981655618 27.505594548235674 0 0 0
2308 770 3 -1.1794 8.867056987879185 6.239571774827883 26.713618543646458 0 0 0
2309 770 2 0.5897 9.055286752217551 5.371355106357808 26.357246175758352 0 0 0
2310 770 2 0.5897 8.904541640758758 6.122631634231049 27.662908726156044 0 0 0
2311 771 3 -1.1794 11.683659556806123 5.456838888080577 26.982268289737615 0 0 0
2312 771 2 0.5897 11.18089611225009 6.069388381708707 27.519151800598543 0 0 0
2313 771 2 0.5897 11.54528443726107 5.755921872617139 26.083583885210846 0 0 0
2314 772 3 -1.1794 14.310171800024175 5.524939901230244 26.133123747966295 0 0 0
2315 772 2 0.5897 13.445414835080202 5.662063583111673 26.51993682556895 0 0 0
2316 772 2 0.5897 14.499560047834303 4.599963970411813 26.29055167770636 0 0 0
2551 851 3 -1.1794 8.879428025742401 2.279927752965333 29.731589534154583 0 0 0
2552 851 2 0.5897 9.121895203687476 1.3782900895769843 29.520660254058686 0 0 0
2553 851 2 0.5897 8.86735689123848 2.307641891367879 30.688312162145433 0 0 0
2554 852 3 -1.1794 12.33696519662394 3.3890464431478895 29.959705076748346 0 0 0
2555 852 2 0.5897 12.052654061943057 3.065691807050823 29.10481278296567 0 0 0
2556 852 2 0.5897 11.67218129793165 3.0701549268844675 30.570116776336796 0 0 0
2557 853 3 -1.1794 15.032909721906377 3.0756988344676217 29.232945764613696 0 0 0
2558 853 2 0.5897 15.758948679484172 2.853720217230138 29.81589099123437 0 0 0
2559 853 2 0.5897 14.252258272210499 2.9971837740202147 29.78126262713969 0 0 0
2593 865 3 -1.1794 9.013827780618799 5.2671703767276306 29.20155324973455 0 0 0
2594 865 2 0.5897 8.929359696302402 4.313724853650096 29.195337501553105 0 0 0
2595 865 2 0.5897 9.205985581600457 5.485133102695185 30.113583680443167 0 0 0
2596 866 3 -1.1794 12.203968487464541 6.236408433714726 30.155444539462536 0 0 0
2597 866 2 0.5897 12.132612288949582 5.318148377759133 29.89479412945382 0 0 0
2598 866 2 0.5897 12.10631495492316 6.223898399833477 31.107568052968244 0 0 0
2599 867 3 -1.1794 14.87891392915046 6.391862261309722 30.45069349138953 0 0 0
2601 867 2 0.5897 13.94867557160259 6.301154579427707 30.244148977364958 0 0 0
2600 867 2 0.5897 15.275251007662652 5.580012857969142 30.134387709443285 0 0 0
2002 668 3 -1.1794 18.20359804606568 3.167707517290187 23.607385319014504 0 0 0
2004 668 2 0.5897 17.83765824420807 2.847742484746603 24.4319714563202 0 0 0
2005 669 3 -1.1794 20.906070712005157 3.1714151419188865 24.017003896046837 0 0 0
2006 669 2 0.5897 21.810306986192362 3.4575364000589 23.88768524048234 0 0 0
2007 669 2 0.5897 20.80848063391658 3.106336446775756 24.966989590277056 0 0 0
2047 683 3 -1.1794 17.682472058262448 6.129928942371623 23.61385035446305 0 0 0
2048 683 2 0.5897 16.763875565404106 5.861773158970351 23.636348160608353 0 0 0
2049 683 2 0.5897 18.172822723283236 5.317180745290821 23.737256701063576 0 0 0
2278 760 3 -1.1794 17.77868517849157 2.5435719101540486 26.3940589316748 0 0 0
2279 760 2 0.5897 18.64681835663561 2.852952652036542 26.652632826962744 0 0 0
2280 760 2 0.5897 17.57069998310155 1.8559718923129283 27.02665725287121 0 0 0
2281 761 3 -1.1794 20.880348746508893 3.183468100435088 26.803983864659653 0 0 0
2282 761 2 0.5897 21.75537679242483 2.855581792555456 26.596502735088933 0 0 0
2283 761 2 0.5897 20.791046613610437 3.0487413688348277 27.74743803987084 0 0 0
2317 773 3 -1.1794 20.97145816165417 6.101229765063552 27.562589068223144 0 0 0
2318 773 2 0.5897 20.748274077396413 5.431714241331663 26.915928453162554 0 0 0
2319 773 2 0.5897 21.36641599880131 5.614168571910912 28.28578474276841 0 0 0
2560 854 3 -1.1794 18.00359159169638 2.659145444660026 30.239502613439903 0 0 0
2561 854 2 0.5897 18.838960123806427 2.402852174145802 29.84872765848809 0 0 0
2562 854 2 0.5897 17.981135569510855 3.612274786771223 30.154226032030653 0 0 0
2563 855 3 -1.1794 20.72619812769693 2.818680870783533 29.56706755091387 0 0 0
2564 855 2 0.5897 20.80870973339253 3.696818946692463 29.938950929927163 0 0 0
2565 855 2 0.5897 21.114617389059504 2.241989362801673 30.224934813454063 0 0 0
2602 868 3 -1.1794 18.217771049144723 5.388173252885925 30.527145792402255 0 0 0
2603 868 2 0.5897 18.086678006843883 6.271011495207441 30.181251060462078 0 0 0
2604 868 2 0.5897 18.129097378559756 5.486239624656319 31.475171044420822 0 0 0
2605 869 3 -1.1794 20.905278721579222 5.415745347262968 30.32532069722144 0 0 0
2606 869 2 0.5897 19.96637525096686 5.591629595803175 30.26402695099524 0 0 0
2607 869 2 0.5897 21.32008302842076 6.256143445564713 30.130640772162742 0 0 0
2610 870 2 0.5897 23.61126034414867 5.764477207580807 29.75668870687237 0 0 0
9148 0 1 0 17.516949122232536 6.2127411344068015 27.208365904584696 0 0 0
2284 762 3 -1.1794 23.515373685192817 2.1673097096517115 25.92754597386202 0 0 0
2003 668 2 0.5897 19.147264459526664 3.0337618121293235 23.69561310419438 0 0 0
2321 774 2 0.5897 23.278231977052645 6.296689036066346 26.749751178779267 0 0 0
7756 2586 3 -1.1794 36.36655015531687 23.457616546734346 35.50701743533801 0 0 0
2010 670 2 0.5897 23.620014323314496 2.952964077789344 24.242572743170236 0 0 0
2011 671 3 -1.1794 26.956730017952324 3.6509617666668692 23.91983730194575 0 0 0
2012 671 2 0.5897 27.101192334581345 4.5914942709126985 24.02358020367995 0 0 0
2013 671 2 0.5897 26.65885766262186 3.357499538342387 24.78087449292784 0 0 0
2014 672 3 -1.1794 29.80253143375622 3.9161328910211464 24.304167871859867 0 0 0
2016 672 2 0.5897 28.920794642771682 3.766865871234069 23.9628581319618 0 0 0
8382 2794 2 0.5897 26.119037471189564 22.04139597616009 42.382979724275856 0 0 0
2052 684 2 0.5897 24.23088638999155 6.46313948557631 24.138619510831198 0 0 0
2053 685 3 -1.1794 27.082676882411175 6.569304985204085 23.948308442218565 0 0 0
2055 685 2 0.5897 27.008290639574142 6.450495335498175 24.895189077468252 0 0 0
2285 762 2 0.5897 24.38026510858997 2.3242756432904352 26.306435806929372 0 0 0
2286 762 2 0.5897 23.44696452244514 1.2141575007364962 25.872288810351918 0 0 0
2287 763 3 -1.1794 26.56296867570796 2.0311529503949344 26.58233110771716 0 0 0
2288 763 2 0.5897 27.065401645196225 1.3038379950359749 26.215171800211703 0 0 0
2289 763 2 0.5897 26.65780701031712 1.9341761481497097 27.529871662389223 0 0 0
2290 764 3 -1.1794 30.44934563717909 2.596870145003011 26.710310294511075 0 0 0
2291 764 2 0.5897 29.989486057360565 2.9896710739375023 25.968374149708094 0 0 0
2292 764 2 0.5897 29.8110922346307 2.6119348336499013 27.42349862757824 0 0 0
2320 774 3 -1.1794 23.82636288268022 6.56519567338872 26.012398776826956 0 0 0
2322 774 2 0.5897 24.686792112758077 6.192521426523686 26.204771658761437 0 0 0
2323 775 3 -1.1794 26.480505593611873 6.051231297013848 26.469667483817005 0 0 0
2324 775 2 0.5897 27.375457694146007 5.722050318274653 26.55292943223551 0 0 0
2325 775 2 0.5897 26.4705034669479 6.853798354270223 26.9912209616887 0 0 0
2326 776 3 -1.1794 29.204885622545678 5.87263609061649 26.157515234013793 0 0 0
2327 776 2 0.5897 29.516278606578673 6.7485872915394225 25.929532226498544 0 0 0
2328 776 2 0.5897 29.770062860164224 5.280375184329001 25.66149661600163 0 0 0
2566 856 3 -1.1794 27.304192560616755 0.9481514024759915 29.095970796551583 0 0 0
2567 856 2 0.5897 28.037769724405976 1.2931861799922812 29.604937831515166 0 0 0
2568 856 2 0.5897 27.46191388865976 0.00484852328382313 29.056785114884136 0 0 0
2569 857 3 -1.1794 29.658455056152754 1.9412833800173515 30.20835116191835 0 0 0
2570 857 2 0.5897 30.53816035791136 1.7006064529782823 29.917787907164577 0 0 0
2571 857 2 0.5897 29.800706180994418 2.458939582527999 31.00083436514166 0 0 0
2608 870 3 -1.1794 23.63460127178567 6.138092156327075 28.875723920830147 0 0 0
2609 870 2 0.5897 24.430095699368263 6.670281116857743 28.861745613991786 0 0 0
2611 871 3 -1.1794 26.04745901775021 6.971674971976074 30.29775274513205 0 0 0
2612 871 2 0.5897 25.823639620493143 6.643093235327588 31.168483013753203 0 0 0
2613 871 2 0.5897 26.968115632400547 6.736714737724257 30.18192075114397 0 0 0
2614 872 3 -1.1794 29.257704849192642 7.085157704478485 30.63180245624024 0 0 0
2615 872 2 0.5897 30.13011226011726 7.477465198523718 30.596701293942054 0 0 0
2616 872 2 0.5897 29.41884770357381 6.141628140912246 30.635911584206994 0 0 0
9077 0 1 0 31.36905012498608 4.829986405294115 29.14459967699598 0 0 0
9089 0 1 0 24.117394107076606 2.8584347982924547 29.47506743547268 0 0 0
9107 0 1 0 28.835802626767517 0.4890009961188371 24.65128629640263 0 0 0
9127 0 1 0 27.711408521697503 4.389719239331526 29.0894143141516 0 0 0
2015 672 2 0.5897 30.383847587740068 3.6505966839661754 23.591571231149505 0 0 0
7417 2473 3 -1.1794 30.242821566436117 23.392019095514993 33.71091679544377 0 0 0
2017 673 3 -1.1794 32.44027511524051 2.6068892569381856 23.650930989347156 0 0 0
2018 673 2 0.5897 32.74177200026386 2.575283015330443 24.558859505134865 0 0 0
7728 2576 2 0.5897 5.817783031298214 23.043770128813527 36.15640681323066 0 0 0
2020 674 3 -1.1794 35.502900573763334 2.2513401710043337 24.653684547730194 0 0 0
2021 674 2 0.5897 36.43122749415084 2.0677268148808414 24.79765595866037 0 0 0
2022 674 2 0.5897 35.044726856302354 1.5555485885398845 25.125047248512548 0 0 0
2023 675 3 -1.1794 38.28302646914872 1.9367611874850994 25.19370262536561 0 0 0
2025 675 2 0.5897 38.90326724596658 2.556975638097649 24.81046970179145 0 0 0
2056 686 3 -1.1794 33.24676750789192 5.53318887021235 23.727974858385505 0 0 0
2058 686 2 0.5897 33.09461355853411 4.593283700831982 23.62969113072662 0 0 0
2059 687 3 -1.1794 35.722706776283346 6.773833533027704 24.556799596260074 0 0 0
2060 687 2 0.5897 34.94144409534982 6.328694809712088 24.22860263111933 0 0 0
2061 687 2 0.5897 36.08785954959275 6.171284974815529 25.20474315303398 0 0 0
2063 688 2 0.5897 38.45634197861487 5.008853302886303 25.580069375193133 0 0 0
2293 765 3 -1.1794 33.0317021821209 2.682597972492467 26.560816302079427 0 0 0
2294 765 2 0.5897 33.38614799571491 3.418923119464369 27.059239233095106 0 0 0
2295 765 2 0.5897 32.08432241503276 2.7439147240066344 26.6830618214851 0 0 0
2297 766 2 0.5897 38.94519793630254 2.400647800706422 26.84610767265861 0 0 0
2329 777 3 -1.1794 34.52143648177136 4.991058643487804 27.400927494363483 0 0 0
2330 777 2 0.5897 34.081915690225244 5.451484754856144 28.115813290320173 0 0 0
2331 777 2 0.5897 34.14088383426049 5.363725203615995 26.60560900314366 0 0 0
2332 778 3 -1.1794 37.02616893898304 5.270910039632456 26.76121718985236 0 0 0
2333 778 2 0.5897 36.12909967968657 5.1153799976451575 27.0566984397221 0 0 0
2334 778 2 0.5897 37.42349885022627 5.7877418300220285 27.462106431782345 0 0 0
2572 858 3 -1.1794 32.2310038770084 1.4617213106235538 29.284815266580736 0 0 0
2573 858 2 0.5897 32.77368313356022 0.7123366121999387 29.530078196944444 0 0 0
2574 858 2 0.5897 32.45663842627712 1.6323744301418046 28.3703761192288 0 0 0
2575 859 3 -1.1794 36.74688849849673 2.5846407512666465 28.992922656054116 0 0 0
2576 859 2 0.5897 37.45164123658505 2.7907430099417896 28.378855394202464 0 0 0
2577 859 2 0.5897 35.98257498130386 2.4298285298852678 28.437864002400662 0 0 0
2578 860 3 -1.1794 39.20355206113576 3.3816278285119377 30.57653583040541 0 0 0
2580 860 2 0.5897 38.384192786063295 3.0144083731993327 30.244824948171683 0 0 0
2617 873 3 -1.1794 33.782883292186796 6.907432578412225 29.961006311509795 0 0 0
2618 873 2 0.5897 33.41505202912151 6.95273552013434 30.843548143153466 0 0 0
2619 873 2 0.5897 34.39813690851673 7.639538527091153 29.91956589333572 0 0 0
2620 874 3 -1.1794 36.76208376539043 6.90128814514411 29.110421554723974 0 0 0
2621 874 2 0.5897 36.178799879543575 6.258512338762994 29.51397002082634 0 0 0
2622 874 2 0.5897 37.64268342001842 6.569156499532506 29.28496818460623 0 0 0
9095 0 1 0 32.339903642454345 7.193367868230086 26.54480681240525 0 0 0
9118 0 1 0 35.09433860906106 0.31477633080259404 31.06772401837824 0 0 0
2024 675 2 0.5897 38.67936452131038 1.0782286891252442 25.045141834349206 0 0 0
2298 766 2 0.5897 39.23321301014949 3.8530735388042032 27.161388754888907 0 0 0
9109 0 1 0 34.76749375375119 4.072981622285477 31.32189718693003 0 0 0
2062 688 3 -1.1794 39.32495986390404 4.946438019389867 25.182779551240795 0 0 0
2296 766 3 -1.1794 39.3300243410374 2.9683887849979675 27.513798265210276 0 0 0
2623 875 3 -1.1794 39.178076148405125 5.6121009412185 28.972340194445863 0 0 0
2624 875 2 0.5897 39.22627443985831 4.819959558733977 29.507523220616243 0 0 0
2026 676 3 -1.1794 42.500349709861716 2.5630366446084105 24.64715213189204 0 0 0
2027 676 2 0.5897 41.858721574593396 1.9821735642191673 24.238320463174997 0 0 0
2030 677 2 0.5897 44.19808957179879 2.8371707670147566 23.65556510187319 0 0 0
2031 677 2 0.5897 45.18847232991165 3.9787382285935773 23.744232042925624 0 0 0
2064 688 2 0.5897 39.30442018983706 5.574753232323067 24.460955486539376 0 0 0
2065 689 3 -1.1794 42.27396357527823 5.181087975145799 24.116588307778272 0 0 0
2066 689 2 0.5897 43.21723965208837 5.340394949604396 24.149503668068533 0 0 0
2067 689 2 0.5897 41.94874728265077 5.4900539540242494 24.962168728676282 0 0 0
2068 690 3 -1.1794 44.97898651004622 5.707489164164554 24.38722023755365 0 0 0
2070 690 2 0.5897 45.13824698320409 5.966674997167834 25.29479528764898 0 0 0
2299 767 3 -1.1794 41.96203369346748 3.2970945750738574 27.17908454615823 0 0 0
2300 767 2 0.5897 42.2218139375606 2.9628151745209896 26.320595521097452 0 0 0
2301 767 2 0.5897 41.03469707946718 3.0719139935841913 27.253733397786807 0 0 0
2335 779 3 -1.1794 41.5978596347712 5.949180573396839 26.95517602000455 0 0 0
2336 779 2 0.5897 41.73462363663662 5.017022779658315 27.12431923409026 0 0 0
2337 779 2 0.5897 40.69074934056777 6.008117343029644 26.65532728292194 0 0 0
2338 780 3 -1.1794 45.844917995124675 6.384451250564527 26.97784286178517 0 0 0
2339 780 2 0.5897 45.586185011681636 6.25225042330372 27.889880208608982 0 0 0
2340 780 2 0.5897 46.710301895141626 5.980559815494904 26.912925342393244 0 0 0
2579 860 2 0.5897 39.885856284915086 2.8286544500264643 30.19586107378659 0 0 0
2581 861 3 -1.1794 41.25882291553536 1.6222168909350638 29.606804836674257 0 0 0
2582 861 2 0.5897 41.67240159100054 0.7765843531423705 29.780272318576074 0 0 0
2583 861 2 0.5897 41.56523794300072 1.8644662015809184 28.732929765852628 0 0 0
2584 862 3 -1.1794 45.86479506668599 3.3016906803826944 30.15768481886642 0 0 0
2585 862 2 0.5897 45.50985154505479 2.574709333725584 29.64607435671337 0 0 0
2586 862 2 0.5897 45.78890960897943 3.0143831453365717 31.06759094401802 0 0 0
2625 875 2 0.5897 39.92470559579539 6.139439329278847 29.256401100003032 0 0 0
2626 876 3 -1.1794 41.391715164464856 6.925461348703905 29.60369371928175 0 0 0
2627 876 2 0.5897 41.993052899051165 6.368886021049834 30.098515590147166 0 0 0
2628 876 2 0.5897 41.62480027939683 6.775483786390845 28.68750053116594 0 0 0
2629 877 3 -1.1794 45.47340933162894 6.045926705485832 29.765957180579342 0 0 0
2630 877 2 0.5897 45.58785927969986 5.0957865462548275 29.746805708604587 0 0 0
2631 877 2 0.5897 45.94385759821344 6.328557823149981 30.550195691208334 0 0 0
9081 0 1 0 45.47965021365398 2.4191166970862157 26.605856803966333 0 0 0
9123 0 1 0 42.7766994595573 4.307931306680616 31.33736602669585 0 0 0
2028 676 2 0.5897 42.24807219153181 3.4401878616460526 24.358718784573725 0 0 0
2069 690 2 0.5897 45.18532653402062 6.489128573314316 23.87468172532875 0 0 0
8385 2795 2 0.5897 31.0942727471986 23.36083692222177 42.13257050196475 0 0 0
2019 673 2 0.5897 31.792440160719774 1.904992854713305 23.58861399486322 0 0 0
8682 2894 2 0.5897 24.595525039853666 23.353485546126457 45.36603828231319 0 0 0
2075 692 2 0.5897 5.563509701205158 9.871999031112068 23.544917729950193 0 0 0
2076 692 2 0.5897 6.5067111536036935 8.68826400320364 23.57713038972904 0 0 0
2098 700 3 -1.1794 2.8273267591275366 12.234908517225403 24.27196039763277 0 0 0
2100 700 2 0.5897 2.8467388973350274 11.352100776905887 23.902493709582185 0 0 0
7416 2472 2 0.5897 24.74086649520588 23.405812377092225 33.46365858772501 0 0 0
2103 701 2 0.5897 4.966138651338418 11.9919036161441 23.980014676757275 0 0 0
2341 781 3 -1.1794 2.9821546419271225 9.801718692373086 27.600890834356036 0 0 0
2342 781 2 0.5897 3.809088098198409 9.36947112222093 27.387403320953485 0 0 0
2343 781 2 0.5897 2.333057099567839 9.362979983937638 27.050970227090442 0 0 0
2344 782 3 -1.1794 5.522049819946745 8.720131108087767 27.315271195581932 0 0 0
2345 782 2 0.5897 6.247967309320512 8.930185262596057 26.72777400155312 0 0 0
2346 782 2 0.5897 5.506743958390654 7.763525944937935 27.3453411716832 0 0 0
2386 796 3 -1.1794 2.628359665301573 12.50936732330006 27.046774838000417 0 0 0
2387 796 2 0.5897 2.602910088434748 12.574899916925931 26.09215989961257 0 0 0
2388 796 2 0.5897 2.7363628323250055 11.57425082310449 27.22033851559789 0 0 0
2389 797 3 -1.1794 6.185730619091513 11.563336875371462 27.612041154916223 0 0 0
2390 797 2 0.5897 5.857276301895843 10.669368450525305 27.707801848568717 0 0 0
2391 797 2 0.5897 6.282797249616705 11.880805131454853 28.50982950785326 0 0 0
2431 811 3 -1.1794 3.468277072519019 14.992112319609355 27.90063751970058 0 0 0
2432 811 2 0.5897 3.1608456709717094 14.152439142402583 27.559069956773705 0 0 0
2433 811 2 0.5897 2.7767218038224595 15.275633449765746 28.49863354436356 0 0 0
2435 812 2 0.5897 5.165352092118132 15.32387988098333 28.267266964418162 0 0 0
2436 812 2 0.5897 6.629081838865127 15.189341708205465 28.62960655676543 0 0 0
2632 878 3 -1.1794 3.1402558674223138 9.18110052787417 30.553309503683618 0 0 0
2633 878 2 0.5897 2.972282547477385 9.449057477485514 29.649862825306975 0 0 0
2634 878 2 0.5897 2.883067603207068 8.25954795060658 30.582066140679295 0 0 0
2635 879 3 -1.1794 5.822714639548784 9.239291357991085 30.248332301075195 0 0 0
2636 879 2 0.5897 5.869666954328164 8.454148363273609 29.702825220497168 0 0 0
2637 879 2 0.5897 4.8959045219979656 9.319919048669888 30.473619092382272 0 0 0
2671 891 3 -1.1794 3.5659446246525155 12.694434724409062 29.798944077970503 0 0 0
2672 891 2 0.5897 3.0997492035440195 12.49985586087787 28.985904867528312 0 0 0
2673 891 2 0.5897 3.0373009622847595 12.283472183271694 30.48295984721548 0 0 0
2674 892 3 -1.1794 6.113911427398221 11.923322778752512 30.2350903179465 0 0 0
2675 892 2 0.5897 5.991753271639557 10.977622195195297 30.151665601849043 0 0 0
2676 892 2 0.5897 5.241264350177747 12.291226008038988 30.095927740647735 0 0 0
2710 904 3 -1.1794 2.7116230570251365 15.18980926304301 30.587076609298478 0 0 0
2711 904 2 0.5897 3.3779030425012104 15.850366668774365 30.397427450711763 0 0 0
2712 904 2 0.5897 3.114924784558617 14.361067490425057 30.3286841193319 0 0 0
9136 0 1 0 6.772986874014109 14.28129496127383 25.53703401536719 0 0 0
2639 880 2 0.5897 7.725157487717877 9.568622592895073 30.83523070134391 0 0 0
9146 0 1 0 3.776649518568414 15.3760734553853 24.193369141480062 0 0 0
2102 701 2 0.5897 6.4520220538094915 12.123974579142422 23.72193756121873 0 0 0
2077 693 3 -1.1794 8.309932294316363 8.52347049884514 23.571865578491334 0 0 0
2079 693 2 0.5897 8.236003182812116 8.756437705553841 24.497334485003893 0 0 0
2104 702 3 -1.1794 8.68485895170049 12.058206687685287 23.760868521910187 0 0 0
2054 685 2 0.5897 26.206091556175185 6.380819027027476 23.613191723718582 0 0 0
2107 703 3 -1.1794 11.032082649865535 12.687605348916676 25.05554202376883 0 0 0
2108 703 2 0.5897 11.717066954864519 12.052430570564157 25.26430456403058 0 0 0
2109 703 2 0.5897 11.504388964067646 13.502439105287925 24.884648265300942 0 0 0
2141 714 2 0.5897 9.094578582616528 13.920388534206726 23.52005836125696 0 0 0
2143 715 3 -1.1794 12.27411578915224 15.258251051204345 23.58437281578994 0 0 0
7414 2472 3 -1.1794 24.33380986058008 23.314763605036728 32.60212029721831 0 0 0
2145 715 2 0.5897 12.130326403118302 16.15084456339089 23.898750737697643 0 0 0
2146 716 3 -1.1794 15.118108502646333 15.63965574125682 24.113999192073834 0 0 0
2148 716 2 0.5897 15.149690693956769 15.40359610871578 25.041097740517795 0 0 0
2347 783 3 -1.1794 7.931596527377615 9.274900481020127 26.079689531135905 0 0 0
2348 783 2 0.5897 8.516238676688708 8.73726845776871 26.61389666431261 0 0 0
2349 783 2 0.5897 8.151346231516078 10.1760403807692 26.316097769544058 0 0 0
2350 784 3 -1.1794 12.620976239430135 10.316956172428224 25.848381875419115 0 0 0
2351 784 2 0.5897 12.360284427443995 9.75235207421682 25.120718590697134 0 0 0
2352 784 2 0.5897 13.43223140431069 9.928014569547395 26.175217328158325 0 0 0
2353 785 3 -1.1794 14.95987985690489 8.96988259796543 26.83650080308871 0 0 0
2354 785 2 0.5897 14.87517687026911 8.03196899885657 26.665107834797524 0 0 0
2392 798 3 -1.1794 8.78174477493515 11.874270391381248 26.96971321168489 0 0 0
2393 798 2 0.5897 9.220030029778018 11.76530741826723 27.81367117715028 0 0 0
2394 798 2 0.5897 7.85033839753674 11.915481058286554 27.186544417025097 0 0 0
2395 799 3 -1.1794 12.354931729194883 12.557303179979415 27.537807628430446 0 0 0
2396 799 2 0.5897 11.43114939372609 12.698765835355932 27.330812616401477 0 0 0
2397 799 2 0.5897 12.57987821461237 11.743237076244744 27.087332245436595 0 0 0
2398 800 3 -1.1794 15.413777769559337 11.967411362300073 26.804495696777206 0 0 0
2399 800 2 0.5897 15.523737239336349 11.054214789873102 26.539518592475158 0 0 0
2400 800 2 0.5897 15.044382452539153 11.918644239302761 27.68619904373187 0 0 0
2437 813 3 -1.1794 9.770466354766114 14.384247252311425 27.18844810713861 0 0 0
2438 813 2 0.5897 9.301773037598915 13.581975920833711 26.958402362767043 0 0 0
2439 813 2 0.5897 9.254234469331436 14.769074406928349 27.896717361681354 0 0 0
2440 814 3 -1.1794 12.342140252544109 15.179480300383082 26.999236123504954 0 0 0
2441 814 2 0.5897 12.783792221572716 14.33066547824663 27.025481629586242 0 0 0
2442 814 2 0.5897 11.412915949719626 14.964146423384456 26.91920194860482 0 0 0
2443 815 3 -1.1794 15.678372545073238 14.698329553635997 26.756737995817282 0 0 0
2444 815 2 0.5897 15.536624453592449 13.765149979618435 26.597630212758542 0 0 0
2445 815 2 0.5897 15.484501307392401 14.815372759721997 27.686763151089473 0 0 0
2638 880 3 -1.1794 8.61947673404237 9.839336486192781 31.042929835923022 0 0 0
2640 880 2 0.5897 8.918156423465618 9.202843006414444 31.692467219747805 0 0 0
2641 881 3 -1.1794 12.710374497822132 9.17393459229539 30.522095165389796 0 0 0
2642 881 2 0.5897 12.385146298734451 8.347106447312377 30.165985756858667 0 0 0
2643 881 2 0.5897 12.407691563350319 9.17972336831951 31.43016001034528 0 0 0
2644 882 3 -1.1794 15.540648046902016 9.006820943801026 30.234807919615207 0 0 0
2645 882 2 0.5897 14.769953611986685 9.457404273343123 29.889501331302714 0 0 0
2646 882 2 0.5897 15.272893166373253 8.090268695395162 30.30167528546043 0 0 0
2677 893 3 -1.1794 9.598467924863378 11.755427636677004 29.504462543836613 0 0 0
2678 893 2 0.5897 9.555879784093166 12.494474012393654 30.11128104212103 0 0 0
2679 893 2 0.5897 9.276152687422579 11.010015624880172 30.011123928332438 0 0 0
2680 894 3 -1.1794 12.221791975279427 12.471841955281995 30.439884666910736 0 0 0
2681 894 2 0.5897 12.422092353657794 13.124891525441251 29.769334195728728 0 0 0
2682 894 2 0.5897 11.601008965351669 11.877600268241236 30.018295658681232 0 0 0
2683 895 3 -1.1794 14.662863632956524 11.883119406918503 29.3634318035503 0 0 0
2685 895 2 0.5897 13.898346603795622 11.847245720896906 29.938288681591114 0 0 0
2713 905 3 -1.1794 8.964515918973058 15.443787622897467 29.682601847791815 0 0 0
2714 905 2 0.5897 9.921301084691873 15.416695559587392 29.690353310010835 0 0 0
2715 905 2 0.5897 8.712905268565848 15.297887553694089 30.59454324200731 0 0 0
2716 906 3 -1.1794 11.74273641278272 15.463974662087974 29.734032065889902 0 0 0
2718 906 2 0.5897 12.056482580149368 15.187185989969828 28.873112065145683 0 0 0
2719 907 3 -1.1794 15.208675828177153 14.59417461969881 29.401093230583303 0 0 0
2721 907 2 0.5897 15.130418929756512 13.643386062134928 29.479259238914665 0 0 0
9087 0 1 0 10.5069355427679 8.595980863513049 28.191467834968016 0 0 0
2684 895 2 0.5897 15.404289493144098 11.692206735873771 29.937952063074682 0 0 0
9091 0 1 0 14.297836455344578 8.400898476228761 23.624797068942364 0 0 0
2078 693 2 0.5897 8.717820806967255 7.657529768785921 23.57421560651051 0 0 0
2105 702 2 0.5897 9.39208736821003 12.163603357711184 24.397226499242905 0 0 0
9024 0 1 0 14.280293219363712 12.194675219012664 23.85118826213446 0 0 0
2147 716 2 0.5897 14.22995091125372 15.412524910418309 23.838643728824138 0 0 0
9085 0 1 0 21.31976361750825 7.882042997715646 24.18292947875945 0 0 0
2355 785 2 0.5897 15.894186978253561 9.100881585241797 26.998183770410773 0 0 0
2080 694 3 -1.1794 17.825502850844593 8.837475002788807 24.22132820806091 0 0 0
2081 694 2 0.5897 17.70359193430786 7.891796048839448 24.13729863222501 0 0 0
2110 704 3 -1.1794 18.423543646469177 12.747200820329335 24.346656330200556 0 0 0
2111 704 2 0.5897 17.802843725779173 12.50161350694566 23.66061670218994 0 0 0
2112 704 2 0.5897 19.207520180077662 12.231924602659381 24.156648159028478 0 0 0
2113 705 3 -1.1794 20.8222860028558 11.457721845029122 24.105883068450517 0 0 0
2114 705 2 0.5897 21.103171571139626 11.826575586847115 24.94330975982864 0 0 0
2149 717 3 -1.1794 17.755027715782408 15.351642090256687 23.771850319926894 0 0 0
2150 717 2 0.5897 17.97244489350249 14.425168284444293 23.874845171496258 0 0 0
2151 717 2 0.5897 16.798179670590514 15.376030867784053 23.780734254258633 0 0 0
2152 718 3 -1.1794 21.280024489408717 15.166761962409252 24.07037581250959 0 0 0
2154 718 2 0.5897 21.147531225778696 15.060467004382078 25.01238370163989 0 0 0
2356 786 3 -1.1794 17.587163354868373 9.646066176270645 26.845765902874533 0 0 0
2357 786 2 0.5897 17.67607544494852 9.433550285538098 25.916699913793725 0 0 0
2358 786 2 0.5897 17.886894353859017 10.552536493047434 26.914357522070162 0 0 0
2359 787 3 -1.1794 20.943024668863305 8.933541471147494 27.4144344411167 0 0 0
2360 787 2 0.5897 20.24846857377956 8.902004729927507 26.756536912519547 0 0 0
2361 787 2 0.5897 21.209420209036164 8.020965624671367 27.52610643262864 0 0 0
2401 801 3 -1.1794 18.50412766514079 12.28826619038756 27.171375497854118 0 0 0
2402 801 2 0.5897 18.26118598904258 12.576251540017683 26.291445157971385 0 0 0
2403 801 2 0.5897 17.73021894940273 12.468440590293877 27.705074521569816 0 0 0
2404 802 3 -1.1794 21.121311772090813 12.31547103471963 26.746738749404543 0 0 0
2405 802 2 0.5897 20.242142503732406 12.112716575600178 27.066400982105275 0 0 0
2406 802 2 0.5897 21.68399153175693 11.660928911746566 27.16049948752808 0 0 0
2446 816 3 -1.1794 18.251574296368986 15.601656439087163 26.441406336626315 0 0 0
2447 816 2 0.5897 18.189443339928687 15.563418156960953 25.486990545517457 0 0 0
2448 816 2 0.5897 17.466623428222658 15.149931256187463 26.75129083306376 0 0 0
2449 817 3 -1.1794 20.99660872345423 14.99514330366707 26.70943074735727 0 0 0
2450 817 2 0.5897 20.05801079554479 15.132980105839415 26.581888867907637 0 0 0
2451 817 2 0.5897 21.087525991116184 14.048525821956817 26.81843226896357 0 0 0
2647 883 3 -1.1794 18.151337714089802 8.205834692919508 30.18786047328718 0 0 0
2648 883 2 0.5897 18.61146840464451 8.76859854497358 29.565117754115388 0 0 0
2649 883 2 0.5897 17.231436273733163 8.456713507362121 30.103758876623864 0 0 0
2650 884 3 -1.1794 19.740363796630017 10.491615664913871 29.415246850823188 0 0 0
2651 884 2 0.5897 20.220112612276914 10.02027080991425 28.734139664081923 0 0 0
2652 884 2 0.5897 20.209486403458072 10.287445632010359 30.224240319675477 0 0 0
2686 896 3 -1.1794 17.266102106760403 11.840693464897178 30.276214949095376 0 0 0
2687 896 2 0.5897 17.266013325545707 11.88336726547843 31.23246343705083 0 0 0
2688 896 2 0.5897 17.93779326007312 11.19227502063065 30.06498756332725 0 0 0
2689 897 3 -1.1794 21.070108238035296 12.89505102993588 30.39308194616202 0 0 0
2690 897 2 0.5897 20.45253449214117 12.385229403242642 29.868756385786963 0 0 0
2691 897 2 0.5897 20.650108114323462 12.973480050860283 31.24963370238892 0 0 0
2694 898 2 0.5897 22.75103663864213 12.393187228047463 30.061893901055008 0 0 0
2720 907 2 0.5897 16.080668271477457 14.792092342067711 29.742693877507268 0 0 0
2722 908 3 -1.1794 17.932782375961 15.236645850995695 30.013832236305934 0 0 0
2723 908 2 0.5897 18.101590165107492 15.027986435626241 30.932634223018585 0 0 0
2724 908 2 0.5897 18.783685600501823 15.141511609105844 29.58587768082888 0 0 0
2725 909 3 -1.1794 20.522075976661856 15.28017327559325 29.279349636549423 0 0 0
2726 909 2 0.5897 20.736857509172598 15.268623184846877 28.346629197174934 0 0 0
2727 909 2 0.5897 20.838807645641786 14.439189507174614 29.60898466499132 0 0 0
2454 818 2 0.5897 23.146280578877462 15.550993225401513 26.85921069724732 0 0 0
9135 0 1 0 22.4010994424096 8.827127442774009 30.349256624719256 0 0 0
7404 2468 2 0.5897 7.017163457470347 23.36275441825077 33.0687731202446 0 0 0
2153 718 2 0.5897 22.230771204830518 15.19723359467416 23.963679089739884 0 0 0
2118 706 2 0.5897 23.805671157121584 11.588863278887926 24.42175515025911 0 0 0
2083 695 3 -1.1794 27.081410088600837 9.364864748587365 24.20750230499047 0 0 0
2085 695 2 0.5897 26.49303138529153 9.543881723958735 24.940984123529347 0 0 0
2086 696 3 -1.1794 30.28151674803744 8.623836561611514 24.221249912733377 0 0 0
2087 696 2 0.5897 29.389422637896136 8.828384725114036 24.501535784936745 0 0 0
2116 706 3 -1.1794 24.073031105301045 12.330286796160712 23.878577651081578 0 0 0
2119 707 3 -1.1794 26.78076776777304 12.396245623498208 23.70479044618132 0 0 0
2120 707 2 0.5897 27.036670481844297 11.474850182378718 23.746934286469973 0 0 0
2121 707 2 0.5897 25.839536113691175 12.392108067261448 23.878852867080518 0 0 0
2122 708 3 -1.1794 31.012640087474825 13.055307061307218 25.162817708702445 0 0 0
2123 708 2 0.5897 30.563125985758024 12.493320615267406 24.531675544532636 0 0 0
2124 708 2 0.5897 30.38186167782254 13.747944817814178 25.35929732071169 0 0 0
2155 719 3 -1.1794 23.852107005054837 15.052679168169027 23.885943601800367 0 0 0
2156 719 2 0.5897 23.924763392769453 14.099383577435864 23.839248037916477 0 0 0
2158 720 3 -1.1794 27.588635801781763 15.078972636157578 23.87425145903491 0 0 0
2159 720 2 0.5897 27.299599194728152 14.169695394489825 23.79740273081998 0 0 0
2160 720 2 0.5897 27.396331087841244 15.316061701218885 24.781467418830943 0 0 0
2362 788 3 -1.1794 24.238456627315543 9.237690662256618 26.352267358117583 0 0 0
2363 788 2 0.5897 23.956416326097838 8.335067807965315 26.204087969221444 0 0 0
2364 788 2 0.5897 23.495051930537645 9.652660902018592 26.789738501496874 0 0 0
2365 789 3 -1.1794 26.60501563680232 8.439359688825851 27.711660524683325 0 0 0
2366 789 2 0.5897 25.899567515472274 8.959095088356154 27.3263662805026 0 0 0
2367 789 2 0.5897 27.40694854179047 8.821776555309945 27.355438488378226 0 0 0
2368 790 3 -1.1794 29.327961439945163 8.864214355670876 27.26280585918243 0 0 0
2369 790 2 0.5897 29.56765872062612 8.600962240567316 28.151330181048593 0 0 0
2370 790 2 0.5897 29.482071373044995 9.808710531962035 27.24253114240358 0 0 0
2407 803 3 -1.1794 24.07157680710872 12.500047826609649 26.944982099401944 0 0 0
2408 803 2 0.5897 24.959153945112515 12.157326853762337 26.84019166286248 0 0 0
2409 803 2 0.5897 23.83444074402351 12.280681648584409 27.846024193660188 0 0 0
2410 804 3 -1.1794 26.691753129973463 11.545292196612067 26.890221799167723 0 0 0
2411 804 2 0.5897 27.548950070753193 11.843320485570251 26.58587923785199 0 0 0
2412 804 2 0.5897 26.65349409842186 11.820072015215445 27.80633545781143 0 0 0
2413 805 3 -1.1794 29.647838353645955 11.612718284893283 27.079227171891677 0 0 0
2414 805 2 0.5897 30.219183742287704 12.03730219649686 26.43928590042026 0 0 0
2415 805 2 0.5897 29.966669282272253 11.921099407107308 27.92744872259162 0 0 0
2452 818 3 -1.1794 24.011311752483348 15.233543942473204 26.600021829164792 0 0 0
2453 818 2 0.5897 23.965662465633518 14.285339241680088 26.72272428656555 0 0 0
2455 819 3 -1.1794 27.161245370623256 15.343492003649672 26.537765741381087 0 0 0
2456 819 2 0.5897 26.216648753794992 15.188673126328682 26.538279020248794 0 0 0
2458 820 3 -1.1794 29.931327047815763 15.077373418724012 27.166604722983802 0 0 0
2459 820 2 0.5897 30.25901561130099 15.93933910405924 26.909958641882127 0 0 0
2460 820 2 0.5897 28.994463135855103 15.109380364864736 26.972972490065384 0 0 0
2653 885 3 -1.1794 25.80663440147051 10.065821889444587 29.83671498082969 0 0 0
2654 885 2 0.5897 26.153168203893852 9.388605331888671 29.255746836107097 0 0 0
2655 885 2 0.5897 25.408448070859023 9.581057211338193 30.55968303533254 0 0 0
2692 898 3 -1.1794 23.409478048844434 11.958894678223109 29.5196042403427 0 0 0
2693 898 2 0.5897 24.23506028252569 12.377702579720651 29.763010180520347 0 0 0
2695 899 3 -1.1794 26.286941020974577 12.470580483868744 29.51683707552514 0 0 0
2696 899 2 0.5897 26.1155161681096 11.532345694144684 29.597838319159894 0 0 0
2697 899 2 0.5897 26.85153928373149 12.676579446003835 30.26183718908383 0 0 0
2698 900 3 -1.1794 30.932946508216514 12.65550929674279 29.407999049616045 0 0 0
2699 900 2 0.5897 31.76289019374339 12.776745654193562 29.869223054557438 0 0 0
2700 900 2 0.5897 30.4422474294185 13.458782781662737 29.581778185008233 0 0 0
2728 910 3 -1.1794 26.73168424662675 15.550280685983163 29.932100251479138 0 0 0
2729 910 2 0.5897 26.49633123396955 14.783914240336836 29.40910552997048 0 0 0
2730 910 2 0.5897 27.664829212290336 15.439224457462998 30.11414191947838 0 0 0
2731 911 3 -1.1794 29.855967814373734 15.162572137073752 29.8956367193299 0 0 0
2732 911 2 0.5897 29.83054884188315 15.224882652480517 28.94080522913216 0 0 0
2733 911 2 0.5897 30.779005990980533 15.281556643343817 30.119411326694745 0 0 0
9137 0 1 0 28.979979471818623 10.25933402850424 30.45634022829334 0 0 0
2157 719 2 0.5897 24.07160836006787 15.265953180007273 24.79289742494608 0 0 0
2084 695 2 0.5897 27.039470856268387 8.415538832539951 24.092371805696587 0 0 0
8063 2688 2 0.5897 22.1147331815859 23.400779843021116 39.12941447109038 0 0 0
2090 697 2 0.5897 35.986859533641535 8.380214948751822 23.813259944139972 0 0 0
6766 2256 3 -1.1794 18.255403742009804 23.395868012149005 27.40630120656428 0 0 0
2125 709 3 -1.1794 33.55987177589744 11.398637227823022 24.365425748434195 0 0 0
2126 709 2 0.5897 33.59798441600324 12.284132959783095 24.72691811189878 0 0 0
2127 709 2 0.5897 33.26774521868695 10.853536724005883 25.09601414662606 0 0 0
2129 710 2 0.5897 36.18649091753944 12.715187628571655 24.60196480011361 0 0 0
2130 710 2 0.5897 35.37935263553104 11.676948488810341 23.851976440669393 0 0 0
2161 721 3 -1.1794 33.54064312904292 14.099536216777965 24.867816353291865 0 0 0
2162 721 2 0.5897 32.673463988746086 13.772784938534894 24.628095426217723 0 0 0
2164 722 3 -1.1794 35.908111130206755 15.265957435377986 24.026508927220387 0 0 0
2166 722 2 0.5897 35.109935231168315 14.77476859317046 24.221138491100277 0 0 0
2371 791 3 -1.1794 32.884403727790584 10.318507368323466 26.64575593820923 0 0 0
2372 791 2 0.5897 32.188427276063344 9.661409615212863 26.637318928359356 0 0 0
2373 791 2 0.5897 33.69425248223527 9.81101656674148 26.592558373726657 0 0 0
2374 792 3 -1.1794 35.541772623321066 9.363631645544256 26.88643018734664 0 0 0
2375 792 2 0.5897 36.45121250851174 9.151238793564566 26.67657226659581 0 0 0
2376 792 2 0.5897 35.413349564954686 9.021256833018619 27.771031324921264 0 0 0
2377 793 3 -1.1794 38.39293297276935 9.511360154234607 27.121901048675472 0 0 0
2378 793 2 0.5897 39.10853620595343 9.098653329102122 26.638354729396614 0 0 0
2379 793 2 0.5897 38.51714433558473 9.223648629664742 28.026348686905312 0 0 0
2416 806 3 -1.1794 33.549482793045065 12.818926953812204 27.736756740082747 0 0 0
2417 806 2 0.5897 33.08941684022349 12.08018773570945 27.338214806872582 0 0 0
2418 806 2 0.5897 33.05766077061737 13.589418970789138 27.452705511979207 0 0 0
2419 807 3 -1.1794 35.911000753370196 12.18847113463054 26.503999472292506 0 0 0
2420 807 2 0.5897 35.96574780500305 11.236985320347184 26.59293441043498 0 0 0
2421 807 2 0.5897 35.05520774404391 12.414703620613892 26.868237244604554 0 0 0
2424 808 2 0.5897 39.08445266213734 11.238853790385328 27.32423107559626 0 0 0
2461 821 3 -1.1794 33.21132172698217 15.61344588206601 27.268869996464147 0 0 0
2462 821 2 0.5897 34.15572101934135 15.475976522775744 27.19508549618082 0 0 0
2463 821 2 0.5897 33.02557419305134 15.50762765450576 28.201893186138747 0 0 0
2464 822 3 -1.1794 35.82662178313688 14.966687654160364 26.865510405527218 0 0 0
2465 822 2 0.5897 36.063802026779776 15.204292925716995 25.96911633220031 0 0 0
2466 822 2 0.5897 36.08432286732546 14.048398383438027 26.946552944480747 0 0 0
2467 823 3 -1.1794 38.825122158062875 14.542230594389556 27.19316726462076 0 0 0
2468 823 2 0.5897 38.56724541525446 15.36321783144833 26.77398782919317 0 0 0
2656 886 3 -1.1794 32.23219229093968 9.584680583325097 29.97150004200011 0 0 0
2657 886 2 0.5897 32.77966580246777 9.469729515300246 29.194781967343154 0 0 0
2658 886 2 0.5897 32.81791886496221 9.404376810479752 30.706787875303693 0 0 0
2659 887 3 -1.1794 35.42217264000783 9.064190333046765 29.620318245230855 0 0 0
2660 887 2 0.5897 36.27551058103971 8.631021914048942 29.64060376410009 0 0 0
2661 887 2 0.5897 35.61600732292164 9.984656627901584 29.79752449901172 0 0 0
2663 888 2 0.5897 39.10047724719336 9.987891131995593 29.74672519754435 0 0 0
2664 888 2 0.5897 38.75918827529243 8.851366171379901 30.6867933217978 0 0 0
2701 901 3 -1.1794 33.48976514168595 12.06781386326257 30.220079852940966 0 0 0
2702 901 2 0.5897 32.96526485976901 11.26723336747385 30.23430211330274 0 0 0
2703 901 2 0.5897 33.44208841585478 12.369872222609805 29.31304093443094 0 0 0
2704 902 3 -1.1794 36.55254898447328 11.92008692858545 29.78442251065305 0 0 0
2705 902 2 0.5897 35.836660528509185 12.084711043938354 29.17071696184464 0 0 0
2706 902 2 0.5897 36.14060573356559 11.952099641484704 30.647851631422135 0 0 0
2709 903 2 0.5897 38.397570983333836 11.897487064462869 30.02739585090381 0 0 0
2734 912 3 -1.1794 32.70550576814033 15.12165942673161 30.130809826680565 0 0 0
2735 912 2 0.5897 33.53821218320835 14.65334025123905 30.190047177549207 0 0 0
2736 912 2 0.5897 32.42326792972745 15.225278399687337 31.039565462973943 0 0 0
2737 913 3 -1.1794 35.3755028018488 14.327290779824537 29.966529035901438 0 0 0
2738 913 2 0.5897 36.11700852424964 13.744238017426664 29.803890174111178 0 0 0
2739 913 2 0.5897 35.50839151763274 15.058540341143829 29.36333077230229 0 0 0
2742 914 2 0.5897 38.55748802792295 15.356090792200646 28.813373355738687 0 0 0
4141 1381 3 -1.1794 42.13608868856473 18.00582477225998 44.73732818654263 0 0 0
2423 808 2 0.5897 39.10793209617145 12.749800695277315 27.23264343250716 0 0 0
2662 888 3 -1.1794 38.7784918981426 9.086556940673956 29.75913789344255 0 0 0
2741 914 2 0.5897 38.7266909579634 15.532072620612805 30.30746037716381 0 0 0
2163 721 2 0.5897 33.37287328892568 14.742034316326809 25.55722292954179 0 0 0
2422 808 3 -1.1794 39.66900940483881 11.992883669702776 27.401471619781034 0 0 0
2707 903 3 -1.1794 39.34544396209958 11.765136675532014 30.04327602959433 0 0 0
2095 699 3 -1.1794 43.41964646447479 9.737850574936418 24.13730260796174 0 0 0
2097 699 2 0.5897 43.02754658015953 9.416859271373548 24.94937043338085 0 0 0
2131 711 3 -1.1794 42.46319186020252 12.220191945167338 23.702910909766945 0 0 0
2133 711 2 0.5897 42.23434371314107 12.400088699827403 24.614775793325595 0 0 0
2134 712 3 -1.1794 45.15361414828675 12.030049627743923 24.19511353942047 0 0 0
2135 712 2 0.5897 44.24208981718153 12.222643370181826 23.97542529396396 0 0 0
2136 712 2 0.5897 45.181773453606105 11.077901321898581 24.28920162581301 0 0 0
2167 723 3 -1.1794 41.89746098920479 15.308970745432614 25.168420558661126 0 0 0
2168 723 2 0.5897 42.70486591987642 15.052297354008514 24.722945081323857 0 0 0
2170 724 3 -1.1794 44.932717721440206 14.898272685958446 24.154858778184977 0 0 0
2172 724 2 0.5897 44.876193485803014 15.128124346885848 25.082331222547747 0 0 0
2380 794 3 -1.1794 42.40485059504673 9.125455173046502 26.968338887411385 0 0 0
2381 794 2 0.5897 43.35952313338045 9.056525664903027 26.977340440158507 0 0 0
2382 794 2 0.5897 42.16817394990218 9.299084589437047 27.879420085620385 0 0 0
2383 795 3 -1.1794 45.5711847228957 9.194201347302954 26.533509984114936 0 0 0
2384 795 2 0.5897 45.76219814217063 8.288648223970748 26.77788662680003 0 0 0
2385 795 2 0.5897 45.61084018140233 9.678754804349714 27.358050696311626 0 0 0
2425 809 3 -1.1794 42.15489368829668 11.821417419506343 26.610104873263065 0 0 0
2426 809 2 0.5897 42.34568315735014 10.898541798846857 26.777830649012287 0 0 0
2427 809 2 0.5897 41.228944917615785 11.919250599812719 26.83209486889559 0 0 0
2428 810 3 -1.1794 44.93643367431801 12.39025401035673 26.953328142238732 0 0 0
2429 810 2 0.5897 43.99651746238057 12.23484978808002 27.046277316746444 0 0 0
2430 810 2 0.5897 45.11978231127668 12.208236997487194 26.031652265818785 0 0 0
2469 823 2 0.5897 39.778644037991114 14.59513618807799 27.258197723035313 0 0 0
2470 824 3 -1.1794 41.46227674193867 14.505579221417323 27.632076713501338 0 0 0
2471 824 2 0.5897 41.80039436142711 13.610206425794093 27.617383000458673 0 0 0
2473 825 3 -1.1794 44.535804669628725 15.052451349629518 26.838851840102905 0 0 0
2474 825 2 0.5897 44.506833066434766 15.361016436396165 27.744489796608317 0 0 0
2475 825 2 0.5897 44.87547589967552 14.159655292161773 26.90025693103358 0 0 0
2665 889 3 -1.1794 41.980547324183384 9.565394015926941 29.535021501383746 0 0 0
2666 889 2 0.5897 42.90210000226256 9.375272842042955 29.710596330848286 0 0 0
2667 889 2 0.5897 41.527058105527296 8.74192169019087 29.715223526668016 0 0 0
2668 890 3 -1.1794 44.61004272919703 8.663006561921332 29.810630550706627 0 0 0
2669 890 2 0.5897 44.78651295401583 7.734367029839445 29.659903149739108 0 0 0
2670 890 2 0.5897 44.8003036207558 8.795800310773103 30.73928468236815 0 0 0
2708 903 2 0.5897 39.6301450762635 11.961363054073884 29.15071098548415 0 0 0
2743 915 3 -1.1794 42.1889747792186 15.633130751783849 30.03185717915922 0 0 0
2744 915 2 0.5897 41.85613867105325 15.102876464570558 30.755930671972358 0 0 0
2745 915 2 0.5897 41.90075663269511 15.171776128138802 29.244256932686493 0 0 0
2746 916 3 -1.1794 45.01296978452704 15.419961937923354 29.48371275660148 0 0 0
2747 916 2 0.5897 45.56943588533148 14.862356666400766 30.027453331263533 0 0 0
2748 916 2 0.5897 44.14283923206862 15.34574902149623 29.875629778321468 0 0 0
9138 0 1 0 40.269943560252564 8.15170150326096 24.62271637905958 0 0 0
2169 723 2 0.5897 41.279043200325596 15.487990524866195 24.46008211374489 0 0 0
2472 824 2 0.5897 41.733697921083134 14.878399232012255 26.793287218602106 0 0 0
9076 0 1 0 43.09545178840024 12.527902126832934 29.939578928947043 0 0 0
2171 724 2 0.5897 45.301802113375636 14.015114301030998 24.148542542579857 0 0 0
2132 711 2 0.5897 42.74397481723601 11.305100666031976 23.70199291936595 0 0 0
9065 0 1 0 39.14543689622673 13.452059755906053 24.239003516796096 0 0 0
6761 2254 2 0.5897 13.396676837113457 22.79923311019182 27.228764247197823 0 0 0
2434 812 3 -1.1794 5.9761630631262 15.827193540370425 28.34138101813484 0 0 0
2173 725 3 -1.1794 2.8167807961770497 18.502659323899653 24.1245537719624 0 0 0
2175 725 2 0.5897 2.748925725360803 18.69625585949376 25.05951265542832 0 0 0
2176 726 3 -1.1794 5.524183550540095 18.473484879452464 23.898303071550018 0 0 0
2178 726 2 0.5897 6.055246413320403 18.25478154091699 24.664053251643235 0 0 0
2218 740 3 -1.1794 2.0881893490746366 21.53887531588505 24.159573797093465 0 0 0
2220 740 2 0.5897 1.919927740732736 20.8446125765105 24.796691914141686 0 0 0
2221 741 3 -1.1794 5.219326029730334 21.930000385816026 23.553188302176412 0 0 0
2223 741 2 0.5897 5.237421616964779 21.313988988619453 24.285605125665658 0 0 0
2476 826 3 -1.1794 6.041067699930701 18.315292609140496 26.809121330293475 0 0 0
2477 826 2 0.5897 6.982660492820308 18.223376249254542 26.95467793776594 0 0 0
2478 826 2 0.5897 5.662788531162313 17.51452717919036 27.172317563757524 0 0 0
2512 838 3 -1.1794 2.770820604666107 19.649908893415542 26.47807508278645 0 0 0
2513 838 2 0.5897 3.3073456646636217 20.43859779356413 26.557715702753818 0 0 0
2514 838 2 0.5897 2.778666478834589 19.26482261538334 27.354362101718312 0 0 0
2515 839 3 -1.1794 5.907278582045126 20.972496449448176 26.07275804275911 0 0 0
2516 839 2 0.5897 5.78102160557239 20.057023316470502 26.32215745486065 0 0 0
2517 839 2 0.5897 6.676231362917382 21.252621654241587 26.569218874422013 0 0 0
2749 917 3 -1.1794 2.7119934524819533 18.62537133341384 29.90170918968912 0 0 0
2750 917 2 0.5897 3.616873171525082 18.397779979641502 29.688104964794295 0 0 0
2751 917 2 0.5897 2.6680033928230227 18.564218765255234 30.855940366790957 0 0 0
2752 918 3 -1.1794 5.405072020238308 17.59506127295779 30.355198251887558 0 0 0
2753 918 2 0.5897 5.771307406246935 16.92635807728922 29.77645667082489 0 0 0
2754 918 2 0.5897 5.732632664984254 17.365382515986177 31.224786546607156 0 0 0
2782 928 3 -1.1794 1.2687265842053979 21.064596892940898 30.81459452296298 0 0 0
2783 928 2 0.5897 1.7004996205893346 20.403160435255398 30.27394100623223 0 0 0
2784 928 2 0.5897 0.651431740684518 21.493409472187906 30.221889928654047 0 0 0
2785 929 3 -1.1794 6.752572309652993 19.813490975790288 30.313537940254022 0 0 0
2786 929 2 0.5897 6.210512375042088 19.027878032207205 30.241321402107335 0 0 0
2787 929 2 0.5897 6.635215615452005 20.263761719201465 29.477047841198647 0 0 0
9075 0 1 0 0.6798861243952077 15.9887702144976 26.158410959995372 0 0 0
9114 0 1 0 4.069565461072341 21.88125680914744 28.79004765950789 0 0 0
6434 2145 2 0.5897 2.3708414358336465 23.31719997467599 23.995861551284356 0 0 0
2174 725 2 0.5897 3.7562705530657174 18.524309129198205 23.94255859908294 0 0 0
6441 2147 2 0.5897 7.063340635030985 22.388203675862265 24.729171695293523 0 0 0
6437 2146 2 0.5897 5.1562203313742065 23.345605925216518 24.573705227895392 0 0 0
2717 906 2 0.5897 11.843231712623819 16.4158811305235 29.731440421644482 0 0 0
6439 2147 3 -1.1794 7.961939642761974 22.645068783067906 24.93598708175682 0 0 0
2179 727 3 -1.1794 8.987166906754807 17.67463954147448 24.468814337748704 0 0 0
2180 727 2 0.5897 9.940871758525788 17.670489074127918 24.387184863010138 0 0 0
2181 727 2 0.5897 8.825152609742869 17.513150284472868 25.398279818193647 0 0 0
2182 728 3 -1.1794 11.747989062671307 17.66496947059951 24.373214952294866 0 0 0
2184 728 2 0.5897 11.773885216107036 17.7254178294712 25.328153335348862 0 0 0
2185 729 3 -1.1794 14.301488023537704 18.52455546297353 24.128374768600775 0 0 0
2187 729 2 0.5897 14.55012167958283 18.415952503431537 25.04631738654181 0 0 0
2224 742 3 -1.1794 9.744469104816107 20.43722301515303 25.42825062127611 0 0 0
2225 742 2 0.5897 9.39309573319577 19.64649976135248 25.018951235528537 0 0 0
2226 742 2 0.5897 9.142202666761278 21.132463124449302 25.163392111487866 0 0 0
2227 743 3 -1.1794 12.164996687778164 21.505211163472826 24.61621390929695 0 0 0
2229 743 2 0.5897 11.322185429298694 21.145690472167136 24.893063922641094 0 0 0
7421 2474 2 0.5897 35.10765755848978 23.314132758166306 33.897969506711384 0 0 0
2231 744 2 0.5897 14.73091067526627 20.228285195543133 23.617842391077403 0 0 0
2479 827 3 -1.1794 8.932734188685364 17.853861684409523 27.143670656126247 0 0 0
2480 827 2 0.5897 9.879861270593343 17.8344017262082 27.00654473470878 0 0 0
2481 827 2 0.5897 8.813567702062207 18.404231698780894 27.917701743745816 0 0 0
2482 828 3 -1.1794 11.627037238462798 17.772014285813313 27.00593582804092 0 0 0
2483 828 2 0.5897 11.949255646931626 16.87143125908755 27.042779139914227 0 0 0
2484 828 2 0.5897 11.913429277234119 18.16331935154478 27.83121873385195 0 0 0
2485 829 3 -1.1794 14.713773594578571 18.446409592458927 26.827382558773472 0 0 0
2487 829 2 0.5897 14.426514758224071 17.626765639334522 27.22974825993233 0 0 0
2518 840 3 -1.1794 8.232941009707268 20.563479012679604 27.812442673932754 0 0 0
2519 840 2 0.5897 8.781801249936839 20.929852166505206 28.50580793826602 0 0 0
2520 840 2 0.5897 8.832951730398648 20.424228284472587 27.079755954456637 0 0 0
2521 841 3 -1.1794 13.323807670118162 20.78365356917269 27.094939007264887 0 0 0
2522 841 2 0.5897 13.010583133347552 20.960864319901745 26.20796676290234 0 0 0
2523 841 2 0.5897 13.678620571704277 19.895717683662806 27.051225655689812 0 0 0
2755 919 3 -1.1794 9.195848359937061 18.41642180828917 29.7820700916798 0 0 0
2756 919 2 0.5897 9.038628525069338 18.57166684845263 30.713420077982338 0 0 0
2757 919 2 0.5897 8.950110405396389 17.50129331677802 29.64648040611014 0 0 0
2758 920 3 -1.1794 11.847052359883538 18.095349912970526 29.72133130779378 0 0 0
2759 920 2 0.5897 10.90754116298992 18.2730902281142 29.677070375404014 0 0 0
2760 920 2 0.5897 12.071808567788667 18.22054858222597 30.643308474633482 0 0 0
2788 930 3 -1.1794 9.092993653456933 21.39946981209728 30.58371346200695 0 0 0
2789 930 2 0.5897 8.544820171319563 20.617006828752285 30.524629919344175 0 0 0
2790 930 2 0.5897 9.96703809072158 21.09957079657468 30.334031295808362 0 0 0
2791 931 3 -1.1794 11.704215016630496 21.248777789839227 29.498713070446108 0 0 0
2792 931 2 0.5897 12.298951312365814 20.98736209702269 28.795731218630312 0 0 0
2793 931 2 0.5897 12.143600938775906 20.96828803194725 30.301519679064835 0 0 0
2794 932 3 -1.1794 14.844937663021271 20.906923395547828 30.2977449188115 0 0 0
2795 932 2 0.5897 15.04223042695271 20.691917586381862 31.209380956084292 0 0 0
2796 932 2 0.5897 14.663269868578432 21.846683534265235 30.306718054800026 0 0 0
7076 2359 2 0.5897 8.733515523430452 23.183693282718 30.037438918361353 0 0 0
7079 2360 2 0.5897 11.631685464196904 23.123331482555606 30.462240887888502 0 0 0
2183 728 2 0.5897 12.553727982670459 18.09299565173636 24.083714889708144 0 0 0
9097 0 1 0 10.517361458599103 23.23315775184411 27.09567481255217 0 0 0
2186 729 2 0.5897 14.846876378466115 17.89556419963838 23.655983632307525 0 0 0
6440 2147 2 0.5897 8.164212803640686 23.33794153152511 24.307302055800047 0 0 0
2228 743 2 0.5897 12.454303936442779 20.924194307218364 23.912685240233767 0 0 0
2486 829 2 0.5897 15.666491870863533 18.438010069699434 26.91952961338712 0 0 0
6444 2148 2 0.5897 12.665725137468213 23.179043663671898 24.406388318457527 0 0 0
2188 730 3 -1.1794 17.80895568728975 18.31505372620774 23.84724136296078 0 0 0
2190 730 2 0.5897 17.678587296274294 18.265801271501463 24.794241978361693 0 0 0
2191 731 3 -1.1794 21.138821010829403 17.92659092063536 24.03596566758126 0 0 0
2192 731 2 0.5897 21.080437342587473 16.971221115504367 24.026381929493414 0 0 0
2193 731 2 0.5897 21.121953775143606 18.15875474062049 24.96443080096711 0 0 0
2196 732 2 0.5897 22.91147804115407 18.01627880761296 24.084473334959263 0 0 0
2233 745 3 -1.1794 17.769932690344973 21.034477479951345 24.066654492474218 0 0 0
2234 745 2 0.5897 16.912697592769828 21.40310179997256 23.85335639969981 0 0 0
2235 745 2 0.5897 17.660478843693667 20.090482274093176 23.952090922875705 0 0 0
2236 746 3 -1.1794 20.51981607828075 20.79741277650225 23.701298382921014 0 0 0
2238 746 2 0.5897 19.58022856719997 20.979918476749795 23.711315284436175 0 0 0
2488 830 3 -1.1794 17.492017781834765 18.147404639913194 26.586520391164818 0 0 0
2489 830 2 0.5897 17.673856973477736 17.20793759009672 26.562685357316592 0 0 0
2490 830 2 0.5897 18.14022162056861 18.501945167933425 27.195096344865853 0 0 0
2491 831 3 -1.1794 21.069946784767232 18.51506392203223 26.61020068153175 0 0 0
2492 831 2 0.5897 21.371325760220866 19.422721873659473 26.649703516904047 0 0 0
2493 831 2 0.5897 20.42782139689886 18.44444804158513 27.316544682926605 0 0 0
2524 842 3 -1.1794 18.947022461578502 20.762842899701333 27.031558466942197 0 0 0
2525 842 2 0.5897 18.396223335098785 20.65680499151468 27.807192534078766 0 0 0
2526 842 2 0.5897 18.34333752990115 20.672089827016517 26.294293057982372 0 0 0
2527 843 3 -1.1794 21.56586291708308 21.27758268975494 26.23740223951195 0 0 0
2528 843 2 0.5897 21.709111413044333 21.186340795231708 25.29539020675133 0 0 0
2529 843 2 0.5897 20.632876050482622 21.099926757237956 26.356590149535453 0 0 0
2761 921 3 -1.1794 19.36675235631496 18.148333656294575 28.68363761866257 0 0 0
2762 921 2 0.5897 20.117488215903805 18.081749674202186 29.273717522541304 0 0 0
2763 921 2 0.5897 18.753462260236798 17.484869240059624 28.999742203262528 0 0 0
2764 922 3 -1.1794 21.53097427617605 17.518339101727587 30.30315476785194 0 0 0
2765 922 2 0.5897 21.249497009025397 16.64297089152794 30.037197969334652 0 0 0
2766 922 2 0.5897 22.470218046922174 17.534592203115086 30.1193371631891 0 0 0
2797 933 3 -1.1794 17.385319189058908 21.05811678144527 29.25661672789469 0 0 0
2798 933 2 0.5897 17.67925673889536 21.832289634682205 29.736709399837753 0 0 0
2799 933 2 0.5897 16.48536792806955 20.919934998592055 29.551956197149988 0 0 0
2800 934 3 -1.1794 21.75410216128095 21.614533168206968 30.22544163715619 0 0 0
2801 934 2 0.5897 21.126533054012707 20.927761824221967 30.000199560163953 0 0 0
2802 934 2 0.5897 21.77781801322638 21.613509540506175 31.18234730723069 0 0 0
2805 935 2 0.5897 23.49933341291463 20.81678787261447 30.25525366722419 0 0 0
2189 730 2 0.5897 17.947951896885396 17.4074927922896 23.576603085972838 0 0 0
6770 2257 2 0.5897 21.362805727777175 23.058022938360946 26.498582966901893 0 0 0
7089 2363 2 0.5897 21.69135631201298 23.38194550932172 29.71069127396279 0 0 0
9086 0 1 0 15.923299223955578 17.767383988176036 30.11170523188002 0 0 0
2532 844 2 0.5897 23.587485060331556 21.31757502487183 26.798902378560665 0 0 0
6767 2256 2 0.5897 18.533157860054043 22.479910026892806 27.396027687803798 0 0 0
2237 746 2 0.5897 20.57870277450151 19.842028303762383 23.698982810346866 0 0 0
2457 819 2 0.5897 27.250686871166717 16.282100526367802 26.70283018183234 0 0 0
2240 747 2 0.5897 24.73975492322528 21.1335348328471 24.32643715211412 0 0 0
2194 732 3 -1.1794 23.846311590800195 18.206213546353943 24.005461259733806 0 0 0
2197 733 3 -1.1794 26.87302020736323 18.202584189219838 23.994057895520896 0 0 0
2198 733 2 0.5897 25.93740785878032 18.217230951239873 24.195670178923866 0 0 0
6785 2262 2 0.5897 38.41673411817303 23.245668504324662 26.781461687682466 0 0 0
2200 734 3 -1.1794 29.89534789739121 18.035173181235315 23.882322695136732 0 0 0
2201 734 2 0.5897 29.673901921168756 18.957028119031694 24.01414506616083 0 0 0
2202 734 2 0.5897 29.055248992821607 17.578271154255848 23.923629700539706 0 0 0
2239 747 3 -1.1794 23.89784991609696 20.848181999214273 24.681404196974427 0 0 0
2241 747 2 0.5897 23.85304415232494 19.915185436194815 24.472258949648978 0 0 0
2242 748 3 -1.1794 26.354773294815708 21.43873219630657 23.821532256989943 0 0 0
2243 748 2 0.5897 26.990907083748283 21.377475448767953 24.534142830787047 0 0 0
2245 749 3 -1.1794 29.45170153641656 20.616179339023056 24.307037838407425 0 0 0
2246 749 2 0.5897 29.641781014839577 21.524991505064833 24.074310176817818 0 0 0
2247 749 2 0.5897 29.62386456616524 20.568214766414812 25.247405437797443 0 0 0
2494 832 3 -1.1794 27.438545218441476 18.006662945750506 26.96208843447231 0 0 0
2495 832 2 0.5897 27.11125942143531 18.67151935124154 27.56796166283089 0 0 0
2496 832 2 0.5897 27.24355013271744 18.357169531029804 26.092977023817316 0 0 0
2530 844 3 -1.1794 24.332169697857797 21.430567026232975 27.389587984450806 0 0 0
2531 844 2 0.5897 25.095926149509204 21.20401595374449 26.858944430113844 0 0 0
2533 845 3 -1.1794 27.255704646292468 21.03478285988248 26.722972905966362 0 0 0
2534 845 2 0.5897 28.165875901994976 20.74560312431001 26.658202024198104 0 0 0
2535 845 2 0.5897 27.096915253892142 21.118790018451243 27.663164704427388 0 0 0
2536 846 3 -1.1794 30.00549366519262 20.729721084009046 26.88173497259085 0 0 0
2537 846 2 0.5897 30.91364014472904 20.98238270259866 26.71541009811542 0 0 0
2538 846 2 0.5897 29.766424555792916 21.204031330498278 27.67804377368137 0 0 0
2767 923 3 -1.1794 24.345863245430298 17.800296503673454 30.366159800463 0 0 0
2768 923 2 0.5897 24.474769735302562 18.731136957677524 30.18407808838711 0 0 0
2769 923 2 0.5897 25.076039288919237 17.366113809996737 29.925069649705193 0 0 0
2803 935 3 -1.1794 24.34887160916605 20.491125650836565 29.95782993661571 0 0 0
2804 935 2 0.5897 24.389306520402172 20.73562046996376 29.033265554308237 0 0 0
2806 936 3 -1.1794 26.830164581658817 21.31300099142954 29.427083987107544 0 0 0
2807 936 2 0.5897 26.036620756111546 20.917706893644237 29.78800320557184 0 0 0
2808 936 2 0.5897 26.746195149800243 22.245300164945927 29.627082272999466 0 0 0
2809 937 3 -1.1794 29.512994524398092 21.983424263844203 29.180493143407283 0 0 0
2810 937 2 0.5897 30.290408470385238 21.510135208250855 29.476902709983474 0 0 0
2811 937 2 0.5897 28.79140230022229 21.591616948994783 29.67245298347564 0 0 0
4146 1382 2 0.5897 44.998687371322205 18.37296002704112 45.98980882894385 0 0 0
9145 0 1 0 29.195509055078105 18.488232109990395 29.947195719417202 0 0 0
6457 2153 3 -1.1794 30.149800452391695 23.222389429906784 24.207972453871232 0 0 0
6773 2258 2 0.5897 24.299860726584168 23.23792176735971 26.98407233621101 0 0 0
4145 1382 2 0.5897 45.08234744141313 17.354331558350804 44.872986316978924 0 0 0
2740 914 3 -1.1794 38.449722103709746 15.995794265417812 29.517218421873565 0 0 0
2203 735 3 -1.1794 32.550918013950614 19.07486846088688 24.93459742862835 0 0 0
2204 735 2 0.5897 33.208886123552915 18.642774028005384 24.389982952523354 0 0 0
2205 735 2 0.5897 31.71295306583703 18.787372660191373 24.572114884653658 0 0 0
2206 736 3 -1.1794 35.28631183418249 17.941459229190546 23.68765385818756 0 0 0
2207 736 2 0.5897 35.5265015297692 17.022571108838985 23.806756450234587 0 0 0
2208 736 2 0.5897 35.69324075095562 18.39361315614686 24.426705657245776 0 0 0
2210 737 2 0.5897 38.91672503107855 17.728645252931994 25.326355633511344 0 0 0
2248 750 3 -1.1794 33.448572506190935 21.458111545870242 23.77933366956153 0 0 0
2249 750 2 0.5897 32.97096573864263 20.73327632449376 24.182741073536093 0 0 0
2250 750 2 0.5897 34.33161124419399 21.395844844342605 24.143472841247807 0 0 0
2251 751 3 -1.1794 36.09459164785629 21.05978832405114 24.887369961771384 0 0 0
2252 751 2 0.5897 36.90816341518006 20.900097241040125 24.409006314105792 0 0 0
2253 751 2 0.5897 36.080843712473076 20.387523133852586 25.568621095265943 0 0 0
2254 752 3 -1.1794 38.407946871515215 20.49604382088112 23.824524558182784 0 0 0
2255 752 2 0.5897 38.7079674523129 20.35254581850033 24.722092331445253 0 0 0
2497 833 3 -1.1794 32.93954453963189 18.37798092892628 27.605850757330984 0 0 0
2498 833 2 0.5897 33.08669069868898 17.440776434664325 27.478462999297193 0 0 0
2499 833 2 0.5897 32.565517268280935 18.67701734137493 26.7770487669252 0 0 0
2500 834 3 -1.1794 35.89037212307432 18.72722063530408 26.676135966066834 0 0 0
2501 834 2 0.5897 35.244901972660884 18.305630751065934 27.243465327340616 0 0 0
2502 834 2 0.5897 36.736451308027824 18.460101246037116 27.03534268066555 0 0 0
2503 835 3 -1.1794 38.909501002769915 17.504411421938553 27.30852194319621 0 0 0
2505 835 2 0.5897 38.62731506749099 17.19001147951039 28.167448979950503 0 0 0
2539 847 3 -1.1794 32.785330533091994 21.23501293348746 26.872165678748424 0 0 0
2540 847 2 0.5897 32.696328501476025 21.06886457565598 27.810624659164386 0 0 0
2541 847 2 0.5897 33.213683027856824 20.450734799813148 26.529158646636237 0 0 0
2542 848 3 -1.1794 38.93877350913322 20.303937585097277 26.535278764049266 0 0 0
2543 848 2 0.5897 39.11800507910558 21.199549616749174 26.82161253005555 0 0 0
2770 924 3 -1.1794 32.96958620106566 18.43120741336849 30.344749110319405 0 0 0
2771 924 2 0.5897 32.72289460501441 18.45746555463947 29.420255841620467 0 0 0
2772 924 2 0.5897 32.18317900325172 18.121830534749765 30.794284021122678 0 0 0
2773 925 3 -1.1794 35.23530310189448 17.03760620597901 29.279561375564416 0 0 0
2774 925 2 0.5897 34.48725171538131 17.501100169456734 29.656157142747563 0 0 0
2775 925 2 0.5897 35.89302082859636 17.03844900641698 29.975002653926182 0 0 0
2812 938 3 -1.1794 32.22135369620021 21.105715207801225 29.546628142973564 0 0 0
2813 938 2 0.5897 32.68179822387968 20.524770129610967 30.152206808968693 0 0 0
2814 938 2 0.5897 32.510938327884716 21.98486239211747 29.790498729561758 0 0 0
2815 939 3 -1.1794 35.651173711636275 21.63576381192159 28.90775983021065 0 0 0
2816 939 2 0.5897 35.975914566380546 20.986120202342114 28.284270860633256 0 0 0
2817 939 2 0.5897 35.15985989953783 21.12572350356811 29.55173341735303 0 0 0
6461 2154 2 0.5897 33.048675749482534 23.158065570403178 23.97513589072167 0 0 0
6779 2260 2 0.5897 33.263562554264446 22.97035874974539 26.804908437874317 0 0 0
9104 0 1 0 37.43434264418472 19.157769921599577 30.230766777276642 0 0 0
2256 752 2 0.5897 38.59638495055107 21.4187264446357 23.65311916432862 0 0 0
2544 848 2 0.5897 39.28616524865657 19.7535363955684 27.23714012906172 0 0 0
4144 1382 3 -1.1794 44.8897577420033 18.27627524692066 45.04375441666483 0 0 0
7100 2367 2 0.5897 35.824541147568915 23.189963147322224 29.99762205288102 0 0 0
2217 739 2 0.5897 45.036458714181954 17.434501685436032 24.13226138495155 0 0 0
2209 737 3 -1.1794 39.24777658817824 17.59759853924676 24.43783774436694 0 0 0
2818 940 3 -1.1794 39.959142113134014 21.111994361191385 29.37991581897125 0 0 0
2819 940 2 0.5897 40.81915766586132 20.944735510407156 29.76544113839536 0 0 0
2212 738 3 -1.1794 41.67385154292524 19.004596327165512 24.46977324490198 0 0 0
2213 738 2 0.5897 40.88810198664026 18.473988811353124 24.338293086028855 0 0 0
2214 738 2 0.5897 42.397977265311845 18.421885995026315 24.241031208203033 0 0 0
2215 739 3 -1.1794 44.77876444508071 18.276240191691876 24.508162809696778 0 0 0
2216 739 2 0.5897 44.810964265208455 18.136372584911754 25.454541894772085 0 0 0
2257 753 3 -1.1794 41.96402973847161 21.758797869741997 24.26497409865629 0 0 0
2258 753 2 0.5897 42.91350909111064 21.720768549990083 24.380189625304396 0 0 0
2259 753 2 0.5897 41.686107286684575 20.842851646163243 24.259185742372193 0 0 0
2260 754 3 -1.1794 44.72555870626347 21.237892885939925 24.06640214484618 0 0 0
2262 754 2 0.5897 44.81346118257428 20.32069491498396 24.325733877743584 0 0 0
2504 835 2 0.5897 39.8607655115714 17.581562694051566 27.381839105340404 0 0 0
2506 836 3 -1.1794 41.71770542923656 18.433296284834668 27.275867580604984 0 0 0
2507 836 2 0.5897 41.737656939856485 18.58300189000657 26.33065752301446 0 0 0
2508 836 2 0.5897 42.63619945462076 18.320021393743822 27.520345672963266 0 0 0
2509 837 3 -1.1794 45.219655636272 18.19237598749559 27.226492799812366 0 0 0
2510 837 2 0.5897 46.12113373958438 18.078274719514887 26.925577195868115 0 0 0
2511 837 2 0.5897 45.30001299964275 18.36807361566719 28.16399281000628 0 0 0
2545 849 3 -1.1794 41.96093744324924 21.42434722427363 27.490072527437228 0 0 0
2546 849 2 0.5897 41.175387770222436 21.71666460424971 27.952343507167758 0 0 0
2547 849 2 0.5897 41.786360758344294 20.507867354241984 27.27601744071008 0 0 0
2776 926 3 -1.1794 42.33747068257938 18.33592279014986 30.072974964054676 0 0 0
2777 926 2 0.5897 43.28217304010706 18.33079237256224 29.918887146840582 0 0 0
2778 926 2 0.5897 42.057646886369646 17.441546772182736 29.877982391462538 0 0 0
2779 927 3 -1.1794 45.11520028633768 18.059907313712962 29.90438831776303 0 0 0
2780 927 2 0.5897 45.27337511730268 17.141488560448558 29.685940072987993 0 0 0
2781 927 2 0.5897 45.31982866650559 18.123374025477794 30.837303732391486 0 0 0
2820 940 2 0.5897 39.427079109104156 21.43042771116774 30.10912179598928 0 0 0
2821 941 3 -1.1794 42.494555548813636 21.099768981604335 30.190848661409238 0 0 0
2822 941 2 0.5897 42.67375628900597 21.467167852622815 29.325321604712713 0 0 0
2823 941 2 0.5897 42.44557464468217 20.155002393647962 30.045078660646382 0 0 0
6471 2157 2 0.5897 41.894194127984754 23.37574816481074 23.707585333753666 0 0 0
6474 2158 2 0.5897 45.22030783224765 23.380819120445835 24.113163699678505 0 0 0
2211 737 2 0.5897 38.749557658922456 18.215255671273773 23.90257128425174 0 0 0
3926 1309 2 0.5897 42.64146068507763 22.145323207441567 42.743064141925984 0 0 0
6784 2262 3 -1.1794 39.285095771173324 22.957703958434198 27.06298816465506 0 0 0
6788 2263 2 0.5897 42.11692717329269 22.963905665994215 26.371523094539732 0 0 0
2824 942 3 -1.1794 3.5090364973848343 2.439316551348005 33.210328131337135 0 0 0
2825 942 2 0.5897 3.234755266799888 1.5284595077648204 33.316822919543384 0 0 0
2826 942 2 0.5897 3.459020169240295 2.809609063296487 34.09158503691413 0 0 0
2827 943 3 -1.1794 5.898408071667973 3.423072469537516 32.349492914316784 0 0 0
2828 943 2 0.5897 6.678080882373204 2.9616483253209975 32.658410303819124 0 0 0
2829 943 2 0.5897 5.166975245578588 2.8737483895552973 32.63141667371902 0 0 0
2863 955 3 -1.1794 4.448019518738547 5.821921094975228 32.41277746581691 0 0 0
2864 955 2 0.5897 4.929253749816108 4.99554485321157 32.454599504262085 0 0 0
2865 955 2 0.5897 5.10277761811206 6.491254803383162 32.61156858355789 0 0 0
3103 1035 3 -1.1794 6.159688134210693 2.4188636767086162 36.28304704018967 0 0 0
3104 1035 2 0.5897 5.951939664326212 1.5467499731127143 35.947651471665054 0 0 0
3105 1035 2 0.5897 5.943904827214297 2.3754140692220185 37.21459552361806 0 0 0
3139 1047 3 -1.1794 2.097149567816964 6.869345304296906 36.52422096333108 0 0 0
3140 1047 2 0.5897 1.743982935671109 6.301210603442244 35.83958370568671 0 0 0
3141 1047 2 0.5897 3.0462056225228404 6.764109871103624 36.457512282035694 0 0 0
3142 1048 3 -1.1794 4.831339260258242 6.523747617831781 36.24167991087565 0 0 0
3143 1048 2 0.5897 5.221645839130143 6.2187636003718385 35.422608842862715 0 0 0
3144 1048 2 0.5897 5.288299090382322 6.0310523583145095 36.92334776181953 0 0 0
3382 1128 3 -1.1794 3.0846527710956435 3.3254363947498873 39.055580495176415 0 0 0
3383 1128 2 0.5897 4.007571224394005 3.0779335408776043 38.99904583208383 0 0 0
3386 1129 2 0.5897 5.650985495321996 2.3566914829570575 39.9511953456684 0 0 0
3425 1142 2 0.5897 2.267441061449503 6.356582899682781 38.288742936511305 0 0 0
3427 1143 3 -1.1794 6.438749875922519 5.49467469238015 38.29437781933341 0 0 0
3428 1143 2 0.5897 6.376005009326026 4.656756492149048 38.75284079330959 0 0 0
3429 1143 2 0.5897 6.343195018222038 6.152712585069919 38.982919270583416 0 0 0
9139 0 1 0 7.320024394040006 5.26821937336223 34.46367354591942 0 0 0
3426 1142 2 0.5897 2.721025097811377 5.078518190998786 38.961578236285 0 0 0
2830 944 3 -1.1794 8.73002349388298 2.5067232389952703 32.51005073415155 0 0 0
2831 944 2 0.5897 9.433974954971697 1.9366988162559182 32.81949650763776 0 0 0
2832 944 2 0.5897 9.105608573269626 3.3868203925741858 32.53450738977419 0 0 0
2833 945 3 -1.1794 11.761102608443611 3.0249740548134314 33.06719381492273 0 0 0
2834 945 2 0.5897 12.438523594524007 2.3680850094991084 32.90647820858474 0 0 0
2835 945 2 0.5897 11.750429681320373 3.130933741678211 34.01845115689633 0 0 0
2836 946 3 -1.1794 14.03628289803702 1.3097190324414656 33.384714969596565 0 0 0
2837 946 2 0.5897 14.800833608235319 0.8287899818437233 33.06785295846205 0 0 0
2838 946 2 0.5897 14.37607786099437 1.865439420625272 34.08610443623602 0 0 0
2866 956 3 -1.1794 9.375612328394718 5.260202404900778 31.91964404717972 0 0 0
2867 956 2 0.5897 8.468482803998816 5.462237183629353 32.1488381045772 0 0 0
2868 956 2 0.5897 9.865035620214787 6.046514151026896 32.16132688239251 0 0 0
2869 957 3 -1.1794 12.159360864022686 5.83615623185188 32.86220406001605 0 0 0
2870 957 2 0.5897 12.02528166152656 4.9009740608203485 32.70829187976918 0 0 0
2871 957 2 0.5897 12.289581507241868 5.907494621705436 33.8078177850107 0 0 0
2872 958 3 -1.1794 14.891174260603547 6.936177235782324 33.47370905368676 0 0 0
2873 958 2 0.5897 15.716552290396375 6.476940430675364 33.31851613767082 0 0 0
2874 958 2 0.5897 14.298966433521821 6.599217583841734 32.801414148094615 0 0 0
3106 1036 3 -1.1794 8.995688429016212 2.9296260090887625 36.48811368346691 0 0 0
3107 1036 2 0.5897 9.38604284381747 2.211606663384121 35.98981291666767 0 0 0
3108 1036 2 0.5897 8.052338963913469 2.8191839104905734 36.3692592587393 0 0 0
3109 1037 3 -1.1794 12.370584864503726 3.04249111307805 35.80766528506182 0 0 0
3110 1037 2 0.5897 13.229021424121614 2.6318929535553592 35.9112428141671 0 0 0
3111 1037 2 0.5897 12.01787162363457 3.0887094864201154 36.696310915986864 0 0 0
3112 1038 3 -1.1794 15.234649738126311 2.785124470530727 35.493343135271736 0 0 0
3114 1038 2 0.5897 15.294664798700378 3.7320925539519525 35.61937061297874 0 0 0
3145 1049 3 -1.1794 9.875918956534754 5.552534675957952 36.49568992935204 0 0 0
3146 1049 2 0.5897 9.522335302095627 4.681670975335287 36.31455830832145 0 0 0
3147 1049 2 0.5897 9.269628811491476 6.15275206669843 36.06165751480647 0 0 0
3148 1050 3 -1.1794 12.311300635800473 5.760313484636051 35.55376681628689 0 0 0
3149 1050 2 0.5897 12.533904220435351 4.829749475596923 35.526744369039044 0 0 0
3150 1050 2 0.5897 11.426917972757948 5.785003781239245 35.91912930828856 0 0 0
3151 1051 3 -1.1794 15.263032668180367 5.6252989222959755 36.14855582133404 0 0 0
3152 1051 2 0.5897 14.56290859723813 6.089694048015046 35.689866481452505 0 0 0
3153 1051 2 0.5897 14.988974699595616 5.623330909071377 37.06568257001141 0 0 0
3389 1130 2 0.5897 8.883783980248184 2.7422571437790837 38.494619008660834 0 0 0
3391 1131 3 -1.1794 11.524471404641492 3.389789640514293 38.49595360370485 0 0 0
3392 1131 2 0.5897 11.877613570258866 2.8944127018173624 39.23495587545099 0 0 0
3395 1132 2 0.5897 15.15291768786295 2.1260445032393314 38.44978810237815 0 0 0
3396 1132 2 0.5897 15.271678229039116 3.5345502679284113 38.991917167367994 0 0 0
3431 1144 2 0.5897 10.01654410398613 6.301969738263842 39.21714554211946 0 0 0
3433 1145 3 -1.1794 11.735258858518232 6.3559594581655166 38.908062619194084 0 0 0
3434 1145 2 0.5897 12.02370907003493 5.687897480087041 38.28619320039132 0 0 0
3436 1146 3 -1.1794 14.71691382007603 5.325560256894798 38.90884905564196 0 0 0
3437 1146 2 0.5897 15.487644830470558 5.862943351603332 39.091674197040994 0 0 0
3388 1130 3 -1.1794 8.578360829422245 3.2166469153206787 39.26786141619883 0 0 0
3432 1144 2 0.5897 8.695205462195963 5.7406252500854364 38.736675039924485 0 0 0
3113 1038 2 0.5897 16.13981566933136 2.502566192258124 35.362695705057085 0 0 0
2839 947 3 -1.1794 18.993861969095377 2.8743829530149414 32.90213196193775 0 0 0
2840 947 2 0.5897 18.569105136841326 2.1881485946326893 33.416813125411096 0 0 0
2841 947 2 0.5897 18.60696707461107 2.7946809192589885 32.03024133937982 0 0 0
2842 948 3 -1.1794 21.468912151582025 1.822061819123975 32.326572264995356 0 0 0
2843 948 2 0.5897 21.184100412428855 0.9102688046433088 32.387791267800445 0 0 0
2844 948 2 0.5897 20.69228548127973 2.332047552010161 32.55678413355821 0 0 0
2847 949 2 0.5897 23.0094496798747 1.3784721079945514 33.32418391557783 0 0 0
2875 959 3 -1.1794 18.179569472292478 6.179744407795553 33.20362764818464 0 0 0
2876 959 2 0.5897 19.07410934031723 5.872996970996346 33.35173970349385 0 0 0
2877 959 2 0.5897 17.944012972443108 6.6326506065608255 34.01333292640781 0 0 0
2878 960 3 -1.1794 20.984909043636527 5.823312017783457 32.97216457837771 0 0 0
2879 960 2 0.5897 20.887305628411987 5.574668042914476 32.052990147007044 0 0 0
2880 960 2 0.5897 20.877497998880852 6.774457927550094 32.9761929081801 0 0 0
3115 1039 3 -1.1794 17.821943156709196 1.491084183402142 35.15368967899247 0 0 0
3116 1039 2 0.5897 18.67823172433128 1.5469251708227583 35.577817688009375 0 0 0
3117 1039 2 0.5897 17.476382708932913 0.6396631050107972 35.421835872133926 0 0 0
3118 1040 3 -1.1794 20.61395660134296 2.0326057089790903 36.04842474494443 0 0 0
3119 1040 2 0.5897 21.523879730821264 2.0794875373814405 36.341808321677064 0 0 0
3120 1040 2 0.5897 20.626079792625337 2.4077606588455946 35.16788868107751 0 0 0
3154 1052 3 -1.1794 17.301503092641823 7.328660687160454 35.54407518880222 0 0 0
3155 1052 2 0.5897 17.938253623443128 7.275127496526535 36.25675662904897 0 0 0
3156 1052 2 0.5897 16.59781382795055 6.734928262516872 35.80586732621691 0 0 0
3157 1053 3 -1.1794 20.676624475759773 6.9649936229891924 36.299926013985086 0 0 0
3158 1053 2 0.5897 20.824595568068794 6.262377812628867 35.66694299982253 0 0 0
3159 1053 2 0.5897 20.533392020225044 6.512774470823467 37.131319267152875 0 0 0
3398 1133 2 0.5897 18.817627744240145 2.197142237725086 39.0197327895907 0 0 0
3400 1134 3 -1.1794 21.434902981148085 3.6042971365017076 39.151939529332715 0 0 0
3440 1147 2 0.5897 17.655917537216283 7.498474429858234 39.20477117705276 0 0 0
3444 1148 2 0.5897 20.943891713335944 5.349464796310035 39.32679195610085 0 0 0
9129 0 1 0 18.425276759687392 4.504496057593556 37.11739540529206 0 0 0
9132 0 1 0 15.744010085428515 3.9174978147265245 32.58818953721116 0 0 0
9098 0 1 0 23.276468730153205 4.613020119241246 34.93769543882766 0 0 0
3439 1147 3 -1.1794 16.994773123256465 6.829580225646822 39.382817572266354 0 0 0
3442 1148 3 -1.1794 20.723340555789 6.2791564580748105 39.26967382489062 0 0 0
9116 0 1 0 26.600992241043414 3.1839541168191916 32.486679150764736 0 0 0
3162 1054 2 0.5897 23.573671764359297 5.959789537415356 37.46343311390778 0 0 0
3405 1135 2 0.5897 23.808248548548057 1.7551710894917427 38.58274666247964 0 0 0
2845 949 3 -1.1794 23.868097007956536 1.2921117463198224 33.738309620705955 0 0 0
2846 949 2 0.5897 24.49283582232921 1.4244125066027402 33.02526677421877 0 0 0
2848 950 3 -1.1794 30.109673234690163 3.328119900484931 32.607429883315326 0 0 0
2849 950 2 0.5897 31.007654547861215 3.0538161563925406 32.793491449132226 0 0 0
2850 950 2 0.5897 29.617010228931452 3.0842843007158147 33.391049206981776 0 0 0
2881 961 3 -1.1794 23.58210069825612 6.063292768982888 31.89649176785415 0 0 0
2882 961 2 0.5897 22.762008044498014 5.903915142254438 32.3636956270648 0 0 0
2883 961 2 0.5897 24.25838952607177 6.002416575942109 32.57114719031681 0 0 0
2884 962 3 -1.1794 26.048725233429337 6.44319943221167 33.11852501837647 0 0 0
2885 962 2 0.5897 26.317837442558485 7.361747807462264 33.12743820337623 0 0 0
2886 962 2 0.5897 26.24890155326061 6.125922085779635 33.99914832211062 0 0 0
3121 1041 3 -1.1794 24.11038308775146 1.5510253225084938 36.51186497813544 0 0 0
3122 1041 2 0.5897 24.164444825520484 1.5708444758444933 35.55639836046301 0 0 0
3123 1041 2 0.5897 24.931830250480417 1.94396395770732 36.8069170037572 0 0 0
3124 1042 3 -1.1794 29.602501979140108 2.9750516197953214 35.42653163701122 0 0 0
3125 1042 2 0.5897 29.002808110503455 2.2625453479656805 35.64774227023638 0 0 0
3126 1042 2 0.5897 30.47158252261335 2.5749248985942472 35.45534481243086 0 0 0
3160 1054 3 -1.1794 24.34186174574078 6.517934176702195 37.34264067509866 0 0 0
3161 1054 2 0.5897 24.923482248724223 6.0071455683533745 36.77957249061713 0 0 0
3163 1055 3 -1.1794 26.508802293127985 5.377812918405676 35.85760100043837 0 0 0
3164 1055 2 0.5897 26.949060847644457 6.149586756797354 36.2136480284096 0 0 0
3165 1055 2 0.5897 26.791639934661706 4.6583934010777 36.42210991049491 0 0 0
3166 1056 3 -1.1794 30.915083511164422 5.050535860363315 36.78375025932643 0 0 0
3167 1056 2 0.5897 30.347930179282912 4.376486503832411 36.409282043735736 0 0 0
3168 1056 2 0.5897 30.4281111823551 5.8662204505592594 36.666496032261584 0 0 0
3406 1136 3 -1.1794 26.495300860044054 2.921794130979578 38.13052540130582 0 0 0
3407 1136 2 0.5897 26.93754820953966 2.1965975693331354 38.57181790720166 0 0 0
3445 1149 3 -1.1794 27.333954510898916 5.349124516805576 39.073894141850104 0 0 0
3447 1149 2 0.5897 28.20721476892744 5.740173113721701 39.10092870183763 0 0 0
3448 1150 3 -1.1794 29.90756635315217 6.383085514208716 39.265842314016425 0 0 0
9072 0 1 0 29.351343749291765 6.391282553779409 34.078703589081464 0 0 0
9103 0 1 0 29.984903304398852 2.6692743531693526 39.01379398881737 0 0 0
3479 1160 2 0.5897 24.375037539686893 7.146655042599408 39.053456180422636 0 0 0
3404 1135 2 0.5897 24.818567014132366 2.78411161130663 39.04365210684054 0 0 0
3408 1136 2 0.5897 26.845113459167464 3.7075251774946145 38.55063227213636 0 0 0
3449 1150 2 0.5897 30.520312778170535 5.766057412680311 38.86577982410358 0 0 0
9108 0 1 0 38.78980423114343 6.090063004562512 32.26787677831339 0 0 0
2851 951 3 -1.1794 32.524012630645615 2.7756176198864746 33.829069380630465 0 0 0
2852 951 2 0.5897 32.731176350297275 3.512090878088591 34.4043278280672 0 0 0
2853 951 2 0.5897 33.309386982855756 2.660657063708307 33.294089859052136 0 0 0
2854 952 3 -1.1794 37.03405806094765 3.3263671753388926 33.732914858533036 0 0 0
2855 952 2 0.5897 36.62927441606681 3.0592304273142443 34.55815486560049 0 0 0
2856 952 2 0.5897 37.911129308101025 2.9440191547870396 33.760990940123406 0 0 0
2887 963 3 -1.1794 32.325968821203354 6.059714588706991 32.44512092800126 0 0 0
2888 963 2 0.5897 32.65305831269029 5.747118462195963 33.28864236869345 0 0 0
2889 963 2 0.5897 31.616477993148624 5.456314315917539 32.22429767526951 0 0 0
2890 964 3 -1.1794 36.10592971048608 5.957086493046348 34.135638564742415 0 0 0
2891 964 2 0.5897 36.31875326191247 5.08505611807261 33.803219549338365 0 0 0
2892 964 2 0.5897 35.681195785585025 6.397469801668454 33.399502833278255 0 0 0
3127 1043 3 -1.1794 35.75435138523464 3.060108294182947 36.23578720993557 0 0 0
3128 1043 2 0.5897 35.12240795100948 2.349987345046045 36.123502895380376 0 0 0
3129 1043 2 0.5897 36.035349769022005 2.9892831783758624 37.148068274729816 0 0 0
3130 1044 3 -1.1794 39.102379732176786 2.46267722115606 36.215825384491744 0 0 0
3132 1044 2 0.5897 38.771837852315905 1.5643890869896224 36.2085737913774 0 0 0
3169 1057 3 -1.1794 33.21108614323659 4.9621800621714325 35.21761822575068 0 0 0
3170 1057 2 0.5897 33.96302193427481 5.1631066179654415 35.77480126636568 0 0 0
3171 1057 2 0.5897 32.459496308388005 4.989652564759502 35.80972454683376 0 0 0
3172 1058 3 -1.1794 35.46516625352506 5.656334372704155 36.8279144868315 0 0 0
3173 1058 2 0.5897 35.75354213774985 6.1352904635145675 36.050950983164306 0 0 0
3174 1058 2 0.5897 35.630264619077494 4.737100462496706 36.61819220168843 0 0 0
3176 1059 2 0.5897 38.875365386010905 4.4351120354705795 35.80647081503777 0 0 0
3409 1137 3 -1.1794 33.73507919046667 2.090403018264421 39.1549372228543 0 0 0
3410 1137 2 0.5897 33.15445219991371 1.678666742287474 38.51495486408579 0 0 0
3412 1138 3 -1.1794 36.14084107076835 3.4567895552530588 39.053340723060785 0 0 0
3417 1139 2 0.5897 38.29389125608518 3.3868092034374913 39.240532256696646 0 0 0
3453 1151 2 0.5897 33.56562754392693 5.469504354716954 39.31363049903263 0 0 0
9131 0 1 0 32.93183894774547 7.748024940489018 37.82949659312476 0 0 0
3177 1059 2 0.5897 38.45838929518285 5.845494174154463 35.44751561072382 0 0 0
3413 1138 2 0.5897 35.37543515472336 2.882517890932322 39.07778939254703 0 0 0
3414 1138 2 0.5897 35.804449794054754 4.3159946300940755 39.30797664663432 0 0 0
3175 1059 3 -1.1794 39.217836587614215 5.323272485235174 35.70588864145489 0 0 0
2857 953 3 -1.1794 41.04192018824495 2.844338496124275 33.934901600530026 0 0 0
2858 953 2 0.5897 40.3134900888082 2.871091079786102 33.31449331286979 0 0 0
2859 953 2 0.5897 41.48396100304238 2.015604361749914 33.750424608670926 0 0 0
2860 954 3 -1.1794 45.5004025734125 2.354895079919956 32.80897106035753 0 0 0
2861 954 2 0.5897 45.40164025355005 2.6197768687478513 33.72347464142948 0 0 0
2862 954 2 0.5897 45.55427871756372 1.3997246405431751 32.84025899096932 0 0 0
2893 965 3 -1.1794 41.80446798098962 6.5326727449814435 33.7954510266579 0 0 0
2894 965 2 0.5897 41.78476544749724 5.578504812329839 33.72191584633441 0 0 0
2895 965 2 0.5897 41.73969234479818 6.702330506074272 34.73526679923263 0 0 0
2896 966 3 -1.1794 45.59522819398179 6.04271513859703 32.75731494486505 0 0 0
2897 966 2 0.5897 44.68681591683467 6.309086708789576 32.615663277420445 0 0 0
2898 966 2 0.5897 45.63831518138264 5.147928161355285 32.420073665479556 0 0 0
3131 1044 2 0.5897 39.91539316323108 2.4233061254933213 35.712147814096 0 0 0
3133 1045 3 -1.1794 42.52332879092455 3.204861464658518 36.36044184820158 0 0 0
3134 1045 2 0.5897 42.11080547462434 3.1081843056778893 35.502123737475515 0 0 0
3135 1045 2 0.5897 43.45964361695057 3.1032231734160356 36.18951469678171 0 0 0
3136 1046 3 -1.1794 45.08011246639438 3.147316200228761 35.523630054213676 0 0 0
3137 1046 2 0.5897 45.508962769859636 2.981759103304689 36.36321932721641 0 0 0
3138 1046 2 0.5897 45.029792071278344 4.101321294880532 35.463846637295546 0 0 0
3178 1060 3 -1.1794 41.847002978073036 6.478018851658068 36.518970585689836 0 0 0
3179 1060 2 0.5897 42.57895079842214 5.887375848284435 36.34113037432331 0 0 0
3180 1060 2 0.5897 41.06669387154318 5.939026179752581 36.38920749285227 0 0 0
3181 1061 3 -1.1794 44.644643717840644 5.8761847050327525 35.79269078879587 0 0 0
3182 1061 2 0.5897 44.973471317917344 6.180620713522703 36.638517623634684 0 0 0
3183 1061 2 0.5897 44.9051647283139 6.558678668989994 35.174174155457386 0 0 0
3416 1139 2 0.5897 39.298292136772744 3.2580720885827814 38.115143064988224 0 0 0
3418 1140 3 -1.1794 41.874104861622364 3.3901037311887334 39.33329829005188 0 0 0
3420 1140 2 0.5897 42.150235136647204 3.1956984857335904 38.43764739156808 0 0 0
3421 1141 3 -1.1794 45.42039739548436 3.639659077710063 38.57611161577081 0 0 0
3423 1141 2 0.5897 44.80068906984348 3.301041896760961 39.22227870816216 0 0 0
3455 1152 2 0.5897 42.07420257000502 6.304041161946398 38.16692428628636 0 0 0
3457 1153 3 -1.1794 45.01230436794188 6.462157496149426 38.42650466537889 0 0 0
3458 1153 2 0.5897 45.38828903127794 5.5895995632121895 38.542737539730815 0 0 0
3422 1141 2 0.5897 46.2782727538102 3.531600935564448 38.98672743022688 0 0 0
2899 967 3 -1.1794 3.8037322199069123 9.296097229232581 33.45796741216561 0 0 0
2900 967 2 0.5897 3.324187841387285 9.451038327963582 32.64417240306076 0 0 0
2901 967 2 0.5897 3.124836830939508 9.247115318143058 34.13097091069105 0 0 0
2902 968 3 -1.1794 6.160750184332582 7.957920539674033 32.79813641774985 0 0 0
2903 968 2 0.5897 6.221739493108487 8.01570368251795 31.84463025536199 0 0 0
2904 968 2 0.5897 5.397282815126498 8.489926556809355 33.02245885687017 0 0 0
2941 981 3 -1.1794 2.480583037478681 11.75004988907892 32.15885183248562 0 0 0
2942 981 2 0.5897 3.2272576555691925 12.020894069168744 32.69303647480086 0 0 0
2943 981 2 0.5897 1.9046581189968832 11.288093025384446 32.76806301571868 0 0 0
2944 982 3 -1.1794 5.2240835637243705 11.657316522645452 32.96700099466326 0 0 0
2945 982 2 0.5897 5.669235935030163 11.550694107221696 32.1263445950307 0 0 0
2946 982 2 0.5897 4.855355424401025 10.794112883609781 33.15448857577792 0 0 0
2980 994 3 -1.1794 3.2265012079187683 14.93312836247367 33.35157664966055 0 0 0
2981 994 2 0.5897 4.119978868249778 14.658598486581452 33.14526890573987 0 0 0
2982 994 2 0.5897 2.7941091734074748 15.002285076180089 32.50040901561696 0 0 0
2983 995 3 -1.1794 5.941602005830562 15.111799229816638 32.517804600868345 0 0 0
2985 995 2 0.5897 6.897974152198833 15.089581060633325 32.550842251457716 0 0 0
3184 1062 3 -1.1794 1.6444298774404755 9.3968186365547 35.189068318175806 0 0 0
3185 1062 2 0.5897 1.982623711818755 10.1447036546471 35.681536412505295 0 0 0
3186 1062 2 0.5897 1.760870663684167 8.65015048871427 35.77657157964526 0 0 0
3187 1063 3 -1.1794 6.360687872232933 9.094496160043635 36.21552301177425 0 0 0
3188 1063 2 0.5897 6.1009277253054 9.53246978903139 35.40500726441547 0 0 0
3189 1063 2 0.5897 5.810521005682288 8.312074463549095 36.252470955791786 0 0 0
3226 1076 3 -1.1794 2.818689511857926 11.618249542804989 36.24885896951369 0 0 0
3227 1076 2 0.5897 2.6686676399433273 11.852010120033277 37.164872780488224 0 0 0
3228 1076 2 0.5897 3.2700974353226404 12.376711909964147 35.878457043822735 0 0 0
3268 1090 3 -1.1794 3.0213563590612926 14.700724322156304 36.066284956192504 0 0 0
3269 1090 2 0.5897 2.9266631404349464 14.803330721525745 35.11932163652767 0 0 0
3270 1090 2 0.5897 2.156875780971479 14.418131633654632 36.36469175600943 0 0 0
3504 1168 2 0.5897 3.7775532704140606 12.418586828745788 38.88395760689936 0 0 0
3506 1169 2 0.5897 6.243607303208001 12.078764507333691 38.90466119194533 0 0 0
3538 1180 3 -1.1794 2.2871235062973008 15.147152033716456 38.99268963510621 0 0 0
3539 1180 2 0.5897 3.1337027386673593 15.552157565366974 39.18112170955899 0 0 0
3542 1181 2 0.5897 5.204101285853321 14.228557976717642 38.60022426690376 0 0 0
3543 1181 2 0.5897 4.4300305073515105 15.063736768678751 37.60263307899823 0 0 0
9070 0 1 0 3.4960631919957184 9.093302600807068 38.44730974936617 0 0 0
9080 0 1 0 5.97407786304589 13.111790124209392 35.93382592435011 0 0 0
9142 0 1 0 0.37904873971223196 12.930254322884705 34.419670572162424 0 0 0
3502 1168 3 -1.1794 2.8245008987176297 12.492916005831006 38.83498549360142 0 0 0
3503 1168 2 0.5897 2.655483263745098 13.434662642027094 38.862881924640405 0 0 0
3541 1181 3 -1.1794 5.083585526588038 15.129075297163224 38.29893029874531 0 0 0
9115 0 1 0 14.846785177024254 12.90784262069044 32.65376146928678 0 0 0
2905 969 3 -1.1794 9.792662629503148 7.962258339666628 32.67792790021002 0 0 0
2906 969 2 0.5897 10.718251728938665 8.175625439042623 32.79621389405618 0 0 0
2907 969 2 0.5897 9.449597874340034 7.880535457141806 33.56779392248639 0 0 0
2908 970 3 -1.1794 12.450116235885263 9.48586093992079 33.363756749311044 0 0 0
2909 970 2 0.5897 12.300551016887267 9.275350420080326 34.285465732470776 0 0 0
2910 970 2 0.5897 13.397964647361785 9.599886779115227 33.294378079447355 0 0 0
2911 971 3 -1.1794 15.132637266468354 9.589077328041034 32.903206725998466 0 0 0
2912 971 2 0.5897 15.150428347683626 9.457328937775877 31.955283864462526 0 0 0
2913 971 2 0.5897 15.115701615714807 8.704355349471477 33.268189085009446 0 0 0
2947 983 3 -1.1794 9.237115270428424 13.221684206414904 31.921505796292333 0 0 0
2948 983 2 0.5897 9.973400071005981 12.798654734978673 32.363278057810646 0 0 0
2949 983 2 0.5897 8.533357017921842 12.573683885033764 31.953937562441745 0 0 0
2950 984 3 -1.1794 11.52781062550614 12.207831466975943 33.07947160007633 0 0 0
2951 984 2 0.5897 11.955683504369928 12.302934266615273 32.228523794877646 0 0 0
2952 984 2 0.5897 11.779229548973822 11.333874564351545 33.378168389636386 0 0 0
2986 996 3 -1.1794 8.681552902992534 15.724601749499895 32.68706092970004 0 0 0
2987 996 2 0.5897 8.981902934585154 14.833045249900355 32.510570718252545 0 0 0
2988 996 2 0.5897 8.565288622371947 15.755106325618618 33.63668401780384 0 0 0
2989 997 3 -1.1794 12.436961589198981 15.25457941064127 32.71898787920469 0 0 0
2990 997 2 0.5897 12.259147824952544 14.961786632725278 31.825183084411464 0 0 0
2991 997 2 0.5897 12.360427471421483 14.462357258699285 33.25073880531692 0 0 0
2994 998 2 0.5897 14.805324194884289 15.698777623865949 34.49211091955452 0 0 0
3190 1064 3 -1.1794 8.846177823086483 7.953452696888579 35.387324411651925 0 0 0
3191 1064 2 0.5897 8.052690164707503 8.287243898025194 35.80588465638484 0 0 0
3192 1064 2 0.5897 9.561864574275923 8.402641001455182 35.83705120712886 0 0 0
3193 1065 3 -1.1794 12.060497349582189 8.553790878148861 35.96999773818253 0 0 0
3194 1065 2 0.5897 12.91590914541783 8.976389138523398 36.04689693675058 0 0 0
3195 1065 2 0.5897 12.261829239587623 7.631552336113088 35.811336354465794 0 0 0
3196 1066 3 -1.1794 14.51648665477533 9.474220856721308 36.11756751989325 0 0 0
3197 1066 2 0.5897 14.51104747914913 10.430725488411031 36.081495400039664 0 0 0
3198 1066 2 0.5897 14.95902939969099 9.26762168392928 36.94079567433043 0 0 0
3229 1077 3 -1.1794 9.47780197795174 12.859776803500681 36.29544084254485 0 0 0
3230 1077 2 0.5897 8.880645941976123 12.463228919579059 35.66110141574445 0 0 0
3231 1077 2 0.5897 10.272364113145652 12.328739013901505 36.24155745903032 0 0 0
3232 1078 3 -1.1794 11.942623101547076 11.618585576121948 35.95282575835835 0 0 0
3233 1078 2 0.5897 11.974869540486054 12.4795196185109 35.53571103936728 0 0 0
3234 1078 2 0.5897 12.039050094592257 11.801004225194461 36.88752210929768 0 0 0
3235 1079 3 -1.1794 14.750080305341639 12.185116755584097 36.27422621731866 0 0 0
3236 1079 2 0.5897 13.80457990382617 12.325529975894263 36.324674732474065 0 0 0
3237 1079 2 0.5897 15.035421538001769 12.142602379526684 37.186917366793004 0 0 0
3271 1091 3 -1.1794 8.389716967794175 15.48537493441851 35.32855157306656 0 0 0
3272 1091 2 0.5897 8.91251328501307 14.683699200069471 35.343780620172154 0 0 0
3273 1091 2 0.5897 8.04735018332234 15.565563991448306 36.21882496182876 0 0 0
3274 1092 3 -1.1794 12.250712145492313 14.220870331421448 35.354618020969845 0 0 0
3275 1092 2 0.5897 11.743106881553143 15.029780724351204 35.4196792340619 0 0 0
3276 1092 2 0.5897 13.146097969305492 14.481387853676694 35.570600083580885 0 0 0
3277 1093 3 -1.1794 14.814725056973769 14.96610983380377 36.28506250687169 0 0 0
3278 1093 2 0.5897 14.914541205385909 14.061942373182733 36.58297158925213 0 0 0
3279 1093 2 0.5897 15.687168002057547 15.348065021797513 36.38090332655479 0 0 0
3463 1155 3 -1.1794 8.57344767193973 8.751472902045803 38.294920733864735 0 0 0
3465 1155 2 0.5897 8.778149175284213 7.879353656279444 38.632170245031446 0 0 0
3466 1156 3 -1.1794 12.636003084833588 8.842536928584273 38.63436891775269 0 0 0
3467 1156 2 0.5897 12.344957583938163 7.954269310389257 38.84053648291786 0 0 0
3469 1157 3 -1.1794 15.380597824594306 9.126136899662255 38.75208063561673 0 0 0
3470 1157 2 0.5897 14.45189153578064 8.923371233234006 38.86443118334786 0 0 0
3509 1170 2 0.5897 8.41705039098564 11.97843004038969 37.71309386193586 0 0 0
3510 1170 2 0.5897 7.8083817335827534 10.64400938269685 38.08824785869152 0 0 0
3511 1171 3 -1.1794 12.271514517690473 12.096437297789006 38.50141971478723 0 0 0
3513 1171 2 0.5897 12.628112962298262 12.936783650878821 38.789321501958554 0 0 0
3514 1172 3 -1.1794 15.27832343079564 11.984224090925135 39.010923204875 0 0 0
3515 1172 2 0.5897 15.357707562220593 11.037869498073848 39.130685789644716 0 0 0
3544 1182 3 -1.1794 7.7821225193755215 15.433231617859079 38.08100618966333 0 0 0
3545 1182 2 0.5897 8.201323423416074 14.952715985262648 38.794874039716056 0 0 0
3548 1183 2 0.5897 13.76331220712831 15.312756017833221 39.00273079065855 0 0 0
9092 0 1 0 8.36416163123272 10.859301857355389 34.05623157277187 0 0 0
3468 1156 2 0.5897 12.331412320118718 8.993255365309304 37.73952798226518 0 0 0
3508 1170 3 -1.1794 7.791032295463761 11.574094392823184 38.313798855270086 0 0 0
3512 1171 2 0.5897 12.702294943221595 11.44905088436018 39.05958721881215 0 0 0
3547 1183 3 -1.1794 13.282414240542373 14.5693737784506 39.36653298934996 0 0 0
2914 972 3 -1.1794 18.003212739986047 9.612772489183783 32.648052123360365 0 0 0
2915 972 2 0.5897 17.086074721518617 9.542512625894279 32.912916773559985 0 0 0
2916 972 2 0.5897 18.067644442195558 9.072486178417527 31.860542675141915 0 0 0
2917 973 3 -1.1794 20.69332877799912 8.502584741771978 33.25769793047464 0 0 0
2918 973 2 0.5897 21.061312845194855 8.962958147437051 34.011936724832076 0 0 0
2919 973 2 0.5897 19.771265192686666 8.759297856849878 33.246302909481585 0 0 0
2953 985 3 -1.1794 17.75071310676902 12.161007978162578 33.36764124054779 0 0 0
2954 985 2 0.5897 17.93668745377443 11.267321788152016 33.079595069221824 0 0 0
2955 985 2 0.5897 17.011986687789076 12.07032156751102 33.969547572549615 0 0 0
2995 999 3 -1.1794 19.01329008968296 14.598544075885542 32.59821174060333 0 0 0
2996 999 2 0.5897 18.547907916123613 13.77887166851373 32.76491038412165 0 0 0
2997 999 2 0.5897 19.588540784338736 14.706232507090839 33.35565593788935 0 0 0
3199 1067 3 -1.1794 17.939845388502423 9.901802969281785 36.294708934202696 0 0 0
3200 1067 2 0.5897 17.44023909865859 9.17728821081066 35.91827175202145 0 0 0
3201 1067 2 0.5897 18.048894883908194 9.66511799924167 37.2157527700195 0 0 0
3202 1068 3 -1.1794 20.753715421322138 9.670322278540388 36.20069673950334 0 0 0
3203 1068 2 0.5897 19.824293936234437 9.893374542691392 36.25222637748392 0 0 0
3204 1068 2 0.5897 20.76875891751461 8.71450801914149 36.151455066413654 0 0 0
3238 1080 3 -1.1794 18.14507410863978 12.65422524530541 36.13756519256751 0 0 0
3239 1080 2 0.5897 17.938871632398147 11.745443382560433 36.35626393298977 0 0 0
3240 1080 2 0.5897 18.292654825115935 12.645924376729582 35.191846732625436 0 0 0
3241 1081 3 -1.1794 21.532225144051804 12.572368865861765 37.17290737306661 0 0 0
3242 1081 2 0.5897 22.352622312081255 12.505452486935296 36.684333870848775 0 0 0
3243 1081 2 0.5897 21.008612907925073 11.832526596254832 36.86518079038981 0 0 0
3280 1094 3 -1.1794 17.48108206427586 15.291107465686027 36.30460877583265 0 0 0
3281 1094 2 0.5897 18.347989865475178 15.616578272650772 36.06218041399906 0 0 0
3282 1094 2 0.5897 17.57426992965797 14.338456086946795 36.30642714171406 0 0 0
3283 1095 3 -1.1794 20.511066902001527 14.661028862846567 35.08639155516067 0 0 0
3284 1095 2 0.5897 21.297249673871978 15.203872824167366 35.14529196915144 0 0 0
3285 1095 2 0.5897 20.568008272010584 14.073622017347537 35.84001178134257 0 0 0
3472 1158 3 -1.1794 18.802200786739327 8.783552022103478 38.70540557922776 0 0 0
3473 1158 2 0.5897 19.72073713160035 8.847998660465096 38.96688119172328 0 0 0
3475 1159 3 -1.1794 21.534891033094194 8.896469074646664 38.9192492311621 0 0 0
3477 1159 2 0.5897 21.34893556128837 9.137349523728542 38.011708828382034 0 0 0
3517 1173 3 -1.1794 17.840432562364583 11.298338401361415 39.04359184279423 0 0 0
3519 1173 2 0.5897 16.986570889562838 11.728168537944114 39.09256283468325 0 0 0
9084 0 1 0 21.5227721702939 11.811616998250036 33.4614536064166 0 0 0
3207 1069 2 0.5897 22.844728201496256 9.374711676667594 35.802914699012334 0 0 0
3286 1096 3 -1.1794 23.40998984714034 15.38191830736003 36.019228189755964 0 0 0
3288 1096 2 0.5897 23.40539092444425 15.21731342858844 36.96215764859057 0 0 0
3474 1158 2 0.5897 18.401809494935517 9.588045338669101 39.03511645368898 0 0 0
3476 1159 2 0.5897 21.356242231986357 7.956953241027022 38.95960656796394 0 0 0
2921 974 2 0.5897 23.91045532840334 9.267576427033754 33.86935586665736 0 0 0
2957 986 2 0.5897 24.802688681780488 11.561962024225911 33.132709078627045 0 0 0
2920 974 3 -1.1794 24.08080785392812 9.714054067610899 33.03997678512564 0 0 0
2922 974 2 0.5897 23.596118987618347 9.205618344111206 32.38974461606212 0 0 0
2923 975 3 -1.1794 30.79361737335799 9.55542682423614 33.33917414974836 0 0 0
2924 975 2 0.5897 31.549930411649637 9.30528031702755 32.80846754172736 0 0 0
2925 975 2 0.5897 30.0769965596117 9.015939716061958 33.005047691105794 0 0 0
2956 986 3 -1.1794 25.226804486424626 12.401881511123728 33.3084733319136 0 0 0
2958 986 2 0.5897 24.62131349308427 13.054659070251002 32.957056195758476 0 0 0
2959 987 3 -1.1794 27.60395363012644 13.096932973999623 31.86238038348388 0 0 0
2960 987 2 0.5897 28.426161384577895 12.751903449757434 32.210464248440864 0 0 0
2961 987 2 0.5897 26.92501049958722 12.679971172583508 32.39286281309344 0 0 0
2962 988 3 -1.1794 30.022581832733298 12.318339750767644 33.125356486114555 0 0 0
2963 988 2 0.5897 30.86357255929957 12.757018536154455 32.996797318164575 0 0 0
2964 988 2 0.5897 30.225257820152954 11.385497447545134 33.05493160836982 0 0 0
2998 1000 3 -1.1794 23.613670060684598 14.64480823735279 32.62913998379305 0 0 0
3000 1000 2 0.5897 24.238704617322504 15.360914895019441 32.516200697335 0 0 0
3001 1001 3 -1.1794 27.72563953756412 15.59170869217564 33.33471071432782 0 0 0
3002 1001 2 0.5897 28.22944872419722 15.030989368552726 33.92462797294129 0 0 0
3003 1001 2 0.5897 27.54248061060725 15.038164190306299 32.57558395020768 0 0 0
3205 1069 3 -1.1794 23.498774666961026 8.71642127360879 35.568161416930025 0 0 0
3206 1069 2 0.5897 23.584645023232156 8.173359672210156 36.351706236254536 0 0 0
3208 1070 3 -1.1794 27.558586905477345 7.748840905953177 36.62452125861428 0 0 0
3209 1070 2 0.5897 28.365576689415672 8.213389292724546 36.402723671123034 0 0 0
3210 1070 2 0.5897 26.857939431885068 8.340740760175581 36.35069736067057 0 0 0
3211 1071 3 -1.1794 29.99154649067263 8.952404578472237 36.25288483780766 0 0 0
3212 1071 2 0.5897 30.1358485623717 9.829712152369774 35.89828616962942 0 0 0
3213 1071 2 0.5897 30.051019327935443 9.064267245054545 37.20166384143698 0 0 0
3244 1082 3 -1.1794 23.935683770651142 12.677286850523965 35.740809723233056 0 0 0
3245 1082 2 0.5897 24.417114342711663 12.500861246424464 34.932520610382035 0 0 0
3246 1082 2 0.5897 23.799131856847758 13.624689386420101 35.73688656827683 0 0 0
3247 1083 3 -1.1794 27.32186861285681 13.18106987217455 34.99938445414619 0 0 0
3248 1083 2 0.5897 26.669663009705015 12.852293007518359 34.38070335687548 0 0 0
3249 1083 2 0.5897 26.82980617468295 13.759611917641054 35.58196195070863 0 0 0
3250 1084 3 -1.1794 30.17698192823385 11.957774557503766 35.894463844757965 0 0 0
3251 1084 2 0.5897 30.262978043993076 12.067858681966559 34.94751181118604 0 0 0
3252 1084 2 0.5897 29.253275735923825 12.133583259793921 36.07360106655534 0 0 0
3287 1096 2 0.5897 24.33421752871716 15.502161250575513 35.801107209877905 0 0 0
3289 1097 3 -1.1794 26.04277777981496 15.560362963669824 35.5830694194948 0 0 0
3290 1097 2 0.5897 26.56779100144446 15.601009330464422 34.783730654168735 0 0 0
3291 1097 2 0.5897 26.580364311693685 15.994270397919363 36.24560775375468 0 0 0
3482 1161 2 0.5897 27.171871976128593 7.999357066485674 38.565028324384954 0 0 0
3484 1162 3 -1.1794 29.863998613684082 9.109805454935454 39.03188690766252 0 0 0
3485 1162 2 0.5897 29.99686022732109 8.17685722952932 39.199777659446276 0 0 0
3528 1176 2 0.5897 30.61859968595415 12.753320002933977 38.873448598298395 0 0 0
3553 1185 3 -1.1794 24.005945528765704 15.194527868354557 38.83215304459653 0 0 0
3554 1185 2 0.5897 24.95722032091695 15.094948565340642 38.79484152638577 0 0 0
3556 1186 3 -1.1794 26.751190208040608 15.095750524363472 38.79985069829659 0 0 0
3559 1187 3 -1.1794 30.082201242303547 15.204799605251615 39.41739456981615 0 0 0
9117 0 1 0 27.336006089849256 9.774697737426749 33.71154743754582 0 0 0
9130 0 1 0 27.48153227405586 11.055405658851907 37.21162617961014 0 0 0
9147 0 1 0 24.291377991908693 10.290815390774263 38.27095417991884 0 0 0
3526 1176 3 -1.1794 30.021060690856807 12.067730044040058 39.1720214396108 0 0 0
3527 1176 2 0.5897 30.35925525353766 11.265045152918322 38.77509115244702 0 0 0
2926 976 3 -1.1794 33.501185895034176 9.541597578096274 32.42433360128473 0 0 0
2927 976 2 0.5897 33.24439681513286 9.54412649813351 33.346442556705746 0 0 0
2928 976 2 0.5897 34.40005418449241 9.212563691662153 32.426433108299875 0 0 0
2929 977 3 -1.1794 36.09586399449152 8.66577771715934 32.830171115600464 0 0 0
2930 977 2 0.5897 36.53536372762808 9.494065554130309 32.63778771925607 0 0 0
2931 977 2 0.5897 36.071666463459906 8.623314671401399 33.78612262884895 0 0 0
2932 978 3 -1.1794 38.89977165270234 9.352831045387306 32.51256714815648 0 0 0
2934 978 2 0.5897 38.46841889790115 8.567880829869237 32.850235508259274 0 0 0
2965 989 3 -1.1794 33.03297572117915 12.293311519664696 33.17549158713893 0 0 0
2966 989 2 0.5897 33.40466191044649 11.565290984692135 32.67742692016962 0 0 0
2967 989 2 0.5897 33.02134206453294 13.025021904772638 32.55848526512518 0 0 0
2968 990 3 -1.1794 36.088094967566064 11.75716435193801 32.590126383641035 0 0 0
2969 990 2 0.5897 37.02742635225182 11.7913412826429 32.77101425428273 0 0 0
2970 990 2 0.5897 35.674393758520466 11.90579998047236 33.44041494435016 0 0 0
2971 991 3 -1.1794 38.74676621880194 12.007373097333355 33.03760365545242 0 0 0
2973 991 2 0.5897 38.94967063880761 11.102153371829598 32.80172450990542 0 0 0
3004 1002 3 -1.1794 32.31399630909288 15.403073040395315 32.776595112782616 0 0 0
3005 1002 2 0.5897 32.13741616391062 15.318295857419631 33.71353916666656 0 0 0
3007 1003 3 -1.1794 36.542349306097805 14.57416942475898 32.40655960683949 0 0 0
3008 1003 2 0.5897 36.11527263096047 14.569919924260123 31.54992703478938 0 0 0
3009 1003 2 0.5897 36.373024198407705 13.70228618192052 32.763463627670916 0 0 0
3010 1004 3 -1.1794 39.28179012399435 14.467651669411424 31.75558634766533 0 0 0
3011 1004 2 0.5897 38.431873349499675 14.55004109922585 32.188121809576764 0 0 0
3214 1072 3 -1.1794 33.10465963891403 9.593671940438174 35.147823264659564 0 0 0
3215 1072 2 0.5897 32.33177942371926 9.093190396449899 35.4093693408965 0 0 0
3216 1072 2 0.5897 33.06839507331779 10.387516622692566 35.68142189802305 0 0 0
3217 1073 3 -1.1794 35.829154006856555 8.940589847142554 35.620377715677606 0 0 0
3218 1073 2 0.5897 36.17959201132052 9.823312718822436 35.50110638344982 0 0 0
3219 1073 2 0.5897 34.8791030923663 9.053491422710389 35.590547819737054 0 0 0
3253 1085 3 -1.1794 32.9163309595564 12.187723101087805 36.11727902669981 0 0 0
3254 1085 2 0.5897 33.04083816554133 12.403472266987203 35.19305850403385 0 0 0
3255 1085 2 0.5897 31.99251950214285 12.37405007756055 36.284873048425524 0 0 0
3256 1086 3 -1.1794 35.88866338842511 12.403216539809131 35.407178764316484 0 0 0
3257 1086 2 0.5897 35.55078459690475 12.235118971879038 36.286845180956455 0 0 0
3258 1086 2 0.5897 36.84030138393371 12.394038421930373 35.50980831882476 0 0 0
3259 1087 3 -1.1794 38.51849260701861 12.23938363221265 36.002478811141344 0 0 0
3261 1087 2 0.5897 38.78434389550687 12.003633262150943 36.89128557545755 0 0 0
3292 1098 3 -1.1794 32.54384720578189 15.285869693768849 35.56815866599338 0 0 0
3293 1098 2 0.5897 33.44723737809575 14.97401705995905 35.621693932728775 0 0 0
3294 1098 2 0.5897 32.23209914552417 15.2747487802228 36.4731014201868 0 0 0
3295 1099 3 -1.1794 35.2915309889072 15.109617732976258 36.084843318771 0 0 0
3296 1099 2 0.5897 35.49390535698317 14.241879059294215 35.73512044563915 0 0 0
3297 1099 2 0.5897 35.38244990905835 15.013476690256113 37.03285309388572 0 0 0
3488 1163 2 0.5897 34.0008177812564 10.450892343788576 39.257796962957464 0 0 0
3490 1164 3 -1.1794 35.702390124683774 9.38304145777836 39.164990628311415 0 0 0
3492 1164 2 0.5897 35.89259583865394 8.783727032596325 38.44327299490643 0 0 0
3493 1165 3 -1.1794 39.15487392949658 8.838919038552936 39.46183141627195 0 0 0
3529 1177 3 -1.1794 36.13612488069792 11.720426926857508 38.21545536556126 0 0 0
3530 1177 2 0.5897 35.82682098594036 12.241657776683722 38.9563206484194 0 0 0
3534 1178 2 0.5897 37.710046973110984 11.81123575507272 38.62660647343845 0 0 0
3562 1188 3 -1.1794 32.59665828470779 15.400457818255635 38.27988497109249 0 0 0
3563 1188 2 0.5897 33.29003462711084 14.856282827857207 38.65316066556694 0 0 0
3565 1189 3 -1.1794 35.58782870697808 14.709847447281122 38.88079218763613 0 0 0
3567 1189 2 0.5897 36.38389748446524 14.257856658739927 39.160454080709485 0 0 0
2972 991 2 0.5897 39.08289883031383 12.526802299451656 32.307233847939706 0 0 0
3260 1087 2 0.5897 39.24716395565626 11.955149939306107 35.45068046364634 0 0 0
3532 1178 3 -1.1794 38.61648021566794 11.909758525246446 38.917989376097836 0 0 0
9105 0 1 0 38.42349716068315 15.230590276675471 37.2171802643639 0 0 0
3494 1165 2 0.5897 38.97622434347727 7.898541255336142 39.459417502141925 0 0 0
3531 1177 2 0.5897 36.00511055729427 10.812655678436746 38.489350529378314 0 0 0
3564 1188 2 0.5897 31.862370024931423 15.302824796712148 38.886120439602166 0 0 0
3298 1100 3 -1.1794 40.670760174586235 13.835232004707546 35.23870169231916 0 0 0
3300 1100 2 0.5897 39.80300370449687 13.810942143156096 35.64198939922409 0 0 0
2933 978 2 0.5897 39.83010698441567 9.208641671310989 32.6855340993339 0 0 0
2935 979 3 -1.1794 41.532223071528854 9.110488351199084 32.73502068177655 0 0 0
2936 979 2 0.5897 41.66071115660492 8.214767681422522 33.04712200084657 0 0 0
2937 979 2 0.5897 42.33471826574688 9.314777372697634 32.254917137753566 0 0 0
2938 980 3 -1.1794 44.630582253583604 9.298380006372556 32.50802505193946 0 0 0
2939 980 2 0.5897 45.00749014050429 8.873544411033722 33.278535964232304 0 0 0
2940 980 2 0.5897 44.70346558446493 10.235147877806423 32.69074316424231 0 0 0
2974 992 3 -1.1794 41.969236173079615 12.03126199144429 33.46362995933494 0 0 0
2975 992 2 0.5897 41.51268719080886 12.858912692542035 33.614597596462 0 0 0
2976 992 2 0.5897 41.50338231211862 11.63061331843599 32.72967298520543 0 0 0
2977 993 3 -1.1794 44.58267416998931 12.119823998439179 32.935523588739414 0 0 0
2978 993 2 0.5897 44.85121582479579 13.020422935312356 33.11728955029907 0 0 0
2979 993 2 0.5897 43.62968322044139 12.130960603395602 33.02449780012616 0 0 0
3012 1004 2 0.5897 39.91955094907209 14.522159750003086 32.4672903249532 0 0 0
3013 1005 3 -1.1794 42.093458931585154 14.839714991052302 32.93149789766845 0 0 0
3014 1005 2 0.5897 42.83299501224136 14.711921764678152 33.52562514604742 0 0 0
3015 1005 2 0.5897 41.99458703808711 15.789953707740315 32.872314776093425 0 0 0
3220 1074 3 -1.1794 43.26559964732388 9.129702680845574 36.662836080544764 0 0 0
3221 1074 2 0.5897 42.73762141306321 8.33128511982377 36.663562995978836 0 0 0
3222 1074 2 0.5897 42.64862500163 9.825202404265102 36.435118879808854 0 0 0
3223 1075 3 -1.1794 45.615546002456256 8.702651735654248 35.10982497547841 0 0 0
3224 1075 2 0.5897 46.40864678876459 9.100798455475271 35.46857607270818 0 0 0
3225 1075 2 0.5897 44.91345496826647 9.00528052490046 35.685774227014605 0 0 0
3262 1088 3 -1.1794 41.752046019593614 11.53264763572031 36.11610290489758 0 0 0
3263 1088 2 0.5897 41.721372063086726 11.506587388083798 35.15974942319241 0 0 0
3264 1088 2 0.5897 42.61671986228058 11.889675252047901 36.31884026522809 0 0 0
3265 1089 3 -1.1794 44.36475607900105 12.42029785349444 36.27192416952302 0 0 0
3266 1089 2 0.5897 44.785630972926505 12.258414790152651 37.11625249762615 0 0 0
3267 1089 2 0.5897 44.99285388938809 12.098783939002432 35.625121344537256 0 0 0
3299 1100 2 0.5897 41.19743192068576 13.23470847300041 35.76616878312555 0 0 0
3301 1101 3 -1.1794 44.14265469791141 14.721640962625067 34.807103743704594 0 0 0
3302 1101 2 0.5897 44.147027575239264 14.01664537197796 35.4545570122716 0 0 0
3303 1101 2 0.5897 44.45298695483822 15.489762838724328 35.28659804632116 0 0 0
3495 1165 2 0.5897 40.102580385293095 8.90346027743143 39.34385324176029 0 0 0
3496 1166 3 -1.1794 41.83378799082937 8.858745985717903 39.2635396347254 0 0 0
3497 1166 2 0.5897 42.61770402559376 9.187126066210562 38.82322743873346 0 0 0
3499 1167 3 -1.1794 44.833437107836744 9.22641943162826 39.226344244622936 0 0 0
3500 1167 2 0.5897 45.012113572341086 8.314856126242265 38.99534873892446 0 0 0
3533 1178 2 0.5897 38.900851600791384 11.019042077179726 39.1229015356016 0 0 0
3535 1179 3 -1.1794 45.64082773995983 11.791801817758046 38.695334993467405 0 0 0
3536 1179 2 0.5897 46.41724713504267 11.872768532555432 39.24927467464145 0 0 0
9122 0 1 0 46.53194168731004 15.227989372669164 37.22864993247148 0 0 0
9140 0 1 0 39.42947160943951 8.902417348013422 35.870743210214435 0 0 0
3537 1179 2 0.5897 45.3572678025172 10.88486835296917 38.81064923024387 0 0 0
2984 995 2 0.5897 5.707244864568331 15.951317654717439 32.91342894934326 0 0 0
3016 1006 3 -1.1794 3.220870031256397 18.379816788630514 32.56433032420286 0 0 0
3017 1006 2 0.5897 4.090308550797839 18.14143965998986 32.88602306211165 0 0 0
3018 1006 2 0.5897 2.654281311950432 17.66344800427305 32.85073049019084 0 0 0
3019 1007 3 -1.1794 5.780902175700064 17.77070219862627 33.52827064027884 0 0 0
3020 1007 2 0.5897 6.152335642545092 18.645803858856695 33.41661876725061 0 0 0
3021 1007 2 0.5897 5.913345515858106 17.570201061287126 34.45481795760604 0 0 0
3061 1021 3 -1.1794 2.870828758503297 21.2943656519347 32.93882893407174 0 0 0
3062 1021 2 0.5897 3.260218306390035 20.422343159818087 32.874141695132465 0 0 0
3063 1021 2 0.5897 2.2227274578208567 21.320611188419306 32.23490579319901 0 0 0
3064 1022 3 -1.1794 6.523431391213771 20.40989795081239 33.00049183719921 0 0 0
3065 1022 2 0.5897 6.256397141724583 21.32715044077621 32.940720886869755 0 0 0
3066 1022 2 0.5897 6.697036882895581 20.15102534690082 32.095462536293574 0 0 0
3304 1102 3 -1.1794 3.3966307222882044 17.87286218132265 36.4711771280773 0 0 0
3305 1102 2 0.5897 2.7784909975243046 17.14802742228831 36.377636999831296 0 0 0
3306 1102 2 0.5897 2.929294990390975 18.63302809218786 36.124800141080065 0 0 0
3307 1103 3 -1.1794 6.09468930285358 17.590633734357436 36.27129904579171 0 0 0
3308 1103 2 0.5897 6.293450944533927 17.776793165995493 37.18894299103702 0 0 0
3309 1103 2 0.5897 5.138457046810463 17.57472523021535 36.231314126136816 0 0 0
3343 1115 3 -1.1794 2.254220916555497 20.234566719374627 35.72510206224563 0 0 0
3344 1115 2 0.5897 2.4713548363831146 20.773439191034367 34.9643776941674 0 0 0
3345 1115 2 0.5897 2.3443570738618194 20.826369872205376 36.47201361003198 0 0 0
3346 1116 3 -1.1794 6.100898204727112 20.74580153298617 35.84915502710078 0 0 0
3347 1116 2 0.5897 6.21525720992938 20.674002285809483 34.901526844355296 0 0 0
3348 1116 2 0.5897 5.841601741192898 19.86723010391433 36.126841362655945 0 0 0
3575 1192 2 0.5897 2.8368993353450174 19.2856611059881 39.35225312971446 0 0 0
3576 1192 2 0.5897 3.155388249209886 18.34484318201442 38.20974587098698 0 0 0
3579 1193 2 0.5897 4.9884011112789555 18.081152284628704 38.969660574408564 0 0 0
3613 1205 3 -1.1794 2.85626096887719 21.35558667463822 38.46807607122523 0 0 0
3614 1205 2 0.5897 3.7881939004256355 21.144022941212377 38.52260765011077 0 0 0
3616 1206 3 -1.1794 5.531356994051061 20.737013221971917 38.89654873710846 0 0 0
3617 1206 2 0.5897 6.1397003536301265 21.003769231269217 38.20735228375474 0 0 0
7400 2467 2 0.5897 2.651419080689421 23.13832289935898 33.15270687885385 0 0 0
8045 2682 2 0.5897 2.6008151203073036 23.098238986215403 38.73459258877317 0 0 0
9120 0 1 0 0.74960438270596 17.00484731455608 34.18343265638021 0 0 0
7402 2468 3 -1.1794 6.128832987921404 23.085175442342837 32.8450526141976 0 0 0
8052 2684 2 0.5897 9.015373036019906 23.28963389459638 39.01169829666713 0 0 0
8058 2686 2 0.5897 14.923006314304155 23.14364344874188 38.690388185133166 0 0 0
2992 998 3 -1.1794 15.07701123948212 16.115753403732466 33.67446185423713 0 0 0
2993 998 2 0.5897 14.363650346127287 15.932585557057612 33.06307134618075 0 0 0
3022 1008 3 -1.1794 8.850993541925527 18.48273379989855 32.44328877276813 0 0 0
3023 1008 2 0.5897 8.818788278691962 17.526144289412212 32.45474334346879 0 0 0
3024 1008 2 0.5897 9.110262989710813 18.724791270498866 33.332344115566805 0 0 0
3025 1009 3 -1.1794 12.175913102952496 17.94878933263084 32.35221896091033 0 0 0
3026 1009 2 0.5897 12.058998074181371 17.00578377075139 32.467558952406584 0 0 0
3027 1009 2 0.5897 11.9447174599674 18.324930675336272 33.20151170874534 0 0 0
3028 1010 3 -1.1794 14.724183435233165 18.859761472869895 33.05676400860444 0 0 0
3029 1010 2 0.5897 15.072399281454363 18.114146423246755 33.54567705754655 0 0 0
3030 1010 2 0.5897 13.910336591584953 18.535100316266902 32.671432558431476 0 0 0
3067 1023 3 -1.1794 9.09666349387315 21.61909435967973 33.30361540239115 0 0 0
3068 1023 2 0.5897 8.322652485815196 21.095785964625296 33.511671054352206 0 0 0
3069 1023 2 0.5897 9.156620633260237 21.589746937191748 32.348745899164875 0 0 0
3070 1024 3 -1.1794 11.698565298244318 20.937943260287398 32.346952176901524 0 0 0
3071 1024 2 0.5897 12.442070032356096 20.87159753774942 32.946144250757584 0 0 0
3072 1024 2 0.5897 10.929864811811997 20.93718043788129 32.91733044877554 0 0 0
3073 1025 3 -1.1794 14.117317572354139 21.344490446889385 33.76209400553722 0 0 0
3074 1025 2 0.5897 14.955511624483194 21.716113495933122 33.487214092052604 0 0 0
3075 1025 2 0.5897 14.245504512215327 20.397438689680193 33.708306716674024 0 0 0
3310 1104 3 -1.1794 9.383608345578818 18.479123250579764 35.154538513191135 0 0 0
3311 1104 2 0.5897 8.646162399476307 17.9372057557905 35.43512860200439 0 0 0
3312 1104 2 0.5897 9.225329691765996 19.330055387361686 35.56331025871529 0 0 0
3313 1105 3 -1.1794 12.010021500612286 18.802746117971726 35.165728843775 0 0 0
3314 1105 2 0.5897 11.11962715359574 18.467916703568758 35.272129392422535 0 0 0
3315 1105 2 0.5897 12.27499913798825 19.06438622194097 36.04752450009584 0 0 0
3349 1117 3 -1.1794 9.273607853181957 20.79245726100556 36.40845144366149 0 0 0
3350 1117 2 0.5897 9.994291090368186 21.23676183502133 36.85503960160792 0 0 0
3351 1117 2 0.5897 8.848219422325409 21.48020251901851 35.8963156478089 0 0 0
3352 1118 3 -1.1794 13.095309519347499 22.483569180237435 35.91474332456797 0 0 0
3353 1118 2 0.5897 13.372729117691584 21.993801044768546 35.14053569825074 0 0 0
3354 1118 2 0.5897 13.535059026599782 22.047731399412015 36.64474171613428 0 0 0
3582 1194 2 0.5897 8.910060587365722 17.780107958387173 39.008999515931116 0 0 0
3583 1195 3 -1.1794 12.834520152497888 19.13326237032136 37.984321083372905 0 0 0
3584 1195 2 0.5897 13.580651636788376 18.782876256485125 38.47088993513715 0 0 0
3587 1196 2 0.5897 15.584026874414755 17.532639395869563 39.28804147849523 0 0 0
3619 1207 3 -1.1794 8.446609014461187 21.505295214809518 38.85478087468439 0 0 0
3620 1207 2 0.5897 8.538467416670214 21.170293821986107 37.962834692717315 0 0 0
3622 1208 3 -1.1794 11.753906021118189 21.537970236993143 38.74079429547223 0 0 0
3623 1208 2 0.5897 12.234400811527946 20.768878246086665 38.434438012521376 0 0 0
3625 1209 3 -1.1794 15.192736620543306 21.39912391895595 38.70747273383166 0 0 0
9144 0 1 0 15.434655784455748 18.55406255337543 36.36725195999885 0 0 0
9126 0 1 0 10.99702257383847 16.355519525012593 37.44134208553388 0 0 0
3581 1194 2 0.5897 7.570141967377382 18.475631530070718 39.121961098209255 0 0 0
3585 1195 2 0.5897 12.149298304346873 18.472905390273507 38.08743070485713 0 0 0
8055 2685 2 0.5897 12.05294721396302 23.233313512001935 38.88765321637538 0 0 0
2999 1000 2 0.5897 22.8271482603377 15.065329518413554 32.9766720146206 0 0 0
3626 1209 2 0.5897 16.09935620742666 21.09384209643504 38.74029003768393 0 0 0
3031 1011 3 -1.1794 17.714718581965375 17.14107278827 33.783015762234406 0 0 0
3032 1011 2 0.5897 18.298621451954048 16.558909442862255 33.29683089580611 0 0 0
3033 1011 2 0.5897 16.878904593254514 16.675293058499886 33.8094268806343 0 0 0
3034 1012 3 -1.1794 21.523274199848018 16.72776656393988 32.95648444953393 0 0 0
3035 1012 2 0.5897 21.52314224095087 16.96757154253983 32.02981003332193 0 0 0
3036 1012 2 0.5897 21.200850689116205 17.508639912900843 33.40649753524673 0 0 0
3038 1013 2 0.5897 23.19581341749617 17.482886814765926 33.203867284740724 0 0 0
3076 1026 3 -1.1794 16.67236279484293 21.589689708736753 32.55694628623709 0 0 0
3077 1026 2 0.5897 17.306064905640287 22.1403909034882 33.01670973539901 0 0 0
3078 1026 2 0.5897 17.118554369491314 20.74984803976406 32.44826773396898 0 0 0
3079 1027 3 -1.1794 22.21457598188703 21.347785280948575 32.95676592534551 0 0 0
3080 1027 2 0.5897 22.200073456779204 20.54661475239459 33.48035675413829 0 0 0
3081 1027 2 0.5897 21.413797705244622 21.810391692853912 33.20370987277702 0 0 0
3316 1106 3 -1.1794 18.63402881639486 18.297450729678854 36.11334719330485 0 0 0
3317 1106 2 0.5897 18.162697965826585 17.938689646852147 35.36143647562957 0 0 0
3318 1106 2 0.5897 18.186125292776335 17.929614726234497 36.875128685359684 0 0 0
3319 1107 3 -1.1794 21.797036117616056 19.067522510022837 34.471579869589604 0 0 0
3320 1107 2 0.5897 22.41962297387082 18.80404037978433 35.14922068289013 0 0 0
3321 1107 2 0.5897 20.962365863810774 19.152313826817785 34.932414224430275 0 0 0
3355 1119 3 -1.1794 19.263404510179104 20.61381377340761 34.756333646624576 0 0 0
3356 1119 2 0.5897 18.638638297123013 21.311603990441128 34.953787147818815 0 0 0
3357 1119 2 0.5897 18.978588155543083 19.876735698105477 35.296544238583635 0 0 0
3359 1120 2 0.5897 23.95560921813819 20.29829172266733 36.074312234510415 0 0 0
3589 1197 3 -1.1794 17.44395371707773 17.87955201260808 39.11109950321906 0 0 0
3591 1197 2 0.5897 17.49350815241184 18.83280322698062 39.182432396343415 0 0 0
3628 1210 3 -1.1794 17.883223454833935 20.574778531973813 39.13172921027883 0 0 0
3629 1210 2 0.5897 18.747474038257558 20.475422720024383 38.73244080834416 0 0 0
3631 1211 3 -1.1794 20.73864254934901 20.462053351078886 38.554443847490276 0 0 0
3632 1211 2 0.5897 20.866167169245752 20.5298307838322 37.608200957271585 0 0 0
9093 0 1 0 19.360947883123778 19.564175110720637 31.73460736421828 0 0 0
9124 0 1 0 16.466694413751153 22.112622498557148 35.827993671581964 0 0 0
9143 0 1 0 20.986619575221667 16.810276130583286 37.7031817831747 0 0 0
9303 0 1 0 19.581107384542253 23.303408926700108 36.91367268656712 0 0 0
7742 2581 2 0.5897 22.05178842947807 22.722631474959808 35.156290806619886 0 0 0
3557 1186 2 0.5897 26.948271541443805 16.023551549020226 38.671102393387415 0 0 0
9083 0 1 0 29.387823704851776 16.015225327178722 35.98234701108845 0 0 0
3037 1013 3 -1.1794 24.119407287595063 17.703032173564957 33.082449487837884 0 0 0
3039 1013 2 0.5897 24.227396297986093 17.77020119573615 32.133735307355124 0 0 0
3040 1014 3 -1.1794 26.896671357744836 18.184864174208492 33.185707579990066 0 0 0
3041 1014 2 0.5897 27.26665170857699 17.311065543553628 33.05992058177389 0 0 0
3042 1014 2 0.5897 25.950520562275347 18.04288783387971 33.21525951589328 0 0 0
3043 1015 3 -1.1794 30.705250172666243 17.689925072708963 32.81767612280514 0 0 0
3044 1015 2 0.5897 30.200515187965856 18.425371775877885 33.164940622363176 0 0 0
3045 1015 2 0.5897 30.065873384666972 16.984074525246573 32.72173734480414 0 0 0
3082 1028 3 -1.1794 27.157665802140272 20.89164428405057 32.60224148224468 0 0 0
3083 1028 2 0.5897 26.90256393018445 19.969264199529963 32.62150397629183 0 0 0
3084 1028 2 0.5897 26.38844939212273 21.346262975663038 32.25893427052532 0 0 0
3085 1029 3 -1.1794 29.574599649697713 20.02399594544437 33.554125733564604 0 0 0
3086 1029 2 0.5897 30.31086587841485 20.512390231033034 33.18586639105395 0 0 0
3087 1029 2 0.5897 28.80135397290332 20.406852142435618 33.13970547327772 0 0 0
3322 1108 3 -1.1794 23.59064282365635 18.254268633928305 36.39460608464632 0 0 0
3323 1108 2 0.5897 24.51861369947939 18.255418899839487 36.1598708076235 0 0 0
3324 1108 2 0.5897 23.315182496865454 17.344778330254346 36.27979784199638 0 0 0
3325 1109 3 -1.1794 26.211784782772455 18.734460701378186 35.66482068993391 0 0 0
3326 1109 2 0.5897 26.671362399153203 18.51046496260723 34.85559289550551 0 0 0
3327 1109 2 0.5897 26.78566123403441 18.417601859302756 36.36231547905841 0 0 0
3358 1120 3 -1.1794 24.120474730323775 21.237989451756167 36.15189741310204 0 0 0
3360 1120 2 0.5897 25.04267868261159 21.300106378991885 36.40072119779885 0 0 0
3361 1121 3 -1.1794 26.8345441572365 21.34205509390221 36.346152456325854 0 0 0
3362 1121 2 0.5897 27.791524778491322 21.32347208043807 36.33751164419796 0 0 0
3363 1121 2 0.5897 26.574834037754943 20.539920159116303 35.892983476263126 0 0 0
3364 1122 3 -1.1794 29.576839579292226 21.146430068890073 36.02982759997991 0 0 0
3365 1122 2 0.5897 29.707837133211562 22.053865894983353 35.75481506606959 0 0 0
3366 1122 2 0.5897 29.58602570784331 20.64488724306113 35.21459612875562 0 0 0
3597 1199 2 0.5897 28.212043622554965 17.980187726402555 38.12234666751594 0 0 0
3598 1200 3 -1.1794 30.093283887721295 18.003251499429375 38.19739866661799 0 0 0
3599 1200 2 0.5897 30.936135648388724 18.04089076384597 37.74527439307475 0 0 0
3636 1212 2 0.5897 23.834225003273918 20.607786016985788 39.16145079550331 0 0 0
3638 1213 2 0.5897 27.626896633539612 20.544454050581095 39.36203123084248 0 0 0
3640 1214 3 -1.1794 29.41783017480719 21.260342170245565 38.70705603525005 0 0 0
3642 1214 2 0.5897 29.637796779190175 21.27637734318182 37.77561115340476 0 0 0
7415 2472 2 0.5897 23.72645254180029 22.581429093688605 32.69994841835965 0 0 0
2128 710 3 -1.1794 36.07256157354142 12.326513444194548 23.734679160683136 0 0 0
8066 2689 2 0.5897 23.92438207608558 22.767206380845586 38.53244702926104 0 0 0
3595 1199 3 -1.1794 27.276895296761932 17.811580997025903 38.237677838074916 0 0 0
3641 1214 2 0.5897 30.176284441356113 20.853348336297394 39.125786329963525 0 0 0
7746 2582 2 0.5897 24.66797598050127 22.97593319023348 35.61335847571606 0 0 0
7419 2473 2 0.5897 30.8460844142104 22.772999824490363 33.29967331084529 0 0 0
3925 1309 3 -1.1794 42.38812365757234 21.248922700883178 42.9633352190565 0 0 0
3006 1002 2 0.5897 33.10967064215357 15.933073369156494 32.72933133114054 0 0 0
3046 1016 3 -1.1794 33.21104841573021 18.586030674526423 33.66442068390574 0 0 0
3047 1016 2 0.5897 33.91974164401858 18.001511026323712 33.39549073704214 0 0 0
3048 1016 2 0.5897 32.4138774425227 18.152989268987763 33.35908971239236 0 0 0
3049 1017 3 -1.1794 35.40596944183576 17.147264940686274 32.67810431142403 0 0 0
3050 1017 2 0.5897 35.77310320957021 16.264630034777788 32.72711061737504 0 0 0
3051 1017 2 0.5897 35.95070324402965 17.66693034316715 33.26924339807969 0 0 0
3054 1018 2 0.5897 39.83503158278972 18.80866120002805 31.349072450885956 0 0 0
3088 1030 3 -1.1794 31.890588900007913 21.563680298483895 32.825025132162246 0 0 0
3089 1030 2 0.5897 32.67301609040214 21.483916281886238 32.27942706221505 0 0 0
3090 1030 2 0.5897 32.207251153142465 21.434562893005463 33.71905290826195 0 0 0
3091 1031 3 -1.1794 34.32796888440435 20.78459728579158 31.57781795130282 0 0 0
3092 1031 2 0.5897 33.9777367419707 20.07748872313198 32.11963670342093 0 0 0
3093 1031 2 0.5897 34.639224057638984 21.436497521028294 32.20581448001744 0 0 0
3328 1110 3 -1.1794 32.836031691294494 18.098323108253798 36.616425359897754 0 0 0
3329 1110 2 0.5897 32.83884724949792 18.50062108905078 35.74787412028464 0 0 0
3330 1110 2 0.5897 33.03947753752924 17.177054563432986 36.454849898731155 0 0 0
3331 1111 3 -1.1794 35.98646703364807 17.814419357378064 35.89941034172634 0 0 0
3332 1111 2 0.5897 35.80156596144851 16.875983869366912 35.86222996034407 0 0 0
3333 1111 2 0.5897 35.96745599151993 18.025972632382018 36.832746104920886 0 0 0
3336 1112 2 0.5897 38.48963922711501 18.283696248884567 36.41800633953687 0 0 0
3367 1123 3 -1.1794 32.481154439978305 21.41011236864322 35.492770894191956 0 0 0
3368 1123 2 0.5897 33.38990568738756 21.114539653608777 35.437635960706324 0 0 0
3369 1123 2 0.5897 32.18631823278676 21.11980580916784 36.35591954054904 0 0 0
3370 1124 3 -1.1794 35.065695582434486 20.640886162716498 35.54751258956611 0 0 0
3371 1124 2 0.5897 35.16678369195395 19.68912844143523 35.53445769222419 0 0 0
3372 1124 2 0.5897 35.16831262425561 20.880511444191463 36.468534531515566 0 0 0
3374 1125 2 0.5897 38.66913509311312 20.593897653612004 36.31321817912277 0 0 0
3375 1125 2 0.5897 38.49545563372208 22.053116709351023 36.677101757503465 0 0 0
3601 1201 3 -1.1794 36.31404755793508 17.781193046248482 39.2100432921986 0 0 0
3602 1201 2 0.5897 35.92063895367232 16.909271440888322 39.175190275310484 0 0 0
3605 1202 2 0.5897 38.105928729145134 17.544788977530615 39.403687879743934 0 0 0
3643 1215 3 -1.1794 32.42757517179354 20.372206827656367 38.12805040791606 0 0 0
3644 1215 2 0.5897 32.55252700421534 19.451442098846403 37.89824178416337 0 0 0
3646 1216 3 -1.1794 35.45241852217988 21.425505428634224 38.084329440663936 0 0 0
3647 1216 2 0.5897 36.325597950201136 21.577779577838854 38.44571946088018 0 0 0
3649 1217 3 -1.1794 38.19921945250516 21.747072356577338 38.7315662898172 0 0 0
7757 2586 2 0.5897 36.20061364024112 22.518535330338285 35.58962496868144 0 0 0
9073 0 1 0 37.21220613945809 19.857491376379 33.53605270709638 0 0 0
9082 0 1 0 38.86955463830255 16.66872011734343 34.028793274915365 0 0 0
3373 1125 3 -1.1794 38.77627607863247 21.478898018841093 35.9646098049237 0 0 0
7420 2474 3 -1.1794 34.49552191215555 23.12875258851247 33.185820237605824 0 0 0
7754 2585 2 0.5897 32.778510681637286 23.085098819351856 36.13614653204504 0 0 0
7425 2475 2 0.5897 39.919449887066236 23.264047618022875 32.1080948604403 0 0 0
9301 0 1 0 40.712375293872135 23.400726035510978 37.799522888171886 0 0 0
3053 1018 2 0.5897 40.78264867116337 18.4083313757177 32.45977223682067 0 0 0
3094 1032 3 -1.1794 39.33899330537837 21.649188450618976 32.07711300940251 0 0 0
3096 1032 2 0.5897 39.70853046511063 20.767471473998146 32.124540400509275 0 0 0
3334 1112 3 -1.1794 39.17372576287403 18.861193956138344 36.7567599717936 0 0 0
3052 1018 3 -1.1794 40.106329165287846 19.0474624900458 32.235415412099655 0 0 0
3055 1019 3 -1.1794 42.43083239613828 17.481918798781546 32.59655882988255 0 0 0
3056 1019 2 0.5897 42.416558329498 17.700808000380995 31.664831544519306 0 0 0
3057 1019 2 0.5897 42.59841202828447 18.315423194954562 33.03635356513965 0 0 0
3058 1020 3 -1.1794 45.15651757247093 18.026661566130418 32.568859320525334 0 0 0
3059 1020 2 0.5897 44.28794903649673 17.626179163198337 32.60675115305113 0 0 0
3060 1020 2 0.5897 45.440299529220596 18.071181274852236 33.481940996024484 0 0 0
3095 1032 2 0.5897 39.01701642261446 21.82236096398271 32.961745199553455 0 0 0
3097 1033 3 -1.1794 42.745743906787894 20.14448007700006 32.94134285756977 0 0 0
3098 1033 2 0.5897 42.8612542316033 20.599563930312588 32.1072029566224 0 0 0
3099 1033 2 0.5897 41.865440556374736 20.388002541914112 33.22769064468406 0 0 0
3100 1034 3 -1.1794 45.36254987273166 21.206349280459143 33.48530749177968 0 0 0
3101 1034 2 0.5897 45.899010917608216 20.61008719608578 32.96289659577339 0 0 0
3102 1034 2 0.5897 44.47435364215335 20.857236559337586 33.411410394241024 0 0 0
3335 1112 2 0.5897 39.99335928199697 18.43155163382494 36.51213602310728 0 0 0
3337 1113 3 -1.1794 41.899445243764795 17.84019383537908 36.36263732095255 0 0 0
3338 1113 2 0.5897 42.81520911484407 17.65279475103153 36.156506343333646 0 0 0
3339 1113 2 0.5897 41.83263277258403 17.700500770162396 37.30722920378198 0 0 0
3340 1114 3 -1.1794 44.799580486345285 17.785829534076218 35.96614932159449 0 0 0
3341 1114 2 0.5897 44.85210484170505 17.56340139453286 36.895664707150964 0 0 0
3342 1114 2 0.5897 45.05505269646972 18.707394050361263 35.92510395547343 0 0 0
3376 1126 3 -1.1794 42.560858065513735 20.45355247821209 36.42579303655473 0 0 0
3377 1126 2 0.5897 42.3310011244949 19.526312784780906 36.36559142563356 0 0 0
3378 1126 2 0.5897 41.76140719411431 20.915822808868562 36.17396711506192 0 0 0
3379 1127 3 -1.1794 45.377377985793984 20.520838090037586 36.303680266729366 0 0 0
3380 1127 2 0.5897 45.59743113832912 20.974170201315527 35.489862677662884 0 0 0
3381 1127 2 0.5897 44.43894807798442 20.672060032831514 36.41643847277567 0 0 0
3607 1203 3 -1.1794 41.77261266307009 18.017976993853413 39.08700428518099 0 0 0
3608 1203 2 0.5897 41.99221465873593 18.942946427533478 39.19853214879557 0 0 0
3610 1204 3 -1.1794 44.53243495551438 17.89580567155427 38.72326415159652 0 0 0
3611 1204 2 0.5897 43.59104222279852 17.8285623598398 38.88292233269709 0 0 0
3651 1217 2 0.5897 38.78938632413374 21.037040214296713 38.47900074607379 0 0 0
3654 1218 2 0.5897 42.476468285388506 20.681108949173513 38.14836873795487 0 0 0
3656 1219 2 0.5897 45.52549945372267 21.085202989814988 38.22005176738467 0 0 0
7431 2477 2 0.5897 45.48211157443962 23.084456586032953 33.31906881473337 0 0 0
9100 0 1 0 41.84225335210409 22.791145802724994 34.408577593889724 0 0 0
3606 1202 2 0.5897 39.616115874395284 17.64800562574404 39.42774876652995 0 0 0
3652 1218 3 -1.1794 42.535741125735356 20.6943737417091 39.103639737193866 0 0 0
3384 1128 2 0.5897 2.868689197832699 3.2362279402503304 39.98382360704184 0 0 0
3385 1129 3 -1.1794 5.9285134351911735 2.7003439315384496 39.10201155802538 0 0 0
3387 1129 2 0.5897 6.879158598706394 2.784119659452597 39.17608809384248 0 0 0
3424 1142 3 -1.1794 2.499733311643967 5.991992243615655 39.14276039194733 0 0 0
3658 1220 3 -1.1794 2.9064954454192256 3.2841051334649287 41.92246689346961 0 0 0
3659 1220 2 0.5897 3.1004993859501875 2.8925527526458548 42.774101325732516 0 0 0
3660 1220 2 0.5897 2.9567650477717278 4.227716265991225 42.07512029980682 0 0 0
3700 1234 3 -1.1794 2.727862999104354 5.841127725040112 41.86055433571678 0 0 0
3701 1234 2 0.5897 2.526876340391659 5.986998718430435 40.936131306413 0 0 0
3702 1234 2 0.5897 3.6459580115166066 6.096805901177261 41.9497850282447 0 0 0
3703 1235 3 -1.1794 5.323105485838516 6.4498053377478275 42.426059639496266 0 0 0
3704 1235 2 0.5897 6.052221418178921 6.0976600258110105 41.915553435885606 0 0 0
3705 1235 2 0.5897 5.488610202995464 6.149329824028108 43.31967912472968 0 0 0
3928 1310 3 -1.1794 2.9805127274091956 2.894602029921246 45.02987654017404 0 0 0
3929 1310 2 0.5897 2.076209337769215 2.581772241694205 45.00526632154638 0 0 0
3930 1310 2 0.5897 3.1383174136889047 3.1002573066959846 45.951308267304384 0 0 0
3931 1311 3 -1.1794 6.027759571652241 3.076755385918614 44.939988616849114 0 0 0
3932 1311 2 0.5897 5.132144860783688 2.73909687553013 44.93033345419077 0 0 0
3933 1311 2 0.5897 5.92531644278825 4.027736378715834 44.97705602802841 0 0 0
3967 1323 3 -1.1794 2.5555261272458294 5.68819010691829 44.816938752984974 0 0 0
3968 1323 2 0.5897 2.3437264702954796 5.929874818125416 43.91529478478889 0 0 0
3969 1323 2 0.5897 2.7531096363816454 4.752565877493306 44.774506523080326 0 0 0
3970 1324 3 -1.1794 5.776887094453983 5.784933786911367 45.16636147264875 0 0 0
3971 1324 2 0.5897 6.65028928554393 5.761920108316798 45.55734858926481 0 0 0
3972 1324 2 0.5897 5.47856373069059 6.684851179217526 45.29820942140044 0 0 0
4001 1334 2 0.5897 2.718761522217445 7.319862950679837 45.63945494085965 0 0 0
3430 1144 3 -1.1794 9.075063781978361 6.330882825828377 39.38747111501855 0 0 0
3390 1130 2 0.5897 8.924319176899928 2.7175765991269496 40.00777672989683 0 0 0
3393 1131 2 0.5897 10.622643627363217 3.5875332680299867 38.748612523637085 0 0 0
3394 1132 3 -1.1794 15.518686291325675 2.6286229372314818 39.177703083683895 0 0 0
3435 1145 2 0.5897 12.143080023886517 6.104526083110464 39.736733261601614 0 0 0
3438 1146 2 0.5897 14.160920999571701 5.4329570279060455 39.68058072858044 0 0 0
3661 1221 3 -1.1794 9.614077304617174 3.075087237325998 41.89830776366469 0 0 0
3662 1221 2 0.5897 9.380636875987234 2.6719432473910367 42.73449703541612 0 0 0
3663 1221 2 0.5897 9.01205955167455 3.8142333907765082 41.811881497155916 0 0 0
3664 1222 3 -1.1794 12.238428351016813 3.433379147460847 42.30482893364727 0 0 0
3665 1222 2 0.5897 11.307983860411982 3.265908640009791 42.154967010328804 0 0 0
3666 1222 2 0.5897 12.353550977009268 3.321072844545046 43.24842099971674 0 0 0
3667 1223 3 -1.1794 15.394259259030754 2.967925483499124 41.97062170219347 0 0 0
3668 1223 2 0.5897 15.328574797289123 2.681263054014509 41.05971919383755 0 0 0
3669 1223 2 0.5897 14.742706425775648 2.442603898756242 42.43510882492978 0 0 0
3706 1236 3 -1.1794 7.8104366047311515 5.32106265227166 41.667986368910896 0 0 0
3707 1236 2 0.5897 8.008908403934804 5.983313267276596 42.33000216793111 0 0 0
3708 1236 2 0.5897 8.190552610650343 5.6673472971293055 40.86062607758087 0 0 0
3709 1237 3 -1.1794 13.114953451036998 5.913637074880336 41.192838733350406 0 0 0
3710 1237 2 0.5897 12.78667225654295 5.154725046642818 41.67503780820049 0 0 0
3711 1237 2 0.5897 12.829647032549664 6.667636813711865 41.70889740411032 0 0 0
3712 1238 3 -1.1794 15.530354812722951 5.618673286483828 42.47193548264637 0 0 0
3713 1238 2 0.5897 14.756629778737835 5.96908946789248 42.03058529044062 0 0 0
3714 1238 2 0.5897 15.478302464723674 4.673058076758971 42.33288727999412 0 0 0
3934 1312 3 -1.1794 8.935393551471385 2.660189132723875 44.75083092784834 0 0 0
3935 1312 2 0.5897 9.169895105206344 3.553960168149111 45.00065953070361 0 0 0
3936 1312 2 0.5897 8.013661978769798 2.5767242955535954 44.99512005597877 0 0 0
3937 1313 3 -1.1794 12.120766018342986 3.2263150307159596 45.19267666867866 0 0 0
3938 1313 2 0.5897 12.976391597383053 2.849587318198852 45.39813866467286 0 0 0
3939 1313 2 0.5897 11.500134683835697 2.5165249715306337 45.35774281130644 0 0 0
3940 1314 3 -1.1794 14.838780705093104 2.6677745089323626 45.083412612851795 0 0 0
3941 1314 2 0.5897 15.551893685210544 2.073702491108542 45.31746490808844 0 0 0
3942 1314 2 0.5897 15.205181154741059 3.5432804233146915 45.20779997982342 0 0 0
3973 1325 3 -1.1794 8.380737737519341 6.2046743116311385 46.24940160934621 0 0 0
3974 1325 2 0.5897 8.446846267828969 7.118449423423944 45.97213485111309 0 0 0
6776 2259 2 0.5897 27.479822127487207 23.480864308525717 27.232148183493248 0 0 0
3976 1326 3 -1.1794 12.243723617349598 6.117790642031189 46.22706955821453 0 0 0
3977 1326 2 0.5897 13.1517130776995 6.1536708449181505 45.92623797736005 0 0 0
3978 1326 2 0.5897 11.946100384007844 5.240096705072901 45.98768360592838 0 0 0
3979 1327 3 -1.1794 14.651797794250784 6.330867212714649 45.002739043751134 0 0 0
3980 1327 2 0.5897 14.90141648161913 7.251925495620964 44.928079594182975 0 0 0
3981 1327 2 0.5897 14.92220588021782 5.94080010660639 44.17149961668624 0 0 0
9141 0 1 0 10.545678011553322 5.848814745934006 43.428424756425905 0 0 0
9310 0 1 0 21.070463943861924 0.25998362791678464 39.29310602684199 0 1 0
3401 1134 2 0.5897 22.31844199116432 3.2406637993081655 39.09396108234928 0 0 0
3402 1134 2 0.5897 21.115103299696173 3.32234349098366 40.00894723079377 0 0 0
3441 1147 2 0.5897 17.329303638529556 6.358662834617724 40.14607246196241 0 0 0
3443 1148 2 0.5897 20.16386892742235 6.440200910473878 40.02946855744376 0 0 0
3397 1133 3 -1.1794 18.281073551912918 2.4373286934044702 39.77514789440808 0 0 0
3399 1133 2 0.5897 17.380671978186243 2.3953677792404346 39.453046699488 0 0 0
3670 1224 3 -1.1794 18.144062577658055 2.9985544700883313 42.431597670048205 0 0 0
3671 1224 2 0.5897 18.332832176642132 2.7934703671107814 41.51588015615188 0 0 0
3672 1224 2 0.5897 17.19430090645187 2.9065821358289354 42.50726682284392 0 0 0
3673 1225 3 -1.1794 20.873232232886647 2.8878144169456053 41.71893881035926 0 0 0
3674 1225 2 0.5897 21.172493242799334 3.506224621608565 42.385454804581684 0 0 0
3675 1225 2 0.5897 20.060659270572437 2.527164437244154 42.07374709573674 0 0 0
3715 1239 3 -1.1794 18.075265796149043 5.689260049249673 41.69347238704996 0 0 0
3716 1239 2 0.5897 18.394457362786245 4.798498305303352 41.83801354993282 0 0 0
3717 1239 2 0.5897 17.20850221901505 5.7024237743917014 42.09940285785449 0 0 0
3943 1315 3 -1.1794 17.847884346633037 2.6395086647327806 45.192451261139134 0 0 0
3944 1315 2 0.5897 18.03042293691136 2.754581509218229 44.25989005398145 0 0 0
3945 1315 2 0.5897 18.709037646555924 2.5182346638634403 45.592375665440514 0 0 0
9090 0 1 0 21.244339877925857 5.289757915470736 44.029025426826934 0 0 0
9111 0 1 0 17.99498508937577 6.280928385659941 45.33432093375901 0 0 0
3446 1149 2 0.5897 26.818220262802924 5.870883389894137 39.6887256838793 0 0 0
3450 1150 2 0.5897 29.92491180016978 6.16796530831839 40.198394905256 0 0 0
3478 1160 3 -1.1794 24.48840023674462 7.41782328833622 39.964417228333794 0 0 0
3719 1240 2 0.5897 24.054712469447352 5.538011257884369 42.314724742099216 0 0 0
3403 1135 3 -1.1794 23.94736345970283 2.438640876933377 39.238298880974604 0 0 0
3676 1226 3 -1.1794 24.146590364906388 3.535929312881667 42.060046999616496 0 0 0
3677 1226 2 0.5897 23.657511645093763 2.93179417619822 41.50142853401351 0 0 0
3678 1226 2 0.5897 24.08280100281095 3.1571256384914066 42.936785616746185 0 0 0
3679 1227 3 -1.1794 26.811685178650425 2.9668724888539852 41.661633619060574 0 0 0
3680 1227 2 0.5897 26.89415227926622 2.217594610801359 42.25156070880137 0 0 0
3681 1227 2 0.5897 25.88067948147568 3.1881956694360585 41.68349174560285 0 0 0
3682 1228 3 -1.1794 30.315627369827073 3.0607013981941686 42.35171686503418 0 0 0
3683 1228 2 0.5897 29.86994493270679 2.2634965937661446 42.06524908989959 0 0 0
3684 1228 2 0.5897 29.817082403795816 3.7720508586379067 41.949637300830815 0 0 0
3718 1240 3 -1.1794 24.375094097678378 6.264582381979002 42.849217600813894 0 0 0
3720 1240 2 0.5897 25.25087363562783 5.99268588283047 43.123653112321236 0 0 0
3721 1241 3 -1.1794 29.517913980174644 5.623017927973343 41.932973518752256 0 0 0
3722 1241 2 0.5897 29.993157914465204 5.725959465433358 42.757460272261156 0 0 0
3723 1241 2 0.5897 28.59443476235115 5.6473052524329885 42.18362894645126 0 0 0
3946 1316 3 -1.1794 24.110877895851846 2.6937819012279696 44.578443288127396 0 0 0
3947 1316 2 0.5897 23.71979772987952 2.1344525643466037 45.249590709444675 0 0 0
3948 1316 2 0.5897 25.01095242261863 2.830116484444495 44.87426746199702 0 0 0
3949 1317 3 -1.1794 26.80271137529393 3.047428447769268 45.42837461953781 0 0 0
3950 1317 2 0.5897 27.73556634190332 3.126509432422613 45.22897612895004 0 0 0
3951 1317 2 0.5897 26.747405840937798 2.3017046227115583 46.02592725491348 0 0 0
3952 1318 3 -1.1794 29.49455734213911 3.0390722233420897 44.99484764400141 0 0 0
3953 1318 2 0.5897 29.811586691762347 2.7944340129076686 44.125436086038995 0 0 0
3954 1318 2 0.5897 29.742917364421007 3.9584842986435618 45.09092388349253 0 0 0
3982 1328 3 -1.1794 27.1122427154082 6.02436505353552 44.57791632972079 0 0 0
3983 1328 2 0.5897 26.93391468896869 5.178787891327853 44.98953614233655 0 0 0
3984 1328 2 0.5897 27.007113122942453 6.661955277491152 45.28407390177862 0 0 0
3985 1329 3 -1.1794 29.88517235925192 5.700570043716995 44.702615840446526 0 0 0
3986 1329 2 0.5897 30.31827481041197 6.303932110897312 45.306443923394845 0 0 0
3987 1329 2 0.5897 28.961139172129144 5.947863696170711 44.737853925946105 0 0 0
3411 1137 2 0.5897 33.38704645572558 2.9758841422216196 39.25995301338286 0 0 0
3451 1151 3 -1.1794 32.95393828742097 4.790691879426904 39.59873027134105 0 0 0
3415 1139 3 -1.1794 39.2069178167194 3.5669137644996676 39.016530593277295 0 0 0
3452 1151 2 0.5897 33.06255337535583 4.753529657268655 40.54902196596089 0 0 0
3685 1229 3 -1.1794 33.24001389851305 2.8209523940110026 41.89733230732389 0 0 0
3686 1229 2 0.5897 32.350732117032926 2.7856834457028614 42.2497056946998 0 0 0
3687 1229 2 0.5897 33.22737123878326 2.218930294345899 41.15326106890889 0 0 0
3688 1230 3 -1.1794 36.3565576545045 2.537499615248846 41.593150835575436 0 0 0
3689 1230 2 0.5897 36.17255740645113 2.8940429928888465 40.72409771361439 0 0 0
3690 1230 2 0.5897 35.49418138828384 2.4173509214519417 41.990773164733994 0 0 0
3691 1231 3 -1.1794 38.797780130591555 3.6587185518343546 42.291847781180905 0 0 0
3693 1231 2 0.5897 37.904676129777066 3.3167592889096627 42.251092300138055 0 0 0
3724 1242 3 -1.1794 33.14125528505201 5.234813591235628 43.49067018699316 0 0 0
3725 1242 2 0.5897 33.24793815830141 4.398979177416828 43.03654262320542 0 0 0
3726 1242 2 0.5897 33.66784052676346 5.852507929109051 42.983330273493735 0 0 0
3727 1243 3 -1.1794 35.490786168139124 5.637391930346076 41.519487428834466 0 0 0
3728 1243 2 0.5897 36.357844712892344 5.856194445791277 41.17806745411328 0 0 0
3729 1243 2 0.5897 35.656944709772304 5.306307341111203 42.402101352124454 0 0 0
3730 1244 3 -1.1794 38.09973251213173 5.8292507731856125 40.17755162944092 0 0 0
3731 1244 2 0.5897 38.59508015988551 5.785525341786156 40.99544611308373 0 0 0
3955 1319 3 -1.1794 36.60695609934067 2.4443483327799065 45.06606862437789 0 0 0
3956 1319 2 0.5897 36.298875986711614 3.315260404103896 44.8154061233356 0 0 0
3957 1319 2 0.5897 35.8108393791955 1.9163530069623442 45.12649200277088 0 0 0
3959 1320 2 0.5897 38.73153419989403 2.5412912889790844 45.23725721047099 0 0 0
3988 1330 3 -1.1794 35.96153013986262 5.0946311080521145 44.4249090041332 0 0 0
3989 1330 2 0.5897 36.56270372010806 5.344156696339015 45.1267351912947 0 0 0
3990 1330 2 0.5897 35.09002639310533 5.201996672812478 44.805941959518684 0 0 0
3991 1331 3 -1.1794 38.22436751100304 5.310601536569654 46.35729309620466 0 0 0
3992 1331 2 0.5897 38.76338065345724 6.005455835914209 45.9793055224806 0 0 0
3692 1231 2 0.5897 39.29713422647673 3.096944620584644 41.69915271665887 0 0 0
3732 1244 2 0.5897 38.50948080633827 5.1733926851336856 39.61346853758913 0 0 0
3993 1331 2 0.5897 38.6438225405024 4.499094552596537 46.071378325879806 0 0 0
3456 1152 2 0.5897 41.94412488567979 5.247509804743887 39.243361308389815 0 0 0
3958 1320 3 -1.1794 39.504809022611454 3.066478817522709 45.03120873936437 0 0 0
9133 0 1 0 39.138045900848816 6.760444882377158 43.43696841804541 0 0 0
3419 1140 2 0.5897 40.922579629680776 3.287044780677501 39.31879042208062 0 0 0
3454 1152 3 -1.1794 42.31692906669916 6.112471643832454 39.072803357672335 0 0 0
3459 1153 2 0.5897 44.08714244750012 6.356289849748364 38.64808836206209 0 0 0
3694 1232 3 -1.1794 42.55948479407632 3.0356078489195983 42.146175137986106 0 0 0
3695 1232 2 0.5897 42.38763009557232 3.179234186681138 41.215546667343816 0 0 0
3696 1232 2 0.5897 42.13548470246792 2.200167296663993 42.342376937231776 0 0 0
3697 1233 3 -1.1794 45.51040625769115 3.24994465405786 42.63531870537782 0 0 0
3698 1233 2 0.5897 46.017961693062055 2.439025665578838 42.66740956491362 0 0 0
3699 1233 2 0.5897 44.612076888067286 2.9643725869163617 42.4689301283798 0 0 0
3733 1245 3 -1.1794 42.18841015270598 5.769013990789243 42.28605637298126 0 0 0
3734 1245 2 0.5897 42.77446384193055 6.105007454946127 41.6079105604059 0 0 0
3735 1245 2 0.5897 42.41184428776886 4.8410503898537804 42.358120705079955 0 0 0
3736 1246 3 -1.1794 45.28828546617373 6.342471621171867 41.8582165901978 0 0 0
3737 1246 2 0.5897 45.769759801679704 5.568259814492186 41.566651078653685 0 0 0
3738 1246 2 0.5897 45.25037832595456 6.256857242380837 42.810826263757995 0 0 0
3960 1320 2 0.5897 39.380503131568254 3.329077044719196 44.11916592158756 0 0 0
3961 1321 3 -1.1794 42.3372233820916 3.3455492877797868 45.104683647405196 0 0 0
3962 1321 2 0.5897 41.42040315341479 3.1318138479575865 45.277863149486805 0 0 0
3963 1321 2 0.5897 42.446438874739364 3.191502093971952 44.16629484702183 0 0 0
3964 1322 3 -1.1794 45.25979169295836 3.4454326844139223 45.505917684277144 0 0 0
3965 1322 2 0.5897 45.40462512773216 3.4407690142859946 44.5597496620696 0 0 0
3966 1322 2 0.5897 44.31155351241347 3.359056572044198 45.6039782247487 0 0 0
3994 1332 3 -1.1794 42.29287967693161 6.144521828595171 45.015057365792 0 0 0
3995 1332 2 0.5897 42.22566027940633 5.209336142900485 45.20777774172518 0 0 0
3996 1332 2 0.5897 42.15805921723688 6.204955886767945 44.069328507932845 0 0 0
3997 1333 3 -1.1794 44.97675441528625 6.343576859071825 44.62199677311778 0 0 0
3998 1333 2 0.5897 45.333200269420786 5.632123580522999 45.15398592000195 0 0 0
3999 1333 2 0.5897 44.03928993943031 6.341362843868028 44.815354900785024 0 0 0
9102 0 1 0 44.45520332800625 0.9502690543503254 40.42590103666533 0 0 0
9113 0 1 0 40.43616889069864 0.7980959118872506 41.11931437132463 0 0 0
3461 1154 2 0.5897 5.374769842069503 8.118227517767101 39.58752786357475 0 0 0
3462 1154 2 0.5897 6.831056529133997 8.200731025628665 39.18216613940783 0 0 0
3505 1169 3 -1.1794 5.4655958042759805 12.449775850061332 39.32093110489995 0 0 0
3460 1154 3 -1.1794 6.2402665181478785 7.768116938170853 39.79864407333588 0 0 0
3507 1169 2 0.5897 5.688679045566974 12.493503740495234 40.250744869950466 0 0 0
3540 1180 2 0.5897 1.6478376213958295 15.717852038858775 39.41912521723387 0 0 0
3739 1247 3 -1.1794 6.119622084299227 9.472098693951136 42.1838928864169 0 0 0
3740 1247 2 0.5897 5.94943926414796 8.69425047302213 41.65264652928157 0 0 0
3741 1247 2 0.5897 5.768480622421388 9.254517520249104 43.04736953100347 0 0 0
3772 1258 3 -1.1794 3.2174057891412136 12.63334420314656 41.54673539306984 0 0 0
3773 1258 2 0.5897 2.999088264226019 12.504249462403559 40.62374899561846 0 0 0
3774 1258 2 0.5897 2.4537232692224658 12.306060426906036 42.02203128073774 0 0 0
3775 1259 3 -1.1794 5.96328364298183 12.253482980390576 42.020036292323574 0 0 0
3776 1259 2 0.5897 5.012124282820164 12.348093328659775 42.07079704100332 0 0 0
3777 1259 2 0.5897 6.110963639987034 11.307754431184904 42.02451226365265 0 0 0
3811 1271 3 -1.1794 3.524886318976827 15.47323771228637 41.77877680100432 0 0 0
3812 1271 2 0.5897 3.3353529432651574 15.431131693502078 42.71607939833094 0 0 0
3813 1271 2 0.5897 3.3194210586360287 14.597026580067505 41.45278604565963 0 0 0
3814 1272 3 -1.1794 6.197598746883421 15.055925895228915 41.72228593262055 0 0 0
3815 1272 2 0.5897 5.284416799314787 15.332738497165641 41.64675178917843 0 0 0
3816 1272 2 0.5897 6.153944179247085 14.196353388123915 42.14116689338193 0 0 0
4000 1334 3 -1.1794 2.937341804842912 8.221102230893248 45.87657148643435 0 0 0
4002 1334 2 0.5897 2.117764270852377 8.587351535046306 46.20881560506198 0 0 0
4003 1335 3 -1.1794 5.834918101178384 9.056126971921692 44.98693502094964 0 0 0
4004 1335 2 0.5897 5.06819599205004 8.932432001865317 45.54646089765693 0 0 0
4005 1335 2 0.5897 6.567175720569279 9.138119942924433 45.59792431017767 0 0 0
4039 1347 3 -1.1794 6.502969082477215 12.77305570047091 45.28098308002234 0 0 0
4040 1347 2 0.5897 6.005001190284214 11.967463155130153 45.41983764350213 0 0 0
4041 1347 2 0.5897 7.398545007307517 12.548070606657108 45.53309028637829 0 0 0
4075 1359 3 -1.1794 2.9589908493012556 15.323972318937361 44.37976082595355 0 0 0
4076 1359 2 0.5897 3.851088417023255 15.357052976394364 44.725160857722294 0 0 0
4077 1359 2 0.5897 2.588831895375232 16.181645951153964 44.58859172948876 0 0 0
4078 1360 3 -1.1794 5.624496376543489 15.44367155728568 45.31675274090557 0 0 0
4079 1360 2 0.5897 5.927030298561664 14.55020563646106 45.154198872276794 0 0 0
4080 1360 2 0.5897 5.594998908312211 15.517238479865778 46.27066556323922 0 0 0
9078 0 1 0 3.2093077796048433 11.585253049319334 44.87483536928915 0 0 0
3546 1182 2 0.5897 6.848158395958161 15.251351226617254 38.1852366004858 0 0 0
3743 1248 2 0.5897 7.6126287153822325 8.684664181228658 42.73724580594976 0 0 0
3780 1260 2 0.5897 7.8603042672069705 12.194479283183146 42.784227560988725 0 0 0
9119 0 1 0 0.1748112667257595 13.331923687445299 42.32305316194072 1 0 0
3549 1183 2 0.5897 13.27026947247157 14.729978863787549 40.31008524463788 0 0 0
3464 1155 2 0.5897 9.352400672232617 9.272786333501603 38.489076344699804 0 0 0
3471 1157 2 0.5897 15.837005461093716 8.354639844900829 39.08781306109777 0 0 0
3516 1172 2 0.5897 15.070584304164665 12.319889977092544 39.88293511315635 0 0 0
3742 1248 3 -1.1794 8.351987077547351 8.169583708853771 43.06015950108457 0 0 0
3744 1248 2 0.5897 9.037746192789623 8.29698630634498 42.40461781316301 0 0 0
3745 1249 3 -1.1794 12.726544589497411 8.352551066675316 42.4631581080195 0 0 0
3746 1249 2 0.5897 13.64635283984499 8.613876587396172 42.4196415710333 0 0 0
3747 1249 2 0.5897 12.240398339028676 9.175127415816995 42.40604418834928 0 0 0
3748 1250 3 -1.1794 15.149189468753052 9.500702421304776 42.374022988591804 0 0 0
3750 1250 2 0.5897 15.203528531221707 9.547282351495024 43.328543552496214 0 0 0
3778 1260 3 -1.1794 8.700569641985114 11.85603913698686 43.093492470823364 0 0 0
3779 1260 2 0.5897 9.329661190689736 12.128893684764108 42.42564059624314 0 0 0
3781 1261 3 -1.1794 12.186037421116405 11.940705171568533 42.49491457628991 0 0 0
3782 1261 2 0.5897 13.10728047629348 12.011476158035961 42.2448454413041 0 0 0
3783 1261 2 0.5897 12.19351114301058 11.977215013741914 43.45138885659936 0 0 0
3784 1262 3 -1.1794 14.84777051378786 12.17747820036648 41.711985816192055 0 0 0
3785 1262 2 0.5897 15.002804038512489 11.242549484459731 41.84654018357784 0 0 0
3786 1262 2 0.5897 14.947066937960624 12.564811815179851 42.58166667525723 0 0 0
3818 1273 2 0.5897 7.571971883414095 15.589342462861906 42.79643919047944 0 0 0
3819 1273 2 0.5897 8.49112931390177 15.674640791751381 43.99634424793304 0 0 0
3820 1274 3 -1.1794 12.53730125043796 14.678936498192181 42.38157004628028 0 0 0
3821 1274 2 0.5897 12.280661467652097 13.758815892014992 42.320354663521776 0 0 0
3822 1274 2 0.5897 12.242750205376511 14.952965518159663 43.25012101061259 0 0 0
4006 1336 3 -1.1794 9.05474800144897 9.063679499029057 45.498687129689884 0 0 0
4007 1336 2 0.5897 8.805583053379117 8.867432528493758 44.59556151972316 0 0 0
4008 1336 2 0.5897 10.000153053403537 8.916079213539634 45.52428714875996 0 0 0
4009 1337 3 -1.1794 11.864221966556958 8.742910551244275 45.1806721016735 0 0 0
4010 1337 2 0.5897 11.953140324025602 7.924172725556905 45.668518178198596 0 0 0
4011 1337 2 0.5897 12.244592746106877 8.553697295340301 44.32291438925258 0 0 0
4012 1338 3 -1.1794 15.274121526097769 8.977544986972228 45.0523032229957 0 0 0
4014 1338 2 0.5897 14.798061874403805 8.901710288689026 45.879254357305726 0 0 0
4042 1348 3 -1.1794 9.201044420313204 12.042648860365953 45.693864608324894 0 0 0
4043 1348 2 0.5897 9.092435077811778 12.015519197600474 44.743233228954196 0 0 0
4044 1348 2 0.5897 9.049927524038408 11.141327765085089 45.978497457394134 0 0 0
4045 1349 3 -1.1794 11.930678482493724 11.932388392239321 45.247951602436224 0 0 0
4046 1349 2 0.5897 12.230186583748036 11.029119352741176 45.35106495612971 0 0 0
4047 1349 2 0.5897 11.006124561380357 11.908298631898631 45.49463659887987 0 0 0
4048 1350 3 -1.1794 15.006341569159781 12.042359096994753 44.50752296605485 0 0 0
4050 1350 2 0.5897 14.814498111523124 12.86013249774108 44.966516041289566 0 0 0
4081 1361 3 -1.1794 9.140584631523565 14.972442280664328 45.674775401713056 0 0 0
4082 1361 2 0.5897 8.99768226774958 14.058864468930043 45.92213559045391 0 0 0
4084 1362 3 -1.1794 11.809629615880736 14.917291400976469 45.02233706736085 0 0 0
4085 1362 2 0.5897 10.87413277785119 14.97886073969767 45.215434907543674 0 0 0
4086 1362 2 0.5897 12.023358569925616 13.99481283119488 45.162283856964535 0 0 0
4087 1363 3 -1.1794 14.734296487360082 14.557649853902252 45.430251753237094 0 0 0
4088 1363 2 0.5897 13.84944317673342 14.901070251120153 45.306440635703865 0 0 0
4089 1363 2 0.5897 15.235935104142966 15.301514578037766 45.763802373801354 0 0 0
9121 0 1 0 10.240328123558031 9.901088426558333 40.82038045753562 0 0 0
9128 0 1 0 9.76557239182407 13.782559119493841 40.41707756706941 0 0 0
4083 1361 2 0.5897 9.157631814652017 15.446351963794482 46.50625057818451 0 0 0
3550 1184 3 -1.1794 20.70941771343248 14.895288015901729 40.146993993821205 0 0 0
3551 1184 2 0.5897 21.640849555429693 14.695236771289457 40.239980883659506 0 0 0
3480 1160 2 0.5897 24.007863877601732 8.242999912704981 40.03075246391827 0 0 0
3520 1174 3 -1.1794 23.038751940724403 12.851879423278945 39.90855818291273 0 0 0
3749 1250 2 0.5897 16.025089095635195 9.23224796869144 42.09659918930756 0 0 0
4013 1338 2 0.5897 16.175745466945944 9.168218497216085 45.31104972847976 0 0 0
4049 1350 2 0.5897 15.961090509819831 11.975997791543232 44.524331758318375 0 0 0
3518 1173 2 0.5897 18.38583503192869 11.77616051517166 39.66845507564492 0 0 0
3552 1184 2 0.5897 20.63477683496764 15.814761263324618 40.4023948676243 0 0 0
3751 1251 3 -1.1794 17.605363592935348 8.56730872537697 41.64905858968428 0 0 0
3752 1251 2 0.5897 18.531315659913272 8.800247647307172 41.58135241128471 0 0 0
3753 1251 2 0.5897 17.60625161408325 7.622838480460265 41.804644927007075 0 0 0
3754 1252 3 -1.1794 20.374874190145903 8.428540656479829 41.67366567138314 0 0 0
3755 1252 2 0.5897 21.008672377776325 9.038747081252072 41.296598119296135 0 0 0
3756 1252 2 0.5897 20.649828214242568 8.329762279182873 42.585189173174804 0 0 0
3787 1263 3 -1.1794 19.49669148133319 12.517177357786528 40.80181147643074 0 0 0
3788 1263 2 0.5897 19.93972930602611 13.198154963484425 40.295630762973474 0 0 0
3789 1263 2 0.5897 19.415017811082333 12.886557304607795 41.681083789167666 0 0 0
3823 1275 3 -1.1794 18.68081797071222 14.591786075689107 42.65273538891373 0 0 0
3824 1275 2 0.5897 17.91569591369121 14.325436815443403 42.14295285707318 0 0 0
4015 1339 3 -1.1794 17.979042992358305 9.744064442727595 45.81041179156133 0 0 0
4016 1339 2 0.5897 18.679599172091343 9.46862462042788 45.21915316965338 0 0 0
4017 1339 2 0.5897 18.265155763536292 9.449628814554707 46.675096695048246 0 0 0
4018 1340 3 -1.1794 20.596505097152317 8.72451249164346 44.93312355850326 0 0 0
4019 1340 2 0.5897 21.358802706235586 9.278727056741475 45.10039719837887 0 0 0
4020 1340 2 0.5897 20.571934885054226 8.119954413455442 45.67483625109985 0 0 0
4051 1351 3 -1.1794 17.754959385804153 12.331878989711425 44.80590912275731 0 0 0
4052 1351 2 0.5897 18.620600394257032 12.736655158960875 44.75064691913108 0 0 0
4053 1351 2 0.5897 17.906952134087067 11.50072862412043 45.255709785874856 0 0 0
4090 1364 3 -1.1794 17.847069082757724 15.139423553748177 45.213467168117546 0 0 0
4091 1364 2 0.5897 18.177920713375656 15.082681294001222 44.317057994872386 0 0 0
4092 1364 2 0.5897 17.41866486699894 14.296952299233844 45.36493953475147 0 0 0
4094 1365 2 0.5897 23.658761716303765 14.453921541651695 45.00724301853685 0 0 0
9106 0 1 0 21.794419891169117 11.174866062666963 42.79868960414953 0 0 0
3522 1174 2 0.5897 22.377133163771337 12.56826851467445 39.27763980599683 0 0 0
3481 1161 3 -1.1794 26.983086751317046 8.437089630119775 39.39507786575888 0 0 0
3521 1174 2 0.5897 23.510525568501972 13.554857613900289 39.461921099388945 0 0 0
3523 1175 3 -1.1794 27.502737300797904 12.083275093201957 40.290911678419555 0 0 0
3524 1175 2 0.5897 28.307582015704437 12.24135242456111 39.797485206534134 0 0 0
3561 1187 2 0.5897 29.383595369887338 15.136867406977062 40.068214889864315 0 0 0
3792 1264 2 0.5897 24.30505954606418 12.594556349581909 43.22073848743049 0 0 0
3483 1161 2 0.5897 26.09281456123353 8.16217407774337 39.61432377269167 0 0 0
3486 1162 2 0.5897 28.955569675243503 9.272384781504828 39.28596700074255 0 0 0
3525 1175 2 0.5897 26.986712684047905 11.504760654857801 39.729421148759926 0 0 0
3558 1186 2 0.5897 26.92376072112188 14.94036163253249 39.728454813690476 0 0 0
3560 1187 2 0.5897 30.063312490217704 16.1206548987499 39.13975246897209 0 0 0
3757 1253 3 -1.1794 24.61866335397565 8.987786581511045 42.64160034765741 0 0 0
3758 1253 2 0.5897 24.50658616807504 8.040690268707387 42.55987413504434 0 0 0
3759 1253 2 0.5897 24.362720875041415 9.182830881593713 43.54308969456575 0 0 0
3760 1254 3 -1.1794 27.217527851685155 9.043294472327995 42.03751192857179 0 0 0
3761 1254 2 0.5897 26.284190081932355 9.091379979441813 42.24439427142952 0 0 0
3762 1254 2 0.5897 27.24600418178958 8.800816432437752 41.11197133889656 0 0 0
3763 1255 3 -1.1794 29.87892656435439 9.000507879951886 42.57468491130626 0 0 0
3764 1255 2 0.5897 28.94514988760338 8.953547734959077 42.369531935475095 0 0 0
3765 1255 2 0.5897 30.13709828065066 9.88541108757418 42.31675943788098 0 0 0
3790 1264 3 -1.1794 24.662188065458565 12.841839321672738 42.367775927370566 0 0 0
3791 1264 2 0.5897 24.053700776449823 12.462458295078667 41.73370503288817 0 0 0
3793 1265 3 -1.1794 27.1913965852073 12.364518072134338 43.062156526094604 0 0 0
3794 1265 2 0.5897 27.550502517795955 11.984966012906227 42.26014963900732 0 0 0
3795 1265 2 0.5897 26.25853979600359 12.475282159631556 42.87846803205029 0 0 0
3796 1266 3 -1.1794 30.37993144170822 11.59422299530549 41.86619011903469 0 0 0
3797 1266 2 0.5897 30.216038116059476 11.674682142806539 40.9265640250389 0 0 0
3798 1266 2 0.5897 30.018647459119524 12.39682243375951 42.24240807879981 0 0 0
3826 1276 3 -1.1794 24.346601858001993 15.49170127148141 42.110030613950066 0 0 0
3827 1276 2 0.5897 24.387246288268592 14.543273645083797 41.987291121464274 0 0 0
3828 1276 2 0.5897 24.1933660505475 15.60596153867061 43.04795134672984 0 0 0
3829 1277 3 -1.1794 27.20039167477022 14.871123972527073 41.50705588471259 0 0 0
3830 1277 2 0.5897 27.06931040980127 13.949695657713942 41.730708865501484 0 0 0
3831 1277 2 0.5897 26.40376539785513 15.307169631469664 41.809518410265724 0 0 0
3832 1278 3 -1.1794 29.74138776937988 14.174787737957327 42.498216163807214 0 0 0
3833 1278 2 0.5897 28.913193191735278 14.618764046718763 42.31597614606531 0 0 0
3834 1278 2 0.5897 30.41351319913629 14.812718322671913 42.258374679380125 0 0 0
4021 1341 3 -1.1794 24.00113662111699 9.142161213685975 45.15517621337592 0 0 0
4022 1341 2 0.5897 24.928267397565687 9.111276321936124 45.3912008765913 0 0 0
4023 1341 2 0.5897 23.767707439713543 8.230622183886073 44.97956405273363 0 0 0
4024 1342 3 -1.1794 27.097214639930566 9.286166780145898 45.12112484974088 0 0 0
4025 1342 2 0.5897 27.137884745375004 9.329625360123188 44.16577717803366 0 0 0
4026 1342 2 0.5897 28.008052670026565 9.179785785645057 45.39551338169438 0 0 0
4027 1343 3 -1.1794 29.82827720627367 9.17379804817595 45.25570919455016 0 0 0
4028 1343 2 0.5897 29.85933522987584 9.018951453968418 44.31162769338098 0 0 0
4029 1343 2 0.5897 30.71844980634381 8.993488424102269 45.557889712936635 0 0 0
4054 1352 3 -1.1794 24.181579222159712 12.337119494307547 44.94837944932704 0 0 0
4055 1352 2 0.5897 25.077933213590747 12.338961406042639 45.28420381217277 0 0 0
4056 1352 2 0.5897 23.846019801436622 11.467171124570703 45.164762351064496 0 0 0
4057 1353 3 -1.1794 26.868538580906954 12.177942644519975 45.7198573660486 0 0 0
4058 1353 2 0.5897 26.960267335770705 11.236232287274719 45.864768748979294 0 0 0
4059 1353 2 0.5897 27.14450934102884 12.309171313605686 44.81274594659863 0 0 0
4060 1354 3 -1.1794 30.52299410213639 11.974330051441566 45.5141674003654 0 0 0
4061 1354 2 0.5897 30.401560114925974 12.002369221088887 46.46321949740692 0 0 0
4062 1354 2 0.5897 30.192345233358083 11.114182515452956 45.25522563034971 0 0 0
4093 1365 3 -1.1794 23.957666786026728 15.346225050128552 44.83207998821864 0 0 0
4095 1365 2 0.5897 24.883164311763398 15.34159188386027 45.07634369381023 0 0 0
4096 1366 3 -1.1794 26.626316625766112 14.998228237212851 45.456968376278596 0 0 0
4097 1366 2 0.5897 27.538457942782404 15.16692051488664 45.22080440379263 0 0 0
4098 1366 2 0.5897 26.62743083109841 14.102336249320876 45.79402821914537 0 0 0
4099 1367 3 -1.1794 30.307121751350845 14.843272148237034 45.713459589372924 0 0 0
4100 1367 2 0.5897 30.235968946350294 13.912924025052945 45.49986538013762 0 0 0
4101 1367 2 0.5897 30.484736567758176 14.860696419509654 46.65387514851104 0 0 0
3487 1163 3 -1.1794 33.18784857532796 10.856973379188348 39.55848216001043 0 0 0
3569 1190 2 0.5897 38.64969444486808 15.320012024862015 40.20152367276715 0 0 0
9110 0 1 0 33.02371177638689 7.971982219754522 41.426191620625595 0 0 0
3489 1163 2 0.5897 32.643898461211464 10.122697456664765 39.84341927298074 0 0 0
3491 1164 2 0.5897 36.112573662892714 8.976964519155402 39.92858941426439 0 0 0
3566 1189 2 0.5897 35.158023159118194 14.965984047183698 39.69681504820487 0 0 0
3568 1190 3 -1.1794 38.41380964438511 14.486934475168663 40.60965803190756 0 0 0
3766 1256 3 -1.1794 38.187504130915435 9.698830078344095 41.87387615303325 0 0 0
3768 1256 2 0.5897 38.706472108415504 9.412593196082371 42.62552365753093 0 0 0
3799 1267 3 -1.1794 32.86747437204466 12.509397243447777 41.700072304987565 0 0 0
3800 1267 2 0.5897 33.17621628147311 12.042882741183098 40.923364797577314 0 0 0
3801 1267 2 0.5897 31.958662236065074 12.227430064926272 41.80393260390872 0 0 0
3802 1268 3 -1.1794 36.14627460969455 12.629318383840191 41.16420346219236 0 0 0
3803 1268 2 0.5897 37.01718448244712 12.684647794337495 41.55750692980428 0 0 0
3804 1268 2 0.5897 35.81490612052611 11.77291206348964 41.43437962226197 0 0 0
3805 1269 3 -1.1794 38.74937670448989 12.243889306930155 42.488040498741455 0 0 0
3807 1269 2 0.5897 38.562344371748694 11.318383622480606 42.33090976214033 0 0 0
3835 1279 3 -1.1794 32.66073949865553 15.086715794272369 42.06615918121849 0 0 0
3836 1279 2 0.5897 32.7050556054076 14.170535810161603 41.79251289051071 0 0 0
3837 1279 2 0.5897 32.73190927665391 15.055931782687686 43.02021324308183 0 0 0
3838 1280 3 -1.1794 35.053992300269705 15.652975832344783 41.3079856850632 0 0 0
3839 1280 2 0.5897 35.63460880779336 15.046411343589961 41.767546254638425 0 0 0
3840 1280 2 0.5897 34.17511399620648 15.41267227675802 41.60134395252792 0 0 0
3843 1281 2 0.5897 39.751802699967655 14.812621135516673 43.613171139731726 0 0 0
4030 1344 3 -1.1794 32.558369137170935 9.040140600038745 45.74674209949168 0 0 0
4031 1344 2 0.5897 32.86487370979034 9.855779035173297 45.35048347154788 0 0 0
4032 1344 2 0.5897 33.33378292639106 8.673569456204715 46.17170213157038 0 0 0
4033 1345 3 -1.1794 39.07038710031383 9.829991998186747 44.86613139244101 0 0 0
4035 1345 2 0.5897 38.297791573564425 10.32008946869561 45.14743654070516 0 0 0
4063 1355 3 -1.1794 33.21558692432752 12.107486617894827 44.69336938698753 0 0 0
4064 1355 2 0.5897 33.29120793903212 12.092126772213994 43.73928448105625 0 0 0
4065 1355 2 0.5897 32.27366847039124 12.072262160818942 44.86005018431722 0 0 0
4066 1356 3 -1.1794 36.74338730640904 11.72598872544319 46.419200549842266 0 0 0
4067 1356 2 0.5897 35.87959908425535 12.075266985742724 46.1998681562664 0 0 0
4140 1380 2 0.5897 40.03481538180683 18.01497728761088 45.17000544031619 0 0 0
4071 1357 2 0.5897 38.03684606762414 12.493604163995462 45.59883519886378 0 0 0
4102 1368 3 -1.1794 32.91866986566307 15.032245799609987 44.797010125996614 0 0 0
4103 1368 2 0.5897 32.021669252609456 15.100057733689956 45.1241543020098 0 0 0
4104 1368 2 0.5897 33.15563459422557 14.115114574277602 44.93466870673916 0 0 0
4107 1369 2 0.5897 39.033166897967824 16.01159677706242 46.01861198384447 0 0 0
9074 0 1 0 36.38737685206367 14.641288411316625 44.27220073266245 0 0 0
9088 0 1 0 35.40770010450472 10.150763546268433 43.2268787196168 0 0 0
9125 0 1 0 36.328001744375044 8.441500014864321 46.24445014024705 0 0 0
3767 1256 2 0.5897 38.67195862181375 9.380020063558016 41.1123659925489 0 0 0
3570 1190 2 0.5897 38.542465752743134 13.83652771006425 39.919258781731955 0 0 0
3571 1191 3 -1.1794 44.378952061152745 14.111832305627624 39.629103386921386 0 0 0
3572 1191 2 0.5897 44.51721096476785 13.17091279471542 39.520534510804275 0 0 0
3841 1281 3 -1.1794 40.09454299770404 14.98306111530407 42.73583928864978 0 0 0
4069 1357 3 -1.1794 38.86052306793046 12.797465369503167 45.21744713765434 0 0 0
4070 1357 2 0.5897 38.83291939452406 12.490740435795317 44.31114155970208 0 0 0
4105 1369 3 -1.1794 39.72203930430152 15.392854139768378 45.77603348778942 0 0 0
3498 1166 2 0.5897 42.032996837260285 7.942646094245339 39.456696380679354 0 0 0
3501 1167 2 0.5897 44.89519114003817 9.248535960062222 40.18129408007154 0 0 0
3573 1191 2 0.5897 43.4538302468206 14.193284009362742 39.86093899857952 0 0 0
3769 1257 3 -1.1794 45.333731052397965 9.032734842129562 41.86409814152925 0 0 0
3770 1257 2 0.5897 45.256809494867724 8.07873897742893 41.84971379297395 0 0 0
3771 1257 2 0.5897 46.272432631267016 9.199135199617295 41.77817874313357 0 0 0
3806 1269 2 0.5897 39.337964777594806 12.494062926735323 41.775854282073254 0 0 0
3808 1270 3 -1.1794 44.04356503885481 12.041553184857555 42.38296275350446 0 0 0
3809 1270 2 0.5897 43.43058843530332 12.751517557511889 42.192063456166686 0 0 0
3810 1270 2 0.5897 44.229055689449666 12.129533052617916 43.31788860868417 0 0 0
3842 1281 2 0.5897 39.40419533768069 14.680922433780184 42.14561539380727 0 0 0
3844 1282 3 -1.1794 41.98853580556243 14.996852956339033 40.83004203288643 0 0 0
3845 1282 2 0.5897 41.275150025515586 14.990634590522891 41.46822219616987 0 0 0
3846 1282 2 0.5897 42.57320144014807 15.692671577109712 41.130432530319716 0 0 0
3847 1283 3 -1.1794 44.474032824776394 15.716099764031375 42.27591021446029 0 0 0
3848 1283 2 0.5897 44.722446186571474 15.058720760355712 41.62600559636508 0 0 0
3849 1283 2 0.5897 44.79686594008365 15.366458743533771 43.10643003547117 0 0 0
4034 1345 2 0.5897 39.709222437380376 9.966805474479672 45.56570523341237 0 0 0
4036 1346 3 -1.1794 45.30023491639167 9.351471851709528 44.4801960132651 0 0 0
4037 1346 2 0.5897 45.16906262938138 9.374292864004707 43.53230100063754 0 0 0
4038 1346 2 0.5897 45.269397132478204 8.421414424423414 44.70441486874017 0 0 0
4072 1358 3 -1.1794 44.76540059234611 12.16983375926213 44.94562357171229 0 0 0
4073 1358 2 0.5897 45.09759667303362 11.272396860471186 44.967640077889655 0 0 0
4074 1358 2 0.5897 44.02364373172565 12.166075096366145 45.55061493353003 0 0 0
4106 1369 2 0.5897 39.345163524888136 14.531526442934435 45.9557899909218 0 0 0
4108 1370 3 -1.1794 42.26174289151302 15.262066041108508 44.715516385937136 0 0 0
4109 1370 2 0.5897 41.89626034265929 14.981452285452583 43.87652276932549 0 0 0
4110 1370 2 0.5897 41.52313115789711 15.225610785556867 45.32326271194308 0 0 0
4111 1371 3 -1.1794 44.994021642326544 15.151844907868659 44.91907946479393 0 0 0
4112 1371 2 0.5897 45.19145658908055 14.215232545573327 44.91614352349853 0 0 0
4113 1371 2 0.5897 44.04306538423477 15.196336170223898 45.01875225904857 0 0 0
3577 1193 3 -1.1794 5.904812279531725 17.804708151509093 38.96860082686111 0 0 0
3574 1192 3 -1.1794 3.207268237540651 18.423704240869665 39.1622808773053 0 0 0
3578 1193 2 0.5897 5.867239236179536 16.8493647243685 38.92235076976785 0 0 0
3615 1205 2 0.5897 2.5286759700161374 21.227857080508123 39.358359790372084 0 0 0
3618 1206 2 0.5897 5.92365439847908 21.068321759533227 39.70436693302468 0 0 0
3850 1284 3 -1.1794 3.0234892496026187 18.359860066031327 42.52176104708518 0 0 0
3851 1284 2 0.5897 3.9684716366378225 18.506091630900514 42.478673524787695 0 0 0
3852 1284 2 0.5897 2.893793849464838 17.505671143705555 42.10972674993611 0 0 0
3853 1285 3 -1.1794 5.569944508752495 18.77175659621804 41.94900674210344 0 0 0
3854 1285 2 0.5897 6.445113872774665 18.47147457012372 42.1942468846694 0 0 0
3855 1285 2 0.5897 5.490960198438913 18.54901332658329 41.02144035188473 0 0 0
3889 1297 3 -1.1794 2.4323899524435832 20.69294157483582 41.14389761041032 0 0 0
3890 1297 2 0.5897 2.4796860667996565 19.850103290346194 41.595138788621284 0 0 0
3891 1297 2 0.5897 2.7804848366671795 21.322883295084043 41.7749564322046 0 0 0
3892 1298 3 -1.1794 6.5629358168338925 21.340719447743137 41.46854471978479 0 0 0
3893 1298 2 0.5897 7.475328513187876 21.220519192735637 41.73183801161428 0 0 0
3894 1298 2 0.5897 6.120185318663355 20.54658370502905 41.76779765144826 0 0 0
4114 1372 3 -1.1794 5.910502830144183 18.30443969820682 45.198701870213895 0 0 0
4115 1372 2 0.5897 6.823357383988814 18.575642598999895 45.295539064906784 0 0 0
4116 1372 2 0.5897 5.951400523324803 17.352528298715818 45.106917272756625 0 0 0
4147 1383 3 -1.1794 2.4772701663616026 20.40918947944815 46.06393323831889 0 0 0
4148 1383 2 0.5897 1.6773226700311226 20.48551340797852 45.543846194431886 0 0 0
4149 1383 2 0.5897 3.1212032499347218 20.03808200128365 45.46072404629263 0 0 0
8364 2788 2 0.5897 6.344271072821036 23.13391562248957 41.558288688558015 0 0 0
9099 0 1 0 4.785330492341447 22.45615163644711 44.32973057767417 0 0 0
8669 2890 2 0.5897 12.038074934175667 23.138540756149474 45.110602732672135 0 0 0
3580 1194 3 -1.1794 8.501847814756687 18.592814776578948 39.30749878508294 0 0 0
3586 1196 3 -1.1794 14.673570713379286 17.631374603267307 39.56652457085058 0 0 0
3817 1273 3 -1.1794 8.326358535292451 16.068313420065465 43.13954502713741 0 0 0
9096 0 1 0 11.224667050671034 17.282316801952707 40.86975751255408 0 0 0
4158 1386 2 0.5897 14.899165174090662 22.267170295609084 45.329504663736685 0 0 0
4157 1386 2 0.5897 15.883517184768639 21.11766100370148 45.28981601697545 0 0 0
4156 1386 3 -1.1794 14.960791590630066 21.319033336179256 45.44556980460339 0 0 0
4155 1385 2 0.5897 11.04665006809942 21.131220627675543 45.05582995968712 0 0 0
4154 1385 2 0.5897 12.550914769963658 20.970974168963277 44.99746720557386 0 0 0
4153 1385 3 -1.1794 11.82730295470928 21.468279215629178 44.61627719839389 0 0 0
4152 1384 2 0.5897 8.734967068839936 21.84554344467788 45.37485272476123 0 0 0
4151 1384 2 0.5897 9.257695845104779 20.988310159251903 44.241802749625656 0 0 0
4150 1384 3 -1.1794 9.213288727960778 21.035767939056537 45.19679428868034 0 0 0
3588 1196 2 0.5897 14.685909349748991 17.43162005071423 40.502568240240606 0 0 0
3621 1207 2 0.5897 8.39724649865434 20.721285802315954 39.40170360163913 0 0 0
3624 1208 2 0.5897 11.51239738165023 21.32655924431905 39.64257632676907 0 0 0
3627 1209 2 0.5897 14.910485292581237 21.411682319777974 39.62202721768423 0 0 0
3856 1286 3 -1.1794 8.34201181243482 18.525626858554414 42.050602553397574 0 0 0
3857 1286 2 0.5897 8.40880039873803 18.37166680621276 41.108229219723704 0 0 0
3858 1286 2 0.5897 8.51643360877327 17.67165033068563 42.44624543369656 0 0 0
3859 1287 3 -1.1794 12.716491823150616 19.096487173160753 43.02990611214799 0 0 0
3860 1287 2 0.5897 12.683724342729622 18.350760956882418 42.430697834448594 0 0 0
3861 1287 2 0.5897 12.485423635800144 18.729142395773472 43.88307504110051 0 0 0
3895 1299 3 -1.1794 9.208320495500617 21.08757685649901 42.297106987403275 0 0 0
3896 1299 2 0.5897 10.132114964779392 21.184402195451586 42.06589156224352 0 0 0
3897 1299 2 0.5897 9.04202789162674 20.14715577472458 42.23240075690451 0 0 0
3898 1300 3 -1.1794 11.73990912461688 21.362756788220796 41.63549169577662 0 0 0
3899 1300 2 0.5897 12.025040184451445 20.738372589033503 42.30263231014274 0 0 0
3900 1300 2 0.5897 11.714802547799879 22.20480536929137 42.08997575678127 0 0 0
3901 1301 3 -1.1794 14.443367672550757 21.81495865221375 41.36116885851525 0 0 0
3902 1301 2 0.5897 13.490111936913271 21.730180453883218 41.379824990834976 0 0 0
3903 1301 2 0.5897 14.762911726557736 21.029162452251253 41.804618725262245 0 0 0
4117 1373 3 -1.1794 12.15106113683641 17.854995071705858 45.4442364828081 0 0 0
4118 1373 2 0.5897 13.050719507930415 17.840360865841905 45.770782939656314 0 0 0
4119 1373 2 0.5897 11.87530912726341 16.93850038593913 45.45940960231516 0 0 0
4120 1374 3 -1.1794 14.690422439090165 17.812360810968354 46.02103318723055 0 0 0
4121 1374 2 0.5897 14.87522813578322 18.698089327974426 45.70868111166121 0 0 0
7406 2469 2 0.5897 12.527155379028688 23.382705645437106 33.41707482408536 0 0 0
8366 2789 2 0.5897 9.139102886630631 23.07965941351205 42.44258639418809 0 0 0
9101 0 1 0 15.592346474900806 15.720814113370052 42.03403187852242 0 0 0
3593 1198 2 0.5897 21.88831269637485 17.98182811204651 40.70770201031405 0 0 0
3594 1198 2 0.5897 20.965714787405332 18.7794963066396 39.81079965200241 0 0 0
9112 0 1 0 15.99455396388254 19.244120011291507 42.861804878967455 0 0 0
4164 1388 2 0.5897 20.823496164473116 21.003326359139336 45.87337236835395 0 0 0
4163 1388 2 0.5897 21.174910631059202 19.68601487779102 45.2152738248409 0 0 0
4162 1388 3 -1.1794 20.441284031644912 20.278925352090415 45.378004789616206 0 0 0
4161 1387 2 0.5897 17.87494603563824 22.099513072372144 44.84479126640004 0 0 0
4160 1387 2 0.5897 18.69255168054321 20.834506242766242 44.9970287489944 0 0 0
4159 1387 3 -1.1794 17.82131869337876 21.14809580962742 44.75444329432021 0 0 0
3590 1197 2 0.5897 17.805139932972835 17.557979843958993 39.937155014465326 0 0 0
3592 1198 3 -1.1794 20.96994451262796 18.225265373541905 40.591211106919864 0 0 0
3630 1210 2 0.5897 18.063141468142607 20.717340883130397 40.06099633146071 0 0 0
3633 1211 2 0.5897 20.944415391971983 21.33552893034333 38.88750702118466 0 0 0
3635 1212 2 0.5897 22.858079291380463 21.284108269114398 40.100399417982274 0 0 0
3825 1275 2 0.5897 18.898856464335733 15.46279466289579 42.321019913362235 0 0 0
3862 1288 3 -1.1794 18.69308471937085 17.296300461708427 41.75932241395734 0 0 0
3863 1288 2 0.5897 19.49820741847048 17.727028621847907 41.47212156133935 0 0 0
3864 1288 2 0.5897 18.524750922999974 17.65784123656528 42.629486260375245 0 0 0
3904 1302 3 -1.1794 18.541286383350442 21.1212872481897 41.77804123888342 0 0 0
3905 1302 2 0.5897 18.330897275475916 20.89274689809038 42.683434849794295 0 0 0
3906 1302 2 0.5897 18.524691359424256 22.078209172268767 41.76201298257323 0 0 0
3907 1303 3 -1.1794 21.53146070528754 20.616457751561814 41.65601121455604 0 0 0
3908 1303 2 0.5897 21.380876115448835 19.699439106749878 41.426592444432345 0 0 0
3909 1303 2 0.5897 20.655306859274447 20.976183799555407 41.79451564103332 0 0 0
4123 1375 3 -1.1794 18.52529442596652 17.884663129376186 44.66565564282916 0 0 0
4124 1375 2 0.5897 18.874414293260436 18.38996052820714 45.399836643315766 0 0 0
4125 1375 2 0.5897 18.16445163199965 17.094669739124186 45.06806777624485 0 0 0
4128 1376 2 0.5897 22.790070309528673 17.73203546881768 45.33171269886863 0 0 0
9245 0 1 0 21.83558586716914 23.16358756559007 43.84068848220461 0 0 0
3865 1289 3 -1.1794 23.526577332606227 17.677199968111122 40.97107284996019 0 0 0
3866 1289 2 0.5897 23.751339171655168 16.879362190074104 41.449788860394534 0 0 0
8062 2688 3 -1.1794 21.330807106734614 23.084830896980247 39.578713467068205 0 0 0
8687 2896 2 0.5897 30.370188262536942 23.486773142066863 45.40658557099319 0 0 0
8384 2795 2 0.5897 30.46658021555737 22.08561630592054 42.6538299649352 0 0 0
8381 2794 2 0.5897 27.186522736767746 22.806616506585517 41.63011260217035 0 0 0
2142 714 2 0.5897 8.922041783637928 15.422185227274884 23.602116286632146 0 0 0
6458 2153 2 0.5897 31.07268239162519 23.473261766336257 24.247770338878027 0 0 0
8380 2794 3 -1.1794 26.89434690957073 22.587062902369492 42.51479451949092 0 0 0
8383 2795 3 -1.1794 30.618329394538193 22.580405684024488 41.8486036233506 0 0 0
3555 1185 2 0.5897 23.8666871220277 15.96445554005045 39.38356079630992 0 0 0
3634 1212 3 -1.1794 23.734926514254063 21.373577290258666 39.72707946709666 0 0 0
3637 1213 3 -1.1794 26.74123925926987 20.52227585675491 39.724455318462994 0 0 0
3927 1309 2 0.5897 42.26214620347176 20.820247149139647 42.11681356108678 0 0 0
3912 1304 2 0.5897 23.586221722538898 20.227817437132796 42.47579291702895 0 0 0
4173 1391 2 0.5897 29.150696797312797 21.47197581937959 44.80055991868194 0 0 0
4172 1391 2 0.5897 30.289563492555736 20.50141410240784 45.03053406530221 0 0 0
4171 1391 3 -1.1794 30.09818176107447 21.379434008356533 44.70085853461752 0 0 0
4170 1390 2 0.5897 27.40508702116774 21.285365722204084 45.80564982516882 0 0 0
4169 1390 2 0.5897 26.32432307185429 20.75978134927873 44.88499483283298 0 0 0
4168 1390 3 -1.1794 27.25725707347861 20.676265271962755 45.08220328696249 0 0 0
4167 1389 2 0.5897 23.994620131983574 20.416995306435062 45.269183190728775 0 0 0
4166 1389 2 0.5897 24.34851670365329 21.35546716833324 44.135197721638406 0 0 0
4165 1389 3 -1.1794 24.5557752311687 21.160580483142972 45.04914246745704 0 0 0
3596 1199 2 0.5897 26.99744724037864 18.44873482124875 38.89507852418121 0 0 0
3600 1200 2 0.5897 30.274457665978126 18.347715506883954 39.07190124322941 0 0 0
3639 1213 2 0.5897 26.30150025816654 21.2753301611227 39.32977725124896 0 0 0
3867 1289 2 0.5897 24.252968239601223 18.27525719471831 41.14690164688555 0 0 0
3868 1290 3 -1.1794 25.908035828482515 18.271304613860334 42.05209650305466 0 0 0
3869 1290 2 0.5897 26.71921551541567 18.76603092076313 41.93605652453319 0 0 0
3870 1290 2 0.5897 25.78082853816384 18.23793739376404 43.000219293650616 0 0 0
3871 1291 3 -1.1794 30.134132310056017 18.53622804057837 40.87890355587469 0 0 0
3872 1291 2 0.5897 30.895998689346317 18.68612879710794 41.43865511686211 0 0 0
3873 1291 2 0.5897 29.412454185395664 18.969334793109315 41.33479091224072 0 0 0
3910 1304 3 -1.1794 24.26867887920729 20.89840556533356 42.44758438121807 0 0 0
3911 1304 2 0.5897 24.177105841237882 21.297768330153037 41.58250881690291 0 0 0
3913 1305 3 -1.1794 28.20576737625155 20.023427009921793 42.01758583499065 0 0 0
3914 1305 2 0.5897 28.084230899424238 20.627334723105726 42.75022231997834 0 0 0
3915 1305 2 0.5897 27.68617663719636 20.400072764217075 41.30737789198738 0 0 0
4126 1376 3 -1.1794 23.14697524114314 18.593953102376766 45.11735613163084 0 0 0
4127 1376 2 0.5897 24.079260102877267 18.437135186929048 44.9674060273075 0 0 0
4129 1377 3 -1.1794 25.809483183082033 18.25224560938132 44.72304115730239 0 0 0
4130 1377 2 0.5897 26.424809044060986 18.9375530948217 44.98373432959791 0 0 0
4131 1377 2 0.5897 26.18257137408741 17.446262510305086 45.08001249313887 0 0 0
4132 1378 3 -1.1794 30.652802285661444 18.749600458353786 46.119290987318415 0 0 0
4133 1378 2 0.5897 31.492101640939868 19.022337782865794 46.48999715184613 0 0 0
4134 1378 2 0.5897 30.88785029033008 18.188368686970144 45.38037058671853 0 0 0
3923 1308 2 0.5897 37.48162737151924 21.93691953350511 42.71766367343301 0 0 0
9071 0 1 0 28.727949629931743 17.121700051765828 43.65866605413186 0 0 0
3604 1202 3 -1.1794 38.88516886901947 17.153801839067885 39.798843498118664 0 0 0
4180 1394 3 -1.1794 38.79140037309637 20.898015860583687 45.64912510976667 0 0 0
4179 1393 2 0.5897 36.90055508186548 21.159274138927284 46.25478369945258 0 0 0
4142 1381 2 0.5897 43.05693007888994 18.238301228277717 44.8566502076029 0 0 0
4177 1393 3 -1.1794 35.969824103660805 21.149776871870813 46.47812582711532 0 0 0
4176 1392 2 0.5897 32.62831738766525 21.509352569508312 45.63634910482175 0 0 0
4175 1392 2 0.5897 33.78455678670249 21.09577754441683 46.52176526171257 0 0 0
4174 1392 3 -1.1794 32.99636802609041 20.75596849362379 46.098066658220745 0 0 0
3603 1201 2 0.5897 36.29020338074442 18.018353411034063 40.13709220565917 0 0 0
3645 1215 2 0.5897 32.58893829893083 20.408277516999867 39.07086204328107 0 0 0
3648 1216 2 0.5897 35.007504802252754 20.89657892874665 38.7465382858183 0 0 0
3650 1217 2 0.5897 37.83843046829935 21.471022354010465 39.5740979858161 0 0 0
3874 1292 3 -1.1794 32.67807819897272 18.07190430846157 41.91587526583965 0 0 0
3875 1292 2 0.5897 32.90740054462574 18.07970777459832 42.845166542310906 0 0 0
3876 1292 2 0.5897 32.489221109190325 17.15355630478827 41.72299669501525 0 0 0
3877 1293 3 -1.1794 36.00686495670786 18.513836195594084 41.977459332448184 0 0 0
3878 1293 2 0.5897 36.71792452513689 18.021489921895913 42.387608836197835 0 0 0
3879 1293 2 0.5897 35.263006572348765 17.911452680456804 41.98387396317028 0 0 0
3880 1294 3 -1.1794 38.422111674401016 17.14491439765323 42.47012516849016 0 0 0
3882 1294 2 0.5897 38.4488997124512 17.22543405875434 41.51669404947387 0 0 0
3916 1306 3 -1.1794 32.61243431847891 20.946990996357517 40.819829389789454 0 0 0
3917 1306 2 0.5897 32.87552487008118 20.282183752111976 41.456262253774305 0 0 0
3918 1306 2 0.5897 31.821749857861317 21.336733191457434 41.19286066251264 0 0 0
3919 1307 3 -1.1794 36.703611801891526 20.914188952496897 40.920099039950586 0 0 0
3920 1307 2 0.5897 36.26960417174048 20.206844324051477 41.39710449439466 0 0 0
3921 1307 2 0.5897 36.106256370397304 21.658045595098496 40.99806305351143 0 0 0
3922 1308 3 -1.1794 38.189144840091906 22.281339499549905 43.262664538407165 0 0 0
3924 1308 2 0.5897 38.327902883582844 21.6085224880973 43.929220201889756 0 0 0
4135 1379 3 -1.1794 33.37436686502195 18.297959925437553 44.588417342118134 0 0 0
4136 1379 2 0.5897 34.00309965053791 17.70409195867324 44.99859761633657 0 0 0
4137 1379 2 0.5897 33.48826403664721 19.126698066720788 45.05366290446638 0 0 0
4138 1380 3 -1.1794 39.11096366139972 18.18946157525452 44.99032380960156 0 0 0
4139 1380 2 0.5897 39.00330114432004 17.9804412102718 44.062448725918635 0 0 0
8388 2796 2 0.5897 32.870529282811866 23.294066419099725 40.781173607770974 0 0 0
8694 2898 2 0.5897 35.91286087913592 22.873310270703257 46.42711174402728 0 0 0
2099 700 2 0.5897 2.4017237044465656 12.76709177495776 23.599743873547865 0 0 0
9094 0 1 0 34.69606757552496 21.481741473199268 43.445971575307304 0 0 0
4181 1394 2 0.5897 38.79709685989017 19.969791304455207 45.41546163690878 0 0 0
9134 0 1 0 39.85226156567393 20.093425831137388 41.22772426770172 0 0 0
4143 1381 2 0.5897 42.13534522852382 17.050379764202 44.679395619944785 0 0 0
3655 1219 3 -1.1794 45.15667150137994 21.394469010636392 39.04742895134468 0 0 0
4182 1394 2 0.5897 39.67907930530667 21.072165946324194 45.96206248362755 0 0 0
4188 1396 2 0.5897 44.18293486840848 21.42565043793915 45.09919475053494 0 0 0
4187 1396 2 0.5897 45.010622254449856 20.217515832312543 44.715476341581486 0 0 0
4186 1396 3 -1.1794 45.01199959943353 21.17442821765508 44.69204469556201 0 0 0
4185 1395 2 0.5897 42.14545428364187 20.93830082552423 44.663211337667846 0 0 0
4184 1395 2 0.5897 41.88447250078735 19.806544750067225 45.63424794441919 0 0 0
4183 1395 3 -1.1794 42.08516791800396 20.74176926949966 45.59807650343399 0 0 0
3609 1203 2 0.5897 41.82403288596317 17.651004706251097 39.96956827682869 0 0 0
3612 1204 2 0.5897 44.9052433659239 18.118260758637593 39.57635291635298 0 0 0
3653 1218 2 0.5897 43.45663618681369 20.882858346799765 39.284354344620944 0 0 0
3657 1219 2 0.5897 45.45854970107431 22.29981746639223 39.12123218904275 0 0 0
3881 1294 2 0.5897 39.10711273964684 16.50901178799147 42.67660352587114 0 0 0
3883 1295 3 -1.1794 42.31709653230582 17.86018271118904 41.829946092489934 0 0 0
3884 1295 2 0.5897 43.23328575163461 18.13255900458442 41.77856182883321 0 0 0
3885 1295 2 0.5897 42.05931632161652 18.05392072822933 42.73119345510953 0 0 0
3886 1296 3 -1.1794 45.01112276225392 18.335701207789448 41.47923481601003 0 0 0
3887 1296 2 0.5897 45.03385279485693 17.463006538514463 41.87181772499906 0 0 0
3888 1296 2 0.5897 45.50551479285902 18.8853320178011 42.087276239893114 0 0 0
6465 2155 2 0.5897 36.29563716786152 23.375477869327252 23.66998649382759 0 0 0
2051 684 2 0.5897 24.41526727923721 5.101180840260656 23.503822220214037 0 0 0
2106 702 2 0.5897 8.577877704633888 11.110825311104433 23.67568872822917 0 0 0
2034 678 2 0.5897 2.6473014737898035 5.144527004437953 23.74972619279916 0 0 0
2074 692 3 -1.1794 5.579061980614978 8.915450543724747 23.513215138420726 0 0 0
2093 698 2 0.5897 38.55481855445243 11.154234269271646 23.685317602380696 0 0 0
4122 1374 2 0.5897 14.965255499532514 17.81900001899022 46.93790539657513 0 0 0
4189 1397 3 -1.1794 6.489420733303079 24.106717875338227 3.4739002762548963 0 0 0
4190 1397 2 0.5897 7.39638997414559 24.04182829691077 3.1748550699699347 0 0 0
4228 1410 3 -1.1794 2.870887272732236 26.70751050223991 3.104512836179497 0 0 0
4229 1410 2 0.5897 2.6929219091809413 27.626901223894592 2.906318735191209 0 0 0
4230 1410 2 0.5897 2.783061506342731 26.64569543074736 4.0556686586303785 0 0 0
4231 1411 3 -1.1794 5.589286132390315 27.145555337366662 3.178880976541925 0 0 0
4232 1411 2 0.5897 6.0625877571809506 26.32143003559378 3.0647104319359944 0 0 0
4233 1411 2 0.5897 4.6740461877778205 26.92210940878822 3.0096484689307257 0 0 0
4267 1423 3 -1.1794 2.862490926670044 29.49977255188134 3.260048138039031 0 0 0
4268 1423 2 0.5897 2.750527923370939 29.69626901052765 4.190147782740649 0 0 0
4269 1423 2 0.5897 3.0750543994570587 30.343208949189115 2.860468653303286 0 0 0
4270 1424 3 -1.1794 6.038344319969325 30.20137686635829 3.013687950408716 0 0 0
4271 1424 2 0.5897 5.687167627874175 29.368735441565082 2.698069442254561 0 0 0
4272 1424 2 0.5897 5.83279172261949 30.209604292863776 3.948520718522344 0 0 0
4501 1501 3 -1.1794 3.041167614318773 23.999817366265273 5.731341399848409 0 0 0
4502 1501 2 0.5897 2.7748082244512964 23.844222085824182 4.825209706458666 0 0 0
4503 1501 2 0.5897 2.8242903054655177 24.918373058715982 5.890876830178535 0 0 0
4504 1502 3 -1.1794 5.695888579122703 24.76859247250363 6.108006930998536 0 0 0
4505 1502 2 0.5897 6.012438364878192 24.52760327446045 5.237402351982094 0 0 0
4543 1515 3 -1.1794 2.923992268785812 26.718173569052464 6.000624678880024 0 0 0
4544 1515 2 0.5897 3.8271508470982933 27.031768838660003 6.047471842196363 0 0 0
4545 1515 2 0.5897 2.5563926180690966 26.91565228264705 6.862079602738738 0 0 0
4546 1516 3 -1.1794 6.0885357083416904 27.426659055562336 5.812531696470961 0 0 0
4547 1516 2 0.5897 5.964774201129534 27.32572340945306 4.868748337628228 0 0 0
4548 1516 2 0.5897 6.046583644889573 26.534515281765053 6.156844663082358 0 0 0
4585 1529 3 -1.1794 2.998958005647738 30.01237802919956 5.830830157978019 0 0 0
4586 1529 2 0.5897 3.918022765784876 30.247068680540373 5.702482434953907 0 0 0
4587 1529 2 0.5897 2.8124358666970393 30.259365236414475 6.736611263099344 0 0 0
4588 1530 3 -1.1794 5.717693244411163 30.051962697832654 5.833460675492576 0 0 0
4589 1530 2 0.5897 5.7857337216421 29.10070569502829 5.751530299026758 0 0 0
4590 1530 2 0.5897 6.6231485694822885 30.36087568573708 5.80255250194175 0 0 0
9225 0 1 0 7.282275137474956 27.628646303529866 0.49147520460444355 0 0 0
4506 1502 2 0.5897 4.801079284240734 24.430195097190094 6.1401847497410955 0 0 0
4192 1398 3 -1.1794 9.06056637802564 24.20901701232883 2.3893056712047795 0 0 0
4193 1398 2 0.5897 9.93196019178517 23.835257734784424 2.5204876366377116 0 0 0
4194 1398 2 0.5897 9.168577519529883 25.141371418442965 2.577137312159273 0 0 0
8933 2978 2 0.5897 20.3957789527377 41.99399908779818 0.1557832193659837 0 0 1
4197 1399 2 0.5897 12.507688226076747 23.893799767881877 2.6616131129524474 0 0 0
4198 1400 3 -1.1794 15.046378367520454 24.344190128301268 3.043214217879618 0 0 0
4234 1412 3 -1.1794 8.737736601909829 26.84866939653649 3.4817100439900557 0 0 0
4235 1412 2 0.5897 8.742030405177994 26.476729645948065 4.363682895975301 0 0 0
4236 1412 2 0.5897 8.77445872833368 27.795087021706987 3.620191788664774 0 0 0
4237 1413 3 -1.1794 12.056148408497679 27.781259332480957 2.6550851560425337 0 0 0
4238 1413 2 0.5897 12.968001182018641 27.570477676288597 2.855902236376555 0 0 0
4239 1413 2 0.5897 11.54848859331361 27.291020896451222 3.301753262204268 0 0 0
4240 1414 3 -1.1794 14.60626940191507 27.110062452227627 3.15095526085762 0 0 0
4241 1414 2 0.5897 15.038665968308111 27.437408227752826 2.362215830262357 0 0 0
4242 1414 2 0.5897 14.664592232330603 26.15736984959171 3.0787821625537037 0 0 0
4273 1425 3 -1.1794 8.888562329121728 30.002108175136733 3.212603408538733 0 0 0
4274 1425 2 0.5897 9.526519240282532 30.305854408446816 2.5668624909029063 0 0 0
4275 1425 2 0.5897 8.045977863321195 30.057032325429972 2.7617514024217256 0 0 0
4276 1426 3 -1.1794 11.901572759758936 30.445744291223978 2.153226812118139 0 0 0
4277 1426 2 0.5897 12.843858231933053 30.496705581342503 1.992811804212358 0 0 0
4278 1426 2 0.5897 11.75072834455257 29.536102493047235 2.4101892869093486 0 0 0
4279 1427 3 -1.1794 14.58752124879087 30.023161017430436 2.140896005338971 0 0 0
4280 1427 2 0.5897 15.518245258052284 30.20222525977458 2.007027842838539 0 0 0
4281 1427 2 0.5897 14.522600283294617 29.76513367459045 3.060373621791561 0 0 0
4507 1503 3 -1.1794 9.054809893895742 25.548441644531234 5.818362781303156 0 0 0
4509 1503 2 0.5897 9.970597120050089 25.789905723451717 5.679573177937341 0 0 0
4510 1504 3 -1.1794 12.305822051216971 24.23764665245612 6.114428913021006 0 0 0
4512 1504 2 0.5897 12.092466947392156 24.11076960555113 7.038882127508114 0 0 0
4549 1517 3 -1.1794 9.336806798303666 28.385030135927583 6.200266500549013 0 0 0
4550 1517 2 0.5897 10.113032476374215 27.88419001209047 5.949537331099467 0 0 0
4551 1517 2 0.5897 8.654997252369022 27.72478237220428 6.324527855588018 0 0 0
4552 1518 3 -1.1794 11.478569789161266 26.681985539452157 5.225413863437892 0 0 0
4553 1518 2 0.5897 12.073711932291465 27.396005490930712 5.453916015059547 0 0 0
4554 1518 2 0.5897 11.920814910249986 25.892108788287754 5.536453857139093 0 0 0
4555 1519 3 -1.1794 15.234653916711368 26.882769892428254 6.015615893798238 0 0 0
4556 1519 2 0.5897 15.009563409872833 27.535069081230183 5.352235619735298 0 0 0
4557 1519 2 0.5897 14.709312031108492 26.11616399019338 5.786348206422387 0 0 0
4591 1531 3 -1.1794 8.386708635848311 30.903133430525912 5.644205304397747 0 0 0
4592 1531 2 0.5897 8.82318651275051 30.21515771852206 6.146607960879268 0 0 0
4593 1531 2 0.5897 8.53853518545693 30.66539408027031 4.729513721634174 0 0 0
4594 1532 3 -1.1794 11.871033473847406 29.645451050537076 5.6431713976818 0 0 0
4595 1532 2 0.5897 11.61270191642076 29.640297383097245 6.564838450455023 0 0 0
4596 1532 2 0.5897 11.07107056317296 29.876425605499957 5.171004110558823 0 0 0
4597 1533 3 -1.1794 14.485467419755318 29.575152497427933 4.930201180434032 0 0 0
4598 1533 2 0.5897 14.914090488435184 30.267649418715582 5.433154591854473 0 0 0
4599 1533 2 0.5897 13.5629857027408 29.633827331506964 5.178830700435853 0 0 0
4508 1503 2 0.5897 9.03835543673421 24.597484804225545 5.710463342893385 0 0 0
4199 1400 2 0.5897 15.997765954949477 24.30635558195402 2.944918250049001 0 0 0
4201 1401 3 -1.1794 17.724401703777698 24.088937087594772 2.737341768674683 0 0 0
4203 1401 2 0.5897 18.67390560996136 24.153867823571396 2.6350760476790422 0 0 0
4204 1402 3 -1.1794 20.419714051211592 23.949320782777328 2.659166723296983 0 0 0
4205 1402 2 0.5897 20.696603614391233 24.2427771238263 3.5271803697277404 0 0 0
4243 1415 3 -1.1794 18.037519458763757 27.447725965780172 2.287026772352321 0 0 0
4244 1415 2 0.5897 18.964448530503535 27.323447213091598 2.0830924760386136 0 0 0
4245 1415 2 0.5897 17.66332235087831 26.56751847129153 2.2490374121136316 0 0 0
4246 1416 3 -1.1794 20.720382419973674 26.967276505276335 1.891827016687516 0 0 0
4247 1416 2 0.5897 21.633747106675912 26.9615398889438 1.6055330936279306 0 0 0
4248 1416 2 0.5897 20.75044951162483 26.65562773917443 2.796372788467404 0 0 0
4282 1428 3 -1.1794 17.220373146482192 30.12843872453805 1.8659484984943413 0 0 0
4283 1428 2 0.5897 17.34844529397677 29.209557366159135 2.1015042434741145 0 0 0
4284 1428 2 0.5897 17.540859253018212 30.617395623315637 2.6238678101266744 0 0 0
4285 1429 3 -1.1794 20.144784921453834 30.926393615767033 2.1811520585803117 0 0 0
4286 1429 2 0.5897 19.760174958811493 30.312766968170347 1.5552371797912665 0 0 0
4287 1429 2 0.5897 20.07193797181941 30.483851290406697 3.0267769837594938 0 0 0
4513 1505 3 -1.1794 18.046920743778802 23.902270733512815 5.7805589742425605 0 0 0
4514 1505 2 0.5897 18.144774709796035 24.59461808489961 5.126868101402505 0 0 0
4515 1505 2 0.5897 18.058253264916523 24.361670298903373 6.6202352319884765 0 0 0
4516 1506 3 -1.1794 21.529485901495104 23.9941492924914 6.099898348043513 0 0 0
4518 1506 2 0.5897 21.496390977738802 24.17995220472222 7.038308669093738 0 0 0
4521 1507 2 0.5897 23.24242940394619 24.036748427012036 5.879553608320735 0 0 0
4558 1520 3 -1.1794 18.047141697999567 27.14457803298462 5.689299160330953 0 0 0
4559 1520 2 0.5897 17.10468846803413 26.980313959734424 5.657187162049817 0 0 0
4560 1520 2 0.5897 18.23285851022815 27.29634103408888 6.615964793709537 0 0 0
4561 1521 3 -1.1794 20.40026375633351 26.030498430880794 4.5527322067834435 0 0 0
4562 1521 2 0.5897 20.659638182611022 25.421097960216912 5.243810207110369 0 0 0
4563 1521 2 0.5897 19.571142072891192 26.399584187146328 4.856979225982213 0 0 0
4600 1534 3 -1.1794 19.5207843913276 29.7870020143512 4.663998678675146 0 0 0
4601 1534 2 0.5897 18.907922639939148 30.507898262644233 4.808708577791494 0 0 0
4602 1534 2 0.5897 18.981087156597976 28.998404462431495 4.719430099978396 0 0 0
4603 1535 3 -1.1794 21.460530410470486 30.93672734041169 6.506360015397498 0 0 0
4604 1535 2 0.5897 20.894995013581568 30.461556749626563 5.897577629512854 0 0 0
4605 1535 2 0.5897 21.029138041367997 30.845154793524816 7.355917197274722 0 0 0
9152 0 1 0 22.508166322475898 28.887992498745316 3.754371710955131 0 0 0
9194 0 1 0 16.9696165506402 29.84961963228229 7.163342061637626 0 0 0
9204 0 1 0 21.57994197727251 27.947776011238307 7.4914767668448246 0 0 0
4608 1536 2 0.5897 23.66856730282372 30.521940939137735 6.183003528491193 0 0 0
4209 1403 2 0.5897 23.77537933262448 24.118237602505054 3.8916937206199744 0 0 0
4565 1522 2 0.5897 24.56181684085967 27.14149165793773 6.872032471096137 0 0 0
4207 1403 3 -1.1794 23.78816532660231 24.07030563030393 2.935780053370653 0 0 0
4210 1404 3 -1.1794 26.44440330065109 23.76175133313634 3.577539442418643 0 0 0
4212 1404 2 0.5897 25.551922489933293 23.864414635882984 3.2471280946543764 0 0 0
4249 1417 3 -1.1794 23.60561696336589 26.422554509254777 1.456551715241854 0 0 0
4250 1417 2 0.5897 23.46559127676716 25.545982935644645 1.8146675829880605 0 0 0
4251 1417 2 0.5897 24.32813108565784 26.780061844204173 1.9726851675072328 0 0 0
4252 1418 3 -1.1794 25.83138030627642 27.108927871973577 3.11019041225705 0 0 0
4253 1418 2 0.5897 26.436801496311325 26.37765638644802 2.9879646562953717 0 0 0
4254 1418 2 0.5897 26.394692697471196 27.88128899100516 3.158879839457848 0 0 0
4288 1430 3 -1.1794 24.930213870497752 30.83613478528656 2.1187440768467365 0 0 0
4289 1430 2 0.5897 25.758250351987673 30.434151025048564 2.3814174084292636 0 0 0
4290 1430 2 0.5897 24.264535478755672 30.361957124454833 2.6170008018341404 0 0 0
4291 1431 3 -1.1794 27.3339058815924 29.52331435392763 3.1614184094058166 0 0 0
4292 1431 2 0.5897 28.24285852931512 29.69952853821248 2.9185487785120743 0 0 0
4293 1431 2 0.5897 27.290540606248612 29.730115342528894 4.09500543977945 0 0 0
4294 1432 3 -1.1794 29.844146049898725 30.00183957764249 2.68939224883903 0 0 0
4295 1432 2 0.5897 29.80986219972054 30.94991487909049 2.5620748587087956 0 0 0
4296 1432 2 0.5897 30.162185865320453 29.89137239757623 3.5854277398637358 0 0 0
4519 1507 3 -1.1794 24.1652090467538 24.106953738532614 5.635052386500027 0 0 0
4522 1508 3 -1.1794 27.669067452784773 24.52832221274117 5.793260985048155 0 0 0
4523 1508 2 0.5897 27.672899709329204 25.47924321317587 5.6838697111934815 0 0 0
4524 1508 2 0.5897 27.169857166927 24.202604870965537 5.044308897212493 0 0 0
4525 1509 3 -1.1794 30.24591438906414 23.793206089230384 6.071244971884809 0 0 0
4526 1509 2 0.5897 30.447769781265723 24.642749649169186 5.679119913888654 0 0 0
4564 1522 3 -1.1794 24.881595302442825 27.444575746586228 6.022259762823832 0 0 0
4566 1522 2 0.5897 24.625807547689543 26.754946187145038 5.409711364667734 0 0 0
4567 1523 3 -1.1794 27.557249334382163 27.250381187111326 6.2607292754134445 0 0 0
4568 1523 2 0.5897 26.61214781299312 27.31377260807754 6.122901139367529 0 0 0
4569 1523 2 0.5897 27.653538112667867 27.110278427148394 7.202712073266379 0 0 0
4570 1524 3 -1.1794 30.82394749317402 27.035910853260848 6.104445199706329 0 0 0
4571 1524 2 0.5897 30.46892649028696 27.870667590475787 5.798873398325312 0 0 0
4572 1524 2 0.5897 30.55031263610944 26.979481354305555 7.019962964757175 0 0 0
4606 1536 3 -1.1794 24.560945779650353 30.222272734423814 6.009533437532686 0 0 0
4607 1536 2 0.5897 24.504981406703905 29.267438959890914 6.046869242489171 0 0 0
4609 1537 3 -1.1794 27.244778029961118 29.962658376094737 5.839225398160631 0 0 0
4610 1537 2 0.5897 27.440292545783873 29.040873025723123 6.007504305333977 0 0 0
4611 1537 2 0.5897 26.295940791080373 30.030098170399125 5.945957410384438 0 0 0
4612 1538 3 -1.1794 30.433218121211723 29.87172703153122 5.382077343791041 0 0 0
4613 1538 2 0.5897 31.327180187370505 30.105975542713313 5.631459500983936 0 0 0
4614 1538 2 0.5897 29.907645898254554 30.632110016038084 5.630720682624227 0 0 0
9202 0 1 0 29.46573423117429 25.54923548887439 3.066518832217335 0 0 0
9270 0 1 0 28.677591644019607 27.865089730609974 0.3371177951029789 0 0 1
8759 2920 2 0.5897 17.241483631632022 30.83090832411149 0.3436834667124883 0 0 1
4214 1405 2 0.5897 32.92856718735125 24.206691953682917 2.9929070650890175 0 0 0
4216 1406 3 -1.1794 36.010203041931746 23.618295969433195 2.6646121520028685 0 0 0
4217 1406 2 0.5897 35.05412114193721 23.662872936678994 2.676949360270402 0 0 0
4218 1406 2 0.5897 36.28474694463452 24.45641272539903 2.292566730370451 0 0 0
4219 1407 3 -1.1794 38.74199672088194 24.575197627331665 2.1582978122462957 0 0 0
4221 1407 2 0.5897 38.44931558055746 23.705466731544664 2.43058103396571 0 0 0
4255 1419 3 -1.1794 32.82926542246507 26.01009392552417 2.6678814342634056 0 0 0
4256 1419 2 0.5897 33.15358041912542 26.366533697155813 3.4949262808793007 0 0 0
4257 1419 2 0.5897 32.069351445764966 26.55168229454159 2.4547032559439104 0 0 0
4258 1420 3 -1.1794 39.54159591992226 27.15416743316718 2.924857280556299 0 0 0
4259 1420 2 0.5897 39.34801444603725 27.167516005470898 3.8621832022085356 0 0 0
4297 1433 3 -1.1794 32.33025279200305 31.55366039790918 0.9167616353192073 0 0 0
4298 1433 2 0.5897 31.674200070263776 30.86499171597156 0.8092337476583127 0 0 0
4299 1433 2 0.5897 33.09852270122984 31.101006646179762 1.2647529199407752 0 0 0
4300 1434 3 -1.1794 36.84880832837469 30.179910628914683 2.094467739115451 0 0 0
4301 1434 2 0.5897 36.42355707621607 29.43523762164599 2.5197388459058856 0 0 0
4302 1434 2 0.5897 36.27233069455234 30.921898693030016 2.277116292652203 0 0 0
4303 1435 3 -1.1794 39.116571575902995 30.365056968676036 3.7352083505378477 0 0 0
4304 1435 2 0.5897 38.397197035627514 30.207647540561457 3.1236901730547357 0 0 0
4528 1510 3 -1.1794 33.298780597280256 24.068964256530116 6.345045255490272 0 0 0
6668 2223 2 0.5897 38.119025729300716 39.19142847163263 23.31881000502091 0 0 0
5183 1728 2 0.5897 26.975655771141636 23.70577453487943 12.680095068319531 0 0 0
8678 2893 2 0.5897 20.126361856168728 25.295291030924457 0.4901320777444416 0 0 1
4534 1512 3 -1.1794 38.23996741553115 23.809871270218036 6.451148486282262 0 0 0
4536 1512 2 0.5897 37.29440166111729 23.662871135702808 6.428164692325724 0 0 0
4573 1525 3 -1.1794 33.62622823192759 26.852823284185217 5.545775805311162 0 0 0
4574 1525 2 0.5897 33.70936883601555 25.91129908102394 5.696944210098992 0 0 0
4575 1525 2 0.5897 32.698510499540646 27.038255141741573 5.691333333395762 0 0 0
4576 1526 3 -1.1794 36.23813015193829 27.711215344501166 4.396200724024236 0 0 0
4577 1526 2 0.5897 37.017059816603215 27.38510292287787 4.846925080061856 0 0 0
4578 1526 2 0.5897 35.51157380822145 27.233806982219775 4.796737377019069 0 0 0
4579 1527 3 -1.1794 38.54982497147545 26.724553112950698 5.791469541044575 0 0 0
4581 1527 2 0.5897 39.00574745636337 27.14013583621534 6.523356177683801 0 0 0
4615 1539 3 -1.1794 32.96545009404612 30.566851094456492 6.151964393981986 0 0 0
4616 1539 2 0.5897 33.82019806362573 30.15680621431836 6.019668764803232 0 0 0
4617 1539 2 0.5897 32.765651560558204 30.412685895708677 7.075298948878652 0 0 0
4618 1540 3 -1.1794 35.67919802095136 30.0503447446478 5.534153208706757 0 0 0
4619 1540 2 0.5897 35.89188704322837 29.22169733289231 5.104806329506846 0 0 0
4620 1540 2 0.5897 35.791989605036896 29.87269226544004 6.467935581803105 0 0 0
4621 1541 3 -1.1794 38.78547141500367 30.24621777897803 6.864494342553264 0 0 0
4622 1541 2 0.5897 38.25516749375834 30.26873574335541 6.0679376526435655 0 0 0
9150 0 1 0 33.356295610502585 29.294109943894092 3.058297949583493 0 0 0
9151 0 1 0 35.897174368902675 25.8285647895041 7.6378323189014115 0 0 0
4220 1407 2 0.5897 38.6785819987283 24.561681927146825 1.2032961240109192 0 0 0
4260 1420 2 0.5897 39.22673375519507 26.300750670132146 2.6269082824804117 0 0 0
4580 1527 2 0.5897 38.35561861793193 25.839827891697208 6.100949660113379 0 0 0
4222 1408 3 -1.1794 43.14462101051928 23.797489342363974 1.4508754081719188 0 0 0
4223 1408 2 0.5897 42.539533209714506 24.535047316556444 1.5290401819923052 0 0 0
4225 1409 3 -1.1794 45.543740674933126 24.336273623560352 2.6494153408727183 0 0 0
4227 1409 2 0.5897 45.39197203371415 24.256253995834626 3.591113293281204 0 0 0
4261 1421 3 -1.1794 42.04968559415693 26.347404400223873 2.048377968714023 0 0 0
4262 1421 2 0.5897 42.77676325813688 26.413350100788808 2.667444513654741 0 0 0
4263 1421 2 0.5897 41.26887660433628 26.51306328556108 2.5767027003666185 0 0 0
4264 1422 3 -1.1794 44.43588842076239 26.850342841398643 3.169102853723749 0 0 0
4265 1422 2 0.5897 44.92520614914603 26.10190064972581 2.827585159679448 0 0 0
4266 1422 2 0.5897 44.85593458899004 27.05014991760708 4.005685316303977 0 0 0
4305 1435 2 0.5897 39.902400235289576 30.356062350732696 3.188742876515058 0 0 0
4306 1436 3 -1.1794 41.30679365226017 29.352769429237107 1.9255290723448832 0 0 0
4307 1436 2 0.5897 40.720135388121015 28.59647071161759 1.934295552617514 0 0 0
4308 1436 2 0.5897 42.17271574316834 28.986904499764997 2.105956272120753 0 0 0
6509 2170 2 0.5897 39.825894794870116 27.751674143913164 23.353510117311902 0 0 0
6708 2236 2 0.5897 32.9897540463443 42.035598823486794 23.457762957101 0 0 0
4540 1514 3 -1.1794 45.106439920474784 24.14383251907193 5.4060430089033025 0 0 0
4541 1514 2 0.5897 44.41419122132683 23.980661277532274 6.046667234719844 0 0 0
4542 1514 2 0.5897 45.5251493203424 24.950840897060385 5.705463875910086 0 0 0
4582 1528 3 -1.1794 45.906962797435156 26.885429440929972 5.728935194991796 0 0 0
4583 1528 2 0.5897 45.51318986950012 27.092704977254662 6.576408956813441 0 0 0
4584 1528 2 0.5897 46.67236689882748 27.457552761050948 5.673585543756547 0 0 0
4623 1541 2 0.5897 39.67774953282433 30.091429339013 6.554474554662344 0 0 0
4624 1542 3 -1.1794 41.50998379356456 30.34412482750143 6.2998881325979506 0 0 0
4625 1542 2 0.5897 41.99705509706122 30.105961684617146 5.511046127972786 0 0 0
4626 1542 2 0.5897 41.656755306080775 31.284937309004885 6.397673327295104 0 0 0
4627 1543 3 -1.1794 46.056138944374474 30.383083165621272 6.829534628195055 0 0 0
4628 1543 2 0.5897 45.56222618283485 29.93101504661774 7.513579325592935 0 0 0
4629 1543 2 0.5897 46.865660158422074 30.65809194062477 7.259973590896869 0 0 0
9161 0 1 0 42.09988931353283 26.89154590921163 5.788089403280601 0 0 0
9196 0 1 0 44.14995417993298 30.158767752674084 3.901298931495382 0 0 0
4226 1409 2 0.5897 44.71323942971799 24.07798514238758 2.24968214676343 0 0 0
9201 0 1 0 7.5576678368019214 31.16588824703492 0.1653245248716014 0 0 0
9257 0 1 0 1.536291981301998 37.88015804243556 0.16503580708594756 0 0 1
4309 1437 3 -1.1794 3.162161771752237 32.53868523909749 3.1910374065250684 0 0 0
4310 1437 2 0.5897 4.0776321258625075 32.81715029284713 3.2156166206373795 0 0 0
4311 1437 2 0.5897 2.774346699868031 33.05131892323853 2.4817855972974825 0 0 0
4312 1438 3 -1.1794 5.990184357466278 33.10704199724462 3.118982297411758 0 0 0
4313 1438 2 0.5897 6.763072077829425 33.29232920718535 3.652410070409931 0 0 0
4314 1438 2 0.5897 6.048389048344896 32.17063744208733 2.9292703829616453 0 0 0
4351 1451 3 -1.1794 3.144203879723304 36.77757847172131 3.468444578113895 0 0 0
4352 1451 2 0.5897 4.039088200431291 36.45747318196436 3.354661776116393 0 0 0
4353 1451 2 0.5897 2.8726142508720973 36.43348538170485 4.319368115072414 0 0 0
4354 1452 3 -1.1794 5.751071051388029 35.903767670298656 3.264320114778141 0 0 0
4355 1452 2 0.5897 5.8044456383393435 35.98195412195548 4.216827346966584 0 0 0
4356 1452 2 0.5897 5.826107893727749 34.964466887383225 3.0960482147985497 0 0 0
4398 1466 2 0.5897 2.9408037351058307 38.577748167840426 3.160869106858479 0 0 0
4401 1467 2 0.5897 6.004471111646566 38.67938025539991 2.482430019621575 0 0 0
4630 1544 3 -1.1794 2.908326023097258 33.135974963540086 5.936729497955583 0 0 0
4631 1544 2 0.5897 2.821389016791756 32.89920366949523 5.013358177616764 0 0 0
4632 1544 2 0.5897 3.8419731703448288 33.036830795992536 6.123026253441301 0 0 0
4633 1545 3 -1.1794 5.784371582152591 33.15224611861605 6.448647967963855 0 0 0
4634 1545 2 0.5897 6.444524413501549 33.25014131509971 5.762465303886448 0 0 0
4635 1545 2 0.5897 6.235081617988122 32.68180773046504 7.149918339149285 0 0 0
4672 1558 3 -1.1794 2.8986770960991834 35.87833830957681 6.267734707766308 0 0 0
4673 1558 2 0.5897 2.579948773196795 36.14710586069465 7.129365806730028 0 0 0
4674 1558 2 0.5897 2.768056530606259 34.9302868714557 6.248535351967755 0 0 0
4675 1559 3 -1.1794 5.681917608221541 35.94256651490837 5.86520881633646 0 0 0
4676 1559 2 0.5897 5.89597674246146 35.08307999394862 6.228104763776673 0 0 0
4677 1559 2 0.5897 4.753936280917016 36.06361629381118 6.06627969833245 0 0 0
4718 1573 2 0.5897 3.2764632568476437 39.16531047442072 4.938210601154149 0 0 0
4719 1573 2 0.5897 2.8259429713818016 38.24728916454676 6.0545277126863315 0 0 0
4720 1574 3 -1.1794 6.412096280959373 38.8718086575703 5.295662249692436 0 0 0
4722 1574 2 0.5897 5.624293608611238 38.426927485934016 5.608199753930816 0 0 0
9203 0 1 0 3.51574171125645 34.581556154189585 0.5880040666747316 0 0 0
4717 1573 3 -1.1794 3.2905111819516253 39.06792971738023 5.890340664423474 0 0 0
4315 1439 3 -1.1794 12.903569398669468 33.12444781108391 3.051869631566073 0 0 0
4316 1439 2 0.5897 12.378539170106311 33.195199507435426 3.84909565416297 0 0 0
4317 1439 2 0.5897 12.514828098095773 32.39269400494539 2.5726531501389878 0 0 0
4318 1440 3 -1.1794 15.57805801858266 32.76555320547691 3.7176165958324483 0 0 0
4320 1440 2 0.5897 14.712594180635863 32.88473838142868 3.3264655846542754 0 0 0
4357 1453 3 -1.1794 8.719509014889578 36.537868905841485 3.303939818207356 0 0 0
4358 1453 2 0.5897 8.02382133148417 36.22881868507644 2.723647952722441 0 0 0
4359 1453 2 0.5897 9.526411008243484 36.20945260946624 2.9073486981901646 0 0 0
4360 1454 3 -1.1794 11.650418795729905 36.118735158336484 3.095265358717882 0 0 0
4361 1454 2 0.5897 12.181567054272731 35.40335348416316 2.7454901309859725 0 0 0
4362 1454 2 0.5897 11.855619102859873 36.135140448546494 4.030068601064985 0 0 0
4363 1455 3 -1.1794 14.944912632714864 36.697237230680464 3.735441657936082 0 0 0
4364 1455 2 0.5897 15.531782376139525 36.003192376740365 3.43524560734604 0 0 0
4365 1455 2 0.5897 14.765026564625249 36.480428386836785 4.650246347482428 0 0 0
4403 1468 2 0.5897 8.940739492602386 38.27390918570372 3.0830115792783377 0 0 0
4404 1468 2 0.5897 8.99590666057055 39.37044797437029 4.125343018555176 0 0 0
4407 1469 2 0.5897 12.107092955464216 38.00129347846091 2.715160386534789 0 0 0
4410 1470 2 0.5897 14.945033924163722 38.38844001843786 3.0089211639772753 0 0 0
4636 1546 3 -1.1794 7.926838325028625 33.460148344460606 4.804733243250009 0 0 0
4637 1546 2 0.5897 8.267316839739014 32.68212326251876 5.246302316377538 0 0 0
4638 1546 2 0.5897 8.411021462619498 34.188284126012086 5.1941133381482825 0 0 0
4639 1547 3 -1.1794 11.648278208571353 33.241511503403814 5.51306749694036 0 0 0
4640 1547 2 0.5897 12.490268221579957 32.87256453008775 5.779831145625053 0 0 0
4641 1547 2 0.5897 11.004595117742749 32.78972710229958 6.058773365538404 0 0 0
4642 1548 3 -1.1794 14.267504506219957 32.7183653384259 6.132336480395557 0 0 0
4643 1548 2 0.5897 14.647966545847192 32.52821101607238 5.274827374663774 0 0 0
4644 1548 2 0.5897 14.46261626942667 33.643498518134585 6.281641293749229 0 0 0
4678 1560 3 -1.1794 9.106435351152394 35.59242967712305 6.0193987569719045 0 0 0
4679 1560 2 0.5897 8.902762977743762 36.12601270386799 5.251259047101291 0 0 0
4680 1560 2 0.5897 8.729920162083392 36.07635302054186 6.754440517643049 0 0 0
4681 1561 3 -1.1794 11.784991343875266 35.97318848364671 5.9045442896565925 0 0 0
4682 1561 2 0.5897 11.92707048066671 35.03636423702075 5.768876298142855 0 0 0
4683 1561 2 0.5897 10.833176727961037 36.07452791474019 5.901193863589892 0 0 0
4684 1562 3 -1.1794 14.93118010338552 35.40913853714066 6.2911568665338615 0 0 0
4685 1562 2 0.5897 14.658955308962687 35.73026008248381 7.150811750879114 0 0 0
4723 1575 3 -1.1794 9.050716522146057 38.52992242197546 5.942519530229239 0 0 0
4725 1575 2 0.5897 8.114790018943108 38.4788580737922 5.748442416025734 0 0 0
4728 1576 2 0.5897 11.422979169518804 38.95993079969663 5.740494720657439 0 0 0
4731 1577 2 0.5897 15.415757946557047 39.13355481706732 6.200403402775338 0 0 0
9182 0 1 0 15.02633846249997 34.3614741614935 0.7828249309817874 0 0 0
9210 0 1 0 9.74082682744468 33.3921287529342 1.9821887570455046 0 0 0
4405 1469 3 -1.1794 12.124192808252783 38.95273032270319 2.8186419787888832 0 0 0
4730 1577 2 0.5897 13.922823841227762 39.290281600050406 6.396575496661855 0 0 0
4969 1657 3 -1.1794 10.168607298211946 32.230152132733664 7.6666185086899 0 0 0
4686 1562 2 0.5897 15.879292786795013 35.53977245228885 6.275376925278406 0 0 0
4319 1440 2 0.5897 16.189523912842404 33.05263544441466 3.0394388156209105 0 0 0
4321 1441 3 -1.1794 17.95157279619289 33.24305876521672 2.1951515947672107 0 0 0
4322 1441 2 0.5897 18.134651595329967 32.72413282062479 1.4119338812467375 0 0 0
4323 1441 2 0.5897 18.46753842982359 32.826196700023935 2.8852516023213863 0 0 0
4324 1442 3 -1.1794 21.37678487556936 33.28791587115831 3.1302621712374528 0 0 0
4325 1442 2 0.5897 22.30057170842351 33.26980368871275 2.880218645078344 0 0 0
4326 1442 2 0.5897 20.988210766625333 32.54578799098538 2.667133423536582 0 0 0
4366 1456 3 -1.1794 18.30277348456865 35.81595554941204 3.155757861535521 0 0 0
4367 1456 2 0.5897 18.176550789224603 35.009290733555424 2.6561664698813403 0 0 0
4368 1456 2 0.5897 17.900934139928214 36.49737149129365 2.61684290477339 0 0 0
4369 1457 3 -1.1794 21.265817714678732 35.939229163092705 3.2924096441158945 0 0 0
4370 1457 2 0.5897 21.277767670830034 34.99591737090349 3.1303851023241904 0 0 0
4371 1457 2 0.5897 20.387151354714668 36.21622686372201 3.0326990932152444 0 0 0
4411 1471 3 -1.1794 17.214694045215072 37.72750922787319 1.5133474864675984 0 0 0
4412 1471 2 0.5897 17.215465081205934 37.79019840297294 0.5582025871454204 0 0 0
4645 1549 3 -1.1794 18.11745322385804 32.09948812965809 4.803872289042866 0 0 0
4646 1549 2 0.5897 18.788261826703476 32.653559865671916 5.202939840021916 0 0 0
4647 1549 2 0.5897 17.307783949400505 32.60260547985425 4.8907100452079115 0 0 0
4648 1550 3 -1.1794 20.433215566458255 33.28465005694266 5.656069521748943 0 0 0
4649 1550 2 0.5897 20.870738206018746 32.535395945314974 6.060327024447655 0 0 0
4650 1550 2 0.5897 20.834124041903788 33.35805349651266 4.789976995624294 0 0 0
4687 1563 3 -1.1794 17.592937968267627 36.15429323553726 6.4470295878673065 0 0 0
4688 1563 2 0.5897 17.4179871254098 37.05628452346913 6.178634658474146 0 0 0
4689 1563 2 0.5897 18.499841078466225 35.997295877350034 6.184140820933086 0 0 0
4690 1564 3 -1.1794 20.287455920677637 35.95815098165358 5.925144601987229 0 0 0
4691 1564 2 0.5897 20.472850332841485 36.09534450812313 4.996145821599398 0 0 0
4692 1564 2 0.5897 20.402618806612505 35.017014465568174 6.056413267156761 0 0 0
4732 1578 3 -1.1794 17.340587888537907 38.73337088493126 5.691209557853183 0 0 0
4733 1578 2 0.5897 18.134858130987602 39.05693420824367 6.11626725782302 0 0 0
4734 1578 2 0.5897 17.56227383641012 38.70178985113504 4.760569816453125 0 0 0
4735 1579 3 -1.1794 20.878608845515963 38.67864552146269 5.322514226470288 0 0 0
4737 1579 2 0.5897 20.886875444238843 37.82595660872566 5.75735374753235 0 0 0
4694 1565 2 0.5897 22.95945572848564 36.01920164973795 4.251654047698227 0 0 0
4413 1471 2 0.5897 16.633403992620455 38.432052145284636 1.799622945987561 0 0 0
4736 1579 2 0.5897 21.72153893446526 39.07165806937512 5.548881806791517 0 0 0
9163 0 1 0 23.054176776364965 36.98288209495721 7.580765348760812 0 0 0
9155 0 1 0 27.68785871996353 31.450017971408457 0.42928425304647266 0 0 0
4327 1443 3 -1.1794 24.0350502592946 33.43327286401783 2.367083542494954 0 0 0
4328 1443 2 0.5897 24.351886787313433 32.56556425326077 2.1162284455221747 0 0 0
4329 1443 2 0.5897 24.68132652713232 33.75181692356842 2.997233183150059 0 0 0
4330 1444 3 -1.1794 27.073437299079743 33.51081993691261 3.274389573041466 0 0 0
4331 1444 2 0.5897 27.94031865194232 33.18685548049671 3.029858121269195 0 0 0
4332 1444 2 0.5897 26.941693116486434 33.193116567537494 4.16766440307825 0 0 0
4333 1445 3 -1.1794 29.703592832193227 32.850336642427145 2.910668224846603 0 0 0
4334 1445 2 0.5897 29.75940013250089 32.761270774566334 3.8620801867133188 0 0 0
4335 1445 2 0.5897 30.548436238092627 33.22011689772263 2.6542815606744794 0 0 0
4372 1458 3 -1.1794 24.637982097496348 36.27843907546283 1.9484559446184824 0 0 0
4373 1458 2 0.5897 24.255340709004575 35.49612258592059 1.5512175576526404 0 0 0
4374 1458 2 0.5897 24.399701424686622 36.218854963942064 2.8736067232526423 0 0 0
4375 1459 3 -1.1794 27.346950008043073 36.130014908885556 2.6417790403868233 0 0 0
4376 1459 2 0.5897 27.387243898025073 35.20783629306128 2.8951462944645336 0 0 0
4377 1459 2 0.5897 26.457886811845338 36.248410499199686 2.307442332174217 0 0 0
4378 1460 3 -1.1794 30.148745475588736 36.06406811097052 2.472751448752347 0 0 0
4379 1460 2 0.5897 30.419813872472663 35.27362645776704 2.005893614591385 0 0 0
4380 1460 2 0.5897 29.20081590948909 36.10440071215324 2.3461202765629428 0 0 0
4414 1472 3 -1.1794 23.908962531776492 38.71382923140508 3.4644425735078674 0 0 0
4415 1472 2 0.5897 23.82551746802066 38.09769013839688 2.736677770690363 0 0 0
4417 1473 3 -1.1794 26.817768436835813 38.84702896271089 0.9442836789754592 0 0 0
4419 1473 2 0.5897 27.17460152113991 38.09969180213117 1.4242727444808758 0 0 0
4651 1551 3 -1.1794 24.01969202824996 33.41899419214041 5.833484485494565 0 0 0
4652 1551 2 0.5897 23.88912789731436 33.35583115703046 6.779632095484797 0 0 0
4653 1551 2 0.5897 24.855029230405584 32.978740381217754 5.676576171322265 0 0 0
4654 1552 3 -1.1794 26.638725210088065 32.62646529452696 5.951079900828494 0 0 0
4655 1552 2 0.5897 26.997834468108795 31.74120290504816 5.891221573832113 0 0 0
4656 1552 2 0.5897 26.751135938606357 32.86941388104336 6.870085736394652 0 0 0
4657 1553 3 -1.1794 29.875983212751148 32.55036428329842 5.595437508826979 0 0 0
4658 1553 2 0.5897 29.49448677431495 33.24409355581777 6.133426476146187 0 0 0
4659 1553 2 0.5897 30.800658861032414 32.78605597662962 5.520228617602143 0 0 0
4693 1565 3 -1.1794 23.86530639835774 35.87199385568808 4.523676690333645 0 0 0
4695 1565 2 0.5897 23.844455938341333 35.03266085624297 4.983369295729356 0 0 0
4696 1566 3 -1.1794 26.63904307481037 36.58832352765302 5.3304507504546885 0 0 0
4697 1566 2 0.5897 27.05405244385858 36.49565116126458 4.472889719143392 0 0 0
4698 1566 2 0.5897 25.705079492984733 36.467083435252114 5.15943984574923 0 0 0
4699 1567 3 -1.1794 30.407556669445945 37.084959872052 5.539653697208081 0 0 0
4700 1567 2 0.5897 29.462698958858397 37.04702741427594 5.391203948419045 0 0 0
4701 1567 2 0.5897 30.79093295896054 36.72979094243444 4.737712061939046 0 0 0
4741 1581 3 -1.1794 27.915213557054308 38.44443498243227 7.06840047615817 0 0 0
4743 1581 2 0.5897 27.348082760296375 37.87769225533691 6.545525158171713 0 0 0
4745 1582 2 0.5897 30.235070495312893 38.99574617549379 5.382374448535632 0 0 0
9189 0 1 0 28.829758725199813 35.04054901541351 7.549364808578601 0 0 0
4742 1581 2 0.5897 28.220831488365025 39.11127664245091 6.453459200939031 0 0 0
4336 1446 3 -1.1794 32.12312959224351 33.861171012854385 2.2934495586730996 0 0 0
4337 1446 2 0.5897 32.3021883852031 33.14607769375786 1.6828667119076957 0 0 0
4338 1446 2 0.5897 32.48324913680668 33.56024905708112 3.127710763927607 0 0 0
4339 1447 3 -1.1794 35.06960672322862 32.324102400435585 2.7483872601226675 0 0 0
4340 1447 2 0.5897 35.13616511344563 33.21650589999468 2.4086551730097137 0 0 0
4341 1447 2 0.5897 35.231698182779716 32.41216933968836 3.687643584891015 0 0 0
4344 1448 2 0.5897 39.040749475856366 32.900584382287086 2.241029197596972 0 0 0
4381 1461 3 -1.1794 32.68940149503226 36.651861589837914 3.6616398722712993 0 0 0
4382 1461 2 0.5897 33.46636025052754 36.151270952371775 3.412688174162259 0 0 0
4383 1461 2 0.5897 32.04413538402574 36.44554661715277 2.985400927008124 0 0 0
4384 1462 3 -1.1794 35.266453534527045 35.114846940264435 2.794287428742705 0 0 0
4385 1462 2 0.5897 35.69497172199628 35.61854927540539 2.1022700276753183 0 0 0
4386 1462 2 0.5897 35.53090422264532 35.548477219679924 3.605622320767879 0 0 0
4387 1463 3 -1.1794 39.24815421844657 35.73337929734683 3.265188716739495 0 0 0
4660 1554 3 -1.1794 32.50496474908303 33.03536372245836 4.993133282187621 0 0 0
4661 1554 2 0.5897 32.93653586434954 33.74254137085564 5.472590812717444 0 0 0
4662 1554 2 0.5897 32.80461793586603 32.23516320957402 5.424550564747293 0 0 0
4663 1555 3 -1.1794 35.86133398971895 32.77513465079985 5.528287306563227 0 0 0
4664 1555 2 0.5897 35.983870960518104 31.827271637495834 5.4756349136875855 0 0 0
4665 1555 2 0.5897 35.29478978555083 32.901970366629186 6.289320968990331 0 0 0
4702 1568 3 -1.1794 33.30232865566113 35.41754906256807 6.181610029339378 0 0 0
4703 1568 2 0.5897 34.180675263767355 35.701117220417586 5.927979935303792 0 0 0
4704 1568 2 0.5897 32.71739864301942 35.888116384470685 5.587762279754227 0 0 0
4705 1569 3 -1.1794 35.68110270419199 36.40742259216838 5.132404050089519 0 0 0
4706 1569 2 0.5897 35.87483851250807 37.27986350509332 5.475252684949358 0 0 0
4707 1569 2 0.5897 36.42731573370369 35.87224831050976 5.4025641068386285 0 0 0
4748 1583 2 0.5897 33.09938891555108 38.38240847538834 4.565706642191301 0 0 0
4751 1584 2 0.5897 36.75009117128616 39.382243895407875 5.81253944414067 0 0 0
4752 1584 2 0.5897 35.26607925058343 39.092915055629476 5.88933964691151 0 0 0
9154 0 1 0 37.109265488672925 35.09485307765802 7.616070955553496 0 0 0
9184 0 1 0 37.603132091884646 34.24693648369461 0.44432225387211716 0 0 0
9211 0 1 0 34.5569039540177 37.678835674288464 0.8231558034508298 0 0 0
9217 0 1 0 37.43897863916884 38.934268143801035 2.6042370211006673 0 0 0
4747 1583 3 -1.1794 33.50529377941972 38.98030519854582 5.193395433323409 0 0 0
4750 1584 3 -1.1794 36.10554317265804 38.85187495351248 6.281047153521081 0 0 0
5024 1675 2 0.5897 32.71060116396592 36.31566520899363 7.691423926969565 0 0 0
4342 1448 3 -1.1794 39.20194043388788 33.05237652207525 3.1722696745667602 0 0 0
4389 1463 2 0.5897 40.04147922484854 35.89630569595162 2.754970777356474 0 0 0
4708 1570 3 -1.1794 39.825283361449756 36.82679891106826 5.682082338348643 0 0 0
4709 1570 2 0.5897 39.4658832961926 36.50251629151645 4.856307363152031 0 0 0
4343 1448 2 0.5897 39.00477276420578 32.213885255249394 3.589749279402547 0 0 0
4345 1449 3 -1.1794 42.36460059048491 33.37442723694772 3.7058149626538417 0 0 0
4346 1449 2 0.5897 43.22313063305501 33.47600657043264 3.294911935945743 0 0 0
4347 1449 2 0.5897 41.779206717756274 33.14329087123518 2.9846201652683235 0 0 0
4348 1450 3 -1.1794 45.02352644217493 33.461396846621135 2.942103625933838 0 0 0
4349 1450 2 0.5897 45.33856348976037 32.70369008221479 2.4492912721987334 0 0 0
4350 1450 2 0.5897 45.239869621665065 33.26208373637856 3.852983336639724 0 0 0
4388 1463 2 0.5897 39.170358322479885 34.779666260734345 3.289910124500286 0 0 0
4390 1464 3 -1.1794 42.08788044386276 36.38901090141512 2.625367652365181 0 0 0
4391 1464 2 0.5897 43.02632772492038 36.44515226649127 2.445376684943538 0 0 0
4392 1464 2 0.5897 42.02975739527173 35.899589013188525 3.445928320846168 0 0 0
4393 1465 3 -1.1794 44.924771168819305 36.28970695486086 2.8012930782710064 0 0 0
4394 1465 2 0.5897 45.10435811998355 35.3648570645143 2.632079890596322 0 0 0
4395 1465 2 0.5897 44.95552507675623 36.36963060142248 3.754654680122809 0 0 0
4421 1474 2 0.5897 41.950453297031274 38.25399048248881 2.4795267401605026 0 0 0
4424 1475 2 0.5897 45.02045474993655 38.269534319517724 2.450529165166372 0 0 0
4666 1556 3 -1.1794 41.89051375197711 32.974386274808886 6.312505072945541 0 0 0
4667 1556 2 0.5897 42.098707491786705 33.0366602572136 5.380298403444069 0 0 0
4668 1556 2 0.5897 42.71687896610087 33.16531677934987 6.756236958400267 0 0 0
4669 1557 3 -1.1794 45.43689810213859 32.79726767762806 5.669514411250217 0 0 0
4670 1557 2 0.5897 45.59326434989017 31.881179345711228 5.89878205239779 0 0 0
4671 1557 2 0.5897 45.624082156165414 33.28127131995194 6.473836861260642 0 0 0
4710 1570 2 0.5897 40.661822095920385 36.370983271154536 5.775178778142555 0 0 0
4711 1571 3 -1.1794 42.26997305730621 35.588275127486966 6.035350587757228 0 0 0
4712 1571 2 0.5897 41.941705571901274 34.68912418769831 6.035284537008858 0 0 0
4713 1571 2 0.5897 42.50443543391672 35.75808989703761 6.947722378354734 0 0 0
4714 1572 3 -1.1794 44.923989198200935 36.40248810505962 5.486432581407078 0 0 0
4715 1572 2 0.5897 45.38775504389882 36.19394370338355 6.297396444021251 0 0 0
4716 1572 2 0.5897 44.0202158822865 36.13340508229708 5.650814601093868 0 0 0
4754 1585 2 0.5897 39.00329536611867 38.70301061451825 5.360810449480956 0 0 0
4756 1586 3 -1.1794 41.96980870978488 38.8863770139288 5.334678619957891 0 0 0
4758 1586 2 0.5897 41.430602690604545 38.244619066972504 5.796885925535362 0 0 0
4760 1587 2 0.5897 45.211249994614455 38.49247664948837 5.720937959201908 0 0 0
4759 1587 3 -1.1794 45.41417817937178 39.303234573337754 6.187546882706807 0 0 0
4761 1587 2 0.5897 45.24467393277291 39.09962569291762 7.107354211905738 0 0 0
4397 1466 2 0.5897 1.928538128120465 39.58801221267207 3.6574375036102644 0 0 0
4396 1466 3 -1.1794 2.830579044489842 39.51022705305354 3.3467873129160632 0 0 0
4399 1467 3 -1.1794 6.457525606667261 39.37999323240015 2.0132656668726288 0 0 0
4400 1467 2 0.5897 7.329952494183448 39.4068286565165 2.4061832564770063 0 0 0
4426 1476 3 -1.1794 2.931135278884977 42.37612239274576 2.738918673629326 0 0 0
4427 1476 2 0.5897 2.7827298203558963 41.45098360669111 2.5431471717336467 0 0 0
4428 1476 2 0.5897 3.373371640576489 42.37384403884929 3.5878321308155443 0 0 0
4459 1487 3 -1.1794 3.805336062488266 45.02762221516405 2.6605733910814577 0 0 0
4460 1487 2 0.5897 3.420663382424468 44.157340090897414 2.5563174051250765 0 0 0
4461 1487 2 0.5897 3.0910918214596985 45.56653959210726 3.0006547990257344 0 0 0
4462 1488 3 -1.1794 6.267969035727961 44.28527785140778 3.832723842531203 0 0 0
4463 1488 2 0.5897 5.517468188796917 44.79177745503773 3.5221750060720085 0 0 0
4464 1488 2 0.5897 7.0172880534604 44.65641758339341 3.366881118369105 0 0 0
4721 1574 2 0.5897 6.172723943599648 39.79839163024761 5.276226831005813 0 0 0
4762 1588 3 -1.1794 3.1964800761500554 41.917333305750326 6.32160634894835 0 0 0
4763 1588 2 0.5897 3.1396442573680923 40.96290599761453 6.276108473839286 0 0 0
4764 1588 2 0.5897 3.072762027061215 42.12119367813549 7.24862667598176 0 0 0
4765 1589 3 -1.1794 5.8347411121956965 41.69481415835877 5.464160645768269 0 0 0
4766 1589 2 0.5897 6.043582374461143 42.44482277271509 4.90729014636159 0 0 0
4767 1589 2 0.5897 4.918762967877774 41.82562028120219 5.709329505797657 0 0 0
4807 1603 3 -1.1794 4.484051686223199 44.837689532853155 6.198876053652998 0 0 0
4808 1603 2 0.5897 4.9752461480975345 44.137799478514964 5.768627278803335 0 0 0
4809 1603 2 0.5897 5.156209392822263 45.41580155497945 6.5597395518064685 0 0 0
4408 1470 3 -1.1794 14.955831188666668 39.28603131059659 2.676587940652981 0 0 0
4727 1576 2 0.5897 12.305804907431215 39.348412691924565 4.573620362639993 0 0 0
4402 1468 3 -1.1794 8.996521433417316 39.22461717184947 3.179317121179975 0 0 0
4406 1469 2 0.5897 11.254757404473503 39.24011877180952 2.539854914813224 0 0 0
4409 1470 2 0.5897 14.032499710828183 39.50999125125411 2.5602562497898136 0 0 0
4429 1477 3 -1.1794 11.416001549083674 42.19487921681539 3.230905527438108 0 0 0
4430 1477 2 0.5897 12.318864058269163 42.108903740864534 2.924833162221684 0 0 0
4431 1477 2 0.5897 11.496647136314436 42.38972633265575 4.164588524994431 0 0 0
4432 1478 3 -1.1794 14.296412379562163 42.120257272933976 3.2577920205399806 0 0 0
4433 1478 2 0.5897 14.558595547384103 42.951857053112484 2.8629075058018385 0 0 0
4434 1478 2 0.5897 14.903050874575511 41.477904447586525 2.8895469018148088 0 0 0
4465 1489 3 -1.1794 8.66875475509486 45.23717317228244 2.6567944220722834 0 0 0
4466 1489 2 0.5897 9.313804894126575 44.636409644547456 2.2836651306446383 0 0 0
4467 1489 2 0.5897 9.169421560546272 45.777467141211204 3.2680619370308444 0 0 0
4468 1490 3 -1.1794 14.831529044811557 44.645615411461094 2.6266986010638114 0 0 0
4469 1490 2 0.5897 14.863900260674022 45.092438171378745 3.4725910805037197 0 0 0
4470 1490 2 0.5897 15.745254868643885 44.5974743418953 2.345594418748099 0 0 0
4724 1575 2 0.5897 9.226911800081979 39.46669214008782 6.0299815811330975 0 0 0
4726 1576 3 -1.1794 12.232622492702905 39.422876510573175 5.525109386288761 0 0 0
4729 1577 3 -1.1794 14.763451638575601 39.44828148340254 6.826244127497979 0 0 0
4768 1590 3 -1.1794 9.432933039747036 41.13614810376863 5.1569787397924145 0 0 0
4769 1590 2 0.5897 9.655179130789175 41.217396870685285 4.229488485095623 0 0 0
4770 1590 2 0.5897 8.537303170751077 41.46813782291667 5.219123993592561 0 0 0
4771 1591 3 -1.1794 12.111981935167577 42.4789826796499 5.913789100013334 0 0 0
4772 1591 2 0.5897 13.058588952787954 42.376522814133686 5.815457676356279 0 0 0
4773 1591 2 0.5897 11.768636277284847 41.58633323882206 5.874768625306502 0 0 0
4774 1592 3 -1.1794 14.736339960803932 42.090695074941124 5.946657526650529 0 0 0
4775 1592 2 0.5897 14.79470772553452 41.19009334362741 6.265627149226009 0 0 0
4776 1592 2 0.5897 14.666010743214255 42.004488681644396 4.9959450597416115 0 0 0
4810 1604 3 -1.1794 9.64377978640106 46.873856796802464 4.735269575154483 0 0 0
4811 1604 2 0.5897 10.410598804395962 46.50658224130691 5.174962499855124 0 0 0
4812 1604 2 0.5897 8.907187956972287 46.635092619524166 5.297991531671047 0 0 0
4813 1605 3 -1.1794 11.609157170205606 45.34296112293683 6.205657177702955 0 0 0
4814 1605 2 0.5897 11.658223250726742 44.40998889367022 5.997359739048881 0 0 0
4815 1605 2 0.5897 11.662721269479412 45.378775023618125 7.160686627875535 0 0 0
4816 1606 3 -1.1794 15.251692968323773 45.830270301869994 5.082176059584603 0 0 0
4818 1606 2 0.5897 14.560962279143192 45.833681860640745 5.744830897598101 0 0 0
9221 0 1 0 8.197134258107969 44.15845115641674 6.381887748337936 0 0 0
5087 1696 2 0.5897 12.266284070079774 42.574077461038705 7.6962389917260845 0 0 0
4435 1479 3 -1.1794 17.579777125959104 43.05936993811814 2.5016051573790254 0 0 0
4436 1479 2 0.5897 18.37257862969275 42.56558482797309 2.2921441294271268 0 0 0
4437 1479 2 0.5897 17.397096452857028 42.84337702328154 3.4160486084483344 0 0 0
4438 1480 3 -1.1794 21.25512949971743 42.8900053980116 1.8771511319612915 0 0 0
4439 1480 2 0.5897 22.011418127845108 42.330010195634706 2.0522662033352077 0 0 0
4440 1480 2 0.5897 21.13790655210399 43.39376649909836 2.6825799683160936 0 0 0
4471 1491 3 -1.1794 18.12717692485556 45.73128518518644 2.9885777517902006 0 0 0
4472 1491 2 0.5897 17.991752436620576 44.81749384750557 2.7378219219887336 0 0 0
4473 1491 2 0.5897 17.890065327860697 45.76348470723566 3.9153859024631945 0 0 0
4474 1492 3 -1.1794 21.251180286992668 45.65546567945912 3.416405798753052 0 0 0
4475 1492 2 0.5897 22.11393666111801 45.38667958795215 3.100748403109026 0 0 0
4476 1492 2 0.5897 20.662839761069563 45.48561750130801 2.680716259444738 0 0 0
4777 1593 3 -1.1794 17.3093385561351 42.76779069112203 5.2675297956183895 0 0 0
4778 1593 2 0.5897 17.566400040986572 43.64097425120753 5.563676685256583 0 0 0
4779 1593 2 0.5897 16.44213251723486 42.63069216266083 5.648831858035307 0 0 0
4780 1594 3 -1.1794 21.530131323413848 42.83854341861186 5.482602622882398 0 0 0
[truncated: 1,163,752 more chars]
