# Supplementary material for: Molecular Dynamics Study of Clathrate-like Ordering of Water in Supersaturated Methane Solution at Low Pressure
Source: Molecules. 2023 Mar 26;28(7):2960. doi: 10.3390/molecules28072960 (PMC10095827; doi:10.3390/molecules28072960)
Supplement: Supplementary file 1 [file molecules-28-02960-s001.zip › Simulation_data_Files_Small/_run_3_eq.dat]

LAMMPS data file via write_data, version 30 Nov 2020, timestep = 100

9313 atoms
3 atom types
6000 bonds
2 bond types
3000 angles
2 angle types

0 47 xlo xhi
0 47 ylo yhi
0 47 zlo zhi

Masses

1 16.04246
2 1.00794
3 15.9994

Pair Coeffs # lj/cut/tip4p/long

1 0.294237 3.73
2 0 0
3 0.21095 3.1668

Bond Coeffs # harmonic

1 450 0.9572
2 450 1.149

Angle Coeffs # harmonic

1 55 104.52
2 55 180

Atoms # full

1 1 3 -1.1794 1.3115715224803215 1.9814154001548698 1.3797570054431045 0 0 0
2 1 2 0.5897 0.444076675427192 2.101602426492296 1.7660725606599859 0 0 0
3 1 2 0.5897 1.913845259666078 2.3614857002677354 2.0193239600567474 0 0 0
4 2 3 -1.1794 2.90878191757094 3.3046071161969564 3.340924803071777 0 0 0
5 2 2 0.5897 3.761927426789515 3.0830769433790444 2.9676939277680505 0 0 0
6 2 2 0.5897 2.81032685801063 4.242140041372906 3.1748809299834515 0 0 0
7 3 3 -1.1794 5.641059710990996 2.903842516436006 2.790459573905222 0 0 0
8 3 2 0.5897 5.921050228821122 2.8684338235553626 3.7051088121689446 0 0 0
9 3 2 0.5897 5.8000219001296776 3.8098651025040895 2.525721498800411 0 0 0
40 14 3 -1.1794 2.9650768873916116 6.211189160090493 3.4953718974401675 0 0 0
41 14 2 0.5897 3.8208362706683014 5.855311244333428 3.2560841313161113 0 0 0
42 14 2 0.5897 2.559213269318456 6.442481765240813 2.659901794453524 0 0 0
43 15 3 -1.1794 5.544607194800281 5.816663799856754 2.686835189257877 0 0 0
44 15 2 0.5897 5.837680587417427 6.714334350637056 2.53022337939385 0 0 0
45 15 2 0.5897 5.7350681559763 5.659937582990621 3.6117098076877916 0 0 0
286 96 3 -1.1794 2.9625375655765662 3.3774488584803875 6.413213292390908 0 0 0
287 96 2 0.5897 2.7499829801533915 3.232397788395759 5.4912520407434835 0 0 0
288 96 2 0.5897 3.8569755031103377 3.049903997930808 6.507696197250551 0 0 0
289 97 3 -1.1794 5.740310014548195 2.874119208329633 6.036593781938777 0 0 0
290 97 2 0.5897 5.919782228447784 3.809854876465454 5.944831570954927 0 0 0
291 97 2 0.5897 5.797375889710672 2.7099893860238535 6.977889032527773 0 0 0
331 111 3 -1.1794 3.0180458480461816 6.0396703610838935 6.377854643362041 0 0 0
332 111 2 0.5897 2.2679826810700034 6.1862462198080195 5.801528153069872 0 0 0
333 111 2 0.5897 3.119434011392716 5.088174106550727 6.402496663550261 0 0 0
334 112 3 -1.1794 5.804497486212025 5.66759542855072 5.343854367777666 0 0 0
335 112 2 0.5897 6.530891883643363 5.7206284489765205 5.964958379090594 0 0 0
336 112 2 0.5897 5.030848631579849 5.8955811436315875 5.859336199770378 0 0 0
10 4 3 -1.1794 12.116116302326246 3.1495307460470197 3.151124863355595 0 0 0
11 4 2 0.5897 13.010078040896705 3.231838555170421 2.81902594780385 0 0 0
12 4 2 0.5897 12.191168219602211 2.5549554312156313 3.897502187380939 0 0 0
13 5 3 -1.1794 15.007464433461434 3.1289681713101603 2.549875314140746 0 0 0
14 5 2 0.5897 15.77693279823007 3.665508193017783 2.7403367430237506 0 0 0
15 5 2 0.5897 15.301063221178593 2.229139761030205 2.6924956673201375 0 0 0
46 16 3 -1.1794 12.837016837161839 5.687983152472484 3.592781090522434 0 0 0
47 16 2 0.5897 12.092754563005661 6.151144617647027 3.2083505738857743 0 0 0
48 16 2 0.5897 12.524108785016237 4.791871038824516 3.7164882244740522 0 0 0
49 17 3 -1.1794 15.022000589029375 6.16945088763118 1.9096216558975516 0 0 0
50 17 2 0.5897 15.130334466510888 5.604265900855263 1.1447285792388346 0 0 0
51 17 2 0.5897 14.17159195603072 5.921769055755247 2.272513816107252 0 0 0
292 98 3 -1.1794 8.7252050689958 3.2926506783091494 6.118540161991456 0 0 0
293 98 2 0.5897 7.825107922554737 2.981376837940596 6.0228022946809086 0 0 0
294 98 2 0.5897 8.887522412971329 3.27120447327795 7.061634256544807 0 0 0
295 99 3 -1.1794 12.407248568479027 1.7581780419241984 5.4059134424624755 0 0 0
296 99 2 0.5897 12.174400067490318 0.8388960573934203 5.275782061996507 0 0 0
297 99 2 0.5897 11.64524051789603 2.1393230721488345 5.842152091083143 0 0 0
298 100 3 -1.1794 15.472948406419151 2.21469627980575 5.300668785946206 0 0 0
299 100 2 0.5897 15.192016920379086 3.0564005112146635 4.941721203269939 0 0 0
300 100 2 0.5897 14.671124513420835 1.6939743504733333 5.347135902161712 0 0 0
337 113 3 -1.1794 7.734527219459192 6.020638371482914 7.295276380734813 0 0 0
338 113 2 0.5897 8.280374373900388 5.426243350333479 6.780516606537517 0 0 0
339 113 2 0.5897 8.112317800798927 6.8866904277768946 7.142106513527199 0 0 0
340 114 3 -1.1794 15.67702679535019 7.027711429101845 4.606067436726651 0 0 0
342 114 2 0.5897 15.069283012606569 6.6203276416593795 3.9888820052125578 0 0 0
9069 0 1 0 8.818566531111564 5.682325447004189 3.378460827880049 0 0 0
9070 0 1 0 11.244167711305089 5.5720573494427805 6.529415751405804 0 0 0
9015 0 1 0 14.872928809926801 4.577607343698556 7.577469078911296 0 0 0
9106 0 1 0 11.799383306334185 5.386351590664237 0.3703037081789647 0 0 1
16 6 3 -1.1794 17.816195909174958 3.493274912582858 2.840425508043202 0 0 0
17 6 2 0.5897 18.711239132416377 3.4900310399483314 2.501132794847652 0 0 0
18 6 2 0.5897 17.82437947890723 2.8456701821145787 3.5452467979225903 0 0 0
19 7 3 -1.1794 20.81476923349666 3.4600803771374986 2.567144358140713 0 0 0
20 7 2 0.5897 21.665857096550692 3.3450982535052374 2.14446221603898 0 0 0
21 7 2 0.5897 20.979694669227133 3.277893664144297 3.4922602469288093 0 0 0
52 18 3 -1.1794 18.09690452917412 6.56949318708903 3.0200875431303427 0 0 0
53 18 2 0.5897 18.973528086274513 6.218367641644464 2.863642008109903 0 0 0
54 18 2 0.5897 17.505620740986785 5.905503691318438 2.6654983132081154 0 0 0
55 19 3 -1.1794 20.878524428467234 6.080579551840345 2.9658745417495416 0 0 0
56 19 2 0.5897 20.83923845414558 5.142342637585188 2.7804024516354353 0 0 0
57 19 2 0.5897 21.22852361468492 6.134972775609627 3.855129171602191 0 0 0
301 101 3 -1.1794 18.374708889102422 2.5438206960134133 6.011469703468687 0 0 0
302 101 2 0.5897 17.65905496276007 1.9313568367527845 5.8412953673052925 0 0 0
303 101 2 0.5897 18.01500803655887 3.4017844257078647 5.786202355762043 0 0 0
304 102 3 -1.1794 20.954018224786477 3.459156972333769 5.357429626058483 0 0 0
305 102 2 0.5897 21.644874967423984 3.100421357571422 5.914437421348341 0 0 0
306 102 2 0.5897 20.139488282280304 3.196889146876272 5.786370131255927 0 0 0
341 114 2 0.5897 16.2132395588777 6.3032852458539175 4.9284259616281885 0 0 0
343 115 3 -1.1794 17.689440708669263 5.177640678585547 5.318575167390235 0 0 0
344 115 2 0.5897 17.93378627092093 5.55754264433325 6.162496274193093 0 0 0
345 115 2 0.5897 18.04047027617252 5.787885807521304 4.67002865612017 0 0 0
346 116 3 -1.1794 21.144335985765327 6.1907177260846975 5.5802871784483346 0 0 0
347 116 2 0.5897 20.946670711668162 5.254291940997608 5.596628931030825 0 0 0
348 116 2 0.5897 22.07127299499062 6.244426952394447 5.812956416069979 0 0 0
22 8 3 -1.1794 23.75678708621516 3.333578887375825 2.8772751870236823 0 0 0
23 8 2 0.5897 24.607149367764816 2.9537573047795753 2.656249936616715 0 0 0
24 8 2 0.5897 23.608560172232455 3.076886852444201 3.787423713361446 0 0 0
25 9 3 -1.1794 26.63138408840023 3.2171305558106122 2.938349647614655 0 0 0
26 9 2 0.5897 27.34340505351969 2.714995500133691 2.541968031705736 0 0 0
27 9 2 0.5897 26.77475071838286 3.133723201257322 3.881070414676744 0 0 0
58 20 3 -1.1794 24.027581454424368 6.032501785663933 2.8728842692564944 0 0 0
59 20 2 0.5897 23.176317283847556 6.159892215795503 2.454133376618482 0 0 0
60 20 2 0.5897 24.132887274405068 5.082196090069279 2.9182884646943617 0 0 0
61 21 3 -1.1794 26.890868268296618 6.414650526257593 2.416858275543989 0 0 0
62 21 2 0.5897 25.950039428259984 6.446129277696813 2.59030232233488 0 0 0
63 21 2 0.5897 27.09591361654592 5.48064435883904 2.3741853829115085 0 0 0
64 22 3 -1.1794 30.065581447503277 6.0330841271767985 2.9484227445684494 0 0 0
65 22 2 0.5897 29.959873573218864 5.813919560656249 3.874179543901907 0 0 0
66 22 2 0.5897 31.00610702625281 5.954172338937628 2.7889971532626427 0 0 0
307 103 3 -1.1794 24.151599288222656 3.2717300090932175 6.007192758306567 0 0 0
308 103 2 0.5897 24.940487200554198 2.755513097139331 6.172747304070468 0 0 0
309 103 2 0.5897 23.739998909174176 3.363306047150567 6.866513011539381 0 0 0
310 104 3 -1.1794 26.98330098563443 3.0408501600865714 5.777831013068588 0 0 0
311 104 2 0.5897 27.091234412579887 2.7107590570139783 6.669807532863594 0 0 0
312 104 2 0.5897 26.957363323284344 3.9926828601834177 5.87567586657652 0 0 0
313 105 3 -1.1794 30.03600532306529 3.111342547461756 6.084965503119885 0 0 0
314 105 2 0.5897 30.749235392785707 2.9573524362648893 5.465431628542573 0 0 0
315 105 2 0.5897 29.24276303068889 2.8878140009221855 5.598104326405395 0 0 0
349 117 3 -1.1794 23.758079313052438 6.421329056771373 6.434007757369009 0 0 0
350 117 2 0.5897 24.34231831351435 5.679439176289654 6.277495766492166 0 0 0
351 117 2 0.5897 23.682256739459312 6.470218876579173 7.386946655904779 0 0 0
352 118 3 -1.1794 26.9264993648826 5.791407147531796 6.007186030178612 0 0 0
353 118 2 0.5897 27.24269249577885 6.098012467766853 5.157334831474415 0 0 0
354 118 2 0.5897 27.322815846207824 6.389553941015038 6.640736000275581 0 0 0
355 119 3 -1.1794 30.395366152517436 5.9310523277633465 5.643068981545808 0 0 0
356 119 2 0.5897 30.68082874148954 5.0265370024877445 5.7718904212102045 0 0 0
357 119 2 0.5897 29.792731845607374 6.098039097747709 6.367761445120728 0 0 0
28 10 3 -1.1794 32.999839997029206 1.7869299606981608 3.1861710835221975 0 0 0
29 10 2 0.5897 32.658860786680066 0.9870373819718231 2.785999152468283 0 0 0
30 10 2 0.5897 32.73503948341244 1.7277642963846598 4.1041100681181435 0 0 0
31 11 3 -1.1794 36.629697664916904 2.2674919377694738 2.7155237689347795 0 0 0
32 11 2 0.5897 35.730766894429216 2.312414642898876 2.389736622173131 0 0 0
33 11 2 0.5897 36.93159479420122 1.3937658835912081 2.467143740756438 0 0 0
35 12 2 0.5897 39.470168960880216 3.0367699097730325 3.8360015731025734 0 0 0
36 12 2 0.5897 38.46017005559656 3.068148051846302 2.708698212681495 0 0 0
67 23 3 -1.1794 32.73985579037304 6.849045594191501 3.633594985794444 0 0 0
68 23 2 0.5897 33.606543480555786 6.73535340902019 4.023670286835455 0 0 0
69 23 2 0.5897 32.14395053310548 6.410491247059614 4.240883304031028 0 0 0
72 24 2 0.5897 39.06968712116456 6.1681804650762455 3.6786657393584936 0 0 0
316 106 3 -1.1794 32.83390959268532 3.0963588117601764 5.738220366941389 0 0 0
317 106 2 0.5897 33.725444755981904 3.078708513949739 5.39024764847447 0 0 0
318 106 2 0.5897 32.94432912899669 3.013997445890819 6.685456311856956 0 0 0
319 107 3 -1.1794 35.61923496285907 2.6778857623929135 5.620058940707089 0 0 0
320 107 2 0.5897 35.99819913651159 2.247254874210004 4.85378531175199 0 0 0
321 107 2 0.5897 36.324290168697274 2.6797944308050843 6.26745770785646 0 0 0
322 108 3 -1.1794 39.279586312528444 2.516773298120722 5.71572907721352 0 0 0
323 108 2 0.5897 39.32716118639794 1.5698131516294966 5.847011565330967 0 0 0
358 120 3 -1.1794 35.41711879799673 5.377464152674941 5.100876890261255 0 0 0
359 120 2 0.5897 35.46264158270877 4.4260472024958375 5.195567976286589 0 0 0
360 120 2 0.5897 36.331108359355575 5.65805527969754 5.054794384745205 0 0 0
9005 0 1 0 38.82988414973354 6.008151992100187 7.495268999787115 0 0 0
9047 0 1 0 34.49214760434488 4.80690878354084 1.1769559987530704 0 0 0
70 24 3 -1.1794 39.423293625698655 6.55055575408772 2.8755570169697204 0 0 0
324 108 2 0.5897 39.09245517529699 2.87050224451967 6.585263555162814 0 0 0
34 12 3 -1.1794 39.39430228807747 3.1698557829138787 2.8911393368200806 0 0 0
37 13 3 -1.1794 45.355348384685314 2.8187254809155298 2.7218248112793795 0 0 0
38 13 2 0.5897 45.065132351762465 2.239838190342018 2.0169164972571787 0 0 0
39 13 2 0.5897 45.408305224055724 3.683782929420581 2.3154968496563613 0 0 0
71 24 2 0.5897 40.14133365496785 5.967894189076684 2.6282590512307484 0 0 0
73 25 3 -1.1794 42.52903430517949 6.152933594670166 3.031908063488947 0 0 0
74 25 2 0.5897 42.48171969514002 6.131698107996889 3.9877020804844157 0 0 0
75 25 2 0.5897 42.41566155823302 7.076273233323721 2.8064700158436655 0 0 0
76 26 3 -1.1794 45.21891608477969 6.527908143134417 3.066387807206558 0 0 0
77 26 2 0.5897 44.30476705850219 6.272886225120591 2.9417802395676724 0 0 0
78 26 2 0.5897 45.39115646191283 6.358689367282287 3.9926327876138443 0 0 0
325 109 3 -1.1794 41.82418498296503 3.296933345498168 6.200294119793402 0 0 0
326 109 2 0.5897 42.393445145935445 3.069261625706111 5.465215569942312 0 0 0
327 109 2 0.5897 41.02942240274803 2.7832343700792674 6.05642343309367 0 0 0
328 110 3 -1.1794 44.84269288018527 3.1724443263197415 5.567913314268123 0 0 0
329 110 2 0.5897 45.17222245475774 3.0618247148118587 4.676057713140365 0 0 0
330 110 2 0.5897 45.6237951615712 3.1290103393293776 6.1194786297214625 0 0 0
361 121 3 -1.1794 41.773369303139084 6.032179822508805 5.769149947150304 0 0 0
362 121 2 0.5897 41.763722496230436 5.090976504756899 5.94314720341541 0 0 0
363 121 2 0.5897 41.583045992049264 6.4348303572899095 6.616428690255658 0 0 0
364 122 3 -1.1794 45.10122218874383 6.142449471789708 5.7878992295946174 0 0 0
365 122 2 0.5897 45.02035410824942 5.2072474473432635 5.600578161482427 0 0 0
366 122 2 0.5897 45.06304642331781 6.200157091713364 6.7425951778375275 0 0 0
79 27 3 -1.1794 3.3066662126141657 8.833877446831153 3.205932472052634 0 0 0
80 27 2 0.5897 2.7366916426606624 9.370348510371164 3.7568948141666514 0 0 0
81 27 2 0.5897 3.1291470844000853 7.934441212409942 3.481132151005383 0 0 0
82 28 3 -1.1794 6.211111804987568 8.82009849128782 2.8743214261888994 0 0 0
83 28 2 0.5897 6.076698249949551 9.694152916784255 2.5079967922143873 0 0 0
84 28 2 0.5897 5.415940812616453 8.646079282588172 3.377959892613684 0 0 0
121 41 3 -1.1794 2.798896294144159 12.147860035346426 2.9654273516658387 0 0 0
122 41 2 0.5897 3.486365112493655 11.66043332000871 2.5115178225504735 0 0 0
123 41 2 0.5897 2.8447939722727487 11.840715172651308 3.870848522395426 0 0 0
124 42 3 -1.1794 5.589575145755094 11.319088107108223 2.1118371236127125 0 0 0
125 42 2 0.5897 6.026882002977967 11.7633479538716 2.838217051822333 0 0 0
126 42 2 0.5897 5.850693242597682 11.814368545312234 1.3354696352723059 0 0 0
163 55 3 -1.1794 2.6753982132410323 15.373389207476912 3.2687214314526303 0 0 0
164 55 2 0.5897 3.5083041394151437 15.463062438649578 2.805625056417058 0 0 0
165 55 2 0.5897 2.422398969940283 14.46027359953065 3.1329164663380875 0 0 0
166 56 3 -1.1794 5.369479839141779 15.317322364891327 2.477570346881127 0 0 0
167 56 2 0.5897 5.653054172633876 14.506046170033374 2.05608702515729 0 0 0
168 56 2 0.5897 5.538251121663574 15.175537348582575 3.409045984950084 0 0 0
397 133 3 -1.1794 2.4419740221331265 11.947811673764713 5.813213045144007 0 0 0
398 133 2 0.5897 1.8256372824853557 12.679309763674835 5.777566180453575 0 0 0
399 133 2 0.5897 1.9516624869895403 11.241124449523255 6.23323649208742 0 0 0
400 134 3 -1.1794 5.2443833640787085 12.237996194076041 5.569846282285084 0 0 0
401 134 2 0.5897 4.330813706572415 12.339714780238976 5.836823048278243 0 0 0
402 134 2 0.5897 5.700352467136326 11.975818326953746 6.369588074909664 0 0 0
439 147 3 -1.1794 3.175213400509272 15.388010463540281 5.927080782571738 0 0 0
440 147 2 0.5897 2.818757594013713 15.407980723511733 6.815209157866804 0 0 0
441 147 2 0.5897 2.409360780968813 15.472589852640889 5.3591478050392825 0 0 0
442 148 3 -1.1794 5.714821585190657 14.99713348684866 5.267297892572803 0 0 0
443 148 2 0.5897 4.786310728148459 15.113609464244918 5.468624907575855 0 0 0
444 148 2 0.5897 5.809061590315186 14.058714739283541 5.103833225003378 0 0 0
9023 0 1 0 7.952472434088629 13.493714571023427 3.1122230558159703 0 0 0
9028 0 1 0 5.8563771729615866 8.738402288452006 6.065869036416559 0 0 0
85 29 3 -1.1794 8.876825813961883 8.850921805001462 1.136824026808323 0 0 0
86 29 2 0.5897 9.275337219603237 8.906369396823532 2.0053549171911578 0 0 0
87 29 2 0.5897 7.940268175710903 8.970289692103764 1.2944405957502887 0 0 0
88 30 3 -1.1794 11.775024989780668 8.511100658592422 3.1586740600484458 0 0 0
89 30 2 0.5897 11.474588747958201 9.365343898853006 2.8484517950085495 0 0 0
90 30 2 0.5897 12.700786514054617 8.480139510759834 2.9173469248129 0 0 0
91 31 3 -1.1794 14.408340558991322 8.861203240406182 2.2239368976247915 0 0 0
92 31 2 0.5897 14.795170163963126 8.009262873644209 2.021962256969426 0 0 0
93 31 2 0.5897 14.799117183857675 9.109670133489058 3.0616664985345743 0 0 0
127 43 3 -1.1794 9.378836680381621 11.823627438273812 0.2321280745414469 0 0 0
128 43 2 0.5897 9.505252208478446 10.87896439226715 0.1434565407250249 0 0 0
129 43 2 0.5897 10.243446835910099 12.16044100791575 0.46715489685220807 0 0 0
130 44 3 -1.1794 11.849232341833234 12.37893704342978 2.254186751626656 0 0 0
131 44 2 0.5897 11.70030378808399 12.64005364054142 3.1629612168725494 0 0 0
132 44 2 0.5897 12.799245603095304 12.285204789695342 2.1840310499484232 0 0 0
133 45 3 -1.1794 14.67022510134076 12.709082990392254 2.886831231624836 0 0 0
134 45 2 0.5897 15.605156808758153 12.520275273396917 2.8062948087411135 0 0 0
135 45 2 0.5897 14.508371156648515 12.72190507659584 3.8301607262642103 0 0 0
170 57 2 0.5897 10.536413803765404 16.059180559875102 1.8200794903600483 0 0 0
172 58 3 -1.1794 12.046674047839653 15.143555267021092 3.00015291859182 0 0 0
173 58 2 0.5897 12.894390465535263 15.221227373891741 2.5624582179120026 0 0 0
174 58 2 0.5897 11.594416620784015 14.44625353118222 2.5253208302072983 0 0 0
175 59 3 -1.1794 14.767876779278748 15.373306057479988 2.450989902553488 0 0 0
176 59 2 0.5897 14.741739121055504 15.41882795145633 3.406749522971156 0 0 0
177 59 2 0.5897 14.78261317396048 14.43636178231994 2.25566986958471 0 0 0
367 123 3 -1.1794 9.46484297320492 8.165813761390616 6.483122271728825 0 0 0
368 123 2 0.5897 10.221825355895993 7.761179973684556 6.906774067835052 0 0 0
369 123 2 0.5897 9.754133130668356 9.053434797543133 6.271765044487526 0 0 0
370 124 3 -1.1794 12.478566628824964 9.688905984422304 5.528291241486504 0 0 0
371 124 2 0.5897 12.105536767710273 9.181853261358606 4.807196157257924 0 0 0
372 124 2 0.5897 12.296408403281575 9.165787426189898 6.3089301357159195 0 0 0
373 125 3 -1.1794 15.140489749088847 9.618548200287163 4.879187633907542 0 0 0
375 125 2 0.5897 14.221420237424176 9.500335054058814 5.119122375857559 0 0 0
403 135 3 -1.1794 12.244667684215022 12.561919558581456 5.499534845927579 0 0 0
404 135 2 0.5897 12.512526525161185 11.64778114604272 5.405539958872982 0 0 0
405 135 2 0.5897 11.77398223969022 12.589638319700624 6.3325527266601895 0 0 0
406 136 3 -1.1794 15.084438319501288 12.189320939946208 5.54428211858824 0 0 0
407 136 2 0.5897 15.282739380601095 11.322717791351355 5.189448292097624 0 0 0
408 136 2 0.5897 14.583651786691314 12.013631841554027 6.340886175891909 0 0 0
445 149 3 -1.1794 8.843762941561344 15.600255847962496 5.908434638894524 0 0 0
446 149 2 0.5897 9.390718886242398 15.181766241874818 6.573218346007934 0 0 0
447 149 2 0.5897 7.950887383459214 15.33774909433419 6.132254188869614 0 0 0
448 150 3 -1.1794 12.432043141002852 15.476029054003055 5.988508155240908 0 0 0
449 150 2 0.5897 13.358434679823832 15.30562801282983 5.8182308799982545 0 0 0
450 150 2 0.5897 11.967744701091942 14.952963106154577 5.335008936898858 0 0 0
451 151 3 -1.1794 15.073921486281959 14.924032554575659 5.244452737618952 0 0 0
453 151 2 0.5897 14.900329022909165 14.035862387826779 5.556304130695044 0 0 0
9061 0 1 0 9.5488638743373 10.590388704975148 3.98139728011735 0 0 0
9066 0 1 0 8.06305925164626 11.72099429119887 7.098634269642839 0 0 0
9019 0 1 0 13.921146057186336 8.038885665722388 8.004789920484987 0 0 0
374 125 2 0.5897 15.54542493244766 8.769094253666609 5.054365479368769 0 0 0
94 32 3 -1.1794 18.72374912941239 9.270712613102123 3.1076204191858667 0 0 0
95 32 2 0.5897 18.100743894343516 9.844343561305495 3.553763691827119 0 0 0
96 32 2 0.5897 18.305677245330617 8.409679771210941 3.1159997155598096 0 0 0
97 33 3 -1.1794 21.22025047538215 8.542481861719015 2.3561677114680357 0 0 0
98 33 2 0.5897 21.19429763580372 7.585867126940574 2.377297889042658 0 0 0
99 33 2 0.5897 20.31971677716849 8.811067839905576 2.538191069610586 0 0 0
136 46 3 -1.1794 17.36112235288652 12.073981107672488 2.9831895272437516 0 0 0
137 46 2 0.5897 17.64646931003456 12.987440135143034 2.9631520473503703 0 0 0
138 46 2 0.5897 17.88542964701074 11.643899959278132 2.3076424076239803 0 0 0
178 60 3 -1.1794 18.188750395940552 14.733886084291447 3.2879577562598 0 0 0
179 60 2 0.5897 18.03286259998362 14.70161833887908 4.231827995443452 0 0 0
180 60 2 0.5897 17.898006534846793 15.607559118319008 3.026431271363372 0 0 0
181 61 3 -1.1794 21.075290784628148 14.91497142160879 2.559340917660161 0 0 0
182 61 2 0.5897 20.632593072684564 14.699928975262727 1.738360546238233 0 0 0
183 61 2 0.5897 20.43010501137502 14.718377176712181 3.2385454987114426 0 0 0
185 62 2 0.5897 23.00674594626324 15.228859301466157 2.8884525991314067 0 0 0
376 126 3 -1.1794 18.32512515911465 8.763207346864146 6.0052290202261895 0 0 0
377 126 2 0.5897 18.143249206184855 9.664639973360204 5.7395728558747265 0 0 0
378 126 2 0.5897 18.857605417171417 8.406314609164976 5.294367384401848 0 0 0
379 127 3 -1.1794 21.568102591459883 9.617901602762004 4.858656994034161 0 0 0
380 127 2 0.5897 21.47752806831044 9.007922902870183 4.126567539793854 0 0 0
381 127 2 0.5897 21.438869677898857 9.077901334934355 5.63835723379416 0 0 0
383 128 2 0.5897 23.178363228984555 9.26138570105277 5.387364600727534 0 0 0
409 137 3 -1.1794 18.203287173585636 11.629941386917844 5.683065362827131 0 0 0
410 137 2 0.5897 17.893527969840665 12.23681694470545 6.355362829564091 0 0 0
411 137 2 0.5897 17.718831737412522 11.876836342499963 4.895297265489066 0 0 0
412 138 3 -1.1794 20.782338019555805 12.114725808543652 5.788630102433543 0 0 0
413 138 2 0.5897 21.122725372471457 11.403549263048927 5.2458629155820375 0 0 0
414 138 2 0.5897 19.838949341370384 11.95722164415309 5.826604739969388 0 0 0
452 151 2 0.5897 16.008502356910373 15.0559533049247 5.403786898461614 0 0 0
454 152 3 -1.1794 17.610370720199516 15.010707738853878 5.945244906465104 0 0 0
455 152 2 0.5897 18.250666424621585 15.716047501157108 5.8517079956602185 0 0 0
456 152 2 0.5897 17.27500421644152 15.107660572384846 6.8365144082795055 0 0 0
457 153 3 -1.1794 20.414952340281747 15.038164179088426 5.462025145599309 0 0 0
458 153 2 0.5897 20.06526047986872 14.236253413882535 5.850466149746789 0 0 0
139 47 3 -1.1794 22.675760684844196 11.812598137079016 1.6319749700562025 0 0 0
417 139 2 0.5897 22.553790996250545 11.562656553144926 6.57610083404256 0 0 0
460 154 3 -1.1794 23.02389522820655 15.370132158720702 6.142545050376873 0 0 0
459 153 2 0.5897 21.35116884121972 15.012087659519093 5.659637044101423 0 0 0
100 34 3 -1.1794 23.75807876887678 9.492134958243655 2.6024469208099323 0 0 0
101 34 2 0.5897 22.838553598880885 9.227205723930894 2.62523988469779 0 0 0
102 34 2 0.5897 24.24089113139302 8.705194778269474 2.8551310694596617 0 0 0
103 35 3 -1.1794 29.57019731632795 8.660164374788984 2.9818559402952074 0 0 0
104 35 2 0.5897 29.7640465351486 7.722883601907798 2.969241441855134 0 0 0
105 35 2 0.5897 28.629942500143134 8.713093243865128 2.810533845263006 0 0 0
140 47 2 0.5897 23.165621267717196 11.102896234216729 2.0474162472344144 0 0 0
141 47 2 0.5897 22.68999051394416 12.522114671089955 2.2743259145117145 0 0 0
142 48 3 -1.1794 27.475208478248387 11.635098770972522 1.1907626678068495 0 0 0
143 48 2 0.5897 28.291901788363653 11.719994704375534 1.6827361668163463 0 0 0
144 48 2 0.5897 27.05899699330193 12.493731106922287 1.2665944489105259 0 0 0
145 49 3 -1.1794 29.929314828394897 11.869664780655857 2.622444561796407 0 0 0
146 49 2 0.5897 30.116810925400326 10.931073749072658 2.633573752573496 0 0 0
147 49 2 0.5897 30.113449331747724 12.161778884546706 3.515190640023181 0 0 0
184 62 3 -1.1794 23.919232558694524 15.502407628150696 2.7947975163504535 0 0 0
186 62 2 0.5897 24.084006054651077 15.469894679814708 1.8524470417675953 0 0 0
187 63 3 -1.1794 27.377722154665616 15.519074890997924 2.162187946391192 0 0 0
188 63 2 0.5897 28.303797395135646 15.288675103900738 2.08779544633338 0 0 0
189 63 2 0.5897 27.061662699142 15.005670261092964 2.9056621737538393 0 0 0
190 64 3 -1.1794 30.03165030201444 14.717178437673994 2.1764594923576634 0 0 0
191 64 2 0.5897 30.155401138030452 13.780407185446194 2.0235635098226963 0 0 0
382 128 3 -1.1794 23.97247588107178 9.04983838586029 5.878145879520498 0 0 0
384 128 2 0.5897 23.887653576004496 8.118448083040732 6.081986042980205 0 0 0
385 129 3 -1.1794 26.974272049766533 9.338763993195682 5.694548042679473 0 0 0
386 129 2 0.5897 26.702120588218435 8.77141173411485 6.41585015513203 0 0 0
387 129 2 0.5897 26.156170671513195 9.594063449261633 5.268210101609537 0 0 0
388 130 3 -1.1794 29.978384651404497 9.252101802328891 5.704859176754278 0 0 0
389 130 2 0.5897 29.99216144219369 8.802906300882572 4.859717005714524 0 0 0
390 130 2 0.5897 29.13647228827315 9.707243365200874 5.72103315012961 0 0 0
415 139 3 -1.1794 23.283024202261373 11.536277305151346 7.195580750048793 0 0 0
416 139 2 0.5897 23.607499061686937 10.6371082441295 7.146149234661692 0 0 0
418 140 3 -1.1794 28.308066229986306 11.897743018960103 6.1155092016444135 0 0 0
419 140 2 0.5897 27.723935293011248 11.140140898342933 6.082914624948774 0 0 0
420 140 2 0.5897 28.03412523682287 12.378570169077799 6.896531025737719 0 0 0
421 141 3 -1.1794 30.993388420190165 11.846256576850198 5.18378155805844 0 0 0
422 141 2 0.5897 30.28286130033546 12.337474501307932 5.596198828268937 0 0 0
423 141 2 0.5897 30.746543551947614 10.9281494941299 5.2950400699432105 0 0 0
461 154 2 0.5897 23.870567885879744 15.103902537031784 5.784077427110288 0 0 0
462 154 2 0.5897 23.165874167748587 15.411127250578415 7.088268718957698 0 0 0
463 155 3 -1.1794 30.052405308219342 15.229999935047694 4.98760311180891 0 0 0
465 155 2 0.5897 29.976904508638647 16.18201192348469 5.052446060247347 0 0 0
9072 0 1 0 25.271735257015187 12.426173612801557 4.1378937239238835 0 0 0
192 64 2 0.5897 30.0320402286783 14.80690837461694 3.129444423836794 0 0 0
9046 0 1 0 26.6154257410145 15.455290724865911 5.98708067610674 0 0 0
106 36 3 -1.1794 33.112830854409715 9.603738809716097 2.7264470324383674 0 0 0
107 36 2 0.5897 34.041400609665715 9.442248540601422 2.89351155635241 0 0 0
108 36 2 0.5897 32.724934296820315 8.730908566943059 2.6637141285325163 0 0 0
109 37 3 -1.1794 35.86586266605962 9.432664451977821 2.563056047199295 0 0 0
110 37 2 0.5897 35.57453211056744 9.64621949739453 1.6766295183775115 0 0 0
111 37 2 0.5897 35.94185246892291 10.280190446047987 3.001412823537342 0 0 0
112 38 3 -1.1794 38.78777606674743 9.242390509829907 2.7461693904412363 0 0 0
114 38 2 0.5897 37.841359797174555 9.247336392993391 2.6029799233033515 0 0 0
148 50 3 -1.1794 33.03376452305229 12.57679452290326 2.6503024602259244 0 0 0
149 50 2 0.5897 33.002395560977746 11.627198254349823 2.7665549071530884 0 0 0
150 50 2 0.5897 32.74934347182316 12.931233440334296 3.4927450091567556 0 0 0
151 51 3 -1.1794 35.944508425013616 11.975115903540875 3.4201602324518436 0 0 0
152 51 2 0.5897 36.832641518184964 12.060915105909785 3.073620329697334 0 0 0
153 51 2 0.5897 35.424518829617654 12.589912004290264 2.9026001807353072 0 0 0
155 52 2 0.5897 38.93842439660386 11.33273276234225 2.4376130457898486 0 0 0
156 52 2 0.5897 38.8727199762599 12.325925029114646 3.57829140388956 0 0 0
193 65 3 -1.1794 32.40863382670184 15.644389429394472 2.690895486653691 0 0 0
194 65 2 0.5897 32.853696259759566 14.835931923257382 2.4368337415113075 0 0 0
195 65 2 0.5897 31.522304861494884 15.550270663726598 2.3419049719900027 0 0 0
196 66 3 -1.1794 35.71326613937462 14.8993412913057 3.0834076156204024 0 0 0
197 66 2 0.5897 36.65590459233218 14.873191496988541 2.919149345105281 0 0 0
198 66 2 0.5897 35.551631788540845 14.161801852767296 3.6717458815776536 0 0 0
391 131 3 -1.1794 33.003788508488 9.187570195089993 6.0558814109313195 0 0 0
392 131 2 0.5897 33.60486393563533 8.814487215326245 5.41109516419349 0 0 0
393 131 2 0.5897 32.138590478995525 9.101067334902224 5.655654348281385 0 0 0
424 142 3 -1.1794 33.16510711792743 12.455482842475236 6.662262684042444 0 0 0
425 142 2 0.5897 33.77286461807214 11.796087565823171 6.3275084717674535 0 0 0
426 142 2 0.5897 32.29754774852542 12.078181303420656 6.516606624592804 0 0 0
427 143 3 -1.1794 36.03960385016526 11.665010483215244 6.52088639649078 0 0 0
428 143 2 0.5897 36.66691012328171 11.497619679692018 5.817538219589196 0 0 0
429 143 2 0.5897 35.807881551913965 12.588359389931888 6.421070338539919 0 0 0
430 144 3 -1.1794 38.84739183616131 12.2818199679423 5.406394208402112 0 0 0
432 144 2 0.5897 39.583789810395345 11.923536378756076 5.901956825371869 0 0 0
466 156 3 -1.1794 32.72879912723159 15.373048890608342 5.468595063352253 0 0 0
467 156 2 0.5897 33.55597317146474 14.930741362226678 5.659328530757906 0 0 0
468 156 2 0.5897 32.80947073965617 15.649648906792976 4.555787449428747 0 0 0
469 157 3 -1.1794 35.559304523652756 14.476332613580269 5.905424303836618 0 0 0
470 157 2 0.5897 35.82768839874771 15.197102979483644 5.335606743642742 0 0 0
471 157 2 0.5897 35.81817836964279 14.755522167748515 6.7836437633789854 0 0 0
474 158 2 0.5897 38.52312105684997 15.681331345066342 6.613353296840603 0 0 0
9006 0 1 0 37.00341790157525 8.543452004119498 5.978906572071817 0 0 0
154 52 3 -1.1794 38.62118030981936 12.207417372666407 2.662368069866949 0 0 0
472 158 3 -1.1794 38.874960101745245 14.91640629937425 6.158017790438402 0 0 0
113 38 2 0.5897 39.00996103602481 8.317136134341515 2.8499467515395858 0 0 0
115 39 3 -1.1794 42.21449028792665 8.838616962511635 2.9145015702229826 0 0 0
116 39 2 0.5897 41.44643229877115 8.509711958295124 3.3815562807518487 0 0 0
117 39 2 0.5897 42.01685757990998 9.760003063891745 2.7465114729912243 0 0 0
118 40 3 -1.1794 44.871777828495595 9.272618621877726 3.1178415636198933 0 0 0
119 40 2 0.5897 45.223486653950765 8.39945281353977 2.944307454856655 0 0 0
120 40 2 0.5897 43.92193486253451 9.160968967830673 3.0782882499510316 0 0 0
157 53 3 -1.1794 42.29409766244977 11.497855907831894 2.7246402666704483 0 0 0
158 53 2 0.5897 43.11832718580777 11.979868890583433 2.657247169315566 0 0 0
159 53 2 0.5897 41.9860849910608 11.672317991801716 3.613979012114831 0 0 0
160 54 3 -1.1794 45.02696585843148 12.009242926562555 2.8622516336060695 0 0 0
161 54 2 0.5897 45.12737942174164 11.076417976375001 2.672550590136176 0 0 0
162 54 2 0.5897 44.830225759280424 12.043951873606968 3.798371579673642 0 0 0
199 67 3 -1.1794 42.31418144707754 14.72306495890818 2.802756314894923 0 0 0
200 67 2 0.5897 41.6370360992998 14.134386923693363 2.4693435809523026 0 0 0
202 68 3 -1.1794 45.020033318093446 14.747733416911826 3.2555398807099887 0 0 0
203 68 2 0.5897 45.26673569671471 13.843060514029624 3.0633508038923893 0 0 0
204 68 2 0.5897 44.09635284398937 14.801856752237477 3.0103523832055212 0 0 0
394 132 3 -1.1794 45.279096072244066 9.001783185537818 5.730850224892244 0 0 0
395 132 2 0.5897 45.1277960859699 9.093220654357477 4.790116943777154 0 0 0
396 132 2 0.5897 45.26714264682117 8.057176655370448 5.885146811915976 0 0 0
431 144 2 0.5897 38.864738134360366 13.220018684691 5.595374702748832 0 0 0
433 145 3 -1.1794 41.91103326472494 12.454661706519563 5.5989838041748135 0 0 0
434 145 2 0.5897 42.86519400987616 12.40113065226491 5.544728849518356 0 0 0
435 145 2 0.5897 41.70118338113322 12.12128417046277 6.471368060900321 0 0 0
436 146 3 -1.1794 44.67448535714884 11.898884108874274 5.5446769088357994 0 0 0
437 146 2 0.5897 44.916953503340686 11.049259037693421 5.912888240496193 0 0 0
438 146 2 0.5897 45.24408230839412 12.525318724627192 5.9911867805440115 0 0 0
473 158 2 0.5897 39.77202510985936 15.162846849318779 5.932685838503226 0 0 0
475 159 3 -1.1794 41.476186583839656 15.16157724603979 5.360302939562423 0 0 0
476 159 2 0.5897 41.622982637263796 14.216039340405844 5.385619546563526 0 0 0
477 159 2 0.5897 41.477376654352696 15.429314958829389 6.279295087847755 0 0 0
478 160 3 -1.1794 44.86762055764294 15.0063250449715 5.849260036729179 0 0 0
479 160 2 0.5897 44.4797434128346 15.880306446504258 5.805219261739411 0 0 0
480 160 2 0.5897 45.0581362680791 14.782139259784493 4.938394348943538 0 0 0
201 67 2 0.5897 41.985445770226114 15.0086395239446 3.6551714659911823 0 0 0
205 69 3 -1.1794 2.998400964618056 18.15264075351445 2.957987374047308 0 0 0
206 69 2 0.5897 2.615590341469143 17.292739948502703 3.1319381453609636 0 0 0
207 69 2 0.5897 3.8287017707669206 18.146486574557862 3.434216695982495 0 0 0
208 70 3 -1.1794 5.8412891382458785 18.2898796365064 2.269940740827766 0 0 0
209 70 2 0.5897 6.357933712486678 18.172146395110726 3.0670918386563093 0 0 0
210 70 2 0.5897 5.412068846676522 17.44498971599296 2.1351700400435463 0 0 0
241 81 3 -1.1794 2.841323348142355 21.138284003541685 3.0949484851424987 0 0 0
242 81 2 0.5897 3.6807888807965536 21.20784733491379 2.6403164120931657 0 0 0
243 81 2 0.5897 2.6115892406365355 20.211052616154728 3.0341533303426136 0 0 0
244 82 3 -1.1794 5.268416499503243 21.187098981525793 1.66465237601131 0 0 0
245 82 2 0.5897 5.726514464003861 20.380480483788926 1.900756388294066 0 0 0
246 82 2 0.5897 5.576502740321896 21.38819917878833 0.7809819514565793 0 0 0
481 161 3 -1.1794 6.4909599284494295 17.75793042084659 5.119545521620888 0 0 0
482 161 2 0.5897 6.42628992974125 16.805891633921842 5.194856570679122 0 0 0
483 161 2 0.5897 7.386943792644277 17.959690913820857 5.389244334953869 0 0 0
520 174 3 -1.1794 1.7318205495892587 21.68780426540787 5.61555721185272 0 0 0
521 174 2 0.5897 2.270528934192002 21.717314933494357 4.8248892651594995 0 0 0
522 174 2 0.5897 0.8319603191847937 21.649115738254615 5.291541459725091 0 0 0
523 175 3 -1.1794 6.4513991182016355 20.175349548634234 6.741358337313246 0 0 0
524 175 2 0.5897 6.515579418243618 19.240267055139583 6.547111794681342 0 0 0
525 175 2 0.5897 5.774878966326889 20.49822897631408 6.146126517650027 0 0 0
4185 1395 2 0.5897 2.071910443851749 23.131181496009898 2.505756989305533 0 0 0
9029 0 1 0 3.2220987942119814 18.66729825961914 6.25191388485329 0 0 0
9065 0 1 0 5.377674939247027 23.14611972001176 4.73222741159982 0 0 0
169 57 3 -1.1794 9.619703296630373 16.061254468803483 1.5446345164319235 0 0 0
171 57 2 0.5897 9.194320738404132 16.68684030636299 2.13108479549049 0 0 0
211 71 3 -1.1794 9.002716807871655 18.540385210016595 3.1127320553181654 0 0 0
212 71 2 0.5897 8.807804765044699 19.44990570381273 2.886870252536149 0 0 0
213 71 2 0.5897 9.915254731238374 18.418329905427736 2.85079916732879 0 0 0
214 72 3 -1.1794 11.713319485859797 18.312083885672994 3.0678213202842297 0 0 0
215 72 2 0.5897 12.633959149303331 18.056315296566517 3.0109306973597367 0 0 0
216 72 2 0.5897 11.5215712905787 18.311430079677315 4.005618628592702 0 0 0
217 73 3 -1.1794 14.757760889847072 18.267716863679308 2.899849743800478 0 0 0
218 73 2 0.5897 14.969090779986828 17.362214628551317 2.6726121416056294 0 0 0
247 83 3 -1.1794 9.055487460243535 21.253695795743 2.4639962033672815 0 0 0
248 83 2 0.5897 10.001375483203454 21.13140749493086 2.3829202348856406 0 0 0
249 83 2 0.5897 8.893130328176719 21.250939073540188 3.4073224484795848 0 0 0
250 84 3 -1.1794 11.611755304068042 21.083331043066064 2.6570885660648 0 0 0
251 84 2 0.5897 11.896902320003194 21.235788762134284 3.5580212294989075 0 0 0
252 84 2 0.5897 11.74800539763699 20.14620637016934 2.5175718666110805 0 0 0
253 85 3 -1.1794 14.653833684623674 20.998285226238753 3.2734560064710827 0 0 0
254 85 2 0.5897 14.729840711949883 20.16039195909947 2.8169581414345912 0 0 0
255 85 2 0.5897 14.475623420066007 21.633914346571647 2.5803120147801755 0 0 0
484 162 3 -1.1794 8.90946720780548 18.31028839882704 6.116952117262824 0 0 0
485 162 2 0.5897 9.25789905489564 18.603525435966453 5.275026333270455 0 0 0
486 162 2 0.5897 9.096146641902854 17.371755769222762 6.140170639682116 0 0 0
487 163 3 -1.1794 11.90923846114807 18.138451569255288 5.810551571216506 0 0 0
488 163 2 0.5897 12.691400781043775 18.30584208198324 6.336321371047307 0 0 0
489 163 2 0.5897 11.87481356096021 17.1854161532685 5.7282704593905 0 0 0
490 164 3 -1.1794 14.640411983837106 17.532835265004724 5.482052569696665 0 0 0
491 164 2 0.5897 14.740404766715065 16.584248671882815 5.562165903887383 0 0 0
492 164 2 0.5897 14.763678752187953 17.863151903687335 6.3719558288738645 0 0 0
526 176 3 -1.1794 8.931222524947174 21.14818269492767 5.370069273913897 0 0 0
527 176 2 0.5897 8.999439730474728 22.036748869580933 5.719394805209869 0 0 0
528 176 2 0.5897 8.122324684173007 20.803159456555946 5.748057381778239 0 0 0
529 177 3 -1.1794 11.93544067394724 21.230739712070605 5.506835923018923 0 0 0
530 177 2 0.5897 11.070343633912987 20.827347763525797 5.435324452372719 0 0 0
531 177 2 0.5897 11.756252382751645 22.16364243168647 5.624377198430374 0 0 0
532 178 3 -1.1794 14.689035472696364 20.534122767027 6.73607838758479 0 0 0
533 178 2 0.5897 13.773423177831875 20.663052677569784 6.488563132415773 0 0 0
534 178 2 0.5897 15.173110421274604 20.61189054171335 5.91397374570367 0 0 0
219 73 2 0.5897 14.59347387444274 18.246476770584096 3.8426065385464985 0 0 0
4191 1397 2 0.5897 8.950426403392212 23.0844918633345 2.8351808280206083 0 0 0
220 74 3 -1.1794 18.106730216901326 17.641553292234573 3.0604995078667083 0 0 0
221 74 2 0.5897 17.748388604368575 18.4757193292602 2.7571996193826154 0 0 0
222 74 2 0.5897 19.050514345106492 17.721290898005712 2.922129780444788 0 0 0
223 75 3 -1.1794 21.08774348413351 17.617520060012104 2.570140771614783 0 0 0
224 75 2 0.5897 21.085824281320704 16.673357979982402 2.4127046432940937 0 0 0
225 75 2 0.5897 21.04794754179293 17.702054127588493 3.5227698482384993 0 0 0
256 86 3 -1.1794 17.84326662561194 20.54342578503907 2.3911067259200873 0 0 0
257 86 2 0.5897 17.863034828922277 20.583584561765825 3.3472595919889834 0 0 0
258 86 2 0.5897 17.473045685015524 21.3844886500561 2.1231859885373097 0 0 0
259 87 3 -1.1794 21.329867879328976 20.592192605824536 3.102046653261521 0 0 0
260 87 2 0.5897 20.648462181391398 20.987839172387677 2.5585560259622313 0 0 0
261 87 2 0.5897 21.44770990307858 19.71472120359044 2.7381923119097795 0 0 0
264 88 2 0.5897 23.424000028831458 21.242317295977443 3.8253852842401783 0 0 0
493 165 3 -1.1794 18.005207560465507 17.670566042830018 5.994022677325498 0 0 0
494 165 2 0.5897 17.851158255718943 17.626649551752863 5.050320884397193 0 0 0
495 165 2 0.5897 17.130468058503418 17.735625974926318 6.377207250491427 0 0 0
496 166 3 -1.1794 20.919955502450936 17.85999603002856 5.201151792810174 0 0 0
497 166 2 0.5897 21.253691417061432 18.065937388026168 6.074329897270424 0 0 0
498 166 2 0.5897 20.638356873057592 16.94711516225291 5.26100648099863 0 0 0
500 167 2 0.5897 23.69548337316124 17.26928088391875 5.948928951316148 0 0 0
535 179 3 -1.1794 18.400312102629282 20.404640880586975 5.095637568102236 0 0 0
536 179 2 0.5897 19.230374738688223 20.757295761021293 5.416360255847492 0 0 0
537 179 2 0.5897 18.34547920052701 19.530709357238457 5.482251144679955 0 0 0
538 180 3 -1.1794 20.86793724823602 21.622517966814886 5.896375894729277 0 0 0
539 180 2 0.5897 21.199850946106917 20.983824630516278 5.26539523545768 0 0 0
540 180 2 0.5897 20.88369468686688 21.161682708261868 6.7351943749917895 0 0 0
9024 0 1 0 20.16478198040448 22.676357722934856 0.6438660537340264 0 0 0
9059 0 1 0 16.908738936638148 23.146809206348927 6.517340630626553 0 0 0
2149 717 3 -1.1794 38.90609526364271 18.472714641131475 23.011675934164856 0 0 0
226 76 3 -1.1794 24.02352351088515 18.237734155919952 2.9952363035198863 0 0 0
227 76 2 0.5897 23.91999619761323 17.28614964261624 2.9942939111908746 0 0 0
228 76 2 0.5897 23.61531147682711 18.522739219292426 3.8127731722514944 0 0 0
229 77 3 -1.1794 26.885653613505998 18.1814093382662 2.3509255449069015 0 0 0
230 77 2 0.5897 25.98708091833726 18.25540167813651 2.672366007146389 0 0 0
231 77 2 0.5897 27.0594821213647 17.240202772293035 2.338867514224459 0 0 0
232 78 3 -1.1794 29.716849925521156 18.1779656785242 3.584191065075536 0 0 0
233 78 2 0.5897 28.851857029247906 17.99107165529774 3.219376000195611 0 0 0
234 78 2 0.5897 29.87870919121487 19.094492953649755 3.3605564937563157 0 0 0
262 88 3 -1.1794 24.292197507013466 21.140703911204174 4.215436542937654 0 0 0
263 88 2 0.5897 24.739075998188902 20.51400235859536 3.6464227380898278 0 0 0
265 89 3 -1.1794 27.59502008268525 20.900581714102888 3.519190918182006 0 0 0
266 89 2 0.5897 26.85553001426611 21.486412645590335 3.357362465357878 0 0 0
267 89 2 0.5897 27.343576583586525 20.076094493190816 3.102982725134861 0 0 0
268 90 3 -1.1794 30.4394245351642 20.92317568195232 3.3036631064674262 0 0 0
269 90 2 0.5897 29.509222977020215 21.122075042095677 3.1969124173084005 0 0 0
270 90 2 0.5897 30.55966665684383 20.83820495373718 4.249471588014458 0 0 0
464 155 2 0.5897 30.912892036869746 15.03178233474734 5.357067842047917 0 0 0
499 167 3 -1.1794 24.014259207620377 18.151403689703145 6.1399100120515415 0 0 0
501 167 2 0.5897 23.922228669022005 18.239684772034934 7.0885766820235006 0 0 0
502 168 3 -1.1794 26.82445725621593 18.839451137954644 5.769168400274103 0 0 0
503 168 2 0.5897 25.873172080996383 18.73335240401736 5.77476187985653 0 0 0
504 168 2 0.5897 27.09554613332515 18.62097680135471 6.660802663730811 0 0 0
505 169 3 -1.1794 29.677181877954613 17.868042329583865 6.2034901482325795 0 0 0
506 169 2 0.5897 28.817885799172675 18.077715302106302 6.5693851321636405 0 0 0
507 169 2 0.5897 29.620088249012053 18.13796313365674 5.286912392656802 0 0 0
541 181 3 -1.1794 27.530193532078876 21.153640439924924 6.921187426951702 0 0 0
542 181 2 0.5897 27.33898767367371 20.350866920786896 6.436185871287433 0 0 0
543 181 2 0.5897 27.432411571343053 21.853293517778038 6.275311331262138 0 0 0
544 182 3 -1.1794 30.1560962107227 21.064026126992086 6.027454859672994 0 0 0
545 182 2 0.5897 30.256243315753046 22.002030403864385 6.189779804823604 0 0 0
546 182 2 0.5897 29.25061134495398 20.873415560452383 6.272396203112418 0 0 0
4530 1510 2 0.5897 24.385210071220754 22.835884560994188 5.429277736467994 0 0 0
9013 0 1 0 25.618878746071747 21.920564981763363 0.6169430204329083 0 0 0
4011 1337 2 0.5897 39.64322671483127 8.7002365434002 0.8317689491405896 0 0 1
9105 0 1 0 36.76342819720678 16.827017233986894 0.8178124385261407 0 0 1
235 79 3 -1.1794 33.37131504369682 18.39574472446678 2.412338096444846 0 0 0
236 79 2 0.5897 32.86337236521186 18.340007329625916 3.22173258046018 0 0 0
237 79 2 0.5897 33.44764460156321 17.489428308721383 2.114015811701245 0 0 0
239 80 2 0.5897 40.13856483975033 18.045907725868048 2.4604776445970655 0 0 0
240 80 2 0.5897 39.169999573181 18.850115566139202 3.3013261659437365 0 0 0
271 91 3 -1.1794 33.0763002993803 21.290379393109102 2.230761974987095 0 0 0
272 91 2 0.5897 33.44450316601325 20.41012274890367 2.1545601199732958 0 0 0
273 91 2 0.5897 32.19066481695551 21.151831353092113 2.5664494813664955 0 0 0
274 92 3 -1.1794 36.34397833120444 20.49150197693596 2.8688185322472997 0 0 0
275 92 2 0.5897 37.11388538004369 21.01667145998925 2.6504785279599283 0 0 0
276 92 2 0.5897 35.627018850961164 20.905386031057777 2.388297077937302 0 0 0
277 93 3 -1.1794 39.185415565085215 20.652582107978745 3.1406246094110104 0 0 0
279 93 2 0.5897 39.22719341454273 20.766368376717864 4.090118643737982 0 0 0
508 170 3 -1.1794 32.35885513242111 18.809365327101457 4.989513510560748 0 0 0
509 170 2 0.5897 32.915118047361894 18.266799039663077 5.54846377951805 0 0 0
510 170 2 0.5897 31.495652399956466 18.772183756728417 5.4014979850466425 0 0 0
511 171 3 -1.1794 37.271616431859655 19.03488717693908 4.830686745094427 0 0 0
512 171 2 0.5897 36.868230786617815 19.56269007610369 4.141530834938344 0 0 0
513 171 2 0.5897 37.71696360441056 18.328704671216002 4.362495664963302 0 0 0
547 183 3 -1.1794 33.122651099941486 21.025544995017558 6.196321554862874 0 0 0
548 183 2 0.5897 32.794388903942625 20.262536349344433 5.720618368277618 0 0 0
549 183 2 0.5897 32.880401432145675 20.862505004081612 7.107894295949887 0 0 0
550 184 3 -1.1794 36.01906772441182 21.162780638606538 6.306511850197991 0 0 0
551 184 2 0.5897 35.090982081118135 21.015697606188535 6.488875083676172 0 0 0
552 184 2 0.5897 36.304168087855885 20.367565843922517 5.856419033223943 0 0 0
553 185 3 -1.1794 39.53256874135479 20.735584858376246 6.031177256013092 0 0 0
555 185 2 0.5897 38.66373477412654 20.33393623485191 6.025000472361309 0 0 0
6197 2066 2 0.5897 39.013323289111895 22.732759665238643 21.977191042889263 0 0 0
4539 1513 2 0.5897 32.84302120257642 22.681155856438625 5.800973443735962 0 0 0
4542 1514 2 0.5897 35.86526656068953 22.710181988535503 5.2364491220215275 0 0 0
9034 0 1 0 35.169778433174415 17.851568041465026 6.83846130776179 0 0 0
4214 1405 2 0.5897 32.739875321747206 23.058585336276185 2.6277171219242055 0 0 0
238 80 3 -1.1794 39.399657298526094 17.952298914769866 3.0617134358725084 0 0 0
278 93 2 0.5897 40.013099907733555 21.010331413486085 2.8193993635058403 0 0 0
280 94 3 -1.1794 41.725925452520535 21.331963682703254 2.690877960445482 0 0 0
281 94 2 0.5897 42.594600064524165 20.96411456417581 2.528634106785314 0 0 0
282 94 2 0.5897 41.87884217723311 22.27093958455376 2.796577896093062 0 0 0
283 95 3 -1.1794 44.78684521582106 20.90617416775652 2.7064914557183717 0 0 0
284 95 2 0.5897 44.93449106706582 21.069960716191876 3.637945424061035 0 0 0
285 95 2 0.5897 45.12447194358364 20.022263216885833 2.5617798556674396 0 0 0
514 172 3 -1.1794 41.74875797456126 18.452375177006907 5.906281798939909 0 0 0
515 172 2 0.5897 41.26653494632528 17.80354520283157 5.393726673520784 0 0 0
516 172 2 0.5897 42.594119368069975 18.03923657291079 6.082105164436934 0 0 0
517 173 3 -1.1794 44.47167528267767 17.78377850074181 6.2743529862772744 0 0 0
518 173 2 0.5897 44.557327812123546 18.69024721356894 5.979039759835049 0 0 0
519 173 2 0.5897 44.64977665501296 17.81970302148031 7.214151353228698 0 0 0
554 185 2 0.5897 40.138612043977346 19.995890945357974 6.073560889232648 0 0 0
556 186 3 -1.1794 42.379388709361926 21.175495012788716 6.319656683368612 0 0 0
557 186 2 0.5897 42.0048274111055 20.33430679185646 6.058241499410119 0 0 0
558 186 2 0.5897 42.2192309177135 21.227057897818266 7.261953092374775 0 0 0
559 187 3 -1.1794 44.955024731886404 20.929204366500564 5.439494273583689 0 0 0
560 187 2 0.5897 45.22037800494609 21.604974089615972 6.063316678612797 0 0 0
561 187 2 0.5897 44.02018892780091 20.804991335636487 5.6034600694091266 0 0 0
4544 1515 2 0.5897 39.41025767813553 22.400775359219598 5.408750913339098 0 0 0
4548 1516 2 0.5897 42.17573100027001 23.0140500507016 5.750505330072398 0 0 0
9003 0 1 0 42.88807676713475 18.032740322309024 1.5614288013340447 0 0 0
562 188 3 -1.1794 2.915320857676439 3.08826222622159 9.119720006074626 0 0 0
563 188 2 0.5897 2.816771129440388 3.2218342995101508 8.17702271600807 0 0 0
564 188 2 0.5897 2.513392068103185 2.235319025260188 9.284562196246275 0 0 0
565 189 3 -1.1794 5.480212365598733 2.579199379028235 8.591148336506194 0 0 0
566 189 2 0.5897 4.672016863034097 2.8553857125816005 9.023320526666897 0 0 0
567 189 2 0.5897 6.093067045636797 3.297905679010878 8.746396280915937 0 0 0
604 202 3 -1.1794 2.9106350030770094 6.273870531848941 9.11869399392714 0 0 0
605 202 2 0.5897 2.884394226720085 6.179098445168697 8.166557883355063 0 0 0
606 202 2 0.5897 2.856119863482649 5.377734162244444 9.450657435015561 0 0 0
880 294 3 -1.1794 6.2370010913717815 5.320665341487423 9.403498359989232 0 0 0
881 294 2 0.5897 5.554995600095615 5.989178709257562 9.468232332556441 0 0 0
882 294 2 0.5897 6.954439453051097 5.656958190430343 9.94054720731581 0 0 0
1102 368 3 -1.1794 6.563253456125161 1.6070033652877995 15.523995777166652 0 0 0
1104 368 2 0.5897 6.548756234850592 0.6501014319918361 15.54297371709468 0 0 0
1141 381 3 -1.1794 2.3427914658634172 6.4966655353504486 15.3005557517502 0 0 0
1142 381 2 0.5897 2.701133538176256 6.190455306214274 16.133657669866842 0 0 0
1143 381 2 0.5897 2.3784751419791563 5.73051354765562 14.727869383706782 0 0 0
1144 382 3 -1.1794 5.165817423756099 6.673010361580889 15.900242754621596 0 0 0
1145 382 2 0.5897 5.803041498739568 6.016027927233403 15.619972513009094 0 0 0
9016 0 1 0 3.992484204785724 6.798645104537139 12.398984107750934 0 0 0
9033 0 1 0 6.856020469863464 4.772143976637787 13.250453130433982 0 0 0
568 190 3 -1.1794 9.225782978833571 3.193307897489701 8.837969692612713 0 0 0
569 190 2 0.5897 10.055672865972817 2.832189813656778 9.14959248307954 0 0 0
570 190 2 0.5897 8.556000721406894 2.6832402566221254 9.293441267488648 0 0 0
571 191 3 -1.1794 12.133671696652737 2.964013104499273 9.268517125135231 0 0 0
572 191 2 0.5897 13.019768661650913 2.9291564954676725 8.908171733075687 0 0 0
573 191 2 0.5897 12.256268449641649 2.8882264614183395 10.21480367285655 0 0 0
574 192 3 -1.1794 14.915527284851338 1.537519947426628 9.565731980924895 0 0 0
576 192 2 0.5897 15.030824422255385 0.5949858750338396 9.686427385010896 0 0 0
607 203 3 -1.1794 9.067476510667325 5.724277229187754 10.051096012742608 0 0 0
608 203 2 0.5897 8.904599554898724 5.44216940421128 9.151030687658666 0 0 0
609 203 2 0.5897 9.18221772309327 6.672501421308369 9.98835160392488 0 0 0
610 204 3 -1.1794 11.788673300421502 5.62224012790344 9.630668232581007 0 0 0
611 204 2 0.5897 10.843392204745554 5.6659716971618055 9.774762075629363 0 0 0
612 204 2 0.5897 11.961407583498778 4.698241600960988 9.450054113264052 0 0 0
615 205 2 0.5897 15.504503319785451 7.453355676103995 10.998866691206258 0 0 0
844 282 3 -1.1794 9.34124968392336 2.9978951388551174 11.796485619574861 0 0 0
845 282 2 0.5897 9.208187403632126 3.686959485126604 11.14554979637323 0 0 0
846 282 2 0.5897 9.443336583945484 3.46668365382706 12.624765397926506 0 0 0
847 283 3 -1.1794 12.047492197611753 2.8042538845449045 12.083120929446897 0 0 0
848 283 2 0.5897 12.421886322365065 1.9635423715057447 11.819938446273378 0 0 0
849 283 2 0.5897 11.108764635083519 2.710075043482797 11.921404191038281 0 0 0
883 295 3 -1.1794 11.660168987048348 6.165471048573463 12.356069668462213 0 0 0
884 295 2 0.5897 11.847333282954098 5.937786046223142 11.445377143650528 0 0 0
885 295 2 0.5897 11.562799379455734 5.32254472423897 12.799043877475246 0 0 0
1105 369 3 -1.1794 9.084679833495143 3.1383550513093232 15.600836261172056 0 0 0
1106 369 2 0.5897 9.976620073345057 2.9012597712272115 15.346941499492566 0 0 0
1107 369 2 0.5897 8.524882898770235 2.626641517904808 15.016876642826618 0 0 0
1108 370 3 -1.1794 11.851172518476993 3.172880169211314 15.245496745128015 0 0 0
1109 370 2 0.5897 12.070666862476788 4.104057962632922 15.214481234919496 0 0 0
1110 370 2 0.5897 12.633642346686345 2.730772965833647 14.916082130786766 0 0 0
1111 371 3 -1.1794 14.671635942725175 2.402174884492383 15.13521627089395 0 0 0
1112 371 2 0.5897 15.229940417369766 1.6275424459385714 15.068340587496808 0 0 0
1113 371 2 0.5897 14.914250100411836 2.938732723865242 14.380580034877047 0 0 0
1147 383 3 -1.1794 9.351833036818237 5.796518260712415 15.379083222116646 0 0 0
1149 383 2 0.5897 9.25560864034247 4.844174078418848 15.375434905692227 0 0 0
1150 384 3 -1.1794 12.086117733319819 5.868250263060227 15.284191273945485 0 0 0
1151 384 2 0.5897 12.298686261621818 6.622467093901186 14.734460964261945 0 0 0
1152 384 2 0.5897 11.132347542185773 5.889437954903335 15.36232838647955 0 0 0
9180 0 1 0 10.756548600559853 0.45127141268881626 7.912409168983742 0 1 0
575 192 2 0.5897 15.750474081818114 1.837349655370677 9.206290543783252 0 0 0
613 205 3 -1.1794 15.882217228135005 6.676664178689482 10.586174183190687 0 0 0
577 193 3 -1.1794 17.325612908201595 3.1392385005926613 8.866696104498123 0 0 0
578 193 2 0.5897 17.848399736875102 2.620217044034664 8.255514636393 0 0 0
579 193 2 0.5897 17.832054074757814 3.1354818817958487 9.678937224415293 0 0 0
614 205 2 0.5897 15.15331781087069 6.279855488907518 10.109225259435819 0 0 0
616 206 3 -1.1794 18.043212612401028 5.745144784339597 8.143868806309484 0 0 0
617 206 2 0.5897 17.61609179230175 6.415467400316639 8.677223402721356 0 0 0
618 206 2 0.5897 17.607762788414863 4.929066492632827 8.390103321022702 0 0 0
619 207 3 -1.1794 20.95276031784311 4.689575401350353 8.179049673577587 0 0 0
620 207 2 0.5897 20.949858669403003 5.489121387413854 7.652789276281406 0 0 0
621 207 2 0.5897 20.026922031747876 4.481100012867069 8.303923671089267 0 0 0
850 284 3 -1.1794 18.335441210523758 3.3592457895231065 11.801693032829366 0 0 0
851 284 2 0.5897 19.1808654159103 2.9665759224914856 12.019177350503012 0 0 0
852 284 2 0.5897 17.695497382451233 2.8302624221672694 12.278012232535104 0 0 0
853 285 3 -1.1794 20.749390019851557 2.3859710488977868 12.428912212299432 0 0 0
854 285 2 0.5897 21.360440791168493 3.1035867245118625 12.261945618223473 0 0 0
855 285 2 0.5897 21.030552278897105 1.688627294373543 11.83655133407611 0 0 0
857 286 2 0.5897 23.506455289969356 3.43209509383803 12.767022135075598 0 0 0
886 296 3 -1.1794 17.437542602136816 5.925498015344779 12.558387340611938 0 0 0
887 296 2 0.5897 17.905454553399977 5.186932597042522 12.168757781335419 0 0 0
888 296 2 0.5897 16.725030381313925 6.108247220629916 11.945883619296774 0 0 0
889 297 3 -1.1794 21.787073897031778 4.984158552985671 12.716881400106029 0 0 0
890 297 2 0.5897 21.844551906903153 5.46975066733602 13.539759176607728 0 0 0
891 297 2 0.5897 22.29977857346968 5.502063087733746 12.09628440890283 0 0 0
1114 372 3 -1.1794 18.148804987593323 3.025689605193997 15.395887056702987 0 0 0
1115 372 2 0.5897 19.086512588786654 2.9865248418769355 15.207729775257983 0 0 0
1116 372 2 0.5897 18.067285023695902 2.6761456748707717 16.283245917497396 0 0 0
1117 373 3 -1.1794 21.10363114074332 3.289490439469674 15.031562984635922 0 0 0
1118 373 2 0.5897 22.053710015516625 3.179209790663582 15.069242540996028 0 0 0
1119 373 2 0.5897 20.848554119184 2.8907323656125 14.199601748840399 0 0 0
1153 385 3 -1.1794 18.083532528892313 5.788061501867644 15.067911020973465 0 0 0
1154 385 2 0.5897 17.818701936073506 5.889283012436731 14.15366221534039 0 0 0
1155 385 2 0.5897 18.184253582342215 4.843455723117531 15.185414359061154 0 0 0
1156 386 3 -1.1794 20.743685958210076 6.186303300058528 14.912893373370824 0 0 0
1157 386 2 0.5897 19.789369246151022 6.215251548037171 14.844530867472972 0 0 0
1158 386 2 0.5897 20.939739419815083 5.280634477747058 15.152807655942883 0 0 0
9037 0 1 0 20.19861356137182 7.0112708925872385 10.708208302941545 0 0 0
582 194 2 0.5897 22.640873048101568 3.67683193045739 8.998319552424489 0 0 0
580 194 3 -1.1794 23.56886505556855 3.446580553068471 8.953068512922336 0 0 0
581 194 2 0.5897 23.806240999858257 3.2284849054869196 9.854355943626718 0 0 0
583 195 3 -1.1794 27.208988132644265 2.7214846293390456 8.532768175246035 0 0 0
584 195 2 0.5897 28.135383955786338 2.8111204379122974 8.756346973414285 0 0 0
585 195 2 0.5897 26.805822975379492 3.5287386381293007 8.852190122797753 0 0 0
586 196 3 -1.1794 29.89057024341146 2.659833668919826 8.80950181764314 0 0 0
587 196 2 0.5897 30.71059347005984 2.8064409702236595 9.28098850747632 0 0 0
588 196 2 0.5897 30.162846764139893 2.4066534606629264 7.9274604905524555 0 0 0
622 208 3 -1.1794 24.150487502619892 6.327811081641583 9.031597303722672 0 0 0
623 208 2 0.5897 24.35987000565436 5.396994795022246 8.954314423169217 0 0 0
624 208 2 0.5897 23.92384516615344 6.447041348046277 9.953904167765154 0 0 0
625 209 3 -1.1794 27.392110992499102 5.593227125737264 9.20127569256496 0 0 0
626 209 2 0.5897 27.006590092449432 6.345938339013658 8.752910655918026 0 0 0
627 209 2 0.5897 28.32229556045863 5.631948434233217 8.978814226816242 0 0 0
628 210 3 -1.1794 29.89058535408745 5.543772619292615 8.273931902165552 0 0 0
629 210 2 0.5897 29.790866695623222 4.596292717466913 8.181358272905568 0 0 0
630 210 2 0.5897 30.618756778249033 5.649771561497629 8.886110316638913 0 0 0
856 286 3 -1.1794 23.892317050844277 3.09712665768353 11.9576151834494 0 0 0
858 286 2 0.5897 24.692784986593477 2.6539443543394228 12.238816004773375 0 0 0
859 287 3 -1.1794 26.41761320944924 2.3018600159508167 12.27755802434636 0 0 0
860 287 2 0.5897 26.58299295614831 1.6038257155846762 11.64381576675817 0 0 0
861 287 2 0.5897 26.874184298946936 3.0635109034561916 11.920259684857326 0 0 0
862 288 3 -1.1794 29.658421063218768 3.1795658505151216 12.215706468262058 0 0 0
863 288 2 0.5897 29.712593637434995 2.442385625646205 11.6075434121421 0 0 0
864 288 2 0.5897 29.77407131050251 2.7861387504218835 13.080618489815564 0 0 0
892 298 3 -1.1794 24.277684932896033 5.9820968691046685 11.777263599959714 0 0 0
893 298 2 0.5897 24.17583258741374 5.034732179849517 11.868691476012291 0 0 0
894 298 2 0.5897 24.18885252194096 6.320125086018897 12.66837470109646 0 0 0
895 299 3 -1.1794 27.12572415145241 5.018916466005918 11.77046625113502 0 0 0
896 299 2 0.5897 27.253855308914066 5.239446478366175 10.847871640159287 0 0 0
897 299 2 0.5897 26.195122030754085 5.178030624250253 11.928245201222193 0 0 0
898 300 3 -1.1794 30.729105806173344 5.607117497370913 10.981729485331043 0 0 0
899 300 2 0.5897 30.24489472977288 6.3501480687652565 11.341836000217048 0 0 0
900 300 2 0.5897 30.235615813849254 4.838128773902897 11.266958617002505 0 0 0
1120 374 3 -1.1794 23.768599058506005 2.8936925673503695 14.79321346666809 0 0 0
1121 374 2 0.5897 24.492037593022772 2.470284118990339 14.33105135183818 0 0 0
1123 375 3 -1.1794 27.295706358121983 2.8231774614122975 15.25470141397142 0 0 0
1124 375 2 0.5897 27.63555392226528 1.9349634683145884 15.14602324220546 0 0 0
1125 375 2 0.5897 26.788094025384584 2.9848848219256636 14.459458213389928 0 0 0
1126 376 3 -1.1794 30.19250864883925 2.6740748409337876 14.952000812268489 0 0 0
1127 376 2 0.5897 29.85973041283667 3.571109376757536 14.980635235190402 0 0 0
1128 376 2 0.5897 29.434793305907174 2.130041663269131 15.166773298275753 0 0 0
1159 387 3 -1.1794 24.076240309227906 6.430580883271713 14.579261540646701 0 0 0
1160 387 2 0.5897 24.94178097380672 6.027448957093124 14.511768101266815 0 0 0
1162 388 3 -1.1794 26.526653020574553 5.458196090944532 14.6219755274944 0 0 0
1164 388 2 0.5897 26.980782989634896 5.485702406943197 13.779810508448792 0 0 0
1165 389 3 -1.1794 29.643599706870376 5.586082013214612 16.0942796287196 0 0 0
1166 389 2 0.5897 30.468913609127878 5.52215473427039 15.613653195402605 0 0 0
1167 389 2 0.5897 29.73436531639039 6.3790868963497 16.622613573407108 0 0 0
9032 0 1 0 28.72540007540301 7.548714335174765 13.070906997387327 0 0 0
1161 387 2 0.5897 24.03209050596381 6.755028294576552 15.478714888679633 0 0 0
589 197 3 -1.1794 33.515185647417574 3.303950272391425 8.470851180289952 0 0 0
590 197 2 0.5897 33.12634723369657 3.03933077397998 9.3045256138813 0 0 0
591 197 2 0.5897 33.27046831563828 4.224179006651356 8.373258192588592 0 0 0
592 198 3 -1.1794 36.12328976243113 3.974703641820394 8.245892450552601 0 0 0
593 198 2 0.5897 35.230189144083376 3.6303312628882782 8.242627473168726 0 0 0
594 198 2 0.5897 36.66076429131926 3.2449458785356997 8.553799185226675 0 0 0
595 199 3 -1.1794 38.6486485483106 2.254843872297377 8.60498868587618 0 0 0
597 199 2 0.5897 38.737357298343895 1.304001990349285 8.670270446548551 0 0 0
631 211 3 -1.1794 32.57469559796106 5.88023078239949 8.047636379542892 0 0 0
632 211 2 0.5897 31.81548343436027 6.351342696897078 7.704296410566662 0 0 0
633 211 2 0.5897 33.237765452843284 6.557739380781971 8.180121254244034 0 0 0
634 212 3 -1.1794 35.35293011875089 6.474899260875856 9.323614469616334 0 0 0
635 212 2 0.5897 35.54741778059542 5.615825061080767 8.94891737079615 0 0 0
636 212 2 0.5897 34.71044683860149 6.297228943116053 10.010549852076263 0 0 0
865 289 3 -1.1794 32.11378581215904 2.5027768608774057 10.564095237834325 0 0 0
866 289 2 0.5897 32.60323531653041 1.9621111056097338 11.184056223070321 0 0 0
867 289 2 0.5897 31.859109046257405 3.2754304239214194 11.068454681671179 0 0 0
868 290 3 -1.1794 37.182388885243505 2.899194189193683 13.159870026071205 0 0 0
869 290 2 0.5897 36.983655400212044 1.9951851934993248 12.915934318680085 0 0 0
870 290 2 0.5897 37.821329364599535 3.1885943273276856 12.508536816307965 0 0 0
872 291 2 0.5897 39.510079518338024 1.9178299219386794 11.697261304748498 0 0 0
873 291 2 0.5897 40.105379115584505 3.303313771819414 11.563293645023984 0 0 0
901 301 3 -1.1794 33.42188887641629 6.432647154942352 11.117044194628397 0 0 0
902 301 2 0.5897 33.49552932236254 7.383760250122767 11.195740807014014 0 0 0
903 301 2 0.5897 32.479547149893634 6.265051684367136 11.105366360932539 0 0 0
904 302 3 -1.1794 38.89596831231791 5.755050823129403 12.471926888770547 0 0 0
906 302 2 0.5897 38.36461432731847 6.350696159494431 11.94362640052253 0 0 0
1129 377 3 -1.1794 32.778004902468766 1.7327537689525412 16.272580736452287 0 0 0
1130 377 2 0.5897 32.03100906533387 2.0364869808947494 15.756852910539525 0 0 0
1133 378 2 0.5897 36.554046070274495 2.918836959073636 14.881838694127422 0 0 0
1134 378 2 0.5897 35.605296597759 2.0229484876217665 15.649402324565411 0 0 0
1136 379 2 0.5897 38.74709479162372 2.7007135636704076 14.354145599331627 0 0 0
1168 390 3 -1.1794 32.39870665336158 6.000685395972622 15.467882672536483 0 0 0
1169 390 2 0.5897 32.34750324581465 6.915887997640301 15.192175803731475 0 0 0
1170 390 2 0.5897 33.326205585396046 5.777727688351047 15.388715875022664 0 0 0
1171 391 3 -1.1794 35.242418899083596 6.220376007208023 15.285614129539223 0 0 0
1172 391 2 0.5897 35.645121586820906 5.617595005362496 14.660540195318726 0 0 0
1173 391 2 0.5897 35.490279837666876 7.090669194697707 14.973545101477928 0 0 0
1174 392 3 -1.1794 38.65939467110996 5.60401540870581 15.11920193862957 0 0 0
1175 392 2 0.5897 38.8474805351115 5.926306413233151 14.237734144514564 0 0 0
9042 0 1 0 35.38202783246365 1.1011656939481638 10.389084092741491 0 0 0
9051 0 1 0 33.74205780390718 3.5645192537282964 13.376434975814218 0 0 0
9228 0 1 0 31.69766048812767 0.4306128918168624 13.289750316856706 0 1 0
871 291 3 -1.1794 39.47215112994911 2.7093139191549342 11.16028227849759 0 0 0
1135 379 3 -1.1794 39.53076411736058 3.0822717214815696 14.749754249977098 0 0 0
596 199 2 0.5897 38.93712681704512 2.5818516258892914 9.457090704329557 0 0 0
598 200 3 -1.1794 42.42290498322189 3.389883240708454 8.85461360784992 0 0 0
599 200 2 0.5897 42.29470434156818 3.252025988849807 7.916108994416812 0 0 0
600 200 2 0.5897 41.538171136396855 3.4931049231047524 9.205074621727828 0 0 0
601 201 3 -1.1794 45.070481158361936 2.9976238261712216 9.312112910114141 0 0 0
602 201 2 0.5897 44.163076171950216 2.89815136670958 9.024093480685618 0 0 0
603 201 2 0.5897 45.517666841169664 2.2244929892594003 8.967838281067893 0 0 0
637 213 3 -1.1794 42.139554948357635 6.5210848069537555 9.051004181239627 0 0 0
638 213 2 0.5897 43.01289861919533 6.133328710863012 8.994887684122341 0 0 0
639 213 2 0.5897 41.80411134467677 6.2350262019326195 9.900639607910607 0 0 0
640 214 3 -1.1794 44.99975639733113 6.230017002871865 8.471747848445156 0 0 0
641 214 2 0.5897 45.19172356760738 7.0903419124636295 8.844871813241019 0 0 0
642 214 2 0.5897 45.42620163089372 5.610885778381528 9.064244863957565 0 0 0
874 292 3 -1.1794 42.20801285237017 2.837952350463146 12.372731500576528 0 0 0
875 292 2 0.5897 42.00015282853839 1.9722981688470083 12.021065634635125 0 0 0
876 292 2 0.5897 43.15506808018605 2.92114531468924 12.26138848322351 0 0 0
877 293 3 -1.1794 44.90798007899833 2.984186935566038 12.153193998343864 0 0 0
878 293 2 0.5897 45.29433614208488 2.5055281558108375 11.41981368378588 0 0 0
879 293 2 0.5897 45.475623526871104 2.782546951704754 12.897071561458382 0 0 0
905 302 2 0.5897 39.78934625415741 5.883689091991228 12.153241916078288 0 0 0
907 303 3 -1.1794 41.78669917213285 5.532443404124456 11.845056994313374 0 0 0
908 303 2 0.5897 41.86204068948893 4.581760271622302 11.927258619077202 0 0 0
909 303 2 0.5897 42.69071475105405 5.839975683721471 11.77863673644928 0 0 0
910 304 3 -1.1794 44.49993086792897 6.360556516578733 11.73634595898745 0 0 0
911 304 2 0.5897 45.1440598386503 5.704016300805608 12.00145842674383 0 0 0
912 304 2 0.5897 44.86410523771694 7.191248264836319 12.042221902039932 0 0 0
1138 380 3 -1.1794 42.092431405067565 3.3333402272692676 15.071383814026447 0 0 0
1139 380 2 0.5897 42.289295485075016 3.049082369275043 14.17881795680355 0 0 0
1140 380 2 0.5897 41.13655610549792 3.369502088001296 15.106404990053523 0 0 0
1177 393 3 -1.1794 41.93592023558361 6.0190564546873695 14.644890948815334 0 0 0
1178 393 2 0.5897 41.62130136029485 5.917364018742367 13.746611798541775 0 0 0
1179 393 2 0.5897 42.09645918940576 5.12462708527581 14.945648176830764 0 0 0
643 215 3 -1.1794 2.983570199809733 9.147292398455273 8.51749723799516 0 0 0
644 215 2 0.5897 2.679540532051564 8.242402529988835 8.446981912881245 0 0 0
645 215 2 0.5897 3.0098770697030073 9.318959935290486 9.458810362366117 0 0 0
646 216 3 -1.1794 5.577090187127932 7.983013912158641 9.675478717526815 0 0 0
647 216 2 0.5897 5.239922359040158 7.877275582507622 8.785889564507881 0 0 0
648 216 2 0.5897 6.50754873417994 8.174689724914343 9.55826450404802 0 0 0
685 229 3 -1.1794 5.85190274794215 10.873630536960391 9.177066966362158 0 0 0
686 229 2 0.5897 5.575726977238239 11.434602008325662 9.901821847082626 0 0 0
687 229 2 0.5897 5.449813147007121 10.025234749459607 9.363561318523145 0 0 0
724 242 3 -1.1794 1.9567152799979939 15.626900074716744 8.133178090444847 0 0 0
725 242 2 0.5897 2.1404105125314583 14.805583709984582 8.589168530725733 0 0 0
727 243 3 -1.1794 7.238743876013542 14.821835005219251 8.117155286768586 0 0 0
729 243 2 0.5897 6.7045148728594235 14.101512282894964 8.451768797999696 0 0 0
913 305 3 -1.1794 1.8630919113291844 9.275673708208483 11.27324638572045 0 0 0
914 305 2 0.5897 0.9206910581907427 9.252240423066176 11.10722396235983 0 0 0
915 305 2 0.5897 2.090313464098623 8.372558231247003 11.494571111269927 0 0 0
916 306 3 -1.1794 6.474366160155541 9.247498719358124 12.121986195573312 0 0 0
917 306 2 0.5897 5.7774216970365035 9.033184399359609 12.742122954848513 0 0 0
918 306 2 0.5897 6.139167129043514 8.956001927183205 11.274104317239106 0 0 0
952 318 3 -1.1794 3.094296094031616 11.6188389504771 12.315100244300064 0 0 0
953 318 2 0.5897 2.7283942380245425 12.123977885822873 13.041174181700224 0 0 0
954 318 2 0.5897 2.3940786555708624 11.015897412557868 12.065322339874808 0 0 0
955 319 3 -1.1794 5.740427700158056 11.854469125767817 12.525516439708777 0 0 0
956 319 2 0.5897 6.080134666619558 10.966480068015368 12.414582366282911 0 0 0
957 319 2 0.5897 4.792174471641661 11.761903254139193 12.433434584048449 0 0 0
988 330 3 -1.1794 2.845810541867846 15.637058074499988 12.79256104358144 0 0 0
989 330 2 0.5897 2.7909935818347957 15.284996987165059 13.680975258334234 0 0 0
990 330 2 0.5897 2.425748774221163 16.49536098115449 12.848202747678995 0 0 0
991 331 3 -1.1794 5.731525791912989 15.321003937005454 12.420293646757715 0 0 0
992 331 2 0.5897 5.988813020065619 16.192578400328966 12.119637772246941 0 0 0
993 331 2 0.5897 4.778418767984463 15.308592721715604 12.332739207774155 0 0 0
1180 394 3 -1.1794 3.123100567462551 9.2249189693281 15.334555582616932 0 0 0
1181 394 2 0.5897 2.7564370497507005 8.343656869734742 15.262677012048007 0 0 0
1182 394 2 0.5897 3.2521681288888518 9.355259667345024 16.274015112029165 0 0 0
1183 395 3 -1.1794 5.824674791517294 9.139439659530254 14.922702055983407 0 0 0
1184 395 2 0.5897 5.93511845931731 8.193705595460443 15.02078955207381 0 0 0
1185 395 2 0.5897 4.876637084964135 9.268873380818096 14.896185336169054 0 0 0
1216 406 3 -1.1794 2.341697635825299 11.908839489272728 14.930177500989954 0 0 0
1217 406 2 0.5897 2.7876259257933667 11.123854792600998 15.248263967292402 0 0 0
1218 406 2 0.5897 1.8560067488922116 12.232919785914516 15.688668050791376 0 0 0
1219 407 3 -1.1794 6.5468526830762235 12.031815307324203 15.142550419449245 0 0 0
1220 407 2 0.5897 6.181229093605292 11.999700165936172 14.258514359594473 0 0 0
1221 407 2 0.5897 6.614258088638072 11.114586695156117 15.407842286625687 0 0 0
1255 419 3 -1.1794 2.4545886225878317 15.688624074045967 15.525136641936868 0 0 0
1256 419 2 0.5897 3.367846991449616 15.651132844937235 15.809364432671462 0 0 0
1258 420 3 -1.1794 5.334804364589899 15.717321529067549 15.162122840502057 0 0 0
1259 420 2 0.5897 5.462881053049259 15.585462887292918 14.222739263718385 0 0 0
9026 0 1 0 3.9686531127348617 13.834155943624463 9.56104799594306 0 0 0
1260 420 2 0.5897 5.3864242638003414 14.838143674215155 15.537107205211926 0 0 0
9044 0 1 0 8.633673295856564 12.159290214902725 10.901298596755373 0 0 0
649 217 3 -1.1794 8.285703091422933 8.414305355353434 9.516580479611816 0 0 0
650 217 2 0.5897 8.654352743370627 9.094923212197168 8.95347428785926 0 0 0
651 217 2 0.5897 8.527604065774772 8.679833172150023 10.403829466423504 0 0 0
652 218 3 -1.1794 10.813811270878645 9.619710148261351 9.121469411949395 0 0 0
653 218 2 0.5897 10.907431505336538 9.656030343784929 10.073387787172823 0 0 0
654 218 2 0.5897 11.120420211331258 10.473974400476509 8.817402664015642 0 0 0
655 219 3 -1.1794 15.982660470954164 9.846287237789 9.623357854732031 0 0 0
656 219 2 0.5897 15.280879236573682 9.198163873505168 9.562769741540803 0 0 0
657 219 2 0.5897 16.36229847400572 9.708524375746231 10.49118735413743 0 0 0
688 230 3 -1.1794 11.612061289410642 12.243065997629477 8.787119049689036 0 0 0
689 230 2 0.5897 12.562933012565965 12.143845471721798 8.739894756709337 0 0 0
690 230 2 0.5897 11.420551839707148 12.276873433473817 9.724356070194094 0 0 0
691 231 3 -1.1794 14.157245057789915 11.71563717536564 8.1315126843875 0 0 0
692 231 2 0.5897 14.756168153679022 12.462261876339815 8.122846975074266 0 0 0
693 231 2 0.5897 14.692958003868815 10.981724873557345 8.432539541781157 0 0 0
730 244 3 -1.1794 10.057531334709505 14.307497399963381 7.896445713706691 0 0 0
731 244 2 0.5897 10.412232848035833 13.471559749922095 8.199145999645149 0 0 0
732 244 2 0.5897 9.3395238719784 14.496407522341913 8.500606565057213 0 0 0
733 245 3 -1.1794 12.62740746955043 14.815736992573218 9.891307643971823 0 0 0
734 245 2 0.5897 12.083687924535903 14.208697210716876 9.38920844749902 0 0 0
735 245 2 0.5897 12.284448169631336 15.682218160306322 9.672627382194973 0 0 0
736 246 3 -1.1794 14.897454887222834 15.482893422646425 8.264146014817518 0 0 0
738 246 2 0.5897 14.13315759170026 15.117798305544486 8.71000266118727 0 0 0
919 307 3 -1.1794 9.21882844798698 9.075385635890605 12.064286496394875 0 0 0
920 307 2 0.5897 9.613950503739751 8.282207905023737 12.426196993313352 0 0 0
921 307 2 0.5897 8.392819403523916 9.169954461796442 12.538626332344414 0 0 0
922 308 3 -1.1794 12.207556071446977 8.879223799624077 11.784348090405198 0 0 0
923 308 2 0.5897 11.988695050371147 8.867282112895227 12.716114727722521 0 0 0
924 308 2 0.5897 12.153537366145112 7.962769674840827 11.513376478775152 0 0 0
925 309 3 -1.1794 14.871612742499961 8.91472269608939 12.249237850508447 0 0 0
926 309 2 0.5897 15.1794683930461 9.72696086896191 12.65138875233091 0 0 0
927 309 2 0.5897 13.949851176826451 9.079566667840385 12.050708523214315 0 0 0
958 320 3 -1.1794 11.535919699377136 12.081936325263737 11.379526981885325 0 0 0
959 320 2 0.5897 12.0771572693776 12.652957772371819 11.924715758987457 0 0 0
960 320 2 0.5897 11.169046464854468 11.443483963578355 11.991094198906048 0 0 0
994 332 3 -1.1794 10.066863593793652 13.898327470250452 13.414702801709051 0 0 0
995 332 2 0.5897 9.902392224646057 13.296788871371621 14.140880423247381 0 0 0
996 332 2 0.5897 9.213951150092807 14.292322015719614 13.231563340765923 0 0 0
1186 396 3 -1.1794 11.94756434206061 8.98441094469744 14.588101303504507 0 0 0
1187 396 2 0.5897 11.572648299889552 8.749933918839691 15.437036126949819 0 0 0
1188 396 2 0.5897 12.89384441586156 8.922552548074382 14.71832978828297 0 0 0
1189 397 3 -1.1794 14.768077450267596 8.979288276405955 15.07122604360377 0 0 0
1190 397 2 0.5897 15.248157936282931 8.723208812654045 14.283712230854814 0 0 0
1191 397 2 0.5897 14.79787739678823 9.936024123098568 15.069983271381792 0 0 0
1222 408 3 -1.1794 9.259371348146345 11.889655432079797 14.726840935044004 0 0 0
1223 408 2 0.5897 8.463594842023022 12.318637461100291 14.412282381843609 0 0 0
1225 409 3 -1.1794 12.040745982247055 11.909440052991965 15.253698882960293 0 0 0
1226 409 2 0.5897 12.347342528068129 11.015616430041618 15.101022305924754 0 0 0
1227 409 2 0.5897 11.299183225272214 12.013905533760292 14.657541207077918 0 0 0
1228 410 3 -1.1794 14.815681967062758 11.532450591086372 14.143914285170899 0 0 0
1229 410 2 0.5897 15.387732754410548 11.996051165463257 13.532306341983698 0 0 0
1230 410 2 0.5897 13.975217533665328 11.985618574319888 14.07690425216636 0 0 0
1261 421 3 -1.1794 8.297193917803293 14.895741076308052 15.794020516397078 0 0 0
1262 421 2 0.5897 7.388210726587705 14.95076432998565 15.499141350556744 0 0 0
1263 421 2 0.5897 8.753152195594739 15.57259264237942 15.29381451314204 0 0 0
1264 422 3 -1.1794 12.604080290570378 14.133766274698631 12.609627793423178 0 0 0
1265 422 2 0.5897 12.557150369848138 14.765474124577311 11.892012610733504 0 0 0
1266 422 2 0.5897 11.750286060876173 14.193572594505868 13.038218521149743 0 0 0
9050 0 1 0 14.925136603553339 12.581192949254447 11.364668842896304 0 0 0
737 246 2 0.5897 15.645091737383014 15.048950162532968 8.675198620174413 0 0 0
658 220 3 -1.1794 18.525281335262914 9.544797950037852 8.72250914467231 0 0 0
659 220 2 0.5897 18.343943676807463 9.146044747586147 7.871424327027591 0 0 0
660 220 2 0.5897 17.694575281188083 9.49031352147104 9.194940935489909 0 0 0
661 221 3 -1.1794 20.976906686727528 8.47670452827428 7.464671599162632 0 0 0
662 221 2 0.5897 20.18418907888393 8.069929304689005 7.114864981332196 0 0 0
663 221 2 0.5897 20.657513506414766 9.11774887745295 8.099716677520782 0 0 0
694 232 3 -1.1794 17.640593949404654 12.305459690535923 8.464730216227299 0 0 0
695 232 2 0.5897 17.944071086004403 11.411715943313435 8.305496517186848 0 0 0
696 232 2 0.5897 18.442662016613806 12.824878453830904 8.520610049902466 0 0 0
697 233 3 -1.1794 21.0065664326695 12.906451983203736 8.75300286667552 0 0 0
698 233 2 0.5897 20.990987122385143 12.390250841477117 9.558934846517568 0 0 0
699 233 2 0.5897 21.85871817894407 12.714557889889662 8.36153635664367 0 0 0
739 247 3 -1.1794 17.861882985681447 15.457012689808128 8.581090411769093 0 0 0
740 247 2 0.5897 18.782459160403974 15.692705590044758 8.69606960420916 0 0 0
741 247 2 0.5897 17.633395221716707 14.984351211051465 9.381475487245895 0 0 0
742 248 3 -1.1794 20.61459024756929 15.415774206624132 9.049931887667126 0 0 0
743 248 2 0.5897 21.171155405928573 15.545828473794195 9.817755186044236 0 0 0
744 248 2 0.5897 20.727833195554165 14.492272776794353 8.825091943087093 0 0 0
928 310 3 -1.1794 17.77281391376865 9.473801277667121 11.764142084472516 0 0 0
929 310 2 0.5897 18.707624051397303 9.561400832609317 11.950389722512542 0 0 0
930 310 2 0.5897 17.508023386505116 8.681955189604272 12.232220625649164 0 0 0
931 311 3 -1.1794 20.314680567728622 9.721885606482045 12.369551637763374 0 0 0
932 311 2 0.5897 20.94592234258686 9.204849706200928 11.86911212823195 0 0 0
933 311 2 0.5897 20.238639534640303 9.263398726389191 13.206354800947723 0 0 0
961 321 3 -1.1794 18.528462293948174 12.240456112480391 11.108739339222877 0 0 0
962 321 2 0.5897 18.037710889725094 11.928402903058737 10.348464075576922 0 0 0
963 321 2 0.5897 18.233702627238905 11.683917095882734 11.829582116049275 0 0 0
964 322 3 -1.1794 21.170474646113636 12.172221403163777 11.426387079267604 0 0 0
965 322 2 0.5897 21.3178110524238 11.922596286983119 12.338643153454928 0 0 0
966 322 2 0.5897 20.220847209176252 12.126241306376683 11.315366931837275 0 0 0
997 333 3 -1.1794 17.382837311993413 14.676462527989889 11.327270804014539 0 0 0
998 333 2 0.5897 18.075218319179093 14.022508909002248 11.423115626199161 0 0 0
1000 334 3 -1.1794 22.057196751562746 14.794880568494028 11.660460686083994 0 0 0
1001 334 2 0.5897 21.73090174812081 13.913401477310462 11.479468832329314 0 0 0
1002 334 2 0.5897 22.114799768874523 14.838178686860806 12.614944326002766 0 0 0
1005 335 2 0.5897 23.59526434250387 14.297246264442244 11.658931736508636 0 0 0
1192 398 3 -1.1794 18.018406310011017 8.640495376974153 14.630344859349245 0 0 0
1193 398 2 0.5897 18.951327531812115 8.574097506928636 14.834013912899373 0 0 0
1195 399 3 -1.1794 20.676810685268727 9.105076663253008 15.334141729230405 0 0 0
1196 399 2 0.5897 21.5051443184779 8.761167415838802 14.999744280245565 0 0 0
1231 411 3 -1.1794 17.826853552631658 11.353458942699277 13.935721272980496 0 0 0
1232 411 2 0.5897 18.753743230734162 11.341176095732383 14.174376833489122 0 0 0
1233 411 2 0.5897 17.536291216037636 10.449276144661505 14.055129468426545 0 0 0
1234 412 3 -1.1794 21.438161150292117 11.622372142911127 14.416844438642324 0 0 0
1235 412 2 0.5897 22.37539116852054 11.489464500501482 14.55885592293947 0 0 0
1236 412 2 0.5897 21.030301451526363 10.818395618825866 14.738564875864956 0 0 0
1267 423 3 -1.1794 16.519833497138897 15.375952213284869 14.594102600320523 0 0 0
1268 423 2 0.5897 16.5940962750313 15.31860509653741 13.641512628503223 0 0 0
1269 423 2 0.5897 16.7181110509439 14.492245586039727 14.903908693575682 0 0 0
1270 424 3 -1.1794 22.189365999885474 14.583229698559586 14.403955269280525 0 0 0
1271 424 2 0.5897 21.745320180410065 13.75177550714584 14.237402872925227 0 0 0
1272 424 2 0.5897 21.570367318641217 15.083583440503002 14.935668094292902 0 0 0
9007 0 1 0 23.522915572740438 9.551541763697598 10.052060884914637 0 0 0
1274 425 2 0.5897 24.048479698467627 15.218089721714971 14.508999481879222 0 0 0
999 333 2 0.5897 17.80514768076127 15.507001604730227 11.54656655720452 0 0 0
1194 398 2 0.5897 17.600032059512323 8.005678111491916 15.211896045017403 0 0 0
9020 0 1 0 30.249494235536663 15.20338339329186 8.527923714147535 0 0 0
664 222 3 -1.1794 26.469629793662058 7.828828288822457 7.983004230297845 0 0 0
665 222 2 0.5897 26.508135971732504 8.420806920565658 8.734210241399516 0 0 0
666 222 2 0.5897 25.640629688922505 7.361884310235233 8.087672083483273 0 0 0
667 223 3 -1.1794 29.77617039094358 8.750648825518294 8.70974627721661 0 0 0
668 223 2 0.5897 29.93716102704275 8.748517520551008 7.76618431096404 0 0 0
669 223 2 0.5897 29.803343911252792 9.675297686183782 8.955749831583171 0 0 0
700 234 3 -1.1794 25.067250479977464 12.808772371937492 9.265045736498832 0 0 0
701 234 2 0.5897 24.92650053637589 13.022028188419936 10.187512566603484 0 0 0
702 234 2 0.5897 24.239383929998276 12.422744758793897 8.97894853230663 0 0 0
703 235 3 -1.1794 27.596021239352016 13.30879738195476 8.324088611253986 0 0 0
704 235 2 0.5897 28.301863931743004 12.797060625912168 8.719238681193998 0 0 0
705 235 2 0.5897 26.805928821250617 13.021113392887061 8.781500792663229 0 0 0
706 236 3 -1.1794 30.17537940437505 11.645911488419706 8.775304102012687 0 0 0
707 236 2 0.5897 31.098354487737826 11.833119323016442 8.604126563769801 0 0 0
708 236 2 0.5897 30.007244509835495 12.033258237286839 9.63432941327045 0 0 0
745 249 3 -1.1794 24.015634474962553 15.546250867752608 8.656927439302876 0 0 0
746 249 2 0.5897 24.4824664659151 14.722173897650487 8.795482545952947 0 0 0
747 249 2 0.5897 24.374969644646182 16.139481277002528 9.316615983676392 0 0 0
748 250 3 -1.1794 27.119025438916932 15.721424097333417 9.684245467651055 0 0 0
749 250 2 0.5897 27.583212024846784 15.092563862880388 9.131707345450671 0 0 0
750 250 2 0.5897 27.101398510525776 15.313164711837155 10.549835341018873 0 0 0
934 312 3 -1.1794 22.81688678419196 8.712256987218288 13.795023814081508 0 0 0
935 312 2 0.5897 23.534720147872196 9.284344412407487 13.523614402220266 0 0 0
936 312 2 0.5897 23.24728933125748 7.907091287501292 14.082588909155316 0 0 0
937 313 3 -1.1794 25.417339190202366 9.364423655101394 13.221382039433127 0 0 0
938 313 2 0.5897 25.915835936756533 9.085902626443081 12.453164119144473 0 0 0
939 313 2 0.5897 26.01776186978117 9.237630495800891 13.955989903678546 0 0 0
940 314 3 -1.1794 30.623932605542663 9.70204121054499 11.250498231765258 0 0 0
941 314 2 0.5897 31.46024544173798 9.451967335956995 11.643277831222848 0 0 0
942 314 2 0.5897 30.636278606684407 9.298652501908865 10.382536528432324 0 0 0
967 323 3 -1.1794 26.428236813272207 12.714779736616915 12.86643611431156 0 0 0
968 323 2 0.5897 26.222448556691717 12.363900204183288 13.732903970606788 0 0 0
969 323 2 0.5897 25.597186728195748 13.06523496472684 12.54586048693231 0 0 0
970 324 3 -1.1794 30.262996920845083 12.329548562054148 11.625512591139197 0 0 0
971 324 2 0.5897 30.249722117170116 11.380907805502922 11.752540392374305 0 0 0
972 324 2 0.5897 30.11417112926486 12.690794410612625 12.499345606632156 0 0 0
1003 335 3 -1.1794 24.48094927590138 13.944894130931853 11.746350766051203 0 0 0
1004 335 2 0.5897 25.054396937489205 14.684890295600313 11.546863419745156 0 0 0
1006 336 3 -1.1794 27.49241573159354 15.61291864028719 12.429041845362413 0 0 0
1007 336 2 0.5897 27.456104004887937 14.767747478370193 12.876924570469718 0 0 0
1008 336 2 0.5897 28.398958535677327 15.687855148736382 12.131054403761699 0 0 0
1009 337 3 -1.1794 30.10729467039427 15.596696428752729 12.025600758725053 0 0 0
1010 337 2 0.5897 30.953904845126683 15.449685430208964 11.603852821779272 0 0 0
1011 337 2 0.5897 30.2793292737654 15.472330776037502 12.958965360954068 0 0 0
1198 400 3 -1.1794 27.15394658818673 9.714816193962243 15.457697018412443 0 0 0
1199 400 2 0.5897 28.084142778161638 9.842043426738702 15.27119999161577 0 0 0
1201 401 3 -1.1794 30.102103401671478 9.86994807239447 15.063602118712897 0 0 0
1202 401 2 0.5897 30.973359801079948 10.224408820226941 14.886114717169871 0 0 0
1237 413 3 -1.1794 24.329034575929143 11.673066464399522 15.056664457163 0 0 0
1238 413 2 0.5897 24.833058723506547 10.963108197240192 15.454346111383815 0 0 0
1239 413 2 0.5897 24.24753886173524 12.327422829509908 15.750500324991043 0 0 0
1273 425 3 -1.1794 24.944960288925518 15.55179977458906 14.543523741867636 0 0 0
1275 425 2 0.5897 24.907822526800597 16.2752003714827 15.169258631205999 0 0 0
1276 426 3 -1.1794 27.423443367142987 14.371040401650621 15.234268906961812 0 0 0
1277 426 2 0.5897 26.54172237722742 14.383993793489836 14.861935738606274 0 0 0
1278 426 2 0.5897 27.578160277902235 15.272596047793693 15.516212055784122 0 0 0
1279 427 3 -1.1794 30.150203461680555 14.95518722825953 14.76122017478553 0 0 0
1280 427 2 0.5897 30.43087344361487 15.008904824238938 15.674768496501036 0 0 0
1281 427 2 0.5897 29.40143085194902 14.3590453284697 14.774865289025424 0 0 0
9021 0 1 0 27.09684166407232 10.437091772196547 10.487608089255906 0 0 0
670 224 3 -1.1794 32.89999856864123 9.256591569131514 9.003980433750217 0 0 0
671 224 2 0.5897 33.83990504728518 9.117035988485267 9.11944427756289 0 0 0
672 224 2 0.5897 32.76959104509109 9.239897526268493 8.055852259413856 0 0 0
673 225 3 -1.1794 35.55477932161637 9.365091136384978 9.501808248711805 0 0 0
674 225 2 0.5897 35.91124626225578 9.4096384560676 10.38903912343397 0 0 0
675 225 2 0.5897 35.623418890144954 8.44103760632816 9.261713607373261 0 0 0
676 226 3 -1.1794 39.246540689919 9.017406145938613 8.654406710693896 0 0 0
677 226 2 0.5897 38.8727191306911 8.847975100899449 9.519150766329536 0 0 0
709 237 3 -1.1794 32.89282695213871 11.997467914754575 9.267142125957438 0 0 0
710 237 2 0.5897 33.14191131671839 12.338346296041077 8.408078234572953 0 0 0
711 237 2 0.5897 33.010799845595095 11.050465338367054 9.192977890172179 0 0 0
712 238 3 -1.1794 36.780001526727446 12.625758446182951 8.942137212247246 0 0 0
713 238 2 0.5897 36.457407803938686 12.067986753115958 8.234284194657027 0 0 0
714 238 2 0.5897 36.249995013366885 12.381331511106055 9.70080735315618 0 0 0
715 239 3 -1.1794 39.28995084819474 11.944698329861744 8.398864124375178 0 0 0
717 239 2 0.5897 38.43388644277251 12.320892906707625 8.603469146847388 0 0 0
751 251 3 -1.1794 33.55490106601856 15.670413435221041 9.340630660907042 0 0 0
752 251 2 0.5897 33.1607176501454 15.389331067519548 10.166369079711309 0 0 0
753 251 2 0.5897 33.07198601079803 15.18978994741362 8.668301968439119 0 0 0
754 252 3 -1.1794 36.25447563473378 15.384313728338322 9.024089813310583 0 0 0
755 252 2 0.5897 36.44945928440836 14.447590966574346 9.051725394576279 0 0 0
756 252 2 0.5897 35.30057612792339 15.43284281069258 9.086957455880437 0 0 0
943 315 3 -1.1794 33.63729152867195 9.278982946724007 11.729184423878877 0 0 0
944 315 2 0.5897 34.588393312845206 9.171275188980289 11.723067438135626 0 0 0
945 315 2 0.5897 33.4148412866813 9.49880669116713 10.824515523043974 0 0 0
946 316 3 -1.1794 36.28310446851882 8.909289539979197 12.150501367086152 0 0 0
947 316 2 0.5897 36.85785321630147 9.65545045376903 11.979797914056565 0 0 0
948 316 2 0.5897 36.079571759542056 8.971701533010695 13.083727521503285 0 0 0
973 325 3 -1.1794 33.189751116830536 12.293382730482831 11.841575877060185 0 0 0
974 325 2 0.5897 33.0720515366876 12.426709831102816 10.90104277218622 0 0 0
975 325 2 0.5897 32.30287227234424 12.320574033623302 12.2006555967324 0 0 0
976 326 3 -1.1794 35.875733256597925 12.710968387277491 11.668062328272907 0 0 0
977 326 2 0.5897 36.428785475883195 12.022924861430758 12.038145129911323 0 0 0
978 326 2 0.5897 34.990390693691616 12.487764425472903 11.95543307863591 0 0 0
980 327 2 0.5897 38.48707861661979 11.306128975086706 12.987935167731157 0 0 0
981 327 2 0.5897 38.58101673582031 11.445265900181191 11.483370983781239 0 0 0
1012 338 3 -1.1794 32.790898825947174 15.145502090219972 11.830993762146967 0 0 0
1013 338 2 0.5897 33.042629149985665 14.24185615397214 12.021486835315503 0 0 0
1016 339 2 0.5897 37.3379631202199 15.285317228290369 12.557988503637626 0 0 0
1204 402 3 -1.1794 33.06950678069039 8.503169617192329 14.393465309720508 0 0 0
1205 402 2 0.5897 34.01580963884502 8.41307727393842 14.281099083595546 0 0 0
1206 402 2 0.5897 32.743438598471904 8.718018426967623 13.519536530415245 0 0 0
1207 403 3 -1.1794 36.240503664478325 8.785342530740914 14.96372660117998 0 0 0
1208 403 2 0.5897 37.194375889892484 8.859261725996609 14.933801625430643 0 0 0
1209 403 2 0.5897 35.97525945033681 9.383344743731763 15.66249024216466 0 0 0
1211 404 2 0.5897 39.111104483478684 8.942499817392667 15.972866020346832 0 0 0
1212 404 2 0.5897 39.09126628550831 10.005539390039202 14.895160818631375 0 0 0
1240 414 3 -1.1794 32.650813119648646 12.012021993829087 15.284591355438527 0 0 0
1241 414 2 0.5897 33.493752889386975 12.038538996995202 14.831842318750454 0 0 0
1243 415 3 -1.1794 35.538304475722924 11.996681446363489 14.858147141457252 0 0 0
1244 415 2 0.5897 36.44489893057519 11.702132783080584 14.945090334194315 0 0 0
1245 415 2 0.5897 35.60693814432053 12.933540494407637 14.674255054573617 0 0 0
1246 416 3 -1.1794 38.697748062950595 11.927111765732453 14.633910858932772 0 0 0
1282 428 3 -1.1794 32.65537806844126 16.050946915157013 14.31597196141521 0 0 0
1283 428 2 0.5897 32.0407051067956 15.321155328139902 14.392214797762213 0 0 0
1284 428 2 0.5897 33.02052899611444 16.15002138000117 15.195222053974351 0 0 0
1285 429 3 -1.1794 35.88933003722426 14.859261057837097 14.678054781996353 0 0 0
1286 429 2 0.5897 36.80277375436229 14.969865556287353 14.94190957039917 0 0 0
1287 429 2 0.5897 35.383638676266145 15.211876217760516 15.410291895325283 0 0 0
1288 430 3 -1.1794 38.89448035172525 14.727780995196987 15.022574133615304 0 0 0
716 239 2 0.5897 39.101424411815906 11.039274030630803 8.152092094452014 0 0 0
757 253 3 -1.1794 39.01868041578164 15.337885897732797 9.793945390761438 0 0 0
979 327 3 -1.1794 38.124136531340504 10.961989174470288 12.171801129218009 0 0 0
1015 339 3 -1.1794 38.21585667718757 15.666705461485497 12.566802682585893 0 0 0
1017 339 2 0.5897 38.555137813808464 15.508409655267382 11.685858695542159 0 0 0
1210 404 3 -1.1794 39.05546544845698 9.057761349106288 15.024261288458208 0 0 0
759 253 2 0.5897 38.17212897033034 15.601433970605346 9.433217300617912 0 0 0
1014 338 2 0.5897 32.86395430246739 15.597287913230234 12.671698322577702 0 0 0
758 253 2 0.5897 39.62368145647406 15.397626685086912 9.054596374385019 0 0 0
678 226 2 0.5897 40.19330581725395 8.990944081270454 8.792854832330862 0 0 0
679 227 3 -1.1794 42.05946373911372 9.125790805133473 9.203129277298109 0 0 0
680 227 2 0.5897 42.02063328909025 8.17484661602682 9.305252741069078 0 0 0
681 227 2 0.5897 42.61736445153472 9.421818985590878 9.922396892937698 0 0 0
682 228 3 -1.1794 44.798036248135176 8.793649857950191 9.094351383509615 0 0 0
683 228 2 0.5897 44.04151563275839 8.622113334904029 8.53356249660048 0 0 0
684 228 2 0.5897 45.153049209371 9.621954496995832 8.7716915432686 0 0 0
718 240 3 -1.1794 41.949107289488076 11.673508937629766 8.194928506036886 0 0 0
719 240 2 0.5897 41.96521847294599 10.71964615876219 8.27314640273635 0 0 0
720 240 2 0.5897 41.09795552696246 11.92911726921964 8.550507747246314 0 0 0
721 241 3 -1.1794 45.31861781472393 11.77895204632378 8.395329140922032 0 0 0
722 241 2 0.5897 44.47152076665814 12.212293461115138 8.291052651715425 0 0 0
723 241 2 0.5897 45.59523307526956 12.003369165566328 9.283784409986879 0 0 0
760 254 3 -1.1794 41.324561847723714 15.380953468252153 8.091094818803645 0 0 0
762 254 2 0.5897 41.71794222544237 14.822187244976607 8.761366174859589 0 0 0
763 255 3 -1.1794 46.118418388308285 15.93092949756598 8.262670897189375 0 0 0
764 255 2 0.5897 45.81758278997079 15.750505147504349 7.372065423343078 0 0 0
765 255 2 0.5897 0.054249697782270005 16.108642500758084 8.168488045787148 1 0 0
949 317 3 -1.1794 45.52427498254262 8.75880010108016 12.515204668097523 0 0 0
950 317 2 0.5897 44.930366466123 9.142678032753 11.870112944405813 0 0 0
951 317 2 0.5897 45.225209122052924 9.108316099535738 13.354627331359351 0 0 0
982 328 3 -1.1794 43.23320288599169 10.039682213747405 11.714750524279818 0 0 0
983 328 2 0.5897 43.00660386764007 10.965441870637928 11.803371821120296 0 0 0
984 328 2 0.5897 42.87753517133386 9.629043867800767 12.502854758990228 0 0 0
985 329 3 -1.1794 45.959352025073656 11.464522003458528 11.511714853343133 0 0 0
986 329 2 0.5897 46.39368592223087 11.009556053825575 12.233235318999835 0 0 0
987 329 2 0.5897 45.0505033954856 11.16697005673741 11.552811591878518 0 0 0
1020 340 2 0.5897 41.94494988310451 17.606801026561214 11.680072284343256 0 0 0
1021 341 3 -1.1794 46.65349385412997 15.191978466171621 12.556405279113244 0 0 0
1022 341 2 0.5897 46.953398672963104 15.997021912974342 12.134272973136577 0 0 0
1213 405 3 -1.1794 42.3827896805465 8.993985474392964 14.207600389952606 0 0 0
1214 405 2 0.5897 41.58037463179386 9.265101788129064 14.65353508483748 0 0 0
1215 405 2 0.5897 42.41585620521091 8.045075645195864 14.328878751080882 0 0 0
1247 416 2 0.5897 39.597233993013035 11.758458125692371 14.914469147843311 0 0 0
1249 417 3 -1.1794 41.24665087428585 11.415777703988606 15.43689433937587 0 0 0
1250 417 2 0.5897 42.061476897657336 11.003458931887508 15.150043192620581 0 0 0
1252 418 3 -1.1794 45.337497196753326 10.573619588648071 15.400139864068151 0 0 0
1253 418 2 0.5897 46.18653289945847 11.011373182150768 15.46131123791068 0 0 0
1254 418 2 0.5897 45.348499163689986 9.928692383500916 16.10737367625642 0 0 0
1289 430 2 0.5897 38.95421887830409 14.95080852539786 14.093638240312385 0 0 0
1291 431 3 -1.1794 41.45129236869205 15.590653714007475 15.42919521481687 0 0 0
1293 431 2 0.5897 42.025901094046844 15.569505742154547 14.663944091990373 0 0 0
1294 432 3 -1.1794 45.209721656176434 15.774785342134917 15.143846103812276 0 0 0
1295 432 2 0.5897 45.471035519257086 15.211223157335617 14.41559838488964 0 0 0
9041 0 1 0 43.98034010864549 14.37693430231867 10.110645606765306 0 0 0
9064 0 1 0 40.22699112687151 8.55830587397806 11.841047189690975 0 0 0
9067 0 1 0 43.52847925119877 13.262195667901217 13.708385573388394 0 0 0
9068 0 1 0 40.61851279395528 12.853503389944407 11.767064544059721 0 0 0
726 242 2 0.5897 2.1195679752273606 16.306291983561703 8.787500080303007 0 0 0
728 243 2 0.5897 6.708076836831189 15.604152699872191 8.26750109236932 0 0 0
766 256 3 -1.1794 2.788938129326398 17.583365613753973 9.716321684786202 0 0 0
767 256 2 0.5897 3.685317543047536 17.327014178274915 9.499481640622122 0 0 0
768 256 2 0.5897 2.699331694661184 18.467337840276947 9.360238039564372 0 0 0
769 257 3 -1.1794 6.158927858387905 17.480343820452717 8.136576150366388 0 0 0
770 257 2 0.5897 5.800713955214913 17.534302559750554 7.2505721361638935 0 0 0
771 257 2 0.5897 5.754972935867729 18.211672653133054 8.60370707636368 0 0 0
808 270 3 -1.1794 2.182239023690694 20.1822988604023 9.256140278545491 0 0 0
809 270 2 0.5897 2.0537387766658948 20.632195034976903 10.091193732024758 0 0 0
810 270 2 0.5897 1.6409853300868298 20.669765359456985 8.635130897287928 0 0 0
811 271 3 -1.1794 5.397056807983944 19.887848771145226 9.376324579992183 0 0 0
812 271 2 0.5897 4.675584522647238 20.51096044766835 9.462587431247195 0 0 0
813 271 2 0.5897 5.749507634960334 20.048457222187302 8.500987508407825 0 0 0
1024 342 3 -1.1794 0.7959738949751233 17.437038276318717 11.782899345867131 0 0 0
1025 342 2 0.5897 1.546817807356795 17.465762691658053 11.189905852364209 0 0 0
1026 342 2 0.5897 0.25497558803076503 18.18212393868049 11.521365966457386 0 0 0
1027 343 3 -1.1794 6.846669643774074 17.87988524433316 12.303322038966739 0 0 0
1028 343 2 0.5897 6.442291451144684 18.187026483844072 13.114725448478277 0 0 0
1029 343 2 0.5897 7.09504955493368 18.680376469970515 11.840987409243551 0 0 0
1060 354 3 -1.1794 1.8371796103147382 21.865565800815585 11.518144641926243 0 0 0
1061 354 2 0.5897 2.0687464496736574 22.141740692819706 12.404900546963686 0 0 0
1062 354 2 0.5897 0.9471318274397645 22.19340103994425 11.38941710940281 0 0 0
1063 355 3 -1.1794 6.691600189746817 21.071429760756708 11.761759988794573 0 0 0
1064 355 2 0.5897 6.206174804637481 20.968778826399134 10.943189804366488 0 0 0
1065 355 2 0.5897 6.462508257114073 21.948831007811126 12.068217161153123 0 0 0
1297 433 3 -1.1794 6.644737968936257 18.460319590431588 15.019030235908497 0 0 0
1298 433 2 0.5897 6.305073744749904 17.621071054208155 15.329708551054734 0 0 0
1330 444 3 -1.1794 2.5061119341598177 21.337013980683427 15.104600239551926 0 0 0
1331 444 2 0.5897 3.4609083369294824 21.336999223257756 15.036809807993786 0 0 0
1332 444 2 0.5897 2.299512995050565 22.139820069326017 15.583193020118665 0 0 0
1333 445 3 -1.1794 5.434964293261886 21.481833065755517 14.919311234133863 0 0 0
1334 445 2 0.5897 5.349641257250889 20.533123316525792 14.824963161319104 0 0 0
1335 445 2 0.5897 5.7542703976394565 21.60636985560192 15.813048276507715 0 0 0
9035 0 1 0 3.622701177836174 19.209783148963123 12.66645006171212 0 0 0
9063 0 1 0 4.18295071273934 22.796794642107933 8.292869517212555 0 0 0
1299 433 2 0.5897 6.962167789816325 18.897971365925333 15.80892309951524 0 0 0
9036 0 1 0 8.554301259414776 21.934316486643816 8.949364985568199 0 0 0
772 258 3 -1.1794 9.129676454105294 18.632948285881508 8.95749270776593 0 0 0
773 258 2 0.5897 8.880025404429283 18.75509966448466 8.041530971106614 0 0 0
774 258 2 0.5897 8.380585705417444 18.187238183574657 9.353014311527128 0 0 0
775 259 3 -1.1794 11.3371855215441 16.900740302503586 8.623609628620615 0 0 0
776 259 2 0.5897 11.249714027031525 16.51207597147011 7.7532531278594545 0 0 0
777 259 2 0.5897 10.579036432256586 17.479324159726765 8.705365922176165 0 0 0
778 260 3 -1.1794 16.176712779097002 17.850537446521475 8.051318430679867 0 0 0
779 260 2 0.5897 15.573392937969196 17.20569850308052 8.420671717918797 0 0 0
780 260 2 0.5897 15.767300555871422 18.69576332439804 8.236268754654194 0 0 0
814 272 3 -1.1794 11.96565793127597 21.355781842910346 8.044153276668206 0 0 0
815 272 2 0.5897 12.144462082848156 20.45672939469011 8.319771414028896 0 0 0
816 272 2 0.5897 11.916171207922568 21.308751614748047 7.089390976482375 0 0 0
817 273 3 -1.1794 15.489714517176793 21.729591809476844 9.105931918176472 0 0 0
818 273 2 0.5897 15.024729184691436 21.17961341400364 8.475420981996194 0 0 0
819 273 2 0.5897 16.411819865264047 21.50032164677519 8.990222419341716 0 0 0
1030 344 3 -1.1794 9.3481815392789 18.239010138674754 13.12062114909643 0 0 0
1031 344 2 0.5897 8.402298067270475 18.09908322560737 13.164855535033759 0 0 0
1032 344 2 0.5897 9.449064476400412 19.032565970934964 12.594956285327495 0 0 0
1033 345 3 -1.1794 12.066007251141762 17.52703573382769 13.037356497453327 0 0 0
1034 345 2 0.5897 12.227805660929077 17.854693672283265 12.152656921173218 0 0 0
1035 345 2 0.5897 11.123127412418661 17.6329633988933 13.16380318780947 0 0 0
1036 346 3 -1.1794 15.363268061972995 16.792474196130815 11.964696262699007 0 0 0
1037 346 2 0.5897 14.983821450762541 15.91407005657511 11.990346828033745 0 0 0
1038 346 2 0.5897 15.054734828453556 17.210739233961675 12.76849552556796 0 0 0
1066 356 3 -1.1794 9.352492564368761 20.636458081993744 11.648637741350601 0 0 0
1067 356 2 0.5897 9.79916183866853 21.403332100470337 12.007277411590676 0 0 0
1068 356 2 0.5897 8.427754185756404 20.88309330566747 11.632460585530387 0 0 0
1069 357 3 -1.1794 12.037011690733062 21.619655899528734 11.824759864563434 0 0 0
1070 357 2 0.5897 11.657072611603656 21.02018830241171 11.182485213263973 0 0 0
1071 357 2 0.5897 11.817159354314374 21.23373303430386 12.672675159954695 0 0 0
1072 358 3 -1.1794 15.608294139645244 21.655404461099216 12.159279600720046 0 0 0
1073 358 2 0.5897 15.312763470527504 21.034975391571773 12.825583963731004 0 0 0
1074 358 2 0.5897 15.329508236286326 21.267591504824228 11.329754613620775 0 0 0
1300 434 3 -1.1794 12.74162873874333 18.800512522676307 15.456215703490612 0 0 0
1301 434 2 0.5897 13.655527628213173 18.516635120162327 15.477051988236594 0 0 0
1302 434 2 0.5897 12.42223343968189 18.518562144836874 14.599056240129466 0 0 0
1303 435 3 -1.1794 15.086243716449884 17.653897131703896 14.51180532246753 0 0 0
1336 446 3 -1.1794 8.288343865953237 21.054574716685963 15.330060253992134 0 0 0
1337 446 2 0.5897 8.158887838223826 20.200190573971952 14.918355352767819 0 0 0
1339 447 3 -1.1794 10.891898543151854 20.424631693854536 13.98315161130455 0 0 0
1340 447 2 0.5897 9.975097493417945 20.54739304913426 14.229397784212656 0 0 0
1341 447 2 0.5897 11.340318877760467 20.244765876091375 14.80946835447466 0 0 0
1342 448 3 -1.1794 15.12180068024294 21.297462860599733 14.95271245013381 0 0 0
1344 448 2 0.5897 14.875476941156561 22.19207382753444 14.717706352573105 0 0 0
5165 1722 2 0.5897 11.812129862240528 23.36961863701897 11.525526473444325 0 0 0
5168 1723 2 0.5897 14.77409713812414 23.233511073563527 11.96811277851806 0 0 0
1864 622 3 -1.1794 45.011303397730885 18.17082440825624 21.164461464445612 0 0 0
9009 0 1 0 8.97704826469515 15.720384298355633 10.826647636848644 0 0 0
9053 0 1 0 13.468669635403055 19.04025264984635 10.140160838966068 0 0 0
4841 1614 2 0.5897 12.015385851707741 23.18174497511479 8.550554265507069 0 0 0
6476 2159 2 0.5897 16.523624341192026 23.474954984217398 22.64267268811749 0 0 0
1305 435 2 0.5897 15.726582275089605 17.01364212454157 14.822081905965964 0 0 0
1304 435 2 0.5897 15.563802416410452 18.483331824650566 14.497415491272571 0 0 0
781 261 3 -1.1794 18.56156547081048 18.261074851251028 9.402700404988153 0 0 0
782 261 2 0.5897 17.89227148670925 17.835349249852626 8.866943944016093 0 0 0
783 261 2 0.5897 18.364243808997227 19.195309522553746 9.335606914098793 0 0 0
784 262 3 -1.1794 20.853689079769033 17.98678007992436 7.974011203407935 0 0 0
785 262 2 0.5897 20.99057746541751 17.05862729278144 8.163815417463956 0 0 0
786 262 2 0.5897 19.906868249696203 18.10888223456642 8.043675567443286 0 0 0
820 274 3 -1.1794 18.1171978351398 20.897820849415808 8.984217320773482 0 0 0
821 274 2 0.5897 18.6345945615191 21.48450686237743 8.432554398021086 0 0 0
822 274 2 0.5897 18.219908247966416 21.24783396115593 9.869188084378644 0 0 0
823 275 3 -1.1794 21.166551409764935 20.63698074392109 8.511361740121776 0 0 0
824 275 2 0.5897 21.202443703737366 21.13557422189182 9.327664266563971 0 0 0
825 275 2 0.5897 21.164883019202097 19.721070556959344 8.789458344545736 0 0 0
1039 347 3 -1.1794 17.21445339038488 18.89640297763222 11.610305294849677 0 0 0
1040 347 2 0.5897 17.769195012510476 18.388843816014298 11.017956569732036 0 0 0
1041 347 2 0.5897 16.453199449509864 18.336991968373244 11.764523533301558 0 0 0
1042 348 3 -1.1794 21.704079033604565 17.99345337622233 10.539967133582325 0 0 0
1043 348 2 0.5897 21.855371384631315 18.911649720378712 10.76415026941685 0 0 0
1044 348 2 0.5897 21.013699727079207 18.018791036207503 9.877421458011513 0 0 0
1046 349 2 0.5897 23.542883510054192 17.267769337770726 10.582478157468062 0 0 0
1075 359 3 -1.1794 18.278457220860197 21.6559919902409 11.698401830255214 0 0 0
1076 359 2 0.5897 17.354203036634814 21.87228918729576 11.821696182529399 0 0 0
1077 359 2 0.5897 18.293076254958727 20.70229246396754 11.6179328173032 0 0 0
1078 360 3 -1.1794 21.256805782444015 21.152705135962183 11.22085772758368 0 0 0
1079 360 2 0.5897 20.400114942781737 21.212592100862512 11.643618338349633 0 0 0
1080 360 2 0.5897 21.85424287534804 21.59231592781638 11.825872943512925 0 0 0
1306 436 3 -1.1794 17.67058096132557 18.887350652099073 15.016735029140063 0 0 0
1307 436 2 0.5897 18.275945292797513 18.15238437252578 14.918802733642341 0 0 0
1309 437 3 -1.1794 19.91940505606563 17.265358939378352 16.044349220548725 0 0 0
1310 437 2 0.5897 20.46985674363452 18.044393044226435 15.9647217075041 0 0 0
1345 449 3 -1.1794 17.799977352336793 21.54781308306695 14.606862119579521 0 0 0
1346 449 2 0.5897 18.25541522658012 20.71658219290817 14.473208249784458 0 0 0
1347 449 2 0.5897 16.922469470629085 21.29697158471638 14.895462681110155 0 0 0
1348 450 3 -1.1794 20.523822162802517 22.1049795178927 13.915013025122157 0 0 0
1349 450 2 0.5897 21.124998141284816 22.837845566261915 13.781870655811892 0 0 0
1350 450 2 0.5897 19.65897268098576 22.465383762935314 13.71911503845432 0 0 0
9002 0 1 0 19.40358017627445 16.457911668406485 12.9182774949295 0 0 0
9018 0 1 0 22.348336000916916 18.33196622976754 13.697052111967139 0 0 0
5836 1946 3 -1.1794 1.5387567773695947 23.187999890722068 16.6053763983046 0 0 0
787 263 3 -1.1794 27.266361034751466 18.164770906704714 8.420840394810865 0 0 0
788 263 2 0.5897 26.966747048843565 17.285504316830202 8.651824343965714 0 0 0
789 263 2 0.5897 27.144652180272047 18.677432173667803 9.219963185336214 0 0 0
790 264 3 -1.1794 30.05083672783808 18.268062241243584 9.215404437610113 0 0 0
791 264 2 0.5897 29.80762495813327 17.952242825007612 8.34515244162891 0 0 0
792 264 2 0.5897 29.217507936696187 18.37053636645308 9.675072734504868 0 0 0
826 276 3 -1.1794 24.229794836940947 20.276836314413355 9.58349764733334 0 0 0
827 276 2 0.5897 23.571158113502506 19.86051876238953 9.027521847030874 0 0 0
828 276 2 0.5897 24.220459875542513 21.196700504018352 9.31893284976079 0 0 0
829 277 3 -1.1794 26.653466853169693 21.250481583530174 9.400548588688896 0 0 0
830 277 2 0.5897 27.04962576783983 21.135406400762584 8.536808239392968 0 0 0
831 277 2 0.5897 25.821454614367624 20.780185115888493 9.347553588298611 0 0 0
832 278 3 -1.1794 29.907941670570786 21.101878382644514 9.3095966217837 0 0 0
833 278 2 0.5897 30.84705340124957 21.154283299631995 9.131960231466929 0 0 0
834 278 2 0.5897 29.74647275529649 20.173027827942843 9.475114849058745 0 0 0
1045 349 3 -1.1794 24.489797170882593 17.289413680735755 10.720745041708996 0 0 0
1047 349 2 0.5897 24.59350592617392 17.286782040588314 11.672306506165668 0 0 0
1048 350 3 -1.1794 27.651780131762973 18.365946056126674 11.065232112241677 0 0 0
1049 350 2 0.5897 27.61325307102082 17.412713717881743 11.143310368608713 0 0 0
1050 350 2 0.5897 26.778909085076243 18.663244412876313 11.322023528110538 0 0 0
1081 361 3 -1.1794 24.034948922945905 21.405105338017844 12.30886188809884 0 0 0
1082 361 2 0.5897 24.38249305148357 22.196554026087743 11.897698707942554 0 0 0
1083 361 2 0.5897 23.96912383003748 20.77225374943574 11.593740640342272 0 0 0
1084 362 3 -1.1794 30.04743223581244 21.508831604976606 12.451987981847248 0 0 0
1085 362 2 0.5897 30.91517912369792 21.158636832173993 12.250466576155441 0 0 0
1086 362 2 0.5897 29.537115739481685 21.35816373191962 11.656307119290878 0 0 0
1313 438 2 0.5897 27.12631312845913 17.32446162664996 15.817377352861342 0 0 0
1314 438 2 0.5897 28.635419110766335 17.20743336136 15.789101233225402 0 0 0
1315 439 3 -1.1794 30.302433530593802 17.896102358693458 15.079277333777132 0 0 0
1316 439 2 0.5897 30.254672828481137 18.49541588153982 14.334445732565841 0 0 0
1317 439 2 0.5897 30.411569198804997 17.030935169212597 14.684553089754612 0 0 0
1351 451 3 -1.1794 24.853145241786887 21.328245864764437 14.972658040871934 0 0 0
1352 451 2 0.5897 24.389258768420063 21.22768733865402 14.141435398453742 0 0 0
1354 452 3 -1.1794 27.604499855607035 21.672082860975255 14.335404927657827 0 0 0
1355 452 2 0.5897 27.667229039861464 21.292507374119435 13.458923747642967 0 0 0
1356 452 2 0.5897 26.734030440753134 21.420630803730635 14.644090304875022 0 0 0
1357 453 3 -1.1794 30.097721660914775 21.553364563022836 15.236211497678179 0 0 0
1358 453 2 0.5897 30.483827920887265 21.38054580220755 14.377557038476914 0 0 0
1359 453 2 0.5897 29.159486037098187 21.635480059983777 15.065323199300048 0 0 0
4857 1619 2 0.5897 26.67628525716404 23.11733311819404 8.927080626429598 0 0 0
5181 1727 2 0.5897 30.25154433341401 23.228491488681602 12.16444375172711 0 0 0
5510 1837 2 0.5897 23.76114410834261 23.4839945693338 14.608027250318301 0 0 0
9010 0 1 0 26.105091531970817 18.429349656229025 13.774276861281178 0 0 0
4852 1618 3 -1.1794 23.984101982306676 23.071736066427913 8.838415223478112 0 0 0
5516 1839 2 0.5897 29.83156043798206 23.44228337802426 14.808260059234247 0 0 0
4860 1620 2 0.5897 29.291261164412507 23.28996129537545 8.74959074104321 0 0 0
793 265 3 -1.1794 32.72799468233095 18.263792433035125 9.689221125881582 0 0 0
794 265 2 0.5897 33.10058994373742 17.391364346412058 9.561652743269866 0 0 0
795 265 2 0.5897 31.808188599980316 18.170528243503867 9.44124847773987 0 0 0
796 266 3 -1.1794 36.66933023789196 17.805441621371187 9.938226836149836 0 0 0
797 266 2 0.5897 36.670231990006 16.92797987865088 9.555745603660993 0 0 0
798 266 2 0.5897 35.96982795719187 18.267775449962073 9.47651722722226 0 0 0
800 267 2 0.5897 38.53607413210412 18.326865392601363 8.714337400907219 0 0 0
835 279 3 -1.1794 32.59431414581762 20.76247849113471 8.970507519946956 0 0 0
836 279 2 0.5897 32.61716156927753 19.85715014142085 9.280491458088498 0 0 0
837 279 2 0.5897 32.81243933158022 21.285789406251737 9.741739188502326 0 0 0
1051 351 3 -1.1794 33.52074341778114 18.40654344398027 12.31004668148608 0 0 0
1052 351 2 0.5897 33.419234392078444 18.152273268813843 11.392836106888199 0 0 0
1053 351 2 0.5897 33.01117841196135 17.758540705735747 12.796531344102503 0 0 0
1054 352 3 -1.1794 38.57301214130015 18.33307588621821 11.931900956188667 0 0 0
1056 352 2 0.5897 38.03300423888143 18.465593566160102 11.152759023362984 0 0 0
1087 363 3 -1.1794 32.60724966609403 20.994319551171913 11.802297930724787 0 0 0
1088 363 2 0.5897 32.85309331267191 20.08012475026182 11.943862348808308 0 0 0
1089 363 2 0.5897 32.96212766975981 21.458439340920314 12.560510221066105 0 0 0
1090 364 3 -1.1794 36.07519012406517 21.07820065237262 12.148201321440718 0 0 0
1091 364 2 0.5897 35.61625035209255 20.266554935407367 11.931782248919296 0 0 0
1092 364 2 0.5897 36.95089866213472 20.96455809904319 11.778805479763854 0 0 0
1093 365 3 -1.1794 38.737470619133866 21.086878953439417 11.176188298412445 0 0 0
1095 365 2 0.5897 39.02860467727908 20.177819195628437 11.104889137074181 0 0 0
1290 430 2 0.5897 39.703259972484574 15.069399054804283 15.403893527563868 0 0 0
1318 440 3 -1.1794 35.915109900734045 18.311769478037927 14.182165114622729 0 0 0
1319 440 2 0.5897 36.10083208989628 18.109508001498 13.26519761358218 0 0 0
1320 440 2 0.5897 36.773536870963234 18.315950789189646 14.60562492578662 0 0 0
1322 441 2 0.5897 38.890097673776566 18.00097328539116 14.60340876325906 0 0 0
1360 454 3 -1.1794 32.953727229727555 21.220379666755058 14.655885139896638 0 0 0
1361 454 2 0.5897 33.787800122059004 20.949897175698762 15.039805169338615 0 0 0
1362 454 2 0.5897 32.450584199471365 21.565202445358604 15.393567914648523 0 0 0
1363 455 3 -1.1794 35.641846455748144 20.88190828437634 15.407119860022924 0 0 0
1364 455 2 0.5897 35.6623399627796 20.11675109224717 14.83236235456204 0 0 0
1365 455 2 0.5897 36.03211272397069 21.58380737344066 14.886292318017404 0 0 0
1368 456 2 0.5897 38.51694978177104 20.328369636237564 14.398929425063466 0 0 0
4869 1623 2 0.5897 40.184654604504466 22.411890079044014 9.689057714955156 0 0 0
2115 705 2 0.5897 45.496824999179736 15.17059608299587 22.697352887552334 0 0 0
4854 1618 2 0.5897 24.750133498155364 23.462620478164638 8.418133250168845 0 0 0
1321 441 3 -1.1794 38.496674159727164 18.583063813002752 15.253501421719516 0 0 0
1366 456 3 -1.1794 38.68418265645574 21.26831964947518 14.467920965605112 0 0 0
5186 1729 2 0.5897 36.561750991381025 22.84744798574733 11.689513235971232 0 0 0
1018 340 3 -1.1794 42.01001275306709 17.10328089855667 12.491531414206895 0 0 0
1019 340 2 0.5897 41.68203324597457 17.695396354354685 13.168332933363283 0 0 0
1023 341 2 0.5897 46.63938847856619 14.543013744573175 11.852930185454628 0 0 0
1292 431 2 0.5897 41.53174437892488 16.483354701593306 15.765118051453898 0 0 0
799 267 3 -1.1794 39.40007351777518 18.735182435391216 8.769236414833602 0 0 0
1367 456 2 0.5897 38.68156030627655 21.444114517555995 15.408836349195749 0 0 0
761 254 2 0.5897 41.536263085983876 16.272605900183052 8.367446172078722 0 0 0
801 267 2 0.5897 39.35306492511752 19.478142288616937 8.167545163695186 0 0 0
802 268 3 -1.1794 41.97447687086043 17.845467477751363 9.265592418024399 0 0 0
803 268 2 0.5897 41.14011462256594 18.306273910923412 9.177678554853077 0 0 0
804 268 2 0.5897 42.60044320456785 18.38910049426241 8.787198518160924 0 0 0
805 269 3 -1.1794 45.09873967440882 18.240212259971326 8.836578817857813 0 0 0
806 269 2 0.5897 45.44113351050753 17.3532065318855 8.72603797586617 0 0 0
807 269 2 0.5897 44.78880592750434 18.266739249899732 9.741824162153874 0 0 0
838 280 3 -1.1794 42.0807719236118 21.119352137360448 8.924801614375363 0 0 0
839 280 2 0.5897 42.928379781362416 21.54959897729157 8.812192594937933 0 0 0
840 280 2 0.5897 41.95909379572636 21.07335358042931 9.873121993492534 0 0 0
841 281 3 -1.1794 45.00972757357359 20.93445478406423 8.409216216712073 0 0 0
842 281 2 0.5897 44.91149043448699 21.273636871593986 9.298899660156664 0 0 0
843 281 2 0.5897 45.008075435026235 19.982962680353104 8.513580389385693 0 0 0
1055 352 2 0.5897 38.45844905420406 17.407832047173677 12.148766926553632 0 0 0
1057 353 3 -1.1794 44.82569571258942 17.834402527795724 11.609653293988892 0 0 0
1058 353 2 0.5897 45.28271443207245 17.064360276925868 11.947885279059697 0 0 0
1059 353 2 0.5897 43.89991336729449 17.655779223750116 11.774739010294748 0 0 0
1094 365 2 0.5897 39.37764453441649 21.499099630721755 11.756260238675317 0 0 0
1096 366 3 -1.1794 41.95797624189601 21.374358158489844 11.582658638328867 0 0 0
1097 366 2 0.5897 42.88718062668052 21.326328768851237 11.357927241176448 0 0 0
1098 366 2 0.5897 41.93057461256842 21.213681685329103 12.525878701041743 0 0 0
1099 367 3 -1.1794 44.517506469076324 21.0743961091772 11.165746152093641 0 0 0
1100 367 2 0.5897 44.70895132941376 21.973217898373882 11.433514924681774 0 0 0
1101 367 2 0.5897 44.950289118388305 20.53056673793802 11.823910747387924 0 0 0
1324 442 3 -1.1794 41.83977947428068 18.31137355155878 15.411930598501074 0 0 0
1325 442 2 0.5897 42.778525412886175 18.30639309030648 15.598914493287728 0 0 0
1327 443 3 -1.1794 44.53745078837047 18.333321940705485 15.279886388687252 0 0 0
1328 443 2 0.5897 44.96013868686562 18.863518756390988 14.604269705659362 0 0 0
1369 457 3 -1.1794 41.705430381842284 20.753906810451042 14.282099219394418 0 0 0
1370 457 2 0.5897 41.49075138688373 19.84842000469332 14.506241561592963 0 0 0
1371 457 2 0.5897 40.98703083593473 21.26885939972179 14.649465746030927 0 0 0
1372 458 3 -1.1794 45.90056567225286 20.515310500462977 13.687012004335543 0 0 0
1373 458 2 0.5897 46.77412171055737 20.724295993104207 14.017854522556146 0 0 0
1374 458 2 0.5897 45.32779373620651 21.164892366637403 14.09469725399519 0 0 0
4524 1508 2 0.5897 19.358479304083648 23.4107940770411 5.131179359174321 0 0 0
4874 1625 2 0.5897 45.58258435437786 23.307751295477736 8.485603299648835 0 0 0
1329 443 2 0.5897 44.92210162845794 17.462819877713383 15.177410337916392 0 0 0
1103 368 2 0.5897 6.190866697984873 1.8694029138615746 16.36584298099761 0 0 0
1146 382 2 0.5897 5.288856772746704 6.737995460157689 16.847275129310873 0 0 0
1375 459 3 -1.1794 2.7509238147390995 3.4605104258165746 17.92029484006083 0 0 0
1376 459 2 0.5897 2.4774911028869187 2.559224912500178 18.09103078605103 0 0 0
1377 459 2 0.5897 3.699726119627867 3.4059177554634186 17.806166376497593 0 0 0
1378 460 3 -1.1794 5.532446252459657 2.7895342261310043 17.941390559789337 0 0 0
1379 460 2 0.5897 6.198569704641606 2.2806839091973674 18.40354017395574 0 0 0
1380 460 2 0.5897 5.825093637859334 3.6973250315495614 18.022045313347405 0 0 0
1414 472 3 -1.1794 3.2181569634830702 6.1595352360539435 18.01603849953831 0 0 0
1415 472 2 0.5897 2.8711027648347014 5.271142125403493 18.09692665732816 0 0 0
1416 472 2 0.5897 4.121714848689038 6.093257049300509 18.32494316707338 0 0 0
1417 473 3 -1.1794 6.058165504111001 5.482394170655076 18.17607459408985 0 0 0
1418 473 2 0.5897 6.9505983627613945 5.649233591085945 17.872825256913252 0 0 0
1419 473 2 0.5897 6.091181501611296 5.643020299165398 19.11912346037244 0 0 0
1672 558 3 -1.1794 2.886787321785442 6.4104783678841315 21.36042257846435 0 0 0
1673 558 2 0.5897 3.080743666799779 6.122493884818024 20.4684151640362 0 0 0
1674 558 2 0.5897 1.9764543587081875 6.151580775687545 21.503593089776597 0 0 0
1675 559 3 -1.1794 6.279872035305019 6.136980333307773 20.73329158880894 0 0 0
1676 559 2 0.5897 7.1896173876751925 6.101153215605514 21.028777020745387 0 0 0
1677 559 2 0.5897 5.764584643561648 6.114733094528162 21.539651228268934 0 0 0
4176 1392 2 0.5897 39.76217122353843 19.711797602015643 0.4919091034802479 0 0 1
9001 0 1 0 5.53307216106047 1.2199087451016342 21.696255728749794 0 0 0
5871 1957 2 0.5897 39.36737349596022 22.704361355123584 18.084205765588003 0 0 0
1148 383 2 0.5897 9.130470155807938 6.056669986409105 16.273259623672107 0 0 0
1381 461 3 -1.1794 8.690409561492727 3.1167603575494613 18.33027990314741 0 0 0
1382 461 2 0.5897 8.660869651038228 2.800602356663042 17.427283017321937 0 0 0
1383 461 2 0.5897 9.622757702187219 3.2319004595645664 18.513859444067577 0 0 0
1384 462 3 -1.1794 11.79153188286192 3.691618275697633 17.85446231705616 0 0 0
1385 462 2 0.5897 11.789012034516395 3.180928901067766 17.044880128861085 0 0 0
1386 462 2 0.5897 11.711552784046608 3.0390154240008505 18.550123885294923 0 0 0
1387 463 3 -1.1794 15.654486216510454 3.2659887338368416 17.842486128658194 0 0 0
1388 463 2 0.5897 14.957197516570785 3.465174817501534 17.217709792659477 0 0 0
1389 463 2 0.5897 15.19506800333159 3.0487353234184136 18.653638415887777 0 0 0
1420 474 3 -1.1794 8.687678320294863 5.850892389752087 18.00190888025173 0 0 0
1421 474 2 0.5897 9.570074489387315 6.147969828514636 18.22406592943382 0 0 0
1422 474 2 0.5897 8.748424794107537 4.895624255639899 18.00402618416101 0 0 0
1423 475 3 -1.1794 11.350526010513413 6.363402002017309 17.808330829733485 0 0 0
1424 475 2 0.5897 11.742679889087793 5.953049372025404 17.037579900566538 0 0 0
1425 475 2 0.5897 11.606219708698038 5.798263264058826 18.537351269055065 0 0 0
1642 548 3 -1.1794 8.890749640606025 3.1051142073610403 20.969035156429005 0 0 0
1643 548 2 0.5897 8.698942179148544 3.0046284859128 20.03664815759377 0 0 0
1644 548 2 0.5897 9.812554403558984 2.860961733743394 21.0520905867673 0 0 0
1645 549 3 -1.1794 11.643530630521193 2.606900127384879 20.553062782901154 0 0 0
1646 549 2 0.5897 12.036757054475936 1.9692710834132658 21.148910250919023 0 0 0
1647 549 2 0.5897 11.638212398079276 3.4262709698029377 21.047871430490588 0 0 0
1648 550 3 -1.1794 14.829573761310066 3.2588449298625433 21.211434321802802 0 0 0
1649 550 2 0.5897 15.731288797143815 2.9382970660687855 21.23120177670848 0 0 0
1650 550 2 0.5897 14.493698895757854 3.084872972364061 22.090725903175812 0 0 0
1678 560 3 -1.1794 11.696143426164983 5.994604339863886 21.33421557918887 0 0 0
1679 560 2 0.5897 11.90471979694327 6.894988040133291 21.08514365656477 0 0 0
1680 560 2 0.5897 10.949129350302853 6.076525294490433 21.92708203468527 0 0 0
1681 561 3 -1.1794 15.74834998371228 5.785877188313927 21.423704401562816 0 0 0
1682 561 2 0.5897 15.133844133770456 6.519769089384703 21.419370901166996 0 0 0
1683 561 2 0.5897 15.2187531389032 5.027959326866082 21.176071983399645 0 0 0
1916 639 2 0.5897 8.652643815171306 3.0743653718502184 22.81401418409328 0 0 0
1965 655 2 0.5897 12.521164439952836 5.910405378037868 23.077058540459404 0 0 0
9012 0 1 0 14.597633112773305 7.040639655887086 18.143500775675165 0 0 0
1968 656 2 0.5897 15.700267924042324 6.0830471991238015 23.216079086461992 0 0 0
1390 464 3 -1.1794 18.095774237409195 2.5019087101010036 18.461139091378115 0 0 0
1391 464 2 0.5897 18.28394363592763 3.428752330507048 18.313541572469735 0 0 0
1392 464 2 0.5897 17.14618123295285 2.431310803848993 18.363563972975392 0 0 0
1393 465 3 -1.1794 21.309831665825918 1.8771756941170739 18.606997642538175 0 0 0
1394 465 2 0.5897 22.218629520443123 2.068732565370763 18.37542855989446 0 0 0
1395 465 2 0.5897 20.817774309371217 2.0394671365048245 17.802154249382404 0 0 0
1397 466 2 0.5897 24.42222895636657 2.968431902573139 18.585817264134327 0 0 0
1426 476 3 -1.1794 17.485727114095386 5.283189501075244 17.94194776476047 0 0 0
1427 476 2 0.5897 17.47045219387948 5.889640702045589 17.201531634429255 0 0 0
1428 476 2 0.5897 16.70743368353241 4.738930617112647 17.822471650347346 0 0 0
1431 477 2 0.5897 23.93716809287402 6.252324743912112 18.460201976434316 0 0 0
1651 551 3 -1.1794 17.762229019944403 3.012514525449844 21.219590503303326 0 0 0
1652 551 2 0.5897 17.87194484121823 2.4765147062986514 20.434162088234697 0 0 0
1653 551 2 0.5897 18.03601653861834 3.8897216593386417 20.95167478739444 0 0 0
1654 552 3 -1.1794 20.770458797576996 2.7873953294200415 21.136905226021216 0 0 0
1655 552 2 0.5897 21.012342087751268 2.3374962999807694 20.327389979690057 0 0 0
1656 552 2 0.5897 19.831937463215414 2.953270363709617 21.048056563642447 0 0 0
1684 562 3 -1.1794 18.26222935933062 5.850488368626541 20.459414552268246 0 0 0
1685 562 2 0.5897 18.186980582925443 5.840706616737644 19.50522705590536 0 0 0
1686 562 2 0.5897 17.358830421774986 5.8010039625776955 20.77191014721235 0 0 0
1689 563 2 0.5897 22.51599679284036 5.891460470760863 20.370633480238265 0 0 0
1925 642 2 0.5897 18.122715018731174 2.7899160092888424 23.078458800462453 0 0 0
1928 643 2 0.5897 21.149830917324916 3.043826593659898 22.95372127112535 0 0 0
9056 0 1 0 20.789413262170847 5.297624130431079 18.585102492564207 0 0 0
1724 575 2 0.5897 17.757740361060467 7.72460846121516 20.68528174672185 0 0 0
1122 374 2 0.5897 24.187638980022786 3.56659923439982 15.329715502025698 0 0 0
1163 388 2 0.5897 27.223438226801722 5.540011144662988 15.273150335575766 0 0 0
1396 466 3 -1.1794 24.527066641205963 3.059515302696635 17.638745606718043 0 0 0
1398 466 2 0.5897 24.721051299727552 2.173628962146982 17.33246631364049 0 0 0
1399 467 3 -1.1794 30.12184805296658 3.0583934598987934 18.527643239976666 0 0 0
1400 467 2 0.5897 29.80000211036405 3.1217932099580192 17.628406100091187 0 0 0
1401 467 2 0.5897 29.34460332726825 3.190123007577998 19.070570622565086 0 0 0
1429 477 3 -1.1794 24.35723489774819 6.64844111838118 17.696743679087586 0 0 0
1430 477 2 0.5897 24.99654076828404 5.996561270195833 17.409387777129027 0 0 0
1432 478 3 -1.1794 26.504493534319852 4.7302602746587805 17.706569031115443 0 0 0
1433 478 2 0.5897 26.142346063972163 3.863995631784711 17.892760725085964 0 0 0
1434 478 2 0.5897 27.222920026461853 4.563927605611837 17.09629983741815 0 0 0
1657 553 3 -1.1794 23.853897314478377 2.6677236268642406 20.252042021237116 0 0 0
1658 553 2 0.5897 22.95103467755445 2.892149310142406 20.477217856189295 0 0 0
1659 553 2 0.5897 24.38796517146756 3.2411082390071164 20.801800111580846 0 0 0
1660 554 3 -1.1794 27.81519318418505 2.962984182744575 20.381567878774284 0 0 0
1661 554 2 0.5897 27.626570696128727 2.0560776770558697 20.14037499378482 0 0 0
1662 554 2 0.5897 27.03917176375491 3.2496190568707157 20.86308957266641 0 0 0
1687 563 3 -1.1794 23.34550047311004 6.36118339687475 20.283939544239477 0 0 0
1688 563 2 0.5897 23.995934419182536 5.772180107951541 20.66635723154189 0 0 0
1690 564 3 -1.1794 25.752466691850696 5.000427912858201 21.125676760440292 0 0 0
1691 564 2 0.5897 26.097720851304 5.646305053386594 21.742016763436638 0 0 0
1692 564 2 0.5897 26.368206317203853 5.014837714172903 20.39294954117541 0 0 0
1693 565 3 -1.1794 30.560314546645948 5.831069421998857 21.762494975505504 0 0 0
1694 565 2 0.5897 31.46691963768245 5.6258605858047295 21.534044065093568 0 0 0
1695 565 2 0.5897 30.064719145145727 5.056324622851974 21.49718871604222 0 0 0
4199 1400 2 0.5897 17.6093944268545 23.23734060825967 3.748920327692666 0 0 0
9031 0 1 0 28.064517980720638 6.9416824038177944 19.875930586776615 0 0 0
1930 644 3 -1.1794 24.218737051898195 3.563191092157776 23.360313611553174 0 0 0
5809 1937 3 -1.1794 19.995355497240638 0.21630891609430705 16.269936198357826 0 1 0
1131 377 2 0.5897 32.91557598018303 2.420616882328895 16.923849246458854 0 0 0
1132 378 3 -1.1794 36.27479428391338 2.6963516180605334 15.769955359628678 0 0 0
1402 468 3 -1.1794 32.86450487905091 3.849536147496176 18.36540820306852 0 0 0
1403 468 2 0.5897 33.23458314314019 3.8166051964933754 19.247558602581424 0 0 0
1404 468 2 0.5897 31.98718499002502 3.4783967181479256 18.459200769694533 0 0 0
1405 469 3 -1.1794 36.53704880737753 2.968396589421926 18.41826014661579 0 0 0
1406 469 2 0.5897 36.54108163153493 2.938877515718606 17.461523923607967 0 0 0
1407 469 2 0.5897 35.96037981203862 2.2499482633270413 18.678099847179247 0 0 0
1410 470 2 0.5897 38.332608681750614 2.9876755637355643 18.34107349014903 0 0 0
1435 479 3 -1.1794 32.80712806836381 6.5530752030582 18.161400165403105 0 0 0
1436 479 2 0.5897 32.70007628499846 6.3595695956068665 17.230096066438215 0 0 0
1437 479 2 0.5897 33.11755464555723 5.731944640783381 18.54299121735041 0 0 0
1438 480 3 -1.1794 36.29547573622446 6.670360226545647 18.038791577872683 0 0 0
1439 480 2 0.5897 36.00523392023569 6.039744533286231 17.379765632562965 0 0 0
1440 480 2 0.5897 36.832232682780536 6.156776439085757 18.642409799455354 0 0 0
1663 555 3 -1.1794 36.112517240650874 3.1251514916350995 21.383687963242604 0 0 0
1664 555 2 0.5897 35.68854773234485 3.7458217905488485 20.791024514795087 0 0 0
1665 555 2 0.5897 37.033325268566415 3.1345618098517227 21.1224298016861 0 0 0
1666 556 3 -1.1794 38.66473885666997 2.987722343228754 21.080262113352795 0 0 0
1668 556 2 0.5897 38.91187522830289 2.9701328883219498 22.004841568040487 0 0 0
1696 566 3 -1.1794 33.2448963464956 5.576077747348039 21.15725150158318 0 0 0
1697 566 2 0.5897 33.47781858310207 5.887602961750343 22.031855471876074 0 0 0
1698 566 2 0.5897 33.05027729721972 6.372263404150874 20.6628382642814 0 0 0
1699 567 3 -1.1794 37.56707310569585 5.380872213482958 19.946174166036165 0 0 0
1700 567 2 0.5897 38.1162152209861 4.617959138888768 20.126836842582296 0 0 0
1701 567 2 0.5897 37.628368424793386 5.913821996459598 20.73891579782958 0 0 0
5838 1946 2 0.5897 1.3129012202608084 22.7466716118434 17.424186965156192 0 0 0
1409 470 2 0.5897 39.264979484280325 2.3942628312273695 17.30645220547643 0 0 0
6173 2058 2 0.5897 9.481476071432198 23.11684198479658 20.522961287698877 0 0 0
1137 379 2 0.5897 39.22400072972666 3.8926225478603413 15.156521379905557 0 0 0
1176 392 2 0.5897 37.9232486386978 6.137936464922421 15.417947846412869 0 0 0
1408 470 3 -1.1794 39.25039534132857 2.9717376948959258 18.069696517000306 0 0 0
1411 471 3 -1.1794 41.995549505601396 3.513456220965324 17.878098739662168 0 0 0
1412 471 2 0.5897 42.04545197568735 3.25915239057573 16.956647809576292 0 0 0
1413 471 2 0.5897 41.11810373064304 3.2476944479691876 18.15322246781518 0 0 0
1441 481 3 -1.1794 41.301667500959155 6.635291528534452 18.090597761192903 0 0 0
1442 481 2 0.5897 41.49669541087458 6.010100776880939 17.392505864173902 0 0 0
1443 481 2 0.5897 40.357373459854294 6.556783418133064 18.226158906419364 0 0 0
1444 482 3 -1.1794 44.9667457961896 6.407681560290805 17.305906264133416 0 0 0
1445 482 2 0.5897 44.336653769910306 5.712476144183113 17.116419925203388 0 0 0
1446 482 2 0.5897 44.429664076774664 7.18896634908077 17.43769869623243 0 0 0
1667 556 2 0.5897 39.022374276129746 2.175876773288575 20.720768674056483 0 0 0
1669 557 3 -1.1794 44.92105029092819 2.599601079635469 21.22032960400701 0 0 0
1670 557 2 0.5897 44.69236542622553 1.8810107854601554 20.63078514817242 0 0 0
1671 557 2 0.5897 45.49340975842412 3.163736110681526 20.700341213024295 0 0 0
1702 568 3 -1.1794 42.96366174852137 4.693830554972992 20.000731452131614 0 0 0
1703 568 2 0.5897 42.40903432512709 5.473507868223298 20.027625815046985 0 0 0
1704 568 2 0.5897 42.73999845123596 4.2686554894391655 19.17282292705937 0 0 0
1705 569 3 -1.1794 45.599208110211215 5.480094365173101 20.046444385708956 0 0 0
1706 569 2 0.5897 44.68163034444121 5.212075120088259 20.095926262722102 0 0 0
1707 569 2 0.5897 45.7000065449909 5.82855397741504 19.16064134662943 0 0 0
4170 1390 2 0.5897 32.772336118478975 19.434793274521606 0.7651654468454641 0 0 1
1953 651 2 0.5897 44.88478408779589 3.428552631199033 22.8830911893818 0 0 0
9004 0 1 0 44.33670066606733 6.757838779165031 22.892874728079594 0 0 0
9025 0 1 0 40.4063465727008 6.616321071552689 21.79342531773844 0 0 0
1257 419 2 0.5897 1.9481626639076988 15.60410440439459 16.33298671605323 0 0 0
1447 483 3 -1.1794 3.087314996967162 8.850012323396555 18.21307698359827 0 0 0
1448 483 2 0.5897 2.7532584847544714 7.953515226493496 18.18256375615734 0 0 0
1449 483 2 0.5897 3.177901835253764 9.040717526072113 19.14670294675965 0 0 0
1450 484 3 -1.1794 5.7953618709466035 9.229400497556925 17.50578278552198 0 0 0
1451 484 2 0.5897 4.860578390347226 9.112456223377922 17.67529827464042 0 0 0
1452 484 2 0.5897 5.855585300212789 9.336267544755914 16.556475502025037 0 0 0
1486 496 3 -1.1794 1.2803802627764622 11.530266684279697 18.15718249927488 0 0 0
1487 496 2 0.5897 1.4699860371368927 12.045453299675534 18.941315330945244 0 0 0
1488 496 2 0.5897 1.6382750367690662 10.663114350175265 18.34741916472743 0 0 0
1489 497 3 -1.1794 6.692854953450246 11.562710329967478 18.479647002395254 0 0 0
1490 497 2 0.5897 6.533280309432753 10.639731893961565 18.676822959081942 0 0 0
1491 497 2 0.5897 6.563234948969313 11.631943088811584 17.533794509887585 0 0 0
1525 509 3 -1.1794 1.4869866712935051 15.755125359396962 18.17012090709782 0 0 0
1526 509 2 0.5897 2.1496214063247785 15.52104882683311 18.820009213712282 0 0 0
1527 509 2 0.5897 0.7471917479582263 16.0753070570805 18.686278419535704 0 0 0
1528 510 3 -1.1794 6.721239215251754 15.602436618717492 18.177098164443894 0 0 0
1530 510 2 0.5897 7.528809415752732 15.24879419138719 17.804271939424453 0 0 0
1708 570 3 -1.1794 3.1435082748192973 9.066815313539614 20.800924244094777 0 0 0
1709 570 2 0.5897 3.055859766279718 8.129326772316304 20.97315917022787 0 0 0
1710 570 2 0.5897 3.035636179392768 9.479375023344495 21.657889634821643 0 0 0
1711 571 3 -1.1794 5.86993094716572 8.900522216013002 21.033050516343135 0 0 0
1712 571 2 0.5897 4.921845216328965 8.771687313760964 21.005343991333643 0 0 0
1713 571 2 0.5897 6.234314451625376 8.01882525654845 20.955156910759996 0 0 0
1747 583 3 -1.1794 2.8112041700572683 12.315055085524696 20.757799688500707 0 0 0
1748 583 2 0.5897 2.544318310447309 12.150367266382283 21.662168438486077 0 0 0
1749 583 2 0.5897 3.62984013635271 11.82936660746182 20.656933887562303 0 0 0
1750 584 3 -1.1794 5.961734621343112 11.610448719174137 21.06831110209855 0 0 0
1751 584 2 0.5897 6.0470643004597875 11.69957378837189 20.11909701317204 0 0 0
1752 584 2 0.5897 5.998356426528531 10.666873072646911 21.225013830687864 0 0 0
1789 597 3 -1.1794 2.8945191679667324 15.286309201559833 20.50132231939467 0 0 0
1790 597 2 0.5897 2.638487013901678 14.465673795383069 20.922317560714347 0 0 0
1791 597 2 0.5897 2.369409645912797 15.955359407988196 20.94048491393688 0 0 0
1792 598 3 -1.1794 5.662635687563306 14.386357604902669 20.502525829082675 0 0 0
1793 598 2 0.5897 5.591477749886727 13.462259065802277 20.741712526634224 0 0 0
4865 1622 2 0.5897 35.51599947041472 23.425573070004344 8.817337416467346 0 0 0
2048 683 2 0.5897 6.254114588736181 12.411344632390383 22.683849915364707 0 0 0
2121 707 2 0.5897 6.277523637286618 16.99001269384134 22.941795036396023 0 0 0
9060 0 1 0 4.2245908805666605 13.35625626382033 17.543215980166007 0 0 0
1529 510 2 0.5897 6.581719780169828 15.092298360253023 18.974924037626305 0 0 0
1794 598 2 0.5897 4.757528339753388 14.696059191551516 20.469386493302405 0 0 0
4155 1385 2 0.5897 17.932843559172785 19.941081884340434 0.5261388456227402 0 0 1
1224 408 2 0.5897 9.276672394038298 12.074777010224729 15.665810252771447 0 0 0
1453 485 3 -1.1794 8.749748704767752 9.10783887610524 17.73834971479366 0 0 0
1454 485 2 0.5897 7.961581100204387 8.587432762272977 17.582781985181406 0 0 0
1455 485 2 0.5897 8.704615566577385 9.340368647559682 18.665779004126673 0 0 0
1456 486 3 -1.1794 12.221636269004938 9.13278188549803 17.500832457700184 0 0 0
1457 486 2 0.5897 11.523574703583034 9.735470738172532 17.75716807498863 0 0 0
1458 486 2 0.5897 11.886635086939856 8.265993272143165 17.730362839158158 0 0 0
1492 498 3 -1.1794 9.257464473023653 11.909485094171258 17.673232037008546 0 0 0
1493 498 2 0.5897 9.24947723355025 11.070134449868569 17.213168518382403 0 0 0
1494 498 2 0.5897 8.362071443148206 12.0155635004833 17.994557979952187 0 0 0
1495 499 3 -1.1794 11.941600130967634 12.528386970042574 17.846095299826867 0 0 0
1496 499 2 0.5897 11.950628155909056 12.50869056859144 16.889140625725545 0 0 0
1497 499 2 0.5897 11.04605500753012 12.28700339416443 18.08266369605373 0 0 0
1498 500 3 -1.1794 14.459436104771841 12.683459337214975 18.650629610216978 0 0 0
1499 500 2 0.5897 15.026886687030366 12.015297084840373 18.2661938180076 0 0 0
1500 500 2 0.5897 13.574332123266363 12.421135030281912 18.397630618172734 0 0 0
1531 511 3 -1.1794 9.643393901410787 15.127929630922447 18.41036474801865 0 0 0
1532 511 2 0.5897 9.627039017617172 14.703278311487704 17.55267266368202 0 0 0
1533 511 2 0.5897 10.54302470664313 15.014721599864602 18.71709056492333 0 0 0
1534 512 3 -1.1794 12.511433442783828 15.076804434595863 19.124764901736008 0 0 0
1535 512 2 0.5897 12.374937132375306 14.175582969990126 18.83252835792029 0 0 0
1536 512 2 0.5897 12.643786432928163 15.57349014870038 18.31728867790295 0 0 0
1537 513 3 -1.1794 15.072224691050677 15.375211440155342 18.080558857822474 0 0 0
1538 513 2 0.5897 14.955098881660108 14.426472294034483 18.031494239659132 0 0 0
1539 513 2 0.5897 14.515242169200597 15.648402643755626 18.80950932081237 0 0 0
1714 572 3 -1.1794 9.167482488820411 8.91430891572577 20.653729017122004 0 0 0
1715 572 2 0.5897 8.860637035426429 8.533268661058925 21.476459700508595 0 0 0
1716 572 2 0.5897 9.016232184068661 9.85421203998191 20.753415034013475 0 0 0
1717 573 3 -1.1794 11.954779980092802 8.737412278563442 20.87454174014689 0 0 0
1718 573 2 0.5897 11.956128227040843 8.991543247112114 21.79738903206504 0 0 0
1719 573 2 0.5897 11.04614467534971 8.850846607676498 20.59571137327073 0 0 0
1720 574 3 -1.1794 14.573567000588211 8.268113068842434 21.697451458319822 0 0 0
1722 574 2 0.5897 13.876693437021974 8.35599626964592 21.047163122146273 0 0 0
1753 585 3 -1.1794 8.787277511736045 11.559555550254753 21.239153691612767 0 0 0
1754 585 2 0.5897 7.885078585848689 11.81942220437504 21.0527716512551 0 0 0
1755 585 2 0.5897 9.244404100934878 12.383489558843122 21.407676374608144 0 0 0
1756 586 3 -1.1794 12.072826191008064 12.075899699042717 20.983630102195555 0 0 0
1757 586 2 0.5897 11.8639168238794 11.202391904281793 20.652612270223898 0 0 0
1758 586 2 0.5897 11.999281614211176 11.996075448039331 21.93465688443292 0 0 0
1795 599 3 -1.1794 9.517155791351545 14.250458737563036 21.331565983902436 0 0 0
1796 599 2 0.5897 9.172018088126283 14.728232069408353 22.085783681243456 0 0 0
1797 599 2 0.5897 9.160705681037784 14.711183241299299 20.572021419667053 0 0 0
1798 600 3 -1.1794 11.883767204376838 15.531990299932335 21.718426229695073 0 0 0
1799 600 2 0.5897 12.439912765665332 15.235860221137425 20.997842612466208 0 0 0
1800 600 2 0.5897 11.0646013414707 15.050487954472846 21.602863821273775 0 0 0
9008 0 1 0 35.17883685646632 23.454089120764067 17.097391067651863 0 0 0
1721 574 2 0.5897 15.368867852436063 8.530479652530106 21.233886847443088 0 0 0
1197 399 2 0.5897 20.635927092940328 8.794939356862804 16.238782647910938 0 0 0
1459 487 3 -1.1794 18.648407953316383 7.787594179592024 17.616477240814223 0 0 0
1460 487 2 0.5897 19.575950958344137 7.921978957625593 17.810993574508235 0 0 0
1461 487 2 0.5897 18.187047723030872 8.246239739569136 18.318633052732977 0 0 0
1462 488 3 -1.1794 21.327691077735093 8.357306706211627 17.938699405526666 0 0 0
1463 488 2 0.5897 22.199700048856606 8.739424670223842 18.037785328264818 0 0 0
1464 488 2 0.5897 21.21504503128192 7.811419859078436 18.716870489186437 0 0 0
1501 501 3 -1.1794 17.492554478386065 13.598357867196189 19.527193747091882 0 0 0
1502 501 2 0.5897 17.3502262103956 13.089828799179115 18.728837880716952 0 0 0
1503 501 2 0.5897 17.790271153792713 12.955779597343664 20.171157670611567 0 0 0
1542 514 2 0.5897 18.04282799263237 15.22134312893602 18.335133135092267 0 0 0
1543 515 3 -1.1794 21.385699124108502 14.688728360316471 18.832984543195476 0 0 0
1544 515 2 0.5897 20.98435218184545 15.54203635474739 18.668611422660508 0 0 0
1545 515 2 0.5897 22.261274719739 14.75804303801427 18.452464978393003 0 0 0
1723 575 3 -1.1794 17.322277086069384 8.576980743344595 20.693344579142007 0 0 0
1725 575 2 0.5897 17.34349656251289 8.848643246949123 21.610939772394218 0 0 0
1759 587 3 -1.1794 18.22719801923353 12.367272385624338 21.73605296436667 0 0 0
1760 587 2 0.5897 17.862199040794952 12.87466948610791 22.461005287249254 0 0 0
1761 587 2 0.5897 17.549661086961738 11.723790202519107 21.528432428955668 0 0 0
1762 588 3 -1.1794 21.780106538885 12.884749510701285 21.129861596348864 0 0 0
1763 588 2 0.5897 21.207839215933998 12.516153975914468 21.802824847681336 0 0 0
1764 588 2 0.5897 21.255815637282463 12.860492833430143 20.32938514936865 0 0 0
1801 601 3 -1.1794 18.089747434862435 15.557288704417655 21.22876322669114 0 0 0
1802 601 2 0.5897 17.742587568077692 14.94667693411778 20.578482509875215 0 0 0
1804 602 3 -1.1794 20.936699701143805 15.645642410343681 21.347638434444274 0 0 0
1805 602 2 0.5897 21.336177679291616 15.569600763744186 20.481112377879413 0 0 0
1806 602 2 0.5897 21.677414245453598 15.747772639450806 21.94525297929933 0 0 0
2091 697 2 0.5897 17.664793140308355 15.589577920895978 23.03838634924418 0 0 0
9011 0 1 0 14.763651485077443 12.065089155975734 23.045516610136062 0 0 0
9014 0 1 0 20.57077511663478 9.51188055982822 22.173538351788412 0 0 0
9038 0 1 0 19.94037220767676 11.160093764901752 18.67602478067936 0 0 0
9040 0 1 0 16.564942301207623 10.641397351019657 17.134796536941405 0 0 0
9054 0 1 0 19.22454356547061 13.569753497573043 16.094335305947975 0 0 0
1506 502 2 0.5897 22.41359047695964 11.847279604359283 17.441681792804197 0 0 0
1803 601 2 0.5897 19.028205261325457 15.37079529220593 21.256129864501965 0 0 0
1200 400 2 0.5897 27.075475033724477 9.864150172118032 16.399914444501007 0 0 0
1203 401 2 0.5897 30.264643721633977 9.082147941176007 15.582431163018823 0 0 0
1465 489 3 -1.1794 23.95018155978044 9.199696919269734 18.232560478704247 0 0 0
1466 489 2 0.5897 24.05698961157794 8.25281883087773 18.32336680821178 0 0 0
1467 489 2 0.5897 24.843926148826665 9.542305777393725 18.224123889222046 0 0 0
1468 490 3 -1.1794 26.737541732014368 9.604157543718188 18.39374312396713 0 0 0
1469 490 2 0.5897 26.702886225087713 8.64845258712411 18.434468371782668 0 0 0
1470 490 2 0.5897 26.62319909524553 9.88732386336283 19.300922360659552 0 0 0
1471 491 3 -1.1794 30.251768248420206 7.832407615621992 17.369434712126353 0 0 0
1472 491 2 0.5897 31.168417959575788 7.6408175782300916 17.567625673853026 0 0 0
1473 491 2 0.5897 29.792750570773965 7.691920763154681 18.197564192529647 0 0 0
1504 502 3 -1.1794 23.111780637349945 12.487919643392917 17.577115859065902 0 0 0
1505 502 2 0.5897 23.604566524731926 12.151232123158943 18.325471280824097 0 0 0
1507 503 3 -1.1794 26.22155279897482 12.658494489968144 18.170448095607096 0 0 0
1508 503 2 0.5897 26.75860412041514 12.393551190768106 18.917183289176936 0 0 0
1509 503 2 0.5897 26.575076300591007 12.161969406282822 17.432399430135696 0 0 0
1546 516 3 -1.1794 24.075157094743517 15.175546560550284 17.65702940894816 0 0 0
1547 516 2 0.5897 24.852993123054134 15.19678572670118 18.214482072210814 0 0 0
1548 516 2 0.5897 23.985934233473138 14.256590960392353 17.404457855847294 0 0 0
1549 517 3 -1.1794 26.74973325610529 15.250325534063538 18.56780092793613 0 0 0
1550 517 2 0.5897 26.698486919912643 14.319812184668569 18.349281981695388 0 0 0
1726 576 3 -1.1794 26.101237240273573 9.812060622508646 21.13061906044719 0 0 0
1727 576 2 0.5897 26.25924123998245 10.754398920004432 21.187758833919474 0 0 0
1728 576 2 0.5897 26.353187286494826 9.473937835443538 21.98993622652278 0 0 0
1729 577 3 -1.1794 30.90304679589916 8.593409436279588 20.74598539024784 0 0 0
1730 577 2 0.5897 30.3020737617671 8.311973184540301 21.43580921180568 0 0 0
1731 577 2 0.5897 30.652600970142327 9.49923417184891 20.564352003426865 0 0 0
1765 589 3 -1.1794 24.173843503232103 11.722544530696087 20.635187755416347 0 0 0
1766 589 2 0.5897 24.044190926366163 10.800434312721869 20.85684958928427 0 0 0
1767 589 2 0.5897 23.31009697974914 12.119820030623645 20.746298088252292 0 0 0
1768 590 3 -1.1794 27.024203193357355 12.471597597222958 20.79826473568084 0 0 0
1769 590 2 0.5897 26.084688482180763 12.484257600280904 20.61555271320538 0 0 0
1770 590 2 0.5897 27.08379646325013 12.51948605485701 21.752406795393735 0 0 0
1771 591 3 -1.1794 30.048554596906932 11.373242362794345 20.660728838625353 0 0 0
1772 591 2 0.5897 29.89963887164491 12.317731249130373 20.616041700786802 0 0 0
1773 591 2 0.5897 29.17066974695188 10.991741915924887 20.663489286192803 0 0 0
1807 603 3 -1.1794 29.06153718465019 16.546616823141648 19.23898805619357 0 0 0
1808 603 2 0.5897 28.25888915632028 16.583801161171685 19.759187489577084 0 0 0
1809 603 2 0.5897 29.767024227749246 16.546828124874082 19.885920944833064 0 0 0
9055 0 1 0 29.72020533921927 12.212875755527952 17.199798949951013 0 0 0
9058 0 1 0 30.519589176314515 14.480413878865376 21.891900507920354 0 0 0
1551 517 2 0.5897 27.481698894431023 15.579397859985917 18.046102248099963 0 0 0
1242 414 2 0.5897 32.84748760516816 12.302597314090587 16.17516270616997 0 0 0
9043 0 1 0 32.834222535534494 9.909923201814076 17.8935933876672 0 0 0
1248 416 2 0.5897 38.610272777049786 12.879689092256552 14.668209574639407 0 0 0
1474 492 3 -1.1794 35.919543701356965 9.234219670225727 18.02230156770553 0 0 0
1475 492 2 0.5897 36.38808966045201 8.40028675830595 18.057695145499373 0 0 0
1476 492 2 0.5897 35.0645542143622 9.013619573143496 17.652760597196004 0 0 0
1479 493 2 0.5897 37.6277903085129 9.402347636444823 17.69429276416266 0 0 0
1510 504 3 -1.1794 32.87998509782551 13.279149403222647 17.957203030126802 0 0 0
1511 504 2 0.5897 33.80152173838606 13.08104898441373 18.123809362622815 0 0 0
1512 504 2 0.5897 32.41142293745982 12.871714386923815 18.685679267698614 0 0 0
1513 505 3 -1.1794 35.64896179909937 11.978086539170185 18.1804792021809 0 0 0
1514 505 2 0.5897 35.729092930319005 11.024960435912146 18.143566414839036 0 0 0
1515 505 2 0.5897 36.48642329163423 12.302335754728604 17.849188623203958 0 0 0
1516 506 3 -1.1794 38.4985543930699 12.144814237207711 17.733903417928747 0 0 0
1518 506 2 0.5897 38.62763904879956 12.237221590436697 18.677847192275028 0 0 0
1552 518 3 -1.1794 33.87763429330265 15.602624481848485 16.777398283986088 0 0 0
1554 518 2 0.5897 33.60626196009157 14.778319368869886 17.18126829692252 0 0 0
1555 519 3 -1.1794 39.46018515167612 15.185301814858697 18.466288677793994 0 0 0
1556 519 2 0.5897 39.106211481746215 15.116362922679311 19.352957837313305 0 0 0
1732 578 3 -1.1794 33.64496088025265 8.437071709763321 20.800842712736397 0 0 0
1733 578 2 0.5897 32.69193180950344 8.511596421565056 20.751716892682428 0 0 0
1734 578 2 0.5897 33.929594768129355 8.392861212758742 19.88801160075245 0 0 0
1735 579 3 -1.1794 36.4757131660462 8.649002016863781 20.824824563811628 0 0 0
1736 579 2 0.5897 35.67927446573259 8.91147176562272 21.28637352594169 0 0 0
1737 579 2 0.5897 36.24309478988969 8.698387547478738 19.897634203444216 0 0 0
1739 580 2 0.5897 38.20254771709761 9.020153215391801 20.66255359728597 0 0 0
1774 592 3 -1.1794 33.003485236418406 12.273355021729737 21.097585274317854 0 0 0
1775 592 2 0.5897 33.726424691146164 12.083718255559507 21.69560620275649 0 0 0
1776 592 2 0.5897 32.3811457934608 11.5600859499692 21.23961353938024 0 0 0
1777 593 3 -1.1794 35.815938310343796 12.015021736699955 21.01340657431245 0 0 0
1778 593 2 0.5897 35.66615023340602 12.058249797178757 20.068987391714884 0 0 0
1779 593 2 0.5897 36.74970956585324 12.1982873200792 21.116930139205476 0 0 0
1780 594 3 -1.1794 38.75789077582516 12.1487095355018 20.408503924636218 0 0 0
1782 594 2 0.5897 38.92133762955654 11.211746798075149 20.516297558154072 0 0 0
1810 604 3 -1.1794 33.682071541056814 15.072240104191561 20.34974982381513 0 0 0
1811 604 2 0.5897 34.44772576418796 15.213810405010873 20.906493564088738 0 0 0
1812 604 2 0.5897 33.30750423278621 14.248469655811979 20.66173367447714 0 0 0
1813 605 3 -1.1794 36.39684537331755 15.531977058692828 20.851953680019015 0 0 0
1814 605 2 0.5897 37.29133511896497 15.19123043820597 20.84839377091818 0 0 0
1815 605 2 0.5897 36.03200041850587 15.257169717545773 20.010763416456314 0 0 0
1816 606 3 -1.1794 39.0736400995 15.41368172643492 21.22765239064074 0 0 0
1817 606 2 0.5897 39.16293125344754 15.549542491140668 22.170945526407383 0 0 0
5504 1835 2 0.5897 17.663828666823044 23.257988195417276 14.459386367486879 0 0 0
4851 1617 2 0.5897 21.242924889023435 23.447155004913878 8.367233863097395 0 0 0
2105 702 2 0.5897 35.88286134753509 14.876499918662402 23.248216568422585 0 0 0
1477 493 3 -1.1794 38.58107015513316 9.315815967415261 17.69554854206357 0 0 0
1478 493 2 0.5897 38.82251083548479 9.334394728578983 18.62161148625698 0 0 0
1738 580 3 -1.1794 38.999442805643845 9.394045685986406 20.286529061294907 0 0 0
1251 417 2 0.5897 41.51362079266574 12.016373370951067 16.132770495162692 0 0 0
1296 432 2 0.5897 45.29280992070873 15.219319403865835 15.918949799420766 0 0 0
1480 494 3 -1.1794 42.1730227301285 9.284001785887273 17.95575068585154 0 0 0
1481 494 2 0.5897 41.520395369716795 8.589135613686713 17.8693153003614 0 0 0
1482 494 2 0.5897 42.56810693040824 9.136630768511345 18.815066118480917 0 0 0
1483 495 3 -1.1794 45.45472583692045 9.406651271480095 18.196981692442428 0 0 0
1484 495 2 0.5897 45.94887756057984 8.655817950841199 17.867899346977705 0 0 0
1485 495 2 0.5897 45.726371822641404 9.490791339911002 19.110962387035393 0 0 0
1517 506 2 0.5897 38.800010418649514 11.258112556508069 17.536125385962283 0 0 0
1519 507 3 -1.1794 42.27537041422436 11.897730101816903 17.909589934037346 0 0 0
1520 507 2 0.5897 42.12956111406995 10.953003145134232 17.859966171275833 0 0 0
1521 507 2 0.5897 42.24822304595289 12.095906982591233 18.845656445990862 0 0 0
1522 508 3 -1.1794 45.031430128836185 12.199204409323563 18.229815913311032 0 0 0
1523 508 2 0.5897 45.50140043902335 11.36552812469053 18.21129262563834 0 0 0
1524 508 2 0.5897 44.153391846099424 11.986803657430077 17.913325109333776 0 0 0
1557 519 2 0.5897 39.12603542817466 14.410928503124486 18.01360547129594 0 0 0
1558 520 3 -1.1794 42.53842092987828 15.676473898117774 17.900348038582504 0 0 0
1559 520 2 0.5897 42.09557272412921 15.320075300131245 17.130219228149603 0 0 0
1560 520 2 0.5897 41.92496517055238 15.528185203384101 18.620010772306152 0 0 0
1561 521 3 -1.1794 45.301537044225576 15.072699565489971 18.28301698974053 0 0 0
1562 521 2 0.5897 45.36491440976948 14.118052564222547 18.25361904227037 0 0 0
1563 521 2 0.5897 44.366424535573515 15.254148733540116 18.188822114028337 0 0 0
1740 580 2 0.5897 39.683280042853085 9.193690474624304 20.925634676485576 0 0 0
1741 581 3 -1.1794 42.4785662776085 9.377512748412293 20.73956987015499 0 0 0
1742 581 2 0.5897 42.18729013001181 10.26912486050535 20.548733998605886 0 0 0
1743 581 2 0.5897 42.579229446766504 9.356445413427759 21.69122907080296 0 0 0
1744 582 3 -1.1794 45.744321623619435 9.025152429544137 20.740385049717414 0 0 0
1745 582 2 0.5897 46.04270061439559 8.167407277669193 21.042833151701583 0 0 0
1746 582 2 0.5897 44.791073528758275 8.947571463563229 20.701267317988055 0 0 0
1781 594 2 0.5897 39.28783310566125 12.564561044303828 21.088548499195156 0 0 0
1783 595 3 -1.1794 42.07939357634839 12.458296604138871 20.52018087565097 0 0 0
1784 595 2 0.5897 42.063265272507856 13.415295741326862 20.531335062065917 0 0 0
1785 595 2 0.5897 42.89365295218616 12.226774427662303 20.96695915820481 0 0 0
1786 596 3 -1.1794 44.90995987433693 11.866264497892624 20.924855349675273 0 0 0
1787 596 2 0.5897 45.40268750703585 11.076171982220329 21.146677810174616 0 0 0
1788 596 2 0.5897 44.96767603541875 11.925265570692718 19.97121964547517 0 0 0
1819 607 3 -1.1794 42.46357609454907 15.066899045464327 21.09452619505003 0 0 0
1820 607 2 0.5897 42.524040675722425 14.733171605604884 21.98962500914941 0 0 0
1822 608 3 -1.1794 45.326384190238755 15.199472245183436 20.79854496077949 0 0 0
1823 608 2 0.5897 45.513542928134214 15.090737074386265 19.866139434444502 0 0 0
1824 608 2 0.5897 44.37121497990306 15.236180289083311 20.848905064234682 0 0 0
1821 607 2 0.5897 42.22432468731672 15.987982127101409 21.19746593908877 0 0 0
1564 522 3 -1.1794 3.1252354754904896 18.32107364798193 18.169726726383807 0 0 0
1565 522 2 0.5897 2.674661758446147 17.940686579430235 17.415723517043002 0 0 0
1566 522 2 0.5897 2.660519725885582 17.969855166356247 18.92927706727839 0 0 0
1567 523 3 -1.1794 5.8207671175187405 18.259604847155607 17.743246625759806 0 0 0
1568 523 2 0.5897 6.101212244679186 17.383961504183695 18.009387798561132 0 0 0
1569 523 2 0.5897 4.870828304562304 18.25342157951331 17.860761839910687 0 0 0
1603 535 3 -1.1794 1.2374748217071223 20.44211841604342 17.596617641754268 0 0 0
1604 535 2 0.5897 1.4048009220361561 20.43677595097633 16.654171046747713 0 0 0
1605 535 2 0.5897 1.9053661163581868 19.862047810237673 17.96222960320604 0 0 0
1606 536 3 -1.1794 6.497464915894164 20.99703102942406 17.577821989689706 0 0 0
1607 536 2 0.5897 5.959218663682602 20.26907758108988 17.88863856766959 0 0 0
1608 536 2 0.5897 7.3872383264985375 20.770085243935977 17.84806383726633 0 0 0
1825 609 3 -1.1794 1.6331575674532788 17.926584996306072 20.353525196876166 0 0 0
1826 609 2 0.5897 2.500043510863176 17.931116214123662 20.75938229275762 0 0 0
1827 609 2 0.5897 1.3006432523328677 18.81406676481437 20.487845777823754 0 0 0
1828 610 3 -1.1794 4.465743376578749 18.267345567878625 20.80293011410277 0 0 0
1829 610 2 0.5897 4.963661651168119 18.47329237853463 20.01179479074902 0 0 0
1830 610 2 0.5897 5.123795231797023 18.226678088323666 21.496865082164245 0 0 0
1867 623 3 -1.1794 1.8230729906781427 20.431781559121138 21.972424320676183 0 0 0
1868 623 2 0.5897 2.690979181038333 20.691851010638445 21.66366117481827 0 0 0
1869 623 2 0.5897 1.9953583902446284 19.8751358653255 22.731829236360994 0 0 0
1870 624 3 -1.1794 6.501125294218683 20.180794526043584 20.858478023363674 0 0 0
1871 624 2 0.5897 6.158150989307282 21.02483222471019 21.15207762412043 0 0 0
1872 624 2 0.5897 7.441488055298955 20.32667585289185 20.755192072875904 0 0 0
5492 1831 2 0.5897 5.637471914804467 23.344806733675245 14.714128250395449 0 0 0
9022 0 1 0 3.8616503588062994 22.4513512562805 19.59198990884981 0 0 0
9030 0 1 0 7.987087517822954 17.257539929199186 20.816282550238324 0 0 0
1338 446 2 0.5897 7.660851887057642 21.62958289502484 14.892052695993968 0 0 0
1343 448 2 0.5897 14.494203853403922 21.04586426653765 15.630246827830701 0 0 0
9062 0 1 0 11.81375467758378 15.359916673959455 15.500035322160526 0 0 0
1570 524 3 -1.1794 9.095736922456581 17.949926563481604 17.266205857426336 0 0 0
1571 524 2 0.5897 8.423483620945683 18.376996611557345 17.797165612929856 0 0 0
1572 524 2 0.5897 8.988043779574243 17.01636109704569 17.44811290215892 0 0 0
1573 525 3 -1.1794 11.609148354448925 18.384906860538376 18.064339851011663 0 0 0
1574 525 2 0.5897 11.96301960336357 18.385086983472004 17.174954219610665 0 0 0
1575 525 2 0.5897 10.7126784332145 18.064162120878823 17.96587059504282 0 0 0
1576 526 3 -1.1794 15.205290427162602 17.922595108765062 17.347979486172107 0 0 0
1578 526 2 0.5897 15.145384004598858 16.96812790035316 17.307523639324454 0 0 0
1609 537 3 -1.1794 9.437172811617927 21.636773771514587 17.87499204786486 0 0 0
1610 537 2 0.5897 9.208496869804057 21.593736808724614 16.946504952216067 0 0 0
1611 537 2 0.5897 10.382577056798828 21.488502385426752 17.896431224858635 0 0 0
1612 538 3 -1.1794 11.9452615158348 20.913287629323335 18.88807874583254 0 0 0
1613 538 2 0.5897 11.685181913285147 20.012472893761604 18.695404771473314 0 0 0
1614 538 2 0.5897 12.719426069732538 21.06097175867294 18.34485656646549 0 0 0
1615 539 3 -1.1794 14.333975521090196 20.430953469619176 17.56691297619842 0 0 0
1617 539 2 0.5897 14.477450099016426 19.519327644134133 17.312776639574665 0 0 0
1831 611 3 -1.1794 9.855616556735114 19.65864127007878 22.286345345133878 0 0 0
1832 611 2 0.5897 9.031790977597137 19.94911403250003 22.677713161140527 0 0 0
1833 611 2 0.5897 10.434369684985146 19.50349591888908 23.032807995647243 0 0 0
1834 612 3 -1.1794 12.393354113223825 18.377588668115827 21.175570845730913 0 0 0
1835 612 2 0.5897 11.977051798312894 17.632175683777756 21.608334959091067 0 0 0
1836 612 2 0.5897 12.301436249744619 18.194276723038154 20.240594875929183 0 0 0
1837 613 3 -1.1794 15.052490652537847 18.04672238090064 20.66873928057554 0 0 0
1838 613 2 0.5897 15.132397025067599 17.703913733201624 19.77861063066179 0 0 0
1839 613 2 0.5897 14.113278638738883 18.02246016089974 20.851840973229734 0 0 0
1873 625 3 -1.1794 8.8427470868181 21.200120619338847 20.384897885807664 0 0 0
1874 625 2 0.5897 9.188119596297469 21.24282357901257 19.493198097806307 0 0 0
1875 625 2 0.5897 9.5241212716098 20.750721697530196 20.884902454997114 0 0 0
1876 626 3 -1.1794 12.396471855464782 21.05268640717224 21.761329230974045 0 0 0
1877 626 2 0.5897 12.194673020263984 20.12247210174603 21.66028331367414 0 0 0
1878 626 2 0.5897 12.396147132153285 21.396734654170242 20.868097798776375 0 0 0
1879 627 3 -1.1794 15.075834767256207 20.561673698364192 21.93309008781037 0 0 0
1880 627 2 0.5897 15.056238672414873 19.634961055752168 21.69423569591212 0 0 0
1881 627 2 0.5897 14.163296290504436 20.78008323073333 22.122305888455543 0 0 0
2129 710 2 0.5897 14.942975386717501 17.309085554538346 23.19612893537208 0 0 0
9039 0 1 0 12.340342273962806 22.578550768128004 15.739639481945613 0 0 0
1616 539 2 0.5897 14.778367581775091 20.51778019121008 18.410244766613587 0 0 0
1308 436 2 0.5897 17.66127075403955 19.066961732131087 15.956887116365374 0 0 0
4198 1400 3 -1.1794 17.281869548261422 23.30685431996139 2.8521889743582687 0 0 0
1540 514 3 -1.1794 17.683246399622167 15.9470383017626 17.824937707956533 0 0 0
1541 514 2 0.5897 16.734454149065865 15.835345437705529 17.884517904796873 0 0 0
1577 526 2 0.5897 16.14511271547804 18.104123799799936 17.3517106823551 0 0 0
1311 437 2 0.5897 19.861172370544878 17.1079554352193 16.9867212947879 0 0 0
1579 527 3 -1.1794 17.89154877274017 18.91133132118901 17.658472281594033 0 0 0
1580 527 2 0.5897 18.347621936402998 18.154306867052817 17.29085417555628 0 0 0
1581 527 2 0.5897 17.734310958119906 18.676006268595128 18.572873832892007 0 0 0
1582 528 3 -1.1794 20.196435334780954 17.16823158459806 19.08129867816276 0 0 0
1583 528 2 0.5897 19.269052014174367 16.983025623770907 19.22925406790027 0 0 0
1584 528 2 0.5897 20.253862443481147 18.123701350027606 19.084677493325295 0 0 0
1618 540 3 -1.1794 18.57953365103129 21.518479251493396 18.26670914261402 0 0 0
1619 540 2 0.5897 18.168253994774616 20.78759736529716 17.805306388310758 0 0 0
1620 540 2 0.5897 18.353773160052818 21.379208385045605 19.18641979678029 0 0 0
1621 541 3 -1.1794 21.079146272479125 22.040886671221372 19.436607624745584 0 0 0
1622 541 2 0.5897 21.46806119733744 22.83976757276677 19.08056324906151 0 0 0
1623 541 2 0.5897 20.290334617463415 21.903571509033355 18.912056339577163 0 0 0
1840 614 3 -1.1794 18.020461507982805 18.145565639826085 20.21096555652471 0 0 0
1841 614 2 0.5897 17.83653459933545 17.384140196144934 20.761088500394983 0 0 0
1842 614 2 0.5897 18.43495310855316 18.774147120054426 20.80199411441203 0 0 0
1843 615 3 -1.1794 20.517756642427013 18.515970836333096 21.764974611951555 0 0 0
1844 615 2 0.5897 20.825460035356198 18.00047481239511 21.01944531135931 0 0 0
1845 615 2 0.5897 20.71624858514792 17.974845127348186 22.529183785297587 0 0 0
1882 628 3 -1.1794 18.185453569089628 20.75035441631891 20.82042743697333 0 0 0
1883 628 2 0.5897 17.290895150028323 20.484259880158753 21.03301001211695 0 0 0
1884 628 2 0.5897 18.46444708291397 21.275149024361813 21.5707511760098 0 0 0
1885 629 3 -1.1794 21.464131205753425 20.963108144751693 21.850360917680508 0 0 0
1886 629 2 0.5897 21.203281003534453 21.452707862098475 21.070309012240706 0 0 0
1887 629 2 0.5897 21.04185005823423 20.1099094302096 21.750549559596664 0 0 0
9052 0 1 0 22.007828948956753 20.25436349285409 16.701247362736048 0 0 0
9057 0 1 0 23.45668059924863 18.18679813807918 19.607317197031403 0 0 0
9071 0 1 0 15.787527217504586 22.716982906654362 19.566557865284576 0 0 0
1353 451 2 0.5897 24.161062567588658 21.340246904601713 15.633800340991751 0 0 0
1312 438 3 -1.1794 27.86299812351378 16.921167413700246 16.276595502222975 0 0 0
1585 529 3 -1.1794 24.663066082825125 17.352574685271588 16.42265043434228 0 0 0
1586 529 2 0.5897 24.303670401590487 16.593423379948064 16.881732012093504 0 0 0
1587 529 2 0.5897 25.16747772023348 17.819306983018596 17.088954961118567 0 0 0
1588 530 3 -1.1794 26.46409312683355 18.25167001611341 18.331454965305497 0 0 0
1589 530 2 0.5897 27.052905248708925 17.687572246854863 17.83012987522886 0 0 0
1590 530 2 0.5897 26.279750592098846 17.756910906121238 19.12986825124183 0 0 0
1591 531 3 -1.1794 30.086313193835508 18.29736449991072 17.66110344043542 0 0 0
1592 531 2 0.5897 30.228008028624107 18.388912275050956 16.71888616629556 0 0 0
1593 531 2 0.5897 29.483505589442608 17.558285073326832 17.74244341038949 0 0 0
1624 542 3 -1.1794 24.592200405118874 21.429314644445455 18.92506450033247 0 0 0
1625 542 2 0.5897 24.07236923777467 21.96376211274637 18.32475390601877 0 0 0
1626 542 2 0.5897 25.391422288420827 21.229434563024505 18.43769980656975 0 0 0
1627 543 3 -1.1794 27.41977621820279 20.84972002139234 18.04259194889596 0 0 0
1628 543 2 0.5897 27.173424721120405 19.939846776884952 18.208945210681502 0 0 0
1629 543 2 0.5897 28.366092588861314 20.8202145915699 17.901714237192483 0 0 0
1630 544 3 -1.1794 30.194265062492036 21.00225291622977 17.857130161132204 0 0 0
1631 544 2 0.5897 30.195842258774636 20.07668893715088 18.101183822481293 0 0 0
1632 544 2 0.5897 30.420353724123316 21.005575104168642 16.92701921456336 0 0 0
1846 616 3 -1.1794 24.447400408294804 17.4062565470988 22.835903982261584 0 0 0
1847 616 2 0.5897 24.466698628692654 18.251271606212498 23.28513556210468 0 0 0
1848 616 2 0.5897 25.23298690433277 17.407206923642896 22.28901716959169 0 0 0
1849 617 3 -1.1794 27.150518494431147 17.366520599707275 21.041352480243837 0 0 0
1850 617 2 0.5897 27.586761942590986 18.15742698392404 20.72450769796838 0 0 0
1851 617 2 0.5897 27.51503804342426 17.225023797039096 21.91504323350095 0 0 0
1888 630 3 -1.1794 24.123753323537443 21.204762922812417 21.440590014811757 0 0 0
1889 630 2 0.5897 23.190775159857406 21.03632573935707 21.572545928877332 0 0 0
1890 630 2 0.5897 24.245167865146296 21.153317412856122 20.492516413473826 0 0 0
1891 631 3 -1.1794 27.2094584316861 21.462677919735814 21.8690857469333 0 0 0
1892 631 2 0.5897 26.346431859519033 21.332565041902185 21.47603569665813 0 0 0
1893 631 2 0.5897 27.82415632108199 21.13665770841033 21.211750664822947 0 0 0
1894 632 3 -1.1794 29.008620529155788 19.217996596125783 20.11988206141813 0 0 0
1895 632 2 0.5897 29.75095582321305 19.45901728228167 20.674029449062665 0 0 0
1896 632 2 0.5897 29.301391297540537 18.434902273792844 19.653747229500663 0 0 0
5861 1954 2 0.5897 27.122914519398773 22.783452859294602 18.28977337182484 0 0 0
5865 1955 2 0.5897 29.935931801369914 22.775080140899174 18.223806317684417 0 0 0
6189 2063 2 0.5897 27.082436246452563 23.280427215929098 21.44754861230011 0 0 0
9045 0 1 0 30.479979955169824 21.245027725157083 21.716155132694166 0 0 0
9083 0 1 0 14.622873834922585 0.7352535396925401 0.30393013794603274 0 0 1
6194 2065 2 0.5897 36.07938566223842 23.217550185717634 20.322331099190617 0 0 0
1553 518 2 0.5897 33.49549119334529 16.280314235828264 17.335015120598555 0 0 0
1594 532 3 -1.1794 32.854656610279704 18.041219327608207 17.843015989203817 0 0 0
1595 532 2 0.5897 33.17616547559599 18.69192829323703 18.467068316802536 0 0 0
1596 532 2 0.5897 31.901477494311468 18.0881702920873 17.917029836840353 0 0 0
1598 533 2 0.5897 40.09589453138996 18.20455014230727 18.519824831793496 0 0 0
1633 545 3 -1.1794 35.91037823834893 20.22040385005391 18.073692422276743 0 0 0
1634 545 2 0.5897 36.50940375296631 19.537293654656995 18.37495752357239 0 0 0
1635 545 2 0.5897 36.04695989459167 20.258974139221827 17.127071543471082 0 0 0
1852 618 3 -1.1794 31.398716790710974 16.794679183337742 20.593708306275087 0 0 0
1853 618 2 0.5897 32.237502659440544 16.53018974980275 20.215930497969246 0 0 0
1854 618 2 0.5897 31.561601320674473 16.833658669809946 21.53614172220341 0 0 0
1855 619 3 -1.1794 36.8468144951571 18.359445120029278 20.735525564890274 0 0 0
1856 619 2 0.5897 36.70173430541239 17.426300937508852 20.891810546603132 0 0 0
1857 619 2 0.5897 37.23283642123374 18.681993398901774 21.549885034872304 0 0 0
1859 620 2 0.5897 38.606689863698534 18.354578324318037 20.138516836474924 0 0 0
1897 633 3 -1.1794 33.43619823140399 21.930256368586143 19.182313451849808 0 0 0
1898 633 2 0.5897 33.831984229238635 22.127315157885917 20.031285190621066 0 0 0
1899 633 2 0.5897 34.11517794513066 21.452256935628874 18.70614640643878 0 0 0
1900 634 3 -1.1794 36.951495494703245 21.65332170051267 20.617028837222737 0 0 0
1901 634 2 0.5897 37.774915628571414 22.037342087361317 20.315797473537724 0 0 0
1902 634 2 0.5897 36.64118159040516 21.137003938438305 19.87315152795918 0 0 0
1862 621 2 0.5897 41.7965514562499 17.86609534279234 20.383130181453065 0 0 0
9027 0 1 0 33.660367983051415 19.3278709720544 21.526112389613534 0 0 0
9048 0 1 0 36.49032622622149 16.965329898715414 17.656205994936087 0 0 0
1323 441 2 0.5897 39.002165989688045 18.428185947666396 16.05145075280192 0 0 0
6196 2066 3 -1.1794 39.26397862835036 22.88204343030989 21.065534188899264 0 0 0
9049 0 1 0 44.422537010207016 21.950771136034586 16.389289157863786 0 0 0
1907 636 2 0.5897 46.993413451978114 20.930953626420003 22.475590828935204 0 0 0
1906 636 3 -1.1794 46.11488101105105 20.63940209718514 22.231849166864414 0 0 0
9017 0 1 0 42.474723592391726 23.223878998692662 21.864535212918174 0 0 0
1905 635 2 0.5897 40.72832951915465 20.297263787750012 21.08904391192111 0 0 0
1904 635 2 0.5897 42.027967983606885 19.53800602806503 20.926677553797614 0 0 0
1326 442 2 0.5897 41.423343245503474 18.28989971035529 16.273528834502606 0 0 0
1903 635 3 -1.1794 41.397944596577425 20.07229217540562 20.443106604761432 0 0 0
1863 621 2 0.5897 43.20940385954395 17.667685155277436 20.88946677124296 0 0 0
5869 1957 3 -1.1794 39.276513086970375 22.240632920658786 17.251780962699456 0 0 0
5873 1958 2 0.5897 41.60878372757538 22.800922415608948 17.904724628200327 0 0 0
5870 1957 2 0.5897 40.013208082968895 21.62968647255821 17.235756972459942 0 0 0
2153 718 2 0.5897 41.82331333128582 17.685950058547764 22.95223659323699 0 0 0
1908 636 2 0.5897 46.11614157915599 20.647898096322056 21.274687931492924 0 0 0
1866 622 2 0.5897 45.781829576823135 17.60977190702949 21.076476634502445 0 0 0
1599 533 2 0.5897 39.88588498971355 16.972707255791363 17.665217183732434 0 0 0
1865 622 2 0.5897 45.29370706515041 18.876948193204974 21.745726949414795 0 0 0
1597 533 3 -1.1794 40.185141342835394 17.88096366006114 17.623410551996525 0 0 0
1600 534 3 -1.1794 44.44553050206441 18.39168651327834 18.08407433202088 0 0 0
1601 534 2 0.5897 44.89451605452186 17.57597403371955 18.30601356860988 0 0 0
1602 534 2 0.5897 44.72411449973649 18.582973250040435 17.188511395436812 0 0 0
1636 546 3 -1.1794 41.264585118858484 20.62213467932928 17.78868851112223 0 0 0
1637 546 2 0.5897 41.933910960992044 19.97606037508363 17.563251553496787 0 0 0
1638 546 2 0.5897 41.18029306382514 20.55840789188173 18.740037879809552 0 0 0
1639 547 3 -1.1794 46.05618290839285 20.643324016228217 19.12066333882528 0 0 0
1640 547 2 0.5897 46.81796327834055 20.4290703259871 18.582128494285286 0 0 0
1641 547 2 0.5897 45.3696185379187 20.05254248780422 18.811085181084408 0 0 0
1818 606 2 0.5897 39.43947232697541 16.206444482856963 20.835317661647842 0 0 0
1858 620 3 -1.1794 39.50125772739352 18.03894372711675 20.266402387759047 0 0 0
1860 620 2 0.5897 39.615716033805214 18.020524226197196 21.216555886122112 0 0 0
1861 621 3 -1.1794 42.29257208774815 17.57991255710625 21.150133955605014 0 0 0
1957 653 3 -1.1794 5.265036594952831 6.577644606596631 23.132622825212046 0 0 0
5507 1836 2 0.5897 20.383783567185382 23.10344221460488 15.543175450119364 0 0 0
1937 646 2 0.5897 28.952231798618502 2.8568114487242298 23.454892337903367 0 0 0
2087 696 2 0.5897 11.939926980474347 14.99128345394578 23.399547088175385 0 0 0
4194 1398 2 0.5897 11.354894729125503 23.231395163514183 2.142707808627787 0 0 0
2071 691 3 -1.1794 42.20483359255003 11.56895135405356 23.38807396767359 0 0 0
2169 723 2 0.5897 27.148042749852536 20.839042411600072 23.43399499195352 0 0 0
4543 1515 3 -1.1794 39.361568111182976 23.275474879327383 5.023054713702084 0 0 0
5514 1838 2 0.5897 27.032958951392153 23.276420197573454 14.516601833991423 0 0 0
2073 691 2 0.5897 41.689249810162 12.20182127625403 22.888192861369834 0 0 0
5853 1951 2 0.5897 18.19116009031955 23.427521183443538 17.16387848135828 0 0 0
2060 687 2 0.5897 25.01927130772674 12.409578998695727 22.90414470504314 0 0 0
2093 698 2 0.5897 23.79302362207911 16.01319274407204 23.439640847922018 0 0 0
2069 690 2 0.5897 39.38244798693529 11.280043935940398 23.494529513655706 0 0 0
2013 671 2 0.5897 14.464129413389532 8.7972401205664 23.405547474747806 0 0 0
2119 707 3 -1.1794 6.196428856127301 17.923068807590173 23.13943500224699 0 0 0
2117 706 2 0.5897 3.6953012744877998 18.29044699760067 23.36614810537499 0 0 0
2177 726 2 0.5897 39.3632598547711 20.23840215985072 23.29770283972581 0 0 0
1934 645 2 0.5897 27.164719032428295 3.957550871426999 23.303968042990004 0 0 0
1960 654 3 -1.1794 9.738633477868015 5.918145942491398 23.14634565464377 0 0 0
1962 654 2 0.5897 9.362851481111795 5.063893804229715 23.359120100303706 0 0 0
1932 644 2 0.5897 23.768445765252157 2.725998442445727 23.248161658604598 0 0 0
5472 1824 2 0.5897 26.38761708221832 0.11096240122079494 12.384809563006748 0 1 0
1977 659 2 0.5897 24.029756578646378 6.823306108655014 23.027194233202167 0 0 0
1940 647 2 0.5897 31.93247081892839 3.4290374565918222 23.16673404090767 0 0 0
5193 1731 2 0.5897 41.85490912473033 23.336656479914488 11.496315624850554 0 0 0
2070 690 2 0.5897 38.23211699104443 12.228238518679351 23.230786016003098 0 0 0
2068 690 3 -1.1794 39.18643939605704 12.196028764993978 23.29759239124134 0 0 0
4853 1618 2 0.5897 23.944292095336955 23.487905540606924 9.699489918118369 0 0 0
4867 1623 3 -1.1794 40.16436719349769 23.322824651916267 9.39576857060288 0 0 0
6186 2062 2 0.5897 23.295487752979135 23.491688392314206 21.120800034946626 0 0 0
1933 645 3 -1.1794 26.80263156847371 3.080590055376921 23.430710091027112 0 0 0
1949 650 2 0.5897 42.894335735369395 3.005327451503675 23.31296999965254 0 0 0
1987 663 3 -1.1794 36.11953291610955 6.169996307494862 23.40632574742961 0 0 0
2007 669 2 0.5897 8.827676219144257 9.988607202409035 23.4249416403639 0 0 0
2116 706 3 -1.1794 2.749311611706146 18.148030661536943 23.39859694158799 0 0 0
1931 644 2 0.5897 25.1491024881411 3.338283251575945 23.35203444499939 0 0 0
2150 717 2 0.5897 38.19385705431535 17.98883356310971 23.429776034092693 0 0 0
6491 2164 2 0.5897 32.46233710985671 22.80539363382273 23.312495058624542 0 0 0
2151 717 2 0.5897 39.69853294161649 18.15505011332464 23.444531241410388 0 0 0
5815 1939 3 -1.1794 27.231719924255415 0.08181289239428935 14.95219791879971 0 1 0
4028 1343 2 0.5897 15.062328576843376 12.41557390274075 0.4139191588228094 0 0 1
4038 1346 2 0.5897 22.940435692474743 10.850264184623418 0.19339228904205943 0 0 1
4075 1359 3 -1.1794 24.60002447638903 15.447255277801506 0.27758713902217347 0 0 1
4076 1359 2 0.5897 25.454564407263778 15.871061506751872 0.35747682108240053 0 0 1
4169 1390 2 0.5897 32.75270563180229 20.82767832507895 0.17239177924741536 0 0 1
4849 1617 3 -1.1794 20.604513929525634 23.471550192541606 9.080023069399582 0 0 0
5525 1842 2 0.5897 42.041268328538585 23.383823671699872 14.904344701761445 0 0 0
5455 1819 3 -1.1794 12.903961973776886 0.021497143442822164 12.091075645348939 0 1 0
5810 1937 2 0.5897 20.8755194747284 0.11126027908002811 15.908677264426272 0 1 0
5475 1825 2 0.5897 29.878162015492432 0.2627558170335931 11.389347510033796 0 1 0
1989 663 2 0.5897 35.19909079010833 6.429951256501854 23.444290098013255 0 0 0
2057 686 2 0.5897 22.038120383089854 13.37367211081111 23.353224146673384 0 0 0
2059 687 3 -1.1794 25.71095453390338 12.015714842382488 23.435818786632822 0 0 0
2064 688 2 0.5897 32.84435999021742 12.77428994972957 23.46041583015251 0 0 0
2159 720 2 0.5897 18.70411389590826 22.24444297904149 23.484138435179 0 0 0
3905 1302 2 0.5897 9.487114466204318 2.827816263892631 0.21823145254652587 0 0 1
4065 1355 2 0.5897 9.690881370479559 15.358418347734967 0.1825056084295511 0 0 1
1909 637 3 -1.1794 2.6145121831013203 3.3728248481050276 24.023294270273528 0 0 0
1911 637 2 0.5897 2.6260003690491667 2.6998666646412746 24.703902250982022 0 0 0
1912 638 3 -1.1794 6.142645762671034 4.136021229690792 24.30650082863627 0 0 0
1913 638 2 0.5897 5.549898360882807 3.4954714105388103 23.913336470795578 0 0 0
1914 638 2 0.5897 7.017171382176475 3.775890625445393 24.15904184707259 0 0 0
1954 652 3 -1.1794 2.74075212169395 6.21143712693928 24.23057710672679 0 0 0
1956 652 2 0.5897 3.561087528496223 6.2442847053994734 23.73843637676759 0 0 0
7460 2487 2 0.5897 37.68200763286542 23.421263996810108 32.36523585997402 0 0 0
8070 2690 2 0.5897 29.39413107484813 23.478395347320173 39.43811079526718 0 0 0
2185 729 3 -1.1794 3.1364744352152174 2.897578520195623 26.88342176036001 0 0 0
2186 729 2 0.5897 3.1231896543768407 2.4677128045493255 27.73856548404971 0 0 0
2187 729 2 0.5897 3.32667872182222 3.8150850098425138 27.07896298466952 0 0 0
2188 730 3 -1.1794 6.330923665404052 2.6695361394314068 27.247497532912966 0 0 0
2189 730 2 0.5897 6.118476369960798 2.8478668593969036 28.163629301830408 0 0 0
2190 730 2 0.5897 5.4813061435278865 2.551476012357943 26.8227106006637 0 0 0
2230 744 3 -1.1794 2.5098470578288303 6.130070425447449 27.018106349714476 0 0 0
2231 744 2 0.5897 2.2675641825689357 6.197102547285214 26.094506065935157 0 0 0
2232 744 2 0.5897 3.4399032581453506 5.9040367107481115 27.00644274151072 0 0 0
2233 745 3 -1.1794 4.969936596272198 5.030153391117596 27.345361916991514 0 0 0
2234 745 2 0.5897 5.601791164047518 4.422437778176954 26.96107918466139 0 0 0
2235 745 2 0.5897 5.3338524879948155 5.24313960531781 28.20468366304458 0 0 0
2485 829 3 -1.1794 2.841062224798235 3.114536701440613 30.159249828232813 0 0 0
2486 829 2 0.5897 2.8025546985275844 2.7385262185732477 31.03866199044316 0 0 0
2487 829 2 0.5897 2.168032623593713 2.644059257115494 29.66740227428501 0 0 0
2488 830 3 -1.1794 5.923675328377418 2.808887766520464 29.964702807977748 0 0 0
2489 830 2 0.5897 5.995453320582043 2.7823926966174617 30.9188400082504 0 0 0
2490 830 2 0.5897 5.775835512931636 1.8981800677736946 29.70977790874409 0 0 0
2524 842 3 -1.1794 3.016434896050427 6.1423556448982914 30.03758289288121 0 0 0
2525 842 2 0.5897 2.9011703744448214 6.097978152069134 29.0883846578496 0 0 0
2526 842 2 0.5897 3.0130253324664817 5.228618965310969 30.322725844934666 0 0 0
2527 843 3 -1.1794 6.008683862747975 5.81800940914257 29.673651687268976 0 0 0
2528 843 2 0.5897 6.345100354091672 4.960178927980403 29.932848548113068 0 0 0
2529 843 2 0.5897 5.247345349091841 5.957387396172972 30.236829914684755 0 0 0
9087 0 1 0 7.178333316839146 6.829387626470088 25.823931751293692 0 0 0
1955 652 2 0.5897 2.5531695453509835 5.277291646714993 24.322320538010054 0 0 0
1915 639 3 -1.1794 8.797187117323086 3.392543595153639 23.705137939585292 0 0 0
1917 639 2 0.5897 9.607397320131069 2.9658105374721826 23.983867444499978 0 0 0
1918 640 3 -1.1794 11.832397586578823 3.0947765969233214 23.674067605002737 0 0 0
1920 640 2 0.5897 11.634893476359165 3.709856296465763 24.38039674002799 0 0 0
1921 641 3 -1.1794 14.430684065528435 2.380615449677666 23.82450251170515 0 0 0
1922 641 2 0.5897 14.47465145168846 1.4268062289719532 23.891931420302704 0 0 0
1923 641 2 0.5897 14.642759239567082 2.6934033431380495 24.70394535706582 0 0 0
2163 721 2 0.5897 21.275643272154266 21.40835960488587 23.597491569428794 0 0 0
1961 654 2 0.5897 9.824229574850852 6.359839664558445 23.991219445020693 0 0 0
2078 693 2 0.5897 3.2324140455642816 15.83159830739989 24.239561144799577 0 0 0
1963 655 3 -1.1794 12.713397530976552 6.331353781860875 23.91496206953455 0 0 0
1964 655 2 0.5897 12.470594703748604 5.67936175350512 24.57237176462752 0 0 0
1966 656 3 -1.1794 15.45034547175171 6.054313449270065 24.139629282856724 0 0 0
1967 656 2 0.5897 14.493290364766418 6.041512449623261 24.128972937582706 0 0 0
2191 731 3 -1.1794 9.024682650038448 2.6867521542538673 26.878067862890475 0 0 0
2192 731 2 0.5897 8.072520100762725 2.784792560798755 26.875592211481592 0 0 0
2193 731 2 0.5897 9.243694556651059 2.493731184221068 27.789664515126876 0 0 0
2194 732 3 -1.1794 12.525425410936014 1.9008874947590408 27.155930401933055 0 0 0
2195 732 2 0.5897 12.443510439731767 1.831034046744527 28.10705798363756 0 0 0
2196 732 2 0.5897 11.639856528447774 2.101254298103874 26.852858257217125 0 0 0
2197 733 3 -1.1794 14.965394175228663 2.8184837172277883 26.41881457517675 0 0 0
2198 733 2 0.5897 14.147977563223238 2.451736674489692 26.755799016464366 0 0 0
2199 733 2 0.5897 15.651662787116779 2.3653533345049627 26.90865110603875 0 0 0
2236 746 3 -1.1794 9.745295411999349 5.304736221284922 27.391564443377433 0 0 0
2237 746 2 0.5897 9.229833209892586 4.547520804913412 27.113793260375783 0 0 0
2238 746 2 0.5897 9.836648188023386 5.1985651504737485 28.338461715818628 0 0 0
2239 747 3 -1.1794 11.954179540820764 4.725582340503261 25.96270269036143 0 0 0
2240 747 2 0.5897 12.700185876712485 4.905630331007229 26.534794560663087 0 0 0
2241 747 2 0.5897 11.187883575027003 4.956766881974219 26.48765608255218 0 0 0
2242 748 3 -1.1794 14.547519421341557 5.377471904348854 26.694867440738644 0 0 0
2243 748 2 0.5897 15.041204132731638 5.626117097818137 25.91340544912938 0 0 0
2244 748 2 0.5897 14.685717502965336 4.433770211986244 26.77586317044529 0 0 0
2491 831 3 -1.1794 9.348107642058888 2.4578583380869894 29.70362306362261 0 0 0
2492 831 2 0.5897 8.523053195501369 2.01873668077325 29.910236144796762 0 0 0
2493 831 2 0.5897 9.21699445096279 3.361883099847495 29.989595581948716 0 0 0
2494 832 3 -1.1794 11.948006929480416 1.781013242625797 29.880045169607843 0 0 0
2495 832 2 0.5897 12.32992326079528 2.647775031691771 30.018232220164307 0 0 0
2496 832 2 0.5897 11.012611574791643 1.946849202181398 29.762717394600585 0 0 0
2497 833 3 -1.1794 15.185855163208409 3.068909654391369 29.427712714613786 0 0 0
2498 833 2 0.5897 16.127099023746695 2.9007205941741385 29.472479835154928 0 0 0
2499 833 2 0.5897 14.798868323565275 2.427668638811658 30.0237686459382 0 0 0
2530 844 3 -1.1794 9.152451557512158 5.143640951275122 30.312507423549622 0 0 0
2531 844 2 0.5897 8.948641528886307 5.353563500041217 31.223894212289114 0 0 0
2532 844 2 0.5897 8.767935652342265 5.861296674648944 29.809168952782457 0 0 0
2533 845 3 -1.1794 12.78352847921605 4.49579495392014 30.019750014582545 0 0 0
2534 845 2 0.5897 12.549905696773392 5.121847026751063 30.70510463625391 0 0 0
2535 845 2 0.5897 13.719173097735954 4.3388351883983445 30.14689185948974 0 0 0
2536 846 3 -1.1794 15.664301942538648 6.116141841252742 29.865305354325557 0 0 0
2537 846 2 0.5897 15.470914887925623 5.628589478224873 30.66600910625459 0 0 0
2538 846 2 0.5897 15.382202189090483 5.536775352365931 29.15750154846955 0 0 0
9096 0 1 0 12.17784187026524 7.359681801778424 27.710179509553967 0 0 0
1919 640 2 0.5897 12.731977941009887 2.8151995411205166 23.843842886978326 0 0 0
1924 642 3 -1.1794 18.367139955073323 2.891749472784093 23.9983060362993 0 0 0
1926 642 2 0.5897 17.602169981010814 2.5852420945274677 24.485241369847625 0 0 0
1927 643 3 -1.1794 21.18872522839115 3.4110077677227664 23.83683974287456 0 0 0
1929 643 2 0.5897 20.298055166289252 3.317924651646523 24.174886384652797 0 0 0
8390 2797 2 0.5897 38.97056700088272 22.591829511669502 40.920072303154505 0 0 0
1969 657 3 -1.1794 18.695251633117646 6.056929965593611 24.097608559218227 0 0 0
1970 657 2 0.5897 17.951628168275594 5.503736279632185 23.858374928014374 0 0 0
1983 661 2 0.5897 30.655450375805817 6.128477513064749 24.078130702610615 0 0 0
1972 658 3 -1.1794 21.343024420396876 5.999424640107777 23.839249232350866 0 0 0
1973 658 2 0.5897 21.519273165435454 5.058613170922156 23.845729165172788 0 0 0
2200 734 3 -1.1794 17.857959009314225 1.2318414533582644 26.807999695605698 0 0 0
2201 734 2 0.5897 18.363711640166898 0.5701005812503777 26.336252727339243 0 0 0
2202 734 2 0.5897 18.00165693510296 1.0297272820268175 27.732517169188664 0 0 0
2203 735 3 -1.1794 20.512204914248432 2.7296685832858745 27.124911250217075 0 0 0
2204 735 2 0.5897 20.627947881577718 2.8238667671284063 28.070406996127492 0 0 0
2205 735 2 0.5897 19.63364904271097 2.3627925485235743 27.02605299072833 0 0 0
2208 736 2 0.5897 22.14526500844138 3.239593583642098 25.93620206464018 0 0 0
2245 749 3 -1.1794 18.373564354001985 7.7765286455428955 29.05891739410177 0 0 0
2246 749 2 0.5897 18.108973940008088 7.02960454180266 29.595879423448228 0 0 0
2247 749 2 0.5897 18.818614323942775 7.385812152369188 28.30691799750024 0 0 0
2248 750 3 -1.1794 20.435961835240686 6.308920223778351 27.17181683166356 0 0 0
2249 750 2 0.5897 19.987548085996167 5.761183771739812 26.527501759561652 0 0 0
2250 750 2 0.5897 21.308249975454057 6.448006403098958 26.803032546075922 0 0 0
2253 751 2 0.5897 22.868856194998934 5.590041760933035 26.333137854749328 0 0 0
2500 834 3 -1.1794 17.819443288496988 2.716707877146788 29.79538360144567 0 0 0
2501 834 2 0.5897 17.970259421370336 3.281365485463685 30.55343951725602 0 0 0
2502 834 2 0.5897 18.670026795091733 2.3123979395513814 29.62428791653622 0 0 0
2503 835 3 -1.1794 20.646568586097285 3.0555487760283935 30.000316720578496 0 0 0
2504 835 2 0.5897 21.53599708737247 2.709524633876742 30.073921499182035 0 0 0
2505 835 2 0.5897 20.765524885211445 3.972644198008023 29.7532999679458 0 0 0
2541 847 2 0.5897 22.767875937681747 6.488983622225916 29.66077472751141 0 0 0
9117 0 1 0 17.77670709387313 4.690597872786695 27.107924655497065 0 0 0
2206 736 3 -1.1794 22.983988927980253 3.671918614371024 26.09704244507455 0 0 0
2251 751 3 -1.1794 23.034975732173425 6.519942117139808 26.487802887596317 0 0 0
2506 836 3 -1.1794 22.75057377416154 1.4359684377924558 30.871328091181873 0 0 0
2508 836 2 0.5897 22.73440286591121 0.5027076527134231 30.659209371892718 0 0 0
1974 658 2 0.5897 20.394577571779195 6.065147295869318 23.72806909283165 0 0 0
8072 2691 2 0.5897 32.26104888931844 23.198411353339868 39.17070122772646 0 0 0
8393 2798 2 0.5897 42.06129636333575 22.91645679560434 41.90252183003415 0 0 0
8069 2690 2 0.5897 29.940088673718915 23.23318068896992 38.0475369001116 0 0 0
7437 2479 2 0.5897 14.314281319384085 21.74941608449864 33.218563532256404 0 0 0
1935 645 2 0.5897 26.929233916674065 2.9010172520437445 24.362352142015443 0 0 0
1936 646 3 -1.1794 29.87504397266521 3.0778962399958454 23.580473447185234 0 0 0
6785 2262 2 0.5897 11.720634528030844 23.49636791169712 28.30983512623381 0 0 0
1938 646 2 0.5897 30.059988280421116 2.8303722300319394 24.486430858383997 0 0 0
1975 659 3 -1.1794 24.305740622429365 6.426861671559218 23.853569678526203 0 0 0
1979 660 2 0.5897 27.478816448135536 5.935784434517207 24.29117531467998 0 0 0
1980 660 2 0.5897 26.034249923223108 6.185234228233022 23.913157402908304 0 0 0
1981 661 3 -1.1794 30.93633443210711 5.465264599417916 24.708594448005538 0 0 0
1982 661 2 0.5897 30.801290580050765 4.632252322519751 24.25683622019242 0 0 0
2207 736 2 0.5897 23.510589173481847 3.469314504827796 25.323818302765336 0 0 0
2209 737 3 -1.1794 27.144520589141784 3.2408142649713927 26.204671633923663 0 0 0
2210 737 2 0.5897 27.222867813165983 4.1924724991625135 26.271312781144868 0 0 0
2211 737 2 0.5897 27.309347855163274 2.923679075584706 27.092640855779575 0 0 0
2212 738 3 -1.1794 30.39488347579073 2.4428073044149308 26.2802298934964 0 0 0
2213 738 2 0.5897 31.207054765896054 2.805587158355529 26.633782962439742 0 0 0
2214 738 2 0.5897 29.812874341729664 2.374924399918184 27.037123910074357 0 0 0
2252 751 2 0.5897 22.825258332396096 6.942931487021741 25.65513821683376 0 0 0
2254 752 3 -1.1794 28.509991603579156 5.684403564521408 25.712105673168445 0 0 0
2255 752 2 0.5897 28.745561111357926 6.352632990886869 26.355695667315228 0 0 0
2256 752 2 0.5897 29.312869116843245 5.539862329371137 25.21137923552107 0 0 0
2507 836 2 0.5897 22.48747590217642 1.4777053776809477 31.790713374443854 0 0 0
2509 837 3 -1.1794 29.3771446980221 2.249453897243537 29.032859191828972 0 0 0
2510 837 2 0.5897 30.17616121833952 2.335222979865189 29.55290543694521 0 0 0
2511 837 2 0.5897 28.95337076803026 1.461127104809885 29.372253529548274 0 0 0
2539 847 3 -1.1794 23.077925223944415 6.487681495984639 30.566368224793443 0 0 0
2540 847 2 0.5897 22.278999786829498 6.482531030471421 31.09355300723495 0 0 0
2542 848 3 -1.1794 26.956803717597598 6.818272294801889 31.21946056234067 0 0 0
2543 848 2 0.5897 26.02837109736275 7.050804426614249 31.232637915057442 0 0 0
2544 848 2 0.5897 27.07987866919561 6.369180361059896 30.383158487616615 0 0 0
2545 849 3 -1.1794 28.420230653076977 4.965375726332076 28.49743385711598 0 0 0
2546 849 2 0.5897 29.269059548876097 5.391267503677056 28.61717292277039 0 0 0
2547 849 2 0.5897 28.495709020163737 4.1406341725196345 28.977367473375917 0 0 0
9075 0 1 0 25.795159620463522 3.218659468203691 29.523466849455204 0 0 0
9116 0 1 0 24.906405826992167 0.8643893393807635 25.936085957573393 0 0 0
9122 0 1 0 25.888863609100373 6.872466117926366 27.643981758581518 0 0 0
1976 659 2 0.5897 24.100332918072443 5.497258021290456 23.754181977887516 0 0 0
9080 0 1 0 31.110007129480053 7.212951403713656 29.123209299448813 0 0 0
1939 647 3 -1.1794 32.64268027506413 3.1204782956715174 23.729429601557374 0 0 0
7117 2373 3 -1.1794 26.293092134563125 23.448887396971905 29.392378297202125 0 0 0
1942 648 3 -1.1794 35.705651534682 3.4885691755372186 24.359468321577296 0 0 0
1944 648 2 0.5897 34.95556165781046 3.157385124308107 23.865590759639787 0 0 0
1945 649 3 -1.1794 39.36336840248576 3.3679834147314507 23.822451675210928 0 0 0
1947 649 2 0.5897 39.325124601935364 3.3275590921636353 24.778032695942198 0 0 0
1984 662 3 -1.1794 33.410964397026 5.768842140782029 23.94217785030207 0 0 0
1985 662 2 0.5897 33.70290964825722 4.864711107334991 23.825786788282674 0 0 0
1986 662 2 0.5897 32.51989327854379 5.691302660994393 24.283076341451277 0 0 0
1971 657 2 0.5897 18.33867639992553 6.945111962496601 24.11239262981107 0 0 0
8389 2797 3 -1.1794 39.13258589649793 23.442618964398154 40.51247085349094 0 0 0
1990 664 3 -1.1794 38.68425411389262 5.921921322782418 24.637708718751448 0 0 0
1992 664 2 0.5897 37.87888037516581 6.354968848495405 24.354732885208445 0 0 0
2215 739 3 -1.1794 32.60886119501622 3.2209417036820565 27.37440633441389 0 0 0
2216 739 2 0.5897 32.941697376397535 4.036651903493695 27.00014851232488 0 0 0
2217 739 2 0.5897 33.20746251175694 2.5471645128187475 27.05202100704969 0 0 0
2218 740 3 -1.1794 36.74472426623759 3.521874937072983 26.839283433261187 0 0 0
2219 740 2 0.5897 36.20826669344612 3.256516352837669 26.09226843126011 0 0 0
2220 740 2 0.5897 36.338305847895306 3.0915391130872147 27.591524847030236 0 0 0
2223 741 2 0.5897 38.534093786200785 3.0331491815040876 26.880216875436172 0 0 0
2257 753 3 -1.1794 33.15101663711202 6.233834053371689 26.735895041729208 0 0 0
2258 753 2 0.5897 33.641647782047 6.392975915524679 25.929553266762667 0 0 0
2259 753 2 0.5897 32.33774106083199 5.821591357008735 26.444569447990386 0 0 0
2260 754 3 -1.1794 36.47444769481493 6.385427786814056 26.97922143051576 0 0 0
2261 754 2 0.5897 36.4204127924146 5.455232206260075 26.760022611171248 0 0 0
2262 754 2 0.5897 36.55663124891767 6.402916401167784 27.932726462191084 0 0 0
2263 755 3 -1.1794 39.55742899966714 5.912004467715141 27.199632333073268 0 0 0
2264 755 2 0.5897 39.27782946047873 5.939609594859848 26.284594635466505 0 0 0
2265 755 2 0.5897 38.861504737082704 6.363762951868269 27.676953260929547 0 0 0
2512 838 3 -1.1794 35.70238846750775 3.219282863869326 29.870068040092733 0 0 0
2513 838 2 0.5897 36.61822012995539 2.976680649016384 30.006553796282535 0 0 0
2514 838 2 0.5897 35.203953563194624 2.5408062661841795 30.325550187350277 0 0 0
2515 839 3 -1.1794 38.49067286538208 3.09298930544202 30.153700799029455 0 0 0
2516 839 2 0.5897 39.00429036687297 3.5360114017417104 29.47830432607094 0 0 0
2517 839 2 0.5897 38.754437234617704 3.515119654484024 30.97129883155756 0 0 0
2548 850 3 -1.1794 33.59663771566342 4.86462063159555 29.927209282384617 0 0 0
2549 850 2 0.5897 33.019172406313594 4.438231702667732 29.293996509813887 0 0 0
2550 850 2 0.5897 34.28708294928606 4.222627931236683 30.092628586019405 0 0 0
2551 851 3 -1.1794 36.868303183262775 5.882023110636062 29.72495045987187 0 0 0
2552 851 2 0.5897 36.775484842024944 4.93213162445156 29.797912415309767 0 0 0
2553 851 2 0.5897 36.01112486051982 6.2268308461157655 29.975120618122904 0 0 0
2555 852 2 0.5897 38.82839233710754 6.594198186319123 29.835655994216193 0 0 0
9142 0 1 0 34.78037313736105 0.9292057355122605 26.23962316234824 0 0 0
2556 852 2 0.5897 39.871734915990906 6.682860107694023 30.92903156537118 0 0 0
1988 663 2 0.5897 36.11465239605869 5.2374961811367315 23.622314460670133 0 0 0
1946 649 2 0.5897 40.27042353109329 3.148981525392528 23.60909506744561 0 0 0
2221 741 3 -1.1794 39.46640760807672 3.241911132744124 26.93887889292276 0 0 0
2554 852 3 -1.1794 39.77378045080425 6.642037359600295 29.977731816833423 0 0 0
1948 650 3 -1.1794 42.06015501052151 3.1486086673049347 23.76000993295728 0 0 0
1950 650 2 0.5897 42.30168182232894 3.315446163850958 24.671087136369366 0 0 0
1951 651 3 -1.1794 44.74376589189354 3.3486647289766793 23.826470040852204 0 0 0
1952 651 2 0.5897 44.94108755172995 2.432638504169218 24.021897636652394 0 0 0
1991 664 2 0.5897 38.71866422017482 5.117350497189724 24.12029764493243 0 0 0
1993 665 3 -1.1794 41.749784523431735 5.68710620253785 24.720146729104385 0 0 0
1994 665 2 0.5897 42.06883001429019 4.952936905855291 24.19532478659984 0 0 0
1995 665 2 0.5897 41.13972215754775 6.147077495635811 24.14353413518194 0 0 0
1996 666 3 -1.1794 46.9417796116814 5.199290084085345 24.895163329157075 0 0 0
1997 666 2 0.5897 46.226033859206986 5.025404570579062 24.28385019119624 0 0 0
1998 666 2 0.5897 46.586418275371905 5.848302946234289 25.502397076098724 0 0 0
2222 741 2 0.5897 39.49267916566355 4.1911631167728025 27.059138462726462 0 0 0
2224 742 3 -1.1794 42.08830144224172 3.313601470684479 26.60600196435514 0 0 0
2225 742 2 0.5897 41.17924922745898 3.036616997530639 26.720612071309482 0 0 0
2226 742 2 0.5897 42.13611093772724 4.1655276992599415 27.039784992676946 0 0 0
2227 743 3 -1.1794 44.91354149968184 3.012774307064799 27.35558765637825 0 0 0
2228 743 2 0.5897 45.309635995134535 3.341898407662195 26.54873065324448 0 0 0
2229 743 2 0.5897 44.00705503439003 2.819546634813937 27.11646882554349 0 0 0
2266 756 3 -1.1794 42.22783810621374 6.061770628473601 27.32034422354819 0 0 0
2267 756 2 0.5897 42.240841999910465 5.931939318708048 26.372079148274256 0 0 0
2268 756 2 0.5897 41.29846938569066 6.064539918095955 27.54946867120049 0 0 0
2269 757 3 -1.1794 45.484541773632685 6.272971248538475 26.96510575998204 0 0 0
2270 757 2 0.5897 44.87134868203814 6.470983211712316 27.67293230287612 0 0 0
2271 757 2 0.5897 45.77631832253035 5.378937758332745 27.14344035403931 0 0 0
2518 840 3 -1.1794 42.25358668695935 3.021104634628236 29.77250012432529 0 0 0
2519 840 2 0.5897 41.813976754192154 2.7840898409235963 30.58907796530786 0 0 0
2520 840 2 0.5897 42.27603086429561 2.2083528127018517 29.267363698898393 0 0 0
2521 841 3 -1.1794 44.998862794008865 3.299092899630468 30.31154848840288 0 0 0
2522 841 2 0.5897 44.06585806769178 3.1457658831309505 30.162469238817483 0 0 0
2523 841 2 0.5897 45.43978922880012 2.6986454289270556 29.710484344773604 0 0 0
2557 853 3 -1.1794 42.52003476110863 5.8492317776945475 30.36851148392354 0 0 0
2558 853 2 0.5897 41.856517258588404 6.402918959147554 29.956920058062455 0 0 0
2559 853 2 0.5897 42.30035348709025 4.961338339061633 30.086344853868688 0 0 0
2560 854 3 -1.1794 45.16693903991356 6.060302440817469 30.088262610283163 0 0 0
2561 854 2 0.5897 45.25625456155769 5.128706627726779 29.887305303436847 0 0 0
2562 854 2 0.5897 44.22211191407447 6.205838718004533 30.136765334527848 0 0 0
1999 667 3 -1.1794 2.784900019315228 9.122375169316918 23.796509126584585 0 0 0
2001 667 2 0.5897 2.819382581200664 9.16460993792064 24.75215493881931 0 0 0
2002 668 3 -1.1794 5.834355727983999 9.930100988528743 24.08503067198915 0 0 0
2004 668 2 0.5897 6.19455348688544 9.868760378208945 24.969749625117707 0 0 0
2044 682 3 -1.1794 2.608092043423072 12.031310528896258 23.618580586195563 0 0 0
2045 682 2 0.5897 2.6084947860979253 11.12395852880052 23.9234477399047 0 0 0
2046 682 2 0.5897 2.1565938429894485 12.516363757668133 24.309308053089655 0 0 0
2047 683 3 -1.1794 6.309243417473325 12.765111957947132 23.571567403185018 0 0 0
2049 683 2 0.5897 5.924607691492002 12.08546546720963 24.125072758979435 0 0 0
2077 693 3 -1.1794 3.0003071450759693 14.917881374270879 24.405330671904206 0 0 0
7463 2488 2 0.5897 41.89094837668102 23.373470655874772 33.09050037765003 0 0 0
2079 693 2 0.5897 3.174749423013861 14.471807057278289 23.576584928799804 0 0 0
2080 694 3 -1.1794 6.2694561403326805 15.293283473131059 23.914696335174174 0 0 0
2082 694 2 0.5897 5.901149249382317 15.265689938551244 24.797770790057157 0 0 0
2272 758 3 -1.1794 2.377265003748971 9.0007492363167 26.565897143579832 0 0 0
2273 758 2 0.5897 2.5786292325924802 8.297990480731192 27.183808739069885 0 0 0
2274 758 2 0.5897 1.4499385410019707 8.881535558043604 26.3607491182269 0 0 0
2275 759 3 -1.1794 6.142663393015567 9.877794244473046 26.84309169569527 0 0 0
2276 759 2 0.5897 6.971279407137093 9.445534265368405 27.04992253994207 0 0 0
2277 759 2 0.5897 5.645368760403688 9.847007658874933 27.660393973184437 0 0 0
2317 773 3 -1.1794 3.2033983308608063 12.183833035203515 26.899921397632987 0 0 0
2318 773 2 0.5897 3.014391432833407 11.407253570853804 26.373202760257264 0 0 0
2319 773 2 0.5897 2.979895377512822 11.927222456765332 27.794588557249085 0 0 0
2320 774 3 -1.1794 5.9481825948329785 12.69087254595598 27.21483033448944 0 0 0
2321 774 2 0.5897 5.0028786351582655 12.578023994263125 27.11534414309941 0 0 0
2322 774 2 0.5897 6.3188113445054075 11.845647488867847 26.96093902665519 0 0 0
2353 785 3 -1.1794 3.0197390889870146 15.289418583809738 27.37568092548853 0 0 0
2354 785 2 0.5897 2.896394246182278 15.266236926465602 26.426744458507617 0 0 0
2355 785 2 0.5897 3.318036505400961 14.408112459185377 27.60051403674919 0 0 0
2356 786 3 -1.1794 6.082313969039975 15.393066863029294 26.703113851992864 0 0 0
2357 786 2 0.5897 5.957771504198471 14.445229783479842 26.7513410444706 0 0 0
2358 786 2 0.5897 5.8368157206115 15.711873686758409 27.571632472208922 0 0 0
2563 855 3 -1.1794 2.9774864825820937 8.782004224253035 30.680283656279094 0 0 0
2564 855 2 0.5897 2.681348818352608 7.877238297588662 30.58060832998057 0 0 0
2565 855 2 0.5897 2.2516541343723886 9.310095544828894 30.347839551107015 0 0 0
2566 856 3 -1.1794 5.380004322955492 9.242125277357 29.583225487257376 0 0 0
2567 856 2 0.5897 5.771678473921322 9.080131699182829 30.44146832839088 0 0 0
2568 856 2 0.5897 4.583269725662552 8.711627073612016 29.579039387184643 0 0 0
2602 868 3 -1.1794 2.553319238964774 11.510042565183959 29.445940770624894 0 0 0
2603 868 2 0.5897 3.331427792426534 11.579429893831405 29.999082182708026 0 0 0
2604 868 2 0.5897 2.029545658487391 12.27896855620699 29.6709896232221 0 0 0
2605 869 3 -1.1794 5.182217074997537 11.913572389991469 30.259219386413022 0 0 0
2606 869 2 0.5897 5.230960767891975 10.995231431299398 29.993690462678778 0 0 0
2607 869 2 0.5897 5.638831115647985 11.944874329849664 31.09990703522883 0 0 0
2647 883 3 -1.1794 1.8367448957580668 14.211221563222692 29.832863036311846 0 0 0
2648 883 2 0.5897 1.9513434773910612 14.500358195264468 28.92760081606794 0 0 0
2649 883 2 0.5897 2.672750499826681 14.408227231741728 30.255372985113098 0 0 0
2650 884 3 -1.1794 6.344531026171559 14.445833410019064 29.954202717877735 0 0 0
2651 884 2 0.5897 6.1572313789391995 14.653183609419802 30.8697116353491 0 0 0
2652 884 2 0.5897 5.990058582592297 13.565379592779264 29.830177679819286 0 0 0
2005 669 3 -1.1794 9.238022784915113 9.377994130655003 24.037313504147917 0 0 0
2006 669 2 0.5897 10.13828295857472 9.292189826627473 23.723621027480032 0 0 0
7098 2366 2 0.5897 4.980273758657151 23.183950987589412 31.77473642060215 0 0 0
2008 670 3 -1.1794 11.887880437990699 8.83591409920295 23.579055324832016 0 0 0
2009 670 2 0.5897 12.273497970265938 7.985381609856155 23.789116039686746 0 0 0
2010 670 2 0.5897 12.27374751289732 9.438069705416202 24.21525262437395 0 0 0
2011 671 3 -1.1794 14.744120112640022 8.672081417797537 24.312284695979656 0 0 0
2012 671 2 0.5897 15.139576585098633 7.800458445040454 24.323203400386475 0 0 0
2050 684 3 -1.1794 11.591753533417084 11.937586518350995 23.77617227327918 0 0 0
2051 684 2 0.5897 11.671615153158186 11.351712156754846 24.52890431488232 0 0 0
2052 684 2 0.5897 11.524793091519209 12.812356215504057 24.15896030896378 0 0 0
2083 695 3 -1.1794 8.931379678585694 15.606575658495233 23.657913223562684 0 0 0
2084 695 2 0.5897 9.416240079251683 15.117955605027365 24.323039251797077 0 0 0
2085 695 2 0.5897 8.010912312873797 15.442949803177738 23.863335298455524 0 0 0
2086 696 3 -1.1794 11.79913767749175 14.75420225765348 24.316172841086996 0 0 0
4132 1378 3 -1.1794 42.08460315225164 17.600886874058894 45.1314568874923 0 0 0
2088 696 2 0.5897 12.670815114542869 14.790312504656496 24.71000821995445 0 0 0
2278 760 3 -1.1794 9.68635106918398 9.541911315134145 26.80719935335726 0 0 0
2279 760 2 0.5897 9.432016426605022 9.308718732383994 25.91435732899354 0 0 0
2280 760 2 0.5897 9.890623675388271 8.705197764729625 27.22482901335485 0 0 0
2281 761 3 -1.1794 12.211682963978612 10.38894126324102 25.810101458179844 0 0 0
2282 761 2 0.5897 11.438468028093673 10.142996918101018 26.317923760869174 0 0 0
2283 761 2 0.5897 12.943595795622164 9.985525033847603 26.276784401053046 0 0 0
2284 762 3 -1.1794 14.560383151124165 9.498438092424523 26.90045054031676 0 0 0
2285 762 2 0.5897 14.704295708244574 8.827159778787188 27.567463561033474 0 0 0
2286 762 2 0.5897 14.679634613308197 9.039821067221697 26.068776786888233 0 0 0
2323 775 3 -1.1794 9.340085365177899 12.37408345461973 26.473735228732 0 0 0
2324 775 2 0.5897 9.359345320960474 11.41885659308317 26.53206595237239 0 0 0
2325 775 2 0.5897 9.233139191830428 12.667659566069064 27.378504525370285 0 0 0
2326 776 3 -1.1794 12.116217321615395 12.794548615841915 27.065437772961175 0 0 0
2327 776 2 0.5897 12.001266916624102 12.126257208187424 26.38986049467603 0 0 0
2328 776 2 0.5897 12.140797475333494 12.303701950385957 27.88683720253186 0 0 0
2329 777 3 -1.1794 14.798820424701049 12.135011923016474 27.065432647150594 0 0 0
2330 777 2 0.5897 14.710275800958291 11.183477240997581 27.010904134691955 0 0 0
2331 777 2 0.5897 13.924236759151045 12.469221271116588 26.86633662545592 0 0 0
2359 787 3 -1.1794 9.786371180250033 15.104859316533148 26.788837718862563 0 0 0
2360 787 2 0.5897 10.04828676412425 14.195786200645404 26.64316868302367 0 0 0
2361 787 2 0.5897 8.83188543667165 15.093961082375053 26.71763325256166 0 0 0
2362 788 3 -1.1794 12.929700884096482 15.352584196937121 26.644805755893334 0 0 0
2363 788 2 0.5897 12.677173082269325 14.459854773423396 26.88038103721831 0 0 0
2364 788 2 0.5897 12.134736720231116 15.737394421145408 26.27577355796216 0 0 0
2365 789 3 -1.1794 15.540811078452137 14.768777944415723 27.16478545669828 0 0 0
2366 789 2 0.5897 15.373693507427104 13.910398659083926 26.77556908812505 0 0 0
2367 789 2 0.5897 14.77814587792027 15.294377338401763 26.923291420671625 0 0 0
2569 857 3 -1.1794 7.9634274850731845 7.6236229284750605 29.231834622617455 0 0 0
2570 857 2 0.5897 7.784687138981501 8.563935569996392 29.222054417932867 0 0 0
2571 857 2 0.5897 7.101009150871761 7.216230466837036 29.312437125175673 0 0 0
2572 858 3 -1.1794 12.458221427578469 10.533451508156006 28.847213121764323 0 0 0
2573 858 2 0.5897 13.248251762514979 10.387703828965716 29.367638445243475 0 0 0
2574 858 2 0.5897 12.13175925343987 9.654367629351059 28.65520758788429 0 0 0
2575 859 3 -1.1794 14.385386502673185 8.699134830485512 30.22717103141415 0 0 0
2576 859 2 0.5897 15.158202141417785 9.188896987340913 30.508456649957022 0 0 0
2577 859 2 0.5897 14.728088429305934 7.850685868062576 29.946238763981764 0 0 0
2608 870 3 -1.1794 8.33592838813537 12.772055176456528 28.816400137323193 0 0 0
2609 870 2 0.5897 7.902827155135412 12.969356610038153 29.646898563662138 0 0 0
2610 870 2 0.5897 7.618249702345316 12.638627873122521 28.197233319218952 0 0 0
2611 871 3 -1.1794 12.145888150112448 12.906250712721375 30.270455548845465 0 0 0
2612 871 2 0.5897 12.109677296760347 11.958467634895069 30.141505814661702 0 0 0
2613 871 2 0.5897 12.140618312732535 13.019509462770264 31.220916705591186 0 0 0
2614 872 3 -1.1794 15.695691029334109 11.659710364275305 29.739555741324548 0 0 0
2616 872 2 0.5897 15.387661263410866 12.483652614583358 30.11700583642284 0 0 0
2653 885 3 -1.1794 9.39770570292207 15.575261812535798 29.616207047214267 0 0 0
2654 885 2 0.5897 9.471992129832545 14.922953876188336 28.919638071446442 0 0 0
2655 885 2 0.5897 8.554707669512503 15.38965879461543 30.02989520369058 0 0 0
2656 886 3 -1.1794 12.073458707384763 15.735215936810953 29.918882023065674 0 0 0
2657 886 2 0.5897 12.243798500911625 14.799129690658244 30.023566084106022 0 0 0
2658 886 2 0.5897 11.127092836850613 15.793739866391821 29.787739446148958 0 0 0
2659 887 3 -1.1794 15.214917643561453 14.38695834756175 29.95364204625468 0 0 0
2660 887 2 0.5897 14.417950689393686 14.721444226814107 29.542309226664813 0 0 0
9144 0 1 0 9.441430990370671 10.332727849804833 31.059789275368875 0 0 0
2615 872 2 0.5897 15.424687707309012 11.699749637096929 28.822393874729407 0 0 0
2014 672 3 -1.1794 17.384071756345097 8.952521219627519 23.605365941756453 0 0 0
2015 672 2 0.5897 16.486962174377513 9.1039426946613 23.902850960481516 0 0 0
2016 672 2 0.5897 17.929652727999805 9.2032818373832 24.35081366993454 0 0 0
2017 673 3 -1.1794 22.016272956644602 8.385611272077414 24.90985184363069 0 0 0
2019 673 2 0.5897 21.294945345301798 8.608481623180054 25.49827926505178 0 0 0
2053 685 3 -1.1794 18.904815113317493 13.074771670772025 24.4996842333819 0 0 0
2055 685 2 0.5897 18.708006063257205 12.696169935169946 25.35651594015684 0 0 0
2056 686 3 -1.1794 21.561357890100034 12.730823235355226 23.878271599185005 0 0 0
8040 2680 2 0.5897 42.20261441658591 0.02431298072716004 35.43432684497271 0 1 0
2058 686 2 0.5897 21.54196829751798 13.106688814702826 24.75837414801621 0 0 0
2089 697 3 -1.1794 17.753453192038297 15.58535116269617 23.991462660810633 0 0 0
2090 697 2 0.5897 18.256377257699725 14.793566390065765 24.182191707619005 0 0 0
2287 763 3 -1.1794 18.160935454476583 9.478442828900992 26.499691579858652 0 0 0
2288 763 2 0.5897 19.067267844188432 9.470066586577149 26.807462569818647 0 0 0
2289 763 2 0.5897 17.688939059016203 8.932379306228992 27.12839288920982 0 0 0
2290 764 3 -1.1794 20.78775914656354 9.467658061387002 27.221417053157268 0 0 0
2291 764 2 0.5897 21.73269726013289 9.516937359857142 27.076865005491257 0 0 0
2292 764 2 0.5897 20.68627586044763 8.833130197672853 27.930858472490463 0 0 0
2332 778 3 -1.1794 18.204367423459978 12.334904756262048 27.08886686620958 0 0 0
2333 778 2 0.5897 17.943562101235027 11.414247553760896 27.113423753545497 0 0 0
2334 778 2 0.5897 18.329839198475252 12.573372838492459 28.00735584869504 0 0 0
2368 790 3 -1.1794 18.24390908098387 15.367561342965303 26.938396441567217 0 0 0
2370 790 2 0.5897 17.415059222210726 14.950948295171948 26.702445421507758 0 0 0
2371 791 3 -1.1794 20.944488053035904 15.464036513810761 26.760733551389322 0 0 0
2372 791 2 0.5897 19.99601449516925 15.338640671861889 26.73063894672832 0 0 0
2373 791 2 0.5897 21.229560551681377 14.957238860866985 27.5210766370843 0 0 0
2375 792 2 0.5897 22.693778399706655 15.45357191610668 26.565846663272566 0 0 0
2617 873 3 -1.1794 18.095155382103062 12.751339173726388 29.88374222745789 0 0 0
2618 873 2 0.5897 18.82776893748858 12.136559794294504 29.92318213004858 0 0 0
2619 873 2 0.5897 17.326697483484864 12.199831105080746 29.736966701026486 0 0 0
2620 874 3 -1.1794 20.53998924567022 11.228379194691104 30.073543594786642 0 0 0
2621 874 2 0.5897 21.25606232839258 10.852732273072734 29.56133210658412 0 0 0
2622 874 2 0.5897 20.941947811524205 11.467266890795274 30.908764641834907 0 0 0
2661 887 2 0.5897 15.854233422089166 14.348661027723699 29.242277022411848 0 0 0
2662 888 3 -1.1794 17.838357474963956 15.378214777908287 29.61192707348192 0 0 0
2663 888 2 0.5897 17.89221256007506 15.484789947160447 28.66220434751913 0 0 0
2664 888 2 0.5897 17.9994020273435 14.446087553367951 29.758335220050895 0 0 0
2665 889 3 -1.1794 21.60063683663018 14.739721142290234 29.25589204923025 0 0 0
2667 889 2 0.5897 21.808919640471267 14.379517991806388 30.117926981401148 0 0 0
2623 875 3 -1.1794 23.735419333338175 11.581738647537588 29.806127153434204 0 0 0
2054 685 2 0.5897 19.579962769662274 12.503154817858869 24.13408620966337 0 0 0
2018 673 2 0.5897 21.706222094397834 7.6173754236280855 24.43035839208415 0 0 0
2580 860 2 0.5897 24.249941672118908 9.865390025189377 29.925781598920658 0 0 0
2624 875 2 0.5897 24.432531474726744 11.787218654764994 29.18319499827135 0 0 0
2020 674 3 -1.1794 24.46620618178607 9.546356702825932 24.262629003009394 0 0 0
2021 674 2 0.5897 23.626084974130237 9.096735897448145 24.353572063918804 0 0 0
2022 674 2 0.5897 25.118166495652165 8.88727073761831 24.500925568401637 0 0 0
2023 675 3 -1.1794 27.40912776427891 9.193202181635014 23.53100019050945 0 0 0
2024 675 2 0.5897 27.355983519053034 8.241470785320717 23.61826762862897 0 0 0
2025 675 2 0.5897 27.283302037602827 9.523171542607678 24.420675277991336 0 0 0
2026 676 3 -1.1794 30.116252042929588 8.322737663165151 24.10722315240068 0 0 0
2028 676 2 0.5897 29.562561997497024 9.009148072886738 23.735066943331667 0 0 0
8052 2684 2 0.5897 11.464512738667048 23.46915127011501 39.69979542251579 0 0 0
8020 2674 3 -1.1794 24.958428220133072 0.27983389628354166 37.195115560320616 0 1 0
2061 687 2 0.5897 25.246081054042758 11.457494956406222 24.059128902600595 0 0 0
2092 698 3 -1.1794 23.487932122577988 15.145732091337939 23.70546573667923 0 0 0
2094 698 2 0.5897 23.604914057400425 15.130865068007619 24.655374174323818 0 0 0
2095 699 3 -1.1794 26.355125935675808 15.208207264221167 23.831329276236694 0 0 0
4131 1377 2 0.5897 40.56900473481261 17.354996641152855 46.105506292128176 0 0 0
2097 699 2 0.5897 26.574885651167182 15.026181345716713 24.74500538779613 0 0 0
2100 700 2 0.5897 28.838748881783 14.915260129752811 24.211573881549903 0 0 0
2293 765 3 -1.1794 23.574435229240343 9.260036318792057 27.120331569082087 0 0 0
2294 765 2 0.5897 23.980860036413752 9.712015032235218 26.380895119855996 0 0 0
2295 765 2 0.5897 23.382255580093027 8.382763279318402 26.789133194612226 0 0 0
2296 766 3 -1.1794 26.927697489066993 9.964059546213972 26.201242285074777 0 0 0
2297 766 2 0.5897 27.80774468240501 9.70558113715746 26.474989532719118 0 0 0
2298 766 2 0.5897 26.556825611111073 10.401633013139703 26.96754195618069 0 0 0
2299 767 3 -1.1794 29.535831511164996 8.855998346009473 26.750958771631897 0 0 0
2300 767 2 0.5897 29.901098086780497 9.640337120058946 27.160381348249295 0 0 0
2301 767 2 0.5897 29.825686572154385 8.90368060778554 25.83994655815227 0 0 0
2335 779 3 -1.1794 30.40089470917664 11.427123299842844 27.45497052568757 0 0 0
2336 779 2 0.5897 31.26457003113213 11.819799201185969 27.328070858094712 0 0 0
2337 779 2 0.5897 29.966403101041234 12.001522120347612 28.085459236227337 0 0 0
2374 792 3 -1.1794 23.632963047562416 15.365401858279032 26.403396309897893 0 0 0
2376 792 2 0.5897 23.9546057080889 14.838421824113158 27.13488098201524 0 0 0
2377 793 3 -1.1794 27.227959545383982 15.012448767685324 26.45898988776963 0 0 0
2378 793 2 0.5897 26.723202020518517 14.852622247019115 27.256428140203987 0 0 0
2379 793 2 0.5897 28.079498570800155 15.318404120626866 26.771246586403052 0 0 0
2380 794 3 -1.1794 30.146577981351918 15.114140519781072 27.674035320888333 0 0 0
2382 794 2 0.5897 30.957914765299236 14.609695617766466 27.614878040554515 0 0 0
2578 860 3 -1.1794 24.605068470329222 9.027270045314289 29.6296878970174 0 0 0
2579 860 2 0.5897 24.501788558534873 9.045550089517201 28.67825195538723 0 0 0
2581 861 3 -1.1794 27.47820617745617 9.338216125662798 29.66807180742705 0 0 0
2582 861 2 0.5897 27.285825084627298 8.435524561539697 29.921783776068647 0 0 0
2583 861 2 0.5897 26.645315514567464 9.798820002092063 29.769903565325542 0 0 0
2584 862 3 -1.1794 30.03388525508568 9.981519467815042 30.53094766458795 0 0 0
2585 862 2 0.5897 29.85367019331134 9.77366910725259 31.44776402389883 0 0 0
2586 862 2 0.5897 29.286791520697058 9.622570206293068 30.052159428939852 0 0 0
2625 875 2 0.5897 24.093596864671277 11.831205766846333 30.658011470063133 0 0 0
2626 876 3 -1.1794 26.390391646279323 12.06665109477238 29.568648520564906 0 0 0
2627 876 2 0.5897 27.270864919074896 11.741709095762424 29.75682756447195 0 0 0
2628 876 2 0.5897 26.486005178616217 13.018760653159822 29.544625880844904 0 0 0
2629 877 3 -1.1794 29.329014974494253 12.482797081157615 29.679866217115073 0 0 0
2630 877 2 0.5897 29.529232703436037 13.203437578842795 30.27721195926097 0 0 0
2631 877 2 0.5897 29.637949003352915 11.700057616731913 30.136057552176545 0 0 0
2668 890 3 -1.1794 26.84091316329113 14.804604313115808 29.18903011314587 0 0 0
2669 890 2 0.5897 26.531789828566787 15.709418111066883 29.144451025456725 0 0 0
2670 890 2 0.5897 27.49936865106302 14.809908295043453 29.88375371499253 0 0 0
2671 891 3 -1.1794 30.057904147924063 15.037129685532296 30.468843230430515 0 0 0
2672 891 2 0.5897 29.788936231198367 14.944559809032917 29.554885394410956 0 0 0
2673 891 2 0.5897 30.958005613311236 15.35948806379288 30.422644884511673 0 0 0
9077 0 1 0 29.359154529290493 11.88895933485839 24.18709026080529 0 0 0
2099 700 2 0.5897 29.70840508249313 14.87242408995416 25.45002364411019 0 0 0
2027 676 2 0.5897 31.001960291772093 8.54837117270701 23.82289416754 0 0 0
7452 2484 2 0.5897 30.22415248224754 23.28557300252422 33.34263648663819 0 0 0
2029 677 3 -1.1794 32.858782499582816 9.544058242799652 24.041195937029624 0 0 0
2031 677 2 0.5897 32.69994593796871 9.425812941060993 24.977689825598986 0 0 0
2032 678 3 -1.1794 35.8321377429399 9.40734295241121 24.080643212830473 0 0 0
2033 678 2 0.5897 36.51349113378372 8.82979295109436 23.736513795415707 0 0 0
2034 678 2 0.5897 36.198384985068145 10.287636967460985 23.995924707536233 0 0 0
2035 679 3 -1.1794 39.04573398380555 9.392986395784886 24.204449629769986 0 0 0
2037 679 2 0.5897 38.77590454310813 8.937620721408582 25.001987054307374 0 0 0
2062 688 3 -1.1794 33.52098204006358 12.23218808298559 23.866051087794855 0 0 0
2063 688 2 0.5897 33.22454978238868 11.333017107778295 23.725151126220446 0 0 0
7420 2474 3 -1.1794 42.86106957017751 0.02651219832664964 28.973840961430522 0 1 0
2065 689 3 -1.1794 36.515662538418816 12.013347952700228 24.10339265945311 0 0 0
2066 689 2 0.5897 36.46010148263321 12.012970310379304 25.058978701056315 0 0 0
3894 1298 2 0.5897 42.901642338226935 20.47557978378584 42.10580814526802 0 0 0
2101 701 3 -1.1794 32.77671540784449 14.85528575679788 24.90846803320049 0 0 0
2102 701 2 0.5897 32.471773727340505 15.710585291743998 24.605638212956826 0 0 0
2104 702 3 -1.1794 35.22840592645783 14.668740428182804 23.915116933025985 0 0 0
2106 702 2 0.5897 35.739391439834 14.37733775659509 24.670239760552274 0 0 0
2107 703 3 -1.1794 38.93584737527983 14.95116252027323 24.069507080673 0 0 0
2109 703 2 0.5897 38.585287570973016 15.187523301987255 24.92826953484296 0 0 0
2302 768 3 -1.1794 32.81457796436001 9.34421371907575 26.736961996086407 0 0 0
2303 768 2 0.5897 32.25642761468312 8.601110902631792 26.96608660572061 0 0 0
2304 768 2 0.5897 33.7012705173332 9.052822240457507 26.949327624897663 0 0 0
2305 769 3 -1.1794 35.46986745620633 8.979698248483185 26.735711398524266 0 0 0
2306 769 2 0.5897 35.89289693803811 8.136927136556977 26.90007288745422 0 0 0
2307 769 2 0.5897 35.5331028884596 9.09920481394809 25.788108476434928 0 0 0
2308 770 3 -1.1794 38.755859721803645 8.925550126634498 26.921584239675866 0 0 0
2310 770 2 0.5897 38.585289025022696 9.866563599371139 26.881192680319664 0 0 0
2338 780 3 -1.1794 32.89742342452481 12.046179104246079 26.629197596823076 0 0 0
2339 780 2 0.5897 33.24646704235764 12.295739876337514 25.773557595434546 0 0 0
2340 780 2 0.5897 32.82421741135274 11.092601010711322 26.589680933804576 0 0 0
2341 781 3 -1.1794 36.29377852805028 11.979328366734514 26.7838569383646 0 0 0
2342 781 2 0.5897 35.64891773773354 11.299555802804091 26.9795503528046 0 0 0
2343 781 2 0.5897 35.87952533153314 12.792976304163698 27.071265627935183 0 0 0
2345 782 2 0.5897 38.26217487526983 12.09076580066669 26.773606021259244 0 0 0
2383 795 3 -1.1794 32.92931497070144 14.678166238889368 27.775447035816754 0 0 0
2384 795 2 0.5897 33.1806388206486 15.034277693834705 26.92324244491192 0 0 0
2385 795 2 0.5897 33.00198170602436 13.729566960897367 27.670039863788745 0 0 0
2386 796 3 -1.1794 35.659927555092224 14.657218827265579 26.66797724758099 0 0 0
2387 796 2 0.5897 36.59099552392724 14.837937924297437 26.79714687245827 0 0 0
2388 796 2 0.5897 35.304368403325384 14.584845222800556 27.553737688713085 0 0 0
2389 797 3 -1.1794 38.3071777816362 15.213199826639743 27.130175334730897 0 0 0
2390 797 2 0.5897 38.209679797541426 15.188819528925979 28.082084793826233 0 0 0
2587 863 3 -1.1794 33.54486752968835 9.994349217951928 29.928583229938752 0 0 0
2588 863 2 0.5897 32.67839526162888 9.731311646121426 30.238855654853587 0 0 0
2589 863 2 0.5897 33.93221422720252 10.463438060795346 30.667603273560445 0 0 0
2590 864 3 -1.1794 36.271301815651235 9.36049994695444 29.613467258461945 0 0 0
2591 864 2 0.5897 35.365389188279686 9.281321752728271 29.314661343520083 0 0 0
2592 864 2 0.5897 36.21117913329065 9.344930980870773 30.568650316962813 0 0 0
2593 865 3 -1.1794 38.97675128255631 9.419782271821246 29.79734443172847 0 0 0
2595 865 2 0.5897 38.06738208941506 9.282256354481325 29.532078150438895 0 0 0
2632 878 3 -1.1794 32.40512850839149 12.53154761084119 29.481264287091303 0 0 0
2633 878 2 0.5897 32.63844289802911 11.624603830367635 29.28314870570984 0 0 0
2634 878 2 0.5897 31.48469708299999 12.491329239089174 29.740918665080176 0 0 0
2635 879 3 -1.1794 35.32026654197902 12.126280113561846 30.63399405901528 0 0 0
2636 879 2 0.5897 35.558958259976826 11.475117687628329 29.974262833570922 0 0 0
2637 879 2 0.5897 35.14807123576579 12.923519333654552 30.133004844083143 0 0 0
2638 880 3 -1.1794 38.013157997655654 11.99468429528387 29.430970612510684 0 0 0
2640 880 2 0.5897 37.38237771575195 12.139216247889973 30.136278417847855 0 0 0
2674 892 3 -1.1794 32.72719993256325 15.290314824930517 30.5183767696896 0 0 0
2675 892 2 0.5897 32.54597630769375 14.351157270151147 30.555428726513863 0 0 0
2677 893 3 -1.1794 35.36683881933452 14.510916653237313 29.419924285930843 0 0 0
2678 893 2 0.5897 36.24929465762127 14.682181366220615 29.748821303550145 0 0 0
2679 893 2 0.5897 34.78810853252276 14.935670273643478 30.053081708265946 0 0 0
2680 894 3 -1.1794 38.06179917290739 15.372915988461756 29.819406920418018 0 0 0
2682 894 2 0.5897 38.178350651651755 15.822173020486748 30.656555012435494 0 0 0
2639 880 2 0.5897 38.37433860110549 11.125763675656689 29.606351057110345 0 0 0
2103 701 2 0.5897 33.4982065592584 14.63528923137404 24.319158970112692 0 0 0
2042 681 2 0.5897 46.044741407836355 9.112358116948391 23.52277973234189 0 0 0
3893 1298 2 0.5897 42.80339735405516 21.281857983812657 43.383367689493575 0 0 0
2344 782 3 -1.1794 39.158063237578304 11.896221125532055 26.498343392338395 0 0 0
2036 679 2 0.5897 39.9973715541067 9.292628254438158 24.181083346893807 0 0 0
2038 680 3 -1.1794 41.79782933224026 9.087375437508815 24.07489124371235 0 0 0
2039 680 2 0.5897 41.9757878047909 10.023079199604348 23.979912004661728 0 0 0
2040 680 2 0.5897 41.84475406602698 8.92864799222614 25.017671962747208 0 0 0
2041 681 3 -1.1794 45.520244675661495 9.754770890793555 24.000734446239022 0 0 0
2043 681 2 0.5897 45.08274794849396 9.24682733082706 24.683978137580734 0 0 0
2166 722 2 0.5897 24.259453642550163 20.848353718590364 23.50101226671336 0 0 0
7459 2487 3 -1.1794 38.526439653673286 23.026794294746573 32.147152101719534 0 0 0
2072 691 2 0.5897 42.892397804796666 12.091850648018445 23.800463333416907 0 0 0
6798 2266 2 0.5897 23.920052578602718 23.469581677344443 27.20282658175033 0 0 0
2074 692 3 -1.1794 44.74402375841768 12.409186024559473 24.299161177040208 0 0 0
2075 692 2 0.5897 44.73901648900092 12.262850033608268 25.245095917719826 0 0 0
2108 703 2 0.5897 38.734131036799454 14.0201508503438 23.975913331435187 0 0 0
2110 704 3 -1.1794 42.154595412519214 14.619702581569417 23.730838695256292 0 0 0
2111 704 2 0.5897 43.103630962462596 14.671428364722628 23.844368058351986 0 0 0
2112 704 2 0.5897 41.82203145154711 15.429161785594246 24.11866473260725 0 0 0
2113 705 3 -1.1794 45.148917509916146 14.997914467572862 23.57220903335239 0 0 0
2114 705 2 0.5897 45.15630551730382 14.043861397278686 23.64940869228963 0 0 0
3897 1299 2 0.5897 44.69326077702648 21.68184864199046 41.91055278740228 0 0 0
2309 770 2 0.5897 39.70938963102376 8.85629624197011 26.96867704031098 0 0 0
2311 771 3 -1.1794 41.61099516721178 8.666357936140617 26.892879431060255 0 0 0
2312 771 2 0.5897 41.78214215132283 7.747907771361767 27.10118181468125 0 0 0
2313 771 2 0.5897 42.15706880395089 9.1574557897402 27.506767302865047 0 0 0
2314 772 3 -1.1794 44.98901127989165 9.026453150336282 27.04808809749562 0 0 0
2315 772 2 0.5897 45.19018004302697 8.109636763252578 26.860442971988512 0 0 0
2316 772 2 0.5897 44.98823605672926 9.08125202811233 28.003717911246124 0 0 0
2346 782 2 0.5897 39.09636609257899 11.77122970409007 25.551346827028294 0 0 0
2347 783 3 -1.1794 42.4877137370508 11.68374572285098 26.42178036795092 0 0 0
2348 783 2 0.5897 41.96881850299325 11.599995394989968 27.22175862155446 0 0 0
2349 783 2 0.5897 41.85535294656395 11.568934491999796 25.712435832468994 0 0 0
2350 784 3 -1.1794 45.21556833777025 11.929362595160754 27.12878369485485 0 0 0
2351 784 2 0.5897 45.484775759623524 11.04322531965786 26.886874974073976 0 0 0
2352 784 2 0.5897 44.2615981242674 11.881724929247422 27.191259306102335 0 0 0
2391 797 2 0.5897 39.2091439905578 14.933343259802678 26.974069288546616 0 0 0
2392 798 3 -1.1794 40.9606567879509 14.34052777538592 27.472749554027246 0 0 0
2393 798 2 0.5897 40.57364261797712 13.529997249370439 27.803646043401468 0 0 0
2394 798 2 0.5897 41.40648118285657 14.081794254963796 26.666195460699086 0 0 0
2395 799 3 -1.1794 46.19259714576317 14.62733549779369 27.552115066522685 0 0 0
2396 799 2 0.5897 45.9339894505963 13.759696762814484 27.241378353342377 0 0 0
2397 799 2 0.5897 46.38530484236877 15.120292272759558 26.754563218057662 0 0 0
2594 865 2 0.5897 39.460018570805325 8.709813658222807 29.374699023794697 0 0 0
2596 866 3 -1.1794 42.06274170942678 8.772193955056999 30.00339964337634 0 0 0
2597 866 2 0.5897 41.87922362093813 8.94856484938831 30.92613811299875 0 0 0
2598 866 2 0.5897 43.01322537934585 8.666172225424837 29.963750682471485 0 0 0
2599 867 3 -1.1794 44.84126040530885 8.685131842037121 29.849634276793314 0 0 0
2600 867 2 0.5897 45.20767028906115 7.834458835605939 30.091157667929245 0 0 0
2601 867 2 0.5897 45.56376012493866 9.301028335826299 29.971691640401964 0 0 0
2641 881 3 -1.1794 41.237184568711264 11.255971114809405 28.752659270341876 0 0 0
2642 881 2 0.5897 41.46463906084123 10.439767313084246 29.19797812887331 0 0 0
2643 881 2 0.5897 40.3063496695581 11.379414611713278 28.93850897061242 0 0 0
2644 882 3 -1.1794 46.55234268058049 11.066495780563661 29.37556637496215 0 0 0
2645 882 2 0.5897 46.17270684116649 11.508587658675433 28.61618230717582 0 0 0
2646 882 2 0.5897 46.338372745989325 11.634500835057702 30.11571420416517 0 0 0
2681 894 2 0.5897 38.61094953513922 14.591888585554718 29.887689791320295 0 0 0
2683 895 3 -1.1794 42.16841591973934 16.059284898785105 29.458446677961 0 0 0
2684 895 2 0.5897 41.902114518904646 15.495231293840108 28.732389060351814 0 0 0
2686 896 3 -1.1794 46.53312777451364 15.87905971559905 30.148132353137086 0 0 0
2687 896 2 0.5897 45.988599435766005 15.650155029505992 29.394923719597024 0 0 0
2688 896 2 0.5897 0.18026690784136484 15.17560420981033 30.199053639509728 1 0 0
9137 0 1 0 40.22477472549202 13.567297861177328 31.202198777622737 0 0 0
9151 0 1 0 44.01260570854524 13.232312261710922 30.476474972915458 0 0 0
2076 692 2 0.5897 44.93492967569521 11.549374335199516 23.924313712366263 0 0 0
3850 1284 3 -1.1794 42.49881265552346 17.7635675990231 41.983282408119486 0 0 0
2118 706 2 0.5897 2.532226478763606 18.189218484526865 24.329945599305255 0 0 0
3612 1204 2 0.5897 45.70631780071286 21.353027407252114 39.753701955638384 0 0 0
2120 707 2 0.5897 6.137368082031098 17.961932623218708 24.094020309393798 0 0 0
2155 719 3 -1.1794 5.643436179075236 20.992320385795118 23.847197692936444 0 0 0
8709 2903 2 0.5897 27.213460250121965 23.01806255232757 45.114837311142246 0 0 0
2157 719 2 0.5897 6.066598180033515 21.203485368601655 24.679409269641503 0 0 0
2398 800 3 -1.1794 2.0605595707742173 17.803577330747324 26.18224968553627 0 0 0
2399 800 2 0.5897 2.127441531782242 17.142017245040673 26.87079669893382 0 0 0
2400 800 2 0.5897 1.8145905335069552 18.605640880014104 26.643145552503096 0 0 0
2401 801 3 -1.1794 5.410692331210692 18.079615113837132 25.819980711731244 0 0 0
2402 801 2 0.5897 5.749025332885475 17.212003008955083 26.041368434589668 0 0 0
2403 801 2 0.5897 5.0167938869821045 18.398029823135158 26.632192453825102 0 0 0
2440 814 3 -1.1794 2.430962339384632 21.74391112887967 26.12581063707428 0 0 0
2441 814 2 0.5897 2.800068876967135 21.716798073168704 27.008566061402973 0 0 0
2442 814 2 0.5897 3.14615093396387 21.457486050371074 25.557745771926808 0 0 0
2443 815 3 -1.1794 6.300884398732651 21.55936740895893 26.615911163721503 0 0 0
2444 815 2 0.5897 7.188177450760213 21.202088579419758 26.651885352501814 0 0 0
2445 815 2 0.5897 5.912857190200368 21.32351449480623 27.4585497979618 0 0 0
2689 897 3 -1.1794 6.181723409706412 19.70512554567581 31.330865354748244 0 0 0
2690 897 2 0.5897 6.508209850003297 19.137789032353357 30.632461730386346 0 0 0
2691 897 2 0.5897 6.125851471930886 19.134404585572423 32.0972776082399 0 0 0
2722 908 3 -1.1794 2.42388784397652 21.63260054724581 30.276684193419914 0 0 0
2723 908 2 0.5897 2.1201865860072577 22.53749986777545 30.20488374269568 0 0 0
2724 908 2 0.5897 2.183065903498752 21.368372563710302 31.16461452054078 0 0 0
2725 909 3 -1.1794 6.239908448841593 21.885809693247797 29.43641643726768 0 0 0
2726 909 2 0.5897 6.046878779365682 21.22349280328823 30.09997396253332 0 0 0
2727 909 2 0.5897 5.863915340496197 22.693312812136487 29.786845437753144 0 0 0
9081 0 1 0 3.977395663263323 19.688240907457118 28.332407984732484 0 0 0
9136 0 1 0 6.991971630220679 17.682212779877055 28.817190582461123 0 0 0
9154 0 1 0 3.8000130337739644 16.889313786175485 30.482407901584867 0 0 0
2000 667 2 0.5897 2.495064413614298 8.230220153574637 23.606018600971208 0 0 0
9090 0 1 0 40.461508275668 20.46216154731297 40.03536398060343 0 0 0
2122 708 3 -1.1794 9.0797800057362 18.19799264829917 24.579359027414828 0 0 0
2123 708 2 0.5897 8.844305826004957 17.33852806103649 24.229924642046296 0 0 0
2124 708 2 0.5897 10.021281907610854 18.270938659294114 24.422882624993182 0 0 0
2125 709 3 -1.1794 11.653737265174525 17.60716763966237 24.156429150085767 0 0 0
2126 709 2 0.5897 12.55639699091915 17.767498797817325 23.881236298361152 0 0 0
2128 710 3 -1.1794 14.297297114398663 17.885219430909206 23.605275363689138 0 0 0
2130 710 2 0.5897 14.665999649434628 18.08630493104717 24.46542340297566 0 0 0
2404 802 3 -1.1794 10.098960162819898 17.814215882451876 27.356661490694485 0 0 0
2405 802 2 0.5897 9.851084382765736 18.12319656216183 26.485271690972063 0 0 0
2406 802 2 0.5897 10.138114028227813 16.86162766939084 27.271371535674163 0 0 0
2407 803 3 -1.1794 12.793496824731474 18.001527013059356 27.46798613060284 0 0 0
2408 803 2 0.5897 12.953019966202074 17.092317349815183 27.72120892124264 0 0 0
2409 803 2 0.5897 11.840917623603271 18.068782829815483 27.402400986125244 0 0 0
2410 804 3 -1.1794 15.19037909194202 18.416428149998254 26.15379964961063 0 0 0
2411 804 2 0.5897 14.498616591743456 18.044653000497473 26.701047760558996 0 0 0
2412 804 2 0.5897 16.003173562225047 18.178864758211127 26.600076334000672 0 0 0
2446 816 3 -1.1794 9.068769026638394 20.80360814865267 26.76851306371953 0 0 0
2447 816 2 0.5897 9.045412299786472 20.98058657587988 27.70891989721559 0 0 0
2448 816 2 0.5897 9.950494785854655 20.46667868477611 26.60954757932478 0 0 0
2449 817 3 -1.1794 12.03680849928668 20.64682118061886 27.58655956862084 0 0 0
2450 817 2 0.5897 12.796392737074795 21.102646184050755 27.949171501051598 0 0 0
2451 817 2 0.5897 12.382495304880296 19.806702196349274 27.285007737860486 0 0 0
2452 818 3 -1.1794 15.894296576667156 20.776365712624187 27.44269004359922 0 0 0
2453 818 2 0.5897 15.622556164729765 20.055485041976922 26.87460569166515 0 0 0
2454 818 2 0.5897 15.498703929140433 20.57571390414767 28.290909829465956 0 0 0
2692 898 3 -1.1794 10.098439214994382 19.091116884429198 30.207277889162057 0 0 0
2693 898 2 0.5897 9.946033311750897 18.313732664196152 29.669989949460042 0 0 0
2694 898 2 0.5897 9.745758061082356 18.8615521342521 31.06701559278702 0 0 0
2728 910 3 -1.1794 9.14094212294858 21.556046775492753 29.29435533516086 0 0 0
2729 910 2 0.5897 9.413223885423252 20.70729022510584 29.643220326681842 0 0 0
2730 910 2 0.5897 8.226770395955295 21.644283027888292 29.5640517945289 0 0 0
2731 911 3 -1.1794 12.349264144565327 20.608523557241586 30.754605588212073 0 0 0
2732 911 2 0.5897 13.183286810982668 20.612206459647016 30.284898820232122 0 0 0
2733 911 2 0.5897 11.707680514146391 20.327388377014557 30.102251929817456 0 0 0
2734 912 3 -1.1794 14.835253507653249 20.649622429563276 29.8972954246976 0 0 0
2735 912 2 0.5897 14.988567809321594 21.58884189815765 29.79437079715544 0 0 0
2736 912 2 0.5897 14.72628815033635 20.52615915720406 30.840224510412135 0 0 0
6779 2260 2 0.5897 5.665816496232408 23.294803312606465 26.469427645677712 0 0 0
6782 2261 2 0.5897 8.778100520018345 22.603091043554077 26.81944874962961 0 0 0
7100 2367 2 0.5897 9.640716078580102 23.12569817134074 29.770631892598654 0 0 0
7104 2368 2 0.5897 12.246976973414966 22.39586818239236 30.63677052038579 0 0 0
2147 716 2 0.5897 35.906031449821135 16.48971155476675 24.36258746647022 0 0 0
9124 0 1 0 14.793831535614313 17.459096128358222 29.76740634523484 0 0 0
9264 0 1 0 13.5976856307225 21.7347121152266 24.859994563760445 0 0 0
1941 647 2 0.5897 32.45465649135332 2.1918840626254057 23.865782467730565 0 0 0
7105 2369 3 -1.1794 15.321083562020414 23.15362656495837 30.128254248766517 0 0 0
2127 709 2 0.5897 11.62962614055696 16.674054029205752 24.368441846329844 0 0 0
2131 711 3 -1.1794 17.918552653436674 18.31058829865169 24.63362577398948 0 0 0
2132 711 2 0.5897 18.123144365624192 17.420143032836084 24.34817478052912 0 0 0
2134 712 3 -1.1794 21.282125950754512 17.44009726085779 24.164220148504146 0 0 0
3892 1298 3 -1.1794 42.77691530691096 21.367396799872328 42.43036527354693 0 0 0
2136 712 2 0.5897 20.922229420478317 16.554014827434646 24.124670485356255 0 0 0
2158 720 3 -1.1794 18.434234565256535 21.36635153487758 23.75312213332195 0 0 0
8366 2789 2 0.5897 3.351453713956306 23.468008205088754 42.08060319024843 0 0 0
2160 720 2 0.5897 17.522005327569943 21.468266418208664 24.024568169980196 0 0 0
2161 721 3 -1.1794 21.276505344939586 21.13186101446477 24.513886490998303 0 0 0
2162 721 2 0.5897 20.78322829970539 20.311558388496817 24.517518584311834 0 0 0
3896 1299 2 0.5897 45.89934435912308 20.76733936191372 41.94105731525297 0 0 0
2165 722 2 0.5897 23.00399212783864 20.73568914865085 24.33947513485981 0 0 0
2369 790 2 0.5897 18.096783250520424 16.30033603613752 26.781816703260315 0 0 0
2413 805 3 -1.1794 17.696637939096206 18.011489387612407 27.26003093980293 0 0 0
2414 805 2 0.5897 17.54906430710823 18.69617069641738 27.912461346260653 0 0 0
2415 805 2 0.5897 18.139497621392614 18.458669202421266 26.538824249543577 0 0 0
2416 806 3 -1.1794 21.285916554057398 18.388006770532925 27.049701817733972 0 0 0
2417 806 2 0.5897 22.223283282715343 18.47740608132475 26.877704085635507 0 0 0
2418 806 2 0.5897 20.954822469333095 17.873615209419953 26.31348879624091 0 0 0
2421 807 2 0.5897 23.7271710328325 18.041472311640007 27.716996870327677 0 0 0
2455 819 3 -1.1794 18.46896395807657 21.23279716373455 26.618836238277428 0 0 0
2456 819 2 0.5897 18.44677961298964 21.302185156386443 25.664411841155953 0 0 0
2457 819 2 0.5897 17.569597352461948 21.01614909638748 26.864675604131573 0 0 0
2458 820 3 -1.1794 21.449133112304125 21.145143054822817 27.23116372108314 0 0 0
2459 820 2 0.5897 20.990396340075836 21.2428454230381 26.396749757769573 0 0 0
2460 820 2 0.5897 21.423900268092364 20.205189160461003 27.41027773413475 0 0 0
2666 889 2 0.5897 21.229417475194165 15.602652671278724 29.439681917429553 0 0 0
2695 899 3 -1.1794 17.98724873518358 18.150753571369645 30.028924609918587 0 0 0
2696 899 2 0.5897 17.741039447126273 17.225835439305246 30.01713012602865 0 0 0
2697 899 2 0.5897 18.940258149496557 18.146569443390483 29.93955247245032 0 0 0
2698 900 3 -1.1794 20.59601173917414 17.443573304119653 29.623311367881836 0 0 0
2699 900 2 0.5897 21.123263700547078 18.220106625495685 29.811016298772905 0 0 0
2700 900 2 0.5897 20.389072685775876 17.51352939362074 28.69137030269221 0 0 0
2737 913 3 -1.1794 20.087048754755042 20.89200740646592 29.625224209395487 0 0 0
2738 913 2 0.5897 19.20521729689164 21.066890547622112 29.296558907248496 0 0 0
2739 913 2 0.5897 20.48434677909836 21.75781097789899 29.71887522837731 0 0 0
8727 2909 2 0.5897 44.44973549425863 22.866355635403043 45.5590996525697 0 0 0
6791 2264 2 0.5897 18.4207689510232 23.034436750042317 26.408146912505146 0 0 0
6795 2265 2 0.5897 21.056164315192486 23.02856171308105 27.45181627717534 0 0 0
2133 711 2 0.5897 18.152727591591393 18.86175299286218 23.886892111960293 0 0 0
2098 700 3 -1.1794 29.43905966850368 15.447424621292376 24.73374206466388 0 0 0
2381 794 2 0.5897 30.42286980458124 15.978027644460584 27.979966172385392 0 0 0
2742 914 2 0.5897 23.741475405041985 21.595958198549226 30.0573306251803 0 0 0
2137 713 3 -1.1794 27.240311932486282 17.95857712943729 23.802462774601597 0 0 0
2138 713 2 0.5897 26.840189896393237 17.10672922442991 23.97707913900257 0 0 0
2139 713 2 0.5897 26.997687098275577 18.496671985132423 24.55600017705235 0 0 0
2140 714 3 -1.1794 29.945287751251925 18.730831947284127 23.65988805076007 0 0 0
2141 714 2 0.5897 29.325810440471088 18.002702890415204 23.707936622875067 0 0 0
2142 714 2 0.5897 29.668261149028016 19.32786996029015 24.354894586955613 0 0 0
2164 722 3 -1.1794 23.902509972312643 20.412118681727637 24.27465442595366 0 0 0
2167 723 3 -1.1794 27.092757332448915 20.875253893059153 24.388910747982575 0 0 0
2168 723 2 0.5897 27.12813340261187 21.809089888467298 24.596108027392813 0 0 0
3855 1285 2 0.5897 44.70178687086193 17.719715210200008 41.74664935658813 0 0 0
2419 807 3 -1.1794 23.868882907667864 18.0637865773345 26.77060813149465 0 0 0
2420 807 2 0.5897 23.842513183528332 17.145345460465315 26.50227555755091 0 0 0
2422 808 3 -1.1794 29.704094025514152 17.952054092862376 26.56965999885232 0 0 0
2423 808 2 0.5897 29.386259129020395 17.091248362902906 26.297214401257605 0 0 0
2424 808 2 0.5897 30.42346702419765 18.143727473697627 25.9679991274765 0 0 0
2461 821 3 -1.1794 24.122549518043428 21.4956335622804 26.885263756185967 0 0 0
2462 821 2 0.5897 24.180450416483964 21.257802869292156 25.959890355844042 0 0 0
2463 821 2 0.5897 23.18397788040504 21.502281952936876 27.07306942190739 0 0 0
2464 822 3 -1.1794 26.726476732132063 20.59951068197825 26.918653787001936 0 0 0
2465 822 2 0.5897 25.796068951851016 20.749826764546402 27.085920627526956 0 0 0
2466 822 2 0.5897 26.796550996606204 20.566684699537614 25.96458673606345 0 0 0
2467 823 3 -1.1794 29.644051948691885 21.512713129290354 25.969463575954027 0 0 0
2468 823 2 0.5897 30.257340753598367 20.94692768983202 26.43850042244368 0 0 0
2469 823 2 0.5897 28.796401087571244 21.078202367224684 26.0639106992693 0 0 0
2701 901 3 -1.1794 23.395522721762532 17.183624702197694 29.302290554914237 0 0 0
2702 901 2 0.5897 24.31905863745208 17.362263477142236 29.479496351749354 0 0 0
2703 901 2 0.5897 23.149116477361993 16.526191842901707 29.952903957920512 0 0 0
2704 902 3 -1.1794 26.380175305524688 17.63517296288255 30.13858219511439 0 0 0
2705 902 2 0.5897 27.138858792837187 17.82098388607214 29.585314081965677 0 0 0
2706 902 2 0.5897 26.75474465211212 17.37883917860354 30.98132981069147 0 0 0
2740 914 3 -1.1794 24.548584955521132 21.081391021658 30.052151109506873 0 0 0
2741 914 2 0.5897 24.512149878337844 20.586053292591934 29.233893840452996 0 0 0
2743 915 3 -1.1794 27.45383545379323 20.87381002925203 29.670223160883037 0 0 0
2744 915 2 0.5897 27.388615546462212 20.81027945126105 28.71736325469779 0 0 0
2745 915 2 0.5897 26.60086852256804 20.57911174232531 29.989334520771216 0 0 0
2746 916 3 -1.1794 30.169184441467625 21.22295258305622 30.024045110516358 0 0 0
2747 916 2 0.5897 29.299255348526312 20.89575745017484 29.79514053596944 0 0 0
2748 916 2 0.5897 30.34716352087011 20.84830654687135 30.886712698661167 0 0 0
6804 2268 2 0.5897 29.99847194533934 23.081744994519852 26.781453123398144 0 0 0
7119 2373 2 0.5897 26.63152687950977 22.5687540564639 29.556878316351483 0 0 0
9076 0 1 0 29.6959170775162 18.006556883038854 29.82373538390019 0 0 0
4137 1379 2 0.5897 45.45950712605105 18.02673945007863 44.4326777695131 0 0 0
7122 2374 2 0.5897 30.235155036331786 23.105559290914314 30.038674157648185 0 0 0
2143 715 3 -1.1794 32.392350318936934 17.64971687618483 24.226831574383954 0 0 0
2144 715 2 0.5897 31.630316665816203 18.20233072202217 24.053176839201782 0 0 0
2145 715 2 0.5897 32.676956524926844 17.90247516683875 25.105094172192707 0 0 0
2146 716 3 -1.1794 36.62744718037955 17.082770196002073 24.15265167260888 0 0 0
2148 716 2 0.5897 36.32184955998539 17.943358341151967 24.43941110131638 0 0 0
2067 689 2 0.5897 35.739617808462775 12.49561005493311 23.818068843341262 0 0 0
3566 1189 2 0.5897 45.37519257650009 18.220477465270253 39.575234486370675 0 0 0
2170 724 3 -1.1794 32.70439059198917 21.340553676048366 24.3200372720211 0 0 0
2171 724 2 0.5897 32.83946948991502 20.394418198239467 24.26699810352357 0 0 0
2172 724 2 0.5897 32.544462761704324 21.508453439718732 25.248727056706084 0 0 0
2173 725 3 -1.1794 36.14404143845705 19.846556590842887 24.38250322064206 0 0 0
2174 725 2 0.5897 36.570474914387745 20.239842524304947 23.62111468159885 0 0 0
2175 725 2 0.5897 35.60509731082642 20.549447008787592 24.745430308868922 0 0 0
2178 726 2 0.5897 39.90513612164025 21.029447160364416 24.4692457274266 0 0 0
2425 809 3 -1.1794 32.99354815475708 18.11895702594966 26.89330513562334 0 0 0
2426 809 2 0.5897 33.91570501044927 18.025675278914957 26.65423001484085 0 0 0
2427 809 2 0.5897 32.98093375214086 18.017614697434304 27.845041641631184 0 0 0
2428 810 3 -1.1794 35.686382195294776 17.252769646736738 27.015466516789246 0 0 0
2429 810 2 0.5897 35.67232331572779 16.295717570033496 27.024712796786506 0 0 0
2430 810 2 0.5897 35.7807639466781 17.500293993278454 27.93527934284092 0 0 0
2432 811 2 0.5897 39.29061396506513 16.809283011897016 26.90209011467529 0 0 0
2470 824 3 -1.1794 31.588290048957806 20.35309302478148 27.44812160949866 0 0 0
2471 824 2 0.5897 32.05583846903252 19.51827231993737 27.42155871152224 0 0 0
2472 824 2 0.5897 31.69445337415054 20.659057289695713 28.34887008852179 0 0 0
2473 825 3 -1.1794 37.36506344452321 19.809249510150227 27.19790200519753 0 0 0
2474 825 2 0.5897 37.79379503150195 18.95535811478762 27.14054108631666 0 0 0
2475 825 2 0.5897 36.74259265883727 19.814580749283564 26.470761350970086 0 0 0
2478 826 2 0.5897 38.98744184302388 20.41730854788911 26.56248893432866 0 0 0
2676 892 2 0.5897 32.867292867821384 15.471210466937144 29.588923914401065 0 0 0
2707 903 3 -1.1794 33.110970984672285 18.02153014341027 29.51689000430805 0 0 0
2708 903 2 0.5897 33.87441233546665 18.59892513684816 29.51484747130218 0 0 0
2709 903 2 0.5897 32.93260646189776 17.862797776415842 30.443832628693993 0 0 0
2710 904 3 -1.1794 36.08323907040301 17.790013885734144 29.697784987590527 0 0 0
2711 904 2 0.5897 36.02624029609033 17.699398229344578 30.648979852764786 0 0 0
2712 904 2 0.5897 36.40735489865746 18.68014556682827 29.560503298460265 0 0 0
2713 905 3 -1.1794 38.883515143046665 18.4857970442795 29.35406541093444 0 0 0
2715 905 2 0.5897 38.40535665450567 17.700676882299412 29.620866013810293 0 0 0
2749 917 3 -1.1794 33.371655217273045 21.10406034901649 29.758281628083587 0 0 0
2750 917 2 0.5897 34.30981348933565 21.029451440546502 29.58356937166184 0 0 0
2751 917 2 0.5897 33.28560090879761 20.91354265236818 30.692374548872444 0 0 0
2752 918 3 -1.1794 36.04285835340353 20.488793526743436 30.426609596642752 0 0 0
2753 918 2 0.5897 36.64548172309805 21.11253775422265 30.021615844500822 0 0 0
2754 918 2 0.5897 35.986889019156585 20.767956581847645 31.340484443309442 0 0 0
2757 919 2 0.5897 39.574982849554516 20.091520631038073 29.623571626952522 0 0 0
9115 0 1 0 37.734704707754155 22.992089535637373 28.67795085168115 0 0 0
9132 0 1 0 37.599071630196974 22.909030750636465 24.935269808388203 0 0 0
9135 0 1 0 34.769860643957195 21.942831895625677 26.950510382124136 0 0 0
2433 811 2 0.5897 39.29620922057814 18.040741312504597 27.78264350366136 0 0 0
7124 2375 2 0.5897 32.775167796920556 22.661398556483086 30.52758506131604 0 0 0
3563 1188 2 0.5897 42.26422709445371 17.780957424368808 40.058111353716285 0 0 0
2685 895 2 0.5897 42.40339385136567 15.452243657029562 30.16024299890722 0 0 0
2176 726 3 -1.1794 39.83834407740161 21.040617596557897 23.5144442676695 0 0 0
2431 811 3 -1.1794 39.384988552722284 17.761326188457126 26.871447964911646 0 0 0
2476 826 3 -1.1794 39.78754993143093 20.861804439213298 26.2823422480539 0 0 0
2755 919 3 -1.1794 39.73851783328831 20.9100221386652 30.092127038896137 0 0 0
4177 1393 3 -1.1794 42.23966067853977 21.23262598144874 45.15304702630355 0 0 0
2152 718 3 -1.1794 41.3466054612466 17.70626508213514 23.78203702888536 0 0 0
2154 718 2 0.5897 41.61612328565886 18.527366018750858 24.193601425760537 0 0 0
1943 648 2 0.5897 36.469209790101864 3.1497059702208663 23.892153232564695 0 0 0
2179 727 3 -1.1794 42.39652420076443 20.162316240447236 24.456757802982995 0 0 0
2180 727 2 0.5897 41.75508487741675 20.597259897359773 23.894964808626327 0 0 0
2181 727 2 0.5897 43.19645178286325 20.67725257927564 24.35098719331144 0 0 0
2182 728 3 -1.1794 44.57829657111479 21.624491878971078 24.26591170164527 0 0 0
1958 653 2 0.5897 5.7700920517921475 5.954190945663475 23.65459824829693 0 0 0
2184 728 2 0.5897 44.88175230625509 21.623743058600656 25.173736534557058 0 0 0
2434 812 3 -1.1794 41.93826942233892 18.93343787044233 27.36874175160049 0 0 0
2435 812 2 0.5897 41.089503972988595 18.955139916174826 26.926747341913234 0 0 0
2436 812 2 0.5897 42.575541437154975 18.842995314063536 26.66026694989011 0 0 0
2437 813 3 -1.1794 45.543869460599915 19.06397423881534 26.369833447166307 0 0 0
2438 813 2 0.5897 45.81150714336809 18.60227581312513 27.16446331080759 0 0 0
2439 813 2 0.5897 45.399938473186666 18.3702779702702 25.72617155723897 0 0 0
2477 826 2 0.5897 39.751190427056095 21.71570102373701 26.713353101148197 0 0 0
2479 827 3 -1.1794 42.90741247286612 21.514917280110886 27.15574733189848 0 0 0
2480 827 2 0.5897 42.90095234389232 21.742021240759154 26.225901276894852 0 0 0
2481 827 2 0.5897 42.56912895304646 20.620017491844134 27.18657570214603 0 0 0
2482 828 3 -1.1794 45.65824254051774 21.83490789191556 26.8506419599313 0 0 0
2483 828 2 0.5897 46.204682128434456 21.05467063342016 26.75648531572462 0 0 0
2484 828 2 0.5897 45.02177407199404 21.602003349170293 27.52658257546507 0 0 0
2714 905 2 0.5897 39.77110546860723 18.350593657498305 29.68593150217939 0 0 0
2716 906 3 -1.1794 41.41018778444984 18.657258611873925 30.22264196682177 0 0 0
2717 906 2 0.5897 41.74425308217839 17.86591216813953 29.80026450392781 0 0 0
2718 906 2 0.5897 41.13682681670036 18.36757475839805 31.09303771300597 0 0 0
2719 907 3 -1.1794 45.728896374790374 18.468335641936275 29.19951794588085 0 0 0
2720 907 2 0.5897 46.14034202566982 17.67453581255646 29.541317949388116 0 0 0
2721 907 2 0.5897 44.827988816854045 18.208084710562684 29.007510448713887 0 0 0
2756 919 2 0.5897 40.622575169096635 21.165086308148144 29.828276585677607 0 0 0
2758 920 3 -1.1794 42.477655112734595 21.148341109451934 29.808568875866765 0 0 0
2759 920 2 0.5897 42.19286995049973 20.236241231989112 29.865164630095393 0 0 0
2760 920 2 0.5897 42.60986353423789 21.3008566021561 28.872891726123427 0 0 0
2761 921 3 -1.1794 45.044107292276266 21.673026104325995 30.028858803850916 0 0 0
2762 921 2 0.5897 45.59133718382283 20.900356202660827 30.16940073554809 0 0 0
2763 921 2 0.5897 44.14691411123862 21.341307167009656 30.064052055209178 0 0 0
6503 2168 2 0.5897 45.25355346833668 23.190318834013606 23.940641161423272 0 0 0
6816 2272 2 0.5897 42.378984304597886 23.209418317122065 27.766878104376335 0 0 0
9134 0 1 0 43.409660217487996 16.241278372844445 26.372199235596124 0 0 0
2764 922 3 -1.1794 3.575021637878459 2.284087709623101 32.96766000194005 0 0 0
2765 922 2 0.5897 3.4914322757489935 1.3764997913664139 33.260113597301356 0 0 0
2766 922 2 0.5897 3.238844155053004 2.8035005362512675 33.69802131290143 0 0 0
2767 923 3 -1.1794 6.391354178256144 1.7567345373886292 32.50452557997576 0 0 0
2768 923 2 0.5897 7.228188356512257 2.06654113612983 32.85087842755207 0 0 0
2769 923 2 0.5897 5.733562551491053 2.1540081124356023 33.075240670950286 0 0 0
3037 1013 3 -1.1794 2.65826816745432 3.222016985479347 35.66809795895079 0 0 0
3038 1013 2 0.5897 2.2969787721694592 4.106285631556776 35.606668387805676 0 0 0
3039 1013 2 0.5897 3.6062437667257647 3.346359026408804 35.62210898265669 0 0 0
3040 1014 3 -1.1794 5.377554439098047 2.8395068405060084 35.495700541142206 0 0 0
3041 1014 2 0.5897 5.434110230415754 2.491937506870996 36.38577288794736 0 0 0
3042 1014 2 0.5897 5.614098658260296 3.762886226199374 35.58315937842688 0 0 0
3082 1028 3 -1.1794 1.8868439276090185 5.783842501323071 35.62546974483077 0 0 0
3083 1028 2 0.5897 2.836867132892312 5.842971944053252 35.726430085337235 0 0 0
3084 1028 2 0.5897 1.538968464426016 6.4184479192300135 36.251960382433424 0 0 0
3085 1029 3 -1.1794 4.647795180461474 5.555264169764235 36.203685104307105 0 0 0
3086 1029 2 0.5897 4.6026307234200345 5.503067469961859 37.158393431440906 0 0 0
3087 1029 2 0.5897 5.240739235956154 6.286609605479043 36.031106956214856 0 0 0
3322 1108 3 -1.1794 2.9323927254924267 3.367595378208792 38.41200968146792 0 0 0
3323 1108 2 0.5897 2.9393751912559374 3.1518233688999877 37.47947252649139 0 0 0
3325 1109 3 -1.1794 5.669751934215626 2.4968082195899544 38.211507217392224 0 0 0
3326 1109 2 0.5897 5.101983565567359 2.3044910237503213 38.95775450229619 0 0 0
3364 1122 3 -1.1794 3.3171914546051964 6.072396062991912 38.76386554783905 0 0 0
3365 1122 2 0.5897 3.1312543597850335 5.133446922615048 38.758053935488455 0 0 0
9088 0 1 0 0.6903605042166641 4.9184519244756055 32.4171496992601 0 0 0
9113 0 1 0 6.814646300479335 6.702157275788315 38.198988870573004 0 0 0
9114 0 1 0 5.516130668852366 5.40576715397267 32.94328997127184 0 0 0
3327 1109 2 0.5897 6.553560755377964 2.309664935723307 38.527879529854225 0 0 0
2770 924 3 -1.1794 8.715525204274794 2.7767369513408324 33.029349259667875 0 0 0
2771 924 2 0.5897 9.47491449828161 2.3719566608076392 32.610168547375075 0 0 0
2772 924 2 0.5897 8.824619889657296 2.5844583033550546 33.960670317259 0 0 0
2773 925 3 -1.1794 11.554123816525355 2.5264776474671677 32.70640438970167 0 0 0
2774 925 2 0.5897 11.817775416896053 1.8604663346845076 33.34134426440375 0 0 0
2775 925 2 0.5897 11.621458032322542 2.088951967808288 31.85771716906548 0 0 0
2800 934 3 -1.1794 9.214780133129297 5.5415259337746905 32.9223406314953 0 0 0
2801 934 2 0.5897 8.96155365457051 5.918787367776141 33.76482610633591 0 0 0
2802 934 2 0.5897 9.088812014587742 4.599217064827476 33.03377579197469 0 0 0
2803 935 3 -1.1794 11.898705081545874 5.071583249707381 33.684676308157854 0 0 0
2804 935 2 0.5897 11.085517194754837 5.427418975542316 33.32643309924261 0 0 0
2805 935 2 0.5897 11.903789379894896 4.156143799681935 33.40507592392941 0 0 0
2806 936 3 -1.1794 14.74861465118756 4.857476489085154 32.32659928685642 0 0 0
2808 936 2 0.5897 14.071946912920328 5.433525156663371 32.68229641576332 0 0 0
3043 1015 3 -1.1794 9.086184250504362 3.2907182452676946 35.841070223653354 0 0 0
3044 1015 2 0.5897 9.809458476203483 2.6971821589692904 36.043112366698075 0 0 0
3045 1015 2 0.5897 8.470349771416169 3.173534699438078 36.564428819241094 0 0 0
3046 1016 3 -1.1794 11.786455172340606 2.3291310973912522 35.7805709732524 0 0 0
3047 1016 2 0.5897 11.729286346750232 3.248540041797961 36.04066926492169 0 0 0
3048 1016 2 0.5897 12.512243302482707 1.9783838387290997 36.29674916928706 0 0 0
3049 1017 3 -1.1794 14.885632173646204 2.941359024356692 36.022003201299455 0 0 0
3050 1017 2 0.5897 15.793842023322142 2.9074732815071136 35.72160434796666 0 0 0
3051 1017 2 0.5897 14.365279962114537 2.8518831474974338 35.223592514316806 0 0 0
3088 1030 3 -1.1794 9.460444054109686 6.15122260009894 36.15604600457289 0 0 0
3089 1030 2 0.5897 9.494622047006828 6.452924362874363 37.06381245840958 0 0 0
3090 1030 2 0.5897 9.37748311294334 5.19992693258624 36.222282652021526 0 0 0
3091 1031 3 -1.1794 12.173035124612596 5.544725482066699 36.4479040938974 0 0 0
3092 1031 2 0.5897 12.33630157720845 5.466688317319281 35.507964726808254 0 0 0
3093 1031 2 0.5897 11.262181205028979 5.832293000530271 36.51020903892618 0 0 0
3094 1032 3 -1.1794 15.801347959465682 5.316061925519252 37.38511450625091 0 0 0
3096 1032 2 0.5897 15.427797797778737 4.613621878166173 36.85288253463624 0 0 0
3328 1110 3 -1.1794 8.594866352985964 2.3142821743470385 38.34409010442023 0 0 0
3329 1110 2 0.5897 9.103063872071957 1.5031305983850713 38.34466991810239 0 0 0
3331 1111 3 -1.1794 15.265286282639323 2.876147649248074 39.03296471912782 0 0 0
3333 1111 2 0.5897 14.477248446998223 3.211412325580397 38.60538358712982 0 0 0
3368 1123 2 0.5897 9.649380374281803 4.296643532876338 39.82204155038773 0 0 0
3370 1124 3 -1.1794 11.950113361652525 6.156986750532133 39.1095199971939 0 0 0
3371 1124 2 0.5897 12.249826791737112 5.683734909847379 38.33335249255601 0 0 0
3374 1125 2 0.5897 15.097007922559495 5.7932139869208 38.85177286815173 0 0 0
9093 0 1 0 14.868100106643034 7.145361702590899 34.81192445339424 0 0 0
9139 0 1 0 11.406205800716897 7.371358855678689 31.11924471883894 0 0 0
2807 936 2 0.5897 15.573575094649819 5.278231686479451 32.56875138180051 0 0 0
2809 937 3 -1.1794 17.72123116890236 5.773355740721346 32.8341337184493 0 0 0
2810 937 2 0.5897 17.8461336486831 6.600513828704616 32.3689028227588 0 0 0
2811 937 2 0.5897 17.793875139935736 6.005383821007079 33.75993998778212 0 0 0
2812 938 3 -1.1794 20.86550168767807 6.327349370581225 32.2675124085291 0 0 0
2813 938 2 0.5897 19.975353136189845 6.176935430354826 32.58570054965582 0 0 0
2814 938 2 0.5897 21.424229779205145 5.857178691877042 32.88637850072329 0 0 0
3052 1018 3 -1.1794 17.76579134094032 3.3144700693029177 35.902040837409714 0 0 0
3053 1018 2 0.5897 17.57286520317615 3.291278479762383 36.8393103968069 0 0 0
3054 1018 2 0.5897 18.72151590675836 3.2936401495099075 35.85316069789 0 0 0
3055 1019 3 -1.1794 20.828616729168022 3.094531395290805 36.24355268195782 0 0 0
3056 1019 2 0.5897 21.54770068129265 2.751957212934693 35.712709404388924 0 0 0
3057 1019 2 0.5897 21.031455841746734 2.809984494550517 37.13468754463996 0 0 0
3095 1032 2 0.5897 16.224299452328378 5.897167808517383 36.752927705057864 0 0 0
3097 1033 3 -1.1794 17.974629305631193 6.2161780536552 35.53797947388802 0 0 0
3098 1033 2 0.5897 18.06596002358851 5.272786311866079 35.67178374872332 0 0 0
3099 1033 2 0.5897 18.763674811857406 6.591502600656144 35.928837903180685 0 0 0
3100 1034 3 -1.1794 20.84568837760274 5.438068542177092 34.94611777641614 0 0 0
3101 1034 2 0.5897 20.580432144856843 4.611072862318277 35.34854681714263 0 0 0
3102 1034 2 0.5897 21.706492098108566 5.6225927293076206 35.321882475869 0 0 0
3334 1112 3 -1.1794 18.09103647505382 2.9647715964461834 38.85402668182695 0 0 0
3335 1112 2 0.5897 17.17138261927126 2.717311952377729 38.75794217118663 0 0 0
3338 1113 2 0.5897 21.184778994792026 3.1793551557028907 39.37952972993508 0 0 0
3339 1113 2 0.5897 20.546036638684782 1.8124213574059973 39.25545175076307 0 0 0
3377 1126 2 0.5897 17.54616877835312 6.179847855382039 38.353589935097176 0 0 0
3379 1127 3 -1.1794 20.87430294075252 4.992223391976078 39.53416734397266 0 0 0
3381 1127 2 0.5897 19.98435596852792 5.338087062394306 39.466303141111595 0 0 0
9082 0 1 0 21.960040733154973 7.554165412087569 37.92970765484307 0 0 0
2776 926 3 -1.1794 21.85532077122224 2.547410060528413 33.973287156806286 0 0 0
2778 926 2 0.5897 22.786051592584194 2.7455847451275526 33.86985207790483 0 0 0
3376 1126 3 -1.1794 18.322330530491374 5.735989780071885 38.69534229877764 0 0 0
3378 1126 2 0.5897 18.133209945448222 4.803984840277671 38.58656806673895 0 0 0
2777 926 2 0.5897 21.83420592754188 1.6306123295600186 34.24763718035216 0 0 0
2779 927 3 -1.1794 27.878393520483115 2.1734044728771025 32.72991252779932 0 0 0
2780 927 2 0.5897 27.436563161864896 1.831606093782028 33.50721081866094 0 0 0
2781 927 2 0.5897 27.675337692097422 3.1088186807974365 32.73028781845584 0 0 0
2782 928 3 -1.1794 30.45271114493015 1.4810355833330384 33.87886086051066 0 0 0
2783 928 2 0.5897 29.56639407601253 1.5735990816467353 33.52942261593843 0 0 0
2784 928 2 0.5897 30.990455327718806 1.268561011632199 33.11602555798982 0 0 0
2815 939 3 -1.1794 28.154726129655355 5.230129271758655 33.60674128497489 0 0 0
2816 939 2 0.5897 27.74878270055856 5.697446004350851 32.87663327305264 0 0 0
2817 939 2 0.5897 27.478127830878126 5.2081077426809905 34.28347008990754 0 0 0
2818 940 3 -1.1794 30.30891212710436 7.108399135947583 34.0224247807028 0 0 0
2819 940 2 0.5897 30.979286359920373 6.875632289162666 33.38004617618687 0 0 0
2820 940 2 0.5897 29.582481186624214 6.513094049982186 33.83764672968196 0 0 0
3058 1020 3 -1.1794 23.88136022763677 2.630654407720618 35.92802554228598 0 0 0
3059 1020 2 0.5897 24.14166347290041 1.7607016225970122 36.2307733643061 0 0 0
3060 1020 2 0.5897 23.679099808170246 3.1131433414862566 36.72960337376167 0 0 0
3061 1021 3 -1.1794 27.12006191448867 2.0129042098062757 35.49518408419803 0 0 0
3062 1021 2 0.5897 26.34174333896615 2.552440412084842 35.63429838263519 0 0 0
3063 1021 2 0.5897 27.849892713338782 2.5704259122270345 35.76490426413119 0 0 0
3064 1022 3 -1.1794 29.513476084498627 3.2894658947415314 35.98695781862788 0 0 0
3065 1022 2 0.5897 29.912596973437836 2.6862251368360326 35.36003286477972 0 0 0
3066 1022 2 0.5897 29.697926687144836 2.902745999194187 36.84291196670794 0 0 0
3103 1035 3 -1.1794 24.0161804786477 5.733114412557493 35.692943703655736 0 0 0
3104 1035 2 0.5897 24.96757014607643 5.756802194687131 35.59033256403742 0 0 0
3105 1035 2 0.5897 23.80609596550157 4.802348278148474 35.76891187409202 0 0 0
3106 1036 3 -1.1794 26.840360142898337 4.748619868084531 36.13133386709524 0 0 0
3107 1036 2 0.5897 27.714116865194296 4.396284123667507 35.962095450275534 0 0 0
3108 1036 2 0.5897 26.690697728863302 4.582402528421182 37.06203557813612 0 0 0
3109 1037 3 -1.1794 30.628672721748163 6.03302303720975 36.95195194686799 0 0 0
3110 1037 2 0.5897 30.449585618689106 5.388102196984494 36.26767338671769 0 0 0
3111 1037 2 0.5897 30.084344368344542 6.785676122600319 36.72075422569294 0 0 0
3340 1114 3 -1.1794 23.950347114148368 3.2866250467006513 38.58434313604645 0 0 0
3341 1114 2 0.5897 24.84359214753134 2.9498588202902636 38.6545919733782 0 0 0
3343 1115 3 -1.1794 26.80456628109694 2.865641313271106 38.721953684958955 0 0 0
3344 1115 2 0.5897 26.798297877965105 1.9346171836173278 38.49972239488233 0 0 0
3346 1116 3 -1.1794 29.89135840769907 2.490841916850644 38.69340929699357 0 0 0
3347 1116 2 0.5897 29.702018460361828 3.40797825924588 38.891510435328506 0 0 0
3383 1128 2 0.5897 24.3229361146187 4.948776711491112 39.32778279213788 0 0 0
3385 1129 3 -1.1794 27.009697934744477 6.879948745548619 38.99869209172538 0 0 0
3386 1129 2 0.5897 27.648711098514532 6.321408613592887 39.44132949653812 0 0 0
3388 1130 3 -1.1794 29.261222263079024 5.461905917822512 39.23332825200198 0 0 0
3389 1130 2 0.5897 29.722832513211735 5.716112589728006 38.43424954832182 0 0 0
9099 0 1 0 30.557783787753063 4.361230958834647 31.371716265356564 0 0 0
9155 0 1 0 24.738968135991875 4.454430011785898 32.51263361430425 0 0 0
2785 929 3 -1.1794 33.123346419731625 1.3972191093407418 31.923165653384338 0 0 0
2786 929 2 0.5897 33.21845717255579 0.5334212455211276 32.32446293061189 0 0 0
2787 929 2 0.5897 33.93526714523548 1.8543694936010167 32.142324477843985 0 0 0
2788 930 3 -1.1794 35.88251567619607 2.522151767721159 32.60805027368619 0 0 0
2789 930 2 0.5897 36.74264645505232 2.445752270513469 32.195048721159466 0 0 0
2790 930 2 0.5897 36.06521992617583 2.5071866219894625 33.547533239225025 0 0 0
2791 931 3 -1.1794 38.945089685486074 3.8440881154346616 32.938173863975116 0 0 0
2793 931 2 0.5897 38.81744501041399 4.093454539344649 33.85346347315849 0 0 0
2821 941 3 -1.1794 32.666845474623265 7.120086535775939 32.063848027666786 0 0 0
2822 941 2 0.5897 33.477596377718086 6.614808740804615 32.00377035630434 0 0 0
2823 941 2 0.5897 32.200537522390796 6.923091235410954 31.251455428620524 0 0 0
2824 942 3 -1.1794 39.082023936041864 6.410401462271272 32.699202567763216 0 0 0
2825 942 2 0.5897 38.87120199735568 5.476707869295002 32.69770179244721 0 0 0
3067 1023 3 -1.1794 34.06708053164838 1.2992553393447839 35.77406586519948 0 0 0
3068 1023 2 0.5897 33.44694779408796 1.306802801780068 35.04494994349169 0 0 0
3069 1023 2 0.5897 33.52135228600998 1.397481034030606 36.55429971993691 0 0 0
3070 1024 3 -1.1794 36.65164958968829 2.534549861637391 35.34378251862563 0 0 0
3071 1024 2 0.5897 36.10301884011041 1.75293348736396 35.4094480707186 0 0 0
3072 1024 2 0.5897 36.27496753256627 3.1460125805018326 35.97659825066378 0 0 0
3073 1025 3 -1.1794 38.9358430438334 3.382388909963511 36.89201432983715 0 0 0
3075 1025 2 0.5897 38.185519210113455 2.919790635907643 36.51885287135488 0 0 0
3112 1038 3 -1.1794 33.24297045491094 6.35976495188954 37.311737548732154 0 0 0
3113 1038 2 0.5897 32.296751329627085 6.288545180043368 37.185926803661744 0 0 0
3114 1038 2 0.5897 33.46510984475587 7.227973207677265 36.975434655923344 0 0 0
3115 1039 3 -1.1794 36.002414186654704 6.349937071831696 36.462329971639946 0 0 0
3116 1039 2 0.5897 35.12237331086727 6.107902022456331 36.17392120002103 0 0 0
3117 1039 2 0.5897 36.586047704153316 5.92941043125825 35.830854353193224 0 0 0
3118 1040 3 -1.1794 38.82748493954548 6.263809860681244 35.5356112712452 0 0 0
3120 1040 2 0.5897 38.71867517200488 6.587543880537466 36.42980865938673 0 0 0
3349 1117 3 -1.1794 32.949023056643426 1.9885627145348985 38.29390106862978 0 0 0
3350 1117 2 0.5897 32.7049117117663 2.8015730120348588 38.73623098054199 0 0 0
3351 1117 2 0.5897 32.19686184826153 1.4105431309329979 38.42188033765836 0 0 0
3352 1118 3 -1.1794 35.383654367323246 3.6050243897816956 38.50477628230069 0 0 0
3354 1118 2 0.5897 34.69676100517089 3.0159125637549544 38.19275548609845 0 0 0
3391 1131 3 -1.1794 32.14227673747018 4.5060142122435645 39.44497444277249 0 0 0
3392 1131 2 0.5897 32.43288285576269 4.925205143436124 38.63499929305619 0 0 0
3395 1132 2 0.5897 36.938729727163015 6.029101732165175 39.35109979924524 0 0 0
3397 1133 3 -1.1794 38.76958758200816 6.081441196264335 38.716448145928034 0 0 0
9111 0 1 0 32.705249341368784 4.274054973650649 34.47177026402045 0 0 0
9120 0 1 0 35.87442405064481 5.963400900292536 32.92894299623836 0 0 0
3119 1040 2 0.5897 38.760669094133725 7.045700897364432 34.987510506600714 0 0 0
2792 931 2 0.5897 39.782783621141576 3.3810148614874818 32.930183347061444 0 0 0
2794 932 3 -1.1794 41.58852888673075 2.9841496131598046 32.79357146227499 0 0 0
2795 932 2 0.5897 41.97846219393707 2.354068031401236 33.39952634107281 0 0 0
2796 932 2 0.5897 42.011464752137805 3.815861619762879 33.007142551001934 0 0 0
2797 933 3 -1.1794 44.77281385391094 2.4723404453462927 33.19685869963541 0 0 0
2798 933 2 0.5897 44.322094992807536 1.6333738456440985 33.10084179969461 0 0 0
2799 933 2 0.5897 44.79640075912375 2.8348302066160977 32.311264523986225 0 0 0
2826 942 2 0.5897 40.01405735013896 6.4456375031809925 32.91438625490905 0 0 0
2827 943 3 -1.1794 41.73626963597158 6.6022642582699715 33.224468846820265 0 0 0
2828 943 2 0.5897 41.61456179513773 6.12588651328019 34.04573815652701 0 0 0
2829 943 2 0.5897 42.464455126206104 6.155019712261278 32.79324960465544 0 0 0
2830 944 3 -1.1794 44.181012747755716 5.371050249941456 32.7041848145366 0 0 0
2831 944 2 0.5897 44.413215052636026 5.474955270378687 31.78140743985404 0 0 0
2832 944 2 0.5897 44.84373090004914 5.87487957137014 33.176617847957786 0 0 0
3074 1025 2 0.5897 39.69288194418934 2.852533124024468 36.64226048992492 0 0 0
3076 1026 3 -1.1794 41.98968575711605 2.6732014009206595 36.03470935332179 0 0 0
3077 1026 2 0.5897 41.63854435836373 3.55175931289717 35.8895627554207 0 0 0
3078 1026 2 0.5897 42.939697346477864 2.786639660304639 36.00570051788984 0 0 0
3079 1027 3 -1.1794 44.81758938409267 3.4193954247105394 35.906017967256574 0 0 0
3080 1027 2 0.5897 44.899060155715155 3.0539782258970276 35.02507275224751 0 0 0
3081 1027 2 0.5897 45.467795337011204 2.9446892277943166 36.423819100931254 0 0 0
3121 1041 3 -1.1794 41.334946207635895 5.149766518614445 35.45163904092761 0 0 0
3122 1041 2 0.5897 41.810626945657795 5.781966110004157 35.99041836731633 0 0 0
3123 1041 2 0.5897 40.41206889670087 5.362547826238195 35.59039530800573 0 0 0
3124 1042 3 -1.1794 45.91158550531799 5.939416470585849 35.15370556967247 0 0 0
3125 1042 2 0.5897 45.54708587722247 5.080722826629354 35.368223736126836 0 0 0
3126 1042 2 0.5897 46.43167945534877 6.177869984399329 35.921086934841114 0 0 0
3357 1119 2 0.5897 39.14799679942917 3.195506252151025 38.722521797087964 0 0 0
3359 1120 2 0.5897 42.25656911990855 2.5247732679513493 37.832393677783216 0 0 0
3361 1121 3 -1.1794 45.1703279651189 2.733676624279611 38.86794319241315 0 0 0
3362 1121 2 0.5897 45.37888536120152 1.8004519201365712 38.82519662575245 0 0 0
3398 1133 2 0.5897 39.51203922305659 5.5146789027519 38.50721647731603 0 0 0
3400 1134 3 -1.1794 41.58212479593749 5.398763892906197 38.93668884701737 0 0 0
3402 1134 2 0.5897 41.673818617811044 4.466710118198081 39.13442787504633 0 0 0
3403 1135 3 -1.1794 46.32164500242415 5.678644530762477 38.91117159217547 0 0 0
3404 1135 2 0.5897 45.84118445923674 4.868418814439813 38.74110201801819 0 0 0
9089 0 1 0 43.445754701604216 7.282219069837351 37.153798876727365 0 0 0
9125 0 1 0 39.6773148071564 0.894537116854543 34.534621966708684 0 0 0
3355 1119 3 -1.1794 39.666901036921494 3.183348713482022 39.526775292894165 0 0 0
2833 945 3 -1.1794 2.9414947289420668 8.981635989992995 33.37139145653642 0 0 0
2834 945 2 0.5897 2.827730169118105 8.967866582474514 32.421075800164864 0 0 0
2835 945 2 0.5897 2.781701378415437 8.078500175923336 33.645332284691044 0 0 0
2836 946 3 -1.1794 6.068193809351504 8.576756326372282 32.21195233184407 0 0 0
2837 946 2 0.5897 5.303254940737459 8.73902950167767 32.76401020631686 0 0 0
2838 946 2 0.5897 6.794777875744675 8.487898799091182 32.82872828085261 0 0 0
2875 959 3 -1.1794 3.1924441925515272 12.289826430360243 33.35376719256326 0 0 0
2876 959 2 0.5897 3.2432306381693228 11.348154182265299 33.18973516956982 0 0 0
2877 959 2 0.5897 2.657025412485492 12.36734319101269 34.143418993488964 0 0 0
2878 960 3 -1.1794 6.736855653539812 11.616186334656081 32.53850596497542 0 0 0
2879 960 2 0.5897 7.061090282324822 12.48049617573181 32.79163147725444 0 0 0
2880 960 2 0.5897 6.449773464089243 11.217512317834606 33.360013622522835 0 0 0
2914 972 3 -1.1794 4.086695321914905 15.582403191279322 33.59916387947001 0 0 0
2915 972 2 0.5897 3.487471617021664 14.837769923009395 33.54735291769693 0 0 0
2916 972 2 0.5897 3.5258241994599944 16.350005748045994 33.48761899224347 0 0 0
2917 973 3 -1.1794 6.473515770824989 14.629658178620327 32.83801594428054 0 0 0
2918 973 2 0.5897 5.734311942294426 15.115696559609377 33.20349670357707 0 0 0
2919 973 2 0.5897 7.231204312445496 15.194159375789331 32.991242252694995 0 0 0
3127 1043 3 -1.1794 3.1015582277051674 9.886018954665651 36.10436737039834 0 0 0
3128 1043 2 0.5897 2.448972468110947 9.591448210215512 35.46907850749058 0 0 0
3129 1043 2 0.5897 3.860129662171677 9.323717662686496 35.9474620666874 0 0 0
3130 1044 3 -1.1794 5.840567447717883 8.408671938262035 35.31412314527987 0 0 0
3131 1044 2 0.5897 6.567222737568628 7.897455514160185 34.957945861866236 0 0 0
3132 1044 2 0.5897 6.259514254947591 9.155479779228404 35.741900982023495 0 0 0
3169 1057 3 -1.1794 4.963808207591156 11.404944520822616 34.89670685197959 0 0 0
3170 1057 2 0.5897 4.412252659069571 11.130557434105235 35.629325300112484 0 0 0
3171 1057 2 0.5897 4.34481748869394 11.650698503594686 34.209184247894655 0 0 0
3205 1069 3 -1.1794 2.948548086125849 14.416066798268371 35.915373970211384 0 0 0
3206 1069 2 0.5897 3.5006347244256877 15.115639549877537 35.56604574394659 0 0 0
3207 1069 2 0.5897 2.960184849676583 14.551636869192652 36.86285337829332 0 0 0
3208 1070 3 -1.1794 5.745533258721307 15.417100396472412 36.140249208692 0 0 0
3209 1070 2 0.5897 5.753252689648951 15.022050665828392 37.01209151355305 0 0 0
3210 1070 2 0.5897 5.387300475900143 14.735829848057316 35.57124008648904 0 0 0
3406 1136 3 -1.1794 3.465276279725137 8.933145691347912 39.0827844754011 0 0 0
3407 1136 2 0.5897 3.155008943567756 8.05394430800622 38.86605529862327 0 0 0
3448 1150 3 -1.1794 2.393711659826118 12.735410015504756 38.49241653453518 0 0 0
3449 1150 2 0.5897 3.2613487485164563 12.40381594522743 38.261150677236394 0 0 0
3451 1151 3 -1.1794 5.002466554831402 12.13280097590262 39.4358277343066 0 0 0
3452 1151 2 0.5897 5.562076312854836 12.866107528938441 39.180230042288166 0 0 0
3493 1165 3 -1.1794 2.7619618688277017 15.293043616645 38.76554621973258 0 0 0
3494 1165 2 0.5897 2.5263910404645764 14.372147330149094 38.65290310516546 0 0 0
3496 1166 3 -1.1794 5.4384183359294616 15.322412347204024 38.89062712962964 0 0 0
3497 1166 2 0.5897 5.704468942107017 16.213505823589113 39.11734587123254 0 0 0
9123 0 1 0 0.8265298029678896 14.198286343384114 32.75791477136066 0 0 0
9143 0 1 0 7.340438375773256 12.73247603059183 37.30158953469067 0 0 0
2839 947 3 -1.1794 8.329941834792825 8.040652522430799 33.79988045854398 0 0 0
2840 947 2 0.5897 9.013666969517052 7.8014848489327875 33.17414064110273 0 0 0
2841 947 2 0.5897 8.79738688067795 8.184836186977874 34.62264343779053 0 0 0
2842 948 3 -1.1794 13.26826927049757 9.498190416902586 33.05347735965731 0 0 0
2843 948 2 0.5897 13.710135223690006 9.259025482496224 32.23874630669327 0 0 0
2844 948 2 0.5897 12.83058164101799 10.326010929194123 32.85504515768895 0 0 0
2845 949 3 -1.1794 15.924990359086285 9.691285995651418 32.73795666636761 0 0 0
2846 949 2 0.5897 15.210641576985951 9.813728857701141 33.363213240049774 0 0 0
2881 961 3 -1.1794 11.912845615728477 11.480300628844244 34.01637420725193 0 0 0
2882 961 2 0.5897 11.904502366319054 10.65017245388475 34.49287177283804 0 0 0
2883 961 2 0.5897 11.187666497001223 11.979762604051878 34.39172180516354 0 0 0
2922 974 2 0.5897 8.458648122733042 16.105386178782705 34.2898356189465 0 0 0
2924 975 2 0.5897 11.718602916764498 15.916832983799639 32.77487480081218 0 0 0
2925 975 2 0.5897 11.334585365462274 16.625472496553964 31.49336953165462 0 0 0
2927 976 2 0.5897 16.163037702026877 15.100360573896207 32.52412734024667 0 0 0
3133 1045 3 -1.1794 8.966531668786471 9.38066419993883 36.17304763104469 0 0 0
3134 1045 2 0.5897 9.877075101976029 9.288554343841778 35.892587003567385 0 0 0
3135 1045 2 0.5897 8.991986490764232 9.243027078987415 37.119958286201125 0 0 0
3136 1046 3 -1.1794 11.800022039968397 9.01550696354694 35.753135043531024 0 0 0
3137 1046 2 0.5897 12.54635035374394 8.936265684938892 35.15904158923391 0 0 0
3138 1046 2 0.5897 12.190296224651947 9.22087784464539 36.602688851250726 0 0 0
3139 1047 3 -1.1794 15.798283081944906 9.80143372261321 36.550868188337915 0 0 0
3140 1047 2 0.5897 16.53258928017182 9.412591834478858 36.075654207495596 0 0 0
3141 1047 2 0.5897 16.115061221248748 9.892092334437871 37.44956989389167 0 0 0
3172 1058 3 -1.1794 9.705348970651858 11.875040156997734 35.5599450819902 0 0 0
3173 1058 2 0.5897 9.094460918675189 11.162025915234564 35.746115082860804 0 0 0
3174 1058 2 0.5897 10.499955164858736 11.641753745398917 36.03995657531543 0 0 0
3175 1059 3 -1.1794 12.112682498565826 12.213212617710264 37.07385920690844 0 0 0
3176 1059 2 0.5897 11.753314122393242 13.099931071369218 37.102434218757374 0 0 0
3177 1059 2 0.5897 12.731071154402454 12.228309947303545 36.34338034232984 0 0 0
3178 1060 3 -1.1794 14.638423818646244 12.144501655757468 35.94882486943227 0 0 0
3179 1060 2 0.5897 14.977019403903645 11.286237939520854 36.20371321993282 0 0 0
3180 1060 2 0.5897 15.211948611066504 12.42683012833817 35.236370219852226 0 0 0
3211 1071 3 -1.1794 8.63275305702072 15.558916598656221 36.108538173574566 0 0 0
3212 1071 2 0.5897 7.975089353593787 14.863958345770229 36.08128919964862 0 0 0
3213 1071 2 0.5897 8.771900985584528 15.721197891502051 37.04156209743902 0 0 0
3214 1072 3 -1.1794 11.448171111243033 14.620313029934508 35.99097100893285 0 0 0
3215 1072 2 0.5897 12.134155142621049 15.272472690089945 36.13360876711431 0 0 0
3216 1072 2 0.5897 10.631905976876428 15.08808286300839 36.167420964821076 0 0 0
3218 1073 2 0.5897 16.192411384861195 14.814983933762162 35.839072545515755 0 0 0
3219 1073 2 0.5897 15.24520047236572 15.23355155939909 36.94337630958357 0 0 0
3412 1138 3 -1.1794 9.233951812855643 8.87438777873358 39.03554918421271 0 0 0
3413 1138 2 0.5897 8.35397141400406 8.716662710983174 39.37758584275752 0 0 0
3415 1139 3 -1.1794 12.367603255087264 8.851235118175271 38.569754105766314 0 0 0
3416 1139 2 0.5897 11.437642645364898 9.056148158736443 38.6667880003641 0 0 0
3419 1140 2 0.5897 15.581637791513982 9.77459466120957 39.895526846474084 0 0 0
3458 1153 2 0.5897 12.398246991596139 11.64406344325899 38.75557844068366 0 0 0
3460 1154 3 -1.1794 16.336735175090304 12.760555225862984 38.13489946620897 0 0 0
3461 1154 2 0.5897 15.744875454415086 12.439803247596755 37.45442017633175 0 0 0
3499 1167 3 -1.1794 8.867809473336868 15.805843815187723 38.77870048680324 0 0 0
3500 1167 2 0.5897 9.71683761883146 15.380128941506033 38.89765411939495 0 0 0
3502 1168 3 -1.1794 11.241433887983675 14.538659856190236 39.123537446039926 0 0 0
3504 1168 2 0.5897 12.097331602555375 14.439586065108031 38.706577040992606 0 0 0
3506 1169 2 0.5897 14.22612299723714 15.698181604314863 38.40635837833732 0 0 0
9102 0 1 0 14.594649388162612 12.832068212137685 32.55127065497118 0 0 0
9146 0 1 0 9.41364833039963 13.581925940796996 32.54332243850826 0 0 0
3420 1140 2 0.5897 14.286415464235121 9.049326621265896 39.598405778201666 0 0 0
3505 1169 3 -1.1794 13.978835579806585 14.799264273781377 38.18949700688596 0 0 0
3507 1169 2 0.5897 14.316924899938824 14.275481731085895 38.91584397557887 0 0 0
3217 1073 3 -1.1794 15.912951837219708 15.575420706993958 36.34884685214794 0 0 0
2847 949 2 0.5897 16.560083345172774 10.371170395796797 32.96300805979685 0 0 0
2848 950 3 -1.1794 18.642717164587314 8.713007858604673 32.70822177387299 0 0 0
2849 950 2 0.5897 18.89862308908732 8.473262513633578 33.59887795759533 0 0 0
2850 950 2 0.5897 17.693073657601104 8.82433307427643 32.7531243544156 0 0 0
2851 951 3 -1.1794 21.5933170199752 8.958974802767045 32.06070307770946 0 0 0
2852 951 2 0.5897 20.730722103754314 9.176748690598027 31.707522997905507 0 0 0
2853 951 2 0.5897 21.54162341241483 8.024421100646512 32.261124719813225 0 0 0
2884 962 3 -1.1794 18.042243172052764 11.323264968449289 33.11789235445947 0 0 0
2885 962 2 0.5897 18.738026467359653 10.73734616187529 32.819868589140725 0 0 0
2886 962 2 0.5897 18.032984640753302 12.031707245203053 32.47426422728966 0 0 0
2887 963 3 -1.1794 20.741948095849185 11.991559967926067 32.95556026976237 0 0 0
2888 963 2 0.5897 21.28543495819877 11.61163805185671 33.64585987959929 0 0 0
2889 963 2 0.5897 19.966115751668912 12.316484472320878 33.412441445125324 0 0 0
2928 976 2 0.5897 16.306685414737725 15.791731893286249 31.184998391783136 0 0 0
2929 977 3 -1.1794 18.619529054319838 14.134776253827999 32.477331350327496 0 0 0
2930 977 2 0.5897 18.018087017533404 14.705549609343258 31.999086440365218 0 0 0
2931 977 2 0.5897 19.112203260329647 14.727262525531671 33.045190361845805 0 0 0
2932 978 3 -1.1794 21.599943660989773 14.310090955913136 32.003831774357344 0 0 0
2933 978 2 0.5897 20.85911649972607 14.825632695084416 31.685047384191197 0 0 0
2934 978 2 0.5897 21.226024070077926 13.45260714553384 32.206655210581395 0 0 0
2936 979 2 0.5897 23.616427608848767 14.415704994002486 32.70126717209802 0 0 0
3142 1048 3 -1.1794 19.94767890348966 8.279931998545075 34.99726250462613 0 0 0
3143 1048 2 0.5897 20.733308396950783 8.826011698987802 35.025816815089584 0 0 0
3144 1048 2 0.5897 20.278937688721715 7.388306017208478 34.89000926866024 0 0 0
3147 1049 2 0.5897 23.164552821954675 7.832439055179429 35.372024806170394 0 0 0
3181 1061 3 -1.1794 16.995999384312036 13.251021868273416 34.88392296104192 0 0 0
3182 1061 2 0.5897 17.377436338923452 12.686002590056825 34.21199154288745 0 0 0
3183 1061 2 0.5897 17.327975656285002 12.899348548383466 35.709967679931324 0 0 0
3184 1062 3 -1.1794 22.210453655721782 11.190838578534493 35.53301944934036 0 0 0
3185 1062 2 0.5897 22.498651259417738 10.28630804211744 35.41055343060475 0 0 0
3186 1062 2 0.5897 22.27571583109915 11.337838891602011 36.47660993020416 0 0 0
3220 1074 3 -1.1794 20.30792834187471 13.704729293925237 35.69274777755031 0 0 0
3221 1074 2 0.5897 20.865681548137353 14.427758711567764 35.405743241377344 0 0 0
3222 1074 2 0.5897 20.85759789307536 12.926499292096002 35.600806655482764 0 0 0
3224 1075 2 0.5897 23.34034688748341 15.129079289827354 36.11544921861462 0 0 0
3421 1141 3 -1.1794 16.89578392909592 8.584266644040543 39.07208471420973 0 0 0
3425 1142 2 0.5897 20.704684010546906 9.460439690488732 39.702310632305036 0 0 0
3464 1155 2 0.5897 17.86045212690857 12.681812484940727 39.705361603890125 0 0 0
3467 1156 2 0.5897 22.378846021743545 11.474032876439722 39.52718857477217 0 0 0
3509 1170 2 0.5897 17.581273909824368 15.251108860651765 36.89200868852971 0 0 0
3511 1171 3 -1.1794 20.53723910134196 13.584445549803483 38.55755658445346 0 0 0
3512 1171 2 0.5897 20.672638459566326 13.676943710361313 37.61450704698763 0 0 0
3513 1171 2 0.5897 19.595957518856146 13.709540866938642 38.67826957906976 0 0 0
9109 0 1 0 18.734414208135707 11.027231262247069 36.839322796380365 0 0 0
3145 1049 3 -1.1794 22.89801983454498 8.68281312128102 35.022659395188555 0 0 0
3223 1075 3 -1.1794 23.133028895157533 14.377215419537658 35.56051562550548 0 0 0
3508 1170 3 -1.1794 18.32942415093724 14.889409588148634 37.3670632581702 0 0 0
3510 1170 2 0.5897 19.07756666725888 15.044488454649516 36.790465555013704 0 0 0
2854 952 3 -1.1794 24.090828093824037 9.234578937969777 32.32426627420467 0 0 0
2855 952 2 0.5897 24.39722607462206 8.87039915896229 31.493769294063693 0 0 0
2856 952 2 0.5897 23.13660268353844 9.179177506254936 32.2731148328029 0 0 0
2857 953 3 -1.1794 30.20442424324576 9.766471489782141 33.23031596536305 0 0 0
2858 953 2 0.5897 31.160152474258563 9.755027773031491 33.17850605687354 0 0 0
2859 953 2 0.5897 29.972322719086037 8.903464928551466 33.57321567899161 0 0 0
2890 964 3 -1.1794 24.44892718450141 11.942917359777612 32.40386009222665 0 0 0
2891 964 2 0.5897 24.3462057064239 11.038546199585005 32.70016083429821 0 0 0
2892 964 2 0.5897 24.296499229969918 12.470991354704417 33.18752790202131 0 0 0
2893 965 3 -1.1794 27.36063999463212 12.700396415713344 32.67278605665315 0 0 0
2894 965 2 0.5897 26.654246723281 12.41837133596068 32.09166463448614 0 0 0
2895 965 2 0.5897 26.939795970997153 12.812712571368365 33.52513995388184 0 0 0
2896 966 3 -1.1794 30.199423038761488 12.491907782594526 32.57313206611374 0 0 0
2897 966 2 0.5897 30.293268412805293 11.554402378612037 32.74197664837358 0 0 0
2898 966 2 0.5897 29.256889065283307 12.651434260890168 32.62225211742297 0 0 0
2935 979 3 -1.1794 24.408686091194866 14.674937574564298 33.17175288015849 0 0 0
2938 980 3 -1.1794 27.030224629671807 15.698783878721587 32.0387519905037 0 0 0
2939 980 2 0.5897 26.192640191948243 15.286261910521977 32.24972540978841 0 0 0
2940 980 2 0.5897 27.570359926941684 15.556494336180409 32.816080363707634 0 0 0
2941 981 3 -1.1794 30.30943353386675 15.884808145487925 32.97462760774096 0 0 0
2942 981 2 0.5897 29.9253517518572 15.548982078344597 32.16473018070994 0 0 0
2943 981 2 0.5897 31.169942184989043 15.468358697680122 33.022861579782315 0 0 0
3146 1049 2 0.5897 23.605052170495927 8.929622427148669 34.42648570485103 0 0 0
3148 1050 3 -1.1794 27.913809402565413 10.515859911380828 36.59502006855194 0 0 0
3149 1050 2 0.5897 27.50695148126055 9.839315780187613 37.136302356799945 0 0 0
3150 1050 2 0.5897 28.206563967208435 11.1792616132424 37.219859224003066 0 0 0
3151 1051 3 -1.1794 30.197451419234643 8.900160645872548 36.24420687110683 0 0 0
3152 1051 2 0.5897 30.602808394549058 8.496236836106883 35.47689766265817 0 0 0
3153 1051 2 0.5897 29.3896439027812 9.290961673547761 35.91110985745538 0 0 0
3187 1063 3 -1.1794 26.365866296768683 12.602448734349148 35.227582063778705 0 0 0
3188 1063 2 0.5897 26.972327454866996 11.960462655726642 35.59675825811456 0 0 0
3189 1063 2 0.5897 25.869282982839543 12.923908934307663 35.980111281202326 0 0 0
3190 1064 3 -1.1794 29.210419852616745 12.893086210188557 37.00368489873718 0 0 0
3191 1064 2 0.5897 29.19445434781145 12.312593542658286 36.242760707548314 0 0 0
3192 1064 2 0.5897 29.841222313703028 13.574821218927505 36.772257939166295 0 0 0
3225 1075 2 0.5897 23.56138089718452 14.5692660386098 34.726331605554115 0 0 0
3226 1076 3 -1.1794 27.734790295596945 15.684703005246 34.807813705736415 0 0 0
3227 1076 2 0.5897 28.290163048134865 15.054829410333566 35.26721772649571 0 0 0
3228 1076 2 0.5897 27.281365730779697 16.158268876263513 35.50521847343337 0 0 0
3229 1077 3 -1.1794 30.646892256186256 15.16290333139994 35.721393863829455 0 0 0
3230 1077 2 0.5897 30.860128577894024 15.379038151158268 34.8136226779975 0 0 0
3231 1077 2 0.5897 31.428822728607827 15.407494110730926 36.2163604053462 0 0 0
3427 1143 3 -1.1794 27.436225791802677 9.470651719429368 39.3329810228099 0 0 0
3428 1143 2 0.5897 27.200278403227127 8.60952456573696 38.98798743322989 0 0 0
3431 1144 2 0.5897 29.905861912260495 8.935697541304465 38.903667227342424 0 0 0
3469 1157 3 -1.1794 24.13351157951051 13.035733600318105 39.03573646568871 0 0 0
3470 1157 2 0.5897 24.952151756977383 12.65710969634606 38.71526174734933 0 0 0
3472 1158 3 -1.1794 26.637695268833745 12.171718296270077 39.0375363284542 0 0 0
3473 1158 2 0.5897 26.87641640862831 11.272198947242655 39.26138662393252 0 0 0
3476 1159 2 0.5897 31.13506875992007 11.951131934307632 39.136026891930214 0 0 0
3477 1159 2 0.5897 29.713093562947073 12.382652499452618 38.846765382374976 0 0 0
3515 1172 2 0.5897 23.355283814602632 14.826912979117887 39.06168901558442 0 0 0
3518 1173 2 0.5897 27.186441095441722 14.986921850525556 39.55005016963337 0 0 0
3520 1174 3 -1.1794 30.385057372891488 15.237886107358838 39.61719756870773 0 0 0
3521 1174 2 0.5897 30.41820494445872 14.282158571277371 39.57575439704615 0 0 0
9086 0 1 0 25.7119885775505 15.474740445380679 37.438748513181274 0 0 0
9128 0 1 0 24.694574437124025 9.918908538304052 37.61243703190607 0 0 0
9141 0 1 0 26.345483583419806 8.140696900027605 34.53696420734269 0 0 0
3432 1144 2 0.5897 31.417744004499294 8.865712466812841 38.93845425675313 0 0 0
2860 954 3 -1.1794 33.14586124148154 9.766660457731154 32.8540225042252 0 0 0
2861 954 2 0.5897 33.45096825727437 9.078169782443696 32.263156928169195 0 0 0
2862 954 2 0.5897 33.294123610629335 9.413258066388547 33.73115239318359 0 0 0
2863 955 3 -1.1794 36.06678949890543 9.30121791989969 32.386487856149806 0 0 0
2864 955 2 0.5897 36.98309155018859 9.387462452613908 32.64951676275375 0 0 0
2865 955 2 0.5897 35.61052114052918 9.983561723752736 32.878888060276324 0 0 0
2866 956 3 -1.1794 39.02783303475433 9.036225576330404 32.56353007727881 0 0 0
2868 956 2 0.5897 38.835857833835455 8.11091956262746 32.71580007116717 0 0 0
2899 967 3 -1.1794 33.189277960590125 12.600363131816563 32.4004910499582 0 0 0
2900 967 2 0.5897 33.916684142065 12.609649621838996 31.778375931614505 0 0 0
2901 967 2 0.5897 32.5264073957702 12.047742634960784 31.986431859642927 0 0 0
2902 968 3 -1.1794 35.57066831129594 11.655578124992148 33.87351654240921 0 0 0
2903 968 2 0.5897 36.291270348917784 12.063894966250384 33.39368053052761 0 0 0
2904 968 2 0.5897 34.78015281427382 11.993778239665692 33.45287597214014 0 0 0
2905 969 3 -1.1794 38.432353738945174 11.588672213937983 33.18835076880448 0 0 0
2907 969 2 0.5897 38.741316559011175 11.923067868489378 34.03034444236419 0 0 0
2944 982 3 -1.1794 32.715558288133884 14.891562439765213 33.51928320957589 0 0 0
2946 982 2 0.5897 32.72367959123957 14.012746280931292 33.1400105016087 0 0 0
2947 983 3 -1.1794 35.712216357221564 14.790942083975237 32.79096478507427 0 0 0
2948 983 2 0.5897 36.55526177470202 15.243395638208463 32.819117512331445 0 0 0
2949 983 2 0.5897 35.45751017063892 14.700682927539138 33.70922956136664 0 0 0
2952 984 2 0.5897 38.70534761658139 15.566791593470146 33.55170827861495 0 0 0
3154 1052 3 -1.1794 33.25323816522949 8.636268773617768 35.2352413082695 0 0 0
3155 1052 2 0.5897 32.78050350802904 9.105061130955795 35.92298211511936 0 0 0
3156 1052 2 0.5897 34.17593021362195 8.82369275658869 35.407704338982974 0 0 0
3157 1053 3 -1.1794 35.912445412222134 9.020870388869229 35.89402094638925 0 0 0
3158 1053 2 0.5897 36.020830111505916 8.103428330414017 36.144589397422465 0 0 0
3159 1053 2 0.5897 36.768982807863395 9.27956676372749 35.55394489039138 0 0 0
3160 1054 3 -1.1794 38.55454539718873 9.024874246037633 35.75931980083831 0 0 0
3161 1054 2 0.5897 39.42442695096024 9.377377561779873 35.57149185761389 0 0 0
3193 1065 3 -1.1794 36.435971740306336 12.095513333594154 36.402046154242846 0 0 0
3194 1065 2 0.5897 36.06061138409543 11.784039506238138 35.578444015791426 0 0 0
3195 1065 2 0.5897 36.215159078521054 11.41569611185702 37.03869510662304 0 0 0
3197 1066 2 0.5897 38.82520317672333 12.513821716800642 36.382076223766866 0 0 0
3232 1078 3 -1.1794 33.530216584165764 15.436714535010488 36.2868502519626 0 0 0
3233 1078 2 0.5897 33.348168661659834 14.813522828395973 35.58348411081404 0 0 0
3234 1078 2 0.5897 33.56925212075358 14.900267591824267 37.078641961828865 0 0 0
3235 1079 3 -1.1794 36.12627571046532 14.757220613520683 35.72680409971976 0 0 0
3236 1079 2 0.5897 36.21924071560624 13.856626052867028 36.03748186692 0 0 0
3237 1079 2 0.5897 35.22545456382956 14.995037451419616 35.9463430352344 0 0 0
3433 1145 3 -1.1794 32.85149040388914 9.48541155195445 37.87613259096907 0 0 0
3435 1145 2 0.5897 33.703955672859514 9.420859300050155 38.306675994166305 0 0 0
3436 1146 3 -1.1794 35.30016063029342 8.948782210675713 38.609563286679375 0 0 0
3437 1146 2 0.5897 35.91165029805414 9.261273742195966 37.942733843505216 0 0 0
3439 1147 3 -1.1794 38.53100677424547 8.933911893511087 38.42243701366597 0 0 0
3440 1147 2 0.5897 38.426741223382436 7.9824504275575325 38.41340605980455 0 0 0
3478 1160 3 -1.1794 33.17369532803033 12.03202156497456 38.87486584147227 0 0 0
3479 1160 2 0.5897 34.118627277454564 11.906475005494789 38.96189133121197 0 0 0
3481 1161 3 -1.1794 35.88906342530246 12.407404035613396 39.07020060032759 0 0 0
3482 1161 2 0.5897 36.778633411257495 12.595688907875873 38.77112599135644 0 0 0
3484 1162 3 -1.1794 38.74770350498754 11.924141813909568 39.16456562179008 0 0 0
3524 1175 2 0.5897 32.77862764014284 15.490683359152063 39.05166768825604 0 0 0
9108 0 1 0 32.5064367002632 12.20208899188545 35.69810884667969 0 0 0
2906 969 2 0.5897 38.76534951387662 10.692107287752263 33.14940558763171 0 0 0
2950 984 3 -1.1794 38.339741160477004 16.082390476834192 32.83287474271391 0 0 0
3162 1054 2 0.5897 38.44788480404365 9.139573931484177 36.70361815142061 0 0 0
2945 982 2 0.5897 32.93063069825441 15.470539737848561 32.78800970185957 0 0 0
3480 1160 2 0.5897 33.05108773330715 12.979528503464461 38.93342378064933 0 0 0
3523 1175 3 -1.1794 33.28216888588452 14.677832130887106 39.09583616782873 0 0 0
3198 1066 2 0.5897 40.29108898076688 12.187974918294085 36.189987135779184 0 0 0
3486 1162 2 0.5897 38.97232848438435 11.094992071393035 38.74232601067013 0 0 0
2867 956 2 0.5897 39.01203832849566 9.131039349831127 31.611168415063112 0 0 0
2869 957 3 -1.1794 41.81617528395313 9.264917908341094 32.6669743138313 0 0 0
2870 957 2 0.5897 41.963591423951335 8.329088216383422 32.80380701312055 0 0 0
2871 957 2 0.5897 40.864830527878 9.351698727927284 32.60660860762947 0 0 0
2872 958 3 -1.1794 44.95288884043374 8.733563592101039 33.72001066727919 0 0 0
2873 958 2 0.5897 45.809212000985816 9.158468712486075 33.671039446427336 0 0 0
2874 958 2 0.5897 44.365343156938174 9.322457945077781 33.246486192135784 0 0 0
2908 970 3 -1.1794 41.923757421325035 11.89443215434433 33.45513757908897 0 0 0
2909 970 2 0.5897 42.00897731996682 11.026107485593458 33.06145979370006 0 0 0
2910 970 2 0.5897 41.22973814000245 12.31936467252438 32.951152090478864 0 0 0
2911 971 3 -1.1794 45.65747120310114 11.920449340758182 33.210603792836395 0 0 0
2912 971 2 0.5897 45.82802462229381 11.781406234639073 34.142167177176795 0 0 0
2913 971 2 0.5897 45.37066176084165 12.831822955861233 33.152551770365186 0 0 0
2953 985 3 -1.1794 42.287386286123386 15.49561993582236 33.0687463333287 0 0 0
2954 985 2 0.5897 42.12130817467788 15.554711793211052 34.00957474824771 0 0 0
2955 985 2 0.5897 43.11955817147275 15.027521479575576 33.00088129448619 0 0 0
2956 986 3 -1.1794 44.73093862672312 14.60827179789763 33.91108372476437 0 0 0
2957 986 2 0.5897 44.74003646012884 14.764853476369886 34.85534599520758 0 0 0
2958 986 2 0.5897 45.29213202424264 15.293827039010802 33.54871961803163 0 0 0
3163 1055 3 -1.1794 41.29449689174266 9.407885891783392 35.59714000336677 0 0 0
3164 1055 2 0.5897 41.597053994011766 9.343998331918666 34.691264877019215 0 0 0
3165 1055 2 0.5897 41.9735090628993 8.96784121070559 36.10854491711486 0 0 0
3166 1056 3 -1.1794 46.020764878004705 9.544427971977573 36.19736167131272 0 0 0
3167 1056 2 0.5897 45.84223114393895 10.48473820565769 36.210596555445996 0 0 0
3168 1056 2 0.5897 45.51376370279409 9.21430842860394 35.455604541580406 0 0 0
3196 1066 3 -1.1794 39.43695885295472 12.113205301658954 35.764424846158484 0 0 0
3199 1067 3 -1.1794 42.41448567568733 11.943944135501729 36.203719492950086 0 0 0
3200 1067 2 0.5897 42.16888357987035 11.82256172606582 35.28656207797157 0 0 0
3201 1067 2 0.5897 42.11282386214547 11.147357437243754 36.64039053955826 0 0 0
3202 1068 3 -1.1794 45.19427777480697 12.088938118172637 35.98556904042434 0 0 0
3203 1068 2 0.5897 44.239266213389406 12.1525712426783 35.97392226693095 0 0 0
3204 1068 2 0.5897 45.42691330334944 12.140037152111205 36.91266207038059 0 0 0
3238 1080 3 -1.1794 42.29547990132572 15.156890204084208 35.956058841831066 0 0 0
3239 1080 2 0.5897 43.10332805315083 14.942753830495061 36.42270509590959 0 0 0
3241 1081 3 -1.1794 45.55406899599666 14.652423730331568 36.539025502801444 0 0 0
3242 1081 2 0.5897 45.6803888273961 13.8418051975535 36.04590017159984 0 0 0
3243 1081 2 0.5897 46.439535490423005 14.933533122307413 36.76958616436922 0 0 0
3442 1148 3 -1.1794 41.9584526830482 9.880328408069705 39.06081476106885 0 0 0
3447 1149 2 0.5897 45.43745467576228 9.36646738511057 38.404976357074744 0 0 0
3487 1163 3 -1.1794 41.30020276490721 13.163648773070385 38.54770109919434 0 0 0
3488 1163 2 0.5897 41.99448749535283 13.163999801969602 37.88876218366459 0 0 0
3492 1164 2 0.5897 45.198845845358356 11.584879764083606 39.49755140888843 0 0 0
3527 1176 2 0.5897 45.049750227424965 14.702582042155314 38.483058143755905 0 0 0
9094 0 1 0 39.09340030625757 14.87415347278169 37.15855428897086 0 0 0
3490 1164 3 -1.1794 44.99443723627139 12.309504980028139 38.90647823190303 0 0 0
7736 2579 2 0.5897 3.4388484696996353 23.345139638685453 35.99384200727207 0 0 0
2959 987 3 -1.1794 2.6653752526192878 18.01044446283916 33.61608238427907 0 0 0
2960 987 2 0.5897 2.403899702932317 18.928563569030885 33.5459407429927 0 0 0
2961 987 2 0.5897 1.846333836879974 17.53848272474866 33.7665995507464 0 0 0
2962 988 3 -1.1794 5.713254329789794 17.995389402894308 33.561632805391476 0 0 0
2963 988 2 0.5897 5.802618325232437 17.85414278424643 34.50412711557159 0 0 0
2964 988 2 0.5897 4.769633811769899 17.968168796554835 33.40329295886516 0 0 0
2995 999 3 -1.1794 2.4484770735161723 21.094853715239122 33.415935314924134 0 0 0
2996 999 2 0.5897 3.383019672252735 21.27377994141824 33.311784551840255 0 0 0
2997 999 2 0.5897 2.3040311913341465 21.116101132056624 34.361935201483426 0 0 0
2998 1000 3 -1.1794 5.400844101096381 21.559673804250878 33.11610175531006 0 0 0
2999 1000 2 0.5897 5.841602519119025 21.02443259451622 32.456191187501915 0 0 0
3000 1000 2 0.5897 5.9343789214720175 21.45665326654613 33.904111817596785 0 0 0
3244 1082 3 -1.1794 6.176659046847781 18.06894941818861 36.50164829184333 0 0 0
3245 1082 2 0.5897 5.73508310522272 18.36339205919301 37.298232332420156 0 0 0
3246 1082 2 0.5897 6.0211654841921485 17.124810335639726 36.47606021384903 0 0 0
3286 1096 3 -1.1794 3.5125866231062153 21.548379833950772 36.17570021451166 0 0 0
3287 1096 2 0.5897 4.414307656990383 21.27319811958449 36.01015262267939 0 0 0
3288 1096 2 0.5897 3.3685289184375202 21.35396400494432 37.101811155716334 0 0 0
3289 1097 3 -1.1794 6.107110250777382 20.752244779674555 35.68243892865937 0 0 0
3290 1097 2 0.5897 6.240023765438933 19.816118782645326 35.53332889554969 0 0 0
3291 1097 2 0.5897 6.7930305491321485 20.99602116699943 36.30398384056535 0 0 0
3529 1177 3 -1.1794 2.7102534074306184 18.44523874747873 38.463457754579565 0 0 0
3531 1177 2 0.5897 2.6042607628619607 18.103464729109472 39.351258127789315 0 0 0
3534 1178 2 0.5897 6.511273292135935 18.11569016349259 38.8913689059703 0 0 0
3568 1190 3 -1.1794 2.811954023643784 21.124715232921616 39.006881401232995 0 0 0
3569 1190 2 0.5897 2.659186627547543 20.245738544618476 38.660047123333726 0 0 0
3571 1191 3 -1.1794 5.691211973669968 21.34074812845348 39.25407439942845 0 0 0
3573 1191 2 0.5897 4.754601753474623 21.23581269635322 39.086797179987364 0 0 0
3533 1178 2 0.5897 5.290779871885521 18.662540930811048 39.60076652464598 0 0 0
3572 1191 2 0.5897 5.811626593445179 22.284278905919273 39.36122766639241 0 0 0
7427 2476 2 0.5897 2.2475778536555193 22.845766445509028 33.08276943855433 0 0 0
4136 1379 2 0.5897 44.649070883225065 17.173769208203982 45.38532144659591 0 0 0
8045 2682 2 0.5897 2.6752408568969672 23.045846451168167 38.5372915489478 0 0 0
2920 974 3 -1.1794 8.478317428498528 16.491640052284797 33.4142479526663 0 0 0
2921 974 2 0.5897 9.376586806663976 16.35649174380148 33.11245195570383 0 0 0
2923 975 3 -1.1794 11.063258652040185 16.507588428853094 32.40370903914365 0 0 0
2965 989 3 -1.1794 9.013395122215162 19.167864047512627 32.79415762506507 0 0 0
2966 989 2 0.5897 8.445157789213916 18.48162939289709 33.144043591903795 0 0 0
2967 989 2 0.5897 9.877865741539171 18.97063661914263 33.15474489088024 0 0 0
2968 990 3 -1.1794 14.819078691015365 19.880547615634505 32.314517881421665 0 0 0
2969 990 2 0.5897 14.467466618746627 18.99919705629124 32.18873330934732 0 0 0
2970 990 2 0.5897 15.769062806422767 19.765384986364044 32.292165483552786 0 0 0
3001 1001 3 -1.1794 9.347865720632614 21.64824742077776 33.74368580702199 0 0 0
3002 1001 2 0.5897 8.960627440111379 20.94842387162697 33.21782736671389 0 0 0
3003 1001 2 0.5897 8.890655578931737 22.440786991648192 33.46248464030372 0 0 0
3004 1002 3 -1.1794 12.058913875221409 21.166278430971975 33.3852239505904 0 0 0
3005 1002 2 0.5897 12.337567989177325 21.050254190350056 32.47686162069246 0 0 0
3006 1002 2 0.5897 11.103172997937424 21.195478856455246 33.34119597877007 0 0 0
3247 1083 3 -1.1794 8.848143678835948 18.413391502100815 35.62613684860842 0 0 0
3248 1083 2 0.5897 9.135063693702714 17.500758318658313 35.657894257343784 0 0 0
3249 1083 2 0.5897 7.940208052034179 18.39017249314205 35.92837065644453 0 0 0
3250 1084 3 -1.1794 11.892128452911718 19.29042307120416 36.40589868120323 0 0 0
3251 1084 2 0.5897 12.67609656448157 19.66934520669039 36.008352104959464 0 0 0
3252 1084 2 0.5897 11.302915738952953 19.12991998483201 35.66881118812237 0 0 0
3253 1085 3 -1.1794 15.978995664095489 18.11409566291286 36.867531901060914 0 0 0
3254 1085 2 0.5897 16.129868867414523 17.171246148866818 36.80042127525251 0 0 0
3255 1085 2 0.5897 15.154165220887599 18.258748824828757 36.40389194462783 0 0 0
3292 1098 3 -1.1794 8.607019570754709 21.35378778801385 36.38869538755318 0 0 0
3293 1098 2 0.5897 8.619599434970683 21.280387473997983 35.43439676643009 0 0 0
3294 1098 2 0.5897 9.504758843646306 21.157197753712122 36.65636736692085 0 0 0
3295 1099 3 -1.1794 14.105192134949732 20.104955404028935 35.222890963878854 0 0 0
3296 1099 2 0.5897 13.971857305298863 19.819191612703452 34.319125202125804 0 0 0
3297 1099 2 0.5897 14.384840356951905 21.017271529935048 35.14734285239395 0 0 0
3535 1179 3 -1.1794 8.161117579024866 18.286199935284326 38.4664931537692 0 0 0
3536 1179 2 0.5897 8.331678095987938 18.404427891255118 37.53206123575595 0 0 0
3539 1180 2 0.5897 15.06302029153564 17.92383390447133 38.46876863916991 0 0 0
3575 1192 2 0.5897 8.761666534391754 19.83815996148474 39.52620666792161 0 0 0
3577 1193 3 -1.1794 11.720230639778295 21.016500745756673 38.87837234920056 0 0 0
3578 1193 2 0.5897 11.64166867830244 20.254962195087796 38.30381201926458 0 0 0
3580 1194 3 -1.1794 14.475297164725713 20.600311329123635 38.71452680340579 0 0 0
3581 1194 2 0.5897 14.937957318967717 20.503627147486938 37.88216308502626 0 0 0
7434 2478 2 0.5897 12.013254565858453 23.158140918560427 33.50400674748849 0 0 0
8055 2685 2 0.5897 14.855310612589738 23.43860607565335 38.744796990638115 0 0 0
9091 0 1 0 11.723338264434926 22.80804555503606 36.319326095443266 0 0 0
9148 0 1 0 13.864980219209784 16.839719100823356 34.32096780871224 0 0 0
3579 1193 2 0.5897 10.879950920825237 21.060555948802655 39.334685494509266 0 0 0
7435 2479 3 -1.1794 14.70351615150252 22.41069611181508 33.79078466958697 0 0 0
2003 668 2 0.5897 4.909741468766326 9.7040594299126 24.186151056114344 0 0 0
2926 976 3 -1.1794 16.482889413013787 15.906376167853907 32.11883030726816 0 0 0
7436 2479 2 0.5897 15.53730316968374 22.628041639495 33.37390097566583 0 0 0
2971 991 3 -1.1794 17.39502589075138 18.95113911612169 32.45739288587128 0 0 0
2972 991 2 0.5897 17.82598012719076 18.946264389216502 31.602707786768654 0 0 0
2973 991 2 0.5897 17.351281202825188 18.02873666325941 32.70936896597838 0 0 0
3007 1003 3 -1.1794 18.04861530369521 21.539099592175905 32.887992916594094 0 0 0
3008 1003 2 0.5897 17.946322288133906 20.58741891467768 32.89646890404084 0 0 0
3009 1003 2 0.5897 18.43261439307265 21.746790786542462 33.739838296470154 0 0 0
3010 1004 3 -1.1794 20.69394027348547 22.01544972860915 33.03598463808028 0 0 0
3011 1004 2 0.5897 19.889698064082715 21.570155634145202 32.76926352573729 0 0 0
3012 1004 2 0.5897 21.244109971036703 21.32083122856603 33.39799343381136 0 0 0
3256 1086 3 -1.1794 18.360730210372992 19.171307631595443 35.94271140184085 0 0 0
3257 1086 2 0.5897 18.544877525036195 19.72454137160017 36.70182541045995 0 0 0
3258 1086 2 0.5897 17.456340188266402 18.88420167584752 36.06872931718114 0 0 0
3259 1087 3 -1.1794 21.0244247560295 19.503653256125748 34.717753231132214 0 0 0
3260 1087 2 0.5897 21.45161800220533 18.757096514496503 35.137742345389036 0 0 0
3261 1087 2 0.5897 20.095131051940047 19.392524622566643 34.918493380225925 0 0 0
3264 1088 2 0.5897 23.9658624638132 19.660883246233247 35.46032472647556 0 0 0
3298 1100 3 -1.1794 20.508243386930836 21.854978368149162 36.1083599194429 0 0 0
3299 1100 2 0.5897 20.62805993127565 21.173478469319623 35.44697163283162 0 0 0
3300 1100 2 0.5897 21.136255927625843 21.634769498112636 36.79635762672091 0 0 0
3542 1181 2 0.5897 18.923553140602955 17.156207261938626 38.69436759273598 0 0 0
3543 1181 2 0.5897 17.678326235756145 17.91802034340561 38.293187102644524 0 0 0
3545 1182 2 0.5897 20.13011370632204 18.33648600314519 39.75989691971516 0 0 0
3583 1195 3 -1.1794 18.508959971464765 20.55668279334135 38.20916964701342 0 0 0
3584 1195 2 0.5897 19.381028961478627 20.710283078603595 38.572673214838105 0 0 0
3586 1196 3 -1.1794 21.223291857392493 21.21762342362448 38.77037722980066 0 0 0
3587 1196 2 0.5897 21.343484918526638 20.66359127303261 39.54163233893145 0 0 0
2135 712 2 0.5897 22.216003454498946 17.312588540592184 24.331092105077282 0 0 0
2096 699 2 0.5897 25.478239196758608 14.8415897225908 23.71778217529593 0 0 0
9074 0 1 0 17.187379858107125 22.316081957411882 36.08110995545548 0 0 0
9079 0 1 0 19.52961652417843 16.760822486064928 33.79831306320879 0 0 0
9112 0 1 0 22.00108604569606 19.178615188428452 32.05797088659954 0 0 0
9145 0 1 0 21.06631667126818 17.30550128665352 37.28556129962222 0 0 0
3541 1181 3 -1.1794 18.150450002409425 17.58809983570134 39.05770230095691 0 0 0
2030 677 2 0.5897 33.78959260322455 9.35086908343297 23.929382348092034 0 0 0
7440 2480 2 0.5897 17.93967206990632 23.28367444614936 32.44201332318455 0 0 0
4135 1379 3 -1.1794 44.8277502810548 18.084094448859524 45.14949369346551 0 0 0
2937 979 2 0.5897 24.436910913948253 15.627991688021124 33.0873543472219 0 0 0
2974 992 3 -1.1794 24.544886295354182 17.370537471795046 33.01065001258645 0 0 0
2975 992 2 0.5897 24.251128354886017 17.87081837954187 33.772003385869816 0 0 0
2976 992 2 0.5897 25.198766391443773 17.93104594333394 32.59291429820114 0 0 0
2977 993 3 -1.1794 27.1923392811351 18.3217586721547 33.230983941135264 0 0 0
2978 993 2 0.5897 27.827713405691156 17.611186234782018 33.14369913713452 0 0 0
2979 993 2 0.5897 26.679237501596553 18.09110925714129 34.005425436558504 0 0 0
2980 994 3 -1.1794 30.06018615016949 18.446036185813373 33.179939131520854 0 0 0
2981 994 2 0.5897 30.41365721093958 17.58645304979352 32.95101371675924 0 0 0
2982 994 2 0.5897 29.479244085303378 18.27685643830118 33.92163735340167 0 0 0
3013 1005 3 -1.1794 24.861386212385117 21.266331064408888 32.987517469599254 0 0 0
3014 1005 2 0.5897 24.885127259617995 20.87852443122329 32.1127184711886 0 0 0
3015 1005 2 0.5897 24.38614620819661 22.08921130959331 32.87242209897175 0 0 0
3016 1006 3 -1.1794 27.61137398353922 20.994985394337878 33.570904808836985 0 0 0
3017 1006 2 0.5897 26.691659410865938 21.24904258614591 33.49467054563657 0 0 0
3018 1006 2 0.5897 27.636767390115782 20.08971605488439 33.26094664430657 0 0 0
3019 1007 3 -1.1794 30.209753856899923 21.14626955119512 32.938497226929556 0 0 0
3020 1007 2 0.5897 30.340951857975444 20.198381726813338 32.96146701191768 0 0 0
3021 1007 2 0.5897 29.282247844866184 21.265193079159477 33.14300078252479 0 0 0
3262 1088 3 -1.1794 24.056880039868698 18.713458480825953 35.35866854201709 0 0 0
3263 1088 2 0.5897 24.94882264578507 18.525348112863476 35.650703143323895 0 0 0
3265 1089 3 -1.1794 26.80411620889559 18.2437396450002 36.13231310828353 0 0 0
3266 1089 2 0.5897 27.748511925879008 18.145207008888576 36.01131794700089 0 0 0
3267 1089 2 0.5897 26.674561423672895 18.172105436401782 37.07799590101995 0 0 0
3268 1090 3 -1.1794 29.42648874959912 17.754396425738804 35.75325320485292 0 0 0
3269 1090 2 0.5897 30.28748388256557 18.054415889158296 35.461864344654316 0 0 0
3270 1090 2 0.5897 29.476046997658443 16.799695953543804 35.70505773332704 0 0 0
3301 1101 3 -1.1794 23.95541161625894 21.384072749053093 36.12893349765502 0 0 0
3302 1101 2 0.5897 24.833520674831483 21.496929558664544 35.76503826867059 0 0 0
3303 1101 2 0.5897 24.082920796157417 21.413874210103632 37.07713503752405 0 0 0
3304 1102 3 -1.1794 30.36001798257515 21.02960728859296 36.51010541453111 0 0 0
3305 1102 2 0.5897 30.225278182489216 20.605514549151682 35.66262533114259 0 0 0
3306 1102 2 0.5897 29.87426265828957 20.486015455476384 37.13041413693237 0 0 0
3547 1183 3 -1.1794 24.39696359315175 18.076075383126994 38.26619389669924 0 0 0
3548 1183 2 0.5897 23.74554748752007 18.115811273044933 37.56597259329902 0 0 0
3551 1184 2 0.5897 28.236169608365145 18.41757034406003 38.49254829751188 0 0 0
3589 1197 3 -1.1794 24.547293121968156 20.912080330476403 39.02143566286024 0 0 0
3590 1197 2 0.5897 24.46036343848245 19.960814063250446 38.96004688496082 0 0 0
3592 1198 3 -1.1794 26.982474599287563 21.55531021057696 38.54743363804483 0 0 0
3593 1198 2 0.5897 26.07812257336149 21.537689054294056 38.86059192146594 0 0 0
3597 1199 2 0.5897 30.318629562209193 19.916992805289713 39.09698896434674 0 0 0
7757 2586 2 0.5897 28.05908279565278 23.00416435945526 35.61408810350223 0 0 0
3550 1184 3 -1.1794 27.555493827038102 17.953715346072045 38.98014524385108 0 0 0
3594 1198 2 0.5897 27.046485338718544 20.805004244055926 37.95652297455885 0 0 0
3595 1199 3 -1.1794 29.407456781598476 19.75853203399265 38.850236872410306 0 0 0
7754 2585 2 0.5897 23.281374372994932 23.008716407728716 35.902966836791315 0 0 0
8068 2690 3 -1.1794 29.75348939996932 22.791861632897444 38.876180974014986 0 0 0
2951 984 2 0.5897 37.96238634051927 16.852669772594748 33.25773373265949 0 0 0
2983 995 3 -1.1794 32.9515252392278 17.847080707301163 32.406539594288304 0 0 0
2984 995 2 0.5897 33.90498053554956 17.81659331841755 32.48544017742814 0 0 0
2985 995 2 0.5897 32.63731665116396 17.89238381568159 33.30956347365093 0 0 0
2986 996 3 -1.1794 35.801375407984295 17.958776508292523 32.451711272687376 0 0 0
2987 996 2 0.5897 35.96911874506336 18.005706425522696 33.39292931076255 0 0 0
2988 996 2 0.5897 35.867097681958356 18.865051158050957 32.15074871156551 0 0 0
3022 1008 3 -1.1794 32.95682784730596 20.596529173376446 32.20307256832981 0 0 0
3023 1008 2 0.5897 33.07466059059969 19.65955877694924 32.35939052407728 0 0 0
3024 1008 2 0.5897 32.56287322976511 20.926857194813124 33.0104858406858 0 0 0
3025 1009 3 -1.1794 35.822463812426015 20.806778381690258 33.11878444285171 0 0 0
3026 1009 2 0.5897 36.10769126701945 20.892430020355704 34.02847741886758 0 0 0
3027 1009 2 0.5897 35.003606129116505 21.300658212302 33.076510842656205 0 0 0
3029 1010 2 0.5897 39.2822545589038 21.35628678425683 33.103702334377964 0 0 0
3271 1091 3 -1.1794 32.28129174645567 17.747079356943285 35.148138059214276 0 0 0
3272 1091 2 0.5897 32.92903377763351 18.386577090373194 35.444288343204924 0 0 0
3273 1091 2 0.5897 32.62449873900629 16.903623186103253 35.443136019761866 0 0 0
3274 1092 3 -1.1794 36.56685795407042 17.59025830951076 35.1095415465314 0 0 0
3275 1092 2 0.5897 37.34682396298209 18.110692039506308 35.30198470712099 0 0 0
3276 1092 2 0.5897 36.56099611325704 16.9090186714841 35.78193307037257 0 0 0
3277 1093 3 -1.1794 39.14619076451179 17.691524102697635 35.72629604678402 0 0 0
3278 1093 2 0.5897 39.03406289760268 18.003658489319072 36.6242002378027 0 0 0
3307 1103 3 -1.1794 32.665552503334816 21.528043818678157 34.817705117205044 0 0 0
3308 1103 2 0.5897 32.786131532267554 22.419976453662475 34.49189928618692 0 0 0
3309 1103 2 0.5897 31.999695839032775 21.609911707151603 35.50046756660247 0 0 0
3310 1104 3 -1.1794 36.07758465446483 21.919524367077216 35.85941694736284 0 0 0
3311 1104 2 0.5897 36.950828968077516 21.533858888191762 35.789144093293665 0 0 0
3312 1104 2 0.5897 35.82919972807427 21.78607819504804 36.77414580886203 0 0 0
3313 1105 3 -1.1794 38.446222440701334 20.713036511025496 35.52558432775338 0 0 0
3314 1105 2 0.5897 38.765583590181436 20.20611550154643 34.779077815683614 0 0 0
3553 1185 3 -1.1794 32.68266876149252 17.41349932875619 39.530690993036494 0 0 0
3554 1185 2 0.5897 32.8213834723882 18.358614584334017 39.46947783378973 0 0 0
3556 1186 3 -1.1794 36.52095853003927 17.628081482254675 39.143170438248504 0 0 0
3557 1186 2 0.5897 35.58454196905696 17.49779382845561 38.99356688069441 0 0 0
3600 1200 2 0.5897 31.367311194275974 21.21339956377753 38.04807689398399 0 0 0
3601 1201 3 -1.1794 35.633667075148225 21.59029856232196 38.90084836641425 0 0 0
3604 1202 3 -1.1794 38.51230009652951 22.208871347357093 38.02414232796893 0 0 0
9140 0 1 0 34.35409249303022 19.098255265660523 37.19773843160308 0 0 0
3315 1105 2 0.5897 39.20398039553157 21.22364024168748 35.810749700568934 0 0 0
3561 1187 2 0.5897 38.27637817142793 17.69452790909414 38.80496570318074 0 0 0
3599 1200 2 0.5897 32.754356239212015 21.257278557472084 38.653119508803535 0 0 0
3605 1202 2 0.5897 37.720145734308204 21.71618404261772 37.80970737505467 0 0 0
8081 2694 2 0.5897 45.283843926614395 22.954791409437394 38.660692363582214 0 0 0
3240 1080 2 0.5897 42.15188078881014 16.08550372513535 36.138510923639714 0 0 0
3028 1010 3 -1.1794 39.822255790725386 20.58540104168687 32.92944464722327 0 0 0
3559 1187 3 -1.1794 39.186239702568095 17.42488652794714 38.67975647578129 0 0 0
2989 997 3 -1.1794 40.72213463479299 17.770509081962302 32.753764008177995 0 0 0
2990 997 2 0.5897 40.4550346088637 18.22636211778716 33.55194155778145 0 0 0
2991 997 2 0.5897 41.10185655896701 16.94798479512263 33.06279058193878 0 0 0
2992 998 3 -1.1794 46.34000146589367 16.94484609537999 34.031615133676375 0 0 0
2993 998 2 0.5897 45.675741394422225 17.22337264898027 34.66202358754284 0 0 0
2994 998 2 0.5897 46.1373164791263 17.437159338429957 33.23614158513013 0 0 0
3030 1010 2 0.5897 39.869699472225676 20.536470445402966 31.97467407809005 0 0 0
3031 1011 3 -1.1794 42.023419248075115 21.748793593114435 32.48152009759069 0 0 0
3032 1011 2 0.5897 42.322354546023874 21.490816383851847 31.609558359245316 0 0 0
3033 1011 2 0.5897 41.251274393023564 21.20598670574288 32.6408461687681 0 0 0
3034 1012 3 -1.1794 45.967131514666406 21.62417458129855 33.32534736940339 0 0 0
3035 1012 2 0.5897 46.841800140671864 21.908802293061292 33.59025060959929 0 0 0
3036 1012 2 0.5897 45.63408454621898 21.13834330719087 34.07985354886478 0 0 0
3279 1093 2 0.5897 40.06453506035843 17.426026589887723 35.6774353112188 0 0 0
3280 1094 3 -1.1794 41.8897341299032 17.872323229064524 35.804236790033855 0 0 0
3281 1094 2 0.5897 41.55149319762878 18.767002913719505 35.84128954392813 0 0 0
3282 1094 2 0.5897 42.83528125486312 17.96832339520791 35.918062756846375 0 0 0
3283 1095 3 -1.1794 44.64312756931308 18.18788038879617 35.92599202646031 0 0 0
3284 1095 2 0.5897 44.76334495905209 19.112945353308177 35.711435765466874 0 0 0
3285 1095 2 0.5897 44.852344147245375 18.128572029259843 36.85816296347248 0 0 0
3316 1106 3 -1.1794 41.376481335403106 20.634176420791803 35.473965314832654 0 0 0
3317 1106 2 0.5897 41.962229959786384 21.085557712268443 36.08173667143705 0 0 0
3318 1106 2 0.5897 41.75717828954603 20.794009722250934 34.61039416234137 0 0 0
3319 1107 3 -1.1794 45.05285646559209 21.017619765526987 36.008511078230555 0 0 0
3320 1107 2 0.5897 45.339994690091785 20.911814191760406 36.915477545692276 0 0 0
3321 1107 2 0.5897 44.94393848985514 21.962383377467106 35.89992966380702 0 0 0
3560 1187 2 0.5897 39.12762575158439 16.59492862863648 38.20650591439162 0 0 0
3562 1188 3 -1.1794 42.31709315104219 17.81914526570065 39.10313499540789 0 0 0
3564 1188 2 0.5897 41.42048509092458 17.998690887993813 38.82013431932414 0 0 0
3565 1189 3 -1.1794 44.9942676671357 18.419706803148248 38.71999435372977 0 0 0
3567 1189 2 0.5897 44.06222434140173 18.22682364323084 38.8215972035741 0 0 0
3606 1202 2 0.5897 38.568445875321956 22.16931564639183 38.97887513921872 0 0 0
3607 1203 3 -1.1794 42.65815296445513 21.834056247321755 37.73235502652058 0 0 0
3609 1203 2 0.5897 41.95894731683719 21.326139087362222 38.14389291317363 0 0 0
3610 1204 3 -1.1794 45.44489086152948 21.134316302832126 38.85924509276928 0 0 0
3611 1204 2 0.5897 45.3675135294571 20.180249463987114 38.858326017268546 0 0 0
7764 2588 2 0.5897 42.56493608806105 23.136313243407074 36.66328626715849 0 0 0
9085 0 1 0 44.229288536478016 18.793704083495697 32.264550684679385 0 0 0
7466 2489 2 0.5897 45.77087616648746 23.440053901243783 32.61582220509055 0 0 0
3608 1203 2 0.5897 43.401906098787016 21.74535891900536 38.328338261005264 0 0 0
3324 1108 2 0.5897 2.3780726393762452 2.6960968671973915 38.80956575292406 0 0 0
3366 1122 2 0.5897 4.008512408216289 6.176100762607735 39.4177404432174 0 0 0
3613 1205 3 -1.1794 3.510022964564176 2.998663038570621 41.692491066116574 0 0 0
3614 1205 2 0.5897 3.3234664382183032 2.1036807857378763 41.97610164638507 0 0 0
3615 1205 2 0.5897 3.8541014197337544 3.431253276377417 42.473968806399725 0 0 0
3616 1206 3 -1.1794 6.2278717741381895 3.482372094412742 41.35732537761038 0 0 0
3617 1206 2 0.5897 6.314789076601568 3.718666264490294 42.280820025918494 0 0 0
3618 1206 2 0.5897 5.417256052462093 2.9751100827247927 41.31466570273539 0 0 0
3655 1219 3 -1.1794 2.464119169001928 5.8250460318170045 41.61025818018407 0 0 0
3656 1219 2 0.5897 2.805822847894349 4.945610398443271 41.448815847127506 0 0 0
3657 1219 2 0.5897 2.327161704444609 6.193274324970962 40.73739932775987 0 0 0
3658 1220 3 -1.1794 5.952425946297581 6.51293566254226 41.123890157046056 0 0 0
3659 1220 2 0.5897 5.916147126584723 5.590071013842739 40.87242151958304 0 0 0
3660 1220 2 0.5897 6.8753587499889655 6.671579964256089 41.32202857940317 0 0 0
3898 1300 3 -1.1794 2.7528478081525445 3.4634670404982018 45.95606782326135 0 0 0
3899 1300 2 0.5897 3.6316784102726594 3.1237613143435334 46.12485327995567 0 0 0
3900 1300 2 0.5897 2.1796904144284683 2.9309005289673657 46.507515748913434 0 0 0
3901 1301 3 -1.1794 5.440936885076625 2.1950026705616996 46.420459042795834 0 0 0
3902 1301 2 0.5897 5.574319197891634 1.4334037357745575 46.98473536963481 0 0 0
3903 1301 2 0.5897 6.305552308252274 2.600695879440591 46.35654671019013 0 0 0
3940 1314 3 -1.1794 3.4067732217568967 6.056626841883271 45.01344132357965 0 0 0
3941 1314 2 0.5897 2.9185920546116266 5.841412172969832 44.21871267700646 0 0 0
3942 1314 2 0.5897 3.2975625745585715 5.290660522455598 45.5770015460052 0 0 0
9098 0 1 0 7.394060305010779 0.8477804882758735 43.41472804780306 0 0 0
9107 0 1 0 0.5345405389576847 2.0042642338491126 43.09267784086169 0 0 0
9133 0 1 0 6.284891429617965 5.286120796148476 44.49640679248204 0 0 0
3373 1125 3 -1.1794 14.759903849247054 6.19390717945151 39.653045410434395 0 0 0
3330 1110 2 0.5897 8.471245697755883 2.5206913727407834 39.27055924947089 0 0 0
3332 1111 2 0.5897 15.028314965154788 2.814086312723931 39.958288599959275 0 0 0
3367 1123 3 -1.1794 9.47139789531094 5.195849681048974 39.54639282345566 0 0 0
3369 1123 2 0.5897 10.32078737487593 5.634450501682601 39.59536942555024 0 0 0
3372 1124 2 0.5897 12.710083614860286 6.169442014972191 39.69134615460482 0 0 0
3375 1125 2 0.5897 15.49795215004343 6.170178703204894 40.26210493548462 0 0 0
3619 1207 3 -1.1794 9.00721050104241 2.5115892762460885 40.98779316368737 0 0 0
3620 1207 2 0.5897 9.189451460087392 1.6924762387812813 41.44830788511178 0 0 0
3621 1207 2 0.5897 8.228312033389898 2.8617971535464335 41.420116947652915 0 0 0
3622 1208 3 -1.1794 12.403587455691314 2.2408010685135595 42.02182495633061 0 0 0
3623 1208 2 0.5897 11.849427719988043 2.67698424864735 41.37461332589587 0 0 0
3624 1208 2 0.5897 12.123311234133258 1.325812246333278 42.00008705840751 0 0 0
3625 1209 3 -1.1794 15.016983197158886 2.6246497342095974 41.71185421948133 0 0 0
3626 1209 2 0.5897 14.102683302455056 2.4058671667119476 41.8919142816158 0 0 0
3627 1209 2 0.5897 15.260848572220995 3.2310453272288777 42.41117235693151 0 0 0
3661 1221 3 -1.1794 8.592999961553742 6.993637551232217 41.64497194204035 0 0 0
3662 1221 2 0.5897 8.910274658313176 6.451672930152737 40.92258497373008 0 0 0
3663 1221 2 0.5897 9.253198034074183 6.89046010480585 42.330336474242515 0 0 0
3664 1222 3 -1.1794 12.973595277916301 6.293438396791264 41.96069177624541 0 0 0
3665 1222 2 0.5897 13.833335145976942 6.705679764812467 41.8762160405276 0 0 0
3666 1222 2 0.5897 12.710751231369276 6.469495423193051 42.864101300694706 0 0 0
3904 1302 3 -1.1794 9.013120346783124 2.399463794189697 46.505437424010125 0 0 0
8702 2901 2 0.5897 21.3164679732954 23.456404916505477 45.276111112285754 0 0 0
3906 1302 2 0.5897 9.350668705221258 1.5037960691920984 46.49694956167172 0 0 0
3907 1303 3 -1.1794 12.814826470334205 2.436421862263537 44.85301392285136 0 0 0
3908 1303 2 0.5897 12.325506984482955 1.6516873447762779 45.09997568970258 0 0 0
3909 1303 2 0.5897 12.39915649505621 2.7336189238710706 44.04361639801491 0 0 0
3910 1304 3 -1.1794 15.400348250318434 3.6364036368268775 44.2743080983027 0 0 0
3911 1304 2 0.5897 14.654803474724092 3.055119463598866 44.424325912463594 0 0 0
3943 1315 3 -1.1794 8.988720831971733 7.035096122878631 46.34321461857825 0 0 0
4178 1393 2 0.5897 41.3840051140438 20.92039010831173 45.44731567747107 0 0 0
3945 1315 2 0.5897 9.470325165594327 7.505424432464914 45.66271461591295 0 0 0
3946 1316 3 -1.1794 12.719212725626965 7.367268774302451 44.37317954537714 0 0 0
3947 1316 2 0.5897 12.868835502179003 6.565601935361868 44.874353619102685 0 0 0
3948 1316 2 0.5897 12.812533108695037 8.071977306590405 45.01420171817716 0 0 0
3949 1317 3 -1.1794 15.118584441062167 5.67140713097286 45.93990428043923 0 0 0
3950 1317 2 0.5897 15.445955275546748 6.4542996054336665 45.497028078908606 0 0 0
3951 1317 2 0.5897 15.106551012747106 4.998167709197123 45.25958396431277 0 0 0
3854 1285 2 0.5897 45.77053033849846 16.756905468864844 41.274759366542504 0 0 0
9100 0 1 0 10.177905734157427 4.561111836497941 43.7513962646654 0 0 0
3336 1112 2 0.5897 18.260374535047188 2.8988372034668832 39.79381875266727 0 0 0
3337 1113 3 -1.1794 21.393630966880757 2.2566578402543023 39.233782308722056 0 0 0
3342 1114 2 0.5897 23.40225726246098 2.5905881632350516 38.946782872337316 0 0 0
3380 1127 2 0.5897 21.238321194710885 5.4170979451641195 40.31083049913263 0 0 0
3384 1128 2 0.5897 24.2764761191984 6.4076550309217275 38.92602361420476 0 0 0
3628 1210 3 -1.1794 18.033015600003456 2.6769255152284135 41.83462797902407 0 0 0
3629 1210 2 0.5897 17.118891799244338 2.4198148562368615 41.95505882687049 0 0 0
3630 1210 2 0.5897 18.01522371088083 3.633959936079774 41.83532580972104 0 0 0
3631 1211 3 -1.1794 20.977814168086958 2.5253182664992986 42.18744949153321 0 0 0
3632 1211 2 0.5897 20.987124457628084 2.067942833611603 41.34664450415701 0 0 0
3633 1211 2 0.5897 20.084881866218318 2.8604957128257866 42.26844348766743 0 0 0
3635 1212 2 0.5897 23.14154571268335 2.8620656247679523 41.866131401265804 0 0 0
3667 1223 3 -1.1794 17.89743055180157 5.371261273290743 42.20410883061522 0 0 0
3668 1223 2 0.5897 18.040653897602265 6.256383590503164 41.86903063557426 0 0 0
3669 1223 2 0.5897 18.04624401464042 5.444533602919371 43.14682699876963 0 0 0
3670 1224 3 -1.1794 21.79522939070897 6.001037758252406 41.938978253094554 0 0 0
3671 1224 2 0.5897 21.644155594503733 6.916794543677187 42.17306811686593 0 0 0
3672 1224 2 0.5897 21.249171339207226 5.504334490858328 42.54835317840876 0 0 0
3912 1304 2 0.5897 16.156470428566205 3.14440777299429 44.59438893311045 0 0 0
3913 1305 3 -1.1794 18.043714467790487 2.7613696320430443 45.04558173312971 0 0 0
3914 1305 2 0.5897 18.843492676428642 2.6130482570445857 45.55014856207682 0 0 0
3915 1305 2 0.5897 18.160305264823435 2.239055807447908 44.25196536402148 0 0 0
3916 1306 3 -1.1794 21.303929082712383 3.5221572691883427 45.07514184399763 0 0 0
3917 1306 2 0.5897 21.419807632844222 2.8129489125276206 44.44282250772983 0 0 0
3918 1306 2 0.5897 22.18106777731893 3.6767287457509994 45.42580909911377 0 0 0
3952 1318 3 -1.1794 18.245232233050682 5.474265382062034 44.93764711936751 0 0 0
3953 1318 2 0.5897 18.045641738330843 4.5443906558451355 45.045945094053 0 0 0
3954 1318 2 0.5897 17.612314637807103 5.922494450949231 45.49866206768249 0 0 0
3955 1319 3 -1.1794 20.860188801669917 6.283712940639405 44.828875987300115 0 0 0
3956 1319 2 0.5897 19.9059651001815 6.230492013580828 44.88232150095756 0 0 0
3957 1319 2 0.5897 21.15079089223388 5.371863649294929 44.81117966389015 0 0 0
3348 1116 2 0.5897 29.203666479584157 2.0009936925602676 39.14436402983387 0 0 0
3345 1115 2 0.5897 26.93606486625159 2.885225769568723 39.66987664992458 0 0 0
3382 1128 3 -1.1794 24.54550657660883 5.826680700833315 39.637587301931184 0 0 0
3387 1129 2 0.5897 26.15974026285827 6.5229163772150285 39.25624337065672 0 0 0
3390 1130 2 0.5897 29.680295462043645 5.973212832639954 39.92555272036046 0 0 0
3634 1212 3 -1.1794 24.09533970005302 2.876111305241353 41.94557981859528 0 0 0
3636 1212 2 0.5897 24.33431822058386 3.792425961838361 41.80597640873288 0 0 0
3637 1213 3 -1.1794 26.95180200274866 3.2534822353416746 41.50100080906686 0 0 0
3638 1213 2 0.5897 26.244512863355205 2.970688698508801 42.080657576949925 0 0 0
3639 1213 2 0.5897 27.741941171401166 2.8702627983615328 41.881862380905666 0 0 0
3640 1214 3 -1.1794 29.621603379412175 3.283126571606486 42.19493501920727 0 0 0
3641 1214 2 0.5897 30.522449721876356 2.997860025070747 42.042191306189046 0 0 0
3642 1214 2 0.5897 29.497829717437046 3.191669954257118 43.13968240867713 0 0 0
3673 1225 3 -1.1794 24.425617777464463 5.79948659326533 42.42374955054796 0 0 0
3674 1225 2 0.5897 24.65542276065785 5.828858807548718 41.4950091401616 0 0 0
3675 1225 2 0.5897 23.50739696926849 6.068339669005782 42.45239131144316 0 0 0
3676 1226 3 -1.1794 27.073842637690145 5.928807482608795 42.00970275339439 0 0 0
3677 1226 2 0.5897 27.15697699650704 5.068468301859841 41.59844022474349 0 0 0
3678 1226 2 0.5897 26.418450862650616 5.804347345343099 42.69614509937672 0 0 0
3679 1227 3 -1.1794 30.004504331949185 5.881669241769739 41.899749960079724 0 0 0
3680 1227 2 0.5897 29.108768417300105 6.209394477918708 41.819220015731425 0 0 0
3681 1227 2 0.5897 29.90422572660881 4.938734775839314 42.030328245107405 0 0 0
3919 1307 3 -1.1794 24.530491762253458 2.5418717211153274 45.021272162597626 0 0 0
3920 1307 2 0.5897 24.430735610416605 2.7269678441291973 44.08745191403841 0 0 0
3921 1307 2 0.5897 24.45215802336799 1.590148316783118 45.08699015451492 0 0 0
3922 1308 3 -1.1794 27.22423016194951 3.4752475863982704 44.92645271823323 0 0 0
3923 1308 2 0.5897 27.813033262758392 2.9689869242921243 45.48613369061854 0 0 0
3924 1308 2 0.5897 26.348193402418143 3.168091011607622 45.159793318181215 0 0 0
3925 1309 3 -1.1794 30.19989291363076 3.1700629390743846 44.9393036347531 0 0 0
3926 1309 2 0.5897 30.410205995481878 4.093914051647737 44.803288019912344 0 0 0
3927 1309 2 0.5897 31.050973946752983 2.7396974353594548 45.02102531611419 0 0 0
3958 1320 3 -1.1794 24.000331515779916 6.146489974239049 45.23700375901152 0 0 0
3959 1320 2 0.5897 24.55999234307855 5.5063142232355355 44.79747372194625 0 0 0
3960 1320 2 0.5897 24.221163591660027 6.9815624379460735 44.82454841821254 0 0 0
3961 1321 3 -1.1794 27.21552282288908 6.140741715013773 45.38126983235743 0 0 0
3962 1321 2 0.5897 27.38633810080518 5.219074006189211 45.18740736146412 0 0 0
3963 1321 2 0.5897 27.143410348926725 6.175988949696676 46.33509851250121 0 0 0
3964 1322 3 -1.1794 30.221715300061064 6.037496688308104 44.54397865551927 0 0 0
3965 1322 2 0.5897 30.3610174768934 6.267349263504733 43.62528690306189 0 0 0
3966 1322 2 0.5897 29.291087822815612 6.203418065787717 44.694426019804546 0 0 0
3394 1132 3 -1.1794 36.03813175400155 6.240130532482867 39.104884963978634 0 0 0
3353 1118 2 0.5897 35.03249398253635 4.483025059626828 38.35634089561905 0 0 0
3356 1119 2 0.5897 39.64998962962207 4.088725677498726 39.83699815445573 0 0 0
3393 1131 2 0.5897 32.09107723700552 5.220444180382556 40.07995532432759 0 0 0
3396 1132 2 0.5897 36.04044837036749 6.221972993564053 38.147860076313286 0 0 0
3399 1133 2 0.5897 38.893200862263036 6.3084431639218606 39.63808896268599 0 0 0
3643 1215 3 -1.1794 32.68287552322217 3.489695934473761 42.35569311055366 0 0 0
3644 1215 2 0.5897 32.2402299915727 4.007073152199912 41.68292452686393 0 0 0
3645 1215 2 0.5897 33.384886616377685 3.0376657275384074 41.887632213685876 0 0 0
3646 1216 3 -1.1794 36.11228008341469 3.7054812710998895 41.47562363968264 0 0 0
3647 1216 2 0.5897 35.819450429523 3.590849144206722 40.57155362444858 0 0 0
3648 1216 2 0.5897 37.04733030094134 3.5020468509317073 41.452644434967695 0 0 0
3649 1217 3 -1.1794 38.72892701382174 3.5343058833477783 42.23599547867053 0 0 0
3651 1217 2 0.5897 38.67527237279381 3.324366982367881 43.168347393599845 0 0 0
3682 1228 3 -1.1794 36.61292575297336 6.712834373586501 42.21545261461589 0 0 0
3683 1228 2 0.5897 36.12957955964287 5.889771597029967 42.143505285801105 0 0 0
3684 1228 2 0.5897 36.769380164423715 6.818020512543589 43.153903467641626 0 0 0
3685 1229 3 -1.1794 38.91401753156287 6.279990121954204 41.33694382996711 0 0 0
3686 1229 2 0.5897 38.01033299995939 6.46936864295321 41.589375884856985 0 0 0
3928 1310 3 -1.1794 36.13277057446433 3.0322784663887794 45.43088566692225 0 0 0
3929 1310 2 0.5897 35.94315824996378 3.5407171514081925 44.64236220771999 0 0 0
3930 1310 2 0.5897 35.27926675556059 2.904135043614777 45.844820678280165 0 0 0
3931 1311 3 -1.1794 38.90884810700732 2.838301190010077 44.93462848798022 0 0 0
3933 1311 2 0.5897 38.02893785630711 2.4628589059593957 44.96677583589298 0 0 0
3967 1323 3 -1.1794 32.69133275419505 6.337541161977213 45.8796415863294 0 0 0
3968 1323 2 0.5897 31.841376539320507 6.0973363516367325 45.51071252877428 0 0 0
3969 1323 2 0.5897 33.321850089949045 5.801443188786637 45.39872740566468 0 0 0
3970 1324 3 -1.1794 36.05342566566484 6.028862238310004 45.259939474294825 0 0 0
3971 1324 2 0.5897 36.418207514961274 5.48105461942292 45.95497386350759 0 0 0
3972 1324 2 0.5897 35.81268496440236 6.844736536788553 45.698830571364255 0 0 0
9121 0 1 0 33.99755558169829 0.7349353820978907 41.221741660851904 0 0 0
9126 0 1 0 32.82145774391843 7.05115286493343 41.49937408274124 0 0 0
9150 0 1 0 37.63610448281527 1.0049559273158613 40.04675990975338 0 0 0
3358 1120 3 -1.1794 42.495387978502265 2.6561068417098572 38.74997139282645 0 0 0
3650 1217 2 0.5897 39.10636625559428 2.7513605776889416 41.8350363833124 0 0 0
3360 1120 2 0.5897 41.98701801295868 1.999866621147797 39.22656359323658 0 0 0
3363 1121 2 0.5897 44.21855841606713 2.7714581836633054 38.7733960862816 0 0 0
3401 1134 2 0.5897 41.85264956623816 5.842388768246224 39.7405830143185 0 0 0
3405 1135 2 0.5897 45.923498079396644 6.031208113171791 39.70704251329776 0 0 0
3652 1218 3 -1.1794 44.55986542182543 3.75418187151179 41.58664977067894 0 0 0
3653 1218 2 0.5897 44.676663968087766 3.3776694874694635 40.71439465506451 0 0 0
3654 1218 2 0.5897 44.10904316842049 3.0719138156253036 42.08414486116512 0 0 0
3687 1229 2 0.5897 39.1031701275664 5.432564424823116 41.73983654150901 0 0 0
3688 1230 3 -1.1794 42.43533753215847 6.439164546531458 41.61788904029342 0 0 0
3689 1230 2 0.5897 43.38561105899939 6.481177132327875 41.51089831495371 0 0 0
3690 1230 2 0.5897 42.306160659182545 5.928424259697844 42.41706934007542 0 0 0
3691 1231 3 -1.1794 45.10480124422122 6.3314396586104955 41.33590314926845 0 0 0
3692 1231 2 0.5897 45.58979794740821 6.61311748609587 42.11157543234515 0 0 0
3693 1231 2 0.5897 45.06746603710826 5.3777963116568985 41.40940301793699 0 0 0
3932 1311 2 0.5897 39.464802912202046 2.1833250429897215 45.35670904935502 0 0 0
3934 1312 3 -1.1794 41.86955358581603 2.309866223797775 44.83465178547233 0 0 0
3935 1312 2 0.5897 42.448263650963085 2.4474348305389633 45.5845858893688 0 0 0
3936 1312 2 0.5897 41.62046949099185 3.1919445867830154 44.5587418450604 0 0 0
3937 1313 3 -1.1794 45.44019100955947 2.8767109231872356 46.01033655963065 0 0 0
3938 1313 2 0.5897 45.348070659022135 1.9682427186684466 45.72322848724971 0 0 0
3939 1313 2 0.5897 46.15702776931052 2.856513240290538 46.644346711304856 0 0 0
3973 1325 3 -1.1794 40.299378545960934 5.911059554203226 45.5131280897094 0 0 0
3974 1325 2 0.5897 39.56793525722048 5.319528617725879 45.69008405708068 0 0 0
3975 1325 2 0.5897 40.24478884229832 6.573073896155125 46.20232227498351 0 0 0
3976 1326 3 -1.1794 46.628097221224195 6.575883736148247 45.693777342765074 0 0 0
3977 1326 2 0.5897 45.914252236829824 6.149493105660284 46.16795873421389 0 0 0
3978 1326 2 0.5897 46.68404931725479 7.450072935351358 46.07964521062705 0 0 0
9103 0 1 0 43.51301219090206 5.249227387781038 44.52142335823921 0 0 0
3409 1137 3 -1.1794 6.215767352605572 9.657740335366123 40.02134587636831 0 0 0
3411 1137 2 0.5897 6.19847654857807 10.502823147929893 39.572160167465626 0 0 0
3408 1136 2 0.5897 2.943866827410139 9.514797749266243 38.52957102107588 0 0 0
3410 1137 2 0.5897 5.36214166945785 9.268037583946393 39.83243633322803 0 0 0
3450 1150 2 0.5897 2.2207586125328427 12.370389519834523 39.3602185289622 0 0 0
3453 1151 2 0.5897 5.082022826063625 12.090991827827123 40.3887992182828 0 0 0
3495 1165 2 0.5897 2.768200171270513 15.42493119728957 39.713596045138125 0 0 0
3498 1166 2 0.5897 4.509066542622832 15.397218714420438 38.67396843574074 0 0 0
3694 1232 3 -1.1794 2.0194112917782325 9.371557281893626 41.97173102911269 0 0 0
3695 1232 2 0.5897 2.1155899861020875 8.897667355663998 42.79781215722415 0 0 0
3696 1232 2 0.5897 2.6332801119898606 8.942196515850553 41.37587347738989 0 0 0
3697 1233 3 -1.1794 5.859116034064212 9.121253256105895 42.746448032524825 0 0 0
3698 1233 2 0.5897 6.137092878169822 9.392121834760243 41.871467568088555 0 0 0
3699 1233 2 0.5897 5.7647602354263565 8.170715427282605 42.684750749927225 0 0 0
3733 1245 3 -1.1794 1.8975596849516323 12.08930545450458 41.32454128895705 0 0 0
3734 1245 2 0.5897 2.079564474162133 11.191342836149728 41.6016134336275 0 0 0
3735 1245 2 0.5897 0.9690095024145808 12.216872627048451 41.518840879265824 0 0 0
3736 1246 3 -1.1794 5.9293270393475135 12.205004757873601 41.99596003901381 0 0 0
3737 1246 2 0.5897 6.884212268948447 12.271522853142264 41.99481349399138 0 0 0
3738 1246 2 0.5897 5.74868736192932 11.35149362580273 42.38981259756273 0 0 0
3778 1260 3 -1.1794 2.6711805302319926 14.599652322906959 41.49132859899888 0 0 0
3779 1260 2 0.5897 2.4979194455250204 13.663544811390878 41.39175362168406 0 0 0
3780 1260 2 0.5897 3.143828745379865 14.669336804053904 42.3207739147114 0 0 0
3781 1261 3 -1.1794 5.70448319600868 14.96441394190042 41.7625711621765 0 0 0
3782 1261 2 0.5897 5.058843169674177 15.08677114284509 41.06657608400249 0 0 0
3783 1261 2 0.5897 5.661409281127388 14.030602651555595 41.9684171619812 0 0 0
3979 1327 3 -1.1794 1.9603619503196434 8.466314537422464 45.03993249130497 0 0 0
3980 1327 2 0.5897 2.5308274365286576 8.986318504189411 45.605968557709616 0 0 0
3981 1327 2 0.5897 2.3306543189962925 7.584195851527018 45.07129262180055 0 0 0
3982 1328 3 -1.1794 6.256524068827902 9.388532050851635 45.44239189473564 0 0 0
3983 1328 2 0.5897 6.004043570824418 9.149561779820672 44.55055066685297 0 0 0
3984 1328 2 0.5897 5.611562284063437 8.952599236626327 45.999364125932864 0 0 0
4018 1340 3 -1.1794 6.63556956832828 12.028612357710077 45.98605407709689 0 0 0
4019 1340 2 0.5897 6.551436773791955 12.46609411641638 45.13884509921998 0 0 0
4020 1340 2 0.5897 6.365948492243002 11.125723668168742 45.817739055188746 0 0 0
4060 1354 3 -1.1794 3.8150370769484905 14.975491822474536 44.07615421905176 0 0 0
4061 1354 2 0.5897 3.9373386084219226 14.976377541289326 45.02550842036373 0 0 0
4062 1354 2 0.5897 4.42143666428001 15.643065379568164 43.755440933974384 0 0 0
9078 0 1 0 0.635000232885279 15.573530507069773 46.501481291913436 0 0 0
9153 0 1 0 3.454282648321911 11.71678506745713 44.61840474904714 0 0 0
3455 1152 2 0.5897 9.292551433978582 12.107978121056766 40.25899501846505 0 0 0
3456 1152 2 0.5897 10.466467938354047 11.580627661371402 39.46167661860394 0 0 0
3457 1153 3 -1.1794 12.206129705417181 11.340123794867232 39.64267678674286 0 0 0
3414 1138 2 0.5897 9.43642257643229 9.772120416657526 39.29882389470882 0 0 0
3417 1139 2 0.5897 12.395535240760879 7.898466210288178 38.48210155247647 0 0 0
3418 1140 3 -1.1794 14.656828232017372 9.745683573287392 40.140728356845656 0 0 0
3454 1152 3 -1.1794 9.517435435684218 11.498725204797228 39.55580951442239 0 0 0
3459 1153 2 0.5897 12.403293356878228 10.403646680365872 39.623470133224835 0 0 0
3462 1154 2 0.5897 15.799033655921797 12.790050181586093 38.92625196405069 0 0 0
3501 1167 2 0.5897 8.390232804814746 15.618809605716104 39.586890172129856 0 0 0
3503 1168 2 0.5897 11.436675269644395 14.892957471041692 39.99105487395183 0 0 0
3700 1234 3 -1.1794 9.407393712994015 9.71742274099354 42.18483454369073 0 0 0
3701 1234 2 0.5897 8.940478213552101 8.899771032710419 42.01259406427758 0 0 0
3702 1234 2 0.5897 9.499390463020134 9.745216247833902 43.137197929734754 0 0 0
3703 1235 3 -1.1794 12.041584735716736 9.256846271405783 42.128383130281726 0 0 0
3704 1235 2 0.5897 11.99917994018052 8.303055183091548 42.197052972676794 0 0 0
3705 1235 2 0.5897 11.132745267586351 9.528930396626793 42.00105358955595 0 0 0
3706 1236 3 -1.1794 15.097629782556707 7.737781856308018 42.113267494212735 0 0 0
3707 1236 2 0.5897 14.774256655870614 8.321374862497683 41.42691445538489 0 0 0
3708 1236 2 0.5897 14.51483825766113 7.894931774126355 42.85616014484913 0 0 0
3739 1247 3 -1.1794 8.680248306050153 12.288177590579124 42.18845263747466 0 0 0
3740 1247 2 0.5897 8.87493139033496 11.376048453956614 41.97316012100408 0 0 0
3741 1247 2 0.5897 9.120466797678809 12.436438573179286 43.02538645197189 0 0 0
3742 1248 3 -1.1794 11.979666879672331 12.089073163273799 42.305505523677134 0 0 0
3743 1248 2 0.5897 12.116309606514942 12.426851112414512 41.420369089676434 0 0 0
3744 1248 2 0.5897 12.235740161650185 11.168248386633474 42.253165923967835 0 0 0
3745 1249 3 -1.1794 14.656650957231445 12.670547395245983 40.409831112295194 0 0 0
3746 1249 2 0.5897 14.543195733657251 13.182808055401027 41.21042459716175 0 0 0
3747 1249 2 0.5897 14.036355068112037 11.946885623358192 40.49803022301127 0 0 0
3784 1262 3 -1.1794 8.847951183717175 15.216473718145464 41.56171017756203 0 0 0
3785 1262 2 0.5897 9.797226228840263 15.261432869219167 41.67611399573106 0 0 0
3786 1262 2 0.5897 8.611692664758074 14.337953764122558 41.85939586335948 0 0 0
3787 1263 3 -1.1794 11.698637644891638 15.47669123650829 41.887754501905754 0 0 0
3788 1263 2 0.5897 12.648752649760977 15.517385202545897 41.77886300644526 0 0 0
3789 1263 2 0.5897 11.572153733990831 15.250595841687572 42.80922852199492 0 0 0
3790 1264 3 -1.1794 14.121702053029313 14.446515099680477 42.524056511485995 0 0 0
3791 1264 2 0.5897 13.326274446097496 14.1040943939465 42.93182562344941 0 0 0
3792 1264 2 0.5897 14.627346524184356 14.809026577485444 43.251477508357695 0 0 0
3985 1329 3 -1.1794 9.030947490418464 9.428237648473171 44.7633028546038 0 0 0
3986 1329 2 0.5897 8.908872909828718 10.37762074834785 44.76213116753895 0 0 0
3987 1329 2 0.5897 8.15882719052765 9.07434974150636 44.93766234521157 0 0 0
3988 1330 3 -1.1794 14.60014648721207 8.657839667388767 45.94642051361779 0 0 0
3989 1330 2 0.5897 14.98931290858109 8.385464551939762 46.777439726317276 0 0 0
4021 1341 3 -1.1794 9.300978254243006 12.352248946849526 44.66095041304451 0 0 0
4022 1341 2 0.5897 10.241799828783297 12.206098493097993 44.75957357434917 0 0 0
4023 1341 2 0.5897 8.962836498868219 12.351565398252129 45.556434379147916 0 0 0
4024 1342 3 -1.1794 11.910333930582157 11.8181768430092 45.29070464282023 0 0 0
4025 1342 2 0.5897 12.169002932331079 11.81582380135775 44.36912052530118 0 0 0
4026 1342 2 0.5897 12.375530872933854 11.073795601424235 45.672437725469976 0 0 0
4027 1343 3 -1.1794 15.173749149453077 12.903819299267884 46.59817798462528 0 0 0
4179 1393 2 0.5897 42.11224588484415 22.16793958454799 44.99434682275946 0 0 0
4029 1343 2 0.5897 14.306671766778342 13.26530455537703 46.414501525567395 0 0 0
4063 1355 3 -1.1794 9.857399605099433 15.060919910788584 46.28807953529013 0 0 0
4064 1355 2 0.5897 9.477595022157317 14.183014894570091 46.25254313003986 0 0 0
4066 1356 3 -1.1794 12.047117465889421 15.002799047304475 44.56075238358042 0 0 0
4067 1356 2 0.5897 12.861960847291101 15.425410899869325 44.83216026795093 0 0 0
4068 1356 2 0.5897 11.484501751157877 15.047520953454262 45.33386054952759 0 0 0
4069 1357 3 -1.1794 14.796217231637552 15.68814412549681 45.27955606224108 0 0 0
4070 1357 2 0.5897 15.177656134849766 16.555534821137 45.41509483768664 0 0 0
4071 1357 2 0.5897 15.516894030333816 15.08044675646904 45.44556984759314 0 0 0
9104 0 1 0 15.041067266158068 10.834299544207974 43.52073604989779 0 0 0
6469 2157 3 -1.1794 4.9834952557419525 23.492919316974266 23.64866811821975 0 0 0
3422 1141 2 0.5897 17.844662083821042 8.691724637956659 39.00639776362646 0 0 0
3424 1142 3 -1.1794 19.802088646828892 9.14209191469162 39.7167447573824 0 0 0
3468 1156 2 0.5897 21.126902055004482 12.029036646822467 38.88181932389726 0 0 0
3423 1141 2 0.5897 16.765321043459647 8.095159522768043 39.88447949668475 0 0 0
3426 1142 2 0.5897 19.84295291266549 8.3273483642459 40.2174990868071 0 0 0
3463 1155 3 -1.1794 18.20758457036887 12.102113300115594 40.38335847434894 0 0 0
3465 1155 2 0.5897 18.579500384055642 11.363958434046427 39.900618288120405 0 0 0
3466 1156 3 -1.1794 21.485656146627715 11.235503825856147 39.27910097286533 0 0 0
3516 1172 2 0.5897 22.308099689217187 15.661396607221834 39.76804383819198 0 0 0
3709 1237 3 -1.1794 17.65213176660688 8.013790228925465 41.801272493412654 0 0 0
3710 1237 2 0.5897 17.97836404073964 8.896176459392152 41.97790460687218 0 0 0
3711 1237 2 0.5897 16.751295699512124 8.021748925330904 42.124788971998385 0 0 0
3712 1238 3 -1.1794 20.795547693883353 8.545454552964362 42.32976213307027 0 0 0
3713 1238 2 0.5897 21.041805051244335 8.629945545696396 43.250876760133444 0 0 0
3714 1238 2 0.5897 20.612470168217047 9.441464656562154 42.04713062800414 0 0 0
3716 1239 2 0.5897 22.680162271788777 9.123075631783385 41.77219883885871 0 0 0
3748 1250 3 -1.1794 18.67529754864262 10.447538353713515 42.51203067728035 0 0 0
3749 1250 2 0.5897 18.744293659030557 11.175389674862958 41.89420756925132 0 0 0
3750 1250 2 0.5897 19.42413780165984 10.558230850845588 43.09787809627992 0 0 0
3751 1251 3 -1.1794 21.290259227871424 11.78432518755189 42.012462627788075 0 0 0
3752 1251 2 0.5897 22.235448260662537 11.751848857745538 42.16009282145158 0 0 0
3753 1251 2 0.5897 21.186847750305382 11.602190836822363 41.07845797937118 0 0 0
3794 1265 2 0.5897 19.002143135556594 15.156858345345151 42.39288054947255 0 0 0
3796 1266 3 -1.1794 21.792647506727317 14.404639613686744 41.658503629525505 0 0 0
3797 1266 2 0.5897 21.47582849039288 13.501938000858306 41.627060700875994 0 0 0
3798 1266 2 0.5897 21.00483436547225 14.930850287949527 41.795201227612466 0 0 0
3801 1267 2 0.5897 23.83780158604135 14.670881034890687 41.85027981056983 0 0 0
3990 1330 2 0.5897 15.340950533511165 8.964671476546702 45.42364301903174 0 0 0
3991 1331 3 -1.1794 17.18262552110229 8.740700617562032 44.86394351472076 0 0 0
3992 1331 2 0.5897 17.52977581880698 9.268450378943923 45.583109288141024 0 0 0
3993 1331 2 0.5897 17.78343605041859 8.901669214654731 44.136380923876175 0 0 0
3994 1332 3 -1.1794 21.46689593443987 8.945755001264382 45.07047176048751 0 0 0
3995 1332 2 0.5897 21.302755777031802 8.00380981654079 45.115513681740815 0 0 0
3996 1332 2 0.5897 21.38859676040023 9.246563956742872 45.97579753052961 0 0 0
3999 1333 2 0.5897 23.598553807044805 9.143730779217774 44.63989039930901 0 0 0
4030 1344 3 -1.1794 17.77711836036265 11.243578360679745 46.26286692600374 0 0 0
4031 1344 2 0.5897 17.42097770155126 11.596017771205831 45.447279924613454 0 0 0
4032 1344 2 0.5897 18.708613678070027 11.46175118770032 46.23204851406898 0 0 0
4033 1345 3 -1.1794 20.53552850907788 12.06200577641522 46.040233147098455 0 0 0
4034 1345 2 0.5897 20.882378166046262 12.402732329324918 46.86475273508092 0 0 0
4035 1345 2 0.5897 21.17286945255558 11.40258591838661 45.76601858682136 0 0 0
4180 1394 3 -1.1794 45.01850747287247 21.17412584399152 45.76687863618196 0 0 0
4072 1358 3 -1.1794 19.734558176142105 14.746414021976722 46.969386932900676 0 0 0
4073 1358 2 0.5897 19.844190247067512 13.985507441444879 46.39909398765577 0 0 0
4074 1358 2 0.5897 18.884814306794024 15.111170988122478 46.722163875620666 0 0 0
9130 0 1 0 17.44824370174229 13.748673116084928 43.91312196501685 0 0 0
4036 1346 3 -1.1794 23.011805874332666 10.98552378457135 46.24848919608484 0 0 0
3430 1144 3 -1.1794 30.63200920070746 8.429536165971523 39.26800584575686 0 0 0
3514 1172 3 -1.1794 23.128299369303456 15.73094000181926 39.27950776936188 0 0 0
3517 1173 3 -1.1794 27.710728131474184 15.566358888784896 40.10286793786039 0 0 0
3471 1157 2 0.5897 24.205265932905167 12.990580223896869 39.9891745671291 0 0 0
3429 1143 2 0.5897 27.149949922019168 9.450014984831267 40.24613596142281 0 0 0
3474 1158 2 0.5897 26.758230640903076 12.661527972779691 39.85104078221802 0 0 0
3475 1159 3 -1.1794 30.31464671691515 12.191739742164069 39.56643100156331 0 0 0
3519 1173 2 0.5897 27.458458279112225 16.449190462822393 39.83231263080034 0 0 0
3522 1174 2 0.5897 29.462902782491334 15.439367100738151 39.776156954373214 0 0 0
3715 1239 3 -1.1794 23.589375107791632 9.047144851142066 41.48271939791577 0 0 0
3717 1239 2 0.5897 24.053860003824788 8.692853121574538 42.240982414869656 0 0 0
3718 1240 3 -1.1794 27.2486875313076 8.801013129350531 42.27520099546444 0 0 0
3719 1240 2 0.5897 26.925596082905287 7.931099705965397 42.04047698475654 0 0 0
3720 1240 2 0.5897 27.11569560754961 8.859185318324258 43.221330680040865 0 0 0
3721 1241 3 -1.1794 29.934386637866748 9.262326727579884 42.07917443068261 0 0 0
3722 1241 2 0.5897 29.03684213016677 8.99261749234431 42.27385999983677 0 0 0
3723 1241 2 0.5897 30.113813525931167 8.892847482361447 41.214580377316736 0 0 0
3754 1252 3 -1.1794 24.366802175096623 11.647085155393507 41.62239993109269 0 0 0
3755 1252 2 0.5897 24.359701029862645 10.69304038350641 41.699728855623 0 0 0
3756 1252 2 0.5897 25.295163488620553 11.879929818407414 41.609737781939835 0 0 0
3757 1253 3 -1.1794 27.09927776497547 12.595077978843486 41.72772672320371 0 0 0
3758 1253 2 0.5897 26.943815343566275 13.344916558864245 42.302013544746046 0 0 0
3759 1253 2 0.5897 27.93319446244599 12.232594924919802 42.0267598664089 0 0 0
3760 1254 3 -1.1794 29.68805458225337 11.892895495578056 42.214724199232954 0 0 0
3761 1254 2 0.5897 29.739331512627007 10.938517846191978 42.26731516424978 0 0 0
3762 1254 2 0.5897 30.121623027513692 12.11143001011673 41.3898042451039 0 0 0
3799 1267 3 -1.1794 24.75918581543124 14.832059982569374 41.64704586178637 0 0 0
3800 1267 2 0.5897 24.774428353898767 14.977330439101715 40.701056692759366 0 0 0
3802 1268 3 -1.1794 27.11395570362092 15.33212154840767 42.89857770192689 0 0 0
3803 1268 2 0.5897 26.242758601863653 15.12763296108934 42.55882498404952 0 0 0
3804 1268 2 0.5897 27.678116811603175 15.336707614621991 42.125316443514365 0 0 0
3997 1333 3 -1.1794 24.365034932042814 8.810081337399883 44.173609784073975 0 0 0
3998 1333 2 0.5897 25.10362811822377 9.019199444845032 44.74543332395077 0 0 0
4000 1334 3 -1.1794 27.079451216799495 9.06894911148122 45.28151616799956 0 0 0
4001 1334 2 0.5897 27.27965002302032 8.14016742029673 45.16525089307505 0 0 0
4002 1334 2 0.5897 27.607007883203732 9.335756114564141 46.03433090823225 0 0 0
4037 1346 2 0.5897 23.61852709498811 11.720120905041808 46.156360322694894 0 0 0
4039 1347 3 -1.1794 28.167838502075554 11.594152242296627 45.70846305045761 0 0 0
4040 1347 2 0.5897 27.29332494646495 11.283911566544374 45.473498012748955 0 0 0
4041 1347 2 0.5897 28.10688117189484 11.799932660766913 46.64129235090984 0 0 0
4042 1348 3 -1.1794 30.778745299140684 12.425071272368942 45.676206645416855 0 0 0
4043 1348 2 0.5897 30.992471366354916 12.1181993886738 46.55733236759269 0 0 0
4044 1348 2 0.5897 29.888904934161463 12.108316296048551 45.52102253175363 0 0 0
4181 1394 2 0.5897 45.57710324807568 20.662875537522563 46.35239186684907 0 0 0
4182 1394 2 0.5897 44.15745458846123 21.161277666874486 46.184796101077964 0 0 0
4078 1360 3 -1.1794 27.220777649599512 15.947154856544088 46.26064059933884 0 0 0
4079 1360 2 0.5897 27.5828702799073 15.589353412680838 45.450024363557944 0 0 0
4080 1360 2 0.5897 27.96324400264385 16.3756022304097 46.68656128181192 0 0 0
4081 1361 3 -1.1794 30.007414873448976 15.015970372182244 44.82329109279495 0 0 0
4082 1361 2 0.5897 30.2731361654966 14.147572722429695 45.12579849899386 0 0 0
4083 1361 2 0.5897 29.304603264528374 14.84687154791386 44.195841216384736 0 0 0
9138 0 1 0 25.161686565507647 13.011596676440627 44.552778101657104 0 0 0
3434 1145 2 0.5897 32.66265946887564 10.42360847410814 37.8571301656895 0 0 0
3438 1146 2 0.5897 35.269837717748544 8.00061624057457 38.48191348633048 0 0 0
3441 1147 2 0.5897 39.355832634669085 9.080563431038714 38.88545688655446 0 0 0
3483 1161 2 0.5897 35.97137668337423 12.304401352832755 40.01827592357913 0 0 0
3525 1175 2 0.5897 33.817956533151964 14.76994338560759 39.883667862400316 0 0 0
3724 1242 3 -1.1794 32.33072500464626 10.26058265117635 42.72787815287257 0 0 0
3725 1242 2 0.5897 32.831477194557515 9.826178377565293 42.037391497511976 0 0 0
3726 1242 2 0.5897 31.472763599371397 9.8367763376997 42.704984611181594 0 0 0
3727 1243 3 -1.1794 35.12420477324386 9.565270177272243 41.31556472253284 0 0 0
3728 1243 2 0.5897 35.00086938603703 8.73119887530401 41.76871492467836 0 0 0
3729 1243 2 0.5897 35.220721652674015 9.325662145788923 40.393879201668796 0 0 0
3732 1244 2 0.5897 40.09509543069597 8.127772344727994 41.1201236720785 0 0 0
3763 1255 3 -1.1794 33.64070603502716 12.678296375058107 42.11898961338167 0 0 0
3764 1255 2 0.5897 33.019262404457166 11.972716968670028 41.93955340370646 0 0 0
3765 1255 2 0.5897 33.56249417909757 12.83336696504446 43.060301366478456 0 0 0
3766 1256 3 -1.1794 36.20858085534099 12.05959454814935 41.8446581851319 0 0 0
3767 1256 2 0.5897 35.43874618973583 12.540469646930346 42.148542347939696 0 0 0
3768 1256 2 0.5897 35.88707091967763 11.173987733455904 41.67564987732627 0 0 0
3769 1257 3 -1.1794 38.93864016963744 12.823512175451338 41.82018526798932 0 0 0
3771 1257 2 0.5897 38.03400576876721 12.629960363380157 42.06596154339675 0 0 0
3805 1269 3 -1.1794 32.41203170512517 15.052122487602215 42.02176612353197 0 0 0
3806 1269 2 0.5897 33.130148723507595 14.422921958078446 41.95360255970479 0 0 0
3807 1269 2 0.5897 31.82528804523254 14.825727572920814 41.300164962719826 0 0 0
3808 1270 3 -1.1794 35.71148581981595 15.064831034488273 41.60771762247897 0 0 0
3809 1270 2 0.5897 35.37287210738357 15.912682088770996 41.89533081700251 0 0 0
3810 1270 2 0.5897 36.639968252946865 15.222703905298651 41.43675402951599 0 0 0
4003 1335 3 -1.1794 32.88323001808632 9.144767156609278 45.51751588803571 0 0 0
4004 1335 2 0.5897 32.32771091741812 9.70711924423563 44.97770997906816 0 0 0
4005 1335 2 0.5897 32.39382477710263 8.325646722183219 45.5933870559073 0 0 0
4006 1336 3 -1.1794 35.42388564218991 8.901627573587662 46.500214566582294 0 0 0
4007 1336 2 0.5897 35.6856009976603 9.818022549146836 46.41101322896701 0 0 0
4008 1336 2 0.5897 34.48881767293795 8.898085356566494 46.29560002769294 0 0 0
3895 1299 3 -1.1794 45.57438879314336 21.578842292382795 41.55105908432649 0 0 0
4045 1349 3 -1.1794 33.44860294073771 12.25108434866282 44.83846646388918 0 0 0
4046 1349 2 0.5897 33.58099681807474 11.425175638510034 44.373086500779735 0 0 0
4047 1349 2 0.5897 32.49886067208238 12.369621089229293 44.851520678406516 0 0 0
4048 1350 3 -1.1794 35.99110399684589 12.006942365258382 45.6528062784516 0 0 0
4049 1350 2 0.5897 36.11535474883393 12.675714534977999 46.326258065008396 0 0 0
4050 1350 2 0.5897 35.11343168908136 12.172959867126101 45.308769541910124 0 0 0
4051 1351 3 -1.1794 38.69573340367649 12.742957100522649 45.1610968148374 0 0 0
4053 1351 2 0.5897 37.837209867821464 12.327697026606623 45.243127430204716 0 0 0
4084 1362 3 -1.1794 36.00053587896708 15.60015762087388 44.4872249677844 0 0 0
4085 1362 2 0.5897 36.949339076798665 15.713787574867629 44.542835676732366 0 0 0
4086 1362 2 0.5897 35.88017920515475 14.665418362263356 44.31986885564876 0 0 0
4087 1363 3 -1.1794 38.603194043870836 15.445746690142677 44.62004035098033 0 0 0
9084 0 1 0 37.87326843088934 9.313331670410697 43.77134740943597 0 0 0
3485 1162 2 0.5897 39.37423045815399 12.553149280305727 38.80673006896818 0 0 0
4088 1363 2 0.5897 38.74941811771545 14.568799783219644 44.974745986975954 0 0 0
3443 1148 2 0.5897 41.41998660230241 9.6426544693283 39.81566484767879 0 0 0
3445 1149 3 -1.1794 45.1112226589072 9.444099889134373 39.30151306426096 0 0 0
3526 1176 3 -1.1794 44.9065877862292 15.021446670006853 39.3741600151065 0 0 0
3730 1244 3 -1.1794 40.113330521852724 9.052426488816527 40.873314533127704 0 0 0
4009 1337 3 -1.1794 40.109659284997285 8.716468320300393 46.99606009835028 0 0 0
4089 1363 2 0.5897 39.015617384658846 16.032771391810112 45.25371366472183 0 0 0
3444 1148 2 0.5897 42.592406903145346 10.508655963110812 39.40655789203051 0 0 0
3446 1149 2 0.5897 44.371158504080434 8.838306581438053 39.340900355796926 0 0 0
3489 1163 2 0.5897 41.759397810075136 13.05178235654237 39.38008211000101 0 0 0
3491 1164 2 0.5897 44.99833660542236 13.085140275386868 39.467376678905836 0 0 0
3528 1176 2 0.5897 44.40686150586873 15.830142984603304 39.26228579686416 0 0 0
3731 1244 2 0.5897 39.36201060333538 9.436341657340392 41.32537590688029 0 0 0
3770 1257 2 0.5897 39.010594608113436 12.523461182498316 40.91408181030584 0 0 0
3772 1258 3 -1.1794 42.56339318255131 12.695806925782158 41.08755127881038 0 0 0
3773 1258 2 0.5897 43.24589151783748 12.153360439140997 41.482747026848585 0 0 0
3774 1258 2 0.5897 41.76350441609993 12.177625766289225 41.1764223371396 0 0 0
3775 1259 3 -1.1794 44.781912419160115 11.440125806684328 42.14649126299427 0 0 0
3776 1259 2 0.5897 44.98631274466039 11.632921746098006 43.06152344812758 0 0 0
3777 1259 2 0.5897 45.199520045824116 10.59502839665361 41.9802203705603 0 0 0
3811 1271 3 -1.1794 41.63418799148703 15.200547799453608 42.15144959222774 0 0 0
3812 1271 2 0.5897 41.7744946549342 14.387727194399165 41.66578544860255 0 0 0
3813 1271 2 0.5897 41.645545599148846 14.935582442812214 43.07117588086068 0 0 0
4010 1337 2 0.5897 39.50188636169481 9.140477016058131 46.39020520319063 0 0 0
4012 1338 3 -1.1794 42.482698398270486 8.18819090121623 45.61424409455958 0 0 0
4013 1338 2 0.5897 41.83335152245599 7.808172283326058 45.02249608939287 0 0 0
4014 1338 2 0.5897 41.966950722547146 8.558674443429352 46.33046873954557 0 0 0
4015 1339 3 -1.1794 44.91535790634322 9.19360677341524 44.87454190111018 0 0 0
4016 1339 2 0.5897 45.43984138355132 8.488944787260793 44.494278522942174 0 0 0
4017 1339 2 0.5897 44.14181533084553 8.753615303946164 45.22706283305812 0 0 0
4052 1351 2 0.5897 38.94883325435493 12.592942103610273 44.25023564690986 0 0 0
4054 1352 3 -1.1794 42.565133320977466 13.446341668155208 45.64045551916846 0 0 0
4055 1352 2 0.5897 43.22652740890524 12.790593724999399 45.41958218395232 0 0 0
4056 1352 2 0.5897 42.30157096410099 13.229593994781998 46.53476374925991 0 0 0
4057 1353 3 -1.1794 45.039231055636414 11.933538514038458 44.7913036402383 0 0 0
4058 1353 2 0.5897 44.99426276985786 10.986056565002304 44.91970732963058 0 0 0
4059 1353 2 0.5897 45.656789022784764 12.23686228327728 45.45677206916534 0 0 0
4090 1364 3 -1.1794 44.13046253101588 15.479457646233275 45.07266445820844 0 0 0
4091 1364 2 0.5897 43.366248662131405 14.91395415996384 45.18408619708185 0 0 0
4092 1364 2 0.5897 44.80242211874559 14.90521509529989 44.70531223872469 0 0 0
9092 0 1 0 41.461552407393775 10.665445230249224 43.56434254862306 0 0 0
9152 0 1 0 46.66005274701632 14.690809634464694 42.47285286523104 0 0 0
3532 1178 3 -1.1794 5.577205144666316 17.95415528844476 39.02424056596553 0 0 0
3530 1177 2 0.5897 2.628395568195254 17.67652111819201 37.89900725539437 0 0 0
3570 1190 2 0.5897 2.735157235913744 21.02498664241683 39.955769344591914 0 0 0
3814 1272 3 -1.1794 2.744023621205037 18.109597469913776 41.19876350935801 0 0 0
3815 1272 2 0.5897 2.3471573409873767 17.573918629113656 41.88562366476903 0 0 0
3816 1272 2 0.5897 2.90816971624246 18.95432371587795 41.61796161742452 0 0 0
3817 1273 3 -1.1794 6.131846827906755 18.39841671146388 42.09632177135353 0 0 0
3818 1273 2 0.5897 5.660052694615238 17.57128205356346 42.19373920118908 0 0 0
3819 1273 2 0.5897 7.056378840392669 18.1517918105049 42.12178895869938 0 0 0
3856 1286 3 -1.1794 3.3670313304123245 20.70630717401648 41.95485518828622 0 0 0
3857 1286 2 0.5897 4.321084660085055 20.65396438983478 41.89763322262383 0 0 0
3858 1286 2 0.5897 3.1935245867933477 20.933919754973623 42.86826613489327 0 0 0
3859 1287 3 -1.1794 6.152867690401531 21.224429360348655 41.94973954056182 0 0 0
3860 1287 2 0.5897 6.188442598682914 21.379674702360244 41.005883071901 0 0 0
3861 1287 2 0.5897 6.342550516327416 20.291243641806794 42.046778559492545 0 0 0
4093 1365 3 -1.1794 3.0797145965986856 17.692363241746683 44.729710562161166 0 0 0
4094 1365 2 0.5897 2.5450145959379262 18.433682600099576 45.013917141126456 0 0 0
4095 1365 2 0.5897 2.575743073935019 16.92033265767348 44.987029947449756 0 0 0
4096 1366 3 -1.1794 5.415140426143117 19.10400156860323 45.97683548391443 0 0 0
4097 1366 2 0.5897 4.658008058403621 18.601752793816143 45.6756232932326 0 0 0
4098 1366 2 0.5897 5.935108343403378 18.476447540157498 46.4788721736628 0 0 0
4138 1380 3 -1.1794 3.402720992885394 21.302636315623467 44.560743541085806 0 0 0
4139 1380 2 0.5897 4.348523319428225 21.270406673679872 44.704448146304685 0 0 0
4140 1380 2 0.5897 3.15062049748599 22.188844240472967 44.82019024918901 0 0 0
4141 1381 3 -1.1794 6.086916168108519 21.649264603804955 44.62612038292691 0 0 0
4142 1381 2 0.5897 5.976829641464099 21.56209199405272 43.67927628782819 0 0 0
4143 1381 2 0.5897 6.218086315725879 20.753155697186312 44.93598326124512 0 0 0
8687 2896 2 0.5897 5.989456450170512 23.297304632307753 45.05283717026317 0 0 0
9097 0 1 0 6.808989064454543 16.13976853467265 44.746919953567975 0 0 0
9149 0 1 0 0.5853378058183254 19.628836587351707 43.62283994330147 1 0 0
8696 2899 2 0.5897 15.251221401943715 22.824172912411452 45.28484013245511 0 0 0
3538 1180 3 -1.1794 14.78541814021297 17.85650458043817 39.3823523546678 0 0 0
3574 1192 3 -1.1794 8.9762816770622 20.770733549537727 39.50433036988824 0 0 0
9129 0 1 0 11.515006150321273 17.837926810175748 39.637336126923444 0 0 0
4152 1384 2 0.5897 14.07538035410697 21.177829311617643 44.91630738207613 0 0 0
4151 1384 2 0.5897 15.363037912998267 20.391875128211304 45.04322793495133 0 0 0
4150 1384 3 -1.1794 15.006645364130321 21.21016683276341 44.69737454238266 0 0 0
4149 1383 2 0.5897 11.524492829154186 21.232612573627932 45.30453406624451 0 0 0
4148 1383 2 0.5897 12.345527287942543 19.960810719076235 45.32234804012177 0 0 0
4147 1383 3 -1.1794 12.359777215715 20.86672754103499 45.01357060046452 0 0 0
4146 1382 2 0.5897 9.09004951198458 20.281449105849852 45.649400190370876 0 0 0
3537 1179 2 0.5897 8.516831356755183 17.420637279933704 38.66774137974643 0 0 0
3540 1180 2 0.5897 14.486086497779038 18.737314279045876 39.60775573366901 0 0 0
3576 1192 2 0.5897 8.658812571567159 21.070133221287588 38.65238874171077 0 0 0
3582 1194 2 0.5897 13.643137324174122 21.01122178862214 38.48023034100578 0 0 0
3820 1274 3 -1.1794 8.643944307685137 18.096762186260182 41.697369277171866 0 0 0
3821 1274 2 0.5897 8.715260415371377 17.14237774165292 41.71461513442766 0 0 0
3822 1274 2 0.5897 9.437299455921913 18.404658480273127 42.13556978929935 0 0 0
3823 1275 3 -1.1794 11.239912144757044 18.19934267009865 42.86839482600228 0 0 0
3824 1275 2 0.5897 11.48391974645268 19.073802587365947 42.56506009318246 0 0 0
3825 1275 2 0.5897 11.814691937283499 17.607779127012478 42.38268645934277 0 0 0
3826 1276 3 -1.1794 14.162735631984285 17.65666449268951 42.07897164972434 0 0 0
3827 1276 2 0.5897 14.218342587549536 18.611883156785876 42.105373268082 0 0 0
3828 1276 2 0.5897 14.544608600150015 17.41728940417676 41.23451655627809 0 0 0
3862 1288 3 -1.1794 9.404893750640127 21.158135403536445 42.28186042206487 0 0 0
3863 1288 2 0.5897 8.911295329442146 21.88197461184298 42.66741097171206 0 0 0
3864 1288 2 0.5897 9.050885995043556 21.070782536541977 41.39682971843901 0 0 0
3865 1289 3 -1.1794 11.940850125407822 20.813939661219763 42.274140956108724 0 0 0
3866 1289 2 0.5897 12.112986492129293 20.91451631210451 43.210348889586456 0 0 0
3867 1289 2 0.5897 11.019232488139172 21.05175840782979 42.1726775798076 0 0 0
3868 1290 3 -1.1794 14.83301874769658 20.28036394476678 42.14756203870695 0 0 0
3869 1290 2 0.5897 13.992285090277443 20.643527355042856 41.869154014274336 0 0 0
3870 1290 2 0.5897 14.999257953647128 20.6852666673536 42.99882586877244 0 0 0
4099 1367 3 -1.1794 9.610099892527641 18.485281088406833 45.44673919750973 0 0 0
4100 1367 2 0.5897 9.81032533992898 18.695492505418134 44.5346246101594 0 0 0
4101 1367 2 0.5897 9.474255832367062 17.537776489036524 45.45040085760245 0 0 0
4102 1368 3 -1.1794 12.589149324610293 18.126242284792813 45.264518022409845 0 0 0
4103 1368 2 0.5897 12.180649958972934 18.01069284255497 44.40660868585281 0 0 0
4104 1368 2 0.5897 11.9655461108837 17.742320198947073 45.88092247776408 0 0 0
4105 1369 3 -1.1794 15.353089357040554 18.30904754104751 44.92919747412934 0 0 0
4106 1369 2 0.5897 14.40780514521334 18.179161128361716 45.00534788722598 0 0 0
4107 1369 2 0.5897 15.520836918134933 18.304306776566523 43.986822917299676 0 0 0
4144 1382 3 -1.1794 9.160443911635065 21.228199697868664 45.77163395232444 0 0 0
4145 1382 2 0.5897 8.714964028593 21.3967616353942 46.60191497388635 0 0 0
8690 2897 2 0.5897 9.054485128095653 23.0828314796117 45.01548879410321 0 0 0
3544 1182 3 -1.1794 20.529144779992656 18.952598511278868 40.374235081633685 0 0 0
3793 1265 3 -1.1794 19.613113591732862 15.886879810025055 42.29280259022894 0 0 0
3795 1265 2 0.5897 19.49063893672837 16.4124318558164 43.08338911737719 0 0 0
9119 0 1 0 16.67753204212491 15.063973264932443 40.37401122032854 0 0 0
9127 0 1 0 22.20970589455076 15.870993628358242 44.5678316889098 0 0 0
4161 1387 2 0.5897 22.928652034011915 21.50648689241085 44.67949616222794 0 0 0
4158 1386 2 0.5897 20.896060556904924 20.552491598307608 45.42178522965248 0 0 0
4157 1386 2 0.5897 21.017363293502488 21.284504220099873 44.10218661694427 0 0 0
4156 1386 3 -1.1794 21.18353230093483 21.381766636089548 45.039822837857535 0 0 0
3853 1285 3 -1.1794 45.47142714398014 17.661280026475342 41.18054757384057 0 0 0
4154 1385 2 0.5897 18.657518468562486 19.465608578062604 46.28490335940514 0 0 0
4153 1385 3 -1.1794 17.879618390722097 19.944753147023675 46.57042686685723 0 0 0
3546 1182 2 0.5897 19.78791215103228 19.412069356705672 40.76881403758754 0 0 0
3585 1195 2 0.5897 18.094121941697818 19.95454276939699 38.82688224237556 0 0 0
3588 1196 2 0.5897 20.69609655147273 21.95290537842874 39.08287963708625 0 0 0
3591 1197 2 0.5897 24.130641120915502 21.13797131657277 39.85306554421942 0 0 0
3829 1277 3 -1.1794 17.205525234385295 18.151505835283142 42.45606233273159 0 0 0
3830 1277 2 0.5897 17.02857637222399 17.456393988206905 41.822232323713806 0 0 0
3831 1277 2 0.5897 17.800863572498436 17.75209386899582 43.090313358764845 0 0 0
3832 1278 3 -1.1794 20.193362803920607 18.689106786399055 43.18648701765639 0 0 0
3833 1278 2 0.5897 20.319524715939128 18.20483475514187 42.37052363498783 0 0 0
3834 1278 2 0.5897 20.15137683953814 19.606622483448785 42.91697828292546 0 0 0
3871 1291 3 -1.1794 18.336477705316593 20.334715176361993 41.17154078266179 0 0 0
3872 1291 2 0.5897 17.87249208741932 19.672654921567947 41.68401074173551 0 0 0
3873 1291 2 0.5897 17.695309947129385 21.03439327035309 41.04669581823774 0 0 0
3874 1292 3 -1.1794 21.43323747059506 21.146373391829833 42.365399752957835 0 0 0
3875 1292 2 0.5897 22.3260814902154 20.806419494944382 42.30629546506145 0 0 0
3876 1292 2 0.5897 21.42519397522477 21.902916532549597 41.77904703474729 0 0 0
4108 1370 3 -1.1794 18.169887868286764 16.970647200154556 45.06704635087989 0 0 0
4109 1370 2 0.5897 18.945419478473788 17.419220941403044 45.40404021804865 0 0 0
4110 1370 2 0.5897 17.441360201955256 17.549593470690322 45.2913254162992 0 0 0
4111 1371 3 -1.1794 20.58639158197799 18.64592745535152 45.618360055761606 0 0 0
4112 1371 2 0.5897 21.486028239087084 18.58662949981517 45.93987126956865 0 0 0
4113 1371 2 0.5897 20.67523699414527 18.713129893637987 44.667664383838236 0 0 0
7102 2368 3 -1.1794 12.328454680370484 23.34718969379403 30.569090708954572 0 0 0
9095 0 1 0 18.045844122636606 22.356661032000257 43.777275924045455 0 0 0
9101 0 1 0 23.636311245659094 18.395576433943347 42.01187034652047 0 0 0
9147 0 1 0 16.435072829675008 22.745507963884748 40.38642881077852 0 0 0
4077 1359 2 0.5897 24.02925909519731 16.124515359497433 46.9145756758023 0 0 0
4116 1372 2 0.5897 24.206227662298343 19.373063839225154 46.346966567593135 0 0 0
4167 1389 2 0.5897 30.57295555641491 22.09981419254106 45.16104003988659 0 0 0
4166 1389 2 0.5897 29.728505700061604 20.867004066075367 45.40389493365871 0 0 0
4165 1389 3 -1.1794 30.469888837225565 21.187524478476742 44.890231968324784 0 0 0
4164 1388 2 0.5897 27.67808124512696 21.52321875620146 44.0287603843719 0 0 0
4163 1388 2 0.5897 27.445416259422007 20.43416157840634 45.054293208598054 0 0 0
4162 1388 3 -1.1794 27.714739727773118 21.348742291922488 44.96921081196113 0 0 0
4160 1387 2 0.5897 24.199930374032924 20.691505461459155 44.57201700366887 0 0 0
4159 1387 3 -1.1794 23.825171107423294 21.542822413314095 44.34608175161418 0 0 0
3549 1183 2 0.5897 24.071889823554997 17.397758063741968 38.85817828119557 0 0 0
3552 1184 2 0.5897 27.331479256987574 18.54372491181157 39.69982436498753 0 0 0
3596 1199 2 0.5897 28.95990321587608 20.5824447864702 39.04284155378718 0 0 0
3835 1279 3 -1.1794 27.051935261975792 17.94775286247553 41.87710585714795 0 0 0
3836 1279 2 0.5897 27.986713309692558 17.95429466957262 41.67124421869932 0 0 0
3837 1279 2 0.5897 26.839147171721176 17.02228190225939 41.997340871670936 0 0 0
3838 1280 3 -1.1794 29.791686432815982 18.294399895562197 41.7129807264469 0 0 0
3839 1280 2 0.5897 30.60707939265236 17.93918393863818 41.35916217060641 0 0 0
3840 1280 2 0.5897 29.92474437413179 18.302380106734464 42.660854539517956 0 0 0
3877 1293 3 -1.1794 24.106465733693085 21.575480997628407 41.56393441415372 0 0 0
3878 1293 2 0.5897 24.886822578176407 21.03216498258317 41.67385617118238 0 0 0
3879 1293 2 0.5897 23.97551513422832 21.983380526982213 42.419914381659524 0 0 0
3880 1294 3 -1.1794 26.651530906806087 20.78048276887805 42.227054619125475 0 0 0
3881 1294 2 0.5897 27.530663530645555 20.625890663865228 41.881424794846026 0 0 0
3882 1294 2 0.5897 26.641856883328916 20.326945984260448 43.06993230683014 0 0 0
3883 1295 3 -1.1794 29.34735957478417 21.118746372946305 42.41575262272277 0 0 0
3884 1295 2 0.5897 30.15396071525219 20.87637136003775 41.960912039696396 0 0 0
3885 1295 2 0.5897 29.61006083578203 21.225000550811874 43.33004462766742 0 0 0
4114 1372 3 -1.1794 23.874214990502086 18.990012095915617 45.53501157358802 0 0 0
4115 1372 2 0.5897 24.616048194792484 18.50043605484439 45.17972043490469 0 0 0
4117 1373 3 -1.1794 26.503900915414846 18.360295935929994 44.535238244270275 0 0 0
4118 1373 2 0.5897 26.6449296530974 18.0127627112698 43.6545777476797 0 0 0
4119 1373 2 0.5897 27.011167744141364 17.782463978221084 45.10534506443007 0 0 0
4120 1374 3 -1.1794 29.769430200077764 17.804090405750426 44.510164311970996 0 0 0
4121 1374 2 0.5897 30.657019214467024 18.076458557542466 44.74304534798735 0 0 0
4122 1374 2 0.5897 29.8558764980613 16.880352494123784 44.27464810258948 0 0 0
8381 2794 2 0.5897 29.69939626864492 23.00629860981716 41.75752194517601 0 0 0
1959 653 2 0.5897 5.397251763515352 7.418994465701123 23.569522698802757 0 0 0
4134 1378 2 0.5897 42.6106667378179 18.2876952814138 45.54107100243512 0 0 0
8717 2906 2 0.5897 36.690347761718606 22.81493593365419 45.61306468197268 0 0 0
8071 2691 3 -1.1794 33.20961483381174 23.279246314857286 39.27030303688399 0 0 0
9131 0 1 0 38.74570757453026 22.709272330667062 43.65061464360883 0 0 0
3598 1200 3 -1.1794 31.954287314589347 20.732257348658123 38.631338740225964 0 0 0
3602 1201 2 0.5897 34.81398265975008 21.986319243971185 39.19668070173518 0 0 0
3603 1201 2 0.5897 36.03534817592214 21.245802999903454 39.698473943352326 0 0 0
4175 1392 2 0.5897 38.71743758441431 20.508749232681506 46.740048063070915 0 0 0
4173 1391 2 0.5897 36.5241409825529 20.9530164629001 46.99079844708395 0 0 0
4172 1391 2 0.5897 36.29041188042083 20.02111433612475 45.82083082568903 0 0 0
4171 1391 3 -1.1794 36.79763235349058 20.787454844715814 46.08856590287767 0 0 0
3851 1284 2 0.5897 42.25668875528626 16.838859161789756 41.93306115521498 0 0 0
9110 0 1 0 39.34382982750327 19.23114929707399 43.362570270299344 0 0 0
4168 1390 3 -1.1794 32.99533892344229 19.92348557950184 46.97290163616383 0 0 0
3555 1185 2 0.5897 32.670697080812296 17.233080594314774 40.470658087752305 0 0 0
3558 1186 2 0.5897 36.63382679967924 17.49871460544025 40.08484855238931 0 0 0
3841 1281 3 -1.1794 32.50569909032139 17.686459578685103 42.37398161205922 0 0 0
3842 1281 2 0.5897 32.25138269653302 16.769179765644687 42.47474209828685 0 0 0
3843 1281 2 0.5897 32.67302411294137 17.988563842857616 43.2667117017959 0 0 0
3844 1282 3 -1.1794 36.288356180025865 18.023133909630122 41.92649015348706 0 0 0
3845 1282 2 0.5897 36.01480523615232 18.181246465092578 42.83003982042764 0 0 0
3846 1282 2 0.5897 37.17664051712577 17.674628933125202 42.00216756886623 0 0 0
3847 1283 3 -1.1794 38.61990872376345 16.37176829734935 41.203879934330224 0 0 0
3848 1283 2 0.5897 39.27791182181847 15.743855883194756 41.502191826037624 0 0 0
3849 1283 2 0.5897 38.9541123746048 16.689287453250795 40.36499834955921 0 0 0
3886 1296 3 -1.1794 31.89410952400851 20.51937304974541 41.40922152325476 0 0 0
3887 1296 2 0.5897 31.972012180464734 20.329884590814846 40.47420423705202 0 0 0
3888 1296 2 0.5897 32.367686946003545 19.806996375479383 41.83872799511194 0 0 0
3889 1297 3 -1.1794 36.70055116705528 20.75987549414196 41.30391985217832 0 0 0
3890 1297 2 0.5897 36.508819533253586 19.822685501749042 41.33778686448287 0 0 0
3891 1297 2 0.5897 36.15770414033933 21.140982434029745 41.99406945275116 0 0 0
4123 1375 3 -1.1794 32.845895327672636 18.22984298599094 44.987493307378955 0 0 0
4124 1375 2 0.5897 33.153305378984534 17.451878909587588 45.452791923774086 0 0 0
4125 1375 2 0.5897 32.83439142123109 18.91827906789841 45.65244098099013 0 0 0
4126 1376 3 -1.1794 35.448260537955 18.332897563946187 44.64859436409445 0 0 0
4127 1376 2 0.5897 35.633333829678584 17.409615987701464 44.82043916819027 0 0 0
4128 1376 2 0.5897 34.49323670354533 18.394073250557245 44.66905531174303 0 0 0
4130 1377 2 0.5897 39.342237904110576 18.094678318102545 45.61580481424753 0 0 0
4133 1378 2 0.5897 42.643443420964495 16.824124952901613 45.15534764563586 0 0 0
8066 2689 2 0.5897 27.31626709412562 23.399036078404812 38.455325248525455 0 0 0
9073 0 1 0 33.974607070618404 21.748000527231273 43.8592868124676 0 0 0
3852 1284 2 0.5897 42.45202323939616 17.973582911563323 42.91598604739804 0 0 0
2081 694 2 0.5897 6.211913542338999 14.39031039602403 23.602349788883405 0 0 0
4174 1392 3 -1.1794 39.66381389704195 20.402366455969656 46.83641519012583 0 0 0
4129 1377 3 -1.1794 39.63508492639784 17.471054387655013 46.28030852745129 0 0 0
2183 728 2 0.5897 45.28409696135205 21.201822636647492 23.776597704178272 0 0 0
1978 660 3 -1.1794 26.922356796822637 6.193407710953318 23.55618228822897 0 0 0
6471 2157 2 0.5897 5.0418361977907695 22.53881906708435 23.598463718935584 0 0 0
2156 719 2 0.5897 6.082117796302093 20.195004592691358 23.550417872292375 0 0 0
1910 637 2 0.5897 1.8164533144833979 3.196609897797112 23.525015157959665 0 0 0
3944 1315 2 0.5897 8.78413121891078 7.70301839627855 46.99762640810812 0 0 0
4183 1395 3 -1.1794 2.2924033098645165 24.062607966345364 2.498038002865688 0 0 0
4184 1395 2 0.5897 2.6674574271182885 24.22761966344372 3.3631030288399075 0 0 0
4186 1396 3 -1.1794 6.464902764348394 24.814413683307432 1.758506822352834 0 0 0
4188 1396 2 0.5897 6.493225973399794 24.04759701128293 1.1862993204744567 0 0 0
4228 1410 3 -1.1794 2.723952295885588 27.06951962314053 3.2860648854669505 0 0 0
4229 1410 2 0.5897 2.7293513192572343 26.182715727580174 2.925812465447773 0 0 0
4230 1410 2 0.5897 3.647133614170087 27.273341799252 3.4358183907842377 0 0 0
4231 1411 3 -1.1794 5.4139489066201385 27.0505311973809 3.3516321610840247 0 0 0
4232 1411 2 0.5897 5.380566769615742 27.81391023869203 2.7751166622346704 0 0 0
4233 1411 2 0.5897 5.610308620788834 26.317559079658512 2.768170167293836 0 0 0
4273 1425 3 -1.1794 3.0066133636708967 30.49333848734214 2.670979201439793 0 0 0
4274 1425 2 0.5897 3.925481352345447 30.369233232222445 2.4332554984745913 0 0 0
4275 1425 2 0.5897 2.6618784944919915 29.605680137411863 2.7682035347635026 0 0 0
4276 1426 3 -1.1794 5.670627931639805 29.79775459485693 2.681267473622119 0 0 0
4277 1426 2 0.5897 6.451955460114445 29.319017907817468 2.404554087868313 0 0 0
4278 1426 2 0.5897 5.69689601864992 29.76767607126988 3.6376339793079038 0 0 0
4510 1504 3 -1.1794 1.826842339414421 24.448954848087443 6.026917662223661 0 0 0
4511 1504 2 0.5897 1.6689338142320649 23.52547588984363 5.830744460000441 0 0 0
4512 1504 2 0.5897 1.1744098421867524 24.66794017909772 6.6922061867605285 0 0 0
4552 1518 3 -1.1794 3.3844529386223026 27.095131537824678 6.197954666792108 0 0 0
4553 1518 2 0.5897 2.893765538148855 26.557451812774293 5.576377272102332 0 0 0
4554 1518 2 0.5897 3.5343368859419213 27.919857878144633 5.735793004307264 0 0 0
4555 1519 3 -1.1794 6.939668130347439 27.160836916890368 5.797223927139804 0 0 0
4556 1519 2 0.5897 6.431459317263372 26.841918424761776 5.051403964071302 0 0 0
4557 1519 2 0.5897 6.685527441755582 26.590130942012493 6.522440490891568 0 0 0
4591 1531 3 -1.1794 3.02380294963343 30.309299336901567 6.100390765861109 0 0 0
4592 1531 2 0.5897 3.9512002940511004 30.11339462992355 5.967014142831592 0 0 0
4593 1531 2 0.5897 2.9529614727807765 30.51135883324841 7.033335393453437 0 0 0
4594 1532 3 -1.1794 5.431494498527074 29.449375313293856 5.407091871648892 0 0 0
4595 1532 2 0.5897 5.931715607695335 28.684396714993103 5.691377705731542 0 0 0
4596 1532 2 0.5897 5.985983025925262 30.196197362804728 5.632992464289754 0 0 0
4187 1396 2 0.5897 7.267383379615411 24.75665632298244 2.2770830785655933 0 0 0
4189 1397 3 -1.1794 8.991131011299876 24.039858139303384 2.8782037930880167 0 0 0
4190 1397 2 0.5897 9.924343133625142 24.236908718505543 2.9589467118015693 0 0 0
4192 1398 3 -1.1794 11.698404585834188 24.034630550110446 2.5339186095116157 0 0 0
4193 1398 2 0.5897 12.627301075258805 24.03589730259541 2.302873461013534 0 0 0
5841 1947 2 0.5897 6.15135848051852 24.30140508253278 18.49511602789152 0 0 0
4195 1399 3 -1.1794 14.637503259236558 23.785594088027473 2.776337527414144 0 0 0
4196 1399 2 0.5897 15.578673041695616 23.621046519781732 2.7184119190674103 0 0 0
4197 1399 2 0.5897 14.467881191644521 23.88153870069116 3.713490023081728 0 0 0
4234 1412 3 -1.1794 8.458757580268884 27.43751298088033 2.3803098512519343 0 0 0
4235 1412 2 0.5897 9.296966296018738 27.899329848637713 2.3612488693111744 0 0 0
4236 1412 2 0.5897 8.695869730373543 26.510221936546483 2.392189326942653 0 0 0
4237 1413 3 -1.1794 11.357180173919327 27.673558908306653 2.413809264176371 0 0 0
4238 1413 2 0.5897 12.1274840291233 27.136477853041566 2.228314622172283 0 0 0
4239 1413 2 0.5897 11.181688435919659 27.52846792268574 3.343532018362903 0 0 0
4240 1414 3 -1.1794 14.037321147512111 26.578049577733317 2.989100293513878 0 0 0
4241 1414 2 0.5897 14.438762767127866 27.025849738620405 2.2444179459251634 0 0 0
4242 1414 2 0.5897 14.506625788740614 25.746035919612243 3.0502506673028544 0 0 0
4279 1427 3 -1.1794 12.058022676845788 30.344573094107812 1.7746098101384398 0 0 0
4280 1427 2 0.5897 11.27788655379183 30.83526228786409 2.033151041898435 0 0 0
4281 1427 2 0.5897 11.82758846914958 29.428508043275343 1.9293924843272667 0 0 0
4513 1505 3 -1.1794 8.431869825294621 23.7739778835554 5.987335004131974 0 0 0
4514 1505 2 0.5897 8.351598135405599 24.535787539766613 5.41337135725062 0 0 0
4515 1505 2 0.5897 8.913053380596926 24.09707854529639 6.749109667884422 0 0 0
4516 1506 3 -1.1794 11.632858285062714 23.954847562932905 5.679425593841181 0 0 0
4517 1506 2 0.5897 12.478981085343808 23.826984275988597 5.250521256774065 0 0 0
4518 1506 2 0.5897 11.853596650592369 24.183211845586754 6.582396303757482 0 0 0
4519 1507 3 -1.1794 14.274987158992268 24.59034411442505 5.556295874260034 0 0 0
4520 1507 2 0.5897 14.60777317868134 25.478829741613627 5.429494530859652 0 0 0
4558 1520 3 -1.1794 11.968225514881109 26.512132818344437 4.8897327482307515 0 0 0
4559 1520 2 0.5897 12.554703816322386 26.51087801905719 4.133244723842198 0 0 0
4560 1520 2 0.5897 11.988398505131682 25.6105136511537 5.210527678158695 0 0 0
4561 1521 3 -1.1794 14.705633359775184 27.322433934815106 6.0022864904733 0 0 0
4562 1521 2 0.5897 14.273516298835274 27.60965651923959 5.197917082746842 0 0 0
4563 1521 2 0.5897 13.992247747946392 27.207459288082635 6.630055499017948 0 0 0
4597 1533 3 -1.1794 11.046769308742633 30.548278019114452 4.626914542588305 0 0 0
4598 1533 2 0.5897 11.831869211726172 30.146291488119004 4.255085573482516 0 0 0
4599 1533 2 0.5897 10.412299913264937 29.8333817044157 4.67793958092048 0 0 0
4600 1534 3 -1.1794 15.832458006785007 29.995169957380647 6.580137770163372 0 0 0
4601 1534 2 0.5897 15.947634748669467 30.079777493072037 7.526609390968634 0 0 0
4602 1534 2 0.5897 15.400287737924282 29.14878893726052 6.465682020986669 0 0 0
9201 0 1 0 11.289937186651226 28.41068537735673 7.393039927597064 0 0 0
9204 0 1 0 14.722477885259448 27.949669319166446 0.14335970921945207 0 0 0
4521 1507 2 0.5897 14.645375054625559 24.31263496078097 6.394103751580416 0 0 0
5843 1948 2 0.5897 9.261597082969335 23.643070007225603 17.53282261372312 0 0 0
4200 1400 2 0.5897 17.693358569313325 24.099228154644408 2.5071494378566377 0 0 0
4201 1401 3 -1.1794 21.608273858178045 24.569764355842175 2.984760272028253 0 0 0
4202 1401 2 0.5897 21.20866137507249 23.95711329921239 3.602174536627387 0 0 0
4203 1401 2 0.5897 22.46469258773914 24.189395791555793 2.789569939257321 0 0 0
4243 1415 3 -1.1794 18.683086962075265 25.73176616260865 2.44600345691404 0 0 0
4244 1415 2 0.5897 19.16246084619651 26.558183943813884 2.3871269433739077 0 0 0
4245 1415 2 0.5897 19.0856101115642 25.272838928291367 3.183291269688292 0 0 0
4246 1416 3 -1.1794 20.92377776211681 27.38013261922956 2.9936190801965714 0 0 0
4247 1416 2 0.5897 21.026607241366367 26.45651095980347 2.764310860459892 0 0 0
4248 1416 2 0.5897 20.599191396056618 27.36915931890718 3.894039452383394 0 0 0
4282 1428 3 -1.1794 18.053477453471377 31.821160253678283 2.237788051885364 0 0 0
4283 1428 2 0.5897 18.910140292619854 31.79387793749578 1.81162344238094 0 0 0
4284 1428 2 0.5897 18.10309434142021 31.15101415051941 2.919458242671894 0 0 0
4522 1508 3 -1.1794 19.217908908509973 24.302801272116568 4.813696510313935 0 0 0
4523 1508 2 0.5897 18.583832262832644 24.67791489768297 5.4248183146481646 0 0 0
4525 1509 3 -1.1794 21.590687249849047 24.85328856317167 6.167240087921438 0 0 0
4526 1509 2 0.5897 20.8115325646685 24.844421676997765 5.6112972254570925 0 0 0
4564 1522 3 -1.1794 17.88035135923746 26.569803633369023 6.299013537784311 0 0 0
4565 1522 2 0.5897 18.690359477911812 26.92368303571411 5.931742382513999 0 0 0
4566 1522 2 0.5897 17.656142696302336 27.171025300547093 7.009291712438135 0 0 0
4567 1523 3 -1.1794 20.74120567853909 27.31880078054554 5.6817095537921585 0 0 0
4568 1523 2 0.5897 21.183712967432815 26.572476539793886 6.085960770407969 0 0 0
4569 1523 2 0.5897 21.31500040371984 28.063755051818795 5.860690854959278 0 0 0
4603 1535 3 -1.1794 18.51327777243882 30.726127889688648 5.981144477069922 0 0 0
4604 1535 2 0.5897 17.60289835794905 30.613729099991186 5.7076346706909575 0 0 0
4605 1535 2 0.5897 18.493890579286955 30.614148530618607 6.931573850208371 0 0 0
4606 1536 3 -1.1794 21.19941603882667 29.9857937594476 6.320817965446004 0 0 0
4607 1536 2 0.5897 20.437363616636965 30.383142724263024 5.8993663917966845 0 0 0
4608 1536 2 0.5897 21.130643769673807 30.249133897166168 7.238507373216536 0 0 0
4611 1537 2 0.5897 22.961540760162745 29.663362091060115 5.9448718887206935 0 0 0
9200 0 1 0 16.86915273589918 28.771371180390453 3.357257766908729 0 0 0
4250 1417 2 0.5897 22.751601137843377 27.191546986438457 3.480153298732162 0 0 0
4286 1429 2 0.5897 23.024385710105545 29.841570713319975 2.4969107424467794 0 0 0
4527 1509 2 0.5897 22.244596114923336 24.360110276260524 5.671851528050879 0 0 0
4872 1624 2 0.5897 41.950374337985814 23.687584059697283 9.062313924400305 0 0 0
4204 1402 3 -1.1794 24.39962260396723 24.334223423212368 3.1753708779444088 0 0 0
4205 1402 2 0.5897 25.32127701096327 24.466300773327944 2.9532434670384395 0 0 0
4207 1403 3 -1.1794 27.115784417052925 24.102863096703068 3.060044821742518 0 0 0
4208 1403 2 0.5897 27.080341182377392 24.015199038240027 4.012562886927408 0 0 0
4209 1403 2 0.5897 28.040943501316555 23.988393263759185 2.842768110716963 0 0 0
4210 1404 3 -1.1794 29.86691260692547 24.184356362257777 2.7825457036534846 0 0 0
4211 1404 2 0.5897 30.82232051185124 24.133505682374366 2.8115769978512435 0 0 0
4212 1404 2 0.5897 29.68387386556079 24.960548730368984 2.253155039957351 0 0 0
4249 1417 3 -1.1794 23.692064979826966 27.144908128182664 3.3081489680220257 0 0 0
4251 1417 2 0.5897 23.86077909205802 26.21661028699153 3.146807953591028 0 0 0
4252 1418 3 -1.1794 27.13968004467592 28.038179721315437 2.669588051966194 0 0 0
4253 1418 2 0.5897 28.06637784893351 27.811720130157003 2.5909733237124004 0 0 0
4254 1418 2 0.5897 26.823188184201374 27.504429179069625 3.398406113347863 0 0 0
4255 1419 3 -1.1794 29.742849471649293 27.125058678747806 2.667856768915265 0 0 0
4256 1419 2 0.5897 30.63016524313703 26.91363699216888 2.3776761458266167 0 0 0
4257 1419 2 0.5897 29.674000661364527 26.72982152159983 3.5369257594174215 0 0 0
4285 1429 3 -1.1794 23.945540181899084 29.691564889232076 2.709523443279678 0 0 0
4287 1429 2 0.5897 23.96093000388477 28.8223004860111 3.109991007905377 0 0 0
4288 1430 3 -1.1794 26.441405787284637 30.824977204750216 2.2470353372433522 0 0 0
4289 1430 2 0.5897 26.533944285182457 29.873837697780743 2.3018258685913695 0 0 0
4290 1430 2 0.5897 25.497731918039918 30.977526750251194 2.2964317829589405 0 0 0
4528 1510 3 -1.1794 24.206552838514334 23.696765277963557 5.8076925658909255 0 0 0
4529 1510 2 0.5897 23.694440497645417 23.511325831027897 6.59482977260306 0 0 0
4531 1511 3 -1.1794 26.965426847672507 23.769575244206816 5.665610372060371 0 0 0
4532 1511 2 0.5897 27.187321536045914 23.614953999896667 6.583807958722782 0 0 0
4533 1511 2 0.5897 26.4130140808099 24.551143553992354 5.680540544587739 0 0 0
4534 1512 3 -1.1794 30.018543754222694 23.877192885716077 5.967235547495338 0 0 0
4535 1512 2 0.5897 30.94676019804951 24.06868898457877 5.833162245704003 0 0 0
4570 1524 3 -1.1794 24.023158941986942 26.80761911896271 6.501388572189491 0 0 0
4571 1524 2 0.5897 24.167813210445928 27.509521935349305 5.866849174122415 0 0 0
4572 1524 2 0.5897 24.171129674329098 26.00203669455989 6.006036762942276 0 0 0
4573 1525 3 -1.1794 26.54589395785766 26.4222313351501 4.923507724643224 0 0 0
4574 1525 2 0.5897 27.45039460490573 26.57936632031198 5.194468488839131 0 0 0
4575 1525 2 0.5897 26.023267762482373 26.987083646646013 5.492748928224152 0 0 0
4576 1526 3 -1.1794 29.526368307723274 26.575559952984637 5.351255119263701 0 0 0
4577 1526 2 0.5897 29.59782118196663 25.671031279167195 5.656141572527347 0 0 0
4578 1526 2 0.5897 30.332406894811967 26.994763540166836 5.652589702766966 0 0 0
4609 1537 3 -1.1794 23.67452252840999 29.43157132720503 5.349757115390127 0 0 0
4610 1537 2 0.5897 23.452422356054036 29.86841253955119 4.527520656457099 0 0 0
4612 1538 3 -1.1794 26.284537377682668 30.777218473157205 4.983842672754057 0 0 0
4613 1538 2 0.5897 26.59014554273257 30.802086127238177 4.077080851368085 0 0 0
4614 1538 2 0.5897 25.609191325643096 30.098920112443587 4.990963509691197 0 0 0
4615 1539 3 -1.1794 31.276727330152678 29.160794449480132 6.98214452509851 0 0 0
4616 1539 2 0.5897 30.49595375161471 29.61457153316274 6.664795373178866 0 0 0
4617 1539 2 0.5897 30.93849760566736 28.476607171012198 7.559829818701452 0 0 0
9162 0 1 0 25.72349185584724 25.639350629117494 0.42903392605459756 0 0 0
9166 0 1 0 29.728223902018886 30.875979453136733 4.344004688738028 0 0 0
9195 0 1 0 27.973180551270566 28.88444768583101 7.05546172608062 0 0 0
4206 1402 2 0.5897 24.404077160822055 24.14030368538824 4.112711133220501 0 0 0
4213 1405 3 -1.1794 32.61390304424003 23.93556874127861 2.9900193175773406 0 0 0
4215 1405 2 0.5897 32.770632531630206 23.83225753625206 3.9286323914330357 0 0 0
4216 1406 3 -1.1794 35.96987769999619 23.913287911902145 2.212665449312115 0 0 0
4218 1406 2 0.5897 35.842827198488926 23.836241110220882 3.158262512857764 0 0 0
4220 1407 2 0.5897 38.91969910599515 23.630656629761486 1.7343930071241571 0 0 0
4258 1420 3 -1.1794 32.378848057021294 26.62164155103308 2.2163740826224654 0 0 0
4259 1420 2 0.5897 32.49952554711377 25.680132462494296 2.339786697046658 0 0 0
4260 1420 2 0.5897 32.447859926748784 26.989929863680977 3.0971880912560605 0 0 0
4261 1421 3 -1.1794 36.83668943365161 26.64174832066274 2.70653536670886 0 0 0
4262 1421 2 0.5897 36.635275381535834 25.713944774003508 2.5846931972864065 0 0 0
4263 1421 2 0.5897 36.40531781182326 27.079365229285496 1.9726131437701564 0 0 0
4266 1422 2 0.5897 38.48769937531638 26.971095964336797 1.766480902457188 0 0 0
4291 1431 3 -1.1794 32.601695137770534 31.233854472695974 2.8487658048615603 0 0 0
4292 1431 2 0.5897 32.33828873733536 30.63839454706429 2.147141931815404 0 0 0
4293 1431 2 0.5897 32.42569278218815 30.748062445133414 3.6545331945844803 0 0 0
4294 1432 3 -1.1794 36.53247326415207 29.908802458597822 1.193197888614981 0 0 0
4295 1432 2 0.5897 37.42895385427055 30.12333856132342 1.4511293626264332 0 0 0
4296 1432 2 0.5897 35.98420197097209 30.344917763279934 1.8454508230580613 0 0 0
4297 1433 3 -1.1794 39.18573142597015 29.819524942220202 2.7349394051055165 0 0 0
4299 1433 2 0.5897 38.926373065915946 28.940305292699808 2.4593712967717445 0 0 0
4537 1513 3 -1.1794 32.96977182601666 23.608857185893942 5.602135878334758 0 0 0
4538 1513 2 0.5897 33.91332667332155 23.74574335863527 5.686978888935053 0 0 0
4540 1514 3 -1.1794 35.67300240359637 23.632044775981925 5.064882193954865 0 0 0
4541 1514 2 0.5897 36.51236302618513 24.077634688149203 5.179578306047113 0 0 0
4579 1527 3 -1.1794 32.513677007762055 26.35367056753099 5.708512093204456 0 0 0
4580 1527 2 0.5897 32.67556490810606 25.41907075966319 5.837149638069417 0 0 0
4581 1527 2 0.5897 32.825707690412955 26.764486394044294 6.514799942194479 0 0 0
4582 1528 3 -1.1794 36.36181051319545 28.189862962753494 6.918363883229333 0 0 0
4583 1528 2 0.5897 36.20952393697214 27.518030235339815 6.253772715026888 0 0 0
4584 1528 2 0.5897 35.89663914123357 27.87181562470156 7.692117132162483 0 0 0
4618 1540 3 -1.1794 33.233598809207564 30.974349657232572 5.916897010353879 0 0 0
4619 1540 2 0.5897 32.73994981916281 30.298781066005557 6.381815910922055 0 0 0
4620 1540 2 0.5897 33.9758088523215 31.166445934830456 6.490006975314184 0 0 0
4621 1541 3 -1.1794 36.4072182699839 30.785801855333354 6.533817771011124 0 0 0
4622 1541 2 0.5897 35.9732104982845 30.85135557835306 5.6831877204877195 0 0 0
4623 1541 2 0.5897 36.430846266367986 29.847076477446436 6.719473515373068 0 0 0
4624 1542 3 -1.1794 39.01672280958419 30.690613147742784 5.734355036445981 0 0 0
4626 1542 2 0.5897 38.14370484552342 30.77987808569689 6.116589657048146 0 0 0
9184 0 1 0 34.520286964610584 28.389714789455255 3.9468199110873403 0 0 0
9187 0 1 0 37.608434650344115 24.624301823926967 7.546343928548306 0 0 0
4536 1512 2 0.5897 29.679247323951852 23.707016800040346 5.088514540978568 0 0 0
4219 1407 3 -1.1794 39.35023679988297 24.202616163707557 2.3697913667483737 0 0 0
4264 1422 3 -1.1794 39.4223261887195 27.04940790475974 1.5752434683788321 0 0 0
4545 1515 2 0.5897 40.27097196111056 23.57164557168431 4.984334798154964 0 0 0
4221 1407 2 0.5897 39.225839570142824 23.76329280726362 3.2110723324242287 0 0 0
4222 1408 3 -1.1794 42.065405023877325 24.107276063685404 2.5217637194933826 0 0 0
4223 1408 2 0.5897 42.20221435190634 25.029596381246776 2.7381897396947714 0 0 0
4224 1408 2 0.5897 41.17092860131613 24.070391740257193 2.1829683330788394 0 0 0
4225 1409 3 -1.1794 44.84772197913882 24.001275683038767 3.2889048715250206 0 0 0
4844 1615 2 0.5897 15.18944371819145 23.60125199180077 8.646806646574733 0 0 0
4227 1409 2 0.5897 43.94696486010113 23.768774825777204 3.514320871221477 0 0 0
4265 1422 2 0.5897 39.78717782827792 26.19548657394178 1.8074792985004489 0 0 0
4267 1423 3 -1.1794 42.271070339560616 26.7893666904444 3.1911353996070546 0 0 0
4268 1423 2 0.5897 43.181471140324845 26.977797709803934 2.9633286145795767 0 0 0
4269 1423 2 0.5897 41.80800813954498 27.61121375093901 3.0287388877712242 0 0 0
4270 1424 3 -1.1794 44.96619493173089 27.122117409133907 2.8249775467449054 0 0 0
4271 1424 2 0.5897 45.000802450326006 27.284693997767594 3.7676349974876637 0 0 0
4272 1424 2 0.5897 45.03379741810392 26.170844728129705 2.7428686422130797 0 0 0
4298 1433 2 0.5897 40.09096548358051 29.907308539982942 2.436481704262721 0 0 0
4300 1434 3 -1.1794 41.80318644314261 29.604577763295303 2.706484889474744 0 0 0
4301 1434 2 0.5897 42.52348249692181 30.077171290809304 2.2892790094994417 0 0 0
4302 1434 2 0.5897 41.88041826349197 29.82108034644566 3.635674458267181 0 0 0
4303 1435 3 -1.1794 44.476107579521866 29.922363730126058 2.161167146298214 0 0 0
4304 1435 2 0.5897 44.29909969218297 28.98209740142524 2.1328961383558402 0 0 0
4305 1435 2 0.5897 44.89179530563137 30.062840262311358 3.0118738695159246 0 0 0
4546 1516 3 -1.1794 41.89926778191438 23.927407964597673 5.825193304467872 0 0 0
4547 1516 2 0.5897 41.44383164326834 23.972310724637687 6.66590391081255 0 0 0
4549 1517 3 -1.1794 45.371143228152384 24.123697598815347 6.117015106241106 0 0 0
4550 1517 2 0.5897 45.40260421603747 24.20754770140281 5.164013373923933 0 0 0
4551 1517 2 0.5897 44.4380586197854 24.06398249227466 6.322001459683614 0 0 0
4585 1529 3 -1.1794 42.77169745229353 26.766755782778198 6.091358374444964 0 0 0
4586 1529 2 0.5897 42.58556715816159 27.70261418142821 6.015484941303312 0 0 0
4587 1529 2 0.5897 42.511954530070106 26.4010804625181 5.245753316428031 0 0 0
4588 1530 3 -1.1794 45.469931341409776 27.08836713909057 5.448084383947684 0 0 0
4589 1530 2 0.5897 46.063999653800025 26.341675242601664 5.524018060722814 0 0 0
4590 1530 2 0.5897 44.641386652439934 26.773579360758482 5.809547269821923 0 0 0
4625 1542 2 0.5897 38.92682545643002 29.98615987140448 5.092564000964084 0 0 0
4627 1543 3 -1.1794 41.8091892652538 30.48693850573592 5.5684263489456995 0 0 0
4628 1543 2 0.5897 40.86245688199389 30.56466315157637 5.6862728514073435 0 0 0
4629 1543 2 0.5897 42.080552566365704 31.342205159576142 5.235090551198368 0 0 0
4630 1544 3 -1.1794 45.54910063079637 30.382625589201716 4.595801156382661 0 0 0
4631 1544 2 0.5897 45.84552352521901 29.796562146251112 5.292145151818265 0 0 0
4632 1544 2 0.5897 45.39932681429934 31.22008718269297 5.0345015136707305 0 0 0
9189 0 1 0 44.25768156512433 29.455507924369975 7.73035099472785 0 0 0
9205 0 1 0 39.57372460713688 27.277490816063647 5.494504650112546 0 0 0
4306 1436 3 -1.1794 3.057383479357892 33.350020795342765 2.82411547661125 0 0 0
4307 1436 2 0.5897 3.22173099401089 32.471089804395284 2.4824991530876646 0 0 0
4308 1436 2 0.5897 2.461907371339827 33.21361728235139 3.5610239881073222 0 0 0
4309 1437 3 -1.1794 6.437159122313276 32.997586424774674 2.5494850639038855 0 0 0
4310 1437 2 0.5897 6.148508847674499 33.87235756328964 2.2893157211161896 0 0 0
4311 1437 2 0.5897 5.914126438076009 32.7929250717432 3.324586149389069 0 0 0
4345 1449 3 -1.1794 3.1648139611725497 35.94703957290334 3.715847789315035 0 0 0
4346 1449 2 0.5897 3.099948720593992 35.161193648224966 3.173196391379417 0 0 0
4347 1449 2 0.5897 3.2641611338819962 36.66382051324273 3.0892801196385666 0 0 0
4348 1450 3 -1.1794 5.740788921685613 35.694671004475396 2.3410246247241613 0 0 0
4349 1450 2 0.5897 5.026658779443539 35.779116521856835 2.972783480016462 0 0 0
4350 1450 2 0.5897 6.536623752912502 35.790142149718775 2.8642494243778365 0 0 0
4386 1462 2 0.5897 1.8885753211885505 39.67088239352988 2.7907711250516085 0 0 0
4389 1463 2 0.5897 5.523219772930944 38.88474911744933 0.8272920059333888 0 0 0
4633 1545 3 -1.1794 1.6809487497021438 32.62682868904254 5.303467953658213 0 0 0
4634 1545 2 0.5897 2.4735685180434874 32.955397734338646 5.727764636459047 0 0 0
4635 1545 2 0.5897 1.8098425047352171 31.679595857797562 5.2548036880350555 0 0 0
4636 1546 3 -1.1794 6.48779776791559 31.98446978079916 5.9315382199731586 0 0 0
4637 1546 2 0.5897 6.491057355908732 32.09050558708835 6.882841339792311 0 0 0
4638 1546 2 0.5897 7.289952742674733 32.4171921250224 5.639082014387356 0 0 0
4672 1558 3 -1.1794 1.4362601105700439 36.73222264909938 5.822108743949246 0 0 0
4673 1558 2 0.5897 1.515725334786312 36.29945158494737 6.672183044359115 0 0 0
4674 1558 2 0.5897 1.9036009276136558 36.15768817298163 5.215697040504986 0 0 0
4675 1559 3 -1.1794 6.67541103941865 36.00446616853082 5.667924499617581 0 0 0
4676 1559 2 0.5897 6.1753551643286 36.65883861806297 6.155748855238155 0 0 0
4677 1559 2 0.5897 6.146304717026558 35.2086428250041 5.722178539542936 0 0 0
4710 1570 2 0.5897 2.2679036413221896 38.569354416879804 5.615271734242456 0 0 0
4711 1571 3 -1.1794 5.35195908841591 37.784542036691235 7.188591090478615 0 0 0
4713 1571 2 0.5897 4.462458479354799 37.93958266470144 6.870813575166057 0 0 0
9190 0 1 0 1.9685424480935676 36.93720859520909 0.49831451189560433 0 0 0
9221 0 1 0 3.9884580050724323 34.52050130443422 6.870299058080932 0 0 0
9233 0 1 0 6.783976498423951 38.93627562334544 3.702475797319043 0 0 0
4708 1570 3 -1.1794 3.088400970509622 39.06217149983386 5.603095081196478 0 0 0
4312 1438 3 -1.1794 9.047397691614385 33.139114714367494 2.6032311236170527 0 0 0
4313 1438 2 0.5897 8.104792701182637 33.116580962036906 2.4382464460011333 0 0 0
4314 1438 2 0.5897 9.141156939983155 32.825527016898 3.502733083954731 0 0 0
4315 1439 3 -1.1794 12.301580075967188 33.67557321767171 3.3040653952665893 0 0 0
4316 1439 2 0.5897 12.938848545747756 33.083011055027676 2.9053287001659065 0 0 0
4317 1439 2 0.5897 11.46557399868265 33.43137155073249 2.9069616909074147 0 0 0
4318 1440 3 -1.1794 15.510857934151248 32.737589896230794 2.4870582102901087 0 0 0
4320 1440 2 0.5897 15.345535890322443 32.88699888274962 3.4179596154191825 0 0 0
4351 1451 3 -1.1794 9.242723015601959 35.90424375329497 2.598126907743337 0 0 0
4352 1451 2 0.5897 9.34413454809481 34.97457131965961 2.394027112168757 0 0 0
4353 1451 2 0.5897 9.16133620261262 35.93317313882007 3.5514217484766437 0 0 0
4354 1452 3 -1.1794 11.95379151956291 36.31403952914672 3.415023736622714 0 0 0
4355 1452 2 0.5897 12.277144586595803 35.42538788098232 3.2667919088358226 0 0 0
4356 1452 2 0.5897 11.075167463875955 36.31618669190473 3.0352253888303715 0 0 0
4391 1464 2 0.5897 10.935981309403708 39.28147882085493 1.6799931151477823 0 0 0
4394 1465 2 0.5897 11.943595275723638 38.14520093172581 3.292432119112783 0 0 0
4396 1466 3 -1.1794 15.071175022339034 38.91239131107742 1.8553268790325501 0 0 0
4639 1547 3 -1.1794 9.041123117733513 32.87473138526053 5.373398889060779 0 0 0
4640 1547 2 0.5897 9.971703140286605 32.65216725975035 5.400192190700125 0 0 0
4641 1547 2 0.5897 9.007561298760555 33.797080966589725 5.6271245739313835 0 0 0
4642 1548 3 -1.1794 11.749248774706313 34.07868244679105 6.076775880514107 0 0 0
4643 1548 2 0.5897 11.884840541651785 33.312176926843186 6.633835944287933 0 0 0
4644 1548 2 0.5897 12.092822855884343 33.81809323166065 5.222209990513027 0 0 0
4645 1549 3 -1.1794 15.190617590340706 33.2859804994265 5.193101130958738 0 0 0
4646 1549 2 0.5897 14.922098366989196 34.19400790924428 5.333156669155231 0 0 0
4647 1549 2 0.5897 15.108063367686839 32.875796580501586 6.0540108591576445 0 0 0
4678 1560 3 -1.1794 9.371217984748732 35.6921794472509 5.421542695563486 0 0 0
4679 1560 2 0.5897 10.025218958755731 35.79512231228154 6.112858092209761 0 0 0
4680 1560 2 0.5897 8.548969916327412 35.96901260378625 5.825898112938145 0 0 0
4681 1561 3 -1.1794 12.182498333231724 36.817401473609515 6.147911912800409 0 0 0
4682 1561 2 0.5897 11.88380654955792 36.65535854539988 5.253061716968488 0 0 0
4683 1561 2 0.5897 12.236501110897635 35.94770913343223 6.544082051656802 0 0 0
4684 1562 3 -1.1794 14.691435169827226 35.790909334107184 5.894029350563993 0 0 0
4685 1562 2 0.5897 15.574199575871248 36.15698169116612 5.948348202693638 0 0 0
4686 1562 2 0.5897 14.11209661095194 36.548904112534416 5.971767557689059 0 0 0
4716 1572 2 0.5897 10.004744483456466 39.57344742916333 5.845726239247303 0 0 0
4718 1573 2 0.5897 12.967830888719261 39.56900512107657 6.053291176464629 0 0 0
4719 1573 2 0.5897 11.881181440190227 38.51579760718528 6.096210086081852 0 0 0
4720 1574 3 -1.1794 14.654933629646276 38.824349066617565 6.318164261958594 0 0 0
4721 1574 2 0.5897 14.523894658333976 38.423086000898415 7.177262134541453 0 0 0
9218 0 1 0 12.933146392882609 31.48186654316942 7.648648329163361 0 0 0
4398 1466 2 0.5897 14.18756279308293 38.561475649308065 1.966322870075967 0 0 0
4319 1440 2 0.5897 16.439359746494304 32.50940375999008 2.4418108078229794 0 0 0
4321 1441 3 -1.1794 20.647875529663704 31.480713332950284 3.701790727920173 0 0 0
4322 1441 2 0.5897 21.302581650443482 31.898072697823363 4.261615558138085 0 0 0
4323 1441 2 0.5897 19.910525541274247 32.09107236718268 3.698742905803398 0 0 0
4357 1453 3 -1.1794 18.570804468943205 35.4781037092777 2.898869166248599 0 0 0
4358 1453 2 0.5897 18.00082387271698 35.57951335351236 2.1365896736447443 0 0 0
4359 1453 2 0.5897 18.214522086289573 36.085306860653716 3.5474054359275504 0 0 0
4360 1454 3 -1.1794 20.793959507555044 36.77491674240766 1.6985650427323933 0 0 0
4361 1454 2 0.5897 21.5260978482768 36.77121969585436 2.3151619114925133 0 0 0
4362 1454 2 0.5897 20.087949997967005 36.32395012892359 2.1616130660573907 0 0 0
4397 1466 2 0.5897 15.096243462806148 39.68321403805852 2.422279809476459 0 0 0
4399 1467 3 -1.1794 17.75316427391611 38.55367302712835 3.0459332498756573 0 0 0
4400 1467 2 0.5897 16.972567923935536 38.53154459671838 2.49238855392545 0 0 0
4403 1468 2 0.5897 20.87753356394473 38.73363993132397 2.0453591445299932 0 0 0
4648 1550 3 -1.1794 17.88517510409527 33.45562462401115 6.290147240376303 0 0 0
4649 1550 2 0.5897 18.20492545052609 32.56194476628658 6.166343091536188 0 0 0
4650 1550 2 0.5897 17.09919639564836 33.5068046695398 5.746226415219045 0 0 0
4651 1551 3 -1.1794 21.227117671694284 33.163057661983835 5.772806758438489 0 0 0
4652 1551 2 0.5897 21.995277599439472 32.69421439130201 6.098920737570225 0 0 0
4653 1551 2 0.5897 20.72807507257476 33.38262435318585 6.559558858966542 0 0 0
4687 1563 3 -1.1794 17.473171355846077 36.40530987206542 6.155719766581383 0 0 0
4688 1563 2 0.5897 17.812984355627403 35.51731970957153 6.045115810811627 0 0 0
4689 1563 2 0.5897 17.302053933509054 36.48159988004675 7.094405587671706 0 0 0
4690 1564 3 -1.1794 21.399372132454257 35.68620945133293 6.820253480581042 0 0 0
4691 1564 2 0.5897 21.591123900746123 35.01147955357973 6.168944626640192 0 0 0
4692 1564 2 0.5897 22.15412196249644 36.27394317172482 6.78628971599907 0 0 0
4725 1575 2 0.5897 17.634524062641017 39.21720770504033 4.759474805730614 0 0 0
4728 1576 2 0.5897 23.785993390924595 39.40186488411579 6.035197357487622 0 0 0
9158 0 1 0 20.736183440852866 38.62445381686011 5.329792461989841 0 0 0
9219 0 1 0 22.163905288496963 33.33732524031616 1.2307151518220334 0 0 0
4407 1469 2 0.5897 24.473561660923984 38.245971766250115 3.023506513920981 0 0 0
4324 1442 3 -1.1794 24.628827380072675 33.39803642878199 3.43977665496523 0 0 0
4325 1442 2 0.5897 23.903440934856864 32.80975142758905 3.230092960977468 0 0 0
4326 1442 2 0.5897 24.735656686327715 33.31892291828819 4.387701041200985 0 0 0
4327 1443 3 -1.1794 27.777971810823328 33.27198623762692 2.742698501125341 0 0 0
4328 1443 2 0.5897 27.47065527489501 33.28256401568534 3.649162155768143 0 0 0
4329 1443 2 0.5897 27.407947842399857 32.470253982755814 2.3731860009998194 0 0 0
4330 1444 3 -1.1794 30.537635492189434 34.10227906528078 2.420911304939111 0 0 0
4331 1444 2 0.5897 29.611781662062675 33.88644832403652 2.5324666652508903 0 0 0
4332 1444 2 0.5897 30.95455737533528 33.26760513963143 2.207071363421121 0 0 0
4363 1455 3 -1.1794 24.121155050133087 36.136756921992436 2.308074081832845 0 0 0
4364 1455 2 0.5897 25.04846726987863 36.03684041008243 2.092804156342335 0 0 0
4365 1455 2 0.5897 23.902542402513138 35.34567159573867 2.800643857857144 0 0 0
4366 1456 3 -1.1794 27.172732515906176 35.990618065228944 3.0218056210926747 0 0 0
4367 1456 2 0.5897 28.046552860151486 36.1177084479496 3.391289663387871 0 0 0
4368 1456 2 0.5897 27.1710342040753 35.08354696545688 2.716106088482117 0 0 0
4369 1457 3 -1.1794 29.995811316271052 36.43774767238115 3.875268310971324 0 0 0
4370 1457 2 0.5897 30.363514530366164 35.83884270091724 3.225392181959195 0 0 0
4371 1457 2 0.5897 30.05997647589936 35.962065000511245 4.703423272152928 0 0 0
4409 1470 2 0.5897 29.816014698697444 38.175569490315915 3.247560076741555 0 0 0
4654 1552 3 -1.1794 23.599203335300057 32.1107658748096 5.8310120525119356 0 0 0
4655 1552 2 0.5897 23.90011639608466 32.74125582928433 6.485356337041642 0 0 0
4656 1552 2 0.5897 23.83190313778675 31.256893198233712 6.195683382825664 0 0 0
4657 1553 3 -1.1794 27.36387463922344 33.25992172913982 5.5590200779771815 0 0 0
4658 1553 2 0.5897 26.994639920258486 32.37693406009542 5.5438441319384655 0 0 0
4659 1553 2 0.5897 27.1756040652923 33.58366706908624 6.439914208540087 0 0 0
4660 1554 3 -1.1794 29.826377258357365 34.38429024482545 6.39272070807419 0 0 0
4661 1554 2 0.5897 30.687125586414105 33.98934095193008 6.531865306137571 0 0 0
4662 1554 2 0.5897 29.30448637529779 33.68801232328727 5.9938987262796 0 0 0
4693 1565 3 -1.1794 27.559028830943053 36.054123884385525 6.018326178397279 0 0 0
4694 1565 2 0.5897 26.893706493307302 36.6970391398815 5.772891553548193 0 0 0
4695 1565 2 0.5897 27.382297040230554 35.299491881911585 5.456606770626135 0 0 0
4727 1576 2 0.5897 25.036406227917013 38.56269826772231 6.190639230941711 0 0 0
4729 1577 3 -1.1794 26.742717554904274 38.95085728796985 5.817612831816377 0 0 0
4731 1577 2 0.5897 27.6851856954569 38.98767981562793 5.6544268333595165 0 0 0
4732 1578 3 -1.1794 29.72290205077828 38.92938554253179 5.9912824555053 0 0 0
4733 1578 2 0.5897 29.840340130901428 38.01365531369654 5.738541314313885 0 0 0
4734 1578 2 0.5897 30.17338395980747 39.00586983709769 6.8323817561454625 0 0 0
9177 0 1 0 28.912883826840417 37.30650587280954 0.5320234081496934 0 0 0
9229 0 1 0 24.531716618166744 35.716847577774764 5.681289885527273 0 0 0
4406 1469 2 0.5897 25.044504033794553 39.562006301345335 2.5397989278491764 0 0 0
4410 1470 2 0.5897 29.998314395730606 39.4504147941621 4.0434438779089765 0 0 0
4726 1576 3 -1.1794 24.100527160263308 38.57093834998345 6.391373470380209 0 0 0
4333 1445 3 -1.1794 35.58939077360658 31.371277485694282 3.928852600703544 0 0 0
4334 1445 2 0.5897 35.746798306610515 32.31304735821516 3.861590211163747 0 0 0
4335 1445 2 0.5897 34.66101209836211 31.26761481779536 3.7200472357145116 0 0 0
4337 1446 2 0.5897 39.45246097688097 31.568944708853913 2.9794806084929415 0 0 0
4372 1458 3 -1.1794 32.7916552111222 36.232785308972744 1.3387761019573399 0 0 0
4373 1458 2 0.5897 32.780252561063385 36.178912297498016 0.3831621377873034 0 0 0
4374 1458 2 0.5897 32.38572348805973 37.07681546912417 1.5364229576707633 0 0 0
4375 1459 3 -1.1794 36.52279716247685 36.637373573777786 3.3716024853517257 0 0 0
4376 1459 2 0.5897 36.07098451427096 35.81322061461261 3.1903052651707497 0 0 0
4377 1459 2 0.5897 36.70079327938005 36.611707024348846 4.311757575238978 0 0 0
4380 1460 2 0.5897 39.1347379753434 36.60527082940426 2.8895261369749727 0 0 0
4411 1471 3 -1.1794 32.943632140806045 38.37058645956501 3.033461411698057 0 0 0
4413 1471 2 0.5897 33.817296181370146 38.63304596663511 2.7435322345808446 0 0 0
4414 1472 3 -1.1794 35.65039878507188 39.1262916142739 2.2059976369852414 0 0 0
4416 1472 2 0.5897 35.78089603550244 38.21447030189592 2.466351264527201 0 0 0
4419 1473 2 0.5897 39.26742910381441 38.61511923846809 3.897775606595419 0 0 0
4663 1555 3 -1.1794 32.40497350276304 33.60404573981726 6.917030715009799 0 0 0
4664 1555 2 0.5897 32.67563340165311 32.73635541982668 6.616882042175295 0 0 0
4665 1555 2 0.5897 32.844511742509745 33.71423702328936 7.760177085473614 0 0 0
4666 1556 3 -1.1794 38.694223446741425 33.419982434211235 5.449643550350765 0 0 0
4668 1556 2 0.5897 38.91803556228005 32.49621785359974 5.562774835318761 0 0 0
4696 1566 3 -1.1794 32.389879470274614 36.671012950044165 6.513481819858515 0 0 0
4697 1566 2 0.5897 31.925409430807413 36.042708170985044 7.066413098772386 0 0 0
4698 1566 2 0.5897 32.72830404909534 36.14731699094247 5.7872288281175495 0 0 0
4699 1567 3 -1.1794 36.83759669994254 36.54327506606838 6.09845691320195 0 0 0
4700 1567 2 0.5897 36.67987395893386 36.44829522358786 7.037783358983228 0 0 0
4701 1567 2 0.5897 37.77486683324642 36.37900432446609 5.994670509695732 0 0 0
4736 1579 2 0.5897 33.17415791355945 39.14379564651906 4.721305382310678 0 0 0
4737 1579 2 0.5897 32.80360612164233 38.515914721479305 6.04808792776166 0 0 0
4739 1580 2 0.5897 36.01841005045721 38.26000678344849 5.869174459519419 0 0 0
9179 0 1 0 36.95494917317562 33.43458986021753 1.590597477287687 0 0 0
9213 0 1 0 37.990598676255644 36.90535587460325 0.5183982731715805 0 0 0
9234 0 1 0 34.037194265504034 34.29795787725579 3.989970826823522 0 0 0
4379 1460 2 0.5897 38.85904088594972 35.313140938245425 3.6286381083989645 0 0 0
4417 1473 3 -1.1794 39.298743001210596 38.91019619580643 2.987731164715199 0 0 0
4378 1460 3 -1.1794 39.5241993501286 35.991578546924195 3.5123692690700508 0 0 0
4336 1446 3 -1.1794 39.864290919788274 32.40137887331017 3.2111752586576796 0 0 0
4338 1446 2 0.5897 39.28465190607067 32.78015011025185 3.8720713923620464 0 0 0
4339 1447 3 -1.1794 42.35532964658749 32.763918844541394 4.309884515698628 0 0 0
4340 1447 2 0.5897 42.42958772462539 33.71822864886655 4.313110067987352 0 0 0
4341 1447 2 0.5897 41.54331217196582 32.58799719790604 3.8345834690390066 0 0 0
4342 1448 3 -1.1794 45.09181847666523 33.172480198557324 3.5098739746043837 0 0 0
4343 1448 2 0.5897 44.25030269229678 32.7163186767428 3.510378268176554 0 0 0
4344 1448 2 0.5897 45.55005234366244 32.82987702288853 2.7424910625730696 0 0 0
4381 1461 3 -1.1794 42.35703306101465 35.42674519463332 3.8456197357579556 0 0 0
4382 1461 2 0.5897 41.432382134806694 35.6599634917403 3.762773141930332 0 0 0
4383 1461 2 0.5897 42.81814355508654 36.08547409219302 3.326307522331543 0 0 0
4420 1474 3 -1.1794 42.20092719645474 39.22980456760788 3.3547709383734428 0 0 0
4421 1474 2 0.5897 41.42272488798026 39.2015993950687 2.798141088705045 0 0 0
4424 1475 2 0.5897 45.18566383867688 38.74772867068111 2.0434465289640302 0 0 0
4425 1475 2 0.5897 44.09642920954315 39.32077566749256 2.9249680542384056 0 0 0
4667 1556 2 0.5897 39.34473692387153 33.89013770040586 5.971196873479511 0 0 0
4669 1557 3 -1.1794 45.634691813131774 32.79225856838648 6.272704211482332 0 0 0
4670 1557 2 0.5897 45.08220044570231 33.08905545511941 5.549588268088722 0 0 0
4671 1557 2 0.5897 46.52521744865037 32.82444812992098 5.92319162073567 0 0 0
4702 1568 3 -1.1794 41.75144525361282 36.25054819805187 6.513904110745896 0 0 0
4703 1568 2 0.5897 42.06465161359345 36.016525529732164 5.640194768881722 0 0 0
4704 1568 2 0.5897 42.26163417155961 35.69939427778483 7.107342022186804 0 0 0
4705 1569 3 -1.1794 44.63027033226255 36.33470775742332 5.617199601111627 0 0 0
4706 1569 2 0.5897 44.753124731287805 36.47078171705764 6.556680297853502 0 0 0
4707 1569 2 0.5897 45.2612800014969 35.652063255334205 5.389044209972706 0 0 0
4742 1581 2 0.5897 39.04405840664036 39.870695057753935 5.684779729864546 0 0 0
4744 1582 3 -1.1794 42.15937803467941 39.234908305401305 5.998964965320312 0 0 0
4745 1582 2 0.5897 41.64127964011183 38.45370457725966 6.19268238368109 0 0 0
4747 1583 3 -1.1794 45.20853183671006 39.05473679249992 6.053388194809399 0 0 0
4749 1583 2 0.5897 45.25453866771526 38.21883458703338 5.589293522364044 0 0 0
9206 0 1 0 41.61651039001258 37.38516021551171 0.8544046764603775 0 0 0
9222 0 1 0 42.77344246530421 32.99661659473005 0.7443869883214914 0 0 0
4385 1462 2 0.5897 3.0801237442791045 39.40153858087093 3.6849525281451476 0 0 0
4387 1463 3 -1.1794 5.051571902923117 39.71767709480337 0.8306706785998791 0 0 0
4384 1462 3 -1.1794 2.84573136735121 39.662483137089076 2.7943347738127846 0 0 0
4388 1463 2 0.5897 4.198378239382817 39.50880361416076 1.211018710321994 0 0 0
4426 1476 3 -1.1794 3.134959235781455 42.51035880999518 3.140956431578877 0 0 0
4427 1476 2 0.5897 4.08655939699963 42.60300802490004 3.0950770486947294 0 0 0
4428 1476 2 0.5897 2.971089763320189 41.59725712603097 2.9051092238522225 0 0 0
4429 1477 3 -1.1794 5.779789365009159 41.88436681606658 3.186272952367548 0 0 0
4430 1477 2 0.5897 5.2115739910897085 41.19541817756089 2.841726006934982 0 0 0
4431 1477 2 0.5897 5.793843892052614 41.733536347484915 4.131410135164718 0 0 0
4468 1490 3 -1.1794 3.1500253107427967 45.31159181023098 3.507835642184881 0 0 0
4469 1490 2 0.5897 2.954711103962295 45.84860411760757 2.7399150831427974 0 0 0
4470 1490 2 0.5897 3.0316299407632465 44.41062786062899 3.2070376918526455 0 0 0
4709 1570 2 0.5897 2.841371198749142 39.94628427059647 5.874302634709489 0 0 0
4712 1571 2 0.5897 5.632705704144491 38.63021887835408 7.538224453806349 0 0 0
4750 1584 3 -1.1794 3.0417138541680937 41.89694200797078 6.270247576661099 0 0 0
4751 1584 2 0.5897 2.5235004813163155 42.40787056564758 6.892050810267714 0 0 0
4752 1584 2 0.5897 2.9142490428627603 42.339362238992955 5.431051975444123 0 0 0
4753 1585 3 -1.1794 5.856674703581611 41.6597629704453 5.871106099512523 0 0 0
4754 1585 2 0.5897 6.498997187968236 42.31498495167153 6.143755822069544 0 0 0
4755 1585 2 0.5897 5.009410031681274 42.05178133349759 6.082521855568091 0 0 0
4789 1597 3 -1.1794 2.936591439446755 45.08860618273521 6.296311072939318 0 0 0
4790 1597 2 0.5897 2.6383331423063425 45.20687708760966 5.394486947315694 0 0 0
4791 1597 2 0.5897 3.8841705900564247 44.97496981400427 6.222740124552069 0 0 0
4792 1598 3 -1.1794 5.890237952275053 44.8813820212427 5.865076187136288 0 0 0
4793 1598 2 0.5897 6.776373893271906 45.24030899854943 5.818533348087222 0 0 0
4794 1598 2 0.5897 5.5278493017415595 45.02264390854271 4.990461421901269 0 0 0
4390 1464 3 -1.1794 10.032507952811695 39.58707011647264 1.5988601963117173 0 0 0
4393 1465 3 -1.1794 12.28773901517158 38.9933894699237 3.012480524977938 0 0 0
4392 1464 2 0.5897 9.541441991223929 39.052641473478495 2.222937239658875 0 0 0
4395 1465 2 0.5897 12.600301846559637 39.40356300878194 3.8188885927667573 0 0 0
4432 1478 3 -1.1794 9.600528448712847 42.24899953950841 2.33107132462942 0 0 0
4433 1478 2 0.5897 8.752364967828573 42.58988802979825 2.615053207789621 0 0 0
4434 1478 2 0.5897 9.422142285689786 41.34384387542332 2.075916069209347 0 0 0
4435 1479 3 -1.1794 11.888276938576645 42.460285688561264 3.642067843382585 0 0 0
4436 1479 2 0.5897 11.160636955965323 42.25619167123395 3.054600844937561 0 0 0
4437 1479 2 0.5897 12.667405638029772 42.3987746376901 3.0894317451069133 0 0 0
4438 1480 3 -1.1794 14.352064176443264 42.03796653670258 2.2237497912022977 0 0 0
4439 1480 2 0.5897 15.17636739454218 41.55520568441959 2.2845605706664855 0 0 0
4440 1480 2 0.5897 14.615532445628089 42.95636171467326 2.1657283639619327 0 0 0
4471 1491 3 -1.1794 8.555324711237926 45.27075981515995 2.8709204065496277 0 0 0
4472 1491 2 0.5897 8.352685821952216 45.446128038981726 3.789841932001611 0 0 0
4473 1491 2 0.5897 9.494780165274063 45.438278689402054 2.7961344557028216 0 0 0
4474 1492 3 -1.1794 11.825446548740006 45.2197398319491 3.1306940776321395 0 0 0
4475 1492 2 0.5897 12.758241545264609 45.43346384527639 3.1518492540773173 0 0 0
4476 1492 2 0.5897 11.796801537006761 44.26452940166444 3.185335304952611 0 0 0
4477 1493 3 -1.1794 15.091351390818511 44.726833627568745 2.6271931978347327 0 0 0
4478 1493 2 0.5897 14.902862560827867 44.785747754702534 3.563800231453597 0 0 0
4479 1493 2 0.5897 16.045709565375596 44.774516121076566 2.570991493246383 0 0 0
4714 1572 3 -1.1794 9.175793142561147 39.65464833656027 6.317402038094296 0 0 0
4715 1572 2 0.5897 8.557754916243082 39.97904281952028 5.662399101943859 0 0 0
4717 1573 3 -1.1794 12.028657884717113 39.444378643716504 5.916711011522629 0 0 0
4722 1574 2 0.5897 15.59735507592293 38.758865662508875 6.163934238506948 0 0 0
4756 1586 3 -1.1794 9.142466507428566 42.702552938383356 5.4222826146143746 0 0 0
4757 1586 2 0.5897 10.078915151275252 42.50623491378716 5.44976365663137 0 0 0
4758 1586 2 0.5897 8.832476092387251 42.51811168056575 6.308916651553674 0 0 0
4759 1587 3 -1.1794 11.961220942545456 42.11595070690337 6.258630118245095 0 0 0
4760 1587 2 0.5897 12.18841074687641 42.024918613856585 5.333249355465604 0 0 0
4761 1587 2 0.5897 11.717900852828745 41.23212022073744 6.534076619204285 0 0 0
4795 1599 3 -1.1794 8.489171443452305 45.39205170105363 5.4659462267777865 0 0 0
4796 1599 2 0.5897 8.855398821654399 44.51839479981968 5.328712843131159 0 0 0
4797 1599 2 0.5897 8.733234588589243 45.61623887971933 6.36394685081725 0 0 0
4798 1600 3 -1.1794 11.995796261655636 44.89458683345037 5.919329971943925 0 0 0
4799 1600 2 0.5897 11.492928534349602 45.09405162061247 5.129665975856506 0 0 0
4800 1600 2 0.5897 12.102041010335178 43.943454194053785 5.9023250149832 0 0 0
4801 1601 3 -1.1794 14.761317053704227 45.67748006026658 5.427056864686087 0 0 0
4803 1601 2 0.5897 14.065187976362548 45.24378032965395 5.92055565828377 0 0 0
4401 1467 2 0.5897 18.398566156329647 39.03839864009632 2.5314147028654905 0 0 0
4404 1468 2 0.5897 21.681769865472944 39.878078989446315 1.466258224997559 0 0 0
4723 1575 3 -1.1794 17.262293316633755 39.52305129549946 5.5866007619847 0 0 0
4724 1575 2 0.5897 18.017598224907257 39.81848242170215 6.09499692492801 0 0 0
4802 1601 2 0.5897 15.312988876561693 46.08288331001298 6.09603980470244 0 0 0
4402 1468 3 -1.1794 20.86389666839193 39.68297905673473 1.923698196570385 0 0 0
4441 1481 3 -1.1794 17.647971783806398 41.57309976699152 2.1695476505066127 0 0 0
4442 1481 2 0.5897 18.539712417900724 41.75500535682516 2.4660956596680013 0 0 0
4443 1481 2 0.5897 17.488625502406485 42.216776899591885 1.4792431423009877 0 0 0
4444 1482 3 -1.1794 21.05702680633012 42.302864024588274 2.3849640850516107 0 0 0
4445 1482 2 0.5897 20.884878441778305 41.537850338572476 1.8360092926108031 0 0 0
4446 1482 2 0.5897 22.00280854608656 42.28528915609726 2.5313250088458963 0 0 0
4480 1494 3 -1.1794 17.771663175333224 45.41260503126978 2.587747505480742 0 0 0
4481 1494 2 0.5897 18.21426644982897 45.70779092503362 3.3834859221792155 0 0 0
4482 1494 2 0.5897 18.479401094625537 45.26317251480458 1.9608429021277782 0 0 0
4483 1495 3 -1.1794 20.62440028517985 44.93173183783925 2.1814417898490053 0 0 0
4484 1495 2 0.5897 20.75323101630441 44.01301384188379 2.417220690542145 0 0 0
4485 1495 2 0.5897 21.509855929753275 45.289945695415184 2.1191288649173905 0 0 0
4762 1588 3 -1.1794 21.17828838565007 41.62508786205921 6.549032615266423 0 0 0
4763 1588 2 0.5897 21.909275264934298 41.00862833534417 6.5058108486350354 0 0 0
4764 1588 2 0.5897 20.68367027456384 41.4676016110038 5.744804546824205 0 0 0
4766 1589 2 0.5897 23.430037731433675 41.88605714420894 6.534016281827669 0 0 0
4804 1602 3 -1.1794 18.223387167033867 46.57670162506712 6.871327650285685 0 0 0
4805 1602 2 0.5897 19.170493175677407 46.713990421444166 6.8519905343579905 0 0 0
4806 1602 2 0.5897 18.03023146038644 46.36460698901171 7.784530073035587 0 0 0
4807 1603 3 -1.1794 21.00061612694613 46.04372546466414 5.962029307771259 0 0 0
4808 1603 2 0.5897 20.250429657371072 45.58506233805504 5.583769724883401 0 0 0
4809 1603 2 0.5897 21.136690609538636 45.62220181480788 6.810577685369362 0 0 0
9215 0 1 0 18.294678185514453 42.996247787796506 5.416360277586047 0 0 0
4488 1496 2 0.5897 23.67868588824725 45.7310021916498 3.3884760568630585 0 0 0
4408 1470 3 -1.1794 29.91844413258291 39.12203940384363 3.1478870575122224 0 0 0
4405 1469 3 -1.1794 24.336916585749723 39.192327564887016 3.0678986637828403 0 0 0
4447 1483 3 -1.1794 23.690966526627662 42.569466569262055 3.0219672612142836 0 0 0
4448 1483 2 0.5897 24.500108179311827 42.27726235083839 2.6022792667506236 0 0 0
4449 1483 2 0.5897 23.58553759986118 41.985230153271594 3.772822793909253 0 0 0
4450 1484 3 -1.1794 26.166715941254722 41.83255210120171 2.586762699026995 0 0 0
4451 1484 2 0.5897 26.421094879823684 42.73914920907628 2.758823050300176 0 0 0
4452 1484 2 0.5897 26.86786028897907 41.4873283702363 2.0340883169109594 0 0 0
4453 1485 3 -1.1794 28.879399493536578 41.57266491941959 1.7866872238362996 0 0 0
4454 1485 2 0.5897 29.47083553700014 42.12507025874459 2.297846513143195 0 0 0
4455 1485 2 0.5897 29.111397471425196 40.678012134138726 2.0356973736097554 0 0 0
4486 1496 3 -1.1794 23.474297778034746 45.38263875990865 2.5206624798761164 0 0 0
4487 1496 2 0.5897 23.32958894340154 44.44757513439953 2.6653980654558618 0 0 0
4489 1497 3 -1.1794 26.8180937342009 44.70017296295741 2.4740725184695527 0 0 0
4490 1497 2 0.5897 26.994535739385384 45.56684073345407 2.840114975342127 0 0 0
[truncated: 1,158,498 more chars]
