# Supplementary material for: Molecular Dynamics Study of Clathrate-like Ordering of Water in Supersaturated Methane Solution at Low Pressure
Source: Molecules. 2023 Mar 26;28(7):2960. doi: 10.3390/molecules28072960 (PMC10095827; doi:10.3390/molecules28072960)
Supplement: Supplementary file 1 [file molecules-28-02960-s001.zip › Simulation_data_Files_Small/_run_4_eq.dat]

LAMMPS data file via write_data, version 30 Nov 2020, timestep = 100

9313 atoms
3 atom types
6000 bonds
2 bond types
3000 angles
2 angle types

0 47 xlo xhi
0 47 ylo yhi
0 47 zlo zhi

Masses

1 16.04246
2 1.00794
3 15.9994

Pair Coeffs # lj/cut/tip4p/long

1 0.294237 3.73
2 0 0
3 0.21095 3.1668

Bond Coeffs # harmonic

1 450 0.9572
2 450 1.149

Angle Coeffs # harmonic

1 55 104.52
2 55 180

Atoms # full

1 1 3 -1.1794 0.8166819034636155 1.8449407811475083 1.1601250225318362 0 0 0
2 1 2 0.5897 1.1645262673568204 0.9974225921980356 0.8827279583568324 0 0 0
3 1 2 0.5897 1.5837389055033206 2.3325800747346563 1.4602319631803373 0 0 0
4 2 3 -1.1794 3.2212842892937172 3.2269830079180237 1.8940856543496303 0 0 0
5 2 2 0.5897 3.866994230491374 2.5375290654207303 1.73934637800553 0 0 0
6 2 2 0.5897 3.6670063738879297 3.8484084205294917 2.4697541492888933 0 0 0
7 3 3 -1.1794 5.949334781056514 1.860945353540158 2.3661532043594415 0 0 0
8 3 2 0.5897 6.200757446517782 1.3910968991524801 3.1613015774851765 0 0 0
9 3 2 0.5897 6.659570882055611 2.4863054423532143 2.2222043040986836 0 0 0
46 16 3 -1.1794 2.6203395976509833 6.2566063890181995 3.0797155846042568 0 0 0
47 16 2 0.5897 2.5334330178910878 7.154705202502218 2.7601862676006754 0 0 0
48 16 2 0.5897 2.238058330255839 5.717483724974744 2.38729963871818 0 0 0
49 17 3 -1.1794 4.941549232072874 7.563071916091325 1.9752556108381374 0 0 0
50 17 2 0.5897 5.782275811398792 7.106249191043907 1.9483532501390928 0 0 0
51 17 2 0.5897 4.343825827367764 6.941429639950733 2.3906108123280094 0 0 0
271 91 3 -1.1794 2.9537403356741114 3.689752203266083 7.049378070740881 0 0 0
272 91 2 0.5897 3.5989820709388223 4.353872743265959 6.806810800768314 0 0 0
273 91 2 0.5897 3.185403954574406 2.9258492780740686 6.521158288637475 0 0 0
274 92 3 -1.1794 6.488990144599064 1.3911349310149008 6.258136799503775 0 0 0
275 92 2 0.5897 6.041079518020782 1.6631185207531798 7.0591566981545935 0 0 0
276 92 2 0.5897 6.20850213212147 0.4861657010660897 6.121795004583545 0 0 0
310 104 3 -1.1794 3.2320808079002803 6.641582638261869 5.953308924585593 0 0 0
311 104 2 0.5897 2.648205018929648 6.515920239777524 6.701326672160499 0 0 0
312 104 2 0.5897 2.699140658117773 6.412880844267593 5.191795311194808 0 0 0
313 105 3 -1.1794 6.319193725088261 7.074210083215331 6.320850991291476 0 0 0
314 105 2 0.5897 7.023792654007117 7.108176647645078 5.673843575389719 0 0 0
315 105 2 0.5897 5.574378994030217 6.706126509807817 5.845458784734463 0 0 0
9004 0 1 0 5.385049569631582 4.396346956360695 4.42083254219386 0 0 0
9026 0 1 0 7.514108636555323 4.807534125541362 0.8236536740487284 0 0 0
9068 0 1 0 1.255061390982626 1.2175199129985614 4.979124471648484 0 0 0
10 4 3 -1.1794 9.767379333882221 1.9750642716623565 0.9802729111988788 0 0 0
11 4 2 0.5897 10.496154590802844 2.5254698089100573 1.2669303812316834 0 0 0
12 4 2 0.5897 9.481199538321828 1.5231986697557656 1.7740931391472217 0 0 0
13 5 3 -1.1794 12.002812790869593 3.0944328757089252 2.965148947611083 0 0 0
14 5 2 0.5897 12.614076124447543 2.4186716812745774 2.6720003924328317 0 0 0
15 5 2 0.5897 11.76808477669431 2.8354762735367083 3.856259199036841 0 0 0
16 6 3 -1.1794 15.204659227389293 3.191893994180085 2.9783815178592072 0 0 0
17 6 2 0.5897 14.799227586891512 3.9571830951770526 2.570717846381996 0 0 0
18 6 2 0.5897 14.568557204057287 2.903379102899842 3.632877699440652 0 0 0
52 18 3 -1.1794 11.669324868424097 6.033475109209542 2.6928418552160776 0 0 0
53 18 2 0.5897 11.745604157989735 5.093373883654919 2.529676243409501 0 0 0
54 18 2 0.5897 11.71991034766901 6.116659980141413 3.6450777831836345 0 0 0
277 93 3 -1.1794 9.464333305362471 1.7824660808863437 6.822345463140993 0 0 0
278 93 2 0.5897 8.603366680677006 1.6893305905151093 6.414553642834207 0 0 0
279 93 2 0.5897 9.627697052959997 0.9341327797055555 7.234504182097888 0 0 0
280 94 3 -1.1794 11.983402733426411 2.82649797003768 5.767947171436753 0 0 0
281 94 2 0.5897 11.327483041393993 2.6154483518840914 6.43237191782933 0 0 0
282 94 2 0.5897 12.771184064005196 2.3633638264734573 6.0527966944591745 0 0 0
283 95 3 -1.1794 15.059388769243963 3.1483956962290085 6.223372998550839 0 0 0
284 95 2 0.5897 14.821248603680901 3.130032505536968 7.150294734750282 0 0 0
316 106 3 -1.1794 9.484252128290134 6.710075594158989 6.1599067843700155 0 0 0
317 106 2 0.5897 10.33285721705274 6.316598553132251 6.363074374371207 0 0 0
318 106 2 0.5897 8.912788630652702 6.430752226882378 6.8751967968728085 0 0 0
319 107 3 -1.1794 12.178527848944613 5.854000304329228 5.377764856982881 0 0 0
320 107 2 0.5897 11.854307729319224 5.005260506828328 5.679018775793872 0 0 0
321 107 2 0.5897 13.129995115366695 5.75238377724452 5.352945592376772 0 0 0
322 108 3 -1.1794 14.996221188725832 5.909957349631401 5.729086646883277 0 0 0
323 108 2 0.5897 15.018710219148653 4.953923107645094 5.770615677971612 0 0 0
324 108 2 0.5897 15.02283163528215 6.190598710212169 6.6438348250626715 0 0 0
9036 0 1 0 9.03284772830597 4.038063565536576 4.220198420048564 0 0 0
9069 0 1 0 8.56739745481728 8.097204571890865 2.9904146393683124 0 0 0
19 7 3 -1.1794 18.02302087525385 3.3291735495827766 3.019631522096033 0 0 0
20 7 2 0.5897 18.411805498955182 2.571783279254086 2.5820948519185665 0 0 0
21 7 2 0.5897 17.08060460151154 3.163581413485306 2.9938889097354413 0 0 0
55 19 3 -1.1794 17.878336041077834 6.491179392124367 2.880128961154563 0 0 0
56 19 2 0.5897 17.376433065100244 5.741273759838173 3.1994517387080443 0 0 0
57 19 2 0.5897 18.793126985375345 6.227227659470811 2.978719449064405 0 0 0
58 20 3 -1.1794 20.787131858829614 6.5299016739912075 3.556827135766253 0 0 0
59 20 2 0.5897 21.4771152186041 5.9795812299905515 3.1862832503135254 0 0 0
60 20 2 0.5897 21.015715850758966 6.610411968682288 4.482839835793385 0 0 0
285 95 2 0.5897 16.011419639989334 3.049188652845312 6.218172223857631 0 0 0
286 96 3 -1.1794 17.927876964106254 3.3943927466218398 5.799068647854372 0 0 0
287 96 2 0.5897 17.945807624062567 3.368143903008764 4.842396611172614 0 0 0
288 96 2 0.5897 18.843772847429037 3.2955605526465592 6.059066378454171 0 0 0
289 97 3 -1.1794 20.704707379844272 3.6557192220447496 6.248451241477221 0 0 0
290 97 2 0.5897 20.968527618601357 4.377842473321301 6.818686967456209 0 0 0
291 97 2 0.5897 21.527659603201876 3.309435982439597 5.903386894611598 0 0 0
325 109 3 -1.1794 17.89894798998908 6.135698867395408 6.253251647607219 0 0 0
326 109 2 0.5897 18.110522751110135 5.226058103947037 6.043434902657055 0 0 0
327 109 2 0.5897 16.997681446190963 6.248291389017811 5.951135638375077 0 0 0
22 8 3 -1.1794 24.34530177349312 3.4085889892920296 2.839473788708151 0 0 0
23 8 2 0.5897 25.276579374770737 3.303303462588462 3.0340754248121935 0 0 0
24 8 2 0.5897 23.910166973498086 3.305912131740265 3.685847252137821 0 0 0
25 9 3 -1.1794 26.980015649992254 2.5384608571495244 3.0962950954219357 0 0 0
26 9 2 0.5897 26.62308817996882 1.6883676960500131 2.839046127636415 0 0 0
27 9 2 0.5897 27.082396948954262 2.4782746814378673 4.046099944338736 0 0 0
28 10 3 -1.1794 30.105854493137077 3.3079146752028428 2.964983258217613 0 0 0
29 10 2 0.5897 29.24517215796907 2.8964589568192447 2.8864830450426484 0 0 0
30 10 2 0.5897 30.269854500219168 3.3433660496320483 3.907363200716423 0 0 0
61 21 3 -1.1794 23.69145689934126 6.443481288508393 2.605119242269822 0 0 0
62 21 2 0.5897 24.431355600151985 6.912253338330419 2.2190690104693593 0 0 0
63 21 2 0.5897 24.018291356202052 5.555221931853526 2.7479726502665476 0 0 0
64 22 3 -1.1794 26.971689452532157 6.592308927975191 2.581525984026029 0 0 0
65 22 2 0.5897 26.72018028204972 6.2705434350431455 3.447229533322406 0 0 0
66 22 2 0.5897 27.854272909672897 6.248018305285916 2.4446213611928744 0 0 0
67 23 3 -1.1794 29.851897591026898 5.890810403748495 2.24690353081729 0 0 0
68 23 2 0.5897 30.76771020856928 6.154302670487171 2.336853160251092 0 0 0
69 23 2 0.5897 29.841487495261546 4.968202015452973 2.501692264531355 0 0 0
292 98 3 -1.1794 23.76214620272237 3.166710668369664 5.530117071181449 0 0 0
293 98 2 0.5897 24.22471177223826 2.428468808807121 5.92668227765861 0 0 0
294 98 2 0.5897 24.176815977074558 3.9415145348938037 5.909537675696294 0 0 0
295 99 3 -1.1794 27.397942920665212 2.3077024816533758 5.80043739514 0 0 0
296 99 2 0.5897 27.60977740971527 1.3842795411637838 5.936995344516201 0 0 0
297 99 2 0.5897 27.281796954249625 2.66029759827725 6.682717791627847 0 0 0
298 100 3 -1.1794 30.047095808609846 3.039920429994686 6.001044365185758 0 0 0
299 100 2 0.5897 30.171757255570487 2.8916339114654837 6.938435681867439 0 0 0
300 100 2 0.5897 29.179892754642136 2.680252576536522 5.814417022448756 0 0 0
328 110 3 -1.1794 26.334751021533183 5.960545234717879 5.2851248653724925 0 0 0
329 110 2 0.5897 27.163724360639332 5.492318526192189 5.1861359015063675 0 0 0
330 110 2 0.5897 26.287961779944855 6.1711583241608405 6.217693764153124 0 0 0
331 111 3 -1.1794 29.173858070563764 5.468082153109924 5.433357657922226 0 0 0
332 111 2 0.5897 29.410795202741173 4.631940676175831 5.834558480538282 0 0 0
333 111 2 0.5897 29.169587773588226 6.090521048620277 6.160532646758369 0 0 0
362 121 2 0.5897 30.220714189543724 7.017983232220016 4.093099584744496 0 0 0
31 11 3 -1.1794 32.97900612406055 3.192014974409172 2.735325394771421 0 0 0
32 11 2 0.5897 33.001706456625755 3.3196335614440042 3.6837082596175383 0 0 0
33 11 2 0.5897 32.05544098620853 3.038854233628685 2.535823320300679 0 0 0
34 12 3 -1.1794 35.88952869441945 3.019533168278567 2.563023563155021 0 0 0
35 12 2 0.5897 36.04878168968152 3.9172050056881993 2.854666540033057 0 0 0
36 12 2 0.5897 34.93672820872335 2.953230515570989 2.4997222655006257 0 0 0
38 13 2 0.5897 37.97862259338749 2.9029680623390317 2.8727447151816774 0 0 0
70 24 3 -1.1794 32.9347696083507 6.314242020687665 2.817470619008428 0 0 0
71 24 2 0.5897 33.52204497449914 6.45918175864107 3.55931439943515 0 0 0
72 24 2 0.5897 33.20272049996395 5.467189088951681 2.4611897661498188 0 0 0
73 25 3 -1.1794 35.966873507260736 5.724492425082163 3.2710108880758275 0 0 0
74 25 2 0.5897 35.90139903991521 5.946802870313621 4.199732065555036 0 0 0
75 25 2 0.5897 36.8828390308093 5.8908882211816405 3.048409199027542 0 0 0
76 26 3 -1.1794 38.80811383275803 5.993248714877995 2.634777891370079 0 0 0
77 26 2 0.5897 38.75767019065168 5.03740043619667 2.641212626788466 0 0 0
301 101 3 -1.1794 33.17032846325385 3.0489004960955763 5.532015731351426 0 0 0
302 101 2 0.5897 34.116509673153324 3.0161182483598665 5.6730770582645675 0 0 0
303 101 2 0.5897 32.879475954364814 2.143877003026689 5.644128179286845 0 0 0
304 102 3 -1.1794 39.7242758422082 3.460612242659379 5.606160898022021 0 0 0
306 102 2 0.5897 39.6832640353957 3.2663883043330797 6.542551779742123 0 0 0
334 112 3 -1.1794 36.32385801749593 6.388145262990865 5.978720613954281 0 0 0
335 112 2 0.5897 37.26058587567825 6.50001746574813 5.816679120221479 0 0 0
336 112 2 0.5897 36.27884919890838 5.7783686377139585 6.715184150998105 0 0 0
337 113 3 -1.1794 38.97269975427398 6.160357192420887 5.726226719126773 0 0 0
338 113 2 0.5897 39.1664836287028 5.230829715419034 5.847306248617175 0 0 0
37 13 3 -1.1794 38.85888596617397 3.2606084796945587 2.9887711749424284 0 0 0
39 13 2 0.5897 39.0216316832806 3.197030413413497 3.929890338046885 0 0 0
40 14 3 -1.1794 42.0081271217088 3.5008364277945008 3.698533362158446 0 0 0
41 14 2 0.5897 42.88179111683104 3.1757829186924846 3.481082179753635 0 0 0
42 14 2 0.5897 41.445551554967565 3.160995418413926 3.0026535041509392 0 0 0
43 15 3 -1.1794 44.72976308806609 2.974999618688664 2.9616669023435165 0 0 0
44 15 2 0.5897 44.94105000736039 3.8552529286065362 2.650627778831154 0 0 0
45 15 2 0.5897 45.480109027588306 2.4414341496677525 2.699901903284107 0 0 0
78 26 2 0.5897 39.04172626433648 6.227293782351071 3.5330428884566296 0 0 0
79 27 3 -1.1794 42.08033346866684 6.250263883492095 2.971637854100473 0 0 0
80 27 2 0.5897 41.257157778863984 6.359907773298737 2.4956212044538595 0 0 0
81 27 2 0.5897 42.030405082165714 5.366991455015328 3.3371085768748836 0 0 0
82 28 3 -1.1794 44.97048772407486 5.7565051830391925 2.714269503543874 0 0 0
83 28 2 0.5897 45.28690800276047 6.653723391689899 2.8196714677456485 0 0 0
84 28 2 0.5897 44.016631144460916 5.836284745003909 2.7192425743705058 0 0 0
305 102 2 0.5897 40.639548078746955 3.310235986910639 5.369736607549956 0 0 0
307 103 3 -1.1794 44.594570070797516 3.507151085898831 5.830656160541486 0 0 0
308 103 2 0.5897 44.83532954749803 3.7496689378233117 4.9365353479933995 0 0 0
309 103 2 0.5897 45.14794507475945 2.752490185548876 6.031889769261652 0 0 0
339 113 2 0.5897 39.4925201098986 6.603227914715882 6.396960860832885 0 0 0
85 29 3 -1.1794 2.9182657143712736 9.16591755345919 2.772377135226423 0 0 0
86 29 2 0.5897 3.162269695582567 9.124547096197025 3.6970297428783345 0 0 0
87 29 2 0.5897 3.7409854106402145 9.034969234660304 2.3009784577460737 0 0 0
118 40 3 -1.1794 3.2896924500887623 11.807977516002563 2.975478997368372 0 0 0
119 40 2 0.5897 3.103267652742508 10.870914992302508 2.917242261172517 0 0 0
120 40 2 0.5897 2.859276598059637 12.088559494272678 3.7830976001203336 0 0 0
121 41 3 -1.1794 5.973070876205608 11.305415494540199 3.1328716143167843 0 0 0
122 41 2 0.5897 6.5293505490853505 11.88709737489365 2.6147682553400426 0 0 0
123 41 2 0.5897 5.094844356865587 11.677163875204531 3.05067931551762 0 0 0
160 54 3 -1.1794 2.897856443333767 15.417472624981386 2.435502903653938 0 0 0
161 54 2 0.5897 2.8419148030773216 14.98078385676946 3.2854479544713477 0 0 0
162 54 2 0.5897 3.799697908332302 15.271738787791703 2.149713546790886 0 0 0
340 114 3 -1.1794 3.321638347031468 9.40401780856162 5.447592050088796 0 0 0
341 114 2 0.5897 4.230356359654634 9.586756222408582 5.686485616088156 0 0 0
342 114 2 0.5897 3.177360719306032 8.499790549017982 5.726498649125066 0 0 0
343 115 3 -1.1794 5.911821096421824 9.743438473207288 6.323219358322082 0 0 0
344 115 2 0.5897 5.879367396079202 8.787054867725578 6.300656486128829 0 0 0
345 115 2 0.5897 6.826624989831022 9.956924370363438 6.139400147266783 0 0 0
376 126 3 -1.1794 2.6980751392526603 11.910970808603416 5.917104293252943 0 0 0
377 126 2 0.5897 2.619607249713196 12.05210899964066 6.860584383339127 0 0 0
378 126 2 0.5897 2.8428629342177043 10.969126553320942 5.826562548997944 0 0 0
379 127 3 -1.1794 6.256782612212072 12.544692750291011 5.57709821500107 0 0 0
380 127 2 0.5897 6.22418131284608 12.040732266701147 4.76396055662256 0 0 0
381 127 2 0.5897 5.922746924197535 11.945311158006563 6.2444764544342535 0 0 0
415 139 3 -1.1794 2.5071454100144592 14.69253289366043 5.126464824234492 0 0 0
416 139 2 0.5897 2.6717155128866454 13.838211079726989 5.525568365494004 0 0 0
418 140 3 -1.1794 6.662539851490772 15.17346925801357 6.392203515325287 0 0 0
419 140 2 0.5897 6.536232123161025 14.359663698165255 5.904352349956305 0 0 0
420 140 2 0.5897 6.404825039026848 14.9583725503437 7.288612113393693 0 0 0
417 139 2 0.5897 1.5534022276453567 14.77324979118572 5.116944058762545 0 0 0
88 30 3 -1.1794 12.67485019425851 8.663613530315327 2.6197578183964216 0 0 0
89 30 2 0.5897 12.420807120960127 7.740861349860174 2.604805862235287 0 0 0
90 30 2 0.5897 12.24106399620587 9.019418789850556 3.395299002069803 0 0 0
91 31 3 -1.1794 15.31819530730688 8.914315215476037 3.173317564399231 0 0 0
92 31 2 0.5897 16.056079253974453 8.839195323319402 2.568241952556714 0 0 0
93 31 2 0.5897 14.571797519565472 8.565469164307137 2.686049919541822 0 0 0
124 42 3 -1.1794 8.795326304748022 12.17669771061916 2.8061733710941876 0 0 0
125 42 2 0.5897 8.752562708159644 12.107288377556234 3.7598957347280346 0 0 0
126 42 2 0.5897 9.690092863188239 11.917107971691323 2.5865397027476296 0 0 0
127 43 3 -1.1794 11.668837894414525 12.238115161359474 2.5498191793899383 0 0 0
128 43 2 0.5897 12.45859473492729 11.93666266081064 2.1007731098627778 0 0 0
129 43 2 0.5897 11.734779109252683 13.192946316118723 2.536361831389567 0 0 0
130 44 3 -1.1794 14.569441831587598 11.642151746942423 2.9818457641133977 0 0 0
131 44 2 0.5897 14.843466805812769 11.770690162956633 3.8899322558639873 0 0 0
132 44 2 0.5897 14.628333435253069 10.69662379895079 2.8449466948644133 0 0 0
163 55 3 -1.1794 9.045583551307324 14.955069231943753 2.916225706037171 0 0 0
164 55 2 0.5897 9.976718670436425 15.000161228420936 2.6990023488375137 0 0 0
165 55 2 0.5897 8.794396133273786 14.054706170831224 2.7101113464096724 0 0 0
166 56 3 -1.1794 11.821982440496512 14.951129071106651 2.449574028516505 0 0 0
167 56 2 0.5897 12.583176889515318 14.849681671655752 1.8781518677759093 0 0 0
168 56 2 0.5897 12.192920213400534 15.094726151457516 3.3202157189097603 0 0 0
169 57 3 -1.1794 14.979466451363734 15.136536484147522 3.0448903145531205 0 0 0
171 57 2 0.5897 15.008151744649712 15.044037193577644 3.997178563431759 0 0 0
346 116 3 -1.1794 8.686370330673043 9.376741510537258 6.407080297551814 0 0 0
347 116 2 0.5897 9.119843574153528 8.537359884649348 6.252900840806275 0 0 0
348 116 2 0.5897 9.192498553197364 10.006150346424786 5.893358013990344 0 0 0
349 117 3 -1.1794 12.15635148079984 8.598986097072546 6.031090126717839 0 0 0
350 117 2 0.5897 12.085058993321464 7.68555626551018 5.753970688901533 0 0 0
351 117 2 0.5897 12.207999638406074 8.5567497238546 6.985962071533094 0 0 0
352 118 3 -1.1794 14.773275901901332 9.072903896946004 6.041499860910099 0 0 0
353 118 2 0.5897 15.085803644364908 8.854376510597575 5.163545354670034 0 0 0
354 118 2 0.5897 13.835091645249271 8.884775361305437 6.016006882520152 0 0 0
382 128 3 -1.1794 9.514275331579748 12.24808939696858 5.758407119579072 0 0 0
383 128 2 0.5897 9.750891852823228 13.169358823382455 5.865678348562463 0 0 0
384 128 2 0.5897 9.071289188754335 12.017437111263549 6.574982085899133 0 0 0
385 129 3 -1.1794 12.410766886864444 11.95643096933138 5.151152973348998 0 0 0
386 129 2 0.5897 11.579934011597512 11.60553715293438 5.471811845313936 0 0 0
387 129 2 0.5897 12.302892842967005 11.998198476452522 4.200968493459459 0 0 0
388 130 3 -1.1794 15.04602230532049 11.798934344376342 5.6524651431921855 0 0 0
389 130 2 0.5897 15.203753095911411 10.875448415074517 5.8487471646372855 0 0 0
390 130 2 0.5897 14.09490046406293 11.86759596599952 5.569490477601914 0 0 0
421 141 3 -1.1794 9.62280951206239 15.381837315765873 5.94499367686602 0 0 0
422 141 2 0.5897 8.83960478390091 15.27738479326176 5.404704984110134 0 0 0
423 141 2 0.5897 9.311404391913198 15.270044998533185 6.843192546409168 0 0 0
424 142 3 -1.1794 12.443385793385483 15.517127951654643 5.061074715039327 0 0 0
425 142 2 0.5897 11.631619968261774 15.140888872215138 5.4012398112723 0 0 0
427 143 3 -1.1794 15.232319463682197 15.240993415280187 5.769864010177905 0 0 0
429 143 2 0.5897 14.58290663453312 14.541755284395657 5.844437801803294 0 0 0
9038 0 1 0 11.76663127743085 13.845690345207032 7.841260060134556 0 0 0
170 57 2 0.5897 15.860921895580889 14.902310670816709 2.754362454891349 0 0 0
94 32 3 -1.1794 18.10555923533994 9.247141736846677 2.958977772098238 0 0 0
95 32 2 0.5897 17.491733399110792 9.404202346522057 3.6764606394321167 0 0 0
96 32 2 0.5897 18.1602460834447 8.29369576817855 2.8943090208215208 0 0 0
97 33 3 -1.1794 20.878304065677117 9.230436632075111 2.5146697482915785 0 0 0
98 33 2 0.5897 20.959209859269937 8.284192500182414 2.6342864659495495 0 0 0
99 33 2 0.5897 19.93508626011023 9.39333056588859 2.5208016215392206 0 0 0
133 45 3 -1.1794 18.469053956336918 12.20400370635728 2.659651426512148 0 0 0
134 45 2 0.5897 18.290887438618444 11.269565575765949 2.5532845190732907 0 0 0
135 45 2 0.5897 18.253466376538253 12.386844000942833 3.5741585583649242 0 0 0
136 46 3 -1.1794 21.057529663135103 11.763339408743715 3.601093857156956 0 0 0
137 46 2 0.5897 20.257878349341254 12.037919662385287 3.1523229527307848 0 0 0
138 46 2 0.5897 21.238355044069152 10.889075174287504 3.2558459781868136 0 0 0
172 58 3 -1.1794 17.64310062211472 14.785993746006824 2.226216021861939 0 0 0
173 58 2 0.5897 18.532398520951435 15.13957939089895 2.207287367615555 0 0 0
174 58 2 0.5897 17.76268257665423 13.836432612427647 2.242515798163696 0 0 0
175 59 3 -1.1794 20.422072491777065 15.63453678779399 2.5551862965795387 0 0 0
176 59 2 0.5897 20.352512927389295 15.38994547216926 3.477990973907089 0 0 0
177 59 2 0.5897 21.280656553558625 15.309097973874565 2.284714691612248 0 0 0
355 119 3 -1.1794 21.71429236908636 8.634026245219442 5.301372213018566 0 0 0
356 119 2 0.5897 21.14931133886053 8.839104063620361 4.556408017626689 0 0 0
357 119 2 0.5897 21.15145703921681 8.746149997281323 6.067451118901433 0 0 0
360 120 2 0.5897 23.41895388899389 8.855968176241118 5.65239643268421 0 0 0
391 131 3 -1.1794 17.65422718595572 12.886637548582575 5.304639689731834 0 0 0
392 131 2 0.5897 17.949545047428263 12.816209521777687 6.2124166998835175 0 0 0
393 131 2 0.5897 16.711665359110178 12.725006189194346 5.345680851634181 0 0 0
394 132 3 -1.1794 21.20313408600399 12.082837019584966 6.25518133885193 0 0 0
395 132 2 0.5897 22.122491651344628 11.873755770841157 6.420404108543431 0 0 0
396 132 2 0.5897 21.052347809346344 11.80462252107364 5.351803160604469 0 0 0
428 143 2 0.5897 14.717638438595177 16.048032954384677 5.774650919299523 0 0 0
430 144 3 -1.1794 18.49057647826146 15.778653658844886 6.422138019711169 0 0 0
431 144 2 0.5897 18.967941693707836 15.246580431268645 5.785542396354293 0 0 0
432 144 2 0.5897 17.644301281541317 15.340963636049153 6.51421541285652 0 0 0
433 145 3 -1.1794 20.73219202397458 14.62129887075051 5.0831084433689275 0 0 0
434 145 2 0.5897 21.367585485270595 15.164418005591672 5.549508426270366 0 0 0
435 145 2 0.5897 20.79951217838168 13.76203235282567 5.49947609448432 0 0 0
9067 0 1 0 18.39414661133975 9.582169195520452 6.071094241137232 0 0 0
100 34 3 -1.1794 24.327711560927753 9.398334989570834 3.0534314465812553 0 0 0
101 34 2 0.5897 23.64693123559827 8.73814162873819 2.923374770737135 0 0 0
102 34 2 0.5897 24.512279069194545 9.371014779611688 3.99227137631401 0 0 0
103 35 3 -1.1794 27.0597882368308 9.443589746522779 2.5658630667047544 0 0 0
104 35 2 0.5897 27.25703758879227 8.506933900204013 2.5652365160850477 0 0 0
105 35 2 0.5897 26.11513973237315 9.489809542394486 2.713290419422808 0 0 0
106 36 3 -1.1794 30.353845865814204 9.688313839762925 1.9537946926087653 0 0 0
107 36 2 0.5897 31.137020811748837 9.32781522041002 2.3696197062617457 0 0 0
108 36 2 0.5897 29.650483797644842 9.091023855696942 2.208271317790682 0 0 0
139 47 3 -1.1794 24.363237084471397 12.127349263152595 2.7439033983951813 0 0 0
140 47 2 0.5897 24.26652001359574 11.181299532680997 2.634956881638505 0 0 0
141 47 2 0.5897 23.49362645232467 12.480665688571056 2.556348278474943 0 0 0
142 48 3 -1.1794 26.994367859376425 12.043123537603607 3.6282870735012467 0 0 0
143 48 2 0.5897 27.29836518153494 11.23656759127696 3.212011918312612 0 0 0
144 48 2 0.5897 26.111369630188957 12.173563122713462 3.2825537550377657 0 0 0
145 49 3 -1.1794 30.531346477096108 12.514777222771805 2.3158949113635905 0 0 0
146 49 2 0.5897 30.3751670580108 11.57813895549401 2.195277199652867 0 0 0
147 49 2 0.5897 29.98500051364609 12.754752072142065 3.0643266156297715 0 0 0
178 60 3 -1.1794 23.23578838523033 15.017671527432508 3.046278730303082 0 0 0
179 60 2 0.5897 23.48751573791228 14.912225334858176 3.9637465309498343 0 0 0
180 60 2 0.5897 24.06522176021327 15.019200885653294 2.568501611817102 0 0 0
181 61 3 -1.1794 25.705431350056127 15.376855516686465 1.775890316877498 0 0 0
182 61 2 0.5897 26.033416047576996 15.887030334731227 1.0353637317150584 0 0 0
183 61 2 0.5897 26.0272992801299 14.48945498298166 1.6172924226235779 0 0 0
358 120 3 -1.1794 24.351653611170065 9.069430141251145 5.679546192969921 0 0 0
359 120 2 0.5897 24.785876352154457 8.229402520368835 5.827991645110145 0 0 0
361 121 3 -1.1794 30.420935145135513 7.889204134372848 4.435324949835833 0 0 0
363 121 2 0.5897 29.571868949101955 8.245053546133386 4.6974122058370735 0 0 0
397 133 3 -1.1794 25.60972863757792 12.740969856915628 6.003955117132846 0 0 0
398 133 2 0.5897 26.047803177833032 12.367469459905099 5.23921910508933 0 0 0
399 133 2 0.5897 25.633521160927323 12.043195859281521 6.658766098840172 0 0 0
400 134 3 -1.1794 29.238930901380254 12.861223931206597 4.936820536395067 0 0 0
401 134 2 0.5897 28.318800616914707 12.935848455470126 4.683791367752011 0 0 0
402 134 2 0.5897 29.523988436605094 13.764561368105849 5.07450068708829 0 0 0
436 146 3 -1.1794 24.238377391693742 14.868399655588847 5.68642432720576 0 0 0
437 146 2 0.5897 24.52585263683988 13.976170833814669 5.88011925288985 0 0 0
438 146 2 0.5897 25.045807940015116 15.343252107174115 5.489439676141221 0 0 0
439 147 3 -1.1794 30.90632892515372 15.298786351358414 5.870914748937904 0 0 0
440 147 2 0.5897 31.237700367072506 15.05377551655469 6.734856020900453 0 0 0
441 147 2 0.5897 31.688499186777456 15.361077313646271 5.322679959304873 0 0 0
9027 0 1 0 27.50350896698085 15.726552524395057 4.962745345681464 0 0 0
9037 0 1 0 27.53550225540183 9.218664177824408 5.994252220079927 0 0 0
9046 0 1 0 30.939101766534783 10.288410732026543 6.87505776130076 0 0 0
684 228 2 0.5897 27.589098650556142 12.258458930665823 7.654808657749138 0 0 0
109 37 3 -1.1794 33.029909425975006 9.267257929357399 2.667706939937995 0 0 0
110 37 2 0.5897 33.08859981725923 8.370071262536575 2.3393117785478195 0 0 0
111 37 2 0.5897 33.089209527159184 9.178984371445672 3.6189814411284256 0 0 0
148 50 3 -1.1794 33.2236466243345 11.984134348519142 2.423172948657118 0 0 0
149 50 2 0.5897 33.24949428347904 11.043275498660213 2.248965074626453 0 0 0
150 50 2 0.5897 32.347268125121914 12.254883199255103 2.1495168635430137 0 0 0
151 51 3 -1.1794 36.20279037751475 11.26878938500667 2.9629208988638966 0 0 0
152 51 2 0.5897 35.78411436935196 10.582151295649805 3.4820263179005946 0 0 0
153 51 2 0.5897 35.47728592790841 11.809037317228334 2.649859036207006 0 0 0
155 52 2 0.5897 38.68769468210284 11.14668975254336 3.667628561344834 0 0 0
156 52 2 0.5897 38.13299355238927 12.381028560314304 2.9889462677377328 0 0 0
184 62 3 -1.1794 36.5582447555213 14.604086634433807 2.841952390920794 0 0 0
185 62 2 0.5897 36.39382461751138 14.571268449663346 3.7843540323872467 0 0 0
186 62 2 0.5897 35.724070122274384 14.880181807659735 2.462273602526752 0 0 0
187 63 3 -1.1794 39.447148698762106 15.433222063171241 3.4265451314621362 0 0 0
189 63 2 0.5897 38.64997146690113 15.187180755348335 2.957285736568735 0 0 0
364 122 3 -1.1794 33.37591992234814 8.6885095359841 5.412409140806867 0 0 0
365 122 2 0.5897 32.55924246406461 8.19046597492815 5.447376340716631 0 0 0
366 122 2 0.5897 33.16251946763378 9.528239604790851 5.819282141155182 0 0 0
367 123 3 -1.1794 36.20840607311944 9.35425380400899 6.517744547449227 0 0 0
368 123 2 0.5897 37.11358975472606 9.199629318857198 6.247620682510938 0 0 0
369 123 2 0.5897 35.75280361498325 8.538950689767445 6.308126790593321 0 0 0
372 124 2 0.5897 38.935757237729675 9.496998120563642 6.839758711832598 0 0 0
403 135 3 -1.1794 33.47048197014547 12.526040911389025 5.3524221523919815 0 0 0
404 135 2 0.5897 32.796024345607954 12.25250629191215 4.730716604514105 0 0 0
405 135 2 0.5897 34.239759934382974 12.008188081484919 5.115205337660407 0 0 0
406 136 3 -1.1794 36.46239325590326 12.039452740308132 5.6305895763476705 0 0 0
407 136 2 0.5897 36.51475980385119 11.139640575521566 5.952813726243386 0 0 0
408 136 2 0.5897 36.960320017808975 12.030992276391553 4.813136384877221 0 0 0
442 148 3 -1.1794 33.4985564327486 15.339116113919466 4.795788446339561 0 0 0
443 148 2 0.5897 33.521934213900636 15.983880291576725 5.502870119792086 0 0 0
444 148 2 0.5897 33.344343369012506 14.504039596842754 5.23748682356201 0 0 0
445 149 3 -1.1794 36.094440773376554 14.745157120438252 5.487909121140836 0 0 0
446 149 2 0.5897 35.95924606796811 13.807369633272316 5.623956547361544 0 0 0
447 149 2 0.5897 35.22740716144327 15.082431284015437 5.2626743011484 0 0 0
448 150 3 -1.1794 38.82214308046603 14.850692813165072 6.0110413594804335 0 0 0
450 150 2 0.5897 37.902247196962065 14.730393028089587 5.7753479154597285 0 0 0
154 52 3 -1.1794 38.90178161846595 12.05560988194624 3.45724082945081 0 0 0
370 124 3 -1.1794 38.97376500423697 9.539677474433558 5.8842662967239105 0 0 0
9051 0 1 0 33.38676051228465 15.507573329779342 1.2255477876336411 0 0 0
724 242 3 -1.1794 33.21093559982955 14.579220292861978 7.621087529371883 0 0 0
112 38 3 -1.1794 42.4505932427859 9.230917830265245 3.2129521004668358 0 0 0
113 38 2 0.5897 42.462938656893286 8.28077929572379 3.097556121832085 0 0 0
114 38 2 0.5897 42.09933145556899 9.36114438401529 4.093797198010266 0 0 0
115 39 3 -1.1794 45.16145534494996 8.522207563546724 2.9197821893801317 0 0 0
116 39 2 0.5897 45.79868649783935 9.217501441597122 3.083289773676289 0 0 0
117 39 2 0.5897 44.315491286650015 8.969911036573254 2.9079996061972238 0 0 0
157 53 3 -1.1794 42.475456893813714 12.29666505255213 2.6901985608479038 0 0 0
158 53 2 0.5897 42.712529460524564 11.374091140331057 2.595933892938911 0 0 0
159 53 2 0.5897 42.1053893997215 12.360602998446383 3.5706494998886513 0 0 0
188 63 2 0.5897 40.15765098247444 15.215628130628891 2.8231611171591733 0 0 0
190 64 3 -1.1794 41.922517999777966 15.106403411440526 2.45323286404409 0 0 0
191 64 2 0.5897 41.985785733763954 14.186843589363573 2.195087971404525 0 0 0
193 65 3 -1.1794 45.234422649294125 14.798587804050745 2.7423573442985445 0 0 0
194 65 2 0.5897 45.29769052593741 15.753612016840545 2.7297949729349353 0 0 0
195 65 2 0.5897 44.29507238041748 14.619716380758241 2.6992534209224255 0 0 0
371 124 2 0.5897 39.85724763875148 9.243130883869247 5.665747607272668 0 0 0
373 125 3 -1.1794 41.608151561291294 8.690446595671068 5.742338450445668 0 0 0
374 125 2 0.5897 41.92877102864952 7.7971586756540345 5.6179531384037995 0 0 0
375 125 2 0.5897 41.747433749184445 8.868069512094772 6.672544053385065 0 0 0
409 137 3 -1.1794 41.39433897232373 12.65952418939177 5.275002009711185 0 0 0
410 137 2 0.5897 41.27889523024487 12.11229894109535 6.05182202605776 0 0 0
411 137 2 0.5897 40.58292530955952 12.54743839752201 4.779746839019172 0 0 0
412 138 3 -1.1794 45.61074612802983 12.083690072764592 5.29768960645178 0 0 0
413 138 2 0.5897 45.29564434328909 12.02735862685348 4.39559787850435 0 0 0
414 138 2 0.5897 45.31380718117214 11.270870359991934 5.706815442825329 0 0 0
449 150 2 0.5897 39.28011736010046 14.901947506258391 5.172075092327263 0 0 0
451 151 3 -1.1794 42.388188417384534 15.280851053536342 5.234671091653602 0 0 0
452 151 2 0.5897 43.332860760883705 15.428989183023502 5.191295282669657 0 0 0
453 151 2 0.5897 42.30052727367194 14.382317331530563 5.552767662381209 0 0 0
454 152 3 -1.1794 45.56026472198049 15.610615551450813 5.217699424798316 0 0 0
455 152 2 0.5897 45.47805190681326 15.11273662862372 4.404317885358947 0 0 0
456 152 2 0.5897 45.84040358373548 14.9653102327877 5.866802737103303 0 0 0
192 64 2 0.5897 41.92058228703612 15.087422645195408 3.410242739381487 0 0 0
655 219 3 -1.1794 45.13347180239343 9.937363774036063 7.159356608425618 0 0 0
656 219 2 0.5897 45.90190048703242 9.36697777008104 7.139131921593003 0 0 0
9015 0 1 0 43.92883179580236 13.652267292193814 7.849874023032535 0 0 0
196 66 3 -1.1794 2.337543751784041 18.35660251406684 2.0841399330593267 0 0 0
197 66 2 0.5897 3.046792690083857 18.67055028582932 1.5232169286511699 0 0 0
198 66 2 0.5897 2.5405812638428644 17.433195967213205 2.2335692241407994 0 0 0
232 78 3 -1.1794 2.938256205991447 21.120546359239775 3.165028468519477 0 0 0
233 78 2 0.5897 2.428157375927624 20.364663149418757 2.874043922039854 0 0 0
234 78 2 0.5897 2.7334897953878543 21.204120841460064 4.096328409208077 0 0 0
235 79 3 -1.1794 6.201372823581997 21.408887047398668 1.9845911060171004 0 0 0
236 79 2 0.5897 5.487280113128288 21.28031316673614 2.60890864974861 0 0 0
237 79 2 0.5897 6.997431024095799 21.29160017464115 2.503019143350804 0 0 0
457 153 3 -1.1794 7.153073219324955 17.83070445865584 6.462929937156891 0 0 0
458 153 2 0.5897 6.99619174827201 16.892842639742522 6.353224279187629 0 0 0
459 153 2 0.5897 6.634307174285353 18.243202019678268 5.7723074613795236 0 0 0
493 165 3 -1.1794 2.281617618352438 21.402345388988408 5.918406201780425 0 0 0
494 165 2 0.5897 1.6032646427286235 20.77387227522165 6.165571396822559 0 0 0
495 165 2 0.5897 2.837864835694464 21.472576221029595 6.694220964548226 0 0 0
496 166 3 -1.1794 6.655353208396764 21.070293484051717 6.412201586078029 0 0 0
497 166 2 0.5897 6.045675017134421 20.759937177306767 7.081681614330767 0 0 0
498 166 2 0.5897 6.4478422161898745 21.999204051120817 6.310723974728045 0 0 0
4190 1397 2 0.5897 5.941421950452385 23.190488998646543 1.3638582850388203 0 0 0
9014 0 1 0 0.3036203073039667 23.06467428974993 2.139079106949226 0 0 0
9040 0 1 0 4.553647898544862 18.69846040631567 4.71428035277883 0 0 0
9003 0 1 0 3.7551858976499832 16.56496437352296 7.765427373583807 0 0 0
199 67 3 -1.1794 8.891465312570135 17.68437447528933 2.646374167026023 0 0 0
200 67 2 0.5897 8.826832772404327 16.734828548862048 2.7484452916801483 0 0 0
201 67 2 0.5897 9.011161235306075 18.013892535218513 3.5370617717553756 0 0 0
202 68 3 -1.1794 11.784472430719557 18.519557252477174 2.8249944008973538 0 0 0
203 68 2 0.5897 12.591426425794582 18.050299646525215 3.036784862517644 0 0 0
204 68 2 0.5897 11.132781816458973 17.830363642070502 2.696372650945482 0 0 0
205 69 3 -1.1794 14.481095788604328 17.805019700649876 3.4351844391972213 0 0 0
206 69 2 0.5897 14.721064434329993 16.911708187461834 3.1889294888749724 0 0 0
207 69 2 0.5897 15.110742358896388 18.358625095725074 2.9733423548318294 0 0 0
238 80 3 -1.1794 9.053083733322069 21.013809258951856 2.963234449868536 0 0 0
239 80 2 0.5897 9.116559419662876 20.10693613726179 2.663594952301064 0 0 0
240 80 2 0.5897 9.95772498859033 21.272151058796535 3.139630535039958 0 0 0
241 81 3 -1.1794 11.77599731506722 21.203744136821282 3.2967487162990636 0 0 0
242 81 2 0.5897 12.476044405316166 21.577730860428534 2.7616787669802387 0 0 0
243 81 2 0.5897 11.772397619214578 20.273510712328363 3.0711722764574856 0 0 0
244 82 3 -1.1794 14.800417936519729 21.58542325209595 2.9252823394028913 0 0 0
245 82 2 0.5897 15.679908185209479 21.38042322805229 2.6079434170685176 0 0 0
246 82 2 0.5897 14.877347574408441 21.559620576562487 3.8790378151675005 0 0 0
426 142 2 0.5897 12.37661644124284 16.451150992871575 5.259505425166755 0 0 0
460 154 3 -1.1794 9.393990204726196 18.670418129573612 5.144919431304094 0 0 0
461 154 2 0.5897 10.120355224004175 18.136889389463803 5.467370187871822 0 0 0
462 154 2 0.5897 8.640503730501269 18.38868189583296 5.663683914402803 0 0 0
463 155 3 -1.1794 11.85475617037222 17.8518942943774 6.0502591197062126 0 0 0
464 155 2 0.5897 12.099737884669413 18.62287725155229 5.538593407720027 0 0 0
465 155 2 0.5897 12.145126394072232 18.05221399372369 6.940085023993113 0 0 0
466 156 3 -1.1794 14.580924738997155 18.238017247464903 6.074533131273199 0 0 0
467 156 2 0.5897 15.51426839176069 18.03045703769797 6.119481429136327 0 0 0
468 156 2 0.5897 14.347719301612363 18.097375585351944 5.156890990997447 0 0 0
499 167 3 -1.1794 9.39257560717985 21.146290065872524 6.531861579186976 0 0 0
500 167 2 0.5897 8.523432944010278 21.205858727075192 6.9284400417812515 0 0 0
501 167 2 0.5897 9.308748296476756 20.457641196328275 5.872340842037814 0 0 0
502 168 3 -1.1794 12.045871950119311 21.17041909558504 6.038795104464611 0 0 0
503 168 2 0.5897 12.07061750660299 21.256045239647577 5.085753807267881 0 0 0
504 168 2 0.5897 11.117156672279997 21.23466671517871 6.261487878763085 0 0 0
505 169 3 -1.1794 14.905353816014498 20.848797913392808 5.590709979285797 0 0 0
506 169 2 0.5897 14.189659807977984 21.331147943266462 6.004657305222349 0 0 0
507 169 2 0.5897 14.679491621581947 19.927490527861558 5.718814903550463 0 0 0
744 248 2 0.5897 10.572757812439848 18.25428515879917 8.200020995625842 0 0 0
4194 1398 2 0.5897 9.09302139161571 22.90331213620704 1.6625660655006638 0 0 0
2105 702 2 0.5897 3.6276409581816833 14.988790619461305 23.469801077532765 0 0 0
208 70 3 -1.1794 21.486923347752857 18.12110368708423 2.4669496838350673 0 0 0
209 70 2 0.5897 20.844468847492045 18.48488580821534 3.076167754244009 0 0 0
210 70 2 0.5897 21.129919038681127 17.267016624736332 2.223402788852528 0 0 0
212 71 2 0.5897 23.253552855595625 18.17503551314505 2.81342998773501 0 0 0
247 83 3 -1.1794 18.000602096893264 21.69205474266527 3.0136547551171917 0 0 0
248 83 2 0.5897 18.83879023803555 21.38650413673701 2.6667936754440533 0 0 0
249 83 2 0.5897 17.854560097420055 21.157349689758572 3.794036007569514 0 0 0
250 84 3 -1.1794 20.683670637349174 20.733535604485187 2.0900277377575867 0 0 0
251 84 2 0.5897 21.439507940027365 21.06870784925143 2.5723154292092465 0 0 0
252 84 2 0.5897 20.985620896123987 19.9059482056654 1.715652261245062 0 0 0
469 157 3 -1.1794 17.21412333656334 17.980838631703353 5.57013235757312 0 0 0
470 157 2 0.5897 17.765832686787242 18.746645366683616 5.7294711962149245 0 0 0
471 157 2 0.5897 17.78441968582346 17.232973497885318 5.7481597649680936 0 0 0
508 170 3 -1.1794 17.70108313161473 20.776624848033208 5.68971449462018 0 0 0
509 170 2 0.5897 17.723381741218034 21.732126470019157 5.637260451365827 0 0 0
510 170 2 0.5897 16.770271061481925 20.561125617311433 5.747860078324472 0 0 0
511 171 3 -1.1794 21.365862819437396 21.811553083602522 5.575436997423992 0 0 0
512 171 2 0.5897 22.301806612500503 21.650392035525204 5.694889558162737 0 0 0
513 171 2 0.5897 20.93724560781013 21.152140824634508 6.121052059367556 0 0 0
4011 1337 2 0.5897 26.99438551979604 9.779275333430606 0.22230370573458702 0 0 1
9013 0 1 0 20.63074677987202 18.5023877381172 5.39603013749222 0 0 0
9055 0 1 0 17.860182707107903 18.300059339755155 1.891999824258405 0 0 0
211 71 3 -1.1794 24.209195799859945 18.192942879695785 2.7618763343717485 0 0 0
213 71 2 0.5897 24.47694921929384 17.294999929494878 2.9574227873725976 0 0 0
214 72 3 -1.1794 29.8307232993221 18.379451744098272 3.063503704450791 0 0 0
215 72 2 0.5897 30.759843954175242 18.57768105494524 2.946572054882056 0 0 0
216 72 2 0.5897 29.749719327210066 18.145746751498926 3.9881941631035907 0 0 0
253 85 3 -1.1794 23.350289966837785 20.889980658242926 3.1310255368810864 0 0 0
254 85 2 0.5897 23.727458397752237 20.054764519926994 2.8546361654763976 0 0 0
255 85 2 0.5897 23.555441522280994 20.948878793837984 4.0641259079166305 0 0 0
472 158 3 -1.1794 26.73539169135597 18.56184797255459 6.524187231694136 0 0 0
473 158 2 0.5897 27.520574100619072 18.098340267937083 6.232843686047608 0 0 0
474 158 2 0.5897 26.64919043644613 19.29467594333894 5.914462356248016 0 0 0
475 159 3 -1.1794 29.967238115913975 18.00805056353647 5.975656500897031 0 0 0
476 159 2 0.5897 30.13828782188022 17.075041476727467 5.847328947209531 0 0 0
477 159 2 0.5897 30.02179637032802 18.133967459260735 6.9229686286637255 0 0 0
514 172 3 -1.1794 24.002549470832417 21.12848302205828 5.88288003648303 0 0 0
515 172 2 0.5897 24.058081827685868 20.81046973304877 6.783999136316171 0 0 0
516 172 2 0.5897 24.911511919585433 21.166093480167685 5.58521473362536 0 0 0
517 173 3 -1.1794 26.785947515319684 20.923694755276475 5.600771892558065 0 0 0
518 173 2 0.5897 27.692964566548415 21.07270283127385 5.333660434961599 0 0 0
519 173 2 0.5897 26.823043967598473 20.867922259129 6.555625356292933 0 0 0
520 174 3 -1.1794 29.69668028484463 21.11139356091674 5.700205697187108 0 0 0
521 174 2 0.5897 29.796679861806428 20.162795752937317 5.620242362817196 0 0 0
522 174 2 0.5897 30.137295508252777 21.33080333570432 6.5211499572222005 0 0 0
4527 1509 2 0.5897 24.05252512740476 22.869416663880983 5.9610330935954385 0 0 0
5166 1722 2 0.5897 29.8836692358314 22.437618407426836 12.123947659915226 0 0 0
4533 1511 2 0.5897 29.78525902142928 23.08094990218702 5.380027553476006 0 0 0
217 73 3 -1.1794 32.52577744267916 18.2999929159312 3.0281046979423203 0 0 0
218 73 2 0.5897 32.339277719486134 17.406009385117027 2.741324029100737 0 0 0
219 73 2 0.5897 33.424223818128134 18.461843718821605 2.740302140387367 0 0 0
220 74 3 -1.1794 35.225004414846325 18.652608471841923 3.004318940255156 0 0 0
221 74 2 0.5897 35.45498921939702 18.24244692126418 3.8380493500097814 0 0 0
222 74 2 0.5897 35.86106042822917 18.30198120538468 2.380840696601562 0 0 0
223 75 3 -1.1794 39.2461857691335 18.55159633004761 3.1895047758174653 0 0 0
225 75 2 0.5897 38.880583510490986 18.20790760841433 4.004640458296762 0 0 0
256 86 3 -1.1794 33.53925375288662 21.13645642072482 2.9746358125947885 0 0 0
257 86 2 0.5897 32.877946236861256 20.520335429430816 3.289753503055773 0 0 0
258 86 2 0.5897 33.595589144414184 21.800333220348094 3.6618954602822824 0 0 0
259 87 3 -1.1794 36.5101057513021 21.344518113147988 2.928083870198965 0 0 0
260 87 2 0.5897 36.137218614478314 22.184669548943123 2.6609991798595094 0 0 0
261 87 2 0.5897 35.8070524396486 20.712019367520007 2.7801158200474125 0 0 0
264 88 2 0.5897 38.40532492321552 21.42885431508602 2.7418943349095017 0 0 0
478 160 3 -1.1794 32.846009463261225 17.928785813691057 6.171226521788204 0 0 0
479 160 2 0.5897 31.895646017232448 18.018713917215504 6.100835977255048 0 0 0
480 160 2 0.5897 33.19096707218084 18.45558061559434 5.4503079434834065 0 0 0
481 161 3 -1.1794 35.882337929786225 17.705363896178895 5.383660691699833 0 0 0
482 161 2 0.5897 36.29557847420193 18.557044466066245 5.525452611643273 0 0 0
483 161 2 0.5897 36.49473582534284 17.07528438907916 5.76339955496215 0 0 0
484 162 3 -1.1794 38.729474224585175 17.63855311636848 5.806429040097441 0 0 0
523 175 3 -1.1794 36.18292522521095 21.60258550226184 5.654601341090513 0 0 0
524 175 2 0.5897 35.328452963075705 21.275602688424474 5.93601072438251 0 0 0
525 175 2 0.5897 36.177026083829254 21.501376579920038 4.702785261109239 0 0 0
527 176 2 0.5897 38.206075375706625 21.556571259530745 6.123107931415188 0 0 0
4542 1514 2 0.5897 39.280178623389176 23.345606126745757 5.608713061582169 0 0 0
9035 0 1 0 37.19744357672143 17.32878543299015 0.5408845700436524 0 0 0
486 162 2 0.5897 38.98367676990034 16.720655229467603 5.90170423566472 0 0 0
262 88 3 -1.1794 39.3131742553832 21.17861059480343 2.5703730300517598 0 0 0
485 162 2 0.5897 39.51554988370007 18.131027518155065 6.0426201669413615 0 0 0
526 176 3 -1.1794 39.131650982034486 21.481297064108333 6.355220906840308 0 0 0
224 75 2 0.5897 39.99882369373876 17.988742215530543 3.0079453576553563 0 0 0
226 76 3 -1.1794 41.99264069292042 17.921719258625917 2.867641415704168 0 0 0
227 76 2 0.5897 41.83805868992992 16.991660818081815 2.702327204209232 0 0 0
228 76 2 0.5897 42.78058294113993 18.127181584574085 2.364486876303531 0 0 0
229 77 3 -1.1794 45.25106554214067 17.71558555575687 2.8705138511593447 0 0 0
230 77 2 0.5897 45.25412900309956 18.641611357559274 3.11279285028359 0 0 0
231 77 2 0.5897 45.936219920798095 17.638983614984117 2.2064899698288647 0 0 0
263 88 2 0.5897 39.33499272811194 20.234153277629975 2.7245037953003544 0 0 0
265 89 3 -1.1794 42.001608770652815 21.055587263636962 3.111809619760855 0 0 0
266 89 2 0.5897 41.08162692000418 21.04590412421969 2.8476666421184844 0 0 0
267 89 2 0.5897 41.99541887566254 20.737763617933417 4.014683734230413 0 0 0
268 90 3 -1.1794 44.6479254301415 20.696040714941805 3.017564720380039 0 0 0
269 90 2 0.5897 43.722042143088615 20.922808972088337 2.9306845578074663 0 0 0
270 90 2 0.5897 44.83587698625244 20.807482178991176 3.949491152479337 0 0 0
487 163 3 -1.1794 41.205842751316254 19.31936596986138 5.66075565185516 0 0 0
488 163 2 0.5897 41.57861065881832 18.869329552082423 4.902636886027186 0 0 0
489 163 2 0.5897 41.8763533118052 19.2418630565118 6.339461203613022 0 0 0
490 164 3 -1.1794 44.88125577829043 18.279698794558527 5.876769224216022 0 0 0
491 164 2 0.5897 45.17476553511686 17.481228527666907 5.4379862420335225 0 0 0
492 164 2 0.5897 44.9200690236696 18.06899556815397 6.8096845469320515 0 0 0
528 176 2 0.5897 39.48549616894941 20.849672507133366 5.7290610374780115 0 0 0
529 177 3 -1.1794 45.38803848353847 20.914444705788917 5.629772275103293 0 0 0
530 177 2 0.5897 45.022039278329096 20.03817800903093 5.749910409136401 0 0 0
531 177 2 0.5897 46.278898669069626 20.761330636637975 5.3148817143867735 0 0 0
4220 1407 2 0.5897 42.041187571568564 22.877247893941338 2.8517209705995974 0 0 0
4547 1516 2 0.5897 45.292635503264535 23.133694076381186 5.6113072902317445 0 0 0
1950 650 2 0.5897 45.24586092754883 20.34506568289639 20.96331421488883 0 0 0
532 178 3 -1.1794 3.057879203639424 3.0327295167824904 9.743202028299821 0 0 0
533 178 2 0.5897 3.660512323563459 2.501486718270504 9.222772538773317 0 0 0
534 178 2 0.5897 2.612029952308939 3.5869107791610007 9.102628402325767 0 0 0
535 179 3 -1.1794 5.935109386646027 2.968680527936174 8.534785770236404 0 0 0
536 179 2 0.5897 6.868557787393512 2.966327759970063 8.322888581719692 0 0 0
537 179 2 0.5897 5.893475071514001 3.300169179864697 9.431788402051605 0 0 0
571 191 3 -1.1794 2.515553500732903 6.4063110257338085 9.124677685841553 0 0 0
572 191 2 0.5897 3.4578252874832205 6.249185670854024 9.064118861345031 0 0 0
573 191 2 0.5897 2.291165827183513 6.17525213882397 10.026062073235694 0 0 0
574 192 3 -1.1794 5.247064049461593 6.307644438094015 8.936287691820224 0 0 0
575 192 2 0.5897 5.830550243854903 6.035338458167383 8.228032676718618 0 0 0
576 192 2 0.5897 5.470224878578321 5.7303192065464295 9.66644294093782 0 0 0
820 274 3 -1.1794 2.5122095957580504 2.7822366768150606 12.419341541604199 0 0 0
821 274 2 0.5897 2.922583691615559 2.853811608179644 11.557539933235532 0 0 0
822 274 2 0.5897 1.9061764428290622 2.0460046487246752 12.336166568659555 0 0 0
859 287 3 -1.1794 2.4877273347488464 5.6008300614999795 12.118661588165365 0 0 0
860 287 2 0.5897 2.1644061080068036 4.70292601979979 12.19258131177212 0 0 0
861 287 2 0.5897 2.369503326285514 5.971242925690413 12.993332775223095 0 0 0
862 288 3 -1.1794 6.255445356880907 4.675131606509536 11.034703636769457 0 0 0
863 288 2 0.5897 7.018778029957853 5.157316150632068 11.352594586437103 0 0 0
864 288 2 0.5897 5.609612098272573 4.758618979913631 11.736245680230695 0 0 0
1114 372 3 -1.1794 3.232923341939609 3.0625940595808334 15.140719256147362 0 0 0
1115 372 2 0.5897 4.108824773363697 2.67692065409466 15.157628011846507 0 0 0
1116 372 2 0.5897 2.9061238876011544 2.8774230940601995 14.26029483572736 0 0 0
1117 373 3 -1.1794 5.8495935623810995 2.5992117770451317 15.72260738635486 0 0 0
1118 373 2 0.5897 6.169136756340665 1.696929732065091 15.725974000918685 0 0 0
1119 373 2 0.5897 6.598419928870166 3.117905681532403 15.428587232871589 0 0 0
1150 384 3 -1.1794 2.476263484385311 5.843343835924611 15.082170561105794 0 0 0
1152 384 2 0.5897 2.7782113233975676 4.935940083932324 15.123148137635592 0 0 0
1153 385 3 -1.1794 6.612185314744354 5.493003413776197 15.876736977334117 0 0 0
1154 385 2 0.5897 5.8792939515336196 5.807189657457767 15.347218892599408 0 0 0
9045 0 1 0 5.181990071825652 7.064072546993644 13.288854068935436 0 0 0
9049 0 1 0 5.9541411392989945 1.4094327690318251 12.367581653256282 0 0 0
538 180 3 -1.1794 8.706993525525377 3.5508241035480883 9.09209943449546 0 0 0
539 180 2 0.5897 9.589577300760105 3.3134155154102074 8.807643967237352 0 0 0
540 180 2 0.5897 8.680632665399198 3.3106683609701686 10.018307973680049 0 0 0
541 181 3 -1.1794 11.62713638285587 2.2635441179435802 9.368935624188936 0 0 0
542 181 2 0.5897 11.717078819598017 1.4110568397861138 8.943015762184729 0 0 0
543 181 2 0.5897 12.25260570758154 2.826758024718061 8.913073703092293 0 0 0
544 182 3 -1.1794 15.14695187863334 2.2726749970466718 9.029838495135506 0 0 0
545 182 2 0.5897 15.020265186954715 1.3513808704800303 8.803123999210523 0 0 0
546 182 2 0.5897 15.209273587941762 2.27839914541744 9.984990386876639 0 0 0
577 193 3 -1.1794 8.21380175692047 6.206286296371849 8.62613309293298 0 0 0
578 193 2 0.5897 8.350639059563882 5.33321139405637 8.993896740942196 0 0 0
579 193 2 0.5897 8.280451223414413 6.796145168529966 9.377036815028482 0 0 0
580 194 3 -1.1794 11.214099912179183 5.522025455161713 8.43406611776294 0 0 0
581 194 2 0.5897 10.277075519841011 5.59161922986678 8.61675167130536 0 0 0
582 194 2 0.5897 11.552364940363175 6.406340107064817 8.574768523802476 0 0 0
583 195 3 -1.1794 15.444273474856358 6.336271214926738 8.293771352888129 0 0 0
584 195 2 0.5897 15.261222262978258 5.849252428119971 9.097224413463596 0 0 0
585 195 2 0.5897 15.071247189976793 7.20404129277809 8.448878960307388 0 0 0
823 275 3 -1.1794 9.20306415019362 2.7727225023535516 11.614822489420975 0 0 0
824 275 2 0.5897 10.126566197891545 2.7649021803053904 11.866446894413464 0 0 0
825 275 2 0.5897 8.730111193904433 2.873858057320411 12.4408485777786 0 0 0
826 276 3 -1.1794 11.851700183218762 2.149496033350903 12.572252195312258 0 0 0
827 276 2 0.5897 11.719648816967123 2.074758499742839 11.627154504436144 0 0 0
828 276 2 0.5897 12.597097182155782 1.5779032367624743 12.756364213872413 0 0 0
829 277 3 -1.1794 15.578295343940159 2.4578661224782152 11.810048905236105 0 0 0
831 277 2 0.5897 15.189080851631585 2.7020137069468797 12.649772819858555 0 0 0
865 289 3 -1.1794 8.275072688764372 6.387472542760145 12.117402869842595 0 0 0
866 289 2 0.5897 8.340074508143301 6.12854140580075 13.036620638416347 0 0 0
867 289 2 0.5897 9.133032856078977 6.758522522159831 11.911349092255588 0 0 0
868 290 3 -1.1794 10.920654770346847 7.188228036892896 11.779272734825454 0 0 0
869 290 2 0.5897 11.553489329824487 7.795441047205878 12.162737231184778 0 0 0
870 290 2 0.5897 11.18691537576709 7.110998853560393 10.863099717996155 0 0 0
871 291 3 -1.1794 15.406741206223547 7.315714669612685 11.87940546306986 0 0 0
872 291 2 0.5897 16.287097463976284 6.940074525914471 11.869445087527039 0 0 0
873 291 2 0.5897 14.920422275933602 6.771089107524424 12.498363261663894 0 0 0
1120 374 3 -1.1794 8.943012678417631 2.790119794100338 14.705356843968556 0 0 0
1121 374 2 0.5897 9.845271337338124 2.6041215843460797 14.445422240426437 0 0 0
1123 375 3 -1.1794 14.808240500583551 2.914559601579906 14.73208531382076 0 0 0
1124 375 2 0.5897 14.786557541191314 1.9632212851166715 14.628560707169445 0 0 0
1125 375 2 0.5897 14.668752795762328 3.057331787002431 15.66824309961617 0 0 0
1156 386 3 -1.1794 9.086455013124464 5.716653228043276 14.720109824502687 0 0 0
1157 386 2 0.5897 8.343777667684998 5.67019426149087 15.32219271883062 0 0 0
1158 386 2 0.5897 9.258403983865827 4.806043843313845 14.480410109545893 0 0 0
1159 387 3 -1.1794 14.80437176138683 6.010809570617914 14.360698956413206 0 0 0
1160 387 2 0.5897 15.72504758121144 5.993160187710226 14.621998017942035 0 0 0
9048 0 1 0 13.416672684779035 4.8567054546071375 10.968618946120577 0 0 0
1198 400 3 -1.1794 12.44223116101949 7.584428815118838 15.462603078081562 0 0 0
1161 387 2 0.5897 14.535081998202804 5.092301719669096 14.368361715157226 0 0 0
9052 0 1 0 21.84030370475592 0.7557048510545785 7.905579897607765 0 0 0
830 277 2 0.5897 16.52231302943538 2.4861664571190665 11.96581529909731 0 0 0
547 183 3 -1.1794 17.85551175130492 2.8350965629978253 9.044907492362237 0 0 0
548 183 2 0.5897 18.32049294843714 2.119552605985657 8.611293407916522 0 0 0
549 183 2 0.5897 16.932298545149823 2.5876919866368855 8.992943815436453 0 0 0
551 184 2 0.5897 22.997121247149007 4.10590582188019 9.58945465033778 0 0 0
586 196 3 -1.1794 18.41640744609216 5.5633466070415745 8.828102151423748 0 0 0
587 196 2 0.5897 18.222371753692965 4.6275406883431724 8.774723079723767 0 0 0
588 196 2 0.5897 18.180794548773253 5.906832613935679 7.966280909292367 0 0 0
589 197 3 -1.1794 21.095701836645254 5.469308361869996 8.138326914218869 0 0 0
590 197 2 0.5897 20.306472220370026 5.27534413661342 8.644020849186347 0 0 0
591 197 2 0.5897 21.054453911084035 6.412677875659703 7.9815326975427805 0 0 0
593 198 2 0.5897 23.8866488064889 6.076386640680418 8.84200932678197 0 0 0
832 278 3 -1.1794 18.272922051390246 2.74976291118052 11.841362559571193 0 0 0
833 278 2 0.5897 17.92204067103256 3.636743998890666 11.921229099105881 0 0 0
834 278 2 0.5897 18.131064867183497 2.5172866465161112 10.923722541208646 0 0 0
835 279 3 -1.1794 20.714255295576304 2.8335733304241844 10.783358001708509 0 0 0
836 279 2 0.5897 21.054176390062636 1.938777017093874 10.778352185194397 0 0 0
837 279 2 0.5897 19.89508756143735 2.7763549539126675 11.275213837486044 0 0 0
874 292 3 -1.1794 17.52519370812661 5.61009696712205 11.63515834639632 0 0 0
875 292 2 0.5897 17.626794218854116 5.549433559147573 10.68530090355752 0 0 0
876 292 2 0.5897 18.40057926837175 5.437294604884174 11.981671539998068 0 0 0
877 293 3 -1.1794 19.928777117967265 5.031963310138534 12.71584570020688 0 0 0
878 293 2 0.5897 20.37326664916273 4.45078772182016 12.098677486171981 0 0 0
879 293 2 0.5897 20.633187910036174 5.398004328574203 13.250683451102224 0 0 0
1126 376 3 -1.1794 20.03168800975652 2.26264104323511 15.833893976501468 0 0 0
1127 376 2 0.5897 19.604656479502346 2.517050089874235 15.015876825361667 0 0 0
1128 376 2 0.5897 19.984378599059752 1.306645772463795 15.842089776577295 0 0 0
1162 388 3 -1.1794 17.622345339232037 5.854727378286911 15.077241196379923 0 0 0
1164 388 2 0.5897 18.496266006818196 5.699822172908576 14.718773751051543 0 0 0
1165 389 3 -1.1794 20.598554339819433 6.031470631211259 15.279229771070439 0 0 0
1166 389 2 0.5897 21.465229266674314 5.842761749034603 15.639084438061644 0 0 0
1167 389 2 0.5897 20.59061081505663 6.98091621460977 15.157896139283473 0 0 0
9039 0 1 0 22.300172917573764 0.7056240922754955 13.154958735831764 0 0 0
9050 0 1 0 23.043323233277068 4.061794675156499 13.691591532982015 0 0 0
9064 0 1 0 21.818878009351213 7.212107068386622 11.220654009378272 0 0 0
911 304 2 0.5897 18.252209639990994 7.307339978113656 12.008193871821392 0 0 0
9033 0 1 0 30.41488521062191 6.460674520018888 8.142768004559992 0 0 0
1130 377 2 0.5897 24.40620587947177 1.7150201620174252 16.5938241089527 0 0 0
550 184 3 -1.1794 23.5383131212352 3.3880520255897544 9.26077614445413 0 0 0
552 184 2 0.5897 23.001873213798337 2.9728281136657686 8.585458861136354 0 0 0
553 185 3 -1.1794 27.05977509963886 3.247756985740083 8.329904483170303 0 0 0
554 185 2 0.5897 27.89573649808394 2.9078522508653837 8.64906774207856 0 0 0
555 185 2 0.5897 26.474801944698964 3.1945629226976995 9.085687947956316 0 0 0
556 186 3 -1.1794 29.71331765074612 2.370336954374419 8.939446758084145 0 0 0
557 186 2 0.5897 30.02388171669474 1.4769536463934103 9.086579711617732 0 0 0
558 186 2 0.5897 29.906930983475114 2.8293795628586444 9.756775124187278 0 0 0
592 198 3 -1.1794 24.097445512157485 6.577123234444703 8.053936067393455 0 0 0
594 198 2 0.5897 25.04709418212347 6.4963865945079 7.96516168388483 0 0 0
595 199 3 -1.1794 26.70413651312696 6.432305350150508 8.043980246037004 0 0 0
596 199 2 0.5897 26.685045861903046 7.18357511454374 8.636821851368508 0 0 0
597 199 2 0.5897 27.063660060806274 5.719229907053308 8.571709415332416 0 0 0
838 280 3 -1.1794 25.480801063465126 2.9023619101185663 11.437917652010198 0 0 0
839 280 2 0.5897 24.847813829016925 2.9175387240363957 10.720052659155147 0 0 0
840 280 2 0.5897 25.45126890702841 2.003244741409812 11.76494709507973 0 0 0
841 281 3 -1.1794 30.097518183679956 3.168358325398495 11.510993159859819 0 0 0
842 281 2 0.5897 30.97128572986207 3.1232376353952955 11.899228040863722 0 0 0
843 281 2 0.5897 29.50436008152053 2.945146706414215 12.228329861429103 0 0 0
880 294 3 -1.1794 24.634270155323378 5.776474531606114 11.151497877706186 0 0 0
881 294 2 0.5897 24.756953279914264 4.8627637296600605 11.409012335351655 0 0 0
882 294 2 0.5897 25.522495092363002 6.120312765394561 11.056291978335103 0 0 0
883 295 3 -1.1794 27.441387059572474 5.8294197724334325 11.138517188469642 0 0 0
884 295 2 0.5897 28.390624461693854 5.706302325643787 11.13379005780015 0 0 0
885 295 2 0.5897 27.09955211929352 5.043337679995731 11.564493325913588 0 0 0
886 296 3 -1.1794 30.13269272933721 5.912891098613128 11.184464990680784 0 0 0
887 296 2 0.5897 30.35531743019869 4.982110346505933 11.202278314439138 0 0 0
888 296 2 0.5897 30.009206648144477 6.147755573702305 12.10415066409122 0 0 0
1131 377 2 0.5897 25.302085904209886 2.6388837621630765 15.796470565242702 0 0 0
1132 378 3 -1.1794 27.202838425182303 3.0027868508248257 15.11943017653593 0 0 0
1133 378 2 0.5897 27.913326729188206 2.5519752657158414 14.663132180853404 0 0 0
1135 379 3 -1.1794 29.762175022123362 2.5494263960942196 14.127983118290976 0 0 0
1136 379 2 0.5897 30.638381157906313 2.2041268673799777 13.956918759057846 0 0 0
1137 379 2 0.5897 29.915166602737607 3.4136318083270116 14.510049921430141 0 0 0
1169 390 2 0.5897 23.62184774104123 6.337723767294001 16.075797553127213 0 0 0
1170 390 2 0.5897 23.342678650756287 4.875343056186535 16.350393927517406 0 0 0
1171 391 3 -1.1794 30.06610161539956 5.483119805295385 13.92176443752453 0 0 0
1172 391 2 0.5897 31.02227894561848 5.445016941173443 13.94423578186831 0 0 0
1173 391 2 0.5897 29.84829231845151 6.305190537034951 14.361071483132498 0 0 0
9041 0 1 0 26.179624548372708 6.032658857391093 14.664094446096113 0 0 0
559 187 3 -1.1794 36.51765050030464 2.4684084269563176 9.246194084431073 0 0 0
560 187 2 0.5897 35.817423655113444 1.9913276877974289 8.800876010774289 0 0 0
561 187 2 0.5897 36.3229338637336 3.390755570429234 9.08008250295338 0 0 0
563 188 2 0.5897 39.610805217650885 3.2270478990523324 9.116196189443288 0 0 0
564 188 2 0.5897 38.221423152379764 3.140762345458616 8.521160034289169 0 0 0
598 200 3 -1.1794 33.56090881901448 6.2631013919263685 8.862711086216951 0 0 0
599 200 2 0.5897 32.77385364252471 6.01664073140369 8.376878568888342 0 0 0
600 200 2 0.5897 33.40109711023742 5.950285261077263 9.75312685649455 0 0 0
601 201 3 -1.1794 36.03768139062295 5.246823060736258 8.679273844503564 0 0 0
602 201 2 0.5897 35.10237404568349 5.441341405915845 8.6193179409627 0 0 0
603 201 2 0.5897 36.433725324420514 6.063712027765342 8.98270999571202 0 0 0
844 282 3 -1.1794 32.54079366243188 3.0146576530321765 12.51713412698794 0 0 0
845 282 2 0.5897 33.357492046290325 2.563995095041233 12.302334544647273 0 0 0
846 282 2 0.5897 32.74011509779429 3.943076366376762 12.396545777766521 0 0 0
847 283 3 -1.1794 36.01346432125575 3.5518713233088994 11.778370365033403 0 0 0
848 283 2 0.5897 36.08454893192909 2.710356620105069 11.327779485320034 0 0 0
849 283 2 0.5897 35.935039742614954 3.3224104143781004 12.704346203466365 0 0 0
850 284 3 -1.1794 38.83033860849312 4.036152270094024 11.726820875207785 0 0 0
852 284 2 0.5897 37.948337907416786 3.700334105832884 11.567028776443623 0 0 0
889 297 3 -1.1794 33.289424916604666 5.550631143377239 11.575745216955346 0 0 0
890 297 2 0.5897 34.13799912866233 5.976206547982667 11.69837997960784 0 0 0
891 297 2 0.5897 32.65576369042642 6.267689446772234 11.598825692544185 0 0 0
892 298 3 -1.1794 35.91452571868592 6.382962791112655 12.026775568401089 0 0 0
893 298 2 0.5897 36.132585466108765 5.518015513037213 11.679573724365426 0 0 0
894 298 2 0.5897 36.01219778265793 6.2926639035348595 12.974688500976752 0 0 0
896 299 2 0.5897 38.76155287191395 5.693855997554473 12.110178171415544 0 0 0
1138 380 3 -1.1794 33.118661157955685 3.1736619666485004 15.369636462659185 0 0 0
1139 380 2 0.5897 33.0351184162565 2.7738268336992533 14.503966588275361 0 0 0
1140 380 2 0.5897 33.002781034542615 4.110872492231708 15.213303181516437 0 0 0
1141 381 3 -1.1794 35.979146193986736 3.3106568021624954 14.603179491504882 0 0 0
1142 381 2 0.5897 36.86457132544527 3.1512119833537473 14.930031558815932 0 0 0
1143 381 2 0.5897 35.40616660372245 3.0407028682999644 15.320850292294422 0 0 0
1144 382 3 -1.1794 38.81448751165961 3.0275615376159153 15.198404384164915 0 0 0
1174 392 3 -1.1794 32.70553948773925 5.755312373734671 14.547944319230933 0 0 0
1175 392 2 0.5897 33.37131102836106 6.189039943656406 14.01422107583712 0 0 0
1177 393 3 -1.1794 35.82207308012653 6.269526204244039 15.008670820560635 0 0 0
1178 393 2 0.5897 35.27339752476681 5.579519479099274 15.381602049570049 0 0 0
1179 393 2 0.5897 36.71726182630911 6.005402190799109 15.221056085514844 0 0 0
1180 394 3 -1.1794 38.559810066742 5.922425293736792 15.377029231041908 0 0 0
1182 394 2 0.5897 39.09055522272825 5.128128329757566 15.316748493220622 0 0 0
9057 0 1 0 32.980167620689066 2.737722416083061 9.133209461453927 0 0 0
562 188 3 -1.1794 39.0745232057959 3.5560865379112983 8.394831071448378 0 0 0
605 202 2 0.5897 39.12072937165907 6.781101430210631 8.842370536459706 0 0 0
895 299 3 -1.1794 38.79411359267737 6.537099652920275 12.561965524505426 0 0 0
897 299 2 0.5897 38.699561547416124 7.186508171536306 11.865143933080324 0 0 0
1181 394 2 0.5897 38.73941235570929 6.393396735074461 14.563296604154676 0 0 0
604 202 3 -1.1794 39.64067620292468 6.204536289871298 9.40224593756264 0 0 0
606 202 2 0.5897 39.42782080079997 5.3213577956495115 9.100713932929136 0 0 0
1145 382 2 0.5897 39.44913498449276 2.350364682353811 14.964184235130178 0 0 0
565 189 3 -1.1794 42.278023394577005 2.8953124832616477 9.05891946456389 0 0 0
566 189 2 0.5897 42.08936868380325 2.070829041048298 8.610736099875442 0 0 0
567 189 2 0.5897 43.23103607000032 2.976388864655621 9.021165408250686 0 0 0
568 190 3 -1.1794 45.06142732401444 2.7017286281581816 8.657807274813784 0 0 0
569 190 2 0.5897 45.956389047187756 2.408791632809804 8.82945630979209 0 0 0
570 190 2 0.5897 45.1656767907442 3.514723102029015 8.163434475336091 0 0 0
607 203 3 -1.1794 42.14036890709341 5.599386777042698 8.426767100187666 0 0 0
608 203 2 0.5897 42.075311481106155 4.650434457976822 8.533957936586637 0 0 0
609 203 2 0.5897 41.363142020318016 5.944384089523488 8.866230614708309 0 0 0
610 204 3 -1.1794 45.58695907679899 5.861810276612587 7.9454917739526545 0 0 0
611 204 2 0.5897 45.545497572295645 5.55749207354044 8.852081168619357 0 0 0
612 204 2 0.5897 44.754206767856815 5.587003768084422 7.561777228811902 0 0 0
851 284 2 0.5897 39.01772609008459 3.7962264689323675 12.634319408435124 0 0 0
853 285 3 -1.1794 42.254368826670834 2.941382626242712 12.074340752720968 0 0 0
854 285 2 0.5897 41.81697984733579 3.7171317208030765 11.723433216407214 0 0 0
855 285 2 0.5897 42.551170246256405 2.462552441263847 11.300478727805592 0 0 0
856 286 3 -1.1794 45.05847854578154 2.494250569642561 12.556239948894984 0 0 0
857 286 2 0.5897 44.12212801342463 2.68947307428687 12.59324635282471 0 0 0
858 286 2 0.5897 45.14270922057674 1.8558081410805334 11.848053172646097 0 0 0
898 300 3 -1.1794 41.553262221043184 5.523340481674786 11.687158635992038 0 0 0
899 300 2 0.5897 40.74149946126198 5.986417895965308 11.480197823320813 0 0 0
900 300 2 0.5897 41.54026220072597 5.430216781599822 12.639729525880057 0 0 0
901 301 3 -1.1794 45.47436977400831 4.9477850680914015 10.58081593771957 0 0 0
902 301 2 0.5897 45.4897851432464 4.224221227768544 11.207274028639047 0 0 0
903 301 2 0.5897 44.690372854369535 5.446890591178175 10.809888974101424 0 0 0
1147 383 3 -1.1794 44.763927208452905 2.7037417456078416 15.378223366445042 0 0 0
1148 383 2 0.5897 45.230027903224496 3.5326169089283574 15.487536148454918 0 0 0
1149 383 2 0.5897 44.892219003625726 2.475893523944868 14.457430819085614 0 0 0
1183 395 3 -1.1794 41.61198725526067 5.349557758449933 14.889260878143517 0 0 0
1184 395 2 0.5897 42.4200302129229 4.886209502633732 14.668790870864752 0 0 0
1187 396 2 0.5897 45.92843726598928 6.059669370048581 15.246759210005889 0 0 0
1188 396 2 0.5897 46.72175759254912 5.098818384127265 16.106586815461814 0 0 0
9023 0 1 0 39.996756175365796 0.8089821664687753 10.648917020108225 0 0 0
9047 0 1 0 44.35689186217935 6.995300967161921 13.281131633648073 0 0 0
613 205 3 -1.1794 3.110216141050366 9.19333809079167 9.168361162993062 0 0 0
614 205 2 0.5897 4.037946556594586 9.099310695833676 8.952242341478158 0 0 0
615 205 2 0.5897 2.7502978985420468 8.311879802770921 9.069756150071314 0 0 0
616 206 3 -1.1794 6.072811433809703 8.910015184690897 9.023311823575193 0 0 0
617 206 2 0.5897 6.1023993700101995 9.291525239073158 8.145925649212439 0 0 0
618 206 2 0.5897 5.925441721836336 7.9760782754955 8.87406065016195 0 0 0
658 220 3 -1.1794 2.5336160559922636 11.952819130396199 8.640490783268044 0 0 0
659 220 2 0.5897 2.79010354671191 11.032944970070938 8.575087587971616 0 0 0
660 220 2 0.5897 2.411024530777534 12.10170086934514 9.578060732673679 0 0 0
661 221 3 -1.1794 5.996182600138811 11.723753933620786 8.641577461471245 0 0 0
662 221 2 0.5897 6.940639636280756 11.81120410175027 8.512787681766346 0 0 0
663 221 2 0.5897 5.870912086929018 11.837362347672977 9.583720287929202 0 0 0
697 233 3 -1.1794 1.4504538517421635 14.556576137791549 9.242236866569906 0 0 0
698 233 2 0.5897 1.929994252431659 14.979500585565388 8.529911108083386 0 0 0
699 233 2 0.5897 1.2965946805794066 13.664406330649921 8.931442562942168 0 0 0
700 234 3 -1.1794 6.148731983899078 14.408235799852081 8.967257666420249 0 0 0
701 234 2 0.5897 5.45794855208014 14.731573996245917 9.545619583122127 0 0 0
702 234 2 0.5897 5.963226658365884 13.4741592546226 8.870714095690587 0 0 0
904 302 3 -1.1794 6.373471460556704 9.85839648812622 11.528031753441901 0 0 0
905 302 2 0.5897 5.653703376094955 9.447099271841829 12.006571569170971 0 0 0
906 302 2 0.5897 6.307450368936113 9.501788689139165 10.642196563592515 0 0 0
940 314 3 -1.1794 2.559686013481318 12.407289601016615 11.637001796305952 0 0 0
941 314 2 0.5897 3.51304991583188 12.322935971214278 11.651618050896744 0 0 0
942 314 2 0.5897 2.272645063063631 12.030531490948652 12.468802655850938 0 0 0
943 315 3 -1.1794 5.25776833894931 12.352066511783745 11.320351203877655 0 0 0
944 315 2 0.5897 5.842556211640784 12.896663520407737 11.847294368011378 0 0 0
945 315 2 0.5897 5.582519729017597 11.4603879606469 11.445562159758857 0 0 0
985 329 3 -1.1794 2.256011750940135 14.91201991178308 12.469690623571797 0 0 0
986 329 2 0.5897 2.397449971084017 14.66290915779478 13.383020249658705 0 0 0
987 329 2 0.5897 2.348694704771312 14.094325190709169 11.980796839269711 0 0 0
988 330 3 -1.1794 5.065350369080983 15.307006329364263 12.20164061628157 0 0 0
989 330 2 0.5897 5.319304163636421 15.41332865730815 13.118393626959216 0 0 0
990 330 2 0.5897 4.119405119964303 15.163375250722058 12.229764149063069 0 0 0
1189 397 3 -1.1794 3.2476286413665543 9.293738588269676 15.520138593209088 0 0 0
1190 397 2 0.5897 4.1797670794081725 9.41608365179084 15.340184825140403 0 0 0
1191 397 2 0.5897 2.8444159736222443 10.1262704844664 15.274083534597098 0 0 0
1192 398 3 -1.1794 5.8244536914207705 9.76976365878942 15.297600011305516 0 0 0
1193 398 2 0.5897 6.552937516499189 9.312322421618358 14.8777300918295 0 0 0
1228 410 3 -1.1794 2.4582236983191845 11.973454261053762 14.825370457720618 0 0 0
1229 410 2 0.5897 3.3538906958762187 12.22188313012842 14.596685982268745 0 0 0
1231 411 3 -1.1794 5.140828964726562 12.418896909268739 14.702505246686618 0 0 0
1232 411 2 0.5897 5.97570870586365 12.884934020356514 14.657593258911945 0 0 0
1233 411 2 0.5897 5.3836207824114695 11.505849127611574 14.85621845201829 0 0 0
1267 423 3 -1.1794 3.2082574611894947 14.769749953250626 15.03205753541674 0 0 0
1268 423 2 0.5897 2.809127082755829 14.893749719667754 15.89319104300983 0 0 0
1269 423 2 0.5897 3.7599735946616195 13.99405045395255 15.132712668817122 0 0 0
1270 424 3 -1.1794 5.726169977332424 15.9508113408692 14.839681088372501 0 0 0
1271 424 2 0.5897 4.771018134756398 15.981763279334354 14.785285765276408 0 0 0
1272 424 2 0.5897 5.909233518688781 15.811103471097162 15.768767424547395 0 0 0
993 331 2 0.5897 6.949810190430685 14.702518821776499 12.047315355386388 0 0 0
619 207 3 -1.1794 8.938688857212517 9.01206868086644 9.162082410066562 0 0 0
620 207 2 0.5897 9.203986312544265 8.933893437412276 8.245710352157973 0 0 0
621 207 2 0.5897 7.983821618227681 8.948453572120421 9.141746801164484 0 0 0
622 208 3 -1.1794 12.230890702171562 8.154175864468938 8.836277155206444 0 0 0
623 208 2 0.5897 13.165902890535426 8.357358959351757 8.862748995336053 0 0 0
624 208 2 0.5897 11.800020282371113 8.97558385578025 9.072648676850042 0 0 0
625 209 3 -1.1794 14.809186514621324 8.769770040120243 9.206385657169719 0 0 0
626 209 2 0.5897 15.208964820380974 9.106432541458364 8.40447033027878 0 0 0
664 222 3 -1.1794 8.803754434069623 11.68317576105824 8.335230821784524 0 0 0
665 222 2 0.5897 8.881840004531979 10.768914249023418 8.607738442472984 0 0 0
666 222 2 0.5897 9.647574077261893 12.074076679230071 8.561939291412406 0 0 0
667 223 3 -1.1794 12.154701510309849 10.886249341858626 9.118611175334024 0 0 0
668 223 2 0.5897 13.003245372944143 11.308626277194715 8.985183674031548 0 0 0
669 223 2 0.5897 11.988439537675964 10.972919575062171 10.057268247200021 0 0 0
670 224 3 -1.1794 14.62713555226806 12.301513509956553 9.256092404166024 0 0 0
671 224 2 0.5897 15.551931133170855 12.094490739431691 9.121457450829686 0 0 0
672 224 2 0.5897 14.533006725744212 12.372899418859049 10.205974358338972 0 0 0
703 235 3 -1.1794 8.839412030153905 15.185467982000583 8.577171775281526 0 0 0
705 235 2 0.5897 7.900778372909428 15.110758965367431 8.749270174682117 0 0 0
708 236 2 0.5897 11.833389777979615 15.894585327977564 9.604924018623732 0 0 0
709 237 3 -1.1794 15.040808504078546 15.184554364949594 9.188201175779382 0 0 0
710 237 2 0.5897 14.798302063615392 14.305361362897893 8.897611853827783 0 0 0
711 237 2 0.5897 14.951630177402366 15.155582048493324 10.140797473923094 0 0 0
907 303 3 -1.1794 13.05772193127651 9.251236789912946 12.08712046112451 0 0 0
908 303 2 0.5897 13.745798345235597 8.968718215103438 11.484653616417312 0 0 0
909 303 2 0.5897 13.522467986894076 9.479313551508504 12.892244214858191 0 0 0
946 316 3 -1.1794 9.209525692716067 11.781503295598176 11.584068622712632 0 0 0
947 316 2 0.5897 8.693391040440247 11.07905043677814 11.188597848268202 0 0 0
948 316 2 0.5897 8.613072248793026 12.529525928872168 11.614703500273867 0 0 0
949 317 3 -1.1794 11.748639797781973 11.497227885799099 11.740835378008239 0 0 0
950 317 2 0.5897 11.944713436087792 10.587471270112571 11.96473248410419 0 0 0
951 317 2 0.5897 10.806169002118285 11.58208319172419 11.884989032134504 0 0 0
952 318 3 -1.1794 14.067640116351505 12.528738841620786 11.829335611880282 0 0 0
953 318 2 0.5897 14.480345991603528 12.293682466352164 12.660391704900045 0 0 0
954 318 2 0.5897 13.189003238400453 12.152762111185714 11.882914601508558 0 0 0
991 331 3 -1.1794 7.606097997094815 14.006245873892288 12.074199729954188 0 0 0
992 331 2 0.5897 8.398250477730686 14.409263304229748 11.71880763002627 0 0 0
994 332 3 -1.1794 14.489963542211832 15.246997779910476 11.904715656456618 0 0 0
995 332 2 0.5897 14.118577238370683 14.365710474996602 11.945172685552608 0 0 0
996 332 2 0.5897 15.331904483048799 15.173482471488217 12.354118455882189 0 0 0
1195 399 3 -1.1794 8.003480445830823 8.218638224768453 15.096008428875784 0 0 0
1196 399 2 0.5897 8.397368019357831 7.454954789427912 14.674258606469749 0 0 0
1199 400 2 0.5897 13.201972027957284 7.393773407079697 14.912442651487698 0 0 0
1201 401 3 -1.1794 14.812651905469805 9.511728314525856 15.039038736967388 0 0 0
1234 412 3 -1.1794 10.170723058177938 13.098094812989677 14.261977759942859 0 0 0
1235 412 2 0.5897 10.809045662768812 12.705012694444546 14.85717852595582 0 0 0
1236 412 2 0.5897 9.733924683776122 12.35176065777482 13.851582167369228 0 0 0
1237 413 3 -1.1794 12.468902956122134 12.164885928356266 15.532064930735725 0 0 0
1238 413 2 0.5897 12.581705583216248 12.482533596212972 16.42794850738428 0 0 0
1239 413 2 0.5897 13.35291870714655 12.16306704618994 15.164989026573114 0 0 0
1240 414 3 -1.1794 14.94235817960442 12.084762750313693 14.394498917331958 0 0 0
1242 414 2 0.5897 14.91345824463517 11.137738512443983 14.530667338215135 0 0 0
1273 425 3 -1.1794 8.725964842318607 15.501155312067667 14.883145452824328 0 0 0
1274 425 2 0.5897 7.799851500597957 15.27949130204384 14.980157590214397 0 0 0
1275 425 2 0.5897 9.154305577829348 14.665888230564796 14.695830946044039 0 0 0
1276 426 3 -1.1794 12.440449418959107 15.305320056951523 15.428368739394001 0 0 0
1277 426 2 0.5897 12.122710332338357 14.438393363737774 15.175956687049625 0 0 0
1279 427 3 -1.1794 15.162246411359108 15.744629575394123 15.124496295924938 0 0 0
1281 427 2 0.5897 14.27021709498411 15.41681632956343 15.238755123521317 0 0 0
9030 0 1 0 10.397438878440775 9.650432659114847 14.062512474922743 0 0 0
1280 427 2 0.5897 15.557472348636763 15.672740000707263 15.993323246143634 0 0 0
627 209 2 0.5897 15.534364209392967 8.706966894770575 9.828000788150213 0 0 0
1241 414 2 0.5897 15.86381591933083 12.31601889354729 14.511409612097921 0 0 0
628 210 3 -1.1794 17.957667853196355 9.050155173620604 9.618453052256903 0 0 0
629 210 2 0.5897 18.27971542926723 8.284102002313666 9.143395100784748 0 0 0
630 210 2 0.5897 18.268052825258824 8.924426817431808 10.515161731808929 0 0 0
631 211 3 -1.1794 21.029060921045108 8.569155451068529 8.186075825831168 0 0 0
632 211 2 0.5897 20.530293300976854 9.380548109234454 8.281494290168805 0 0 0
633 211 2 0.5897 21.927389421315187 8.811868112140983 8.410415614388137 0 0 0
673 225 3 -1.1794 17.29146081731505 11.614089703386801 9.08538245009739 0 0 0
674 225 2 0.5897 17.717460687331624 12.024915437853783 9.83769768388463 0 0 0
675 225 2 0.5897 17.007120562119425 10.758939157638531 9.4080278235473 0 0 0
676 226 3 -1.1794 19.950175449433154 11.06252919004806 8.820223730184823 0 0 0
677 226 2 0.5897 19.004228057958457 11.152219263091055 8.704582029270858 0 0 0
678 226 2 0.5897 20.321451081481346 11.807324337202724 8.347289771658213 0 0 0
713 238 2 0.5897 20.108432209084107 15.979919466227136 7.290938488901665 0 0 0
910 304 3 -1.1794 18.78775543532158 8.068895853957919 12.230579136636027 0 0 0
912 304 2 0.5897 18.47548436050005 8.337851937868928 13.094512755675119 0 0 0
913 305 3 -1.1794 20.555580508610507 10.080687063960417 12.026946307730823 0 0 0
914 305 2 0.5897 19.99595431156072 9.316889684316937 12.167174553096153 0 0 0
915 305 2 0.5897 20.573897081822622 10.193543943114769 11.076599165911706 0 0 0
955 319 3 -1.1794 18.332072169601233 12.829561581818073 11.84975739782367 0 0 0
956 319 2 0.5897 19.28254860239842 12.842266693758651 11.737215603153551 0 0 0
957 319 2 0.5897 18.20270932172832 12.61982508224811 12.77469477185206 0 0 0
958 320 3 -1.1794 21.002019182558428 12.718787234570405 12.569344943872416 0 0 0
959 320 2 0.5897 20.78896121620399 12.78021413531454 13.5005082230952 0 0 0
960 320 2 0.5897 20.845530726673463 11.800920115021405 12.347391435865319 0 0 0
962 321 2 0.5897 22.449950455683936 11.61446605970142 11.577917752128926 0 0 0
997 333 3 -1.1794 17.10249377008841 15.199724188324968 12.434884021369346 0 0 0
998 333 2 0.5897 17.569250088323358 14.463188139505867 12.040059048838097 0 0 0
1000 334 3 -1.1794 21.567066686707314 15.350353306010398 12.444700738771674 0 0 0
1001 334 2 0.5897 21.416535091006033 14.407769902987509 12.373225873202486 0 0 0
1002 334 2 0.5897 21.145067579440408 15.599097225522875 13.267060203608692 0 0 0
1005 335 2 0.5897 23.21090082675682 15.448346920228646 11.617900353198875 0 0 0
1202 401 2 0.5897 15.656763236696959 9.098640893402179 14.85719615661126 0 0 0
1204 402 3 -1.1794 17.43432310358836 8.547922677934766 14.497823748104281 0 0 0
1205 402 2 0.5897 18.06651030259527 8.985052825677645 15.068339784148595 0 0 0
1206 402 2 0.5897 17.485408570643372 7.624825698822048 14.745848886956072 0 0 0
1207 403 3 -1.1794 20.95973463474397 8.78511001168839 15.122914481839802 0 0 0
1208 403 2 0.5897 21.8599938303685 8.742709621281628 14.800474627249173 0 0 0
1243 415 3 -1.1794 17.677300920230998 12.403157066762972 14.597366304409597 0 0 0
1244 415 2 0.5897 18.57167162426118 12.095737348380409 14.7451026454358 0 0 0
1245 415 2 0.5897 17.702875687395693 13.333099002983817 14.822723342444188 0 0 0
1246 416 3 -1.1794 20.342814195496913 11.815747418035455 14.948678353652193 0 0 0
1247 416 2 0.5897 20.612132544241277 10.897386220259083 14.966347324039162 0 0 0
1282 428 3 -1.1794 18.134185928827424 15.212481835604704 14.950981260596203 0 0 0
1283 428 2 0.5897 17.721753739482207 15.375714340034005 14.10275561155429 0 0 0
1284 428 2 0.5897 19.073737119116235 15.25722146420879 14.773572763347227 0 0 0
1285 429 3 -1.1794 20.912779918360794 15.577014071508897 15.057856988272658 0 0 0
1286 429 2 0.5897 21.671076244727544 14.99386194037445 15.091801890047801 0 0 0
9034 0 1 0 22.225392175579774 13.487691251970846 9.156849889090228 0 0 0
9059 0 1 0 18.715168755298144 15.147337268778625 9.473268734317394 0 0 0
9061 0 1 0 16.213717164626328 10.381828528363679 11.975870034933003 0 0 0
1249 417 3 -1.1794 23.151746622756903 11.455046986691414 15.09632221517594 0 0 0
1288 430 3 -1.1794 23.12992157871687 14.086988872240177 15.028644597261152 0 0 0
714 238 2 0.5897 21.27624062328697 15.56387864645176 8.159862411838228 0 0 0
634 212 3 -1.1794 23.672214497484823 9.093609304673915 8.772170559022554 0 0 0
635 212 2 0.5897 23.898816182519763 8.223891844831396 8.442814913768684 0 0 0
636 212 2 0.5897 23.98434709243143 9.096391900724063 9.677044778429739 0 0 0
637 213 3 -1.1794 26.671953009592148 8.888700691241356 9.268533698629938 0 0 0
638 213 2 0.5897 26.371575741111034 9.719841161530672 8.90082280241348 0 0 0
639 213 2 0.5897 26.873014055552705 9.08938152453141 10.182609313059967 0 0 0
640 214 3 -1.1794 29.37757780944765 9.292483431290336 9.825581199647475 0 0 0
641 214 2 0.5897 29.514664014841756 10.167035272872615 9.461440395914597 0 0 0
642 214 2 0.5897 28.734241838234464 8.888250517872198 9.243389892926483 0 0 0
679 227 3 -1.1794 24.996944004752162 11.319456249130177 8.743210848434662 0 0 0
680 227 2 0.5897 24.442637106372793 10.545618336849444 8.642460151155358 0 0 0
681 227 2 0.5897 24.58183974562387 11.822426841844278 9.443882589457708 0 0 0
682 228 3 -1.1794 28.18662765954165 11.718143007262821 8.171770640657192 0 0 0
683 228 2 0.5897 27.70784150571891 11.537465268600943 8.980691171517714 0 0 0
685 229 3 -1.1794 30.32275730765405 12.685552150036347 9.485274418319708 0 0 0
686 229 2 0.5897 31.122186980389355 12.371391418617621 9.062841903006387 0 0 0
687 229 2 0.5897 29.624288963791187 12.470707582881706 8.867035925963554 0 0 0
715 239 3 -1.1794 24.725024152516575 15.798412028212311 8.098194585043455 0 0 0
716 239 2 0.5897 24.369223531143177 15.405928156309262 7.300952938919463 0 0 0
717 239 2 0.5897 24.292281577391297 15.328291755475155 8.8109025475043 0 0 0
718 240 3 -1.1794 27.3811860296577 15.251537553422775 8.203261899021104 0 0 0
719 240 2 0.5897 27.41207540220577 15.016028918529416 9.130523168018218 0 0 0
720 240 2 0.5897 26.461098995413792 15.457806346177515 8.038565384395666 0 0 0
721 241 3 -1.1794 30.14056050921591 15.263509265822034 8.915779732167577 0 0 0
722 241 2 0.5897 29.250532498257353 15.13789137887225 8.58668531278863 0 0 0
723 241 2 0.5897 30.549004080038046 14.401301834685292 8.838287159791593 0 0 0
916 306 3 -1.1794 24.49842470956298 8.743963756615335 11.981182968726063 0 0 0
917 306 2 0.5897 23.855749712179993 9.449803913671518 11.910533835760887 0 0 0
918 306 2 0.5897 23.9762690145287 7.960233801316872 12.1525095540878 0 0 0
919 307 3 -1.1794 27.18938843157978 8.901763267347318 11.97585614871286 0 0 0
920 307 2 0.5897 27.514578569374667 8.014097731844702 11.82574577819379 0 0 0
921 307 2 0.5897 26.236539903871442 8.810709109477948 11.980415627004092 0 0 0
922 308 3 -1.1794 30.091657246107985 9.30157892270244 12.818777724409538 0 0 0
923 308 2 0.5897 29.768990330639706 10.198656831992082 12.904627700120937 0 0 0
924 308 2 0.5897 29.984778938723288 9.095944586252307 11.890055698098172 0 0 0
961 321 3 -1.1794 23.20937909806994 11.174665779850457 11.195718852743493 0 0 0
963 321 2 0.5897 23.96159736281337 11.671226157138445 11.517941682746347 0 0 0
964 322 3 -1.1794 27.6200942637433 11.450367618638275 10.921923344009075 0 0 0
965 322 2 0.5897 28.479339604311395 11.733764456687194 11.234358260365493 0 0 0
966 322 2 0.5897 27.557663219415467 10.533582799562152 11.189952875948272 0 0 0
967 323 3 -1.1794 30.036015717512424 11.975614567993112 12.100744403709374 0 0 0
968 323 2 0.5897 30.591291908631003 12.05110910756302 11.324727742601468 0 0 0
969 323 2 0.5897 29.963399681643054 12.870770308972963 12.43188731466247 0 0 0
1003 335 3 -1.1794 23.851091654135715 15.804931536071793 11.002079782582397 0 0 0
1004 335 2 0.5897 24.03263116041937 16.68637385191209 11.328169833383615 0 0 0
1006 336 3 -1.1794 27.518942741509484 14.652654012680413 10.923236516848116 0 0 0
1007 336 2 0.5897 27.264125687582382 13.93206959254778 11.499481557650414 0 0 0
1008 336 2 0.5897 28.345325903635764 14.970254707191273 11.287177332883793 0 0 0
1009 337 3 -1.1794 30.271457754068177 14.770019118065091 11.7943461064787 0 0 0
1010 337 2 0.5897 30.2883104296223 14.479837604570413 10.882346894213518 0 0 0
1011 337 2 0.5897 30.348197231070245 15.722833972638275 11.744477311347199 0 0 0
1210 404 3 -1.1794 23.732724302698777 8.746515701725984 14.937128643652523 0 0 0
1212 404 2 0.5897 23.654377413804575 9.62213539059952 14.55846809206367 0 0 0
1213 405 3 -1.1794 26.299996296389573 9.52396635871611 14.428656804450627 0 0 0
1214 405 2 0.5897 25.61430902659843 8.85613623698844 14.420403422248452 0 0 0
1215 405 2 0.5897 26.715663819068862 9.451776248158554 13.569446611739082 0 0 0
1216 406 3 -1.1794 32.06236795392866 8.959280806466781 14.91185705636697 0 0 0
1217 406 2 0.5897 31.404607471131506 8.80771373569355 14.233173875386454 0 0 0
1218 406 2 0.5897 31.825105919652273 9.805420532939104 15.29131255495787 0 0 0
1250 417 2 0.5897 24.06502549559344 11.521990805855053 15.375019490383412 0 0 0
1252 418 3 -1.1794 25.722154582595834 11.789015360882805 15.87291168468625 0 0 0
1253 418 2 0.5897 26.29789601041291 12.553701264796931 15.86965375262941 0 0 0
1254 418 2 0.5897 26.257284205181193 11.084149556754731 15.508172130757996 0 0 0
1289 430 2 0.5897 23.13119700812948 13.157681406499922 14.79925870501508 0 0 0
1293 431 2 0.5897 27.65557575496037 14.573903540341899 15.519294335445617 0 0 0
1294 432 3 -1.1794 28.366623389694215 15.75826787089516 13.78753661313806 0 0 0
1295 432 2 0.5897 29.11927383845497 15.52338557341568 13.244784816653443 0 0 0
9044 0 1 0 25.3554382583229 12.984510838102667 12.624838360329953 0 0 0
9065 0 1 0 35.96364517967659 13.231271722079196 9.020916991181767 0 0 0
643 215 3 -1.1794 33.32816682897286 8.988378653107437 8.988389720568401 0 0 0
644 215 2 0.5897 33.340203403828596 8.080565037688714 8.685138272623687 0 0 0
645 215 2 0.5897 32.963273085133515 8.941396194769196 9.872062217720847 0 0 0
646 216 3 -1.1794 35.9918754128888 8.518716906802185 9.27925661874536 0 0 0
647 216 2 0.5897 35.07771671606178 8.734515874077623 9.094929298498032 0 0 0
648 216 2 0.5897 36.45722874019952 8.735461740633736 8.471358221594857 0 0 0
649 217 3 -1.1794 38.79003286906392 8.58355475190229 8.407353912616903 0 0 0
651 217 2 0.5897 38.430319170236004 8.819905911572967 9.262325280697935 0 0 0
688 230 3 -1.1794 32.96370646554164 11.966281497059567 9.176847156029789 0 0 0
689 230 2 0.5897 33.05463226056781 11.025213474236853 9.027330125730836 0 0 0
690 230 2 0.5897 33.06779136839898 12.070164613342532 10.12268356233525 0 0 0
692 231 2 0.5897 39.08913546625694 13.11988621401251 8.856779826020235 0 0 0
725 242 2 0.5897 33.37577227717597 13.64830444559552 7.471231728485587 0 0 0
726 242 2 0.5897 34.022763755353054 14.907513972745132 8.007598245101752 0 0 0
727 243 3 -1.1794 39.17530662893488 14.977771941665775 8.589874337845103 0 0 0
729 243 2 0.5897 39.0419349007343 14.886813156272654 7.646385908255626 0 0 0
925 309 3 -1.1794 32.84363324529711 8.378064644436629 11.726321734415368 0 0 0
926 309 2 0.5897 33.6256134812309 8.928558190084159 11.767499868916255 0 0 0
927 309 2 0.5897 32.22982891738839 8.787051964085595 12.336408184951567 0 0 0
928 310 3 -1.1794 35.30829206436575 9.58242876914134 11.838135508325399 0 0 0
929 310 2 0.5897 35.698398820509006 8.929232425420585 11.257288603652029 0 0 0
930 310 2 0.5897 35.48792314061496 9.257009128567308 12.720216385120786 0 0 0
931 311 3 -1.1794 39.02344555155783 9.442800296798005 11.5700182682116 0 0 0
933 311 2 0.5897 38.91465040092055 9.24061078446931 12.49927329856504 0 0 0
970 324 3 -1.1794 33.337557857233605 11.398179387497068 11.933836774505384 0 0 0
971 324 2 0.5897 34.21149248398802 11.015068807684411 11.858362168249554 0 0 0
972 324 2 0.5897 33.17259757404888 11.435883288094407 12.87596118175029 0 0 0
973 325 3 -1.1794 36.17479048047512 12.01191071037992 11.74372202929787 0 0 0
974 325 2 0.5897 35.76686484810719 12.521913079289654 11.043917695581294 0 0 0
975 325 2 0.5897 36.000013249862754 11.100397340082413 11.509567844353592 0 0 0
976 326 3 -1.1794 38.808435445296396 12.159225699132978 11.875461241922626 0 0 0
978 326 2 0.5897 37.852140727380686 12.180171152315506 11.839492181622003 0 0 0
1012 338 3 -1.1794 33.395587357894755 14.274113231754736 12.886407529195667 0 0 0
1013 338 2 0.5897 33.5859124528806 13.36189180454079 13.105179610593263 0 0 0
1015 339 3 -1.1794 36.0459016271018 15.372595639599028 12.015806377332117 0 0 0
1016 339 2 0.5897 35.30441937469344 14.77087968413747 12.081943873154767 0 0 0
1017 339 2 0.5897 36.673284939133524 15.052498591274874 12.664003901711924 0 0 0
1219 407 3 -1.1794 36.060612344415865 8.788261851218486 14.247060108777772 0 0 0
1220 407 2 0.5897 35.86216030848745 9.378454199342208 14.974055053245586 0 0 0
1221 407 2 0.5897 35.94135438689386 7.910922831228447 14.610771097911165 0 0 0
1223 408 2 0.5897 37.93515836862106 8.705701663445591 14.141098148173791 0 0 0
1255 419 3 -1.1794 33.46115940542311 11.898082475459137 14.632909739355368 0 0 0
1256 419 2 0.5897 34.14417775137789 11.290686897520603 14.917142763673022 0 0 0
1258 420 3 -1.1794 38.94338249204632 11.551888491967098 14.568049567795669 0 0 0
1298 433 2 0.5897 33.32021974413906 15.265950396027636 14.546414781752109 0 0 0
1300 434 3 -1.1794 35.73145427001311 14.997792891885226 14.856628526002545 0 0 0
1301 434 2 0.5897 35.40325217025632 15.074391189550314 13.960722306672091 0 0 0
1302 434 2 0.5897 35.18251129750621 15.594688169851654 15.365165167537619 0 0 0
1020 340 2 0.5897 39.057339908907736 13.955250882716069 11.757203391932157 0 0 0
1222 408 3 -1.1794 38.88209719660456 8.823167626801872 14.216864368277642 0 0 0
1224 408 2 0.5897 39.05324140656598 8.791983563452675 15.15812370159439 0 0 0
1014 338 2 0.5897 32.45374342411745 14.288621241885554 12.716255814304565 0 0 0
1257 419 2 0.5897 32.95636043665059 12.079604643702988 15.425664176360167 0 0 0
1260 420 2 0.5897 39.04358695074304 12.006387493400208 13.731615712232019 0 0 0
1305 435 2 0.5897 38.40215384454182 15.14597646583727 14.551408737377308 0 0 0
9008 0 1 0 46.94891405695823 8.503198585660694 15.598976825736809 0 0 0
691 231 3 -1.1794 39.19591561618543 12.222568048160968 9.172453682476045 0 0 0
1018 340 3 -1.1794 39.21660839766418 14.899091520743202 11.751538644877119 0 0 0
1019 340 2 0.5897 38.90049645789139 15.190685183014324 10.896389972464684 0 0 0
650 217 2 0.5897 39.738881579895065 8.607934296481492 8.53114286961091 0 0 0
652 218 3 -1.1794 41.49421073037484 8.723357789724561 8.415354131048781 0 0 0
653 218 2 0.5897 41.98388079167607 8.196779101907785 9.047153123044161 0 0 0
654 218 2 0.5897 41.72981211656764 9.627614357093686 8.622824473500907 0 0 0
657 219 2 0.5897 45.03992556717632 10.181424389934197 8.080179816521696 0 0 0
693 231 2 0.5897 39.01595812959832 12.275364193718788 10.111101498617993 0 0 0
694 232 3 -1.1794 41.883043171965674 11.499847093563691 8.92795885822362 0 0 0
695 232 2 0.5897 40.93158801489815 11.602134920116136 8.950367658454137 0 0 0
696 232 2 0.5897 42.15118495576978 11.547219604900041 9.845612215180967 0 0 0
728 243 2 0.5897 40.114733778736905 15.134539922106745 8.685438054565989 0 0 0
730 244 3 -1.1794 41.54430521222936 15.633759304954012 9.091255383457593 0 0 0
731 244 2 0.5897 42.25707237490829 15.811909598194953 8.477694172768887 0 0 0
732 244 2 0.5897 41.9831664961524 15.348190757490379 9.892556848150155 0 0 0
733 245 3 -1.1794 46.22425668426041 15.756464740014197 9.83627939762578 0 0 0
734 245 2 0.5897 0.0853702460613448 15.384453898025583 9.645692664369651 1 0 0
735 245 2 0.5897 45.98643033054325 15.387641521087293 10.68694967228069 0 0 0
932 311 2 0.5897 39.9595750401251 9.327066637588109 11.407232498904698 0 0 0
934 312 3 -1.1794 41.81404869452613 9.148083819318641 11.643029955624685 0 0 0
935 312 2 0.5897 42.19751800298554 10.024882735416147 11.622838726977392 0 0 0
936 312 2 0.5897 42.02459124309885 8.81408994089493 12.515011894222877 0 0 0
937 313 3 -1.1794 45.58848337951639 10.336762338742224 12.962206348315547 0 0 0
938 313 2 0.5897 46.340372356677 9.760137849150661 12.826563223649536 0 0 0
939 313 2 0.5897 45.585810208147024 10.510216367028642 13.903556630414444 0 0 0
977 326 2 0.5897 39.043575043760555 11.305082495874894 11.512996489634762 0 0 0
979 327 3 -1.1794 42.20896537877255 11.865801968920096 11.636420114734305 0 0 0
980 327 2 0.5897 42.32095750475198 11.762534577128275 12.581420416510431 0 0 0
981 327 2 0.5897 41.88641860901187 12.760637438090221 11.529345395438446 0 0 0
982 328 3 -1.1794 44.91001477350222 12.709616875100483 11.652748229308683 0 0 0
983 328 2 0.5897 43.95435286919036 12.6562608126775 11.662510841818806 0 0 0
984 328 2 0.5897 45.20072670541581 11.875450588961957 12.021374135011262 0 0 0
1021 341 3 -1.1794 41.93748233269613 14.510505668110518 11.65460566625282 0 0 0
1022 341 2 0.5897 41.00973090230614 14.746060168235402 11.649783645471354 0 0 0
1023 341 2 0.5897 42.313117379386924 15.02932468620326 12.365912223551149 0 0 0
1024 342 3 -1.1794 46.22181564578945 14.945250238625846 12.625209343263068 0 0 0
1025 342 2 0.5897 0.1247975365885523 14.808902067193817 12.338391055587786 1 0 0
1026 342 2 0.5897 45.75276847225571 14.169349836859688 12.318280665728931 0 0 0
1225 409 3 -1.1794 41.79136394134192 9.009270931257246 14.60199346370326 0 0 0
1226 409 2 0.5897 41.942199366693934 8.945786266590702 15.545100171371558 0 0 0
1227 409 2 0.5897 40.94489453520226 8.583831815972726 14.465161621203483 0 0 0
1259 420 2 0.5897 39.001901650360495 10.622902496330509 14.344907485417384 0 0 0
1261 421 3 -1.1794 42.17408165499233 11.661431939417518 14.32138286867628 0 0 0
1262 421 2 0.5897 41.33725455234079 11.99371095682482 14.646256566200847 0 0 0
1263 421 2 0.5897 42.153462401084816 10.725058426863407 14.518895911216767 0 0 0
1264 422 3 -1.1794 45.3599301854793 11.639620176980907 15.222082388511426 0 0 0
1265 422 2 0.5897 45.48435368024948 12.586138230630395 15.291754860317818 0 0 0
1266 422 2 0.5897 44.471652058045926 11.538875225620894 14.879964990668343 0 0 0
1304 435 2 0.5897 38.83378658716203 15.844233509459494 13.279392007499753 0 0 0
1306 436 3 -1.1794 43.02183317660134 16.02415744961775 13.673034898971842 0 0 0
1307 436 2 0.5897 43.57360284529365 15.481551855960138 14.236383186232587 0 0 0
1309 437 3 -1.1794 44.687788082641305 14.471723644382177 15.281178404035073 0 0 0
1310 437 2 0.5897 45.45044738442232 14.674226367362987 14.739351998371685 0 0 0
9021 0 1 0 44.47990095406997 8.410355173454933 9.93044021847498 0 0 0
736 246 3 -1.1794 2.1037111620611033 19.131022847290126 9.61108098153027 0 0 0
737 246 2 0.5897 1.1742998093736146 19.298933951129815 9.766749486201457 0 0 0
738 246 2 0.5897 2.346837068581474 18.489680475259387 10.278765796590122 0 0 0
739 247 3 -1.1794 5.967209990724994 19.03589908035999 8.566460620940255 0 0 0
740 247 2 0.5897 6.393129087808011 18.61409974273809 7.820196515030145 0 0 0
741 247 2 0.5897 5.3029449289508985 18.40781101649372 8.850166759185147 0 0 0
778 260 3 -1.1794 3.563726490483113 21.251180106823565 8.371277455340701 0 0 0
779 260 2 0.5897 3.0615586856805863 20.553256088277564 8.791945284256762 0 0 0
780 260 2 0.5897 3.212866242045736 22.058888587887648 8.746425415369098 0 0 0
781 261 3 -1.1794 6.0439709501297 21.537254532088294 9.697618648445907 0 0 0
782 261 2 0.5897 6.2868700059235705 20.656133913468953 9.4132624224466 0 0 0
783 261 2 0.5897 5.144984201680334 21.649810049034624 9.38877242138285 0 0 0
1027 343 3 -1.1794 2.290300593855139 17.573448110083977 12.072899823610422 0 0 0
1028 343 2 0.5897 3.0811652893508015 17.913990020935024 12.490987049586158 0 0 0
1029 343 2 0.5897 2.303710033042335 16.63526132558355 12.262265048051596 0 0 0
1030 344 3 -1.1794 4.872263913797262 18.521824760848013 12.698319048968305 0 0 0
1031 344 2 0.5897 5.410963094290453 17.7375716074653 12.593523837495782 0 0 0
1032 344 2 0.5897 5.439147561924296 19.241269394746258 12.420336537128257 0 0 0
1072 358 3 -1.1794 2.874194090619856 21.22414213269453 12.051141148395377 0 0 0
1073 358 2 0.5897 2.996112333913465 20.907276905769066 12.94610720395859 0 0 0
1074 358 2 0.5897 3.168457660586237 20.500387076565953 11.49813173259581 0 0 0
1075 359 3 -1.1794 6.4051481672464226 20.665968676080066 12.166358804350782 0 0 0
1076 359 2 0.5897 6.901891544881598 21.27785548728968 12.709564632726776 0 0 0
1077 359 2 0.5897 6.252892622144843 21.139941990010094 11.348800652559573 0 0 0
1312 438 3 -1.1794 5.383784172953124 19.055722661612283 15.379698418745887 0 0 0
1314 438 2 0.5897 5.334958301287146 18.702420841973645 14.49142644285543 0 0 0
1354 452 3 -1.1794 3.546257807164518 20.779727854593432 14.689326693139144 0 0 0
1355 452 2 0.5897 4.102536862012095 20.044412896133853 14.946420854027366 0 0 0
1356 452 2 0.5897 3.202811588357737 21.121010110524647 15.515040302747224 0 0 0
1949 650 2 0.5897 45.47948469502747 21.33595692328591 19.84284569499797 0 0 0
5141 1714 2 0.5897 2.309278537053366 23.108233330114953 11.920681317448778 0 0 0
5459 1820 2 0.5897 6.045699017640457 22.4594969781107 14.67017848502981 0 0 0
9062 0 1 0 7.622568624726345 17.325593625342464 11.082546404455917 0 0 0
4826 1609 2 0.5897 6.305798221012448 23.449016058049168 9.595113510604605 0 0 0
704 235 2 0.5897 9.041320421174088 16.10626239630822 8.743317447329943 0 0 0
706 236 3 -1.1794 12.56729312723484 16.509041914292084 9.61272676865665 0 0 0
707 236 2 0.5897 13.32257832919521 15.98415143992857 9.34764715531818 0 0 0
742 248 3 -1.1794 9.797934586399021 17.713226330959237 8.35212693069348 0 0 0
743 248 2 0.5897 9.333311835690965 17.71876014686063 7.5152715017550245 0 0 0
745 249 3 -1.1794 12.617594001230938 18.916634624505136 8.58774564925316 0 0 0
746 249 2 0.5897 12.638307384077399 18.114936570519596 9.110319207508068 0 0 0
747 249 2 0.5897 12.608213389992802 19.623554695510894 9.233042371027873 0 0 0
748 250 3 -1.1794 15.318772442534295 18.07652397087789 8.75208570479618 0 0 0
749 250 2 0.5897 15.395766947453328 17.134334640091925 8.601806444394711 0 0 0
750 250 2 0.5897 14.550267566031957 18.338400003482864 8.245080898658564 0 0 0
784 262 3 -1.1794 11.846607768783693 21.58457228638749 9.02550675112497 0 0 0
785 262 2 0.5897 12.69269130074349 21.53957265396701 8.580142199507266 0 0 0
786 262 2 0.5897 11.252136480874135 21.089309041139487 8.461990949856588 0 0 0
787 263 3 -1.1794 14.490104781098623 21.501174070888275 8.277882124913697 0 0 0
788 263 2 0.5897 14.715618685355858 20.679988351613265 7.840812558381416 0 0 0
789 263 2 0.5897 14.896101304797616 21.432490055683544 9.141990004202457 0 0 0
1033 345 3 -1.1794 9.363946283959233 19.25160072083531 12.741675190176649 0 0 0
1034 345 2 0.5897 9.43230945322176 18.71499294987701 11.95198510829486 0 0 0
1035 345 2 0.5897 9.476327361458155 18.63248800209774 13.462995062659902 0 0 0
1036 346 3 -1.1794 12.583793866983353 18.835755443770253 12.21393540062046 0 0 0
1037 346 2 0.5897 12.987705882235423 18.186156977112965 11.638514890306135 0 0 0
1038 346 2 0.5897 12.443561186633827 18.371283578824926 13.039061179901799 0 0 0
1039 347 3 -1.1794 15.314454447408336 17.7339454342164 11.486655230287512 0 0 0
1040 347 2 0.5897 15.5584860690156 17.72616427856842 10.561117608071049 0 0 0
1041 347 2 0.5897 14.905962957658142 16.88097292134003 11.634318607142879 0 0 0
1078 360 3 -1.1794 8.967493303616852 20.982145315707815 9.831652287481147 0 0 0
1079 360 2 0.5897 8.171332176346738 21.493584153450232 9.975838620988323 0 0 0
1080 360 2 0.5897 9.300856475662844 20.804011863974864 10.711066609455825 0 0 0
1081 361 3 -1.1794 11.156229695861649 21.209426180580625 11.740900650608804 0 0 0
1082 361 2 0.5897 11.222044346192225 21.233735791918793 10.7862754144052 0 0 0
1083 361 2 0.5897 11.340363848704682 20.29873257619598 11.971038976829368 0 0 0
1084 362 3 -1.1794 14.852814337732907 20.406008163578015 10.901495563793139 0 0 0
1085 362 2 0.5897 15.00551000693165 19.478191842460536 11.080584292533254 0 0 0
1086 362 2 0.5897 14.073591938239197 20.624060137729337 11.412863962527874 0 0 0
1315 439 3 -1.1794 8.97512094697266 18.23563344459824 15.247056698973784 0 0 0
1316 439 2 0.5897 9.90829800908512 18.30924252436606 15.447042035295034 0 0 0
1317 439 2 0.5897 8.82673930848654 17.296495366465916 15.13644711579108 0 0 0
1318 440 3 -1.1794 11.783009319253262 17.934659604415803 14.681166229484525 0 0 0
1319 440 2 0.5897 11.816663191174555 16.98532343267057 14.79889531783916 0 0 0
1320 440 2 0.5897 12.612086090557334 18.250576619759546 15.040415488482266 0 0 0
1321 441 3 -1.1794 14.453885211027153 18.673700406348445 14.266407481465494 0 0 0
1322 441 2 0.5897 14.602110982684643 19.045902947014305 13.397082198106968 0 0 0
1357 453 3 -1.1794 8.059235596264804 21.505220617829707 14.454432187039686 0 0 0
1358 453 2 0.5897 8.846579870667874 22.024842914931583 14.292217718637039 0 0 0
1359 453 2 0.5897 8.355402138491216 20.596745815697325 14.397945231125812 0 0 0
1360 454 3 -1.1794 11.075379093832227 21.012373548377777 14.446349734994586 0 0 0
1361 454 2 0.5897 10.939052305572945 21.031946425441337 13.499109215349122 0 0 0
1362 454 2 0.5897 11.4082464493115 20.132426535656062 14.622771245911723 0 0 0
1363 455 3 -1.1794 14.23388925266928 21.34787802627373 15.606830365487914 0 0 0
1364 455 2 0.5897 14.73748935173311 20.55794451756534 15.410299956959642 0 0 0
1365 455 2 0.5897 14.810284778513015 22.06904624535373 15.354013129188914 0 0 0
5148 1716 2 0.5897 11.282540944431437 23.03233979393195 11.66519897732231 0 0 0
5465 1822 2 0.5897 12.229706490002284 23.148427588241496 15.13401930444689 0 0 0
9001 0 1 0 13.965677309753953 22.776507372850833 12.825821266745766 0 0 0
9075 0 1 0 10.771653208438165 15.49610647971967 12.21073353930959 0 0 0
2178 726 2 0.5897 36.94830686620514 18.281856690499353 23.061750694179935 0 0 0
1323 441 2 0.5897 14.908279359773955 17.831440389312952 14.247515876672978 0 0 0
4832 1611 2 0.5897 14.158396292282216 23.28028955887949 8.166049776381 0 0 0
4829 1610 2 0.5897 11.606530935094298 23.363892978480777 8.743010008910826 0 0 0
712 238 3 -1.1794 21.01290597289671 16.209529081787093 7.504101609866014 0 0 0
751 251 3 -1.1794 20.699263293210276 18.231338498054395 9.575583361641721 0 0 0
752 251 2 0.5897 21.64411612146102 18.257456713111655 9.726589623172384 0 0 0
753 251 2 0.5897 20.583264339580587 17.568533214919295 8.894800180800317 0 0 0
790 264 3 -1.1794 17.847665778780858 21.58349999090315 8.1685272107835 0 0 0
791 264 2 0.5897 17.73390161657388 21.216222069161745 7.291944901810798 0 0 0
792 264 2 0.5897 17.917412897527484 20.819892538756445 8.74147646846548 0 0 0
793 265 3 -1.1794 20.42996650193814 20.528542949690273 7.892253019313923 0 0 0
794 265 2 0.5897 20.523429928188975 19.942335973514687 8.64315809959438 0 0 0
795 265 2 0.5897 19.57373459643483 20.93896317619634 8.013309647525455 0 0 0
999 333 2 0.5897 17.570536785043238 15.974748303138243 12.12422734230215 0 0 0
1042 348 3 -1.1794 18.466196757042287 17.56199614547701 12.117372725332057 0 0 0
1043 348 2 0.5897 17.97275994677801 17.7625557344939 12.912688916558155 0 0 0
1044 348 2 0.5897 18.131534629042626 18.177945451313082 11.465575509196206 0 0 0
1045 349 3 -1.1794 21.114312629244093 18.02230331048836 12.423179240928265 0 0 0
1046 349 2 0.5897 20.21961955175794 17.946942029628225 12.0914007367538 0 0 0
1047 349 2 0.5897 21.516723038928475 17.177345932280012 12.22231905086018 0 0 0
1087 363 3 -1.1794 17.8873584643922 19.73727783702353 10.511276057690111 0 0 0
1088 363 2 0.5897 18.566319789918033 20.19012807624432 11.011447527098472 0 0 0
1089 363 2 0.5897 17.104960598081732 20.276722624894862 10.625665741988962 0 0 0
1090 364 3 -1.1794 20.299285389710285 20.732565761463157 12.055076098606552 0 0 0
1091 364 2 0.5897 20.68345105208963 19.894283603956946 12.3118481194019 0 0 0
1092 364 2 0.5897 20.60254411506339 21.349576383708424 12.721082028696221 0 0 0
1324 442 3 -1.1794 17.618696387095607 17.752565123750458 14.828443095375667 0 0 0
1325 442 2 0.5897 18.543507039871127 17.998845252684987 14.845857091763238 0 0 0
1326 442 2 0.5897 17.61064397331614 16.831619374783667 15.089261009855814 0 0 0
1327 443 3 -1.1794 20.258969688184465 18.598451388999013 14.965214071619386 0 0 0
1328 443 2 0.5897 20.51481573968693 18.400498835282413 14.064331473496734 0 0 0
1367 456 2 0.5897 17.97196722325382 21.278101675301397 16.251512463662362 0 0 0
1368 456 2 0.5897 18.069167348365077 19.80265564107926 15.926692392312006 0 0 0
1369 457 3 -1.1794 21.250744669150325 21.271564620036408 15.494490818217443 0 0 0
1370 457 2 0.5897 20.630423896153047 20.56114850900468 15.330958072312797 0 0 0
9005 0 1 0 23.254066316480674 22.64709105955364 13.03737139092394 0 0 0
9009 0 1 0 22.47427285018463 22.70256533755144 9.188525916244538 0 0 0
9012 0 1 0 17.47131056824105 21.412588392943054 13.40966412925396 0 0 0
756 252 2 0.5897 22.754932312306128 18.03624303284594 8.342258886740263 0 0 0
1050 350 2 0.5897 22.895080283360066 18.426479423973596 11.974855606906297 0 0 0
1330 444 3 -1.1794 22.857669447447165 17.521696177131314 15.33660661700767 0 0 0
9163 0 1 0 16.38616830999908 23.354410388710182 10.457222430117996 0 0 0
5474 1825 2 0.5897 20.55163100021502 22.925341978440667 14.840067247115758 0 0 0
1095 365 2 0.5897 24.760170500983595 20.23603461731566 11.508130159575744 0 0 0
1374 458 2 0.5897 23.770630578638333 20.779004954453686 14.693892278839652 0 0 0
754 252 3 -1.1794 23.506771610686485 18.0442684906467 8.934631337651885 0 0 0
755 252 2 0.5897 24.017795065552466 17.274593427569243 8.684257104809992 0 0 0
757 253 3 -1.1794 27.05696906743467 17.886043707691584 8.990907848292713 0 0 0
758 253 2 0.5897 27.079839981396105 16.963767141116847 8.735731893132213 0 0 0
759 253 2 0.5897 26.80776944121795 18.350076317585962 8.191654943528189 0 0 0
760 254 3 -1.1794 30.17624436301714 18.059424715312044 8.744037842175148 0 0 0
761 254 2 0.5897 29.270014047394007 18.289386791256526 8.949211173558723 0 0 0
762 254 2 0.5897 30.244485824328592 17.130938697667624 8.96650174893758 0 0 0
796 266 3 -1.1794 24.93634606576334 20.268656531821836 8.254233629147297 0 0 0
797 266 2 0.5897 24.57797664435358 19.38108732030839 8.249320253466122 0 0 0
798 266 2 0.5897 24.751205046284525 20.59735446896784 9.133956542955422 0 0 0
799 267 3 -1.1794 27.42489594388202 21.192937870848777 8.730304232714742 0 0 0
800 267 2 0.5897 26.574101360477425 20.799987932950046 8.535443178268977 0 0 0
801 267 2 0.5897 27.65277764352949 20.854705786799165 9.596272405894743 0 0 0
802 268 3 -1.1794 30.25051229453041 21.858516854763042 8.178368099685756 0 0 0
803 268 2 0.5897 29.4187915248858 21.431812910595248 8.384272175372162 0 0 0
804 268 2 0.5897 30.003276098211717 22.731213172627392 7.872575705309287 0 0 0
1048 350 3 -1.1794 23.786705464084857 18.513858124354925 11.63780660312911 0 0 0
1049 350 2 0.5897 23.688976732486825 18.470859135334287 10.686579062461044 0 0 0
1051 351 3 -1.1794 26.994554870356644 18.203448042695513 11.627005052511416 0 0 0
1052 351 2 0.5897 27.019335530363723 18.01925654935323 10.688020850324428 0 0 0
1053 351 2 0.5897 26.737551922064508 17.37303971206674 12.027758523451093 0 0 0
1054 352 3 -1.1794 29.821751904158948 17.33924729875451 11.862261955816903 0 0 0
1055 352 2 0.5897 29.923988924678305 18.235379415911556 11.541750583859322 0 0 0
1056 352 2 0.5897 28.87494486100218 17.21342215839025 11.925163441468523 0 0 0
1093 365 3 -1.1794 25.011317990133357 20.943068624813698 10.91377298828848 0 0 0
1094 365 2 0.5897 25.88616327791263 21.201205130692465 11.204020731484503 0 0 0
1096 366 3 -1.1794 27.689862551313357 20.89629849178189 11.401148709710865 0 0 0
1097 366 2 0.5897 27.404143267280265 20.009488016494863 11.62061069612892 0 0 0
1098 366 2 0.5897 27.765556695160416 21.340003552251634 12.245913837924176 0 0 0
1099 367 3 -1.1794 30.186053879833015 20.0991480408547 11.422753891178232 0 0 0
1100 367 2 0.5897 29.335228132820532 20.537410051759384 11.406821518705819 0 0 0
1101 367 2 0.5897 30.454779983925366 20.130070672399857 12.340937959548501 0 0 0
1296 432 2 0.5897 28.723928715745508 16.34887140250956 14.450674803036238 0 0 0
1331 444 2 0.5897 22.339721566071844 16.87788512438467 14.853419667706627 0 0 0
1332 444 2 0.5897 23.377317991498703 17.00088192442793 15.948938145399996 0 0 0
1333 445 3 -1.1794 28.144167708336383 19.014878096695917 14.24988568164207 0 0 0
1334 445 2 0.5897 27.789970010028213 18.71792192764883 13.41167755024176 0 0 0
1335 445 2 0.5897 27.858590281677312 19.92563774220585 14.321957170897864 0 0 0
1336 446 3 -1.1794 29.75432278746337 17.328166552134284 15.654510821839573 0 0 0
1337 446 2 0.5897 30.656965502456938 17.64053393641513 15.59210349239276 0 0 0
1338 446 2 0.5897 29.224983535556333 18.05827664919686 15.333619667281582 0 0 0
1372 458 3 -1.1794 24.5476893020937 20.297256950952285 14.977319090437442 0 0 0
1373 458 2 0.5897 24.232478579714357 19.40843982566385 15.141265596264011 0 0 0
1375 459 3 -1.1794 27.276592618282734 21.48505040738791 14.129711682777074 0 0 0
1376 459 2 0.5897 26.3711286273194 21.4929565741315 14.440041021982415 0 0 0
1377 459 2 0.5897 27.615391945638088 22.35122914865053 14.355944508904624 0 0 0
1378 460 3 -1.1794 30.772795055590638 20.774392858558098 14.095615859651828 0 0 0
1379 460 2 0.5897 31.480929424792997 21.2529514434665 14.52661398778019 0 0 0
1380 460 2 0.5897 30.110437621196862 21.44040620933316 13.91138354277938 0 0 0
5477 1826 2 0.5897 25.215284232805125 22.363576161156622 16.128676159402918 0 0 0
9063 0 1 0 25.447551007432477 16.458065725526485 14.029536275020355 0 0 0
4844 1615 2 0.5897 27.66425806489326 22.897315358323098 8.362267224007807 0 0 0
6143 2048 2 0.5897 28.147951308321872 22.538211527920573 21.1645560372588 0 0 0
5164 1722 3 -1.1794 29.274617978459975 22.751597982030475 12.79230779573985 0 0 0
1297 433 3 -1.1794 33.09868530152985 15.925862132293846 15.20343225245349 0 0 0
1303 435 3 -1.1794 38.50129324528036 16.014188109768604 14.160752967811948 0 0 0
9010 0 1 0 32.755942694466526 16.25165790449148 10.478310532772909 0 0 0
763 255 3 -1.1794 33.558676374090666 18.94437153292971 8.607259982654933 0 0 0
764 255 2 0.5897 33.32772054788432 18.53394405427912 7.773928974107727 0 0 0
765 255 2 0.5897 33.45725125960692 18.246653306703767 9.254665627151622 0 0 0
766 256 3 -1.1794 35.28328687192023 16.540589267740096 8.940833658200225 0 0 0
767 256 2 0.5897 35.57541970896454 17.004881506040824 9.725259064147638 0 0 0
768 256 2 0.5897 34.97973188815617 17.231555471012214 8.352061991596017 0 0 0
771 257 2 0.5897 38.69265103731785 17.753991101663463 9.903565738275773 0 0 0
805 269 3 -1.1794 33.1884776904717 21.583562962997103 9.173564665385973 0 0 0
806 269 2 0.5897 33.41542845593339 20.689593154352686 8.917550539713908 0 0 0
807 269 2 0.5897 32.28007759417428 21.69068984762001 8.89149206446469 0 0 0
808 270 3 -1.1794 35.92114343569886 21.680057102594112 10.16086628654494 0 0 0
809 270 2 0.5897 35.94720805763734 21.818275559583128 9.214056691083576 0 0 0
810 270 2 0.5897 34.988573288354594 21.67029825251499 10.376389451650184 0 0 0
812 271 2 0.5897 39.14224573867045 20.54066990478146 9.493972230625266 0 0 0
1057 353 3 -1.1794 32.5053405490264 19.132427933151668 12.455439527086225 0 0 0
1058 353 2 0.5897 33.29425060139942 18.786921816761794 12.037733432726021 0 0 0
1059 353 2 0.5897 31.89978074807997 19.29025620746452 11.73113335986086 0 0 0
1060 354 3 -1.1794 34.844939296467864 18.32185828416931 11.547208943923412 0 0 0
1061 354 2 0.5897 35.35022957187727 19.134635690770743 11.52970138703297 0 0 0
1062 354 2 0.5897 35.181700995505906 17.846225079917527 12.30654848983195 0 0 0
1063 355 3 -1.1794 37.61167347306027 17.67259086757973 11.34228387145661 0 0 0
1065 355 2 0.5897 38.00358455043513 17.94099310268007 12.17330616708033 0 0 0
1102 368 3 -1.1794 33.33296736902424 21.69199541860671 12.021008266490595 0 0 0
1103 368 2 0.5897 32.97870196336856 20.86643331673599 12.35142484946174 0 0 0
1104 368 2 0.5897 33.04833655577467 21.726883484501702 11.107772268413724 0 0 0
1105 369 3 -1.1794 36.01505260798879 20.545173412773835 12.690951665582537 0 0 0
1106 369 2 0.5897 36.2994560036651 20.884450573518272 11.84228354110288 0 0 0
1107 369 2 0.5897 35.20746518840498 21.0222870388111 12.881731648195155 0 0 0
1339 447 3 -1.1794 32.186104740127725 18.4233415010764 15.270979674522978 0 0 0
1340 447 2 0.5897 32.09173959779088 18.774085446083884 14.38536927682886 0 0 0
1341 447 2 0.5897 32.47049632205717 17.518550834564923 15.141723308192734 0 0 0
1342 448 3 -1.1794 36.003620469417015 17.621774379030146 13.885860984882306 0 0 0
1343 448 2 0.5897 36.45819628597958 16.865815443522823 14.257504637339538 0 0 0
1344 448 2 0.5897 36.24579591179115 18.35154620232256 14.455962904079467 0 0 0
1345 449 3 -1.1794 38.15453357425998 18.44934522273024 15.588703361594485 0 0 0
1381 461 3 -1.1794 38.004869247402056 21.773188006256593 14.664415300846391 0 0 0
9076 0 1 0 36.764335695890814 19.590071990949173 7.962445717644613 0 0 0
1064 355 2 0.5897 36.97465219060689 17.00008807495871 11.583482866123866 0 0 0
1346 449 2 0.5897 38.187697974141024 17.565571180682653 15.222539463022281 0 0 0
1382 461 2 0.5897 37.96182378914181 21.01580348494263 14.080679075043541 0 0 0
2214 738 2 0.5897 33.19421356480486 20.593609834532515 22.560250563665267 0 0 0
4202 1401 2 0.5897 18.282646447886606 23.45623569189421 2.490091329490973 0 0 0
1308 436 2 0.5897 42.57605996024406 16.619654393194672 14.27544795069451 0 0 0
769 257 3 -1.1794 39.32342198162913 17.820681722137834 9.186689010647736 0 0 0
811 271 3 -1.1794 39.53027019564007 21.338222073686598 9.13400081176513 0 0 0
770 257 2 0.5897 39.46118363510436 16.916807821715132 8.903377254849643 0 0 0
772 258 3 -1.1794 42.100933349319334 18.73652842292199 8.393066197436237 0 0 0
773 258 2 0.5897 42.31913212512518 18.151606596051078 9.118660860661521 0 0 0
774 258 2 0.5897 41.14409712912535 18.73984547764773 8.366887640700485 0 0 0
775 259 3 -1.1794 45.298956027545394 18.12186741498348 8.667505656959158 0 0 0
776 259 2 0.5897 45.81428744426937 17.423855836685927 9.071791162764583 0 0 0
777 259 2 0.5897 44.564179901060676 18.255300891295228 9.266280773281691 0 0 0
813 271 2 0.5897 39.41261922674686 21.25633166177236 8.187594919792906 0 0 0
814 272 3 -1.1794 42.271543987935395 21.306087425658887 8.82350172188498 0 0 0
815 272 2 0.5897 41.4060256583764 21.54476860962871 9.15537704045101 0 0 0
816 272 2 0.5897 42.207253858637806 20.369368590471417 8.637339013507486 0 0 0
817 273 3 -1.1794 45.11878380660041 21.15210694944899 8.943231037731476 0 0 0
818 273 2 0.5897 45.27637163351268 20.32812076887652 8.482313780016451 0 0 0
819 273 2 0.5897 44.16693977944369 21.252958089340495 8.935890789799938 0 0 0
1066 356 3 -1.1794 43.290961479677726 17.53145779378799 11.07767104640542 0 0 0
1067 356 2 0.5897 43.43151334376136 16.75083361000222 11.613491564075849 0 0 0
1068 356 2 0.5897 42.56373865707309 17.986363074364267 11.502453754965504 0 0 0
1069 357 3 -1.1794 45.730527189426454 18.313702727691084 11.87702102366635 0 0 0
1070 357 2 0.5897 44.99846543043363 18.060020641917678 11.314914387463876 0 0 0
1071 357 2 0.5897 46.41656944171986 17.675905569511755 11.680062115754659 0 0 0
1108 370 3 -1.1794 42.32218667802617 21.278480767008155 11.990402499880597 0 0 0
1109 370 2 0.5897 42.03056804615687 22.067708089258144 11.53399156323018 0 0 0
1110 370 2 0.5897 43.2758086075634 21.292666120310596 11.908935492957054 0 0 0
1111 371 3 -1.1794 45.13049356120029 21.04441616699 12.424513993957474 0 0 0
1112 371 2 0.5897 45.5418656553053 20.235087810670528 12.121209384281975 0 0 0
1113 371 2 0.5897 45.690892532472645 21.741147698954997 12.082825119259601 0 0 0
1348 450 3 -1.1794 42.042927047655596 18.04638559491646 15.649721200634026 0 0 0
1349 450 2 0.5897 41.59184640403422 18.855445492443337 15.408515490998496 0 0 0
1350 450 2 0.5897 42.9240243013572 18.146237194154715 15.289264289575984 0 0 0
1351 451 3 -1.1794 44.62445965355211 18.320367469337008 14.802163094050643 0 0 0
1352 451 2 0.5897 44.88199733410888 17.991376991344897 13.940959053259602 0 0 0
1353 451 2 0.5897 45.33147966248771 18.044781600214684 15.385607528440518 0 0 0
1384 462 3 -1.1794 42.25990006430444 20.91195328617696 14.803511110987836 0 0 0
1385 462 2 0.5897 42.225856075982406 21.014330723933824 13.852409937747815 0 0 0
1387 463 3 -1.1794 45.025477385739165 20.979603488366532 15.106272151822921 0 0 0
1388 463 2 0.5897 45.10373369679262 21.112454716800986 14.161571913923524 0 0 0
1389 463 2 0.5897 44.807592531395656 20.052356537229706 15.200988805624144 0 0 0
4860 1620 2 0.5897 45.006591575727114 22.886802390449702 8.744846522759282 0 0 0
5499 1833 2 0.5897 45.63808185824219 22.768335263073926 14.963822137083136 0 0 0
9025 0 1 0 40.336063559251635 18.6823154848492 12.795998465769037 0 0 0
5495 1832 2 0.5897 40.88447713579917 22.83864046695419 15.64023460153175 0 0 0
4853 1618 2 0.5897 38.99363560966879 23.233039637973064 9.02910854580977 0 0 0
1386 462 2 0.5897 43.101712466878865 21.291376245996993 15.055746035069149 0 0 0
1151 384 2 0.5897 2.4978419347271643 6.144697591521044 15.990439452023109 0 0 0
1155 385 2 0.5897 6.356240178419933 5.685195505480375 16.778838787625883 0 0 0
9194 0 1 0 4.812170395534242 0.43653964023511027 19.7867242135934 0 1 0
1390 464 3 -1.1794 3.2178272068062688 3.3414521103437176 18.17076414822551 0 0 0
1391 464 2 0.5897 3.2165905231405625 4.28426282583344 18.00542100394705 0 0 0
1392 464 2 0.5897 2.9263247349079284 2.9527832301936487 17.34602499890111 0 0 0
1393 465 3 -1.1794 6.02231291862384 3.2369984745646474 18.43716800005489 0 0 0
1394 465 2 0.5897 6.090158580983881 3.105322389264407 17.49149877115289 0 0 0
1395 465 2 0.5897 5.081442078682372 3.2327730985445133 18.61316829978013 0 0 0
1429 477 3 -1.1794 2.986805977700263 5.910105407252497 18.121411214141165 0 0 0
1430 477 2 0.5897 3.350229932929904 6.795386379000661 18.10061455876854 0 0 0
1431 477 2 0.5897 2.584040222808463 5.836289463546545 18.9866064967875 0 0 0
1432 478 3 -1.1794 5.9565953803927405 6.084302055002426 18.423756437392264 0 0 0
1433 478 2 0.5897 5.788282983911309 5.14252942240513 18.454855092131687 0 0 0
1434 478 2 0.5897 6.909661495098235 6.15945568171958 18.471178719856955 0 0 0
1684 562 3 -1.1794 2.9441300325141446 3.0210097258365005 21.057469843628585 0 0 0
1685 562 2 0.5897 3.0501561299205573 3.2178699380064164 20.126751630934024 0 0 0
1686 562 2 0.5897 2.4884403412614264 2.179408042815323 21.074363094409186 0 0 0
1723 575 3 -1.1794 2.010265943133499 5.60466460104121 20.80844540637251 0 0 0
1724 575 2 0.5897 2.2780045407179497 4.706495331494601 21.002970143644486 0 0 0
1725 575 2 0.5897 1.7963969336152772 5.981522814122084 21.66194983094914 0 0 0
1726 576 3 -1.1794 6.713713949038556 5.351981343544079 21.472610228545737 0 0 0
1727 576 2 0.5897 5.9373118856703355 5.494651472548549 20.931244262285073 0 0 0
1728 576 2 0.5897 6.971053449689632 4.448342412381216 21.2897290219583 0 0 0
1952 651 2 0.5897 2.1563969156254306 3.0736430801101555 23.141913837721106 0 0 0
1991 664 2 0.5897 6.714774425593807 6.314092261134768 23.3507857249582 0 0 0
9018 0 1 0 0.47425958483276437 1.458786658447241 18.770722940648206 0 0 0
1954 652 3 -1.1794 6.1737044267738925 1.5449035360255952 22.887530514188775 0 0 0
1122 374 2 0.5897 8.992960646125367 2.9505183829567607 15.647700183177797 0 0 0
1396 466 3 -1.1794 8.896924000367873 3.5985855861695186 17.36426321639944 0 0 0
1397 466 2 0.5897 8.392237437942818 3.2450781100399073 18.09676324997765 0 0 0
1398 466 2 0.5897 9.788880933657639 3.6764200730431114 17.702772691949324 0 0 0
1399 467 3 -1.1794 11.53720912612 3.679453769892102 18.378261478878148 0 0 0
1400 467 2 0.5897 12.464523422591867 3.7444492472805635 18.150016784650077 0 0 0
1401 467 2 0.5897 11.534325375040469 3.447185670063161 19.306849168922696 0 0 0
1402 468 3 -1.1794 15.627725624005157 3.5814344135424165 17.62323816082979 0 0 0
1404 468 2 0.5897 15.99407760593749 3.1973284098322368 18.419781180012883 0 0 0
1435 479 3 -1.1794 8.58466122908384 6.130624030483438 18.221160603870693 0 0 0
1436 479 2 0.5897 8.670439157964807 5.261035660450217 17.830404802545996 0 0 0
1437 479 2 0.5897 8.908466418345116 6.024769173151572 19.11568664022854 0 0 0
1438 480 3 -1.1794 12.269099351691475 6.297642418149275 17.937900190233286 0 0 0
1439 480 2 0.5897 12.177247587745843 6.679491366269321 17.0649817960465 0 0 0
1440 480 2 0.5897 11.881197859806418 5.425985638144833 17.860577914516224 0 0 0
1441 481 3 -1.1794 14.868415781463169 6.163870186211555 18.234858099176115 0 0 0
1442 481 2 0.5897 15.110625456508826 5.274555867478778 17.976621049687036 0 0 0
1443 481 2 0.5897 13.912322348645061 6.174761184353564 18.190151603961546 0 0 0
1687 563 3 -1.1794 8.624686396797305 2.8169012740643833 20.621299095227577 0 0 0
1688 563 2 0.5897 9.57361983904228 2.913860049361737 20.54157139134498 0 0 0
1689 563 2 0.5897 8.446712008423049 1.930648927735839 20.306475602772945 0 0 0
1690 564 3 -1.1794 11.69052949776448 3.189085556888148 21.0749674901691 0 0 0
1691 564 2 0.5897 11.541930169671973 3.0890528978218983 22.015256633309807 0 0 0
1692 564 2 0.5897 12.596328686706826 2.908721937162557 20.94398648738552 0 0 0
1693 565 3 -1.1794 14.480520256218531 2.804663111823099 20.977340191274738 0 0 0
1694 565 2 0.5897 15.323688837128048 2.4329294667844827 20.71827892016262 0 0 0
1695 565 2 0.5897 14.495725476389202 2.7901968228653233 21.93431014081667 0 0 0
1729 577 3 -1.1794 9.131850722844582 6.092049715851008 20.91432671556568 0 0 0
1730 577 2 0.5897 8.218075573120927 5.94434690603767 21.158110965532877 0 0 0
1731 577 2 0.5897 9.255174117625156 7.03676970342399 21.006670281572582 0 0 0
1732 578 3 -1.1794 11.929916942072499 6.035471057809226 20.964692210026353 0 0 0
1733 578 2 0.5897 10.983072297733514 5.897072479487907 20.988418195472363 0 0 0
1734 578 2 0.5897 12.30322745356832 5.1690018006335405 21.126253780559967 0 0 0
1735 579 3 -1.1794 15.166567528116513 5.882628991876862 21.348398203390012 0 0 0
1736 579 2 0.5897 14.87901843605367 6.678688294390972 20.901365119621726 0 0 0
1737 579 2 0.5897 14.939012084273068 5.173915353281204 20.74658802892267 0 0 0
1958 653 2 0.5897 8.928364001138752 2.7812779756881185 22.848252348412483 0 0 0
1995 665 2 0.5897 12.219261799648125 6.754287573118618 22.662915471535932 0 0 0
1997 666 2 0.5897 15.022142878118478 6.086887489663483 23.015362235812148 0 0 0
9031 0 1 0 13.536728834387775 0.9401114257851793 18.193841243071518 0 0 0
1163 388 2 0.5897 17.766388078625965 5.979627046931216 16.01526233591868 0 0 0
1168 390 3 -1.1794 23.102997201724225 5.757828451778151 16.63324505660923 0 0 0
1403 468 2 0.5897 16.391752182376877 3.8495828647784553 17.112756146502267 0 0 0
1405 469 3 -1.1794 20.855946814861603 3.309750965616348 18.480891902587672 0 0 0
1406 469 2 0.5897 20.685495294088216 3.0282785018594707 17.582030157126606 0 0 0
1407 469 2 0.5897 21.67222947681919 3.806649574453451 18.426062171222057 0 0 0
1444 482 3 -1.1794 18.346524424847388 6.452271301887761 17.610676815807732 0 0 0
1445 482 2 0.5897 19.303048248874134 6.424818190495664 17.587431444142496 0 0 0
1446 482 2 0.5897 18.12873965113348 6.442570903848078 18.54272165510592 0 0 0
1696 566 3 -1.1794 16.970362909186843 1.7741075054623023 20.463448602814754 0 0 0
1697 566 2 0.5897 17.829418043973018 1.9209760656723043 20.06761284454772 0 0 0
1698 566 2 0.5897 17.103552318730333 1.036922325838592 21.059309989141887 0 0 0
1699 567 3 -1.1794 22.019687510525834 1.3151387193012425 20.49971263914416 0 0 0
1700 567 2 0.5897 21.256173544256125 1.592724085284157 19.993526169924877 0 0 0
1701 567 2 0.5897 22.353632820199174 0.550558587784463 20.030532924807094 0 0 0
1738 580 3 -1.1794 17.705610532929207 6.477641473117322 20.308553824925337 0 0 0
1739 580 2 0.5897 16.752610437780465 6.423241064008814 20.379720425949206 0 0 0
1740 580 2 0.5897 18.026122595033154 5.7145758765975545 20.789422874524575 0 0 0
9072 0 1 0 19.636717750318912 3.781159962378253 21.52497913351475 0 0 0
1704 568 2 0.5897 23.82653620272829 2.847521716260664 20.342828992098834 0 0 0
9094 0 1 0 19.98329537686959 7.267560090615167 22.46143640337765 0 0 0
1129 377 3 -1.1794 24.6222101371403 2.6393086740981135 16.4702676329766 0 0 0
1134 378 2 0.5897 27.462071961836468 2.9883756524788954 16.040746055191562 0 0 0
1408 470 3 -1.1794 26.825629708280363 2.9728491605931775 17.91665380528038 0 0 0
1409 470 2 0.5897 26.87646935219346 2.1410119200586153 18.38749771597871 0 0 0
1410 470 2 0.5897 25.944542304402134 2.983514519210053 17.542751260484103 0 0 0
1411 471 3 -1.1794 30.169999176913493 2.9558701138834524 18.033201139400866 0 0 0
1412 471 2 0.5897 30.05384961317403 2.1470735195789 17.53461394221193 0 0 0
1413 471 2 0.5897 29.975765585738507 2.7101918866005206 18.937716155740844 0 0 0
1447 483 3 -1.1794 23.140409409204615 6.998620950147961 19.115361135251764 0 0 0
1448 483 2 0.5897 23.051018792660606 6.613638423011942 18.24356365531184 0 0 0
1449 483 2 0.5897 23.058657772632976 6.256853015556668 19.714801735345738 0 0 0
1450 484 3 -1.1794 26.39485696631338 6.2614964834758515 18.29445625144965 0 0 0
1451 484 2 0.5897 25.659127475849594 5.742355973762732 17.969760815187186 0 0 0
1452 484 2 0.5897 27.167470851142433 5.731349201632876 18.09889342659245 0 0 0
1453 485 3 -1.1794 28.874537701468036 5.258587323737898 18.87817118616066 0 0 0
1454 485 2 0.5897 29.209535559897493 4.433290237648152 18.527610172885723 0 0 0
1455 485 2 0.5897 29.574707986320245 5.890507361137141 18.71486018207822 0 0 0
1702 568 3 -1.1794 24.41309440732045 3.60394621681031 20.34093761332019 0 0 0
1703 568 2 0.5897 25.288518450435355 3.22856121053534 20.24632425857585 0 0 0
1705 569 3 -1.1794 27.03233940280378 2.464390129976421 21.1383165194443 0 0 0
1706 569 2 0.5897 26.90657174107502 1.5606827897907822 21.4276735784934 0 0 0
1707 569 2 0.5897 27.981674322739355 2.563385112511575 21.066234585026464 0 0 0
1708 570 3 -1.1794 29.84559574986749 2.8916941822300495 20.696511013563867 0 0 0
1709 570 2 0.5897 30.30180785523161 2.404508374676814 21.382624999973668 0 0 0
1710 570 2 0.5897 29.807923002808145 3.79009314764415 21.024675541362928 0 0 0
1741 581 3 -1.1794 24.344464833111424 5.769722032719014 22.147811193858416 0 0 0
1742 581 2 0.5897 24.465181905925473 5.410122879792167 23.026644345904415 0 0 0
1743 581 2 0.5897 24.26930587573316 5.00113112964552 21.582257438102314 0 0 0
1744 582 3 -1.1794 26.88601189095071 6.2502059481004 21.008874973730084 0 0 0
1745 582 2 0.5897 26.89475523958552 6.1444299844983625 20.057577489782883 0 0 0
1746 582 2 0.5897 25.995259150827444 6.014698451990447 21.268350694562713 0 0 0
1747 583 3 -1.1794 29.533820863887527 5.386277682238233 21.683813010468644 0 0 0
1748 583 2 0.5897 28.998973059030547 5.435206658689339 20.89148898138096 0 0 0
1749 583 2 0.5897 30.427083894913494 5.549067482193822 21.38080700748966 0 0 0
4034 1345 2 0.5897 4.9230149258029705 11.68653316119205 0.2717686100322257 0 0 1
2007 669 2 0.5897 27.188673449223316 6.571448698731665 22.681775613915054 0 0 0
9074 0 1 0 29.19940493387517 7.418937907246632 16.458325809360787 0 0 0
1972 658 3 -1.1794 31.208819545032302 2.2610641569325263 23.01195704854801 0 0 0
2010 670 2 0.5897 29.768169427030273 5.692748831430626 23.436026027746287 0 0 0
5793 1931 2 0.5897 8.80340632188619 23.347676290703053 18.85228714058875 0 0 0
9002 0 1 0 31.82494483775958 6.934134738535862 19.706028278997433 0 0 0
9058 0 1 0 31.82772487959248 0.48431677557613617 16.648622739037794 0 0 0
1146 382 2 0.5897 38.84563492449035 3.065335904263208 16.1543520910558 0 0 0
1176 392 2 0.5897 32.890457512298795 6.042260940993448 15.442202534159112 0 0 0
1414 472 3 -1.1794 32.96303816620483 3.5558938146926895 18.26219833756776 0 0 0
1415 472 2 0.5897 32.065037579428456 3.2725805458833137 18.43413183794524 0 0 0
1416 472 2 0.5897 33.197802828963944 3.1241150184536592 17.440805883014196 0 0 0
1417 473 3 -1.1794 36.23934386406643 3.2720906793278584 17.734680798083758 0 0 0
1418 473 2 0.5897 37.18812347532399 3.15971933600967 17.676177084367172 0 0 0
1419 473 2 0.5897 36.044727480251765 3.1872125599751295 18.668036711696377 0 0 0
1420 474 3 -1.1794 38.980418240228225 3.4401963437729406 17.9241608494126 0 0 0
1422 474 2 0.5897 38.86769581305657 3.114264722476345 18.817074152166676 0 0 0
1456 486 3 -1.1794 33.6747406219704 5.899795994942687 17.014158782438695 0 0 0
1457 486 2 0.5897 34.50234917254987 6.172918238740745 17.410012524875015 0 0 0
1458 486 2 0.5897 33.40154196564288 5.140457587997852 17.52893986318584 0 0 0
1459 487 3 -1.1794 36.077528257148515 5.975567453420435 18.378452535334517 0 0 0
1460 487 2 0.5897 37.02469561859384 6.060058266739688 18.487847165813164 0 0 0
1461 487 2 0.5897 35.94416859622933 5.057613863626305 18.14221474152858 0 0 0
1462 488 3 -1.1794 38.85779104147184 6.022900539004938 18.362145541893355 0 0 0
1463 488 2 0.5897 38.92332227546639 6.4677844303336185 17.517150961129282 0 0 0
1464 488 2 0.5897 38.8768857518729 5.0909007325110665 18.14478951896624 0 0 0
1711 571 3 -1.1794 35.92114502709308 3.289801255804284 20.519611777485473 0 0 0
1712 571 2 0.5897 36.09857527137726 3.1962571124038526 21.45556100126133 0 0 0
1713 571 2 0.5897 35.20467626748594 2.6784413861515093 20.348896105011676 0 0 0
1716 572 2 0.5897 39.498488709202476 3.648653790008832 20.837186497542262 0 0 0
1750 584 3 -1.1794 34.366674510876734 5.296675579372221 21.256565070541765 0 0 0
1751 584 2 0.5897 34.93452778854945 4.745949773525103 20.71760717995801 0 0 0
1752 584 2 0.5897 34.65638449447175 5.134006550430102 22.15425029580341 0 0 0
1754 585 2 0.5897 39.092961084336565 5.575793964279462 22.002050874901013 0 0 0
1755 585 2 0.5897 39.144543128149984 6.012421968861775 20.553398433968212 0 0 0
1185 395 2 0.5897 41.77539238504677 5.716980991850579 15.757899061558325 0 0 0
1186 396 3 -1.1794 45.83493805967845 5.281299990703391 15.79596864559761 0 0 0
1421 474 2 0.5897 39.92884506048239 3.489353013764187 17.804569193179514 0 0 0
1423 475 3 -1.1794 41.58936921703181 3.4602408781192255 18.057740436316777 0 0 0
1424 475 2 0.5897 42.53015564696022 3.323092279420078 17.94664109170694 0 0 0
1425 475 2 0.5897 41.33170332433476 2.8258576167186074 18.72661861902186 0 0 0
1426 476 3 -1.1794 44.291260407320756 3.1497180205334034 17.95717715830942 0 0 0
1427 476 2 0.5897 44.28109904563721 2.8137632939046764 17.06092771575098 0 0 0
1428 476 2 0.5897 44.642632742239314 2.428810336730953 18.479729967020717 0 0 0
1465 489 3 -1.1794 42.11018053411223 6.0273487203922915 17.486609288257107 0 0 0
1466 489 2 0.5897 41.79832371624161 5.18062529035707 17.80604103594757 0 0 0
1467 489 2 0.5897 42.98331163289584 6.120790801168189 17.867585065937238 0 0 0
1468 490 3 -1.1794 44.78484684580375 6.375834026830741 18.19808743622578 0 0 0
1469 490 2 0.5897 45.06690020778337 6.014876059603754 17.357619045529496 0 0 0
1470 490 2 0.5897 44.940478643319615 5.670735108204977 18.82645525004596 0 0 0
1714 572 3 -1.1794 39.53820171108063 2.7488244861764617 20.513208108848637 0 0 0
1715 572 2 0.5897 39.293989122449005 2.2114507635707255 21.266747453610662 0 0 0
1717 573 3 -1.1794 42.23544236357061 3.1385177039561905 21.32562781399605 0 0 0
1718 573 2 0.5897 42.07762653004254 3.000635038729854 22.259605576656885 0 0 0
1719 573 2 0.5897 41.382305471786225 2.9983918660467914 20.914830943079224 0 0 0
1720 574 3 -1.1794 45.0171836862657 3.597745733806499 20.94083826994401 0 0 0
1721 574 2 0.5897 45.51970748488536 3.173647486589633 21.63642616566532 0 0 0
1722 574 2 0.5897 44.11749483324613 3.3022585259632584 21.080409369489207 0 0 0
1753 585 3 -1.1794 39.61794413060045 5.495995852206582 21.205646686736074 0 0 0
1756 586 3 -1.1794 42.43470917156261 5.96009632654052 21.03915167839121 0 0 0
1757 586 2 0.5897 42.45689390441909 5.006515229411341 21.119294120128316 0 0 0
1758 586 2 0.5897 41.51254855753333 6.16675486169155 20.88702043431923 0 0 0
1759 587 3 -1.1794 45.28646875164145 6.144588779113781 21.464292626265635 0 0 0
1760 587 2 0.5897 44.38119807953994 6.336289536034937 21.219409583393194 0 0 0
1761 587 2 0.5897 45.4074436270588 5.22340955915495 21.234019225070348 0 0 0
2025 675 2 0.5897 44.89945405561782 6.391965526303243 23.191649587497952 0 0 0
9024 0 1 0 44.237638472284374 1.1211341887151107 22.978253157896624 0 0 0
1230 410 2 0.5897 2.3578848882418666 12.249229025424139 15.736476101517468 0 0 0
9073 0 1 0 3.9588273238793357 8.373818077084865 21.733941654518876 0 0 0
1194 398 2 0.5897 5.866598627319958 9.49762007756061 16.214329849778697 0 0 0
1471 491 3 -1.1794 3.12722854925674 8.760801913982963 18.30824727163089 0 0 0
1472 491 2 0.5897 2.2941958414333 8.9888795445568 18.72088386350918 0 0 0
1473 491 2 0.5897 3.021895692797287 9.02332029455735 17.39379608300273 0 0 0
1474 492 3 -1.1794 5.868383603490904 8.822277009484147 17.940300034331916 0 0 0
1475 492 2 0.5897 5.997792619325215 7.884435992866256 17.799093066951887 0 0 0
1476 492 2 0.5897 4.958101587291123 8.89854849221707 18.226309174320896 0 0 0
1516 506 3 -1.1794 2.419657114183628 12.176826109982732 17.690472286030673 0 0 0
1517 506 2 0.5897 3.373645321771305 12.190693528264978 17.767583039473955 0 0 0
1518 506 2 0.5897 2.1046361060241896 12.325062671930864 18.582110969212486 0 0 0
1519 507 3 -1.1794 5.192198086171461 12.27072294812525 18.03578479867477 0 0 0
1520 507 2 0.5897 5.525184877368712 11.430749104425207 17.719880170681424 0 0 0
1521 507 2 0.5897 5.33231705356975 12.243778437281126 18.982291201182058 0 0 0
1558 520 3 -1.1794 2.8228836689689327 15.095735053890715 17.58938794940959 0 0 0
1559 520 2 0.5897 2.6207301741272047 15.896660859121484 18.07300352919201 0 0 0
1560 520 2 0.5897 2.52537288712149 14.388361638439456 18.16152612298726 0 0 0
1561 521 3 -1.1794 6.258046909956685 15.063064625361525 17.217270925286204 0 0 0
1562 521 2 0.5897 5.9571002083192575 14.226915345143228 17.572964581426458 0 0 0
1563 521 2 0.5897 5.963050128041841 15.714595168480944 17.85344469275791 0 0 0
1762 588 3 -1.1794 7.4757256241025605 9.832900610811993 20.619217781617515 0 0 0
1763 588 2 0.5897 7.992602370586498 9.529792819160908 21.36567338429761 0 0 0
1764 588 2 0.5897 6.819124957288635 9.148809354489202 20.48834929042254 0 0 0
1798 600 3 -1.1794 2.7009266341553513 12.602744958675075 20.57094063655468 0 0 0
1799 600 2 0.5897 3.5709208113096245 12.249384386742534 20.756624011015106 0 0 0
1800 600 2 0.5897 2.2225508263048046 12.507850102296128 21.39458097237 0 0 0
1801 601 3 -1.1794 5.416443182247528 11.885212901254466 20.803152302773693 0 0 0
1802 601 2 0.5897 5.945718593201846 11.1133712952422 20.602254430701816 0 0 0
1803 601 2 0.5897 5.801203828297343 12.237821552290049 21.605560120918575 0 0 0
1837 613 3 -1.1794 4.1912801132477515 15.24335124251915 21.112184862739397 0 0 0
1838 613 2 0.5897 3.7177151639076857 14.469118160658567 20.80799541649953 0 0 0
1839 613 2 0.5897 3.542202488609315 15.946457650991958 21.088278449400867 0 0 0
2109 703 2 0.5897 5.8084556554228275 15.56664263361809 23.127054191395427 0 0 0
2065 689 3 -1.1794 6.693290418416753 12.244929587025613 23.185234084447472 0 0 0
9066 0 1 0 8.510769838843126 11.798696432231614 16.966580373126497 0 0 0
1200 400 2 0.5897 12.430693319806743 8.53893491066657 15.5334337473686 0 0 0
1203 401 2 0.5897 14.658450721605009 9.343511652134191 15.968639208776459 0 0 0
1278 426 2 0.5897 12.172217927052625 15.402580569435047 16.342055842388614 0 0 0
1197 399 2 0.5897 8.689549469951196 8.554842391117486 15.67264362365665 0 0 0
1477 493 3 -1.1794 9.222782612339362 8.78909277872776 18.59061986275061 0 0 0
1478 493 2 0.5897 9.027374252965684 7.984673607263764 18.110038738828507 0 0 0
1479 493 2 0.5897 8.365393137512008 9.133957719840623 18.839986316283984 0 0 0
1480 494 3 -1.1794 11.612864949230891 9.568536683988674 17.45933083262484 0 0 0
1481 494 2 0.5897 12.09060189719464 8.883745751407735 17.927370266273307 0 0 0
1482 494 2 0.5897 10.691321912292956 9.387544860439855 17.644354316717465 0 0 0
1483 495 3 -1.1794 14.79199721073892 8.869571409947795 17.672783868122355 0 0 0
1484 495 2 0.5897 14.78530112106433 7.939718096043434 17.89985180066372 0 0 0
1522 508 3 -1.1794 12.664385657458915 11.913583557934214 18.231331569516144 0 0 0
1523 508 2 0.5897 12.232417720641635 11.263027427999319 17.677786328987445 0 0 0
1524 508 2 0.5897 11.973587804554887 12.23005563856454 18.813461791036854 0 0 0
1525 509 3 -1.1794 15.47354500415591 12.129631197280451 18.20473005948387 0 0 0
1526 509 2 0.5897 15.718841918294496 11.907783311869453 19.10297547043576 0 0 0
1527 509 2 0.5897 14.589303527120068 11.777362115190865 18.103461315105907 0 0 0
1564 522 3 -1.1794 9.082071402174568 14.976770823324253 17.842435901307766 0 0 0
1565 522 2 0.5897 8.791294486017403 14.81129195632279 18.739262198735048 0 0 0
1566 522 2 0.5897 8.30969394562648 15.330121096316642 17.401064724044318 0 0 0
1567 523 3 -1.1794 11.755225671793054 14.788762032327035 18.040641961210056 0 0 0
1568 523 2 0.5897 11.87625132347834 15.13432893333792 18.92504471493992 0 0 0
1569 523 2 0.5897 10.805832389174565 14.759857994103365 17.92211393824353 0 0 0
1570 524 3 -1.1794 14.538891444342022 14.838454976495143 18.289468821663366 0 0 0
1571 524 2 0.5897 13.65028507498575 14.552558695560736 18.077630537653796 0 0 0
1572 524 2 0.5897 15.090840960909944 14.087080212997023 18.072626664174035 0 0 0
1765 589 3 -1.1794 12.48894393512467 9.056153421068734 20.856070474061205 0 0 0
1766 589 2 0.5897 12.251015942727483 8.15405695739709 20.64195592709378 0 0 0
1767 589 2 0.5897 11.989526543587036 9.589323738574445 20.23756927694888 0 0 0
1768 590 3 -1.1794 15.25277326174296 8.524003258391275 20.528396849259536 0 0 0
1769 590 2 0.5897 14.344037312362516 8.801400368895418 20.412286190879293 0 0 0
1770 590 2 0.5897 15.42858418484908 8.661453709158994 21.45921896218341 0 0 0
1804 602 3 -1.1794 8.824135130268923 12.388747431263987 21.034654366329416 0 0 0
1805 602 2 0.5897 8.422085006229747 11.536578973094347 20.866140972684217 0 0 0
1806 602 2 0.5897 9.38965416899668 12.241585683137654 21.792785958827054 0 0 0
1807 603 3 -1.1794 15.297723546460295 11.46292091883448 20.968790161846332 0 0 0
1808 603 2 0.5897 14.470945707043429 11.100005289835602 20.651044181873935 0 0 0
1840 614 3 -1.1794 8.192229421011724 14.993145020209731 20.662639937048922 0 0 0
1841 614 2 0.5897 8.076638431809993 14.141527087372864 21.084086835459157 0 0 0
1842 614 2 0.5897 8.99436224262728 15.345030842026242 21.04863365937539 0 0 0
1843 615 3 -1.1794 12.147957673058503 15.322534229677958 20.656962638563055 0 0 0
1844 615 2 0.5897 12.980342846100164 15.794668030663187 20.635597699863943 0 0 0
1845 615 2 0.5897 12.059242129565774 15.033491736245034 21.56515636989079 0 0 0
1846 616 3 -1.1794 14.763786775670708 14.10115800819151 21.06175997506087 0 0 0
1847 616 2 0.5897 14.695582006256398 14.885813328756898 21.605723822133474 0 0 0
1848 616 2 0.5897 14.702296571907826 14.42583723206572 20.16340856249513 0 0 0
2219 740 2 0.5897 43.75538330914048 21.038378938294827 23.20564616377208 0 0 0
1809 603 2 0.5897 15.123631106459381 12.397938658253318 21.076797627415637 0 0 0
2033 678 2 0.5897 12.165639244325552 9.805662514309853 22.626709202825367 0 0 0
2113 705 3 -1.1794 11.5542775980113 15.351602003850934 23.36894155924978 0 0 0
1209 403 2 0.5897 21.048795629266376 8.891968479932242 16.06995266868699 0 0 0
1251 417 2 0.5897 22.645338995554653 11.659546508126908 15.882428515420846 0 0 0
1287 429 2 0.5897 20.69941562345766 15.74689690912711 15.975379398271794 0 0 0
1290 430 2 0.5897 23.978776791025822 14.232207029814273 15.446482321550508 0 0 0
1485 495 2 0.5897 15.588891026274895 9.210134275226434 18.079243000685878 0 0 0
1248 416 2 0.5897 20.38516959949839 12.095896088213516 15.862983901521844 0 0 0
1486 496 3 -1.1794 18.06225489401235 9.209091161112005 17.722615097486397 0 0 0
1487 496 2 0.5897 18.040085898118218 9.303993340479582 18.67484103591237 0 0 0
1488 496 2 0.5897 17.929247417020694 8.27329307356314 17.57154274627905 0 0 0
1489 497 3 -1.1794 20.85145365169687 9.409906763208648 17.677362645356816 0 0 0
1490 497 2 0.5897 21.217022639978445 9.315799929919288 18.556984799814643 0 0 0
1491 497 2 0.5897 19.915646754258823 9.241208054042781 17.787080848898842 0 0 0
1528 510 3 -1.1794 17.947979307238473 11.8854965953512 18.02784140692166 0 0 0
1529 510 2 0.5897 17.00883199289461 12.069689493634128 18.045369964514126 0 0 0
1530 510 2 0.5897 18.008013462303634 10.970615755169696 17.752848978632628 0 0 0
1531 511 3 -1.1794 20.569879854115232 12.112536237024525 17.596465376898355 0 0 0
1532 511 2 0.5897 20.780566774590792 11.18753712591876 17.723821395097104 0 0 0
1533 511 2 0.5897 19.68078779777789 12.20548567326768 17.938675338202703 0 0 0
1573 525 3 -1.1794 17.58671450395585 14.968170246430873 17.838452521314384 0 0 0
1574 525 2 0.5897 17.634611453804858 14.275192754255325 17.17987831240171 0 0 0
1575 525 2 0.5897 17.798535330815728 14.530651655875262 18.66303918334532 0 0 0
1576 526 3 -1.1794 21.351324542919336 14.551326665742096 17.82556757016729 0 0 0
1577 526 2 0.5897 22.30785203037256 14.575056295344492 17.79866095594737 0 0 0
1578 526 2 0.5897 21.136717580962166 13.622784352228434 17.914925826452585 0 0 0
1771 591 3 -1.1794 17.781181329408525 9.381850404284245 20.267982866871904 0 0 0
1772 591 2 0.5897 18.04474221861597 8.575714476077364 20.71173097466148 0 0 0
1773 591 2 0.5897 16.825122479913986 9.379931742910323 20.31466990212301 0 0 0
1774 592 3 -1.1794 21.519193862371807 9.466975943452406 20.33157645909297 0 0 0
1775 592 2 0.5897 22.327858784397982 9.30700699173056 20.818099039732445 0 0 0
1776 592 2 0.5897 21.223247467642103 10.325690089496405 20.63366581412758 0 0 0
1810 604 3 -1.1794 20.43001107639342 12.358252662062052 20.77340020735826 0 0 0
1811 604 2 0.5897 20.498281865849773 12.637359306879326 21.68645576868784 0 0 0
1812 604 2 0.5897 20.968383860273708 12.98491473797634 20.28999429662108 0 0 0
1849 617 3 -1.1794 18.279448291262373 14.11251347960967 20.408338807773575 0 0 0
1850 617 2 0.5897 18.846420402303778 13.348151870751945 20.510938866373362 0 0 0
1851 617 2 0.5897 18.024155150777652 14.343564370909228 21.301465063891992 0 0 0
1852 618 3 -1.1794 21.18815087290046 15.47633919302976 21.242324240714883 0 0 0
1853 618 2 0.5897 20.30776289481528 15.455306654434299 20.867215578610487 0 0 0
1854 618 2 0.5897 21.067191342885465 15.209479100009231 22.15357962171358 0 0 0
1494 498 2 0.5897 24.030338377110507 10.178996629835996 17.757665354689518 0 0 0
2039 680 2 0.5897 18.06879354738904 10.511975499955893 21.943665148131966 0 0 0
2038 680 3 -1.1794 17.867989319208917 10.375337850546524 22.86953797063711 0 0 0
2080 694 3 -1.1794 21.11370199772177 13.699920043460258 23.20902269270805 0 0 0
2119 707 3 -1.1794 18.225670255247515 15.193063082973808 22.898111441266924 0 0 0
1211 404 2 0.5897 23.95832964231016 8.90104438344879 15.854437233513233 0 0 0
1291 431 3 -1.1794 26.98691783078665 14.320284444689035 16.155537845609413 0 0 0
1292 431 2 0.5897 26.67082644408929 15.149270629318014 16.514842787332775 0 0 0
1778 593 2 0.5897 23.660223212468775 7.663498056509832 21.45075168614803 0 0 0
1815 605 2 0.5897 23.818435944249853 12.290067650235718 22.16161419931572 0 0 0
1492 498 3 -1.1794 24.269677210150505 9.269828415963088 17.577771043782867 0 0 0
1493 498 2 0.5897 23.790908667457604 8.76157433607886 18.232515519044256 0 0 0
1495 499 3 -1.1794 26.879716545578916 9.782717808857951 18.22377762573798 0 0 0
1496 499 2 0.5897 26.064290277418326 9.397077980994943 17.903473167114317 0 0 0
1497 499 2 0.5897 27.032483412956644 9.355375980447597 19.066554784826582 0 0 0
1498 500 3 -1.1794 30.541988583063187 9.973739929653037 19.00092661211109 0 0 0
1499 500 2 0.5897 30.21488497425109 9.92163339098083 19.898991273216552 0 0 0
1500 500 2 0.5897 30.280101861276595 10.843932387757144 18.70023899961217 0 0 0
1534 512 3 -1.1794 23.849405781856543 11.928257074536619 18.168172974392867 0 0 0
1535 512 2 0.5897 24.78200001264758 12.017394784007479 17.9718203281939 0 0 0
1536 512 2 0.5897 23.808754776854364 11.880462338919855 19.12331433395732 0 0 0
1537 513 3 -1.1794 26.613476883637915 12.489366312512523 18.63476270955832 0 0 0
1538 513 2 0.5897 26.79647349107437 11.739169681263803 18.069122254645777 0 0 0
1539 513 2 0.5897 26.7368085637028 12.155645385483755 19.523386083868147 0 0 0
1540 514 3 -1.1794 30.319638173967668 12.782907668487784 19.002419034284006 0 0 0
1541 514 2 0.5897 29.576525947322107 13.31399159514963 18.716121240180417 0 0 0
1542 514 2 0.5897 30.98079211762894 12.908535105605512 18.32173888619679 0 0 0
1579 527 3 -1.1794 23.949750251711336 14.779714661641057 17.90285155267067 0 0 0
1580 527 2 0.5897 23.99236309004497 13.82853749967892 17.80447439799442 0 0 0
1581 527 2 0.5897 23.96112168683622 14.923866870363737 18.849066547368125 0 0 0
1582 528 3 -1.1794 27.98365564722479 14.653590685345323 19.10570627801659 0 0 0
1583 528 2 0.5897 27.387288043448205 13.998958783781674 18.742340572044913 0 0 0
1584 528 2 0.5897 27.835324956179292 15.43513222871892 18.5733317073539 0 0 0
1777 593 3 -1.1794 23.861119125970998 8.596539119717692 21.5236053062682 0 0 0
1779 593 2 0.5897 24.72760936216199 8.687133376726914 21.127096044752804 0 0 0
1780 594 3 -1.1794 26.954548461426384 8.825559609743953 21.039606190865708 0 0 0
1781 594 2 0.5897 27.868115511753434 8.987144546980552 21.275227685915556 0 0 0
1782 594 2 0.5897 26.891682453491416 7.87364789087773 20.961223050330638 0 0 0
1783 595 3 -1.1794 29.608352580891072 9.208464267577469 21.609098936687342 0 0 0
1784 595 2 0.5897 29.50442068624905 10.153436414067446 21.72071297939712 0 0 0
1785 595 2 0.5897 30.450165474723395 9.009543573987049 22.01899338528313 0 0 0
1813 605 3 -1.1794 23.942481564709055 12.194884299063348 21.21727065780913 0 0 0
1814 605 2 0.5897 24.871559796969876 11.987563323594438 21.116953240725223 0 0 0
1816 606 3 -1.1794 26.466645731497056 11.482116007741585 21.2312383725542 0 0 0
1817 606 2 0.5897 26.599012841084697 10.553644799687193 21.039785755960246 0 0 0
1818 606 2 0.5897 27.33531130816425 11.803573350591364 21.472731644054768 0 0 0
1819 607 3 -1.1794 29.268046943592818 11.970127350261485 21.5760400816347 0 0 0
1820 607 2 0.5897 29.581068366493554 12.22831358810983 22.442982611424917 0 0 0
1821 607 2 0.5897 29.90455684839087 12.347509338756952 20.968858186932557 0 0 0
1855 619 3 -1.1794 23.907034483967724 14.898155979525125 20.65739103367868 0 0 0
1856 619 2 0.5897 24.143625083752045 14.013789675825569 20.936951403723043 0 0 0
1857 619 2 0.5897 22.96879108107129 14.963189103734567 20.83544655949796 0 0 0
1858 620 3 -1.1794 29.665859199995225 15.312294277600188 21.038981177266763 0 0 0
1859 620 2 0.5897 28.989132744197622 14.979673286628662 20.44937134542503 0 0 0
1860 620 2 0.5897 29.521194572357157 14.841916541170209 21.85998653648959 0 0 0
2042 681 2 0.5897 24.323258920885277 9.35811789052977 23.09033530711548 0 0 0
2123 708 2 0.5897 28.068204150457117 15.490813278491473 23.46458706399239 0 0 0
9060 0 1 0 30.467444663823343 14.135044910795408 15.416067136587412 0 0 0
9077 0 1 0 29.045265009294447 10.96518783296945 15.848683528536457 0 0 0
1299 433 2 0.5897 32.604214938414444 15.44626444029211 15.86805042102881 0 0 0
1501 501 3 -1.1794 32.94298969075253 9.235232580314314 17.351374971810856 0 0 0
1502 501 2 0.5897 32.80455533063563 8.609178092860237 16.64065408168077 0 0 0
1503 501 2 0.5897 32.35948098038646 8.93842337961014 18.04969713734487 0 0 0
1504 502 3 -1.1794 36.49778871103767 8.756282346935423 18.325055984686912 0 0 0
1505 502 2 0.5897 36.252386203802615 7.8332178435538244 18.388004631110128 0 0 0
1506 502 2 0.5897 36.16538094968277 9.148575234794233 19.132424542209165 0 0 0
1507 503 3 -1.1794 39.009840995642236 8.695312615258935 16.99557797604772 0 0 0
1508 503 2 0.5897 38.27764847226241 8.850184406769229 17.59235444412923 0 0 0
1543 515 3 -1.1794 32.28379294870888 11.882126108913871 17.06290942636812 0 0 0
1544 515 2 0.5897 32.35626692413391 10.934591060362457 17.177612391529586 0 0 0
1545 515 2 0.5897 32.98153760866006 12.244055500158636 17.609161534012777 0 0 0
1546 516 3 -1.1794 35.78728489976419 10.671690907520148 16.26923367399489 0 0 0
1547 516 2 0.5897 36.661874371872905 11.02325771997364 16.102722023201117 0 0 0
1548 516 2 0.5897 35.91473813180371 10.03380427711428 16.971437075517777 0 0 0
1585 529 3 -1.1794 32.34271173374175 15.215597711260983 18.101664903251507 0 0 0
1586 529 2 0.5897 32.087513631274874 15.307558388855671 19.019624072715832 0 0 0
1587 529 2 0.5897 33.293804825710886 15.323498462176921 18.10501885910454 0 0 0
1588 530 3 -1.1794 34.97457891540295 15.617747670327276 17.97699230104085 0 0 0
1589 530 2 0.5897 35.25481504804115 14.86547839975456 17.455656999556577 0 0 0
1590 530 2 0.5897 35.17381804992071 15.371374186123774 18.8802285778486 0 0 0
1592 531 2 0.5897 39.03645049837758 16.24683378046675 18.532766358700794 0 0 0
1786 596 3 -1.1794 34.79009670158405 8.940785136055661 20.715287865802736 0 0 0
1787 596 2 0.5897 34.106114357394425 8.277079650230075 20.62643359278716 0 0 0
1788 596 2 0.5897 34.37906061891041 9.64299390152176 21.219454539820873 0 0 0
1789 597 3 -1.1794 37.004197669391736 7.8409596562912 21.94132411801825 0 0 0
1791 597 2 0.5897 36.39987025794952 7.908939752878572 21.202135355274745 0 0 0
1822 608 3 -1.1794 32.1354385741794 12.552665290615899 21.58186481916591 0 0 0
1823 608 2 0.5897 32.46331255970338 12.636598552134778 22.477233877797573 0 0 0
1824 608 2 0.5897 32.11888213874616 11.60943212157489 21.419787868875083 0 0 0
1825 609 3 -1.1794 37.16221480328147 10.864409118280555 21.825389787954997 0 0 0
1826 609 2 0.5897 38.03095747226362 10.901134222107059 22.22560375824122 0 0 0
1827 609 2 0.5897 36.58677166086201 11.289153175946247 22.46154231075827 0 0 0
1861 621 3 -1.1794 32.186238284119256 15.370412385806318 20.887545281091295 0 0 0
1862 621 2 0.5897 31.238463980382278 15.261073968179 20.96501128412843 0 0 0
1863 621 2 0.5897 32.54000756715294 14.488950866925375 21.006308732254933 0 0 0
1864 622 3 -1.1794 35.58168708478353 15.564496292307348 20.68187120777754 0 0 0
1866 622 2 0.5897 35.36421518594732 15.403967194343807 21.600113305509822 0 0 0
2055 685 2 0.5897 36.12951685944975 8.708392099012451 23.247504502826967 0 0 0
9019 0 1 0 34.94557390836296 12.505801096951881 19.252099582276276 0 0 0
9028 0 1 0 38.381089753697026 13.629112116883151 20.52116113991249 0 0 0
9029 0 1 0 37.53357379411219 13.438354519704285 17.00643269232256 0 0 0
1790 597 2 0.5897 37.476248290202285 8.67366556458972 21.942743351836683 0 0 0
2135 712 2 0.5897 38.88421934498259 14.755227861304244 23.204361488530143 0 0 0
9032 0 1 0 40.86543828906464 14.32194170825073 15.712819511540122 0 0 0
2137 713 3 -1.1794 42.207480649242555 15.082510405759237 23.340284874681508 0 0 0
1549 517 3 -1.1794 39.95883358874481 11.25612090795469 18.089213698854692 0 0 0
1550 517 2 0.5897 39.7114842056788 10.52926355096377 17.517611890731093 0 0 0
1828 610 3 -1.1794 39.6829423497196 11.0726412592214 22.131433446718642 0 0 0
1829 610 2 0.5897 39.6513150949923 11.655298265047277 21.37265654065262 0 0 0
1311 437 2 0.5897 44.992124443917824 14.596378739636913 16.18010775449257 0 0 0
1509 503 2 0.5897 39.78006050616491 8.666326171014543 17.563164191680027 0 0 0
1510 504 3 -1.1794 41.93862228273425 8.745406724915698 17.335748117132386 0 0 0
1511 504 2 0.5897 42.775826529040245 9.090621243133663 17.645825285308437 0 0 0
1512 504 2 0.5897 42.010514153486966 7.798404414976271 17.455121706156906 0 0 0
1513 505 3 -1.1794 44.59779967170379 9.157579324537952 17.935108808715047 0 0 0
1514 505 2 0.5897 44.91502674959139 8.255229625034508 17.97205185494207 0 0 0
1515 505 2 0.5897 44.40329211720183 9.38103780913852 18.845309690860255 0 0 0
1551 517 2 0.5897 40.8380760618557 11.50027219739989 17.80015271997545 0 0 0
1552 518 3 -1.1794 42.44968260171345 12.122108832732694 18.068181166685758 0 0 0
1553 518 2 0.5897 42.426624397391706 13.06960033787978 17.934159976445287 0 0 0
1554 518 2 0.5897 42.33522117827535 12.010367173585728 19.011921277430943 0 0 0
1555 519 3 -1.1794 45.074157576420056 12.024497929966715 17.982819797132475 0 0 0
1556 519 2 0.5897 44.118208792880765 12.037002243340874 18.03012179385706 0 0 0
1557 519 2 0.5897 45.27052479134579 11.442312037856228 17.248836567825595 0 0 0
1593 531 2 0.5897 39.97764665884877 15.090301603171152 18.27108267484393 0 0 0
1594 532 3 -1.1794 42.91456684979253 14.825746165314726 18.25594015692547 0 0 0
1595 532 2 0.5897 42.740735503680895 14.65036964864154 19.18074155119823 0 0 0
1597 533 3 -1.1794 45.59604964232327 14.689423595087463 17.93714261821988 0 0 0
1598 533 2 0.5897 44.665721699058466 14.837907466814517 18.106477733027024 0 0 0
1599 533 2 0.5897 45.69200011556968 13.737061643073423 17.94281252383223 0 0 0
1792 598 3 -1.1794 43.890286737777075 8.985410979555665 20.78398421663083 0 0 0
1793 598 2 0.5897 43.34514634272356 8.227453057800512 20.57290653037611 0 0 0
1794 598 2 0.5897 43.30600760166633 9.576465089420125 21.258858811757143 0 0 0
1795 599 3 -1.1794 46.572975066873774 8.833903507953213 21.211037633788912 0 0 0
1796 599 2 0.5897 46.7076222582555 7.886361253862665 21.194738425772716 0 0 0
1797 599 2 0.5897 45.66764558732342 8.952629261885402 20.923784076249643 0 0 0
1830 610 2 0.5897 40.06566892569554 11.606174860738959 22.82792044202178 0 0 0
1831 611 3 -1.1794 42.12754087166889 11.169995794007496 20.75695624196887 0 0 0
1832 611 2 0.5897 42.03846960672706 12.091266693843494 21.00100430538503 0 0 0
1833 611 2 0.5897 41.316099623027974 10.762102328991478 21.05931140965157 0 0 0
1834 612 3 -1.1794 45.096377405297396 12.49037739497594 21.138403507429388 0 0 0
1835 612 2 0.5897 45.77036296348682 12.12102487823087 20.567829929038545 0 0 0
1836 612 2 0.5897 44.28659910914068 12.061086524338844 20.862359114932357 0 0 0
1869 623 2 0.5897 40.71443156305193 16.01028489688995 22.218652350318315 0 0 0
1870 624 3 -1.1794 41.99887724900244 13.971184376030633 20.686084915866033 0 0 0
1871 624 2 0.5897 41.27380117760702 14.513391608162642 20.375427779967776 0 0 0
1872 624 2 0.5897 42.60241249984831 14.590092669447365 21.097095365613477 0 0 0
1873 625 3 -1.1794 44.64546951100871 15.686600666928895 20.906233886376363 0 0 0
1874 625 2 0.5897 45.09743036745762 15.238661197740504 20.19117202519875 0 0 0
1875 625 2 0.5897 45.033813862487904 15.321831584953772 21.701447116935697 0 0 0
2060 687 2 0.5897 46.09482047153558 9.341929715046595 22.805939231805507 0 0 0
9017 0 1 0 40.24528068915639 8.491633458177985 20.12661729076703 0 0 0
2138 713 2 0.5897 42.02489633857608 14.16575182193158 23.13425443711754 0 0 0
9054 0 1 0 0.4115637524792913 16.753785252620236 15.549107169292384 1 0 0
1313 438 2 0.5897 5.576701392923713 18.29643923807697 15.9297016417318 0 0 0
2177 726 2 0.5897 38.45531247450898 18.325739228724284 23.199241868126855 0 0 0
6128 2043 2 0.5897 6.195125024679901 22.870840497536644 22.018472151727156 0 0 0
1600 534 3 -1.1794 2.6482316409548696 18.00804393039154 18.238291228833024 0 0 0
1601 534 2 0.5897 3.5681595426699912 17.877657042356592 18.00815261536094 0 0 0
1602 534 2 0.5897 2.4875152554263824 18.936193998410396 18.068174867881613 0 0 0
1603 535 3 -1.1794 5.48769615171771 17.887907574130363 18.082352105154975 0 0 0
1604 535 2 0.5897 5.425380348867429 18.841260781404753 18.023476732858395 0 0 0
1605 535 2 0.5897 6.426157023979111 17.712562929156725 18.15147055031684 0 0 0
1642 548 3 -1.1794 2.9348304795333036 20.69433750258565 17.8914876879539 0 0 0
1643 548 2 0.5897 2.7971780417234267 20.756890865204653 18.836671486047262 0 0 0
1644 548 2 0.5897 3.8734453700471594 20.532827909019932 17.795834501046077 0 0 0
1645 549 3 -1.1794 5.714206654591175 20.683748730999984 17.848381143016773 0 0 0
1646 549 2 0.5897 6.4970899276152725 20.366811552001433 17.397963056685892 0 0 0
1647 549 2 0.5897 5.908459671386618 20.566770485848632 18.778334777478893 0 0 0
1876 626 3 -1.1794 2.8864899062105094 17.541305366370366 20.975238660818246 0 0 0
1877 626 2 0.5897 2.6295240932335004 18.349199382148193 21.419657015157362 0 0 0
1878 626 2 0.5897 2.8777592671209167 17.766004204794385 20.044826885475608 0 0 0
1879 627 3 -1.1794 6.427441220691863 16.787029437486243 21.349053695063372 0 0 0
1880 627 2 0.5897 7.091808042520122 16.11635340822953 21.190805921713707 0 0 0
1881 627 2 0.5897 5.625326057406028 16.423469026671523 20.973997699580003 0 0 0
1918 640 3 -1.1794 2.541500436464223 20.711316713182576 20.68963964595947 0 0 0
1919 640 2 0.5897 3.4291949482973214 20.360929021276714 20.763523316494762 0 0 0
1920 640 2 0.5897 2.4634240271024805 21.323417645096107 21.421396701521417 0 0 0
1921 641 3 -1.1794 5.1218205277969515 19.92168543349661 20.426277542151475 0 0 0
1922 641 2 0.5897 5.644936055390096 19.19314856260701 20.760666881201285 0 0 0
1923 641 2 0.5897 5.502472896568222 20.698440631952337 20.83614150643222 0 0 0
5165 1722 2 0.5897 28.692128574711717 23.34977254818831 12.324199724102108 0 0 0
2147 716 2 0.5897 5.691398778389242 17.886854543709468 23.041218089060298 0 0 0
5789 1930 2 0.5897 5.787627343238247 22.421388332390542 17.838188988179976 0 0 0
6127 2043 3 -1.1794 6.097784608375887 22.50519324289524 21.139234474508903 0 0 0
9121 0 1 0 10.216312314961868 21.145181830921015 22.59012654376111 0 0 0
5799 1933 2 0.5897 14.509000098235568 23.395542873251937 18.4084669832823 0 0 0
1606 536 3 -1.1794 8.214657850032891 17.8949919631214 17.835595228133208 0 0 0
1607 536 2 0.5897 8.502236469324831 17.981722622916813 16.926745291448952 0 0 0
1608 536 2 0.5897 8.821038009507102 18.44408347579404 18.332619837891095 0 0 0
1609 537 3 -1.1794 10.889757969273097 17.97219984420034 18.58779744600848 0 0 0
1610 537 2 0.5897 10.436672147797786 17.159179112591886 18.364319543694528 0 0 0
1611 537 2 0.5897 11.81959571731311 17.753857107202364 18.52486780476485 0 0 0
1612 538 3 -1.1794 13.478189021281278 17.46507114267674 18.577745289475505 0 0 0
1613 538 2 0.5897 13.88288477307745 16.668132605447497 18.2351917215353 0 0 0
1614 538 2 0.5897 14.06203665749707 18.170086888547182 18.297912047949872 0 0 0
1648 550 3 -1.1794 13.09312467216079 20.800492769840996 17.846530719257597 0 0 0
1649 550 2 0.5897 13.383300745657797 21.036722769800697 16.965494302737106 0 0 0
1650 550 2 0.5897 12.161911118918638 20.602366578678794 17.747438887502582 0 0 0
1651 551 3 -1.1794 15.121412730813272 21.98487928590893 19.351240739683224 0 0 0
1653 551 2 0.5897 14.460761226746355 21.61428326177758 18.766065501509424 0 0 0
1882 628 3 -1.1794 8.932264244884433 18.391936271644404 21.103116875641437 0 0 0
1883 628 2 0.5897 8.119388067698358 17.895855969497 21.19991058399253 0 0 0
1884 628 2 0.5897 9.330295121748756 18.3725953279265 21.973421576046924 0 0 0
1885 629 3 -1.1794 11.909780395891069 18.150861239997717 21.156488791740042 0 0 0
1886 629 2 0.5897 11.448214895501792 18.324819431525853 20.33616707530783 0 0 0
1887 629 2 0.5897 11.70866526314563 17.236493617176436 21.3557786384134 0 0 0
1888 630 3 -1.1794 14.239984026285365 16.865435057154198 21.60649710102398 0 0 0
1889 630 2 0.5897 13.536793086911874 17.51332227004098 21.651180210041563 0 0 0
1890 630 2 0.5897 14.844328042646893 17.212073859417973 20.950111769953228 0 0 0
1924 642 3 -1.1794 7.758026127026982 20.67304743180333 20.02385063935539 0 0 0
1925 642 2 0.5897 8.205729886542969 20.154831530453748 20.69261512172903 0 0 0
1926 642 2 0.5897 7.400349856938386 21.422225368590052 20.50033036553148 0 0 0
1927 643 3 -1.1794 13.07691493356699 21.395695585389433 21.601509430832163 0 0 0
1928 643 2 0.5897 13.173617497530337 20.44342035880955 21.608749751997497 0 0 0
1929 643 2 0.5897 13.801758699095222 21.706406249785637 21.059021844568782 0 0 0
6132 2044 2 0.5897 12.207675056989235 22.89840654956707 20.90119606673985 0 0 0
9016 0 1 0 9.447138622622424 20.9398019095561 17.390049438081913 0 0 0
1366 456 3 -1.1794 18.517354549814396 20.505172112568935 16.3976816119478 0 0 0
1371 457 2 0.5897 21.10826803269993 21.508368865900948 16.410927415833388 0 0 0
2200 734 3 -1.1794 20.375302801686193 21.860605374247662 22.915413533561054 0 0 0
1652 551 2 0.5897 15.95108649086547 21.630225919068977 19.031718776826054 0 0 0
9071 0 1 0 15.85748194944242 18.97891522908572 17.391932485947823 0 0 0
1329 443 2 0.5897 21.013711227775644 18.33601854982458 15.492211294533028 0 0 0
1615 539 3 -1.1794 18.192462833127944 17.43079879416562 19.124556600287914 0 0 0
1616 539 2 0.5897 19.042219371398687 17.433502037244242 18.683945190302666 0 0 0
1617 539 2 0.5897 17.733979843663768 16.67517515434441 18.757054023156815 0 0 0
1618 540 3 -1.1794 20.787844449401682 17.020243128688758 18.41236592871386 0 0 0
1619 540 2 0.5897 20.857154612771843 16.068466511945218 18.337872560573018 0 0 0
1620 540 2 0.5897 21.17294753763314 17.222914148568126 19.26492203699618 0 0 0
1623 541 2 0.5897 23.854456346968824 18.11106187339612 18.96475880589027 0 0 0
1654 552 3 -1.1794 18.031300127380746 20.802273436764228 19.019204754715002 0 0 0
1655 552 2 0.5897 18.232061228126977 20.46554309222294 18.145969646147787 0 0 0
1656 552 2 0.5897 18.208758789144298 20.06747646370736 19.606413132623295 0 0 0
1657 553 3 -1.1794 20.361859448782614 22.29586025027723 18.012297832322854 0 0 0
1658 553 2 0.5897 19.431060498755265 22.081857994140147 18.075923312872234 0 0 0
1659 553 2 0.5897 20.75035160925709 21.913479436374523 18.799120959270063 0 0 0
1891 631 3 -1.1794 18.96286383337454 17.55350247470748 21.708059590026433 0 0 0
1892 631 2 0.5897 18.728419020768296 17.340577789775942 20.80477082364915 0 0 0
1893 631 2 0.5897 19.284156311281997 16.729124089250195 22.07330370613366 0 0 0
1894 632 3 -1.1794 21.518022865366817 18.35273073925433 20.824292009572055 0 0 0
1895 632 2 0.5897 22.28413906379629 17.983514659921568 21.26358385566045 0 0 0
1896 632 2 0.5897 20.770796951793987 17.942570218957904 21.259784437967774 0 0 0
1898 633 2 0.5897 24.289906708073673 18.325431300442542 21.52637510983055 0 0 0
1930 644 3 -1.1794 21.150037181901723 20.986830753153434 20.424964134305156 0 0 0
1931 644 2 0.5897 21.19455023942271 20.049593122565405 20.614268438795616 0 0 0
1932 644 2 0.5897 20.98290971098396 21.395529171203094 21.274237881809317 0 0 0
1934 645 2 0.5897 23.041891883034516 21.21561663062871 20.71516645416796 0 0 0
2121 707 2 0.5897 17.935128369463513 14.497126242707694 23.487594473889178 0 0 0
5801 1934 2 0.5897 17.82146306182439 22.859421512392284 19.353585596783546 0 0 0
9006 0 1 0 22.525052593252862 19.755654346231392 18.017062440680917 0 0 0
9022 0 1 0 16.402647135364084 23.13748239513169 21.995786830202597 0 0 0
9053 0 1 0 16.15337454650769 19.411169631944944 21.06311388992143 0 0 0
5788 1930 3 -1.1794 5.798442219230287 23.372827009712548 17.73388474137889 0 0 0
4857 1619 2 0.5897 42.14292561158949 23.18458086196237 8.671511901236055 0 0 0
9007 0 1 0 27.938355805531142 20.201084634551307 17.410563706505048 0 0 0
6142 2048 3 -1.1794 28.64388916424065 22.82725794175309 21.930538850624256 0 0 0
6144 2048 2 0.5897 28.253388904829468 22.350704946142937 22.66309513344052 0 0 0
5489 1830 2 0.5897 36.25488586197658 22.793062537595112 14.215093421982582 0 0 0
1621 541 3 -1.1794 24.492373071550638 17.397856782444954 18.939605713515363 0 0 0
1622 541 2 0.5897 24.0433636731513 16.690481357213105 18.47674208483842 0 0 0
1624 542 3 -1.1794 26.553364584595695 16.617994280410752 17.273313811679607 0 0 0
1625 542 2 0.5897 25.934318736291196 16.710413207993195 17.997519648293178 0 0 0
1626 542 2 0.5897 26.998198257798272 17.46435907038484 17.228350117610752 0 0 0
1627 543 3 -1.1794 29.845209373959424 17.46291243532064 18.41793049661795 0 0 0
1628 543 2 0.5897 29.693062621788236 17.228639383860948 17.50239820265497 0 0 0
1629 543 2 0.5897 30.752861193614788 17.766052153080892 18.440433223302428 0 0 0
1660 554 3 -1.1794 25.22835157225183 21.72334062244732 18.38228414467185 0 0 0
1661 554 2 0.5897 25.190315854608492 20.927355191589907 17.852008437076908 0 0 0
1662 554 2 0.5897 24.659243773009226 21.540999555725296 19.130014019190405 0 0 0
1663 555 3 -1.1794 27.467718713521005 22.79202876601403 19.521897231687273 0 0 0
1664 555 2 0.5897 26.750863791305783 22.26810307513528 19.164332149659398 0 0 0
1665 555 2 0.5897 28.2440080826713 22.24273819116846 19.41287185861527 0 0 0
1666 556 3 -1.1794 30.318799758091856 20.688733762505795 19.623093703489417 0 0 0
1667 556 2 0.5897 31.059656074689254 21.233161865163016 19.356707077733628 0 0 0
1668 556 2 0.5897 30.062861461238434 20.2249698025208 18.825816818982037 0 0 0
1897 633 3 -1.1794 24.040280516978687 17.454418747050546 21.835010665933854 0 0 0
1899 633 2 0.5897 24.522237908013327 16.851845722266326 21.26856909065751 0 0 0
1900 634 3 -1.1794 29.8984760329184 17.90789091015429 21.15106868290757 0 0 0
1901 634 2 0.5897 29.78657729146534 16.960396942937038 21.07383035144273 0 0 0
1902 634 2 0.5897 29.959849865867287 18.21677382678735 20.247156929836066 0 0 0
1933 645 3 -1.1794 23.995391272838955 21.298665390892005 20.728386237202848 0 0 0
1935 645 2 0.5897 24.210770249082287 21.445272653541757 21.649446362037615 0 0 0
1936 646 3 -1.1794 30.321289744394413 20.24885858166961 22.44715505630748 0 0 0
1937 646 2 0.5897 30.172778674630585 19.31158554203033 22.321873068032147 0 0 0
1938 646 2 0.5897 30.240338000683778 20.62398726567138 21.57025304349209 0 0 0
5493 1831 2 0.5897 38.45235384170722 23.419169344191513 14.42542317945187 0 0 0
9011 0 1 0 26.960410583912875 19.303540010278784 20.650795489760153 0 0 0
9020 0 1 0 30.36760363189977 22.928743711187344 16.619731889272625 0 0 0
2176 726 3 -1.1794 37.71436565014184 18.807791906170507 22.832015613651933 0 0 0
1347 449 2 0.5897 38.214947841284214 18.319420697671458 16.535118589557552 0 0 0
6145 2049 3 -1.1794 33.83665232151387 23.08390344149752 20.80035459426713 0 0 0
1865 622 2 0.5897 35.72312605768391 16.509792404290426 20.630459087911156 0 0 0
1868 623 2 0.5897 39.529331883865304 15.9336747767233 21.27973511009589 0 0 0
1383 461 2 0.5897 38.68159102571414 21.54641795589444 15.302268016482476 0 0 0
1630 544 3 -1.1794 32.506618846250625 18.13101219882211 17.96278999591252 0 0 0
1631 544 2 0.5897 32.73451053906011 17.201354696239818 17.96863419741975 0 0 0
1632 544 2 0.5897 32.53908083530121 18.38026077574829 17.039181179825157 0 0 0
1633 545 3 -1.1794 37.51270482522399 16.927331442177472 18.337071838044903 0 0 0
1634 545 2 0.5897 37.346819570795084 17.35497858855596 19.17721011040865 0 0 0
1635 545 2 0.5897 36.68421616694577 16.501508245518394 18.116813418453596 0 0 0
1638 546 2 0.5897 39.83141663555787 18.451321542944896 18.781386098111202 0 0 0
1669 557 3 -1.1794 32.69445480739187 21.35180135594616 18.337189959667377 0 0 0
1670 557 2 0.5897 33.190689271012495 20.534319703538706 18.295873252875804 0 0 0
1671 557 2 0.5897 33.26255666066333 21.953333555973032 18.818491825689502 0 0 0
1672 558 3 -1.1794 35.29152154451104 22.898204287696945 18.20655496599233 0 0 0
1673 558 2 0.5897 35.339472335562995 22.257853418489216 17.49670712039548 0 0 0
1674 558 2 0.5897 35.98402713781564 22.636272741442223 18.813234577696857 0 0 0
1677 559 2 0.5897 39.62871286798526 22.40759499727844 17.130481407385137 0 0 0
1903 635 3 -1.1794 33.03220710409357 18.00965597026864 21.49068290567636 0 0 0
1904 635 2 0.5897 32.585429627562625 17.172608611315116 21.617069119391804 0 0 0
1905 635 2 0.5897 32.61431622964739 18.390523777626868 20.7183236434495 0 0 0
1906 636 3 -1.1794 35.663945801516675 18.470102068322593 20.6648079061326 0 0 0
1907 636 2 0.5897 36.09260169287661 19.17588822944179 21.148908291899385 0 0 0
1908 636 2 0.5897 34.78910900906753 18.412465957603754 21.048958981481945 0 0 0
1909 637 3 -1.1794 39.12293524261249 18.336784830411656 20.47137703471427 0 0 0
1911 637 2 0.5897 38.71222687076204 18.697860606050842 21.256982185049665 0 0 0
1939 647 3 -1.1794 35.89772877479403 20.935298964715297 21.963271443678387 0 0 0
1940 647 2 0.5897 35.750419343291924 21.010876249582385 22.906044143893247 0 0 0
1941 647 2 0.5897 36.790650971230676 21.254810720053637 21.833518394937528 0 0 0
1942 648 3 -1.1794 38.538053809457374 21.68006024387572 21.533455780586294 0 0 0
1943 648 2 0.5897 38.704157467727086 22.61459023671527 21.409780156852385 0 0 0
6147 2049 2 0.5897 34.362184713344504 22.420582605189196 21.247627517512868 0 0 0
9042 0 1 0 37.399634859978235 20.59993966482312 18.653046123158692 0 0 0
9056 0 1 0 35.08846999365319 19.673654984492934 16.32872109815426 0 0 0
4539 1513 2 0.5897 36.0801059418146 23.41880132317415 5.737494774218661 0 0 0
2212 738 3 -1.1794 33.24984169285463 21.362428918808522 23.127749423086144 0 0 0
4188 1396 2 0.5897 3.2376524738593355 23.27984107008747 2.931367265253488 0 0 0
4506 1502 2 0.5897 1.6215505902179888 23.39330121715843 5.592814849579391 0 0 0
9150 0 1 0 41.041597830846015 19.885242610733165 22.64475627418187 0 0 0
6158 2053 2 0.5897 45.50932517641264 23.306778145636343 21.162253351469456 0 0 0
5826 1942 2 0.5897 45.499422421432406 23.109795802680463 17.989248284864004 0 0 0
1591 531 3 -1.1794 39.8888000126706 15.892358553817767 18.785905719144793 0 0 0
1867 623 3 -1.1794 39.75731145367242 16.00873286482851 22.206354632222283 0 0 0
1596 532 2 0.5897 42.806456402387134 15.772633751934954 18.166789242703842 0 0 0
5488 1830 3 -1.1794 35.613164046926556 23.39681525672761 14.589136901264498 0 0 0
1636 546 3 -1.1794 40.2468195110347 18.823880706251526 18.0036501435563 0 0 0
1637 546 2 0.5897 40.855562200586924 18.14652084798058 17.70895044390534 0 0 0
1675 559 3 -1.1794 39.994214787057246 21.612009600247326 16.743587932583115 0 0 0
1944 648 2 0.5897 39.35361498189213 21.254320368755877 21.269187900094867 0 0 0
1639 547 3 -1.1794 42.95019840297996 17.69867356356486 18.217683190572064 0 0 0
1640 547 2 0.5897 42.667353086463 17.96936025153172 17.34420787729388 0 0 0
1641 547 2 0.5897 43.59751855577526 18.35534829122275 18.474562091700605 0 0 0
1676 559 2 0.5897 39.68459392480128 20.905446771769046 17.31027654743366 0 0 0
1678 560 3 -1.1794 42.611846249307504 20.90083173067163 17.738600378536386 0 0 0
1679 560 2 0.5897 42.39126071560447 21.83223589153583 17.730840861328257 0 0 0
1680 560 2 0.5897 42.119311151963764 20.531444222692098 17.00566524516709 0 0 0
1681 561 3 -1.1794 45.44860431047397 21.293995701865015 17.977925638660217 0 0 0
1682 561 2 0.5897 45.69875530327587 21.34383432807272 17.055335547254373 0 0 0
1683 561 2 0.5897 44.52463222050224 21.044432180551055 17.962908448512863 0 0 0
1910 637 2 0.5897 39.89424249115602 17.87197941431101 20.79583585273407 0 0 0
1912 638 3 -1.1794 41.93618239619373 17.159411003946378 20.679775187607238 0 0 0
1913 638 2 0.5897 42.64448946676811 17.60090664369951 21.148405681278568 0 0 0
1914 638 2 0.5897 42.110931434179555 17.339282530022643 19.756010677141337 0 0 0
1915 639 3 -1.1794 45.193959128173816 18.49049347625665 21.03089683913108 0 0 0
1916 639 2 0.5897 45.07680694120169 17.607051596824576 21.38023575400103 0 0 0
1917 639 2 0.5897 45.88061698956562 18.398287812569656 20.37041900913507 0 0 0
1945 649 3 -1.1794 42.43346249565697 21.805468248179405 20.52899964042945 0 0 0
1946 649 2 0.5897 42.11650333032027 21.239357126852948 19.825233391375583 0 0 0
1947 649 2 0.5897 43.35399669548596 21.565084887464344 20.634187531848625 0 0 0
1948 650 3 -1.1794 45.160182594252674 21.27261614462008 20.74299345698806 0 0 0
4199 1400 2 0.5897 14.586261244624477 23.287314813284745 2.489338064923191 0 0 0
1955 652 2 0.5897 6.329533693227058 1.4472122375555332 21.948166100448265 0 0 0
5476 1826 3 -1.1794 25.10403559991922 23.24495628215175 15.772270949319402 0 0 0
2075 692 2 0.5897 15.23143274830384 11.79107566458252 22.802531378180607 0 0 0
2050 684 3 -1.1794 32.164250268170605 8.879816088231925 23.171583444720493 0 0 0
5458 1820 3 -1.1794 5.68700827609942 23.26988501976644 15.031902606986995 0 0 0
2029 677 3 -1.1794 9.12368951451246 8.592084178268864 22.494164493699152 0 0 0
2035 679 3 -1.1794 15.569508070274106 8.85487439932855 23.296082611283044 0 0 0
6146 2049 2 0.5897 33.10955894829811 23.257322267350936 21.398261786304293 0 0 0
2040 680 2 0.5897 17.07053252039867 9.84591666579667 22.866560997981452 0 0 0
4534 1512 3 -1.1794 32.708331128010784 23.490910110477582 5.390725954791774 0 0 0
2159 720 2 0.5897 17.720691550047096 17.89502075778492 23.134358147049685 0 0 0
2203 735 3 -1.1794 24.76641309389257 21.265230179404398 23.33748702932657 0 0 0
1956 652 2 0.5897 7.034064256475399 1.750114016674602 23.253456322646137 0 0 0
1973 658 2 0.5897 32.11090619126346 2.0153844398804526 22.806742417937855 0 0 0
2103 701 2 0.5897 44.8740264385439 12.421611054039099 23.315703225647237 0 0 0
2022 674 2 0.5897 41.75727736334493 5.916761918051767 23.475657933917546 0 0 0
2031 677 2 0.5897 9.928644947140972 8.55518060301552 23.01080433865515 0 0 0
4519 1507 3 -1.1794 17.562606588963398 23.465259136644907 5.365281298154444 0 0 0
5460 1820 2 0.5897 5.659086604515463 23.11924291561501 15.976762558988417 0 0 0
6129 2043 2 0.5897 5.748347073097718 23.226917470012115 20.616511411969782 0 0 0
5470 1824 3 -1.1794 17.74280239709082 23.194862442993834 16.233304884573304 0 0 0
4836 1612 2 0.5897 17.891399638978637 23.479878852541333 8.13760710399677 0 0 0
2133 711 2 0.5897 36.57550541478952 14.862830752337796 23.473708393239406 0 0 0
2030 677 2 0.5897 8.591640193147208 7.869265645452031 22.826863691778296 0 0 0
2081 694 2 0.5897 21.94618440872209 13.297240007722126 23.45611491000551 0 0 0
1987 663 3 -1.1794 1.7332265358293704 5.92000395850141 23.495322750713154 0 0 0
2140 714 3 -1.1794 45.42661365903338 15.052131667059836 23.481917359870284 0 0 0
2185 729 3 -1.1794 3.2655663400046695 21.289448790514086 23.499700518354608 0 0 0
2120 707 2 0.5897 18.83935406127727 15.709469967547834 23.42055597420432 0 0 0
2202 734 2 0.5897 19.606753074825725 21.34979655746633 23.169655035986665 0 0 0
4125 1375 2 0.5897 24.283979835592284 17.381848250896876 0.1587724317905881 0 0 1
1951 651 3 -1.1794 1.4692779701232683 3.210216453061334 23.794176909576066 0 0 0
1953 651 2 0.5897 1.8664810831093714 2.938648695243209 24.621650485542585 0 0 0
8703 2901 2 0.5897 41.11079593549902 22.523880993356883 46.84729681516827 0 0 0
2114 705 2 0.5897 12.414549290883738 14.979552676094688 23.563221374842875 0 0 0
8641 2881 3 -1.1794 23.2494189545564 0.026142341918173884 42.82643282411766 0 1 0
1988 663 2 0.5897 1.495225483848882 4.998859326953103 23.60059135370632 0 0 0
1989 663 2 0.5897 2.2814773970564506 6.114596714523162 24.255445532418012 0 0 0
1990 664 3 -1.1794 7.214974157494079 6.971643225039208 23.83416887429854 0 0 0
1992 664 2 0.5897 6.98507580136117 6.821756793075648 24.751182041077833 0 0 0
2221 741 3 -1.1794 2.3756013009824892 2.397645298028326 26.27477316278148 0 0 0
2222 741 2 0.5897 2.4017031132407474 1.449952985386476 26.142750366936703 0 0 0
2223 741 2 0.5897 2.5150403139845054 2.5129370462079934 27.2147180948946 0 0 0
2224 742 3 -1.1794 6.540392204769687 2.446676155813732 27.431278724764866 0 0 0
2225 742 2 0.5897 5.985920931444205 2.025186827315578 26.774665958840824 0 0 0
2226 742 2 0.5897 7.434406733256691 2.2393829526601947 27.159249328570652 0 0 0
2266 756 3 -1.1794 2.8744422613221756 6.2239663169928265 26.726790911046738 0 0 0
2267 756 2 0.5897 2.0208438827691495 5.7912328808649045 26.74532298887995 0 0 0
2268 756 2 0.5897 2.671525433831854 7.157584751825028 26.785213964654368 0 0 0
2269 757 3 -1.1794 5.838983113434847 6.918556315833564 26.748628533882034 0 0 0
2270 757 2 0.5897 6.384121483988071 6.632541171176382 27.481603473256254 0 0 0
2271 757 2 0.5897 5.004213000831232 6.4691751930412424 26.880720071830314 0 0 0
2506 836 3 -1.1794 6.331978360659465 2.824302140067858 30.14361218246095 0 0 0
2507 836 2 0.5897 6.353545813010467 2.515001330853799 29.238018592186112 0 0 0
2508 836 2 0.5897 6.25987436478459 3.775979652316566 30.07051760277267 0 0 0
2545 849 3 -1.1794 6.424075017647134 6.100223214646209 29.963401028814022 0 0 0
2546 849 2 0.5897 7.295154017269382 6.288007655800626 30.312958260730998 0 0 0
2547 849 2 0.5897 5.913790380269134 5.825728833639758 30.725302775591175 0 0 0
9092 0 1 0 3.1422332189728435 3.9949359242171676 29.688558887757676 0 0 0
9100 0 1 0 4.985825115008821 4.2839423678955875 24.552722818383266 0 0 0
1957 653 3 -1.1794 8.705173465312917 2.7387867413490525 23.7780977734116 0 0 0
1959 653 2 0.5897 8.310143991968193 3.5894709092920003 23.969199938184207 0 0 0
1960 654 3 -1.1794 12.120484615870572 2.5197328194910518 23.658823432440663 0 0 0
1962 654 2 0.5897 11.912307810406608 1.7950231774142071 24.248476153947255 0 0 0
1963 655 3 -1.1794 14.757240444530382 2.8980526604000807 23.612996606038646 0 0 0
8378 2793 2 0.5897 46.030549693611476 23.475578002053894 41.60487800265823 0 0 0
1965 655 2 0.5897 14.982500137546907 3.778756579506091 23.912748114911203 0 0 0
1993 665 3 -1.1794 12.35937641027614 7.049847913427284 23.562495753872895 0 0 0
1994 665 2 0.5897 13.14403680077298 6.582558199634888 23.84916871450088 0 0 0
1996 666 3 -1.1794 14.948925903536011 5.9737937151087985 23.963033597643754 0 0 0
1998 666 2 0.5897 15.81069878178884 5.657553741539558 24.23427459834839 0 0 0
2227 743 3 -1.1794 9.333571715085037 1.4826641918901928 26.525774931510348 0 0 0
2228 743 2 0.5897 9.118048087281261 0.7019798144566929 27.035985168814733 0 0 0
2229 743 2 0.5897 9.147571117851413 1.2361428184388366 25.61975983816813 0 0 0
2230 744 3 -1.1794 11.965406872786595 2.7500582033938312 26.899356544802128 0 0 0
2231 744 2 0.5897 11.966374605843558 2.6745178524990996 27.85357146841096 0 0 0
2232 744 2 0.5897 11.079091516009965 2.498638859788965 26.639614423798818 0 0 0
2233 745 3 -1.1794 15.132836984036953 3.468631512037839 26.564021690231154 0 0 0
2234 745 2 0.5897 14.24626178328099 3.2692462580124086 26.263253027550267 0 0 0
2235 745 2 0.5897 15.151190072452849 3.1683806473047316 27.47272652130406 0 0 0
2272 758 3 -1.1794 8.623309056630575 6.3632035013179635 28.19444043260258 0 0 0
2273 758 2 0.5897 8.966692724192159 5.476089347144097 28.30096812910727 0 0 0
2274 758 2 0.5897 9.173851975055772 6.903331868690022 28.76135833978078 0 0 0
2275 759 3 -1.1794 12.398030523496942 6.117294374506354 27.917998769636736 0 0 0
2276 759 2 0.5897 12.355131912301923 5.388315993758548 27.29914326262366 0 0 0
2277 759 2 0.5897 12.185708286965717 6.889710275171271 27.39404709654717 0 0 0
2278 760 3 -1.1794 15.545359801957657 6.1388424279233265 27.194889384764767 0 0 0
2279 760 2 0.5897 15.278571679301308 5.357496131562071 26.710581687639625 0 0 0
2280 760 2 0.5897 15.10241762131367 6.060375109633121 28.039801792888575 0 0 0
2509 837 3 -1.1794 9.322716149170152 3.027881390526744 30.100960261569554 0 0 0
2510 837 2 0.5897 9.035786028597915 3.140170244834093 31.007213472252236 0 0 0
2511 837 2 0.5897 8.70859584994557 2.3932822839997017 29.731674187794237 0 0 0
2512 838 3 -1.1794 12.011693619580077 3.068072262242033 29.636136774273734 0 0 0
2513 838 2 0.5897 11.073991094942789 3.2602572639851415 29.632851540782962 0 0 0
2514 838 2 0.5897 12.188277665633423 2.749502373636651 30.521327809355586 0 0 0
2515 839 3 -1.1794 15.329728340787929 2.6945348629181387 29.18355206240417 0 0 0
2516 839 2 0.5897 16.24735621201864 2.424212946458814 29.150120156041996 0 0 0
2517 839 2 0.5897 14.859449026893525 1.9122653929865479 29.471863964450346 0 0 0
2548 850 3 -1.1794 14.244602035253433 5.5258735444014695 29.931635505785422 0 0 0
2550 850 2 0.5897 13.459942359291523 5.764391843259509 29.43802626399751 0 0 0
9089 0 1 0 10.245874772692213 5.330152767256371 25.40803884440355 0 0 0
2549 850 2 0.5897 14.377945369957825 4.598245949812769 29.736806198209674 0 0 0
2592 864 2 0.5897 15.13159176734435 6.815533133734301 30.8924276898674 0 0 0
8364 2788 2 0.5897 26.95637372010572 22.951407978357224 41.86145638653504 0 0 0
1966 656 3 -1.1794 17.391367972336063 2.033451137267304 23.818827692034347 0 0 0
1968 656 2 0.5897 17.74609306915509 1.5164446847100723 24.54208867061833 0 0 0
1999 667 3 -1.1794 17.367999376520473 4.888720197085539 24.61102531662574 0 0 0
2001 667 2 0.5897 17.206582800596095 4.8247622558623435 25.55234720365242 0 0 0
2002 668 3 -1.1794 20.96967523311751 4.620297592821062 24.82049945946411 0 0 0
2003 668 2 0.5897 21.367280005083913 5.090832163247006 24.087874294804045 0 0 0
2004 668 2 0.5897 21.42437441624801 3.778216360745106 24.839988112074153 0 0 0
2236 746 3 -1.1794 18.564493573859302 2.2699670369194287 26.917783428158696 0 0 0
2237 746 2 0.5897 18.5174981839452 1.8264268338134289 27.764716356590164 0 0 0
2238 746 2 0.5897 18.28433337232805 3.166791095138719 27.100673423063423 0 0 0
2239 747 3 -1.1794 21.001144328275906 3.37354991468108 27.42397651950655 0 0 0
2240 747 2 0.5897 20.337936846735136 2.8255110869067313 27.004402219579525 0 0 0
2241 747 2 0.5897 21.822896580425926 3.1201151257008695 27.003588494057617 0 0 0
2281 761 3 -1.1794 17.937809774497477 4.9155520586639305 27.580222202824803 0 0 0
2282 761 2 0.5897 18.66216122313093 5.4319029134638805 27.226766584262993 0 0 0
2283 761 2 0.5897 17.17304882532643 5.484777298333563 27.494442439794643 0 0 0
2284 762 3 -1.1794 20.276310059146013 6.354083768983194 27.05186047633652 0 0 0
2285 762 2 0.5897 20.65063475125247 5.739351418640989 26.420816073903932 0 0 0
2286 762 2 0.5897 20.70962393189262 6.142752024088772 27.878788451973097 0 0 0
2518 840 3 -1.1794 18.14296170355772 2.0849718069009375 29.72129400050697 0 0 0
2519 840 2 0.5897 17.93122033649342 1.4515627537750224 30.406998315087957 0 0 0
2520 840 2 0.5897 17.92282867962944 2.9346403259393914 30.103179762361094 0 0 0
2521 841 3 -1.1794 21.06201643734257 3.211972828504103 30.063329732440874 0 0 0
2522 841 2 0.5897 20.9179469592991 2.953010122610358 29.153157122733273 0 0 0
2523 841 2 0.5897 20.308511433686512 2.857967701774561 30.535709298876874 0 0 0
2526 842 2 0.5897 22.7938838760004 3.4291446015353797 29.90439955154857 0 0 0
2551 851 3 -1.1794 17.32489884947889 4.7179516501216225 30.292533628953926 0 0 0
2552 851 2 0.5897 17.63396868768436 4.901799510418026 29.40545486906944 0 0 0
2553 851 2 0.5897 17.240896816699234 5.579629442238166 30.700807147965918 0 0 0
2554 852 3 -1.1794 21.718952616237857 5.89436345574703 29.422125562516843 0 0 0
2555 852 2 0.5897 22.629816894869524 5.903555863442174 29.716190824686294 0 0 0
2556 852 2 0.5897 21.41717338070503 5.004277606546264 29.60353544839538 0 0 0
9131 0 1 0 21.949956052692695 0.34923733789656647 28.201188240916338 0 0 0
9154 0 1 0 18.911732771834718 7.606543087574918 29.896387484081174 0 0 0
9120 0 1 0 18.042908937104073 8.03060187395265 25.539847570216306 0 0 0
1967 656 2 0.5897 17.26962537318206 2.9087485782494777 24.1866118907155 0 0 0
2000 667 2 0.5897 18.270478943080203 4.589148039874464 24.5013920767892 0 0 0
9103 0 1 0 23.625523830901347 6.736083518987543 25.321350571296808 0 0 0
1969 657 3 -1.1794 23.91866100907949 3.922168946039547 24.230128583574032 0 0 0
1971 657 2 0.5897 24.233967278843338 3.7892462248714756 25.12407790689375 0 0 0
2216 739 2 0.5897 38.06112069152759 20.931272588440056 23.763459218673773 0 0 0
2005 669 3 -1.1794 27.122844860854357 6.594325664199109 23.63643532055018 0 0 0
2006 669 2 0.5897 26.728734363179807 5.753882580050941 23.870025122176717 0 0 0
2008 670 3 -1.1794 29.742592990472456 6.242929302300262 24.21889205848791 0 0 0
2009 670 2 0.5897 28.8606305455876 6.614902295719738 24.22209305483573 0 0 0
2242 748 3 -1.1794 24.06719117219262 2.969949326355539 26.7869213015245 0 0 0
2243 748 2 0.5897 24.771810437755093 2.3284959133035703 26.877921831038655 0 0 0
2244 748 2 0.5897 24.02697505327092 3.404733347298517 27.63872959578136 0 0 0
2245 749 3 -1.1794 26.56963905095111 1.74150431449254 27.24218324892947 0 0 0
2246 749 2 0.5897 27.30827720876544 2.1252338098913626 27.714832501922988 0 0 0
2247 749 2 0.5897 26.866914316285765 0.8631811756784509 27.00467951800537 0 0 0
2248 750 3 -1.1794 30.27857675571574 2.6815522941465755 27.57146959227087 0 0 0
2249 750 2 0.5897 31.220116726179526 2.5758436078286553 27.435230372333503 0 0 0
2250 750 2 0.5897 29.884422955516488 1.9438336746436473 27.106017075000437 0 0 0
2287 763 3 -1.1794 30.32567027807822 5.837398188590346 26.78250804311371 0 0 0
2288 763 2 0.5897 30.30562672301069 4.915524267722877 27.039370996057674 0 0 0
2289 763 2 0.5897 30.025828360943287 5.839818901528248 25.873486124199477 0 0 0
2524 842 3 -1.1794 23.725130918746842 3.6486623042858453 29.875714035990423 0 0 0
2525 842 2 0.5897 24.06821981720566 3.3496949446838618 30.71781879782055 0 0 0
2527 843 3 -1.1794 27.219073426448496 2.8652821151015626 30.150200514570486 0 0 0
2528 843 2 0.5897 26.348324199512017 2.826912144028535 29.75452972835253 0 0 0
2529 843 2 0.5897 27.056940096919636 2.8165153904433686 31.092307972224113 0 0 0
2530 844 3 -1.1794 30.082715638434472 3.1547306357516476 30.12865683582875 0 0 0
2531 844 2 0.5897 29.176300860796278 3.157476643112154 30.436287395438995 0 0 0
2532 844 2 0.5897 30.014947671921508 3.019649739847885 29.18346239615182 0 0 0
2557 853 3 -1.1794 24.263958830669527 6.214244786539812 30.38046814381451 0 0 0
2558 853 2 0.5897 24.227598894121574 5.278258090661874 30.183392601369135 0 0 0
2559 853 2 0.5897 24.1269472224389 6.265822580518301 31.32640653455047 0 0 0
2560 854 3 -1.1794 28.13244069582977 5.829307116457421 30.717017089321274 0 0 0
2561 854 2 0.5897 27.78979206184498 6.703881078089676 30.5327776327411 0 0 0
2562 854 2 0.5897 27.491574507553363 5.233747686510452 30.328646986016558 0 0 0
2563 855 3 -1.1794 30.961259225634734 5.820473440087283 30.715858301574933 0 0 0
2564 855 2 0.5897 30.063957336683245 6.149410528657642 30.662177946296083 0 0 0
2565 855 2 0.5897 30.882631473622997 4.880790497417193 30.55140306739858 0 0 0
9107 0 1 0 27.872589380117898 3.179391911092409 24.24649943290092 0 0 0
9152 0 1 0 26.44392223883706 5.669160330709642 27.67073622949482 0 0 0
1975 659 3 -1.1794 36.13430702159145 3.359913728961556 23.513984353084233 0 0 0
1976 659 2 0.5897 36.708972737611816 2.704838757630153 23.91005073728967 0 0 0
1977 659 2 0.5897 35.84500818240426 3.9009977592533915 24.24867221815431 0 0 0
1980 660 2 0.5897 38.71978816405615 1.8948182530614697 24.92388115074031 0 0 0
2011 671 3 -1.1794 32.77351656919376 6.415133147158111 24.60984502024888 0 0 0
2012 671 2 0.5897 33.11111693027572 6.223631211420933 25.48482256508173 0 0 0
2013 671 2 0.5897 31.88146720040762 6.068077264325881 24.61553550103481 0 0 0
2014 672 3 -1.1794 35.68424529352167 6.2377797489830265 24.516929446441566 0 0 0
2015 672 2 0.5897 36.34849453813553 6.2904321631378055 23.829737064503306 0 0 0
2017 673 3 -1.1794 38.70678882645949 5.191361611266003 23.715435624027855 0 0 0
2019 673 2 0.5897 39.011713502466115 5.373105560137275 24.60438017849503 0 0 0
2251 751 3 -1.1794 32.90597322275645 3.458211757347453 26.90866432757797 0 0 0
2252 751 2 0.5897 33.820264278824176 3.175018914442556 26.898390730532828 0 0 0
2253 751 2 0.5897 32.87029043412194 4.129451096679806 27.59013064244301 0 0 0
2254 752 3 -1.1794 35.743140950870234 3.279405025685559 26.93125796209976 0 0 0
2255 752 2 0.5897 35.81536907314205 4.107228739309574 27.406361850219792 0 0 0
2256 752 2 0.5897 36.61976824756415 2.8979957064981305 26.979051161123078 0 0 0
2257 753 3 -1.1794 38.57763125529936 2.99960438595887 26.89004743169367 0 0 0
2258 753 2 0.5897 38.67544671951297 2.83721983859464 27.828287960732123 0 0 0
2290 764 3 -1.1794 32.98286972810011 6.2565180812957495 27.315639293503626 0 0 0
2291 764 2 0.5897 32.04439995582156 6.2128021942512275 27.132349052752193 0 0 0
2292 764 2 0.5897 33.03609046557796 6.422643588493474 28.256809732880434 0 0 0
2293 765 3 -1.1794 35.60552323116847 5.940246804667811 27.258482850668297 0 0 0
2294 765 2 0.5897 35.812364464167736 5.819594454930374 26.33171879912203 0 0 0
2295 765 2 0.5897 34.64893023863167 5.945008199350972 27.29223294761696 0 0 0
2297 766 2 0.5897 39.05303551955446 5.734303131514939 27.661990555598027 0 0 0
2533 845 3 -1.1794 33.696935631652195 3.794564542359789 29.752987937580738 0 0 0
2534 845 2 0.5897 33.19956823783003 3.0324394379729274 29.456301490609583 0 0 0
2535 845 2 0.5897 33.639615520277495 3.7616493733553584 30.707903051715252 0 0 0
2538 846 2 0.5897 38.232987574635594 2.604473614211749 30.341333544104362 0 0 0
2566 856 3 -1.1794 33.57596296938948 6.588038619965723 30.0094784285875 0 0 0
2567 856 2 0.5897 33.84139953307593 5.6689219384413185 30.041098559117955 0 0 0
2568 856 2 0.5897 32.71411001607454 6.603388249119345 30.425658399804043 0 0 0
2569 857 3 -1.1794 36.490818210009664 5.864802676908901 29.944814635507992 0 0 0
2570 857 2 0.5897 36.334222235337556 5.787502769437634 29.003680055501565 0 0 0
2571 857 2 0.5897 36.132746721058936 6.721295812704392 30.178130297654178 0 0 0
2572 858 3 -1.1794 38.99840454455489 5.319446330283728 29.23815161264567 0 0 0
2574 858 2 0.5897 38.224511016638395 5.645226657833195 29.69770704626173 0 0 0
9105 0 1 0 32.03168801450344 0.5123680577035871 30.17480667921315 0 0 0
1978 660 3 -1.1794 38.77813965229373 2.31660133483941 24.066602903114337 0 0 0
2018 673 2 0.5897 38.40739234544578 4.2826863477417465 23.745498594380205 0 0 0
2296 766 3 -1.1794 39.1251292965381 5.915586780242644 26.724882939452645 0 0 0
2536 846 3 -1.1794 38.716844681520776 2.6342056092930926 29.515966862509796 0 0 0
2537 846 2 0.5897 38.994217632928176 3.5465829021280078 29.433118756116162 0 0 0
9256 0 1 0 34.263922691605146 0.6529783325712375 25.24491458308549 0 1 0
2016 672 2 0.5897 34.85718823503377 6.4035805970125645 24.06447054589065 0 0 0
1979 660 2 0.5897 39.70594371380417 2.5297243088142523 23.966652474897217 0 0 0
1981 661 3 -1.1794 41.516152663999605 2.806237223418583 23.83704219738564 0 0 0
1982 661 2 0.5897 41.884928414054095 3.6539780017109487 24.08517907531735 0 0 0
1983 661 2 0.5897 42.1351549313552 2.164222283184474 24.184727192199926 0 0 0
1984 662 3 -1.1794 45.83813061884606 3.6816350224653798 24.32884968694242 0 0 0
1986 662 2 0.5897 45.64298398015988 3.323791567870044 25.194931998573573 0 0 0
2020 674 3 -1.1794 42.11725703767469 5.487614167743203 24.251852947949974 0 0 0
2021 674 2 0.5897 43.02523766080205 5.787838962208913 24.292695741492047 0 0 0
8642 2881 2 0.5897 22.418849883277687 0.3044281335849994 42.44050032687989 0 1 0
2023 675 3 -1.1794 44.7241886357146 6.275599086008618 24.125444445349913 0 0 0
2024 675 2 0.5897 45.095197320232785 5.418285669114615 24.33424632779797 0 0 0
2259 753 2 0.5897 38.2980886999938 3.9132642289395885 26.832484436101172 0 0 0
2260 754 3 -1.1794 42.13962513702849 2.952794286742963 26.80666320776921 0 0 0
2261 754 2 0.5897 41.27119268632677 2.862300490073597 26.414403350993354 0 0 0
2262 754 2 0.5897 41.971455664314014 3.036770459060901 27.745225351037075 0 0 0
2263 755 3 -1.1794 44.86574920269427 3.0910960864581307 27.001800934635778 0 0 0
2264 755 2 0.5897 45.03341479338679 4.033310072928731 27.02058753804791 0 0 0
2265 755 2 0.5897 43.91642640157616 3.01818644952601 26.903300681636658 0 0 0
2298 766 2 0.5897 39.09837499247114 6.870370187394799 26.662395024932216 0 0 0
2299 767 3 -1.1794 42.4515172828876 6.230300403394491 27.252078007762467 0 0 0
2300 767 2 0.5897 43.19742147813823 5.906276258929747 26.74723421115695 0 0 0
2301 767 2 0.5897 41.702118539438096 6.128231860257957 26.665379115316558 0 0 0
2302 768 3 -1.1794 45.251399772318734 5.812097635383165 26.815349497575532 0 0 0
2303 768 2 0.5897 45.245362390076195 6.349754423057435 26.023439529961067 0 0 0
2304 768 2 0.5897 45.40424043655382 6.434173535733029 27.526611879423708 0 0 0
2539 847 3 -1.1794 41.99519968062296 3.244249479177053 29.554344753586694 0 0 0
2540 847 2 0.5897 42.92425592587526 3.2787054963581794 29.782162357526754 0 0 0
2541 847 2 0.5897 41.65481625115155 2.4975210284483245 30.04705954155118 0 0 0
2542 848 3 -1.1794 44.8270232768955 3.467802825283262 29.677205612605086 0 0 0
2543 848 2 0.5897 45.27135448256363 2.8630061261642226 30.271362640858413 0 0 0
2544 848 2 0.5897 44.970856930439474 3.097672869299453 28.806259240739607 0 0 0
2573 858 2 0.5897 39.73127368852122 5.782096868602209 29.644464793277788 0 0 0
2575 859 3 -1.1794 41.6091920207877 5.920359395513098 29.809829063463134 0 0 0
2576 859 2 0.5897 41.532465291329935 4.967898545953273 29.866071945008123 0 0 0
2577 859 2 0.5897 42.02213147947656 6.078141618244406 28.960819176792416 0 0 0
2578 860 3 -1.1794 45.253734770774436 6.254228248885649 29.57327092338082 0 0 0
2579 860 2 0.5897 45.373746063095034 6.147297181965849 30.516878338099314 0 0 0
2580 860 2 0.5897 44.934616943557174 5.402879340235454 29.273937112234655 0 0 0
1985 662 2 0.5897 46.75762345720254 3.4613168529063323 24.17976578080579 0 0 0
2026 676 3 -1.1794 6.167039146163556 9.661613976091376 24.19379684191322 0 0 0
2027 676 2 0.5897 6.485010764363927 8.76533098343556 24.085155327339688 0 0 0
2028 676 2 0.5897 5.702013510750975 9.651530455650045 25.030386584887452 0 0 0
2062 688 3 -1.1794 3.335633318494874 12.161685981145201 23.96252998014291 0 0 0
2063 688 2 0.5897 3.243464617746053 13.113928333127095 23.99371096749899 0 0 0
2064 688 2 0.5897 2.4816047232335836 11.8287586624623 24.238259307089226 0 0 0
8348 2783 2 0.5897 8.684292328759248 22.944195302309794 42.90572324448488 0 0 0
2067 689 2 0.5897 6.233552182234303 12.949485409292189 23.641823919635108 0 0 0
2104 702 3 -1.1794 2.7661283473142646 14.990091197440552 23.886965994909925 0 0 0
2082 694 2 0.5897 20.49734151601623 13.408393718085835 23.88084419032677 0 0 0
2106 702 2 0.5897 2.9419193464598856 15.217661036681134 24.799951907103452 0 0 0
2107 703 3 -1.1794 5.854510192997083 15.017726386434264 23.9098707646204 0 0 0
2108 703 2 0.5897 5.645694718914794 15.61088425109585 24.631529774433783 0 0 0
2305 769 3 -1.1794 2.3529944401910052 8.946491246681344 27.03786584128191 0 0 0
2306 769 2 0.5897 3.235399432307617 9.202742057543254 26.769670337504085 0 0 0
2307 769 2 0.5897 2.244276148205593 9.333573025659517 27.906531415794106 0 0 0
2308 770 3 -1.1794 5.062240179856482 9.486685533737951 26.768616109455813 0 0 0
2309 770 2 0.5897 5.39423569226985 8.593267485798103 26.857019057813957 0 0 0
2310 770 2 0.5897 5.398205677076176 9.944875250663026 27.538954485850994 0 0 0
2347 783 3 -1.1794 2.339742342263365 12.63429225378065 26.886073670206034 0 0 0
2348 783 2 0.5897 2.1097226288561677 12.24392370992751 27.72924389180995 0 0 0
2349 783 2 0.5897 2.9861279206555222 12.035184235743895 26.5125938023734 0 0 0
2383 795 3 -1.1794 3.2660958368439705 15.174130844662818 26.60122147455101 0 0 0
2384 795 2 0.5897 2.8758307893884987 14.305590178657056 26.6990079472165 0 0 0
2385 795 2 0.5897 3.0023631535205997 15.646053919484718 27.391136360825147 0 0 0
2387 796 2 0.5897 5.050810099111819 15.788248152088082 26.66769163737773 0 0 0
2388 796 2 0.5897 6.536971942221742 15.56261352906708 26.847436052140925 0 0 0
2581 861 3 -1.1794 2.327416904270151 8.767938092398987 29.984923035607103 0 0 0
2582 861 2 0.5897 2.042516230596151 8.67572555096463 30.89407694704543 0 0 0
2583 861 2 0.5897 1.950946984179746 8.010149908615684 29.53741939963208 0 0 0
2584 862 3 -1.1794 5.174001465204119 8.775318166490138 30.48989931110967 0 0 0
2585 862 2 0.5897 4.247948235193282 8.569580908262665 30.36210993097871 0 0 0
2586 862 2 0.5897 5.634381231882773 7.973496674722406 30.242179684159844 0 0 0
2623 875 3 -1.1794 2.292861142242631 11.792924966945053 29.64035132621144 0 0 0
2624 875 2 0.5897 2.3449383555458376 10.842990815405745 29.74592400524943 0 0 0
2625 875 2 0.5897 2.2349928768665497 12.13089513974562 30.534029116644962 0 0 0
2626 876 3 -1.1794 6.860384270144975 12.05537085503602 30.08991304252329 0 0 0
2627 876 2 0.5897 6.09987877744538 11.631266330629447 30.48740347926745 0 0 0
2628 876 2 0.5897 6.519260480553837 12.876463009499496 29.735406030658613 0 0 0
2659 887 3 -1.1794 2.192298790495505 15.236929482834007 29.55000382370195 0 0 0
2660 887 2 0.5897 1.9736196018334746 14.450730245668623 29.049701686105497 0 0 0
2661 887 2 0.5897 1.7986875933704813 15.091162372826613 30.41026803598905 0 0 0
2662 888 3 -1.1794 6.007899966881993 14.577702141868745 29.059808230468917 0 0 0
2663 888 2 0.5897 6.831645008821831 14.911409790068113 29.415217550182145 0 0 0
2664 888 2 0.5897 5.329684374131206 15.062049470194982 29.53061939445586 0 0 0
9146 0 1 0 6.182067873779554 12.525996684860202 26.615233115540914 0 0 0
9141 0 1 0 8.179322630901657 9.42834854338316 28.660732191670967 0 0 0
3902 1301 2 0.5897 42.160163719577 19.948245109159625 41.37176244193045 0 0 0
8347 2783 3 -1.1794 9.491134151327175 23.273857368505677 42.510045149411305 0 0 0
2032 678 3 -1.1794 12.406424386009872 9.81103416514565 23.55311382530179 0 0 0
2034 678 2 0.5897 12.517920648067385 8.887199184135648 23.777455972298473 0 0 0
3901 1301 3 -1.1794 42.13894955946604 20.872688410513657 41.61912129686352 0 0 0
2037 679 2 0.5897 14.972529369106262 9.463883015593753 23.730775357018942 0 0 0
2068 690 3 -1.1794 9.196989716812778 12.684088456914782 24.152147375524045 0 0 0
2070 690 2 0.5897 8.350683842298256 12.410925933348876 23.798056284175583 0 0 0
2071 691 3 -1.1794 11.960672429354883 12.475175355631212 24.177489672621213 0 0 0
2073 691 2 0.5897 11.016798344510677 12.487228094037203 24.01877740077098 0 0 0
2074 692 3 -1.1794 15.237739016702399 12.140673277329782 23.693583339399183 0 0 0
2208 736 2 0.5897 27.654114589284173 20.456679995474754 24.01463872770388 0 0 0
2110 704 3 -1.1794 8.516217360299816 15.263933561275113 24.09084128888841 0 0 0
2111 704 2 0.5897 8.70459525122883 15.46372431263513 25.00780872669267 0 0 0
2112 704 2 0.5897 7.570884932030871 15.115599875215016 24.06684881954402 0 0 0
3873 1291 2 0.5897 42.43401816210463 17.24418558147312 41.74871978919616 0 0 0
2115 705 2 0.5897 10.962920781055676 14.925754096496433 23.989573144408162 0 0 0
2116 706 3 -1.1794 14.908028018394482 14.73534314613103 24.029949635430327 0 0 0
2117 706 2 0.5897 15.573346563315043 14.862758521887473 24.70622507660123 0 0 0
2311 771 3 -1.1794 9.77642927044403 8.436841201154188 25.712683861239526 0 0 0
2312 771 2 0.5897 9.18893300076378 7.955595399740017 26.295335308660565 0 0 0
2313 771 2 0.5897 9.202729862623292 9.0354366862713 25.234369794903614 0 0 0
2314 772 3 -1.1794 12.210474296843643 8.76879435687751 27.080896538861616 0 0 0
2315 772 2 0.5897 11.846843649916204 8.728141144664788 27.965403152461537 0 0 0
2316 772 2 0.5897 11.450895959232888 8.68201432716119 26.504926177811758 0 0 0
2317 773 3 -1.1794 14.790968524148441 8.626340269736295 26.122624391178675 0 0 0
2318 773 2 0.5897 15.073911059072897 7.802187158905638 26.518789806065115 0 0 0
2319 773 2 0.5897 13.88985533994818 8.740811128690007 26.42449079870257 0 0 0
2350 784 3 -1.1794 12.109691676930186 12.170280119599294 27.38689791526625 0 0 0
2351 784 2 0.5897 12.956226942120512 12.341763493801475 26.974340813658667 0 0 0
2352 784 2 0.5897 11.961128441990136 11.2346469501982 27.249962193024643 0 0 0
2353 785 3 -1.1794 14.708162140447108 12.247266954343093 26.354366149523788 0 0 0
2354 785 2 0.5897 14.522776059556742 12.592498986478258 25.48105134252305 0 0 0
2355 785 2 0.5897 14.896576064372377 11.319842076841592 26.210786358162085 0 0 0
2389 797 3 -1.1794 8.502986481477246 15.247941233403353 27.20692292449991 0 0 0
2390 797 2 0.5897 9.329023506593861 14.854812383752137 26.925241506204795 0 0 0
2392 798 3 -1.1794 10.636742765381623 14.40452384351806 25.835073982137832 0 0 0
2393 798 2 0.5897 10.964338512382893 13.505653876487285 25.804322109858287 0 0 0
2394 798 2 0.5897 11.408465481138697 14.934517262958384 26.034530431563937 0 0 0
2396 799 2 0.5897 15.574169893072115 13.963910937159685 26.89293021617092 0 0 0
2397 799 2 0.5897 15.98798640885515 15.121387428801645 27.776615263837474 0 0 0
2587 863 3 -1.1794 11.180083615086359 8.336948814287435 29.683457918756886 0 0 0
2588 863 2 0.5897 11.350066847879456 9.069984594629343 30.27506261842181 0 0 0
2589 863 2 0.5897 11.280929681354667 7.558306138260276 30.23097733462343 0 0 0
2629 877 3 -1.1794 9.64900718303314 12.34861853502098 30.43843526094919 0 0 0
2630 877 2 0.5897 8.758387840739607 11.999102330915404 30.408981808367226 0 0 0
2631 877 2 0.5897 9.551387408133849 13.273643760693291 30.21253575424857 0 0 0
2632 878 3 -1.1794 12.501172622447395 12.65941109660968 29.966451562758746 0 0 0
2633 878 2 0.5897 12.577539713503185 12.510679430377827 29.023966090227255 0 0 0
2634 878 2 0.5897 11.66270031117952 12.263873176718992 30.204665351726536 0 0 0
2635 879 3 -1.1794 15.024902258635537 12.76053583125051 30.953989658561078 0 0 0
2636 879 2 0.5897 15.714051646208366 12.283156355638674 30.492022283910856 0 0 0
2637 879 2 0.5897 14.218559899837862 12.51844171737731 30.498538084240543 0 0 0
2665 889 3 -1.1794 8.788771295753397 15.249563380336125 29.892014999726204 0 0 0
2666 889 2 0.5897 8.790934913707094 15.20057052284658 28.936072059990625 0 0 0
2667 889 2 0.5897 9.714493206490639 15.236143043206964 30.135100803821803 0 0 0
2668 890 3 -1.1794 11.524955755824433 15.242755721215905 30.3749148682741 0 0 0
2669 890 2 0.5897 11.964313019562512 14.392562379898132 30.355722312282346 0 0 0
2671 891 3 -1.1794 15.32549003961808 15.086684758073039 29.594970483799198 0 0 0
2673 891 2 0.5897 15.109582278483222 14.470171060611746 30.294633328621835 0 0 0
9088 0 1 0 14.416411609952279 9.772644734888955 29.35626521529464 0 0 0
2391 797 2 0.5897 8.493857557133774 16.110446292228996 26.79191257197425 0 0 0
2036 679 2 0.5897 15.633214934764279 8.11183013378479 23.89613222501904 0 0 0
2072 691 2 0.5897 12.207687072547424 11.554936745898845 24.085958918225742 0 0 0
2069 690 2 0.5897 9.091574307026042 13.618279153704231 24.332167444900332 0 0 0
7715 2572 2 0.5897 14.38341184135645 22.934237257082174 37.45737238749446 0 0 0
2076 692 2 0.5897 16.16082805615003 12.31647816146006 23.875877452171295 0 0 0
2395 799 3 -1.1794 15.945067273472096 14.845752900404708 26.860964973069947 0 0 0
2590 864 3 -1.1794 15.726185998916568 7.507751731044722 31.181431154990964 0 0 0
2591 864 2 0.5897 15.657556697268134 8.181130331511863 30.504612769572987 0 0 0
3872 1291 2 0.5897 41.994681828868465 17.93809816987803 40.47696345370205 0 0 0
2077 693 3 -1.1794 17.938601781318084 12.77277508336095 23.959001572626107 0 0 0
2079 693 2 0.5897 18.0670733395251 12.691371566378356 24.90404146820889 0 0 0
7401 2467 2 0.5897 12.952120279086708 22.698690461677998 32.234218645866434 0 0 0
6804 2268 2 0.5897 45.22015779463026 23.44080996760568 26.538924294359482 0 0 0
8342 2781 2 0.5897 3.3415185227045794 23.0322085193936 41.94135984831481 0 0 0
2320 774 3 -1.1794 18.108203535324094 10.108326720369204 27.989720645774707 0 0 0
2321 774 2 0.5897 18.930186378502235 9.634593955832372 27.862621196516347 0 0 0
2322 774 2 0.5897 17.492911335383845 9.686547151983309 27.38992942488143 0 0 0
2323 775 3 -1.1794 20.919201327108524 9.109943158859764 27.45124728718779 0 0 0
2324 775 2 0.5897 20.719488343781613 8.20556732815598 27.209480958212755 0 0 0
2325 775 2 0.5897 21.789414848334186 9.269460222858422 27.085850806373827 0 0 0
2356 786 3 -1.1794 18.4721158057504 12.541710827563191 26.666166443121295 0 0 0
2357 786 2 0.5897 18.339097677073763 11.626092986610706 26.911486765202774 0 0 0
2358 786 2 0.5897 18.18919413780034 13.039260033750534 27.433390045054004 0 0 0
2359 787 3 -1.1794 20.95905500937784 11.93757085317377 26.96931821054987 0 0 0
2360 787 2 0.5897 20.847952047003268 11.002824822618225 27.142922177398464 0 0 0
2361 787 2 0.5897 20.08098116443174 12.30586605685371 27.0671883815733 0 0 0
2363 788 2 0.5897 23.12819978101894 12.714923636621169 26.7423923282797 0 0 0
2398 800 3 -1.1794 18.476401767365974 15.467522590475879 25.73632536654905 0 0 0
2399 800 2 0.5897 18.753755906133755 14.55207277758239 25.771796090631764 0 0 0
2400 800 2 0.5897 17.56573136287754 15.45395930303294 26.030820386491353 0 0 0
2593 865 3 -1.1794 17.440714915956473 10.742514016697596 30.68356815904112 0 0 0
2594 865 2 0.5897 17.907603220688674 10.531319547486994 29.875085590601813 0 0 0
2595 865 2 0.5897 17.52318982771407 9.954800782653413 31.221097364966916 0 0 0
2596 866 3 -1.1794 21.60136936781612 9.595225433051404 30.099767750829024 0 0 0
2597 866 2 0.5897 21.426789641739948 9.058384690560255 29.326749867093042 0 0 0
2598 866 2 0.5897 21.402037514068684 9.022044011112076 30.840012163180432 0 0 0
2638 880 3 -1.1794 17.50692680416296 13.252643281683989 29.270180546914716 0 0 0
2639 880 2 0.5897 17.644460227997595 13.87574549698551 29.98366581916894 0 0 0
2640 880 2 0.5897 17.427220100391995 12.40365091303017 29.70502645796569 0 0 0
2642 881 2 0.5897 22.78020600056186 11.840683305897901 30.560420919675778 0 0 0
2675 892 2 0.5897 22.40248530757322 16.053400231339545 29.9937917398822 0 0 0
2676 892 2 0.5897 21.486725939392613 16.305248384318524 31.17271217268035 0 0 0
9102 0 1 0 21.64616110553886 15.235796840592323 26.55280831444363 0 0 0
9114 0 1 0 20.651035331882976 13.074352612299363 30.368974924441833 0 0 0
9127 0 1 0 21.18530864295894 10.200110816182907 24.094385268066524 0 0 0
2078 693 2 0.5897 18.04142218804976 11.881581863122216 23.625183410726073 0 0 0
2402 801 2 0.5897 25.17954046392278 14.344136516916125 27.443797220020567 0 0 0
2041 681 3 -1.1794 24.509266013674242 9.752285825767284 23.942547058958237 0 0 0
2043 681 2 0.5897 25.454980417637202 9.652651341141867 24.051767424544536 0 0 0
2044 682 3 -1.1794 27.30605623719563 9.300576299298832 24.19090440944076 0 0 0
2045 682 2 0.5897 27.21477362066366 8.390312648861558 23.90926732874152 0 0 0
2046 682 2 0.5897 27.13071651077273 9.279446698841847 25.13167082961891 0 0 0
2047 683 3 -1.1794 29.91170171288544 9.84064586560399 24.727534542182525 0 0 0
2048 683 2 0.5897 30.59759891841057 9.441059125312444 24.19264390262791 0 0 0
2049 683 2 0.5897 29.095716465673675 9.48199040569274 24.378581241513402 0 0 0
2083 695 3 -1.1794 23.752929954944207 12.376508580691532 23.845519193625567 0 0 0
2085 695 2 0.5897 24.063434064420097 12.733667480253054 24.67753877694372 0 0 0
2086 696 3 -1.1794 26.830887836852654 12.147186802493176 24.006967920714843 0 0 0
2087 696 2 0.5897 27.185286095364706 11.348681286638497 23.615786685744965 0 0 0
2088 696 2 0.5897 25.9844727005553 12.269792709191758 23.577106132065094 0 0 0
2089 697 3 -1.1794 30.02493720538064 12.358110352187136 24.16896371015778 0 0 0
2091 697 2 0.5897 29.725209991507693 11.46278190019018 24.326388289957798 0 0 0
2122 708 3 -1.1794 27.150700923204557 15.310749683691705 23.669518266823115 0 0 0
2124 708 2 0.5897 27.130165916806174 15.224329800280033 24.622587941305508 0 0 0
2125 709 3 -1.1794 29.866670284000786 15.09935911230198 23.656802405153073 0 0 0
2126 709 2 0.5897 30.81560135963686 15.213770059855822 23.708491990761015 0 0 0
2127 709 2 0.5897 29.69308004683664 14.303908327497199 24.160147546083515 0 0 0
2326 776 3 -1.1794 23.76492887276234 9.83579741600797 27.126028236124363 0 0 0
2327 776 2 0.5897 24.2479260176304 9.471091432149978 27.86760519377047 0 0 0
2328 776 2 0.5897 24.07509681534737 9.338123841641083 26.369490823006377 0 0 0
2329 777 3 -1.1794 26.836734774965127 9.061638896770374 26.838732658860916 0 0 0
2330 777 2 0.5897 27.69022091747286 9.172442853844096 27.257678657949633 0 0 0
2331 777 2 0.5897 26.58994614469942 8.157296358128788 27.03236062241553 0 0 0
2332 778 3 -1.1794 29.703832470763558 8.755211869162805 27.302094629131222 0 0 0
2333 778 2 0.5897 29.94990284793281 9.07900747603258 26.43558480085406 0 0 0
2334 778 2 0.5897 30.095462009995355 7.883254602573625 27.352582048648067 0 0 0
2362 788 3 -1.1794 24.054840848295303 12.501773572075189 26.6322321621928 0 0 0
2364 788 2 0.5897 24.089690634111676 11.546825338331722 26.68783119506614 0 0 0
2365 789 3 -1.1794 27.247431292228068 12.6198123495073 26.578602025895083 0 0 0
2366 789 2 0.5897 27.21121275331814 12.573007430618489 25.623233290294483 0 0 0
2367 789 2 0.5897 26.39922046232043 12.283361445725802 26.867688567033618 0 0 0
2368 790 3 -1.1794 30.82217482014974 12.485715300263434 26.798875893997163 0 0 0
2369 790 2 0.5897 30.201740247197257 12.36764539197022 26.079603426555114 0 0 0
2370 790 2 0.5897 30.479540828228508 11.936453931490117 27.50396204053927 0 0 0
2401 801 3 -1.1794 24.87525774803914 15.251113942112196 27.475983783464656 0 0 0
2403 801 2 0.5897 24.703618743351942 15.47922954216275 26.56234525079431 0 0 0
2404 802 3 -1.1794 27.763281483353953 15.3438615428017 26.331243798354684 0 0 0
2405 802 2 0.5897 27.569293153843354 14.50476952537384 26.749005656972848 0 0 0
2406 802 2 0.5897 27.486762189576734 16.000039823432964 26.970930457260707 0 0 0
2407 803 3 -1.1794 30.33276463445265 15.165309343537189 27.05943045961405 0 0 0
2408 803 2 0.5897 30.242719338845816 14.248102479151797 27.317996478249974 0 0 0
2409 803 2 0.5897 29.488058998245165 15.388450576962045 26.668388517143963 0 0 0
2599 867 3 -1.1794 24.264465161436593 9.091231925063951 29.648790599747507 0 0 0
2600 867 2 0.5897 23.3477944802878 9.336342147473232 29.774757945357177 0 0 0
2601 867 2 0.5897 24.30042512952072 8.165264298758593 29.888629554351652 0 0 0
2602 868 3 -1.1794 27.294901258061163 8.313160389689683 30.031168949814855 0 0 0
2603 868 2 0.5897 26.440694888105185 8.49831548855416 29.640936601042984 0 0 0
2604 868 2 0.5897 27.310725339643415 8.835590520744251 30.833072546338325 0 0 0
2605 869 3 -1.1794 30.346011393867705 9.188400443532815 30.514728333091053 0 0 0
2606 869 2 0.5897 29.6480314325523 8.778958549495188 30.00344253952799 0 0 0
2607 869 2 0.5897 30.31191668234425 10.11316048405465 30.27000736637462 0 0 0
2641 881 3 -1.1794 23.706428829062823 12.049442743568411 30.43891678566861 0 0 0
2643 881 2 0.5897 24.085008820185212 11.253209346637421 30.06619453173514 0 0 0
2644 882 3 -1.1794 30.60305350020534 11.680187936423756 29.598596580757825 0 0 0
2645 882 2 0.5897 31.491074928707487 12.023254107399778 29.69837357695071 0 0 0
2646 882 2 0.5897 30.09791117280505 12.119089498091416 30.283014958101766 0 0 0
2677 893 3 -1.1794 24.1783868791572 14.906110896642277 30.088891055988924 0 0 0
2678 893 2 0.5897 24.10934057672465 13.952890847060818 30.035629783572784 0 0 0
2680 894 3 -1.1794 27.22759445492333 15.330679143649107 29.947574182455938 0 0 0
2681 894 2 0.5897 28.18277001426872 15.375727708065694 29.904640264338457 0 0 0
2682 894 2 0.5897 27.04728685522821 14.782000613412698 30.710904415350868 0 0 0
2683 895 3 -1.1794 29.996565042446566 15.067929959227346 30.155276161449187 0 0 0
2684 895 2 0.5897 30.8958034740596 15.157143657337558 29.839613213937064 0 0 0
2685 895 2 0.5897 30.0743788793465 14.55504700152241 30.959718791967035 0 0 0
9145 0 1 0 27.06283437608197 11.81827204884476 29.879076917052434 0 0 0
2679 893 2 0.5897 24.648372273045247 15.15748179385047 29.293806196711103 0 0 0
2090 697 2 0.5897 30.97780735166544 12.309168588656618 24.24561298900351 0 0 0
2084 695 2 0.5897 23.957291728686844 11.44263811799837 23.89403879552914 0 0 0
2175 725 2 0.5897 34.43281691634423 18.303565790016762 23.67041770946977 0 0 0
2051 684 2 0.5897 32.250606639661974 7.997978584989275 23.533711963207995 0 0 0
2052 684 2 0.5897 32.63985138733466 9.439106064238299 23.785774092381576 0 0 0
2053 685 3 -1.1794 35.800494294312344 9.101639133649448 24.055794549602496 0 0 0
2054 685 2 0.5897 35.68835205186394 8.362723309860941 24.653840846413896 0 0 0
2092 698 3 -1.1794 32.76509159923377 12.408750973868651 24.15897202466649 0 0 0
2093 698 2 0.5897 33.68243349486134 12.150489912630285 24.069434284990827 0 0 0
2094 698 2 0.5897 32.796770493495444 13.348340644630513 24.338970807650494 0 0 0
2095 699 3 -1.1794 35.28763444420802 11.761735946108153 23.70193621310927 0 0 0
2097 699 2 0.5897 35.86126485250268 12.113405979239802 24.382750590744507 0 0 0
2128 710 3 -1.1794 32.59805724075336 15.27060879094752 24.123454935735154 0 0 0
2129 710 2 0.5897 33.46124140559095 15.267216109051182 23.70977196977064 0 0 0
2130 710 2 0.5897 32.78185464227443 15.244238470333773 25.062474276185384 0 0 0
2131 711 3 -1.1794 35.70015687561314 15.227585512355182 23.603903888331327 0 0 0
2132 711 2 0.5897 35.53402382022803 15.124227106665922 24.540893117676074 0 0 0
2134 712 3 -1.1794 38.259888245091624 14.156867732032772 23.614736602183445 0 0 0
2136 712 2 0.5897 38.77408853954424 13.37531201457476 23.81722255890077 0 0 0
2335 779 3 -1.1794 32.71312250315365 8.944071111446279 26.79096665012277 0 0 0
2336 779 2 0.5897 32.99250903933258 8.037949036344632 26.921804074373316 0 0 0
2337 779 2 0.5897 32.35852174345563 9.21072015949029 27.63913510792403 0 0 0
2338 780 3 -1.1794 36.04626593872067 8.634305432759461 27.196477695114822 0 0 0
2339 780 2 0.5897 35.90849733213355 7.694047105129345 27.081734497054835 0 0 0
2340 780 2 0.5897 35.89960197935862 8.786172330872771 28.13010397984619 0 0 0
2341 781 3 -1.1794 38.69359988524756 8.58050991010648 27.330374290421094 0 0 0
2342 781 2 0.5897 38.809401959416306 8.648318086938746 28.278120976652527 0 0 0
2371 791 3 -1.1794 33.508247356951316 11.61335336929338 27.346867710099342 0 0 0
2372 791 2 0.5897 33.46524097335318 10.66970336229196 27.192248896784932 0 0 0
2373 791 2 0.5897 32.68001123417875 11.950483162676356 27.00539984707605 0 0 0
2374 792 3 -1.1794 36.27540540418094 11.429676845603701 26.319841789621485 0 0 0
2375 792 2 0.5897 36.24245734393889 10.47459390727788 26.26539949758967 0 0 0
2376 792 2 0.5897 35.42569386724402 11.678784974638631 26.68339137065833 0 0 0
2379 793 2 0.5897 38.024018542026916 11.884696662416536 26.234735355349077 0 0 0
2410 804 3 -1.1794 32.888224255534844 15.104060654217488 26.860458205802992 0 0 0
2412 804 2 0.5897 31.93410321609747 15.02996667515541 26.840574340532996 0 0 0
2413 805 3 -1.1794 35.58179877416847 14.744325031704005 26.301018908008462 0 0 0
2414 805 2 0.5897 34.73410880744923 14.810429241976065 26.740660348930756 0 0 0
2415 805 2 0.5897 36.22469992924019 14.856890587125381 27.001189590263426 0 0 0
2417 806 2 0.5897 38.96189385088978 14.344789177328343 26.784404550863723 0 0 0
2608 870 3 -1.1794 32.72581799438399 9.616329986641839 29.505489955764382 0 0 0
2609 870 2 0.5897 33.2510163647421 8.844007566700478 29.715052854598596 0 0 0
2610 870 2 0.5897 31.83543513848778 9.378444547593087 29.76406449900795 0 0 0
2611 871 3 -1.1794 35.90081838947006 8.539168185979735 29.863257761211667 0 0 0
2612 871 2 0.5897 35.68999976769516 8.765367430025238 30.76913925736803 0 0 0
2613 871 2 0.5897 36.8414624612126 8.699870816234515 29.78845630038452 0 0 0
2614 872 3 -1.1794 38.88518441831182 8.821517114631893 30.06493970359434 0 0 0
2616 872 2 0.5897 38.715599008515284 8.979294094596524 30.99369106264377 0 0 0
2647 883 3 -1.1794 33.119177781099616 12.440275596861675 29.882158427361627 0 0 0
2648 883 2 0.5897 33.25663831666121 12.20429390148987 28.964744007244725 0 0 0
2649 883 2 0.5897 33.36643522179139 11.655608498443407 30.371436652409795 0 0 0
2686 896 3 -1.1794 32.52046548430997 15.090531631567437 29.561504594455062 0 0 0
2687 896 2 0.5897 32.64933571380836 15.150608255698712 28.614923836276432 0 0 0
2688 896 2 0.5897 32.543232321709056 14.151893971662641 29.74771113626857 0 0 0
2689 897 3 -1.1794 35.75181649603112 14.13749414505806 31.107138147434224 0 0 0
2690 897 2 0.5897 35.188824397479166 13.866025742022563 30.38217148792794 0 0 0
2691 897 2 0.5897 35.15143031294117 14.269298539895825 31.840892826969654 0 0 0
2693 898 2 0.5897 38.32914352051849 14.047774613706771 30.32509154730259 0 0 0
2694 898 2 0.5897 39.29450040535633 13.015882854627755 29.781785537525316 0 0 0
9153 0 1 0 36.88739070224947 11.537254514966286 29.552084985153343 0 0 0
2343 781 2 0.5897 37.74474528047842 8.57097934742496 27.204612667576992 0 0 0
2416 806 3 -1.1794 39.0083032103735 15.128764165208413 27.331635069086907 0 0 0
2418 806 2 0.5897 38.99765044914215 14.79598587100063 28.229063064403018 0 0 0
2692 898 3 -1.1794 39.102349686313815 13.953508069168489 29.76876594802483 0 0 0
2096 699 2 0.5897 35.352486449079095 10.81183976219557 23.800543465906863 0 0 0
7391 2464 2 0.5897 1.657609687161033 23.138217826463492 33.39874924217444 0 0 0
2377 793 3 -1.1794 38.91413536649285 12.177739949578209 26.42979836702138 0 0 0
2650 884 3 -1.1794 40.37352068415835 11.437473049889661 30.398905236212443 0 0 0
2652 884 2 0.5897 40.229775322267436 11.573429427355315 31.335433411826642 0 0 0
2056 686 3 -1.1794 42.91863429861091 10.056647023571593 23.532551876660996 0 0 0
2057 686 2 0.5897 42.64796829700974 9.24967209152212 23.97045981358216 0 0 0
3871 1291 3 -1.1794 41.962034198306014 18.013775263289137 41.430608605143085 0 0 0
2059 687 3 -1.1794 45.69108432941292 9.565656902085406 23.644494648238464 0 0 0
2061 687 2 0.5897 45.470506661394126 8.721206893229143 24.037536029200336 0 0 0
2098 700 3 -1.1794 41.20583306610994 12.41579789386561 23.845325534815334 0 0 0
6482 2161 2 0.5897 36.45293899449429 23.308158332255385 23.620263263132706 0 0 0
2100 700 2 0.5897 40.75663603783432 12.319929865716148 24.685125034411403 0 0 0
2101 701 3 -1.1794 45.03021392312745 12.31208596419689 24.253701940331744 0 0 0
2102 701 2 0.5897 45.37225477707766 11.422040729117878 24.33772226384563 0 0 0
7722 2574 2 0.5897 21.526216429127064 23.195106711867812 35.42705338286319 0 0 0
2139 713 2 0.5897 42.04414482104903 15.154264852932771 24.280712763518657 0 0 0
8983 2995 3 -1.1794 23.46133224789127 0.1623613607927652 45.634249739734635 0 1 0
2142 714 2 0.5897 44.7774154724585 15.665472165175588 23.82628221016507 0 0 0
2344 782 3 -1.1794 45.563754319826806 8.822586110459929 27.02941436106406 0 0 0
2345 782 2 0.5897 45.62443163906552 9.040488294975786 27.959505639578907 0 0 0
2346 782 2 0.5897 46.332673103982636 9.234860913804594 26.635681783538026 0 0 0
2378 793 2 0.5897 39.080803908075225 11.863786055333827 27.318553914304406 0 0 0
2380 794 3 -1.1794 45.254994296724824 11.756143088333813 27.41775835915953 0 0 0
2381 794 2 0.5897 44.949897666579275 12.358259308839164 26.73908013318883 0 0 0
2382 794 2 0.5897 44.79499330057141 10.936640583967835 27.235970788363893 0 0 0
2419 807 3 -1.1794 42.41267502205954 15.240910223744049 26.05338613693203 0 0 0
2420 807 2 0.5897 43.26333524930223 14.921489850806525 26.354353734208743 0 0 0
2421 807 2 0.5897 41.801780190277164 14.983931484140086 26.74403903193471 0 0 0
2422 808 3 -1.1794 45.0866408310559 14.485498219006583 26.63572613736461 0 0 0
2423 808 2 0.5897 45.31571801438987 15.413505796297738 26.585136917488235 0 0 0
2424 808 2 0.5897 45.818365965594566 14.034382455446918 26.21465028023976 0 0 0
2615 872 2 0.5897 39.81162268481413 8.583786091112128 30.027150451624184 0 0 0
2617 873 3 -1.1794 41.59451044840259 8.537733658308742 30.134181042207622 0 0 0
2618 873 2 0.5897 41.86204056586258 8.760568512756876 31.025811075783462 0 0 0
2619 873 2 0.5897 41.72018280942172 7.590633311311516 30.07553572864993 0 0 0
2620 874 3 -1.1794 45.06205918882014 9.002046428055921 29.806111473052468 0 0 0
2621 874 2 0.5897 44.94350913327555 8.056156808029268 29.89255206651868 0 0 0
2622 874 2 0.5897 45.661921969147585 9.234493272767194 30.514888611562483 0 0 0
2651 884 2 0.5897 39.86061092770881 10.657253787926193 30.188160518124363 0 0 0
2653 885 3 -1.1794 43.13668551655669 10.815414914851923 30.848461832248272 0 0 0
2654 885 2 0.5897 43.48832940670943 10.07013793312538 30.36148919384721 0 0 0
2655 885 2 0.5897 42.228132965473314 10.88629114823039 30.555644975919122 0 0 0
2656 886 3 -1.1794 45.25263964108572 12.390340422371288 30.12906954548868 0 0 0
2657 886 2 0.5897 45.43606766433955 12.219545252903654 29.20526487083007 0 0 0
2658 886 2 0.5897 44.50177233080539 11.832370686180253 30.331800849177746 0 0 0
2695 899 3 -1.1794 42.82996262875506 15.195247962208882 31.452775899445133 0 0 0
2696 899 2 0.5897 43.665260027793806 15.272914318846443 30.991820546514198 0 0 0
2697 899 2 0.5897 42.18786892528364 15.036561341770257 30.760846540162376 0 0 0
2698 900 3 -1.1794 45.40875016899607 15.135363734445813 30.468931329201805 0 0 0
2699 900 2 0.5897 45.44506242362463 14.194724500536925 30.29540575015948 0 0 0
2700 900 2 0.5897 45.701151571014115 15.223512026034998 31.376104520914776 0 0 0
9123 0 1 0 42.08647447055611 13.363402488207706 28.76523588023363 0 0 0
9126 0 1 0 42.06355792027134 10.168808985662878 26.85368491223833 0 0 0
9070 0 1 0 39.770592675071285 8.514445797478972 24.17526995218853 0 0 0
2141 714 2 0.5897 45.17642026030054 14.20531514578732 23.851426943894808 0 0 0
2386 796 3 -1.1794 5.903889749699038 16.181060085751508 26.482794598237632 0 0 0
2143 715 3 -1.1794 2.6118037959127958 17.876703795240033 24.32532461351451 0 0 0
2144 715 2 0.5897 3.5351433891655946 18.039115225664787 24.132196643223033 0 0 0
2146 716 3 -1.1794 5.302040182845106 17.90616873890841 23.91543711128636 0 0 0
2148 716 2 0.5897 5.9736669685931805 18.30523490193371 24.46851552411254 0 0 0
8367 2789 2 0.5897 29.875314609567454 23.478427022346338 41.676398340699116 0 0 0
2186 729 2 0.5897 2.6695459130460057 20.85549942996183 24.110175774809427 0 0 0
2163 721 2 0.5897 20.59499178850112 17.831679201526644 24.66896460560599 0 0 0
2425 809 3 -1.1794 4.140755581307128 18.386109131112264 26.887523346697794 0 0 0
2426 809 2 0.5897 3.6408520495115813 18.07672737645737 26.132134902468966 0 0 0
2427 809 2 0.5897 3.475984321375697 18.66147060156408 27.518781746138767 0 0 0
2467 823 3 -1.1794 2.7904628928799995 21.68197810222911 26.329887516955885 0 0 0
2468 823 2 0.5897 3.7432096135831157 21.68705878819185 26.237796732551395 0 0 0
2469 823 2 0.5897 2.636593225563818 21.349154735610224 27.214074023820835 0 0 0
2470 824 3 -1.1794 5.381660153383132 21.207476857435527 25.868154027806142 0 0 0
2471 824 2 0.5897 6.112317732461611 21.03182051380986 25.275265990373207 0 0 0
2472 824 2 0.5897 5.1859427143959635 20.359052175782182 26.2657746008137 0 0 0
2701 901 3 -1.1794 1.4949504856546787 17.9968051972951 29.581116218876303 0 0 0
2702 901 2 0.5897 0.5386502481892124 18.038235313484204 29.578813500119605 0 0 0
2703 901 2 0.5897 1.694680427753117 17.06099832546479 29.556513181552994 0 0 0
2704 902 3 -1.1794 6.876634556343657 18.39092276553002 28.256390041193487 0 0 0
2705 902 2 0.5897 6.068845398643306 17.99786307751299 27.925914500869247 0 0 0
2706 902 2 0.5897 6.925353680733319 18.107592666099638 29.169397368081547 0 0 0
2740 914 3 -1.1794 2.0047459476232623 21.03761542035486 29.0167000258453 0 0 0
2741 914 2 0.5897 1.1110606371937846 21.380470276781192 29.013691271769552 0 0 0
2742 914 2 0.5897 1.9044516800688884 20.107977591206808 29.221509559702696 0 0 0
2743 915 3 -1.1794 5.604731720257924 20.60883920518014 29.605225218837287 0 0 0
2744 915 2 0.5897 6.047609416839062 20.06289114504041 28.95558522602096 0 0 0
2745 915 2 0.5897 6.314091134363442 20.98479558354316 30.126471698070507 0 0 0
9132 0 1 0 4.892757170578938 17.298943958894682 30.87922360764848 0 0 0
9134 0 1 0 7.927045864011828 22.766107883760547 27.909133148626097 0 0 0
9142 0 1 0 0.42674090792233793 19.465403466211527 26.990626666598573 1 0 0
6453 2151 2 0.5897 2.7418387021451203 23.114529322130675 23.787012824555635 0 0 0
6773 2258 2 0.5897 5.348257718936042 23.153064420358238 26.35675889478941 0 0 0
9091 0 1 0 12.971307341211286 16.1304321212417 27.171251006345877 0 0 0
2149 717 3 -1.1794 8.961501212944938 17.82644700953229 23.742930624958714 0 0 0
8034 2678 2 0.5897 13.788355315417212 23.293996121089023 39.90997478716619 0 0 0
2151 717 2 0.5897 8.619406747216853 18.09742765197881 24.594853587543422 0 0 0
2152 718 3 -1.1794 12.10809508309431 18.683796146685463 24.842312963354967 0 0 0
2153 718 2 0.5897 12.984417749943251 18.324991912496742 24.702485152087117 0 0 0
2154 718 2 0.5897 11.542214896854649 18.164612554080513 24.270946041193945 0 0 0
2155 719 3 -1.1794 14.775217910601842 17.860419330530647 24.371024082438797 0 0 0
2156 719 2 0.5897 14.736000240901255 17.14202810998882 23.739670047615252 0 0 0
2188 730 3 -1.1794 7.478746789278483 20.095064892086107 24.499060027753018 0 0 0
2190 730 2 0.5897 8.095542489455704 20.33612095189402 25.190209011466795 0 0 0
2191 731 3 -1.1794 12.582763209675251 21.429802482399037 25.339569656315774 0 0 0
2192 731 2 0.5897 12.11085274086603 20.59756234467538 25.309408518810606 0 0 0
2193 731 2 0.5897 13.319382918845863 21.30985394300151 24.740206395079095 0 0 0
2194 732 3 -1.1794 15.39647729317413 20.991451813366997 24.777577353521153 0 0 0
2196 732 2 0.5897 16.30411570789118 21.126157928213445 24.50503623695081 0 0 0
2428 810 3 -1.1794 8.73905257281199 17.76298090870832 26.458202693727443 0 0 0
2429 810 2 0.5897 9.513752990489946 18.295857802996764 26.637404635135425 0 0 0
2430 810 2 0.5897 8.090295110755097 18.060578768270506 27.095996734869985 0 0 0
2431 811 3 -1.1794 11.255575225569311 18.940947612005605 27.425308449836013 0 0 0
2432 811 2 0.5897 11.95107334794421 19.319691125375385 27.96295848393684 0 0 0
2433 811 2 0.5897 11.666639245944973 18.787120057988428 26.574664366209575 0 0 0
2434 812 3 -1.1794 15.667278737976249 18.72450782529963 27.099451369533632 0 0 0
2435 812 2 0.5897 15.199773221785286 18.075235071050113 26.573984593235895 0 0 0
2436 812 2 0.5897 15.496082429557159 18.46817176788761 28.00566084049245 0 0 0
2473 825 3 -1.1794 9.705806451012371 20.712466348391352 26.12180004399729 0 0 0
2474 825 2 0.5897 10.272630674701224 20.211111220348414 26.707961460985118 0 0 0
2475 825 2 0.5897 9.60847489624073 21.56246980472203 26.551046526878704 0 0 0
2476 826 3 -1.1794 12.136190721391813 21.856457556791106 28.29082786088453 0 0 0
2477 826 2 0.5897 12.050672120869173 22.02601353522502 27.3526545202885 0 0 0
2478 826 2 0.5897 13.011542069646323 21.48159486950269 28.388141133693754 0 0 0
2479 827 3 -1.1794 14.818490996043657 21.45188982260325 27.58602005322293 0 0 0
2480 827 2 0.5897 15.454985250669639 20.739210137234096 27.642540818938066 0 0 0
2481 827 2 0.5897 14.572788998428726 21.481448072244003 26.661364064905662 0 0 0
2670 890 2 0.5897 12.166382262410139 15.85264779276745 30.010448763047314 0 0 0
2672 891 2 0.5897 15.512765400567522 15.908504547360614 30.04859163088107 0 0 0
2707 903 3 -1.1794 9.725352614364255 17.954924818183393 29.4809815115632 0 0 0
2708 903 2 0.5897 9.990134923175729 17.362762866115613 28.777087609233707 0 0 0
2709 903 2 0.5897 9.330028497669206 17.383506633513516 30.139337618592762 0 0 0
2710 904 3 -1.1794 12.36469703600058 18.153208989849404 30.428541797810716 0 0 0
2711 904 2 0.5897 11.415469174052586 18.1765022282023 30.307476444693815 0 0 0
2712 904 2 0.5897 12.486531960285495 17.76926896583053 31.2968610582041 0 0 0
2713 905 3 -1.1794 15.034922662660929 18.3911891626028 29.629214509291838 0 0 0
2714 905 2 0.5897 14.158513890816907 18.26061494787419 29.991279261312723 0 0 0
2746 916 3 -1.1794 9.348457950023267 20.411945593500267 30.512420509986587 0 0 0
2747 916 2 0.5897 10.269209535000511 20.673524540884667 30.517403323346205 0 0 0
2748 916 2 0.5897 9.338253555937042 19.578645850095906 30.041528491573292 0 0 0
2145 715 2 0.5897 2.4356892203684923 17.01483024531883 23.947979283783255 0 0 0
2180 727 2 0.5897 43.09108999741334 16.705936930874415 23.594321488155853 0 0 0
2189 730 2 0.5897 8.01845684338401 20.016524474780276 23.7124366686411 0 0 0
7092 2364 2 0.5897 12.05155367652794 23.258041996560113 29.37402247573645 0 0 0
6462 2154 2 0.5897 11.854788253813128 23.16551805197587 24.643416767387134 0 0 0
2195 732 2 0.5897 15.24806711036816 20.05288006595587 24.662297897242084 0 0 0
8354 2785 2 0.5897 15.267269611470496 23.380068270720436 42.4063243063249 0 0 0
2674 892 3 -1.1794 21.765365820495358 16.679862364432193 30.337094501068897 0 0 0
3869 1290 2 0.5897 39.86959006562607 18.28639625603808 42.026560213790205 0 0 0
2157 719 2 0.5897 15.696033509284645 18.12165127922375 24.38042724053862 0 0 0
2158 720 3 -1.1794 17.37582265076977 18.214074734302784 23.96832569622359 0 0 0
2160 720 2 0.5897 17.899651485266755 17.76539695824527 24.632045105211226 0 0 0
2161 721 3 -1.1794 20.399496922859722 17.057304604731833 24.141368416747166 0 0 0
2162 721 2 0.5897 20.149484780319288 16.38903857117488 24.779448848162318 0 0 0
2197 733 3 -1.1794 18.0210701556741 20.792523066443056 24.205173861447864 0 0 0
2198 733 2 0.5897 17.826649627589948 19.855285615731773 24.200871046655703 0 0 0
2199 733 2 0.5897 18.112704210193144 21.014359220303845 25.131793406139185 0 0 0
7106 2369 2 0.5897 26.795422502041742 23.416806666335216 30.177118356997195 0 0 0
2437 813 3 -1.1794 18.47498430599348 18.520693829454096 26.665428761211572 0 0 0
2438 813 2 0.5897 19.05462009550217 18.497547549203627 27.426821457652018 0 0 0
2439 813 2 0.5897 17.615361806187092 18.27988922809839 27.01082008737192 0 0 0
2440 814 3 -1.1794 20.993474190492183 18.355698996294613 28.30064125449468 0 0 0
2441 814 2 0.5897 21.114312047704196 17.618423202014547 27.70226439424065 0 0 0
2442 814 2 0.5897 21.518392916036756 18.130023549512938 29.06860228266724 0 0 0
2482 828 3 -1.1794 18.29076436643116 21.290998849987616 26.905512060924387 0 0 0
2483 828 2 0.5897 19.173890479898372 21.488885139772364 27.217218961440647 0 0 0
2484 828 2 0.5897 18.284376426792342 20.34083264902988 26.789860269140757 0 0 0
2485 829 3 -1.1794 21.111934420047493 21.109491589996615 27.447171859549076 0 0 0
2486 829 2 0.5897 22.017627513786252 21.118882097692772 27.137551919244085 0 0 0
2487 829 2 0.5897 21.061838619448277 20.343755033258677 28.019335105403847 0 0 0
2715 905 2 0.5897 15.612382203431675 18.391370293025048 30.392610348844535 0 0 0
2716 906 3 -1.1794 17.752230894668497 18.77054582643172 30.721172476803766 0 0 0
2717 906 2 0.5897 18.567028157917846 18.385132572623206 30.399001809522183 0 0 0
2718 906 2 0.5897 17.856957111666848 19.71061866947823 30.574448035719037 0 0 0
2749 917 3 -1.1794 18.45462801475498 21.349066067941987 29.644789006071356 0 0 0
2750 917 2 0.5897 18.070104999449303 21.47778257792611 28.77772110584917 0 0 0
2751 917 2 0.5897 18.20577654361334 22.131840788279035 30.136285550214314 0 0 0
2752 918 3 -1.1794 21.11178072141431 20.67089943904255 30.44838791904542 0 0 0
2753 918 2 0.5897 20.22464062454471 20.648256511858456 30.0896378334599 0 0 0
2754 918 2 0.5897 21.359822820371203 21.594870737202253 30.417018488827093 0 0 0
9129 0 1 0 18.36367812727589 16.312800140452662 28.960825451564453 0 0 0
9149 0 1 0 22.278904124951303 19.603061603907506 24.739997461004148 0 0 0
2757 919 2 0.5897 23.794136701217194 20.521838255968248 29.879599977442275 0 0 0
6783 2261 2 0.5897 20.82477128939322 23.077969282490187 27.235955272209033 0 0 0
6456 2152 2 0.5897 7.112197637202109 23.361923902231787 23.941000219729872 0 0 0
8350 2784 3 -1.1794 12.202325637478031 23.399118053338025 42.25328620539453 0 0 0
2171 724 2 0.5897 29.839668105792327 17.483512259360058 23.95484677109264 0 0 0
2445 815 2 0.5897 24.331795243287893 18.64604352723856 28.00677818036893 0 0 0
2489 830 2 0.5897 24.042970196671135 21.04989424630944 26.87603475110483 0 0 0
2721 907 2 0.5897 23.528306191064928 18.21863987486597 30.52863076005035 0 0 0
2169 723 2 0.5897 26.940012305799378 17.091525679034294 23.957378246126076 0 0 0
2164 722 3 -1.1794 24.425610856987973 16.878983329472632 24.7990554549307 0 0 0
2166 722 2 0.5897 25.307110329994885 17.250155891278382 24.761336623947038 0 0 0
2167 723 3 -1.1794 26.984095438199972 17.95971200245589 24.358054065403707 0 0 0
2168 723 2 0.5897 27.8938368775045 18.23278422727885 24.23958884906781 0 0 0
2170 724 3 -1.1794 29.627869090973626 18.373575936871035 24.236200057364744 0 0 0
2172 724 2 0.5897 29.91668759271923 18.412177173244597 25.147970691903964 0 0 0
3624 1208 2 0.5897 44.486330977502405 21.62465366474698 39.454030373689335 0 0 0
8005 2669 3 -1.1794 22.997647769784976 0.23239729247394958 35.94045741585448 0 1 0
2205 735 2 0.5897 24.655888962568824 21.71277288670015 24.176368644772904 0 0 0
2206 736 3 -1.1794 27.490050655762193 21.371391699037893 23.785253659247683 0 0 0
2207 736 2 0.5897 26.556094002713138 21.403035187744525 23.577993839898102 0 0 0
2209 737 3 -1.1794 30.690242222764454 21.592636862804255 24.818851918334598 0 0 0
2210 737 2 0.5897 30.883385697005828 21.09049920833985 24.027154182477947 0 0 0
2211 737 2 0.5897 29.734378812053038 21.6315687300853 24.85112151313396 0 0 0
2443 815 3 -1.1794 24.59622266976232 18.89277086641767 27.12053011646761 0 0 0
2444 815 2 0.5897 24.436313053581316 18.10866498542189 26.59532660443559 0 0 0
2446 816 3 -1.1794 27.221614704739505 17.76189998197032 27.468963869495795 0 0 0
2447 816 2 0.5897 27.59935611089326 17.919838653916614 26.603747680041092 0 0 0
2448 816 2 0.5897 26.42405988272067 18.290999576467428 27.48284607511642 0 0 0
2449 817 3 -1.1794 30.14986335231694 18.37381455145927 26.89681891425319 0 0 0
2450 817 2 0.5897 31.015650029655255 18.068056475088852 27.1672949580184 0 0 0
2451 817 2 0.5897 29.653326689607095 18.440612886593655 27.71242983483087 0 0 0
2488 830 3 -1.1794 23.69741470900439 21.932767411297405 26.744279555437704 0 0 0
2490 830 2 0.5897 23.58727643828407 22.28184028270846 27.62872850771056 0 0 0
2719 907 3 -1.1794 23.95175025546535 18.583017780435053 29.751356194932615 0 0 0
2720 907 2 0.5897 24.888818957433354 18.514797568662914 29.934332140785315 0 0 0
2722 908 3 -1.1794 26.560793256620045 17.99439474658471 30.208889315854968 0 0 0
2723 908 2 0.5897 27.345038922989943 18.241408505750996 29.718812987686654 0 0 0
2724 908 2 0.5897 26.35675808449929 17.10984887523366 29.905277496111633 0 0 0
2725 909 3 -1.1794 29.977778928244632 17.762506290928858 29.80429046199102 0 0 0
2726 909 2 0.5897 29.974711836137516 16.80531762310305 29.807799900971865 0 0 0
2727 909 2 0.5897 30.362785205888297 18.00435094494568 30.64661655591303 0 0 0
2755 919 3 -1.1794 24.03075926743652 21.44390951732626 29.779468984616162 0 0 0
2756 919 2 0.5897 24.937560643582305 21.493186739450294 30.081983357204717 0 0 0
2758 920 3 -1.1794 26.551908980775018 21.621920686314752 30.749659118667967 0 0 0
2759 920 2 0.5897 27.123669157348047 20.874847550496824 30.573012846052322 0 0 0
2760 920 2 0.5897 26.735884588825325 21.855048820941896 31.65962404633355 0 0 0
2761 921 3 -1.1794 28.7643987343139 20.113182837569678 30.11792715516567 0 0 0
2762 921 2 0.5897 29.181857610318065 19.259867565711094 30.000398411042394 0 0 0
2763 921 2 0.5897 29.33253083192892 20.72483345593833 29.649588291676125 0 0 0
7104 2368 2 0.5897 23.913433536225853 23.212459049468823 30.063892700004093 0 0 0
9119 0 1 0 27.399703144549125 21.18068521174004 27.20714412298116 0 0 0
4143 1381 2 0.5897 42.14151505174313 18.829673547901454 44.475984820287536 0 0 0
9128 0 1 0 30.789360389753636 21.5464759166192 27.83650194162985 0 0 0
6477 2159 2 0.5897 30.07901843721371 23.38705967825715 24.690698406398496 0 0 0
6479 2160 2 0.5897 33.17781516674779 23.171891449753502 23.866399987484783 0 0 0
2173 725 3 -1.1794 35.082557561278286 17.98512309781696 24.297046308078812 0 0 0
2174 725 2 0.5897 35.196875612394464 17.060967524767662 24.075460543368923 0 0 0
3582 1194 2 0.5897 42.67647410635768 17.821890518464727 38.554644132139586 0 0 0
2213 738 2 0.5897 33.60832675805996 21.028337292129752 23.95000521654982 0 0 0
7736 2579 2 0.5897 40.40773312276976 23.37405530122132 35.93703277990543 0 0 0
2215 739 3 -1.1794 38.07548313064365 21.687123121531776 24.350584325257678 0 0 0
2217 739 2 0.5897 37.306986505166954 21.571558177949164 24.909413749800176 0 0 0
2411 804 2 0.5897 33.05367978835391 16.03663104795044 26.998910755830977 0 0 0
2452 818 3 -1.1794 32.77805840359095 17.64605396033734 27.32896058463861 0 0 0
2453 818 2 0.5897 32.97381694955852 18.222264852418686 26.59011472463649 0 0 0
2454 818 2 0.5897 33.06122913130877 18.138803544242133 28.09918405232958 0 0 0
2455 819 3 -1.1794 35.75852984211239 19.33807340724361 26.452024924284512 0 0 0
2456 819 2 0.5897 36.68428499897436 19.134488228078002 26.585300275535833 0 0 0
2457 819 2 0.5897 35.47958807217217 18.742630009817823 25.75641686890812 0 0 0
2458 820 3 -1.1794 38.356920078287466 18.664000871018125 27.547828317220556 0 0 0
2460 820 2 0.5897 38.3364750690189 18.786449262260163 28.49694384403976 0 0 0
2491 831 3 -1.1794 33.160171339242886 19.82589499527571 25.436710292756768 0 0 0
2492 831 2 0.5897 32.249941955986195 20.070820514896077 25.603222892394378 0 0 0
2493 831 2 0.5897 33.654776694401065 20.24895961055152 26.13857482179682 0 0 0
2494 832 3 -1.1794 35.418682573519185 21.550008996556084 24.828535092075704 0 0 0
2495 832 2 0.5897 35.386753101705764 20.811349415342654 25.436479845143076 0 0 0
2496 832 2 0.5897 35.023707644188775 22.275773384010115 25.311746195483522 0 0 0
2497 833 3 -1.1794 37.86103716344987 21.42902570194597 27.47884112378094 0 0 0
2499 833 2 0.5897 38.204723044003636 21.584552769692888 28.358570186672207 0 0 0
2728 910 3 -1.1794 35.02276134838813 19.49772296298176 30.606284933334546 0 0 0
2729 910 2 0.5897 35.87722646477327 19.1726196198593 30.322683666726213 0 0 0
2730 910 2 0.5897 34.87561041354439 19.078118615194736 31.453935335607746 0 0 0
2731 911 3 -1.1794 37.90341212038846 19.39810534396544 30.253686400292327 0 0 0
2733 911 2 0.5897 38.49226634771322 19.07106063951089 30.933778439414194 0 0 0
2764 922 3 -1.1794 32.27339528882607 20.56461565530312 30.82393209941099 0 0 0
2765 922 2 0.5897 32.42090250643976 21.42829101456648 30.438525185427928 0 0 0
2766 922 2 0.5897 33.11805160733088 20.120675600759146 30.748397548592646 0 0 0
2767 923 3 -1.1794 36.81001259330152 21.768404779610336 30.79322937463562 0 0 0
2768 923 2 0.5897 36.081351359981255 21.320638678952452 30.36335706817571 0 0 0
2769 923 2 0.5897 36.45167163291649 22.059611007115016 31.631693772181556 0 0 0
2772 924 2 0.5897 38.612684726737065 22.04027151536187 30.211833117907577 0 0 0
6798 2266 2 0.5897 39.034289752203115 22.81466283951 26.921080906739785 0 0 0
9117 0 1 0 34.292573970961925 21.45094790942776 28.32370824682269 0 0 0
9136 0 1 0 36.31226189997699 16.523634187114425 29.121347129308937 0 0 0
2459 820 2 0.5897 38.41675111399605 17.716043483233562 27.42938473379375 0 0 0
2498 833 2 0.5897 38.046033693412426 20.505406990414034 27.30873339222168 0 0 0
2732 911 2 0.5897 37.783963977439136 20.324100103385366 30.464634101031205 0 0 0
6485 2162 2 0.5897 38.890440118590604 23.3034889845024 23.86414208886603 0 0 0
6492 2164 2 0.5897 44.8942664093211 23.407474629846693 23.99387397161333 0 0 0
2770 924 3 -1.1794 39.3948822403122 22.076662556807452 29.66131003392565 0 0 0
2179 727 3 -1.1794 43.61898634648429 17.46232391983898 23.85012841440731 0 0 0
7714 2572 3 -1.1794 14.369471105968838 23.00805969843197 36.503124793849906 0 0 0
2181 727 2 0.5897 43.218363164722085 17.770749306047115 24.662905642161267 0 0 0
2182 728 3 -1.1794 45.97913705053711 18.61103348964486 24.59820518200671 0 0 0
2183 728 2 0.5897 46.8033435341487 18.75707790608824 24.133892168487122 0 0 0
2184 728 2 0.5897 45.35504938006189 18.376525218145602 23.911362626675636 0 0 0
2218 740 3 -1.1794 43.8633289684774 21.580963304863786 23.98678753282201 0 0 0
1961 654 2 0.5897 13.023386593488457 2.752979908794594 23.874686612154704 0 0 0
2220 740 2 0.5897 43.08794506910691 22.1421072619407 23.99824128366285 0 0 0
2461 821 3 -1.1794 42.543828285000906 17.860638436069607 27.526224936894668 0 0 0
2462 821 2 0.5897 43.4105662269506 17.504803035546523 27.330320864920782 0 0 0
2463 821 2 0.5897 41.9336952801907 17.2356843006181 27.134559390654402 0 0 0
2464 822 3 -1.1794 45.04822755351318 17.15727472793193 26.907841511286403 0 0 0
2465 822 2 0.5897 45.45728248127413 17.624836629090463 26.179628748414427 0 0 0
2466 822 2 0.5897 45.64867088386106 17.284615456202662 27.64233832652261 0 0 0
2500 834 3 -1.1794 42.85626118485158 21.50419435922902 28.520050184242596 0 0 0
2501 834 2 0.5897 43.490772525907296 21.22143290424556 27.861510838065506 0 0 0
2502 834 2 0.5897 42.057143718544125 21.022902303669863 28.305571471665885 0 0 0
2503 835 3 -1.1794 44.85700956811612 21.71607140082137 26.598891056443673 0 0 0
2504 835 2 0.5897 44.62562280943201 21.36143423359145 25.740446972963557 0 0 0
2505 835 2 0.5897 45.52552832751214 21.118168427522388 26.933296022379718 0 0 0
2734 912 3 -1.1794 43.37136991913632 18.842001959534862 30.0773137077683 0 0 0
2735 912 2 0.5897 42.92302666717856 18.569744356736177 29.276627739572824 0 0 0
2736 912 2 0.5897 43.11407832724311 18.19060095229235 30.729778291671668 0 0 0
2737 913 3 -1.1794 45.92596106820435 17.632093152379987 29.454034370520038 0 0 0
2738 913 2 0.5897 45.69825935488957 16.758805899328667 29.773022132880264 0 0 0
2739 913 2 0.5897 45.1973182410651 18.186851050069045 29.732521680489718 0 0 0
2771 924 2 0.5897 40.05706979377712 21.59064987027755 30.15276894866237 0 0 0
2773 925 3 -1.1794 41.57915078081685 20.921896224736315 31.21221970102089 0 0 0
2774 925 2 0.5897 42.012478884906905 21.68010323842886 30.820325906635112 0 0 0
2775 925 2 0.5897 42.035494044543206 20.166526280556475 30.841546086775725 0 0 0
2776 926 3 -1.1794 45.27926251723621 21.25107349603628 29.769817799927672 0 0 0
2777 926 2 0.5897 44.58797934811424 21.821315038514168 29.43338811421177 0 0 0
2778 926 2 0.5897 44.81252019139918 20.55722391734759 30.235603984970776 0 0 0
6801 2267 2 0.5897 42.42797972705485 23.35326655750442 27.96493080554889 0 0 0
9085 0 1 0 40.03478889443944 17.349870088111718 25.017636779628095 0 0 0
9125 0 1 0 40.370880965956594 17.06573974930458 29.860474728113775 0 0 0
9137 0 1 0 41.057957670953634 20.774715916136994 26.060045523774903 0 0 0
2779 927 3 -1.1794 3.131700891732061 2.5844361208755577 33.200361009098614 0 0 0
2780 927 2 0.5897 2.927061179536987 2.233666654296356 32.33357656114673 0 0 0
2781 927 2 0.5897 3.1024957130385693 3.534545310075504 33.087787219443676 0 0 0
2782 928 3 -1.1794 5.996182707812652 3.230345920302962 32.89968187561971 0 0 0
2783 928 2 0.5897 5.935152680616671 2.8365657632593453 32.029369061731295 0 0 0
2784 928 2 0.5897 5.1990375080755244 2.947247083856415 33.347617636263074 0 0 0
2821 941 3 -1.1794 3.0164355912384986 5.732241614619068 33.05087550082386 0 0 0
2822 941 2 0.5897 3.906539163216434 6.072347970452237 32.959907393759295 0 0 0
2823 941 2 0.5897 2.5874515942588885 6.340503018265886 33.652724870584464 0 0 0
2824 942 3 -1.1794 5.9159584005450165 5.9972021516106295 32.83733123948581 0 0 0
2825 942 2 0.5897 5.9560097001556205 5.103330732625094 33.17736306770648 0 0 0
2826 942 2 0.5897 6.783017414591207 6.1501811404462225 32.46178102165587 0 0 0
3061 1021 3 -1.1794 3.0098900474173065 3.505947360557174 35.712332399622305 0 0 0
3062 1021 2 0.5897 3.9418396450746673 3.342355623223268 35.85703752843128 0 0 0
3063 1021 2 0.5897 2.7827581677394044 2.95417456362992 34.96387414520393 0 0 0
3064 1022 3 -1.1794 5.81217701599493 3.3586987431564093 36.17024417315462 0 0 0
3065 1022 2 0.5897 6.6204325438214235 2.939518008032399 35.874875953145214 0 0 0
3066 1022 2 0.5897 5.836858243622391 3.282207773245313 37.1240637954671 0 0 0
3106 1036 3 -1.1794 3.3487104347764776 6.314949175938398 36.14997911460057 0 0 0
3107 1036 2 0.5897 3.010961997147008 5.488595511430858 35.80458276673407 0 0 0
3108 1036 2 0.5897 3.228274286701816 6.246291755100955 37.097087356736694 0 0 0
3109 1037 3 -1.1794 6.281633777212393 6.075205530641884 35.88157328123945 0 0 0
3110 1037 2 0.5897 6.2569302525660655 5.163463459104086 36.172000552771884 0 0 0
3111 1037 2 0.5897 5.37959424925866 6.381440698880316 35.975256618429306 0 0 0
3346 1116 3 -1.1794 2.5153447232275257 3.714769504728549 38.46237618805724 0 0 0
3347 1116 2 0.5897 2.5607361116483456 3.4705591786639816 37.53796598016149 0 0 0
3349 1117 3 -1.1794 6.2513089418413035 3.1408369953695208 38.84244646665428 0 0 0
3350 1117 2 0.5897 7.178068461767851 2.9086188138179043 38.78393641936388 0 0 0
3385 1129 3 -1.1794 3.267654486995229 6.256601037897232 39.02889211475318 0 0 0
3386 1129 2 0.5897 3.1553638967541344 5.313089608789122 38.9130951231249 0 0 0
3389 1130 2 0.5897 5.0576030486488825 6.044495728296308 39.251567111861206 0 0 0
3390 1130 2 0.5897 5.964250183310022 4.834395139159589 39.326017064348 0 0 0
9118 0 1 0 0.2888693157880532 4.459741940433634 34.439696442434474 1 0 0
2785 929 3 -1.1794 8.73829446028785 3.390925165711819 32.86232827521508 0 0 0
2786 929 2 0.5897 8.959733632348554 2.4845239476394183 33.07594797426361 0 0 0
2787 929 2 0.5897 7.781307306357941 3.408043714476543 32.85163156783201 0 0 0
2788 930 3 -1.1794 12.234003131702698 3.598473566988137 32.5330814201072 0 0 0
2789 930 2 0.5897 13.13608135430392 3.280206954392667 32.56762303457985 0 0 0
2790 930 2 0.5897 11.8997052147143 3.4690536005906534 33.42062140509159 0 0 0
2791 931 3 -1.1794 14.90948892713099 3.2939992723119684 32.57045023950816 0 0 0
2793 931 2 0.5897 15.08387817813392 3.0602318015756764 33.48213715625262 0 0 0
2827 943 3 -1.1794 8.516378654525585 6.168376036186974 31.796148421324382 0 0 0
2828 943 2 0.5897 8.92549094877195 5.303383543613787 31.770712635134593 0 0 0
2829 943 2 0.5897 8.724939896671794 6.506985157670227 32.666825143094464 0 0 0
2830 944 3 -1.1794 12.51084843569666 6.24424481013354 32.80484160037929 0 0 0
2831 944 2 0.5897 12.264277998444367 5.335980221221626 32.63022674295936 0 0 0
2832 944 2 0.5897 12.369587792383909 6.354746927273686 33.74508974408907 0 0 0
2833 945 3 -1.1794 15.060285904694178 5.794263194279326 33.50159732356695 0 0 0
2834 945 2 0.5897 15.136265128337776 5.027617430788274 32.93351867277241 0 0 0
2835 945 2 0.5897 14.208550225014259 6.17199521975754 33.28228755788732 0 0 0
3067 1023 3 -1.1794 8.718917661445792 2.9051037735201386 35.944342702110575 0 0 0
3068 1023 2 0.5897 9.143548169295533 2.948968552956643 36.80107885677662 0 0 0
3069 1023 2 0.5897 9.109628920390152 2.140271488876985 35.521722070332785 0 0 0
3070 1024 3 -1.1794 12.28382161373437 3.392166026342904 35.53076990269601 0 0 0
3071 1024 2 0.5897 12.070716950286618 2.892334073574503 36.31879672175718 0 0 0
3072 1024 2 0.5897 13.186322809141485 3.1464279696908357 35.32745669070111 0 0 0
3073 1025 3 -1.1794 15.089342493992442 2.843531264629485 35.39189886997738 0 0 0
3074 1025 2 0.5897 16.020086268519204 2.6336814058215596 35.46878168406755 0 0 0
3075 1025 2 0.5897 14.772784973262345 2.865038952717063 36.29498285669907 0 0 0
3112 1038 3 -1.1794 8.773580243986677 5.915513832205986 34.540950413769245 0 0 0
3113 1038 2 0.5897 8.966822446849768 4.981849710971336 34.45632765998741 0 0 0
3114 1038 2 0.5897 7.987382289809726 5.949437507397605 35.0859048031148 0 0 0
3115 1039 3 -1.1794 12.063374867778613 6.147581080095592 35.49854293491088 0 0 0
3116 1039 2 0.5897 12.194458334303294 5.203164055321929 35.41413026497406 0 0 0
3117 1039 2 0.5897 11.121498289700277 6.247743446454999 35.6366293780331 0 0 0
3118 1040 3 -1.1794 15.066679912437543 6.445388461178727 36.24593430171844 0 0 0
3119 1040 2 0.5897 14.112067203617777 6.495405220291914 36.19648370179269 0 0 0
3352 1118 3 -1.1794 8.832969459351778 2.5136251005825825 39.21849117317058 0 0 0
3353 1118 2 0.5897 9.76210933914479 2.3893444218085778 39.02488004627918 0 0 0
3355 1119 3 -1.1794 11.574541697470655 2.4742576942906385 39.00679112493572 0 0 0
3356 1119 2 0.5897 12.488357403282134 2.4809094704397254 38.7219604574133 0 0 0
3358 1120 3 -1.1794 14.149831166619252 2.8652689121400963 37.91706804871792 0 0 0
3360 1120 2 0.5897 14.831686711750143 2.2590355595938885 38.2065262238141 0 0 0
3396 1132 2 0.5897 11.777966584083975 6.5910415799141475 38.83107798046681 0 0 0
3399 1133 2 0.5897 15.50190777135541 6.021210194488908 39.12161756446136 0 0 0
9110 0 1 0 9.690351618129592 5.771978022606537 37.815246125649495 0 0 0
3120 1040 2 0.5897 15.319320641602111 5.922315810663551 35.48514465515913 0 0 0
3359 1120 2 0.5897 14.428682100480149 3.717610398213203 38.25171415406938 0 0 0
2792 931 2 0.5897 15.662364655032707 2.9536039260118776 32.0871894492417 0 0 0
2794 932 3 -1.1794 17.89504331140219 3.2384626428968506 33.09914236964274 0 0 0
2795 932 2 0.5897 18.817194382661548 3.02641846260158 32.95455134048635 0 0 0
2796 932 2 0.5897 17.686885477166697 2.8402357363852344 33.944315442753684 0 0 0
2797 933 3 -1.1794 20.61021206290299 2.9115724114644745 32.953100822084096 0 0 0
2798 933 2 0.5897 21.43074293542002 3.2206991377428054 32.569171639927866 0 0 0
2799 933 2 0.5897 20.768021634904667 2.922061483243252 33.89714424788413 0 0 0
2836 946 3 -1.1794 17.68989405675315 6.089815475419484 32.6847543189925 0 0 0
2837 946 2 0.5897 17.794006305198327 5.182395128514953 32.39843140582361 0 0 0
2838 946 2 0.5897 16.756356773492634 6.174732389252605 32.87847873333596 0 0 0
3076 1026 3 -1.1794 17.779923150330553 2.3182482010321666 35.75659088051911 0 0 0
3077 1026 2 0.5897 18.385260776124145 1.594141231606139 35.91617587912354 0 0 0
3078 1026 2 0.5897 18.273998631753805 3.1017290218528655 35.99800236593316 0 0 0
3079 1027 3 -1.1794 21.079550997536266 2.7575275004269484 35.65120603093868 0 0 0
3080 1027 2 0.5897 21.046125802087293 3.7117058387369832 35.71945818000499 0 0 0
3081 1027 2 0.5897 22.012721099136346 2.5539930624992335 35.58796717971818 0 0 0
3121 1041 3 -1.1794 18.104482340031787 5.105344608129638 35.21706924908493 0 0 0
3122 1041 2 0.5897 18.04431857989992 4.792322273838637 34.31450113394126 0 0 0
3123 1041 2 0.5897 17.9737749615061 6.051357397792291 35.152205952442706 0 0 0
3124 1042 3 -1.1794 20.80650839014702 5.507163892269935 35.538099055555286 0 0 0
3125 1042 2 0.5897 21.06058196069879 5.843161376013517 36.397624968310396 0 0 0
3126 1042 2 0.5897 19.85673501021747 5.621962868639623 35.50671436608586 0 0 0
3361 1121 3 -1.1794 16.59093925203161 1.8552446217417204 38.79968949951324 0 0 0
3363 1121 2 0.5897 16.855245115731247 0.9479284932158505 38.951846513626634 0 0 0
3364 1122 3 -1.1794 21.374913606934914 1.2731479323794292 37.95982975883404 0 0 0
3365 1122 2 0.5897 21.145198146366482 1.758980859140585 37.16772473300168 0 0 0
3400 1134 3 -1.1794 21.669701742455718 6.906379096391768 37.76102363847669 0 0 0
3401 1134 2 0.5897 22.4566508322162 6.832423186513558 38.30090652975148 0 0 0
9115 0 1 0 19.272654649637154 3.922363298283225 38.420975946563644 0 0 0
2841 947 2 0.5897 23.691812139355932 6.76526613091032 33.24851216451731 0 0 0
3128 1043 2 0.5897 24.333058325749903 5.241017779523755 36.341357232787225 0 0 0
9124 0 1 0 17.82987834251159 7.044803293422308 39.06011874435495 0 0 0
2800 934 3 -1.1794 24.15213064523105 3.199392742980882 32.6647068453021 0 0 0
2801 934 2 0.5897 23.966411900845664 2.6755696321963494 33.44403331845436 0 0 0
2802 934 2 0.5897 24.09736915866623 4.106160546759373 32.966377540148315 0 0 0
2803 935 3 -1.1794 26.889421033517 2.947756364687395 32.86986507078523 0 0 0
2804 935 2 0.5897 27.13780156527562 2.0649515050873877 33.144081289225035 0 0 0
2805 935 2 0.5897 25.933931693114896 2.956686958701733 32.92636491414154 0 0 0
2839 947 3 -1.1794 24.014513760724746 5.876591543453516 33.099002913708524 0 0 0
2840 947 2 0.5897 24.965204618095292 5.9727859425725365 33.04274034226915 0 0 0
2842 948 3 -1.1794 26.735600033342617 5.713445761445578 33.22796715251603 0 0 0
2843 948 2 0.5897 27.397197998317647 5.81374403320317 32.54352557785443 0 0 0
2844 948 2 0.5897 26.86641573342284 4.82521562455712 33.55988032464356 0 0 0
2845 949 3 -1.1794 29.84745781318196 6.1520775087354815 33.45037852205009 0 0 0
2846 949 2 0.5897 29.913645072137875 7.106898669699776 33.43742971867614 0 0 0
2847 949 2 0.5897 30.366514694634745 5.865321967620302 32.69899109428422 0 0 0
3082 1028 3 -1.1794 24.06381751104876 2.8248764711198886 35.56700948352662 0 0 0
3083 1028 2 0.5897 23.897823052451674 1.9986152676679985 36.0208488152622 0 0 0
3084 1028 2 0.5897 25.00587331493826 2.965615809441902 35.66164161149355 0 0 0
3085 1029 3 -1.1794 26.64475242337389 3.21325421308655 35.86679746021304 0 0 0
3086 1029 2 0.5897 27.514063668729776 2.891058462484869 35.62863840839011 0 0 0
3087 1029 2 0.5897 26.633946329447156 3.189787244715259 36.823648777995324 0 0 0
3088 1030 3 -1.1794 29.415924649948796 2.882214303480881 36.09567639526196 0 0 0
3089 1030 2 0.5897 30.203462202974936 2.5250880286803215 35.6852165543718 0 0 0
3090 1030 2 0.5897 29.54604552033768 2.735566213157507 37.032583418085196 0 0 0
3127 1043 3 -1.1794 24.220534712181575 6.080194929018412 35.89486827146133 0 0 0
3129 1043 2 0.5897 24.010338601609842 5.844922812555111 34.991154898501186 0 0 0
3130 1044 3 -1.1794 27.21848053964299 6.999546299610316 35.59932889378078 0 0 0
3131 1044 2 0.5897 27.277417054327607 6.384042956750595 34.868634715140395 0 0 0
3132 1044 2 0.5897 26.284868669379943 7.036526953734449 35.807254730797254 0 0 0
3133 1045 3 -1.1794 30.25302171144878 5.445177081434657 36.12250829579974 0 0 0
3134 1045 2 0.5897 30.150543867924938 5.85173924658631 35.262021580619574 0 0 0
3135 1045 2 0.5897 29.94303917275167 4.547574988438489 36.002286811166655 0 0 0
3367 1123 3 -1.1794 26.896065150288432 3.0229435058779015 38.62074925006572 0 0 0
3368 1123 2 0.5897 26.65620829407549 3.9489328479298034 38.656048203840996 0 0 0
3370 1124 3 -1.1794 29.67379426580035 2.2619862878027517 38.85151099052996 0 0 0
3371 1124 2 0.5897 29.823677618725803 1.3360812954617567 38.6605480096062 0 0 0
3403 1135 3 -1.1794 24.091100703637178 6.6946862529768225 39.30163849584817 0 0 0
3404 1135 2 0.5897 24.81549737764501 6.263619052336982 38.84813742549696 0 0 0
3406 1136 3 -1.1794 26.59887537356749 5.755456453640858 38.44712192184569 0 0 0
3407 1136 2 0.5897 26.94195695526267 6.351462936622424 37.78131152042643 0 0 0
3410 1137 2 0.5897 29.82183865717077 5.552242868491711 37.96520813522647 0 0 0
3446 1149 2 0.5897 30.61027576490238 7.5221304663653346 38.57197579459137 0 0 0
3369 1123 2 0.5897 27.84369286385417 3.01519061326798 38.75556096589422 0 0 0
3409 1137 3 -1.1794 29.81348109014881 5.855812888731494 38.872957244878265 0 0 0
9248 0 1 0 31.357145404626284 0.7075764936383053 34.01216627917044 0 1 0
2806 936 3 -1.1794 33.378861027349664 3.9082856621387574 32.48846046928959 0 0 0
2807 936 2 0.5897 33.23953890978292 3.4020930291262426 33.28882926661852 0 0 0
2808 936 2 0.5897 32.97238305428424 4.756298243037979 32.66701641502606 0 0 0
2809 937 3 -1.1794 36.117607308394284 3.3188332578958737 33.09713817604642 0 0 0
2810 937 2 0.5897 35.565554834963294 2.5953260534421663 32.80047755446182 0 0 0
2811 937 2 0.5897 35.701267526487655 4.101784172718928 32.73674645858576 0 0 0
2812 938 3 -1.1794 38.73983847505196 3.184453896490381 33.59431156213357 0 0 0
2814 938 2 0.5897 37.81929897458139 3.0407230541457624 33.37481130508984 0 0 0
2848 950 3 -1.1794 32.91538821096636 6.4331152673755865 32.85660219763362 0 0 0
2849 950 2 0.5897 33.86119253114156 6.359522447200023 32.729047701293204 0 0 0
2850 950 2 0.5897 32.79666415043922 6.38462719740997 33.8051723931767 0 0 0
2851 951 3 -1.1794 35.720369126433994 6.213773517819138 32.90361794459017 0 0 0
2852 951 2 0.5897 36.64432966703739 6.049441869446257 32.71514010522096 0 0 0
2853 951 2 0.5897 35.64415123431298 6.096982346186126 33.8506039917518 0 0 0
2855 952 2 0.5897 38.83372278152022 7.045480023236252 32.74583839288185 0 0 0
2856 952 2 0.5897 38.693443931890236 5.997045199959453 33.82889032379839 0 0 0
3091 1031 3 -1.1794 32.65081733852114 2.9094635580161246 35.952949484680595 0 0 0
3092 1031 2 0.5897 32.92304406700482 3.3412832924791744 36.76267556462697 0 0 0
3093 1031 2 0.5897 33.227922396000935 2.1492294976487596 35.88065959314835 0 0 0
3094 1032 3 -1.1794 36.498321458184265 3.255872291066311 36.135085376617205 0 0 0
3095 1032 2 0.5897 37.42871747624496 3.095365309325185 36.29267223332175 0 0 0
3096 1032 2 0.5897 36.42795227124547 3.346111895448639 35.184749959432516 0 0 0
3097 1033 3 -1.1794 39.14119297750206 2.406624734976055 36.243949492699294 0 0 0
3099 1033 2 0.5897 38.82467651566489 1.504630448099913 36.293502320470104 0 0 0
3136 1046 3 -1.1794 32.7013370977895 6.5815812412730335 35.485635553016415 0 0 0
3137 1046 2 0.5897 33.430928310714634 6.127210470668078 35.90691513599913 0 0 0
3138 1046 2 0.5897 31.929581401025512 6.307151515475526 35.980929026966685 0 0 0
3139 1047 3 -1.1794 35.6040455197085 5.8216143111135965 35.67063370640844 0 0 0
3140 1047 2 0.5897 36.02941254485507 5.0324077376717975 36.00596809578031 0 0 0
3141 1047 2 0.5897 36.09558215628012 6.543830434398692 36.061822350176286 0 0 0
3144 1048 2 0.5897 38.814063798334836 7.152176128375997 35.6268939345773 0 0 0
3373 1125 3 -1.1794 33.12960976999372 3.4031268703032227 38.96889518450111 0 0 0
3375 1125 2 0.5897 32.394571524572214 2.840648777563505 38.724827510642704 0 0 0
3376 1126 3 -1.1794 36.33081583220466 3.4359939104095436 39.314761596188006 0 0 0
3377 1126 2 0.5897 35.89866837279125 2.697421841750782 38.88581888855267 0 0 0
3412 1138 3 -1.1794 32.85932737257407 6.237327655524253 39.11900222765813 0 0 0
3413 1138 2 0.5897 33.08398954503132 5.332316295273759 38.902869852472705 0 0 0
3415 1139 3 -1.1794 35.95503267007525 6.160438465749854 38.81567802748361 0 0 0
3416 1139 2 0.5897 35.10089299466129 6.509517742781026 39.07027784245266 0 0 0
3419 1140 2 0.5897 38.83602324817019 5.82079646137599 37.833254107961764 0 0 0
9122 0 1 0 35.3839155199887 0.404987642033891 34.41379694305138 0 0 0
2854 952 3 -1.1794 38.67449639342287 6.111012369100204 32.87868803305262 0 0 0
3142 1048 3 -1.1794 38.7271427713603 6.199899902870747 35.58392147558029 0 0 0
9098 0 1 0 34.137405021067636 0.5790273402231745 37.7872082590522 0 0 0
2813 938 2 0.5897 38.95242480201907 4.028710452890559 33.19648020496292 0 0 0
2815 939 3 -1.1794 41.87092577488594 3.055945277068385 32.7290940130182 0 0 0
2816 939 2 0.5897 41.2913675813958 2.3441663554174554 32.457589095000124 0 0 0
2817 939 2 0.5897 42.7531822066413 2.698158850092994 32.62987536340634 0 0 0
2818 940 3 -1.1794 44.49829462903398 2.132002343927102 32.78163371619171 0 0 0
2819 940 2 0.5897 44.8210117698225 1.2594728233707102 32.556294215158324 0 0 0
2820 940 2 0.5897 44.66876884422436 2.2160456060061886 33.71977457036237 0 0 0
2857 953 3 -1.1794 42.177650881558634 6.2389906093245955 33.288575214561895 0 0 0
2858 953 2 0.5897 41.70275928553375 5.736762333247158 32.62639942665554 0 0 0
2859 953 2 0.5897 41.82861040587992 5.926078594326194 34.1231348459716 0 0 0
2860 954 3 -1.1794 44.96642150618006 5.773655301639059 32.209313412103334 0 0 0
2861 954 2 0.5897 44.3260770331137 6.334807821306818 32.64669070676533 0 0 0
2862 954 2 0.5897 44.5614178200429 4.906375371737772 32.2038693931546 0 0 0
3098 1033 2 0.5897 38.98392320931118 2.6666215556477826 35.33626023902819 0 0 0
3100 1034 3 -1.1794 41.75758268302857 2.867827318795027 35.427346306146006 0 0 0
3101 1034 2 0.5897 41.658869673509564 2.9862301259653625 34.48264084585225 0 0 0
3102 1034 2 0.5897 40.93485222080313 2.4657679164555564 35.706083974443565 0 0 0
3103 1035 3 -1.1794 44.61817989622986 2.7444386761759025 35.91217146612819 0 0 0
3104 1035 2 0.5897 43.66612927883096 2.838811017717586 35.942600006123236 0 0 0
3105 1035 2 0.5897 44.93041270068849 3.2100091058902462 36.68804983273043 0 0 0
3143 1048 2 0.5897 39.60563195133547 5.8699675559105415 35.77268938906672 0 0 0
3145 1049 3 -1.1794 41.25483583875241 5.509940684217981 35.89431962437289 0 0 0
3146 1049 2 0.5897 41.73874203777671 5.795428601966755 36.66927981785274 0 0 0
3147 1049 2 0.5897 41.472861260324656 4.582339393374514 35.803475451264674 0 0 0
3380 1127 2 0.5897 42.174301075056604 3.8764082747399593 39.229624545481585 0 0 0
3381 1127 2 0.5897 41.59452580918909 2.509373964809936 39.524539514249255 0 0 0
3382 1128 3 -1.1794 45.29650889921158 3.573367728122901 38.558702259111 0 0 0
3383 1128 2 0.5897 44.56607358439733 3.818765912759779 39.126572321675134 0 0 0
3421 1141 3 -1.1794 42.02006520024788 5.515161815213401 38.603767466612766 0 0 0
3423 1141 2 0.5897 41.076393776126494 5.521896676508187 38.76398850271849 0 0 0
3425 1142 2 0.5897 45.29274571691185 5.761600976270337 38.03994867332603 0 0 0
9133 0 1 0 44.636179634116466 6.561548119514874 35.6341031398262 0 0 0
3418 1140 3 -1.1794 39.3140581694935 6.084332811018907 38.6195514754183 0 0 0
3424 1142 3 -1.1794 45.34401488906445 6.556919859744768 38.570110168677274 0 0 0
2863 955 3 -1.1794 3.43048731905386 9.288827469682449 32.76569437088629 0 0 0
2864 955 2 0.5897 3.7644896735342432 9.531182991937216 33.6293715903343 0 0 0
2865 955 2 0.5897 4.214877537133419 9.162362051275862 32.231867529234556 0 0 0
2866 956 3 -1.1794 6.1403153864263045 8.803173327193107 34.094714377172025 0 0 0
2867 956 2 0.5897 6.0285304522529835 7.871437284558366 33.90602430273831 0 0 0
2868 956 2 0.5897 7.017214509288871 9.009982245923934 33.77143439849163 0 0 0
2905 969 3 -1.1794 1.54303757468123 11.5325068517485 32.669813468048766 0 0 0
2906 969 2 0.5897 2.1688089262447106 10.860827197012377 32.94090235603201 0 0 0
2907 969 2 0.5897 1.080564012812106 11.768230206869557 33.47404263335081 0 0 0
2908 970 3 -1.1794 6.261411912269808 11.767903830594559 33.76452198872715 0 0 0
2909 970 2 0.5897 7.178214131224497 11.915878220735474 33.53255399326758 0 0 0
2910 970 2 0.5897 6.12401623209742 10.832479450208048 33.61507132104205 0 0 0
2944 982 3 -1.1794 1.161616702516934 14.848592387849177 32.674111776135945 0 0 0
2945 982 2 0.5897 1.4457213991189934 14.383703659637165 33.461128202444954 0 0 0
2947 983 3 -1.1794 6.525280415151787 15.10954795854751 33.62223695081551 0 0 0
2948 983 2 0.5897 6.440271420749219 14.158316356557963 33.68676416452102 0 0 0
2949 983 2 0.5897 6.445342674403232 15.419381372890964 34.52437058014935 0 0 0
3148 1050 3 -1.1794 2.6423618606588892 9.134225734044211 35.56757509503267 0 0 0
3149 1050 2 0.5897 2.919375113611121 8.219939790585064 35.507769217546915 0 0 0
3150 1050 2 0.5897 2.67848245546618 9.33525013782261 36.50273090281306 0 0 0
3151 1051 3 -1.1794 6.433004025150482 9.447434972095841 36.73285622668816 0 0 0
3152 1051 2 0.5897 7.373394943521953 9.625833444454232 36.74126838112641 0 0 0
3153 1051 2 0.5897 6.273451244354992 9.04099547808774 35.881045368112325 0 0 0
3187 1063 3 -1.1794 3.1087655161781473 12.143958098069625 35.69469467708222 0 0 0
3188 1063 2 0.5897 4.062707292632498 12.13802345513868 35.77338274955105 0 0 0
3189 1063 2 0.5897 2.8544806082094882 11.225968577239163 35.788855621860485 0 0 0
3190 1064 3 -1.1794 5.724203565901521 12.109769021439774 36.308274331272145 0 0 0
3191 1064 2 0.5897 5.893807904367702 12.071423992191162 35.36700070848581 0 0 0
3192 1064 2 0.5897 5.7975814612236 11.201880296208055 36.60252872271736 0 0 0
3226 1076 3 -1.1794 2.784534804191736 14.943888203791005 36.3429864763436 0 0 0
3227 1076 2 0.5897 3.4531482096912156 15.475789777605623 35.91139725478322 0 0 0
3228 1076 2 0.5897 2.982227072218095 14.046370356663031 36.07538065673856 0 0 0
3229 1077 3 -1.1794 5.712583749215623 15.03445153625474 36.1970578317274 0 0 0
3230 1077 2 0.5897 5.59357327820581 14.107527727857672 36.404135998638665 0 0 0
3231 1077 2 0.5897 5.812370472753149 15.459739455170592 37.0487650906017 0 0 0
3427 1143 3 -1.1794 2.678647987070141 9.219634404218638 38.393941484312 0 0 0
3428 1143 2 0.5897 3.041819800410645 8.456127863693464 38.84271315736157 0 0 0
3431 1144 2 0.5897 5.9117711574541705 8.614146284524203 38.34015629150386 0 0 0
3502 1168 3 -1.1794 3.0103004024477156 15.229791112419012 39.16593871793137 0 0 0
3503 1168 2 0.5897 2.868593818371253 15.075965629722717 38.23186760739436 0 0 0
3506 1169 2 0.5897 7.017266113251015 15.518396387155542 38.87445113207247 0 0 0
9155 0 1 0 4.1986249769665305 13.588718430766622 31.909846126981833 0 0 0
3507 1169 2 0.5897 6.8814144002607955 14.016827866920263 38.73758626715071 0 0 0
2869 957 3 -1.1794 8.649007923330661 9.228921183471709 33.19782893996459 0 0 0
2870 957 2 0.5897 9.365196400120285 9.04289179755786 33.80503485654991 0 0 0
2871 957 2 0.5897 9.061130529547322 9.230461244285262 32.33389350612876 0 0 0
2872 958 3 -1.1794 11.788282109050698 9.687829735031533 32.182410233289595 0 0 0
2873 958 2 0.5897 12.734735918444796 9.776967729717377 32.294264989123654 0 0 0
2874 958 2 0.5897 11.439546072082855 9.695025569277815 33.073793013366554 0 0 0
2875 959 3 -1.1794 14.351629912635289 9.493759257138002 32.95964280674225 0 0 0
2876 959 2 0.5897 14.776398052302335 8.854114904196319 32.38810123188882 0 0 0
2877 959 2 0.5897 14.731458289782209 9.333261871631024 33.823473682275264 0 0 0
2911 971 3 -1.1794 8.827820398146612 12.481497099975499 33.01632581205915 0 0 0
2912 971 2 0.5897 9.252221539474816 12.30875565189399 32.175922407272374 0 0 0
2913 971 2 0.5897 9.183957026719797 11.816993094687437 33.60609985595643 0 0 0
2914 972 3 -1.1794 15.573858410897241 12.235221183725931 33.623332926576786 0 0 0
2916 972 2 0.5897 14.799036303110352 11.711409551933688 33.8270580905669 0 0 0
2950 984 3 -1.1794 9.194333577441617 15.130729357324485 33.58019908943316 0 0 0
2951 984 2 0.5897 9.32537984034847 14.22197814312899 33.30958864754496 0 0 0
2952 984 2 0.5897 8.252254295064036 15.274414643742462 33.49034871102083 0 0 0
2953 985 3 -1.1794 12.110456182726013 14.365585019796796 33.27897848449627 0 0 0
2954 985 2 0.5897 13.001719853151085 14.626048767743251 33.046510200577146 0 0 0
2955 985 2 0.5897 11.577796212066268 15.138283663275065 33.09071658571963 0 0 0
2956 986 3 -1.1794 14.745756551384174 14.82727730660063 33.32091862481943 0 0 0
2957 986 2 0.5897 15.08862222474537 13.933792151178434 33.33987363391648 0 0 0
2958 986 2 0.5897 14.546807861746506 15.027437627557653 34.2355699979944 0 0 0
3154 1052 3 -1.1794 10.71910068264364 9.341128190447924 34.83272110313233 0 0 0
3155 1052 2 0.5897 11.106577651869872 8.915100002447579 35.597308312306794 0 0 0
3156 1052 2 0.5897 10.338312494996597 10.149574654404109 35.17571980380422 0 0 0
3158 1053 2 0.5897 15.735437410162504 8.075703849392616 35.51603664207285 0 0 0
3159 1053 2 0.5897 15.950068420619928 9.538551720597972 35.84146690531083 0 0 0
3193 1065 3 -1.1794 9.032307514047696 11.414106233345326 35.710277962393526 0 0 0
3194 1065 2 0.5897 9.870254685809936 11.85057144913022 35.86381799073305 0 0 0
3195 1065 2 0.5897 8.393860146212974 11.946649674009024 36.18463467842639 0 0 0
3196 1066 3 -1.1794 11.787954596166665 11.936795853935859 35.96757541638387 0 0 0
3197 1066 2 0.5897 11.977128677809958 12.82912062160023 35.67740041737361 0 0 0
3198 1066 2 0.5897 12.642599454434073 11.506494162423317 35.9931583771374 0 0 0
3199 1067 3 -1.1794 14.454799397237863 11.58501018082309 36.0573145028813 0 0 0
3200 1067 2 0.5897 14.550516397836295 11.913969930358528 36.95110174777567 0 0 0
3201 1067 2 0.5897 15.186712108189804 11.974176267501253 35.57868583695279 0 0 0
3232 1078 3 -1.1794 9.574355127515934 14.287794584613716 36.21204240317098 0 0 0
3233 1078 2 0.5897 9.329780511442715 14.57865434711887 35.33351196124236 0 0 0
3234 1078 2 0.5897 9.387040911441531 15.03933135351364 36.774481480619166 0 0 0
3235 1079 3 -1.1794 12.014386524661395 14.897826254899831 35.785271856572166 0 0 0
3236 1079 2 0.5897 11.917485425592373 14.673449134138098 34.85980055694941 0 0 0
3237 1079 2 0.5897 11.194180245435742 14.613211425722989 36.188369862899854 0 0 0
3238 1080 3 -1.1794 14.751058946398759 15.413223416356054 36.06862847058593 0 0 0
3239 1080 2 0.5897 13.814632563314648 15.23266274400414 35.98655920138698 0 0 0
3433 1145 3 -1.1794 8.666645663721209 9.48221074683209 38.34871337756965 0 0 0
3434 1145 2 0.5897 9.325065757157878 9.552874282319708 39.03988789408641 0 0 0
3463 1155 3 -1.1794 8.266160852422741 12.306005081651685 39.10463846354122 0 0 0
3464 1155 2 0.5897 8.47623986367499 11.52694004850263 38.58970513063349 0 0 0
3467 1156 2 0.5897 11.471639101267776 12.428209019409412 39.03528927549093 0 0 0
3469 1157 3 -1.1794 14.685856568940672 12.184306474313331 38.688333408892355 0 0 0
3470 1157 2 0.5897 14.997599838689103 11.357648489642783 39.056687307882186 0 0 0
3509 1170 2 0.5897 12.52299173131411 14.595617512211632 38.66111133657764 0 0 0
3510 1170 2 0.5897 11.358991250707584 15.478054789664409 39.058983847416556 0 0 0
3511 1171 3 -1.1794 14.223396240822089 15.425262706365949 38.54715458172987 0 0 0
3512 1171 2 0.5897 14.876906351775878 15.013001143368905 39.11212963527308 0 0 0
9101 0 1 0 13.04640619090998 8.865042528970998 37.22755516677375 0 0 0
2915 972 2 0.5897 15.596333877089396 12.26856843315594 32.66697802508603 0 0 0
3435 1145 2 0.5897 7.8297349015723725 9.572864251078988 38.80433910432811 0 0 0
3471 1157 2 0.5897 13.741116228653816 12.174369429559023 38.84195244578033 0 0 0
3508 1170 3 -1.1794 11.601973235566442 14.562742848436724 38.91971542948469 0 0 0
3513 1171 2 0.5897 14.584489568229873 15.345004555605302 37.66431699828562 0 0 0
3157 1053 3 -1.1794 16.053993673281752 8.896083622879042 35.139565108243495 0 0 0
3440 1147 2 0.5897 16.614842792995873 9.688552046393378 39.889655047212905 0 0 0
2878 960 3 -1.1794 17.90210622918624 9.01435776076212 32.627152938992054 0 0 0
2879 960 2 0.5897 17.352267576502516 9.162372891463285 33.396569141528026 0 0 0
2880 960 2 0.5897 17.676300475590807 8.130498081448511 32.33726130390571 0 0 0
2917 973 3 -1.1794 18.943836862070984 12.052549625397592 32.61456794594122 0 0 0
2918 973 2 0.5897 18.46145757666144 11.522165757688786 31.98034792757507 0 0 0
2919 973 2 0.5897 18.814851451675572 12.954351587644991 32.32071790233707 0 0 0
2920 974 3 -1.1794 21.583915025674663 11.233077032463108 33.50739001608614 0 0 0
2921 974 2 0.5897 20.794420569348638 11.53485146889757 33.05809883869947 0 0 0
2922 974 2 0.5897 21.439157762563894 10.296828221691213 33.64419405493337 0 0 0
2925 975 2 0.5897 23.231795211048812 11.623193726650968 33.28051756493335 0 0 0
2959 987 3 -1.1794 18.186631731616963 14.564222565270505 31.789527609408374 0 0 0
2960 987 2 0.5897 17.660733060738483 14.666125669163794 32.582798229996975 0 0 0
2961 987 2 0.5897 19.051312022894038 14.89663713313792 32.03048506851223 0 0 0
2962 988 3 -1.1794 20.533649799361175 15.407285662660264 32.86986203201526 0 0 0
2963 988 2 0.5897 21.44523381324286 15.169129285496302 33.03876742747779 0 0 0
2964 988 2 0.5897 20.37591296933786 16.166291826474275 33.43134292773528 0 0 0
3160 1054 3 -1.1794 18.66502608496306 7.823807364922484 35.16614086227078 0 0 0
3161 1054 2 0.5897 18.83813277090286 7.779530540649614 34.2257653997111 0 0 0
3162 1054 2 0.5897 17.92986701477623 8.43152415830739 35.246477598259055 0 0 0
3163 1055 3 -1.1794 21.251236360513 8.934274443341078 35.82258612346204 0 0 0
3164 1055 2 0.5897 21.416183912868927 8.069203345168381 36.19765433156921 0 0 0
3165 1055 2 0.5897 20.297316338966258 8.99696563739923 35.77423057766112 0 0 0
3167 1056 2 0.5897 23.014468835919207 8.900200745124991 35.796006323392156 0 0 0
3202 1068 3 -1.1794 17.65913143726855 12.652704493660694 35.35788908962114 0 0 0
3203 1068 2 0.5897 17.289729355994037 12.373785218305638 34.52004782085592 0 0 0
3204 1068 2 0.5897 18.51130998544425 12.218900334441054 35.400755880226804 0 0 0
3205 1069 3 -1.1794 20.08634858177649 11.617413178981211 35.833714191169854 0 0 0
3206 1069 2 0.5897 20.76694173741745 11.517677640608301 35.168073095539555 0 0 0
3207 1069 2 0.5897 20.56484970013482 11.818850843186512 36.63788654080297 0 0 0
3241 1081 3 -1.1794 17.43073615567889 15.206420289793584 34.30439447000604 0 0 0
3242 1081 2 0.5897 17.734756434441096 14.390323352665813 34.70162154462999 0 0 0
3243 1081 2 0.5897 16.671600300946167 15.460523740015168 34.829157327410016 0 0 0
3444 1148 2 0.5897 21.32606488051214 8.639310844227296 38.79223030206983 0 0 0
3473 1158 2 0.5897 17.36978373912639 13.614915046860704 39.74899380282664 0 0 0
3475 1159 3 -1.1794 21.04828222786025 11.893055975925169 38.31273656480154 0 0 0
3477 1159 2 0.5897 21.929323828112167 12.162848411863576 38.57198691753154 0 0 0
3515 1172 2 0.5897 17.530447908034024 15.658004199597803 39.606939760847645 0 0 0
9079 0 1 0 18.91921016552578 14.629326108000786 37.44772809215282 0 0 0
9081 0 1 0 17.823953079139198 10.18156053119759 37.45133556960945 0 0 0
9097 0 1 0 22.352144045068403 14.367658698261303 35.9720941605005 0 0 0
2965 989 3 -1.1794 23.346422047763436 15.143928973354708 32.8426004871326 0 0 0
3478 1160 3 -1.1794 23.74760451601688 12.494532866906535 38.921863824446795 0 0 0
3443 1148 2 0.5897 20.8899831098824 10.074481096854827 38.99720635156919 0 0 0
2881 961 3 -1.1794 23.49192101354891 8.627431445903852 32.95591685818226 0 0 0
2882 961 2 0.5897 24.071441863689078 9.23775534284481 32.49996464203101 0 0 0
2883 961 2 0.5897 23.699802102589157 8.746037746052952 33.88271324643853 0 0 0
2884 962 3 -1.1794 27.14184933800433 9.242843968021614 32.91728486728698 0 0 0
2885 962 2 0.5897 27.087317687193462 8.776891588687434 33.751639310188416 0 0 0
2886 962 2 0.5897 26.937327261021984 10.15193304487079 33.13628504564267 0 0 0
2887 963 3 -1.1794 29.85893667903548 8.85566352284905 33.197428113828266 0 0 0
2888 963 2 0.5897 28.932357303175195 9.095794637457745 33.201853057153265 0 0 0
2889 963 2 0.5897 30.12670679769066 8.949112104571023 32.283208006712066 0 0 0
2923 975 3 -1.1794 24.152106006459857 11.816721810197311 33.102172745388536 0 0 0
2924 975 2 0.5897 24.170122921249327 12.066704373428484 32.17836756029928 0 0 0
2926 976 3 -1.1794 27.000935575754607 12.01512082326266 33.167532070649415 0 0 0
2927 976 2 0.5897 26.0545509143549 11.899635767997902 33.25268589711646 0 0 0
2928 976 2 0.5897 27.114434184933895 12.950707076766816 33.000115497345234 0 0 0
2929 977 3 -1.1794 29.97779169562427 13.056071250423232 31.93360052940504 0 0 0
2930 977 2 0.5897 30.745306892188662 12.599268767759082 32.277815282665465 0 0 0
2931 977 2 0.5897 29.24815000843368 12.729966286910189 32.46039309680782 0 0 0
2966 989 2 0.5897 23.914033833619886 14.970899643511059 33.59367297668354 0 0 0
2967 989 2 0.5897 23.93010263054185 15.098964198691268 32.0852837009667 0 0 0
2968 990 3 -1.1794 26.76249554802259 14.93699857484093 33.03215227199441 0 0 0
2969 990 2 0.5897 27.10519415661227 14.768999203151251 33.9099710048379 0 0 0
2970 990 2 0.5897 26.648878461415144 15.88676603349485 32.99658800397138 0 0 0
3166 1056 3 -1.1794 23.95027615799812 8.703081199821852 35.75550384130639 0 0 0
3168 1056 2 0.5897 24.02106285299193 7.806465862909014 36.08307378286909 0 0 0
3169 1057 3 -1.1794 30.061413597077316 8.391713922545929 35.93240796989767 0 0 0
3170 1057 2 0.5897 30.26567156936092 8.759392029779297 35.072568505454264 0 0 0
3171 1057 2 0.5897 29.189780644445264 8.009826148799352 35.829209377893484 0 0 0
3208 1070 3 -1.1794 24.1908818013974 11.421409416093773 36.08571533596949 0 0 0
3209 1070 2 0.5897 23.77424267779871 11.67533316442499 35.26220659758027 0 0 0
3210 1070 2 0.5897 24.255457071521114 10.467587428389162 36.03788683543632 0 0 0
3211 1071 3 -1.1794 26.83865304384534 11.7046642392621 36.29889430938883 0 0 0
3212 1071 2 0.5897 25.905731649764324 11.816408550213929 36.11613012972823 0 0 0
3213 1071 2 0.5897 27.261168837500644 12.433716582858839 35.84480737193888 0 0 0
3245 1082 2 0.5897 25.441323648622838 16.65827173257955 36.13293029511942 0 0 0
3246 1082 2 0.5897 25.92852166489473 15.490501598570754 35.30175870831839 0 0 0
3247 1083 3 -1.1794 27.32214641750991 14.315803344807732 35.835605245337035 0 0 0
3248 1083 2 0.5897 28.264491630834495 14.483629205493793 35.82840196519076 0 0 0
3249 1083 2 0.5897 27.089983029802685 14.290473252804954 36.76387806172461 0 0 0
3250 1084 3 -1.1794 29.789279196381088 15.035000203404419 36.71070709474633 0 0 0
3251 1084 2 0.5897 29.497732215978928 15.732418089589213 37.29793894235475 0 0 0
3252 1084 2 0.5897 29.828482702507767 14.255461070120633 37.26479635702345 0 0 0
3445 1149 3 -1.1794 30.76361709135269 8.466279320501743 38.53590297894481 0 0 0
3479 1160 2 0.5897 24.021374722354466 12.003934474418635 38.146882606401874 0 0 0
3481 1161 3 -1.1794 27.59000985700999 12.635572644492973 38.80555490431116 0 0 0
3482 1161 2 0.5897 27.460438941849265 12.186335745966147 37.970312743545364 0 0 0
3484 1162 3 -1.1794 30.33964086543282 13.170293505019696 38.73298048435901 0 0 0
3485 1162 2 0.5897 29.612723476748606 13.090812521875534 39.35064202415521 0 0 0
3520 1174 3 -1.1794 23.945650248402565 15.281344124743596 39.29493964177466 0 0 0
3521 1174 2 0.5897 24.084759967669207 14.354692558388392 39.099495649824696 0 0 0
3523 1175 3 -1.1794 27.04119694047916 15.275627239958803 38.71626406503302 0 0 0
3524 1175 2 0.5897 27.439454907287704 14.413482820267335 38.83596983584354 0 0 0
9093 0 1 0 29.94741773189124 11.671553791723646 35.12997419793214 0 0 0
3447 1149 2 0.5897 30.598286745948187 8.701553364989788 37.62291673684565 0 0 0
3486 1162 2 0.5897 30.705684886603507 14.038139236667677 38.903535377078 0 0 0
9104 0 1 0 25.482116623694214 9.448393558346666 38.7556572598135 0 0 0
2890 964 3 -1.1794 33.23637624097943 9.230778823593162 33.42623970047417 0 0 0
2891 964 2 0.5897 33.32756639552707 9.265709959275998 34.37844613495405 0 0 0
2892 964 2 0.5897 32.87852978549516 8.360412696366891 33.25119309692677 0 0 0
2893 965 3 -1.1794 36.07501679008595 8.85615927359912 32.637342225284264 0 0 0
2894 965 2 0.5897 35.488884510105144 9.311140983800366 33.24205078950193 0 0 0
2895 965 2 0.5897 35.878619069507685 7.928112294307432 32.76536029546582 0 0 0
2896 966 3 -1.1794 39.236195214475906 9.052236054120362 32.91356069939495 0 0 0
2898 966 2 0.5897 38.90592181271533 9.060746428341254 33.811936425605616 0 0 0
2932 978 3 -1.1794 32.35314898099435 11.804181412032317 32.882365801852465 0 0 0
2933 978 2 0.5897 32.59871784878736 10.886005039910897 32.76887576684835 0 0 0
2934 978 2 0.5897 32.32541604275803 11.929709421505809 33.8308938871417 0 0 0
2935 979 3 -1.1794 36.9693973427682 12.518395516986415 32.9430562051968 0 0 0
2936 979 2 0.5897 36.59343040532521 13.297649536384958 32.53361279811998 0 0 0
2937 979 2 0.5897 36.39837035242464 11.80215318927793 32.665284707229986 0 0 0
2940 980 2 0.5897 38.67284012562633 12.120248526715045 33.02057200720852 0 0 0
2971 991 3 -1.1794 33.795763544493234 14.134426138455488 33.12036517049958 0 0 0
2972 991 2 0.5897 33.178900779197164 14.856639687824659 33.00153816916718 0 0 0
2973 991 2 0.5897 33.31134081509178 13.356923128172866 32.84277384945835 0 0 0
2974 992 3 -1.1794 38.842197520912265 15.62466002640342 32.579111809555855 0 0 0
2976 992 2 0.5897 38.999711736854756 15.23790747055985 33.440415243618574 0 0 0
3172 1058 3 -1.1794 33.25137731667805 9.045191789412357 36.149313413674314 0 0 0
3173 1058 2 0.5897 32.86939107483247 8.211148000979204 35.87601977142508 0 0 0
3174 1058 2 0.5897 33.23785109721971 9.0133668565687 37.10588861134023 0 0 0
3175 1059 3 -1.1794 36.046399645534095 8.647670885223986 36.38004069724967 0 0 0
3176 1059 2 0.5897 36.11178153212302 9.381049154932573 35.768392602488056 0 0 0
3177 1059 2 0.5897 35.106588242709186 8.540550851447112 36.526709322338434 0 0 0
3178 1060 3 -1.1794 38.9873426152856 8.89338683112268 35.63470296351 0 0 0
3180 1060 2 0.5897 38.55757047258463 9.095047487877824 36.46588330711017 0 0 0
3214 1072 3 -1.1794 33.068147335861354 11.905993891673106 35.56191284858216 0 0 0
3215 1072 2 0.5897 33.15027900509738 10.967463927379667 35.731169357382235 0 0 0
3216 1072 2 0.5897 33.21611384694989 12.317278912286334 36.41348928031205 0 0 0
3217 1073 3 -1.1794 35.58627235032647 10.838358508373394 34.75614783178189 0 0 0
3218 1073 2 0.5897 36.262419648122666 11.453677624714832 34.472530010354255 0 0 0
3219 1073 2 0.5897 34.837194254279396 11.390961801926528 34.97918029532663 0 0 0
3253 1085 3 -1.1794 33.319535334867304 15.165506452851739 36.34254829162676 0 0 0
3254 1085 2 0.5897 32.57925909777811 14.589658863214556 36.533918745979854 0 0 0
3255 1085 2 0.5897 32.9244094881733 15.938147136469485 35.93864901771689 0 0 0
3257 1086 2 0.5897 35.56037539042789 16.551828899756117 34.77135700334216 0 0 0
3258 1086 2 0.5897 35.03394867070137 15.69550232214237 35.903379503263665 0 0 0
3261 1087 2 0.5897 38.826728741247784 15.190660504858233 36.10994734464553 0 0 0
3448 1150 3 -1.1794 33.70697463331044 8.871394680768764 38.8747099322278 0 0 0
3449 1150 2 0.5897 33.47454808941326 7.945623958183065 38.946531622891804 0 0 0
3453 1151 2 0.5897 36.2312502994171 9.412509300465548 39.73536035145259 0 0 0
3487 1163 3 -1.1794 33.231535632374 12.49888537520496 38.335410443735476 0 0 0
3489 1163 2 0.5897 32.282656318684204 12.507128883009406 38.46107651109673 0 0 0
3491 1164 2 0.5897 35.930580582249114 12.084378946222245 39.153767635042115 0 0 0
3493 1165 3 -1.1794 38.86198897862565 12.113767387085717 38.47269177829531 0 0 0
3528 1176 2 0.5897 32.90454991990838 14.155786192942818 39.388189682685564 0 0 0
3530 1177 2 0.5897 37.113977821378185 15.44823614627581 39.13123211893282 0 0 0
3534 1178 2 0.5897 38.668881295181485 13.982164893924653 37.94870584176893 0 0 0
9147 0 1 0 36.215288893020265 13.211034420911227 36.838733045306945 0 0 0
3259 1087 3 -1.1794 39.23318498643961 15.307934517056072 35.25130190758658 0 0 0
3450 1150 2 0.5897 32.914651671554 9.338954945154702 39.13898930731756 0 0 0
3488 1163 2 0.5897 33.56889293587139 12.011108858054222 39.086739915652565 0 0 0
3532 1178 3 -1.1794 38.7567272013012 14.933265186907864 38.01134160005204 0 0 0
2938 980 3 -1.1794 39.593202103447325 11.858724391776374 32.992807854492256 0 0 0
2939 980 2 0.5897 39.57562499412725 10.907403788576413 33.09726843595414 0 0 0
3454 1152 3 -1.1794 38.89671263737505 9.20155889826796 38.33256143886524 0 0 0
2897 966 2 0.5897 40.182666371194195 8.943962454956727 33.00684010909556 0 0 0
2899 967 3 -1.1794 42.09395615949494 8.918832642556907 33.06769025677748 0 0 0
2900 967 2 0.5897 42.96705856490651 9.307843251644245 33.0167505541671 0 0 0
2901 967 2 0.5897 42.252788101496925 7.9752662327585675 33.093896359694845 0 0 0
2902 968 3 -1.1794 44.69534719618854 9.65681868819703 33.15597980874968 0 0 0
2903 968 2 0.5897 44.605457646980256 10.609612397229405 33.17433563470098 0 0 0
2904 968 2 0.5897 45.05574713701738 9.43319195752097 34.014079559992254 0 0 0
2941 981 3 -1.1794 44.958296330441705 12.622487428915859 32.915526562025235 0 0 0
2942 981 2 0.5897 45.05011217842162 12.510136569617492 31.969386642045567 0 0 0
2943 981 2 0.5897 44.03314732838466 12.832045249350788 33.04365618164127 0 0 0
2975 992 2 0.5897 39.64255170382069 15.445498456948673 32.08558758542185 0 0 0
2977 993 3 -1.1794 41.5273170017931 14.15294833959824 33.69377461247713 0 0 0
2978 993 2 0.5897 40.82560056060793 13.564979131918669 33.41427784754952 0 0 0
2979 993 2 0.5897 41.92008064427457 14.462816654332501 32.877716314593044 0 0 0
2980 994 3 -1.1794 45.6466741614791 15.318451807899773 33.04008560892728 0 0 0
2981 994 2 0.5897 45.20781160960433 14.468124348336232 33.064060329486644 0 0 0
2982 994 2 0.5897 46.57523297329485 15.106664898657602 32.9443936193333 0 0 0
3179 1060 2 0.5897 39.877030815382 9.231563708237713 35.73630608214338 0 0 0
3181 1061 3 -1.1794 41.709962826577495 9.478935828005048 35.818932589171794 0 0 0
3182 1061 2 0.5897 41.91794266573602 9.067434818521713 34.98009748291766 0 0 0
3183 1061 2 0.5897 42.13450117849578 8.921830807659372 36.47133833519913 0 0 0
3184 1062 3 -1.1794 45.92760004660299 10.18861613514154 35.94568320718087 0 0 0
3185 1062 2 0.5897 45.73562455889223 9.929087126778839 36.846806103838595 0 0 0
3186 1062 2 0.5897 46.735110263921406 9.722738369356692 35.72861830766506 0 0 0
3220 1074 3 -1.1794 42.362094544229635 12.029582289031456 35.38761821764019 0 0 0
3221 1074 2 0.5897 42.205098093713445 11.103766007662713 35.57322049625963 0 0 0
3222 1074 2 0.5897 41.64914101325654 12.487801909365034 35.83254955684278 0 0 0
3223 1075 3 -1.1794 44.740657503923615 12.782193334572717 36.516476988415775 0 0 0
3224 1075 2 0.5897 43.86802967791063 12.599384555629708 36.16814734269326 0 0 0
3225 1075 2 0.5897 45.31172853123444 12.153261797421854 36.07539324403935 0 0 0
3260 1087 2 0.5897 40.1620714495443 15.130395976395631 35.39922711867989 0 0 0
3262 1088 3 -1.1794 41.84328583188973 15.083159740623667 36.4625106182854 0 0 0
3264 1088 2 0.5897 42.227493230888086 14.642768208693683 35.704439495128824 0 0 0
3265 1089 3 -1.1794 45.103190883458204 15.373889186750851 35.79244707255528 0 0 0
3266 1089 2 0.5897 45.10325384770254 14.436638241606376 35.9868535991665 0 0 0
3267 1089 2 0.5897 45.46684349226205 15.435800131297157 34.90918264923574 0 0 0
3455 1152 2 0.5897 39.39436209899359 9.852800649051385 38.82699145351932 0 0 0
3457 1153 3 -1.1794 42.180188802838195 9.198353370194532 38.761597952801964 0 0 0
3458 1153 2 0.5897 42.001845125929876 10.126971422295965 38.61295751350864 0 0 0
3461 1154 2 0.5897 45.17911942310793 8.30016388321629 38.693170760269055 0 0 0
3494 1165 2 0.5897 38.29006230795266 11.378367383210115 38.25287665402001 0 0 0
3497 1166 2 0.5897 41.75617128991677 12.729979093313071 38.97760915485604 0 0 0
3498 1166 2 0.5897 43.00308400259044 11.873063829112068 38.92469269360544 0 0 0
3500 1167 2 0.5897 44.8513824035797 12.2894973943562 38.20563988357851 0 0 0
3535 1179 3 -1.1794 41.17469711426491 14.423720432218083 39.32679399835456 0 0 0
3536 1179 2 0.5897 41.45134662548624 14.68032485454671 38.44710593533553 0 0 0
3538 1180 3 -1.1794 44.51924407000404 15.683695372964607 39.07849300476784 0 0 0
3539 1180 2 0.5897 44.70970228634603 15.17540188634499 38.29007981811881 0 0 0
3460 1154 3 -1.1794 45.019706839678115 9.238178011783678 38.797808433712966 0 0 0
3462 1154 2 0.5897 44.06611338817916 9.318811596487153 38.817547754981426 0 0 0
3496 1166 3 -1.1794 42.050763083318394 11.8299515706542 38.83833246777536 0 0 0
3533 1178 2 0.5897 39.486941649020906 15.06756086482135 38.615480200769625 0 0 0
2946 982 2 0.5897 1.3711364498446075 15.766138812331628 32.84858808538444 0 0 0
2983 995 3 -1.1794 1.6017308733473303 17.47176757490851 33.02821780761248 0 0 0
2984 995 2 0.5897 2.2938430177068194 18.009687473539564 32.64369865389019 0 0 0
2985 995 2 0.5897 1.4537587105090621 17.85357499443269 33.89341196130339 0 0 0
2986 996 3 -1.1794 6.258826200341936 18.231554027173257 33.84720023245647 0 0 0
2987 996 2 0.5897 5.977890042401037 17.402937608321608 33.45899631754173 0 0 0
2988 996 2 0.5897 7.1672620574824375 18.33373667493059 33.563411703099725 0 0 0
3025 1009 3 -1.1794 6.796673800728832 20.92070475922385 32.20905397952618 0 0 0
3026 1009 2 0.5897 7.641745358077299 20.861606655216388 31.763415209079398 0 0 0
3027 1009 2 0.5897 6.483975830374153 20.017012904742487 32.251397827345514 0 0 0
3268 1090 3 -1.1794 2.0319998300717854 18.047365411107002 35.67926368169309 0 0 0
3269 1090 2 0.5897 2.929302119833563 18.190065029942758 35.98045679107382 0 0 0
3270 1090 2 0.5897 1.6535721183764378 17.45186945162703 36.32610900979053 0 0 0
3271 1091 3 -1.1794 4.859961034725135 18.103974705020136 36.30267989232725 0 0 0
3272 1091 2 0.5897 5.293017430947541 18.273596256732034 35.46606615041961 0 0 0
3273 1091 2 0.5897 5.37577269318129 18.59339904446447 36.94348719751152 0 0 0
3307 1103 3 -1.1794 1.4319347157350422 20.82333000455252 36.47018221775107 0 0 0
3308 1103 2 0.5897 1.573889321208275 19.987961989073074 36.024938596690376 0 0 0
3309 1103 2 0.5897 2.1359508072741153 20.87331661568434 37.1167854590197 0 0 0
3310 1104 3 -1.1794 6.1185367800812935 20.893572374682886 36.5651135895345 0 0 0
3311 1104 2 0.5897 5.169034210314869 20.77554490131938 36.592445058222836 0 0 0
3312 1104 2 0.5897 6.249046009190547 21.827705606523697 36.728195174390194 0 0 0
3541 1181 3 -1.1794 3.040466725259401 17.999354281194353 38.782205472903655 0 0 0
3542 1181 2 0.5897 3.9437743310826305 17.883910318991898 38.487347924221005 0 0 0
3544 1182 3 -1.1794 5.763217418187496 17.618258741797113 39.19104035535332 0 0 0
3546 1182 2 0.5897 6.637649388991009 18.005292052377055 39.14854540611967 0 0 0
3586 1196 3 -1.1794 3.6532143573445053 20.90703849299512 38.169609785262026 0 0 0
3587 1196 2 0.5897 3.226771887950463 20.182462294201013 38.62717727383903 0 0 0
3589 1197 3 -1.1794 6.696176564443619 21.4265279880146 39.393765160493295 0 0 0
3590 1197 2 0.5897 6.251017788928888 21.241593609829323 38.566803520583626 0 0 0
4181 1394 2 0.5897 43.115486542767414 20.971850088423984 44.75118706253701 0 0 0
9106 0 1 0 3.4692021242404487 20.242642239029706 33.44225621062162 0 0 0
9144 0 1 0 7.986556916862343 22.889426085150504 34.46465560118811 0 0 0
9303 0 1 0 3.627013088106832 22.98046304106393 31.174834495304427 0 0 0
9249 0 1 0 4.2157142653331485 23.43686608417901 35.16064918254982 0 0 0
7402 2468 3 -1.1794 15.797786929992837 22.87393188068163 31.79783497981699 0 0 0
9140 0 1 0 8.60795089332505 17.39651358402755 35.91310799763476 0 0 0
2989 997 3 -1.1794 8.651195885013454 17.72063526735158 32.28512990331785 0 0 0
2990 997 2 0.5897 9.300382559115372 17.027042213507986 32.40225141662507 0 0 0
2991 997 2 0.5897 9.13335721722518 18.530946555783185 32.449899002317224 0 0 0
2992 998 3 -1.1794 15.352390752632306 17.573037524635808 32.48243336043044 0 0 0
2993 998 2 0.5897 15.076899594751659 18.163937096622288 33.18327164707249 0 0 0
2994 998 2 0.5897 15.210341798187848 16.695901582328027 32.838364831962686 0 0 0
3028 1010 3 -1.1794 9.553215606694552 20.199738676998923 33.473727721367375 0 0 0
3029 1010 2 0.5897 10.142351123668234 20.601671910542404 32.83529081488383 0 0 0
3030 1010 2 0.5897 8.725111659343513 20.66700448110451 33.36355238870889 0 0 0
3031 1011 3 -1.1794 12.036100567255307 21.113297934636524 32.546426971166916 0 0 0
3032 1011 2 0.5897 11.87815425376857 21.438869700609164 33.43259173174075 0 0 0
3033 1011 2 0.5897 12.821661869298236 20.572196234193036 32.626015155942916 0 0 0
3034 1012 3 -1.1794 14.616955922934642 20.665354479372894 32.85199730331658 0 0 0
3035 1012 2 0.5897 14.71290504818083 20.667749910599326 33.80437323510351 0 0 0
3036 1012 2 0.5897 14.913044497742122 21.533637855886482 32.57878052291446 0 0 0
3240 1080 2 0.5897 14.817858179971264 16.366214110808137 36.00880754383702 0 0 0
3274 1092 3 -1.1794 11.693762081434096 17.239942081332842 34.316823806062395 0 0 0
3275 1092 2 0.5897 12.134337265427716 18.021966504483323 34.649334233117436 0 0 0
3276 1092 2 0.5897 11.619471651508096 16.664387731713436 35.07804023919345 0 0 0
3277 1093 3 -1.1794 15.369731153579425 17.935516866508273 35.69274962954494 0 0 0
3279 1093 2 0.5897 15.15882375030669 18.84159167537474 35.91809024031766 0 0 0
3313 1105 3 -1.1794 9.452435249070428 20.58945985973642 36.20362668934139 0 0 0
3314 1105 2 0.5897 9.422289586965583 20.257117730416482 35.306479432789175 0 0 0
3315 1105 2 0.5897 8.534222780622008 20.65747227699669 36.46533660273462 0 0 0
3316 1106 3 -1.1794 11.65673234866059 21.83320599993643 35.17233460322371 0 0 0
3317 1106 2 0.5897 10.833263831015842 21.63956577658907 35.62025985367721 0 0 0
3318 1106 2 0.5897 11.849959180733125 22.740831896353864 35.40709081504626 0 0 0
3319 1107 3 -1.1794 15.306634258424475 20.540663438056512 35.565721262665356 0 0 0
3320 1107 2 0.5897 14.927899670012057 21.260093984035795 36.07090775520263 0 0 0
3321 1107 2 0.5897 16.25130709111329 20.630555899516906 35.691206299015434 0 0 0
3548 1183 2 0.5897 8.550800886662188 19.153678017667833 39.14477870059352 0 0 0
3551 1184 2 0.5897 11.647443729805318 17.820228645853483 39.292936392088144 0 0 0
3555 1185 2 0.5897 14.679175317983608 17.234024805621374 38.82824234049485 0 0 0
3593 1198 2 0.5897 10.250159539473241 21.261551183163384 39.40336777734313 0 0 0
3595 1199 3 -1.1794 12.113869903910093 21.77849273194919 39.96667941072385 0 0 0
3596 1199 2 0.5897 12.878328270985918 21.452404769548885 39.49180900113545 0 0 0
3598 1200 3 -1.1794 14.68069144510202 20.78676403747864 39.263029125647634 0 0 0
3599 1200 2 0.5897 14.675720183911455 19.83540507026591 39.15756215099767 0 0 0
2118 706 2 0.5897 15.11912973548535 13.885835312836443 23.64264386068027 0 0 0
9099 0 1 0 12.226588902678314 19.24242636503804 37.10611313933461 0 0 0
3547 1183 3 -1.1794 8.336859009135626 18.264062142724633 38.863630381392106 0 0 0
3550 1184 3 -1.1794 10.890320471131151 17.237207003439085 39.348452073970684 0 0 0
8037 2679 2 0.5897 17.04043811363796 23.13054010950792 38.70580603905846 0 0 0
7407 2469 2 0.5897 18.14970795395443 22.288754494255453 32.67936821215951 0 0 0
8038 2680 3 -1.1794 22.31918996695268 22.596695498414253 38.26479328536089 0 0 0
3278 1093 2 0.5897 16.287889876943694 17.833391184838778 35.94332252740486 0 0 0
2995 999 3 -1.1794 18.147915402772067 18.03611212119376 33.46123567287885 0 0 0
2996 999 2 0.5897 18.917701477686343 18.158455669647637 32.9056330140811 0 0 0
2997 999 2 0.5897 17.4321143053892 17.87298678573787 32.84702703545937 0 0 0
2998 1000 3 -1.1794 20.85620297156039 18.401024706393816 32.60646888234027 0 0 0
2999 1000 2 0.5897 21.18948485049015 18.406728449388638 31.709182676293242 0 0 0
3000 1000 2 0.5897 21.028139908909345 19.284611093238187 32.93196032312977 0 0 0
3003 1001 2 0.5897 23.674933675727214 16.721044768305322 32.572176844718726 0 0 0
3037 1013 3 -1.1794 17.347626890286737 20.636738071506805 32.91290131383427 0 0 0
3038 1013 2 0.5897 16.436470242857038 20.480084362524252 32.66493706478804 0 0 0
3039 1013 2 0.5897 17.69096543341816 19.768991484509627 33.125898478624336 0 0 0
3040 1014 3 -1.1794 20.977751545284324 20.997298522673763 33.19031724614707 0 0 0
3041 1014 2 0.5897 21.233322015787184 20.889300037483373 32.2742103000206 0 0 0
3042 1014 2 0.5897 20.474306808226178 21.811282234326132 33.20466178035778 0 0 0
3280 1094 3 -1.1794 18.136527717365578 17.70841830861145 36.2111247366475 0 0 0
3281 1094 2 0.5897 18.019695991420097 17.457477991789023 35.29482171601002 0 0 0
3282 1094 2 0.5897 18.150784195736033 18.665421051450142 36.19791898891586 0 0 0
3283 1095 3 -1.1794 20.56593818240555 17.57889248270208 35.36192006254727 0 0 0
3284 1095 2 0.5897 20.39466374325917 17.870630605814743 34.46649514763047 0 0 0
3285 1095 2 0.5897 19.698319844058577 17.497965685359638 35.75805283417108 0 0 0
3322 1108 3 -1.1794 17.96882453379282 20.44113510978915 35.879328602675734 0 0 0
3323 1108 2 0.5897 17.886508875939082 21.128038587273423 35.217800353915734 0 0 0
3324 1108 2 0.5897 17.86035673163692 20.897353195823595 36.713793537984046 0 0 0
3325 1109 3 -1.1794 20.42202283149433 21.3117937021858 35.846412479554765 0 0 0
3326 1109 2 0.5897 20.998788469678434 21.01813298777774 35.141190981668736 0 0 0
3327 1109 2 0.5897 19.66423765206119 20.729257868561636 35.79496576198726 0 0 0
3554 1185 2 0.5897 15.824954273542946 18.16334237230222 39.168028577129036 0 0 0
3556 1186 3 -1.1794 17.62146849655723 18.451656652672504 39.24450484172488 0 0 0
3557 1186 2 0.5897 18.48123911312394 18.216892590214243 38.89534444531403 0 0 0
3559 1187 3 -1.1794 20.27276787949333 17.165017677394623 38.85485532132775 0 0 0
3560 1187 2 0.5897 20.8535259647368 17.385844125151554 38.126715312714836 0 0 0
3601 1201 3 -1.1794 17.18995119511027 21.43171758917155 38.317850194066345 0 0 0
3602 1201 2 0.5897 17.813105855407816 20.905258951826674 38.81860106325687 0 0 0
3604 1202 3 -1.1794 19.822960327718782 20.721999600637687 39.098573303378046 0 0 0
3606 1202 2 0.5897 20.561929988732334 20.400059116143893 38.58232718079044 0 0 0
8040 2680 2 0.5897 21.586174042668695 22.050262034777983 38.54821870956337 0 0 0
9082 0 1 0 22.61452085244858 19.424067416646718 37.66523297858804 0 0 0
3287 1096 2 0.5897 23.439925006357285 18.75274807470839 35.51668412444643 0 0 0
3603 1201 2 0.5897 16.33211162003102 21.082502804542976 38.559494982024574 0 0 0
7717 2573 3 -1.1794 17.086598079205658 23.354916508077693 35.55234516619041 0 0 0
3244 1082 3 -1.1794 25.234807265039386 16.14829911073815 35.34966099020522 0 0 0
3609 1203 2 0.5897 23.855201357511906 22.205597649229283 37.76118237451641 0 0 0
3001 1001 3 -1.1794 24.04187482733902 17.592029616418145 32.42061335644872 0 0 0
3002 1001 2 0.5897 23.804202749083828 18.091807493040186 33.20161651255757 0 0 0
3004 1002 3 -1.1794 26.850904515790482 17.701836294129503 32.89380798752082 0 0 0
3005 1002 2 0.5897 27.120284204210687 17.662838400493186 31.976123037173398 0 0 0
3006 1002 2 0.5897 25.899460065358202 17.80125245955865 32.860614513169516 0 0 0
3007 1003 3 -1.1794 30.42199856028879 18.66704183374605 32.54121334974672 0 0 0
3008 1003 2 0.5897 30.328158529419717 18.336875126928362 33.43475453644883 0 0 0
3009 1003 2 0.5897 31.31205915932278 19.01755812565216 32.5071202154198 0 0 0
3043 1015 3 -1.1794 27.507863500375738 20.798758916606022 33.41791535773484 0 0 0
3044 1015 2 0.5897 27.239387947547634 19.896362665943727 33.24519092069709 0 0 0
3045 1015 2 0.5897 28.37126592020701 20.874213777542913 33.01162147041132 0 0 0
3046 1016 3 -1.1794 29.946175209820645 21.397806970112203 32.6279661308898 0 0 0
3047 1016 2 0.5897 30.004586783672742 20.4755205186871 32.378551468863726 0 0 0
3048 1016 2 0.5897 30.18147919127299 21.410893401921395 33.55570135730474 0 0 0
3286 1096 3 -1.1794 24.13914349863161 18.66833668728998 34.86845557677303 0 0 0
3288 1096 2 0.5897 24.374678698460183 17.740792824290775 34.88892774052682 0 0 0
3289 1097 3 -1.1794 27.270604382482425 17.805411059803312 35.75779004644706 0 0 0
3290 1097 2 0.5897 26.870259887006586 17.774348714408426 34.88888738266578 0 0 0
3291 1097 2 0.5897 26.88869149042777 18.580070828251692 36.17043640263382 0 0 0
3292 1098 3 -1.1794 29.878587041290718 18.333864627625342 35.76889795687045 0 0 0
3293 1098 2 0.5897 29.069725301420377 17.822074414126305 35.76216425523057 0 0 0
3294 1098 2 0.5897 30.06557566166334 18.474973825960348 36.69699024812038 0 0 0
3328 1110 3 -1.1794 26.917434208487528 20.891126123818292 36.18088216994961 0 0 0
3329 1110 2 0.5897 27.053400897537255 20.75363328648737 35.2434165939162 0 0 0
3330 1110 2 0.5897 26.016117536831775 21.206119871263002 36.24899902095029 0 0 0
3331 1111 3 -1.1794 30.124297324208705 20.876858154974695 35.280624167502936 0 0 0
3332 1111 2 0.5897 29.86301465716726 19.961151120381146 35.37780436130966 0 0 0
3333 1111 2 0.5897 29.65914908185684 21.33474631075239 35.98077233802909 0 0 0
3562 1188 3 -1.1794 25.16843389887023 17.339741918518683 37.8883801118528 0 0 0
3563 1188 2 0.5897 25.69260371010312 16.59184030961846 38.17494789492375 0 0 0
3566 1189 2 0.5897 26.6776317035778 18.175906060324255 38.88382485224394 0 0 0
3568 1190 3 -1.1794 30.188330658773424 17.1414602118223 38.692131325138405 0 0 0
3569 1190 2 0.5897 31.12596789163379 17.333688263259965 38.681271065889305 0 0 0
3607 1203 3 -1.1794 24.776269431997175 22.045393706388374 37.55575547256735 0 0 0
3611 1204 2 0.5897 27.209988996012193 21.17776997229629 38.185486867934 0 0 0
3613 1205 3 -1.1794 29.595090332207196 21.76571841673933 37.87580685479266 0 0 0
3615 1205 2 0.5897 28.95670347750262 21.62616125064679 38.57524799245804 0 0 0
7730 2577 2 0.5897 30.254001007821284 23.160745416395777 34.934330946001694 0 0 0
1974 658 2 0.5897 31.157509519738664 2.210413677225197 23.9664378874885 0 0 0
4142 1381 2 0.5897 41.49785229576645 18.199146050172693 45.69254908030887 0 0 0
9096 0 1 0 24.34882980142754 21.839832264884926 34.04413084001623 0 0 0
3564 1188 2 0.5897 24.290154256830434 17.159859088589506 38.22378868673779 0 0 0
3565 1189 3 -1.1794 27.52188776841465 18.35778375438995 39.29660091205509 0 0 0
3567 1189 2 0.5897 28.164742832460515 17.944087433175365 38.7205587520395 0 0 0
3608 1203 2 0.5897 25.22004725134631 22.07612542413112 38.40330998822434 0 0 0
3614 1205 2 0.5897 30.41733025836231 21.427402547160277 38.23034277801857 0 0 0
7737 2579 2 0.5897 39.076904887622284 22.799959607957636 36.37430342346231 0 0 0
7415 2472 2 0.5897 35.333417395100554 22.962397073581755 33.061711378694945 0 0 0
3256 1086 3 -1.1794 35.724686761783744 16.32140648892692 35.68576345526337 0 0 0
3010 1004 3 -1.1794 33.27721682251019 18.642034632777317 32.80170010656325 0 0 0
3011 1004 2 0.5897 33.38165782630298 19.17124566263067 33.59243407199301 0 0 0
3012 1004 2 0.5897 33.961607983654496 17.97597630611881 32.86656613825058 0 0 0
3013 1005 3 -1.1794 35.9094254990112 17.41103835100043 32.88292870388888 0 0 0
3014 1005 2 0.5897 36.372665644858955 16.576259106768447 32.81376093071761 0 0 0
3015 1005 2 0.5897 36.550486763168536 18.010281260342868 33.26526533487413 0 0 0
3016 1006 3 -1.1794 39.42054661574384 18.28049613100953 32.60532384537521 0 0 0
3017 1006 2 0.5897 39.10388995875469 17.399037145930237 32.80278393540088 0 0 0
3049 1017 3 -1.1794 32.91850169083164 21.398746732962724 33.78382753207422 0 0 0
3050 1017 2 0.5897 33.623530433714784 21.407327965122402 33.13645349352302 0 0 0
3051 1017 2 0.5897 32.116807692317096 21.335034133552192 33.26473223301081 0 0 0
3052 1018 3 -1.1794 35.96355382654737 21.28161635490407 33.6326540091909 0 0 0
3053 1018 2 0.5897 35.84203734524662 21.440535869877635 34.5687150396148 0 0 0
3054 1018 2 0.5897 36.90741733752924 21.15946418583464 33.530514937086785 0 0 0
3055 1019 3 -1.1794 38.79893245797466 21.04153375662071 33.39201631125573 0 0 0
3056 1019 2 0.5897 39.19045167262819 20.177417667808744 33.26454590007687 0 0 0
3295 1099 3 -1.1794 33.53911048698994 18.061349526443536 35.60034759777455 0 0 0
3296 1099 2 0.5897 34.08083227843086 17.694147778968066 36.29886917267996 0 0 0
3297 1099 2 0.5897 33.052510140333204 18.76999693775613 36.0213840338089 0 0 0
3298 1100 3 -1.1794 36.92488705981229 18.785417442146688 35.112447005599996 0 0 0
3299 1100 2 0.5897 36.353470301682925 19.484196101518144 35.4309184780027 0 0 0
3300 1100 2 0.5897 36.43994862595118 17.979387997378527 35.28960347726819 0 0 0
3303 1101 2 0.5897 38.51088823866106 18.60155582413937 35.96216228563285 0 0 0
3334 1112 3 -1.1794 32.45219402117594 20.372291996062042 36.67346484654261 0 0 0
3335 1112 2 0.5897 31.66206026616034 20.44713032775257 36.13837629981288 0 0 0
3336 1112 2 0.5897 33.159414086109706 20.666968380618222 36.09967266290256 0 0 0
3337 1113 3 -1.1794 35.3027962142776 21.014306616190478 36.21416308082029 0 0 0
3338 1113 2 0.5897 34.76901059882645 21.807566585600636 36.259367620145966 0 0 0
3339 1113 2 0.5897 35.893965007655076 21.07978247366988 36.964139268575735 0 0 0
3571 1191 3 -1.1794 33.032108212708316 17.733459568779114 39.05586821247118 0 0 0
3573 1191 2 0.5897 33.55042607169447 18.452598776692007 38.69473491598839 0 0 0
3574 1192 3 -1.1794 35.96926472645384 18.569713058410958 38.971943168476656 0 0 0
3576 1192 2 0.5897 35.75044108044179 17.76504847630644 39.44190378046677 0 0 0
3577 1193 3 -1.1794 38.64417952939085 17.825712077539787 39.11872455447689 0 0 0
3616 1206 3 -1.1794 33.71758230679574 21.1475768698236 38.949512834124036 0 0 0
3617 1206 2 0.5897 33.26605933484852 20.94483567554043 38.13021137118939 0 0 0
3619 1207 3 -1.1794 36.36487906965514 21.73068187022325 38.593841089542956 0 0 0
3620 1207 2 0.5897 36.92952013768239 21.259932303306698 39.206872214390245 0 0 0
7419 2473 2 0.5897 39.001332343302934 22.945226796556785 32.587132201675196 0 0 0
9151 0 1 0 31.062217285511576 15.787504759188014 33.782384240550336 0 0 0
3578 1193 2 0.5897 38.94501057478193 18.03418254613363 38.23426221889188 0 0 0
3527 1176 2 0.5897 32.680749242306966 15.651063764574955 39.465354468409686 0 0 0
3575 1192 2 0.5897 36.91690688632824 18.523457466382474 38.84518900720162 0 0 0
3618 1206 2 0.5897 33.43772903827785 22.037492123622172 39.163906975148564 0 0 0
3621 1207 2 0.5897 35.47964660318415 21.43672092011322 38.808741903199575 0 0 0
7405 2469 3 -1.1794 18.601215237726258 23.07978517361562 32.973725050493535 0 0 0
7735 2579 3 -1.1794 39.80360447484384 22.650751227030046 35.76942609451793 0 0 0
3263 1088 2 0.5897 42.04055431202787 16.00997172157981 36.327097988960034 0 0 0
3018 1006 2 0.5897 40.37398530608333 18.208680810580262 32.65036945709097 0 0 0
3301 1101 3 -1.1794 39.32694092520624 18.288577583084816 36.35246283400651 0 0 0
3019 1007 3 -1.1794 42.01128162187685 18.287262210303886 33.07249248055267 0 0 0
3020 1007 2 0.5897 42.96693272052317 18.315601512632878 33.02601958355633 0 0 0
3021 1007 2 0.5897 41.82437586818993 17.801576614666597 33.87586512415692 0 0 0
3022 1008 3 -1.1794 44.761651983179085 17.958713716544956 33.01980278807311 0 0 0
3023 1008 2 0.5897 45.08835829168592 17.05937101878933 32.99374964182696 0 0 0
3024 1008 2 0.5897 45.491103051406505 18.488449427110268 32.69806819779784 0 0 0
3057 1019 2 0.5897 39.292149967533 21.423767778027607 34.11787210032057 0 0 0
3058 1020 3 -1.1794 41.82363977820331 21.24978312671673 33.85403958776544 0 0 0
3059 1020 2 0.5897 41.73746383838597 20.966416976567817 32.94381476806364 0 0 0
3060 1020 2 0.5897 41.586674587819125 20.478467689532877 34.36896855584955 0 0 0
3302 1101 2 0.5897 39.45871640587888 17.421107905808476 35.96988808369776 0 0 0
3304 1102 3 -1.1794 42.28439742507508 17.672012986260444 35.78814278296514 0 0 0
3305 1102 2 0.5897 43.139662328592834 17.735090779696154 35.362966353698674 0 0 0
3306 1102 2 0.5897 42.101790797872276 18.56081623000557 36.09296319690381 0 0 0
3340 1114 3 -1.1794 41.734621306772716 20.35565082466341 36.446100403617635 0 0 0
3341 1114 2 0.5897 40.90177021080616 20.589991793363314 36.855582267937834 0 0 0
3342 1114 2 0.5897 42.078703280892725 21.183662351286653 36.11108304344385 0 0 0
3343 1115 3 -1.1794 45.173778551922936 21.668860579709705 36.11419732378836 0 0 0
3344 1115 2 0.5897 45.930565979631936 21.083710484315546 36.14742383265654 0 0 0
3345 1115 2 0.5897 44.728049848852116 21.53243785195259 36.95022762242215 0 0 0
3580 1194 3 -1.1794 41.801719760021854 17.68651552044548 38.918939106496765 0 0 0
3581 1194 2 0.5897 41.210031297508415 17.820587440488115 38.17855991399828 0 0 0
3584 1195 2 0.5897 44.43647541148645 17.534939991546103 39.06921376931788 0 0 0
3585 1195 2 0.5897 45.29877968767433 18.48898072460919 38.27038160919645 0 0 0
3622 1208 3 -1.1794 44.122449036027525 21.46711159910086 38.582822860186184 0 0 0
3623 1208 2 0.5897 43.70849974964244 20.606487889081393 38.6476728681437 0 0 0
7421 2474 2 0.5897 41.87913424993882 22.924673057985423 33.41223883894308 0 0 0
7742 2581 2 0.5897 45.09825643133827 23.37330995587175 36.100633008956066 0 0 0
3583 1195 3 -1.1794 44.51651892427155 18.45593243583622 38.821024649477565 0 0 0
9291 0 1 0 6.472952886996729 0.24476791107148005 43.73431202372791 0 1 0
3351 1117 2 0.5897 5.9255351302996395 2.6412863027025693 39.591146932303865 0 0 0
3388 1130 3 -1.1794 5.896342974318002 5.7476410638739655 39.60458908383808 0 0 0
3393 1131 2 0.5897 7.355926417914525 7.118156846523788 39.8916430278263 0 0 0
3348 1116 2 0.5897 1.5784261035039029 3.755772177090096 38.654037974279746 0 0 0
3387 1129 2 0.5897 2.8208760631564647 6.452157748488144 39.85252946546532 0 0 0
3625 1209 3 -1.1794 2.8407681044160307 2.986813370461394 42.633914733741555 0 0 0
3626 1209 2 0.5897 3.6057768331626843 2.9304941307626096 42.06135753767426 0 0 0
3627 1209 2 0.5897 2.3411523707743105 3.7293999039990875 42.29453101185904 0 0 0
3628 1210 3 -1.1794 5.891629984072301 3.0038629650785054 41.93931132907817 0 0 0
3629 1210 2 0.5897 6.816851514845828 2.75944262612467 41.96067992197359 0 0 0
3630 1210 2 0.5897 5.893740124190488 3.9581788265253772 42.0135430276755 0 0 0
3670 1224 3 -1.1794 2.9092690223146342 5.896462090772752 41.93030295921581 0 0 0
3671 1224 2 0.5897 3.839180141331084 5.669640906595908 41.93732617318792 0 0 0
3672 1224 2 0.5897 2.8948651151064544 6.851908117436546 41.98640380158542 0 0 0
3673 1225 3 -1.1794 5.923652444401852 5.780666292384739 42.12286376582657 0 0 0
3674 1225 2 0.5897 5.854184207715846 5.825993481080574 41.1692644203649 0 0 0
3675 1225 2 0.5897 6.855873507120492 5.640928044389057 42.28920398784317 0 0 0
3904 1302 3 -1.1794 3.460219921812002 3.062743868478185 45.37804567153889 0 0 0
3905 1302 2 0.5897 3.1475634049752355 3.9497584442414735 45.556042579562174 0 0 0
3906 1302 2 0.5897 3.2609985649313358 2.9191990114262043 44.45287671588892 0 0 0
3907 1303 3 -1.1794 5.9131704300802825 3.4757409068508833 44.65445799371465 0 0 0
3908 1303 2 0.5897 5.051030620865084 3.175003157149964 44.94169256806354 0 0 0
3909 1303 2 0.5897 6.012212049268913 3.114383308687895 43.77363831523449 0 0 0
3946 1316 3 -1.1794 2.828018781122355 5.851138271945245 44.963454554603196 0 0 0
3947 1316 2 0.5897 2.808518291948479 6.807945433570409 44.982742400970814 0 0 0
3948 1316 2 0.5897 2.66065437195641 5.626090772592754 44.048263345351856 0 0 0
3949 1317 3 -1.1794 6.460611447561372 6.294574661547406 44.87788228824804 0 0 0
3950 1317 2 0.5897 6.180465983931419 5.454675174190123 45.24163940703407 0 0 0
3951 1317 2 0.5897 6.091073392416047 6.308967414754468 43.99500837644971 0 0 0
9087 0 1 0 3.870632189247297 0.8497399507302583 40.1560826190004 0 0 0
3391 1131 3 -1.1794 8.187256132766972 7.3701613968306035 40.29365856813518 0 0 0
3392 1131 2 0.5897 8.653593194133904 7.843004770097231 39.60432501946273 0 0 0
3394 1132 3 -1.1794 12.4716929378411 6.797583935310653 39.457429194970594 0 0 0
3354 1118 2 0.5897 8.7693452530136 2.407634474746538 40.16767492860336 0 0 0
3357 1119 2 0.5897 11.587570834080454 2.8980041432025923 39.86498752884366 0 0 0
3395 1132 2 0.5897 12.157559083412787 6.442793920947298 40.28909972354873 0 0 0
3397 1133 3 -1.1794 14.855356303776887 5.4265409644404885 39.50184323300135 0 0 0
3398 1133 2 0.5897 14.01543671890423 5.863600114220513 39.361321735962555 0 0 0
3631 1211 3 -1.1794 8.835836108499917 2.7309508746274274 42.109417536920645 0 0 0
3632 1211 2 0.5897 9.090841558285957 2.355277982146809 42.952076395663234 0 0 0
3633 1211 2 0.5897 8.845895240603284 3.67688751125794 42.255481254201385 0 0 0
3634 1212 3 -1.1794 11.49522441549945 3.2542047849792697 41.76886460351726 0 0 0
3635 1212 2 0.5897 10.595406104708168 2.9389855154027806 41.853692254057215 0 0 0
3636 1212 2 0.5897 11.899376015644295 3.056640264346003 42.613767956552266 0 0 0
3637 1213 3 -1.1794 14.838520193552394 3.5704106670066396 42.853087583953325 0 0 0
3638 1213 2 0.5897 14.655258247405218 4.50968849396823 42.87320016058378 0 0 0
3639 1213 2 0.5897 14.05981215634863 3.1824584767771205 42.45391486044595 0 0 0
3676 1226 3 -1.1794 8.596642597181864 5.416255896220799 42.519644851481296 0 0 0
3677 1226 2 0.5897 8.955565214463494 6.035723004264761 41.884296986428275 0 0 0
3678 1226 2 0.5897 8.861251669294928 5.765115219746979 43.37082707202107 0 0 0
3679 1227 3 -1.1794 11.915113953778604 5.996962393022616 41.94517290633899 0 0 0
3680 1227 2 0.5897 11.75301380836494 5.053828429392997 41.92383137740433 0 0 0
3681 1227 2 0.5897 12.829197157592818 6.07725634098984 42.21763850033578 0 0 0
3682 1228 3 -1.1794 14.779689881139058 6.288067145453566 42.016568182213966 0 0 0
3683 1228 2 0.5897 14.818270490200216 5.96275525901084 41.11717078714139 0 0 0
3684 1228 2 0.5897 15.67151154671117 6.18335027823948 42.34811058241135 0 0 0
3910 1304 3 -1.1794 9.035555389480809 3.0008730064644054 45.21860680562273 0 0 0
3911 1304 2 0.5897 8.10745509638351 3.1754307036919425 45.06242733074544 0 0 0
3912 1304 2 0.5897 9.042001128316535 2.3300790598569545 45.901414726063656 0 0 0
3913 1305 3 -1.1794 12.162969905767712 2.868304155456295 44.37227717311474 0 0 0
3914 1305 2 0.5897 11.48750968209858 2.6153296238488517 45.0015539309925 0 0 0
3915 1305 2 0.5897 12.371258665552139 3.775506233877097 44.59550812912317 0 0 0
3916 1306 3 -1.1794 15.26591189574867 2.948654245510981 45.53414743907923 0 0 0
3917 1306 2 0.5897 15.019054182265917 3.038925639824353 44.61374215298015 0 0 0
3918 1306 2 0.5897 14.928069071181046 2.090430297555385 45.79016662205615 0 0 0
3952 1318 3 -1.1794 9.128241952277321 6.098481539352338 44.946276548659256 0 0 0
3953 1318 2 0.5897 8.183971979291947 6.227914501103404 45.03478252365269 0 0 0
3954 1318 2 0.5897 9.290559859309477 5.240199858707909 45.3377319372244 0 0 0
3955 1319 3 -1.1794 12.297301433250276 5.6331181921205 44.939521726497 0 0 0
3956 1319 2 0.5897 12.544709948171427 6.367782061807613 45.501028811859165 0 0 0
3957 1319 2 0.5897 11.498250513235497 5.924943085086119 44.50067311474085 0 0 0
9080 0 1 0 14.345855595786652 0.8016510269460534 40.96150234428446 0 0 0
3362 1121 2 0.5897 17.279051911020698 2.3779270314665903 39.21143693561287 0 0 0
3366 1122 2 0.5897 22.051579592695045 0.6582789334001845 37.676472196879146 0 0 0
3402 1134 2 0.5897 20.962090789439873 6.592309041426043 38.32394333264593 0 0 0
3640 1214 3 -1.1794 17.81714350281632 3.46757999225224 41.89666727957439 0 0 0
3641 1214 2 0.5897 17.84031014602476 3.4314956995999073 42.85290633029201 0 0 0
3642 1214 2 0.5897 16.93863351683016 3.165272649687322 41.66631466933389 0 0 0
3643 1215 3 -1.1794 21.162522058106713 2.199854427959991 43.195846286586544 0 0 0
3644 1215 2 0.5897 22.07602969661206 2.226363107929897 42.91118202835213 0 0 0
3645 1215 2 0.5897 20.8656257161891 3.1077827729992804 43.13460427111771 0 0 0
3685 1229 3 -1.1794 17.69377317743882 6.141918362503283 42.31864441472677 0 0 0
3686 1229 2 0.5897 18.64260954212819 6.199558072130452 42.43097954409388 0 0 0
3687 1229 2 0.5897 17.53871993926453 5.2370626574319585 42.047670889122465 0 0 0
3688 1230 3 -1.1794 20.479519900406075 5.982272204445488 42.695229609818725 0 0 0
3689 1230 2 0.5897 21.047893554642215 5.494704095268226 42.09902442863953 0 0 0
3690 1230 2 0.5897 20.543682655650176 6.8902654325488335 42.39914967095009 0 0 0
3919 1307 3 -1.1794 17.90347605154313 3.135679450246618 44.671045095222716 0 0 0
3920 1307 2 0.5897 18.593634534497852 2.5789483730087115 45.031549804894226 0 0 0
3921 1307 2 0.5897 17.08987167747889 2.7502487742552564 44.99619793248242 0 0 0
3922 1308 3 -1.1794 21.517140124569046 3.400239989215167 45.7788377072658 0 0 0
3923 1308 2 0.5897 21.326952528321655 2.857129959861892 45.013923470298074 0 0 0
3924 1308 2 0.5897 21.309056151201425 2.841463076064268 46.52763771987123 0 0 0
3958 1320 3 -1.1794 17.481468633277764 6.192794860660389 45.08692084438155 0 0 0
3959 1320 2 0.5897 17.585593177004405 6.355046771893576 44.149336175719036 0 0 0
3960 1320 2 0.5897 17.52671998982527 5.240471192088392 45.17215137696509 0 0 0
3961 1321 3 -1.1794 21.4139961829665 6.071951402122002 45.33574241248396 0 0 0
3962 1321 2 0.5897 21.325603938520075 5.188130564888903 45.6925068395975 0 0 0
3963 1321 2 0.5897 20.82906777214466 6.084555434139338 44.57815910044039 0 0 0
3966 1322 2 0.5897 23.343631593163785 6.048113386691206 45.18238416988882 0 0 0
9095 0 1 0 19.55901165428311 0.817688875118935 40.615474527030976 0 0 0
9109 0 1 0 22.386854011019768 3.863055167718244 40.1369005705058 0 0 0
3927 1309 2 0.5897 23.221682915725793 3.0836606853320974 45.425820232727425 0 0 0
3405 1135 2 0.5897 24.391564365948344 6.780679182750994 40.20638090542145 0 0 0
3647 1216 2 0.5897 24.405810984892735 3.072256460329915 43.47005730518334 0 0 0
3372 1124 2 0.5897 29.809161485199667 2.3371808001017085 39.796102636867296 0 0 0
3408 1136 2 0.5897 26.96483796439965 6.078972702743119 39.270311706295075 0 0 0
3411 1137 2 0.5897 30.660006696163343 5.581424859213227 39.225572705900795 0 0 0
3646 1216 3 -1.1794 24.45533393777155 3.0341227863335587 42.51489935171124 0 0 0
3648 1216 2 0.5897 24.14112811728018 3.890186178947241 42.223930589473675 0 0 0
3649 1217 3 -1.1794 27.101264002731376 3.372419227335604 42.27734784294908 0 0 0
3650 1217 2 0.5897 27.432228528636298 3.2060897247770415 41.39472174542504 0 0 0
3651 1217 2 0.5897 26.15474021770815 3.24902731018106 42.205940092735 0 0 0
3652 1218 3 -1.1794 29.91007510216256 3.07783499301408 41.46594483035338 0 0 0
3653 1218 2 0.5897 30.83030659958308 3.114843487131699 41.72678729190664 0 0 0
3654 1218 2 0.5897 29.42443491890714 3.221487017929404 42.278194555640155 0 0 0
3691 1231 3 -1.1794 24.38821962297487 5.816003856062202 42.019803001867075 0 0 0
3692 1231 2 0.5897 25.24377758223684 6.188081406520387 41.8057685785657 0 0 0
3693 1231 2 0.5897 24.342380829020684 5.853583579867 42.9751659896091 0 0 0
3694 1232 3 -1.1794 27.18232322482805 5.932298182057001 41.297047407968016 0 0 0
3695 1232 2 0.5897 28.09792907454169 5.885041882909015 41.02197537374912 0 0 0
3696 1232 2 0.5897 27.062209006278923 5.169966633355449 41.86331153912927 0 0 0
3925 1309 3 -1.1794 24.133039657260802 2.8826566626934165 45.213080571063486 0 0 0
3926 1309 2 0.5897 24.14789853905316 1.9329806883025873 45.094225047153316 0 0 0
3928 1310 3 -1.1794 30.064666146049692 3.177855747708866 45.09232332938638 0 0 0
3929 1310 2 0.5897 29.787126618441874 3.988434341022336 45.51913347985452 0 0 0
3930 1310 2 0.5897 29.248793669411146 2.7612115794099656 44.814848607328095 0 0 0
3964 1322 3 -1.1794 24.174909460263745 5.689020610246651 44.87212273045715 0 0 0
3965 1322 2 0.5897 24.206213174963064 4.805252093707814 45.23846390097161 0 0 0
3967 1323 3 -1.1794 27.54555491966396 3.93107927141082 45.78195142697174 0 0 0
3968 1323 2 0.5897 26.97667926766291 4.073456799166339 45.025419157580664 0 0 0
3969 1323 2 0.5897 26.94821229396594 3.9022086745222837 46.52933370520224 0 0 0
3970 1324 3 -1.1794 30.356476748467188 6.304151883186783 45.62644862498351 0 0 0
3971 1324 2 0.5897 30.08770123758503 6.288284418203325 44.707895291639495 0 0 0
3972 1324 2 0.5897 29.54155846421842 6.196224524211646 46.116848318171776 0 0 0
9113 0 1 0 27.301290120751844 7.2524808601788635 44.496648358723576 0 0 0
3374 1125 2 0.5897 33.16357348302983 3.3526396397325886 39.92415921889831 0 0 0
3378 1126 2 0.5897 37.258658157424584 3.3244039209857243 39.10766686668126 0 0 0
3414 1138 2 0.5897 32.80531120097377 6.249531836012844 40.07459905170906 0 0 0
3417 1139 2 0.5897 35.906654965469905 5.228530962207041 39.02884696035601 0 0 0
3420 1140 2 0.5897 39.4709043012813 7.021288973836637 38.50231250629336 0 0 0
3655 1219 3 -1.1794 32.57581681125015 2.8251222991800757 41.68083373259815 0 0 0
3656 1219 2 0.5897 32.63635508313053 1.8752101636881973 41.579670975260385 0 0 0
3657 1219 2 0.5897 32.69201897133723 2.97442853319457 42.61914955705645 0 0 0
3658 1220 3 -1.1794 36.80901479964206 3.9654595532084502 42.21154879019985 0 0 0
3659 1220 2 0.5897 36.56818375099821 3.346900535921156 42.90119941987906 0 0 0
3660 1220 2 0.5897 36.55267922568692 3.5301523030603374 41.39850980281565 0 0 0
3663 1221 2 0.5897 38.47349392657271 3.4107619652517966 41.842953487622566 0 0 0
3697 1233 3 -1.1794 32.63111726048703 6.541494154300805 41.67969306829942 0 0 0
3698 1233 2 0.5897 33.29229050875593 6.60209482146532 42.36919253699695 0 0 0
3699 1233 2 0.5897 31.843156202421284 6.920926770018552 42.06877115985419 0 0 0
3700 1234 3 -1.1794 35.65178173419787 6.48101302125347 42.27622511008736 0 0 0
3701 1234 2 0.5897 36.23341571891593 5.73100495397353 42.40040913419164 0 0 0
3702 1234 2 0.5897 35.99638295812913 6.926373989122103 41.50218670206632 0 0 0
3703 1235 3 -1.1794 39.29442430869484 6.182174042619364 42.01709358825314 0 0 0
3705 1235 2 0.5897 39.45488013200712 6.047982812385324 42.951159790085185 0 0 0
3931 1311 3 -1.1794 32.75551196935104 3.0496925524898435 44.388576429654854 0 0 0
3932 1311 2 0.5897 33.15387745051199 2.2688177964446705 44.7729869056252 0 0 0
3933 1311 2 0.5897 31.827725373401748 2.9815057219618413 44.61395277871882 0 0 0
3934 1312 3 -1.1794 36.32455988094798 2.6187283531421555 44.719723993418135 0 0 0
3935 1312 2 0.5897 35.991363834212684 3.293443925641112 45.31130770183808 0 0 0
3936 1312 2 0.5897 35.813242866449635 1.8382968218546656 44.93353103729198 0 0 0
3939 1313 2 0.5897 39.36279811973915 1.9510019764394892 45.926105329251726 0 0 0
3973 1325 3 -1.1794 33.145394992930996 6.104807853934224 44.80599635536392 0 0 0
3974 1325 2 0.5897 33.1609813210652 5.270742212168229 44.33661011640575 0 0 0
3975 1325 2 0.5897 32.30128550681759 6.110468474912175 45.25730447726712 0 0 0
3977 1326 2 0.5897 38.585136914752454 5.810921246002214 45.42446305012428 0 0 0
3978 1326 2 0.5897 38.560607164648886 7.108317122196117 44.64468249925553 0 0 0
9112 0 1 0 35.44763158069872 0.9403426102366377 41.516710425843115 0 0 0
3938 1313 2 0.5897 38.205506667600794 2.6538394580497764 45.24891152907178 0 0 0
3661 1221 3 -1.1794 39.33879315558851 3.03917335861119 41.67145707589732 0 0 0
3937 1313 3 -1.1794 39.15003920918641 2.7157734514384226 45.391231348056785 0 0 0
3379 1127 3 -1.1794 42.294140272219096 3.1075719572270986 39.78708602825272 0 0 0
3384 1128 2 0.5897 45.4970697735849 2.6697625184240423 38.8026393978197 0 0 0
3422 1141 2 0.5897 42.38055342965988 6.101951943645676 39.26856625340543 0 0 0
3426 1142 2 0.5897 45.2004292874472 6.256735626698346 39.46760919875396 0 0 0
3662 1221 2 0.5897 39.417141746975766 2.3161748065903227 42.29384477019285 0 0 0
3664 1222 3 -1.1794 41.96551935998213 3.4359673733145537 42.29635400225694 0 0 0
3665 1222 2 0.5897 41.01251564366406 3.509528914955198 42.34738843774242 0 0 0
3666 1222 2 0.5897 42.154439264590415 3.411479634027949 41.35830198980638 0 0 0
3667 1223 3 -1.1794 45.45268775509151 2.9500465761782784 41.844829680320224 0 0 0
3668 1223 2 0.5897 44.61535584079095 2.4926557042955046 41.768011412298264 0 0 0
3669 1223 2 0.5897 45.42032329851032 3.366912303820183 42.705880452129925 0 0 0
3704 1235 2 0.5897 39.246850754847614 5.2984598083277525 41.652377566601295 0 0 0
3706 1236 3 -1.1794 44.86870119426589 5.398673948079957 40.94351189176828 0 0 0
3707 1236 2 0.5897 45.15342989939636 4.498030760204144 41.09844193063321 0 0 0
3708 1236 2 0.5897 45.11422237662132 5.868456488779027 41.74054110809922 0 0 0
3940 1314 3 -1.1794 42.24451220068293 3.3793564466666894 44.95407879647428 0 0 0
3941 1314 2 0.5897 42.118993004109875 3.3845120866703584 44.00515822714004 0 0 0
3942 1314 2 0.5897 41.36393062983585 3.266748564326486 45.3120276919441 0 0 0
3943 1315 3 -1.1794 45.081990578917384 3.1300223798676194 44.7947083415401 0 0 0
3944 1315 2 0.5897 44.167988973388155 2.8594446107770035 44.88200952003714 0 0 0
3945 1315 2 0.5897 45.58610986092195 2.3440438880715315 45.00526338930872 0 0 0
3976 1326 3 -1.1794 39.084376061283834 6.319610257425066 44.7855360777713 0 0 0
3979 1327 3 -1.1794 41.7140191732633 5.966274385658035 46.084206606939546 0 0 0
3980 1327 2 0.5897 40.83728696439162 5.61128303730147 45.93739476010346 0 0 0
3981 1327 2 0.5897 42.303732345163674 5.311657771427193 45.71011070174737 0 0 0
3982 1328 3 -1.1794 45.56656511329164 5.7081778201523115 45.54076571316049 0 0 0
3983 1328 2 0.5897 45.49543672777806 4.83143116322547 45.16328824618468 0 0 0
3984 1328 2 0.5897 45.5962454458128 5.560778470573354 46.48608293089858 0 0 0
9157 0 1 0 43.66237086049467 7.55819086914978 43.50213789089387 0 0 0
3430 1144 3 -1.1794 5.775702783664197 8.73200507688606 39.28027679933212 0 0 0
3429 1143 2 0.5897 2.55491952029343 9.86871327364034 39.08648735084854 0 0 0
3432 1144 2 0.5897 5.519082261296183 9.649545895489698 39.37245386519194 0 0 0
3504 1168 2 0.5897 3.9592327891858132 15.320216700611738 39.2530156186047 0 0 0
3505 1169 3 -1.1794 6.367597779104963 14.81566419986479 38.856267852854266 0 0 0
3709 1237 3 -1.1794 3.0954403306779144 8.67762349951198 41.69100675512113 0 0 0
3710 1237 2 0.5897 4.034438089736661 8.851906190885334 41.626659230315795 0 0 0
3711 1237 2 0.5897 2.891203142874891 8.802143782328223 42.617836698984846 0 0 0
3712 1238 3 -1.1794 6.7177181526989385 9.057590140525248 42.1461079324956 0 0 0
3713 1238 2 0.5897 6.329841440443982 9.690424547029187 41.54170322526294 0 0 0
3714 1238 2 0.5897 6.814747982508181 8.258858246989284 41.62760469561751 0 0 0
3751 1251 3 -1.1794 3.6594482231968044 12.085077491404089 41.80179586819446 0 0 0
3752 1251 2 0.5897 3.503264574054825 13.009882374774547 41.993040402602695 0 0 0
3753 1251 2 0.5897 2.988787051864591 11.6199938737353 42.30193851458528 0 0 0
3754 1252 3 -1.1794 5.81037111851868 11.276022753966782 40.35151005766164 0 0 0
3755 1252 2 0.5897 5.054117939181491 11.662090350071097 40.79339789736509 0 0 0
3756 1252 2 0.5897 6.194990367629078 11.999996382262244 39.85738247896715 0 0 0
3793 1265 3 -1.1794 3.3799952918363667 14.749909318649609 42.26589118425912 0 0 0
3794 1265 2 0.5897 4.124314772650156 15.326545228704754 42.09351642202245 0 0 0
3795 1265 2 0.5897 2.7591713282523855 14.942881702967883 41.56334466068671 0 0 0
3797 1266 2 0.5897 5.831602080043914 15.47621459377787 40.565641535458866 0 0 0
3985 1329 3 -1.1794 2.973161215782839 8.893309101221815 44.5033049989615 0 0 0
3986 1329 2 0.5897 3.875098961198028 8.947124527953756 44.819286128216234 0 0 0
3987 1329 2 0.5897 2.5595550173348913 9.696283110144604 44.820155911661736 0 0 0
3988 1330 3 -1.1794 5.656379070691239 9.0647846572521 45.212386042923626 0 0 0
3989 1330 2 0.5897 6.263621552345491 9.494812202399038 44.61025240387655 0 0 0
3990 1330 2 0.5897 6.053954041434446 8.211415798991325 45.38538384745125 0 0 0
4030 1344 3 -1.1794 2.71750714372816 11.906019150430078 45.31746688801393 0 0 0
4031 1344 2 0.5897 2.177331777204564 12.064167956711152 46.09169646572888 0 0 0
4032 1344 2 0.5897 3.6145353673039518 11.885290705006808 45.65084996805135 0 0 0
4033 1345 3 -1.1794 5.311611197185494 11.692284073897191 46.39701616947131 0 0 0
2187 729 2 0.5897 4.120439246732887 21.2475624073549 23.928268074680776 0 0 0
4035 1345 2 0.5897 5.53204065073272 10.77658552633968 46.22631236651002 0 0 0
4066 1356 3 -1.1794 3.3201044297306024 14.831682685915881 45.009713262585706 0 0 0
4067 1356 2 0.5897 3.2716400385271722 14.941925790123049 44.06011885917805 0 0 0
4068 1356 2 0.5897 3.0252381367017094 13.933931019129187 45.162447232968375 0 0 0
4069 1357 3 -1.1794 5.903733599745046 15.744296993461717 45.59936685446927 0 0 0
4070 1357 2 0.5897 6.243686569947571 14.88496022946239 45.34995922096392 0 0 0
4071 1357 2 0.5897 4.954153278931359 15.62741360129566 45.62881782280403 0 0 0
9148 0 1 0 6.351070772430241 12.945475734654979 43.278128782729176 0 0 0
3436 1146 3 -1.1794 10.87154902562262 9.110205606195048 40.21789135317057 0 0 0
3437 1146 2 0.5897 11.554085082299755 8.440616720067462 40.26291470363723 0 0 0
3439 1147 3 -1.1794 15.698005597554078 9.86000370035927 39.67460494351614 0 0 0
3466 1156 3 -1.1794 11.98715704246468 11.68008896087275 39.33660347547261 0 0 0
3438 1146 2 0.5897 10.329775715307195 8.953023956511377 40.99120078747958 0 0 0
3441 1147 2 0.5897 15.209826429250839 9.541751635938871 40.43396650043557 0 0 0
3465 1155 2 0.5897 8.63603229744703 12.128929254629773 39.969549544132725 0 0 0
3468 1156 2 0.5897 11.363669678466131 10.954305336566494 39.36369032687892 0 0 0
3715 1239 3 -1.1794 9.514028164684518 9.056450076187051 42.560677986676886 0 0 0
3716 1239 2 0.5897 9.456215951804095 10.008169668171812 42.476301017393205 0 0 0
3717 1239 2 0.5897 8.655668359252658 8.73815704382699 42.281142891433205 0 0 0
3718 1240 3 -1.1794 15.022073321822775 9.080327920323068 42.1862991901586 0 0 0
3719 1240 2 0.5897 14.887637540303352 8.13894230485164 42.076973918469854 0 0 0
3720 1240 2 0.5897 14.917129645291045 9.230221393122317 43.12584730008456 0 0 0
3757 1253 3 -1.1794 8.836385337699493 11.503843081393471 41.46979670029354 0 0 0
3758 1253 2 0.5897 7.940856760690395 11.199730755664206 41.61736594615416 0 0 0
3759 1253 2 0.5897 9.040415464696396 12.032675232631624 42.24112118140976 0 0 0
3760 1254 3 -1.1794 12.616649550890273 11.897057084583286 42.04033291417886 0 0 0
3761 1254 2 0.5897 12.438952515069344 11.715110762068113 41.11753672598115 0 0 0
3762 1254 2 0.5897 11.911034325912816 11.454842127981578 42.512333917479886 0 0 0
3763 1255 3 -1.1794 15.349738320258568 12.290422008074373 42.3208997193601 0 0 0
3764 1255 2 0.5897 14.444190073588528 12.086640201560197 42.554755839046706 0 0 0
3765 1255 2 0.5897 15.51305308194992 11.781033218232317 41.5271216897282 0 0 0
3799 1267 3 -1.1794 8.440091851239801 15.557622538592367 42.651869424342266 0 0 0
3800 1267 2 0.5897 8.388653336830439 15.362381214959704 43.58753325875851 0 0 0
3801 1267 2 0.5897 9.117853469625226 14.968404983562497 42.32066896359188 0 0 0
3802 1268 3 -1.1794 10.703996373828268 14.030697771546766 41.896424727515296 0 0 0
3803 1268 2 0.5897 11.485497059573987 13.574857013442758 42.20899271426795 0 0 0
3804 1268 2 0.5897 10.80328471322464 14.052215465245657 40.944630956237205 0 0 0
3806 1269 2 0.5897 15.651225968164333 13.992049947884832 42.46128774190863 0 0 0
3807 1269 2 0.5897 15.615366733030541 14.985855923737954 43.60276005337562 0 0 0
3991 1331 3 -1.1794 9.234936376802825 8.97212456768804 45.26403976011829 0 0 0
3992 1331 2 0.5897 9.237209072294945 8.916133171544313 44.3084814526596 0 0 0
3993 1331 2 0.5897 9.244179254761647 8.061175294703192 45.5578387560869 0 0 0
3994 1332 3 -1.1794 11.907833368511774 8.983925017255789 44.87230871019632 0 0 0
3995 1332 2 0.5897 11.139340877686113 9.001106805886966 45.44270944446053 0 0 0
3996 1332 2 0.5897 11.548296938739508 8.93097264175935 43.986779632022305 0 0 0
3997 1333 3 -1.1794 14.83206100158463 8.595212304039794 44.88351102973982 0 0 0
3998 1333 2 0.5897 13.91419756432252 8.797220393531743 45.065038442555014 0 0 0
4036 1346 3 -1.1794 9.42627597637015 11.712177883678688 44.20410068803229 0 0 0
4037 1346 2 0.5897 9.17310872458414 11.06690809048702 44.86422611252089 0 0 0
4038 1346 2 0.5897 9.272608986592152 12.558365104778026 44.62432352666657 0 0 0
4039 1347 3 -1.1794 11.886709822662528 12.754114739968767 45.0478491020709 0 0 0
4040 1347 2 0.5897 12.777624177414395 12.441661954382708 45.205572712512364 0 0 0
4041 1347 2 0.5897 11.344038213988938 11.967195897241208 45.097830168602414 0 0 0
4042 1348 3 -1.1794 14.522115794283403 11.93902286140925 45.48811205061569 0 0 0
4043 1348 2 0.5897 15.408971405534713 11.596673341565525 45.376238036181356 0 0 0
4044 1348 2 0.5897 14.644181799225251 12.875759892235148 45.6425642561985 0 0 0
4072 1358 3 -1.1794 9.033814283326327 14.44500420118971 45.14857031080363 0 0 0
4073 1358 2 0.5897 8.783533869250768 14.50303807656881 46.070646029317544 0 0 0
4074 1358 2 0.5897 9.886037476619206 14.87849496532028 45.10347844572591 0 0 0
4075 1359 3 -1.1794 11.599062984582401 15.512003824817725 45.02908141953039 0 0 0
4076 1359 2 0.5897 11.878919623062595 14.59797726669112 45.07875647561638 0 0 0
4077 1359 2 0.5897 11.808178523458796 15.778702006579305 44.13388611538041 0 0 0
4078 1360 3 -1.1794 15.058365006468035 14.920188850617913 45.2752058008749 0 0 0
4080 1360 2 0.5897 14.823050899337725 15.845676774635837 45.209387422661614 0 0 0
3999 1333 2 0.5897 14.91089256861846 7.657716576906503 45.0599173571194 0 0 0
3442 1148 3 -1.1794 20.939012485609226 9.22757834401165 39.440585339327 0 0 0
3472 1158 3 -1.1794 17.761409082344215 12.746158680620379 39.658861302849644 0 0 0
3514 1172 3 -1.1794 16.76920119850378 15.177282474923981 39.93196597418444 0 0 0
3518 1173 2 0.5897 22.150481983746058 14.947720180636358 39.59220694070542 0 0 0
3519 1173 2 0.5897 20.83712347325118 15.696348394164671 39.511333802056434 0 0 0
3805 1269 3 -1.1794 15.957216940355716 14.862145876010036 42.71728494014774 0 0 0
4079 1360 2 0.5897 16.01057672424612 14.921029039110623 45.372804533185 0 0 0
3474 1158 2 0.5897 17.26279098896362 12.329914407446955 38.95575920939314 0 0 0
3476 1159 2 0.5897 20.46536063770643 12.460546343270684 38.81710668582518 0 0 0
3516 1172 2 0.5897 16.82065786015733 15.261666368872445 40.884050166224206 0 0 0
3517 1173 3 -1.1794 21.257064420004344 14.948194657819872 39.93577165413545 0 0 0
3721 1241 3 -1.1794 17.66021201527709 9.041685316935746 41.8228243311849 0 0 0
3722 1241 2 0.5897 16.742560382461566 9.156967418788177 42.069517221141936 0 0 0
3723 1241 2 0.5897 17.792454312531987 8.093671740525329 41.826576409669876 0 0 0
3724 1242 3 -1.1794 21.48125039896201 8.529656284446308 41.855249147985155 0 0 0
3725 1242 2 0.5897 21.28547987886276 8.722161114705614 40.93827160409843 0 0 0
3726 1242 2 0.5897 21.105156449246138 9.264195284372159 42.34026221509248 0 0 0
3766 1256 3 -1.1794 18.176506353501445 12.411301864824436 42.42837586812795 0 0 0
3767 1256 2 0.5897 18.17811291771032 12.14948388464199 41.50768013565758 0 0 0
3768 1256 2 0.5897 17.250099848591148 12.443862054879206 42.66700253984631 0 0 0
3769 1257 3 -1.1794 21.114051943098318 12.574349727993315 41.37754434970476 0 0 0
3770 1257 2 0.5897 20.430089814199267 12.574448043972716 42.04719181735137 0 0 0
3771 1257 2 0.5897 21.027267544154412 13.42420085145969 40.945740302646904 0 0 0
3808 1270 3 -1.1794 18.551435803941203 15.14737519179163 42.22045732613174 0 0 0
3809 1270 2 0.5897 17.83795248029785 15.32839287362583 42.83234463476993 0 0 0
3810 1270 2 0.5897 18.51056236085077 14.201855131516789 42.07709377398985 0 0 0
3811 1271 3 -1.1794 21.123802826928127 15.881012456088195 42.68896455104533 0 0 0
3812 1271 2 0.5897 21.739088104183775 15.467421209656516 42.083491055829725 0 0 0
3813 1271 2 0.5897 20.266007986525644 15.550015624669768 42.42276726517684 0 0 0
4000 1334 3 -1.1794 18.203660029021236 8.724317289840922 46.090660722442394 0 0 0
4001 1334 2 0.5897 18.06154031281472 7.780737511016288 46.16610482192481 0 0 0
4002 1334 2 0.5897 17.628827778565682 8.997173078261689 45.375573524677336 0 0 0
4003 1335 3 -1.1794 22.02029847762699 8.853475960448115 46.37485554872908 0 0 0
4004 1335 2 0.5897 21.97202043639141 7.975831626474229 45.99585375505991 0 0 0
4005 1335 2 0.5897 21.118417589034507 9.05824876718121 46.621657777135596 0 0 0
4045 1349 3 -1.1794 17.505506871565764 12.403391414112248 45.30878058184832 0 0 0
4046 1349 2 0.5897 18.053985946337214 12.578692031163616 44.544141853231096 0 0 0
4047 1349 2 0.5897 18.08500773779577 11.949826026013673 45.92089908108085 0 0 0
4081 1361 3 -1.1794 17.91335332807328 15.45294835530209 45.46863143932182 0 0 0
4082 1361 2 0.5897 18.827653341907745 15.182321046174783 45.38467773938202 0 0 0
4083 1361 2 0.5897 17.69928099470987 15.293387256775897 46.38784042394073 0 0 0
4084 1362 3 -1.1794 20.655306639538267 14.679798203506563 45.096532685492186 0 0 0
4085 1362 2 0.5897 20.918932302695136 15.143984044393841 44.302010882430935 0 0 0
4086 1362 2 0.5897 21.462432014493338 14.279096288800481 45.41936151564041 0 0 0
9090 0 1 0 20.412532809817172 10.730945324457881 44.178180708620864 0 0 0
3728 1243 2 0.5897 23.15066619828184 8.649263929419316 42.10728354064838 0 0 0
3774 1258 2 0.5897 22.90410132666845 12.175546025709497 41.64214228940864 0 0 0
4089 1363 2 0.5897 24.038766021061026 15.6271806075245 45.32176480605623 0 0 0
3480 1160 2 0.5897 23.84794455827839 11.875886628470678 39.64535662085925 0 0 0
3483 1161 2 0.5897 26.8905984818521 12.302879200579103 39.368023258917056 0 0 0
3522 1174 2 0.5897 24.135875456475542 15.360647932450565 40.22969042675792 0 0 0
3525 1175 2 0.5897 26.885556385290723 15.593654892873607 39.60557071060386 0 0 0
3727 1243 3 -1.1794 24.03294163454798 8.934596704198906 42.344785524473515 0 0 0
3729 1243 2 0.5897 23.970678658305374 9.88831330025825 42.39751005787295 0 0 0
3730 1244 3 -1.1794 26.71355198557336 9.716338834644144 42.10682344286775 0 0 0
3731 1244 2 0.5897 26.717231983097886 9.388838033263196 43.00624652130598 0 0 0
3732 1244 2 0.5897 25.89976607319577 9.37938688950806 41.73205824250818 0 0 0
3733 1245 3 -1.1794 30.166530518281814 7.722785417638511 42.34244421751712 0 0 0
3734 1245 2 0.5897 30.07411057382887 8.466336975372958 42.938113491527616 0 0 0
3735 1245 2 0.5897 30.207085379591827 8.116927561084195 41.471100819301846 0 0 0
3772 1258 3 -1.1794 23.677073769660673 11.612306731702159 41.60329642400707 0 0 0
3773 1258 2 0.5897 24.372008428411565 12.130137908137717 42.00968142315601 0 0 0
3775 1259 3 -1.1794 26.57430279865972 12.475113690066086 42.1670979579932 0 0 0
3776 1259 2 0.5897 26.682052409650318 11.547338315710347 41.957682612855656 0 0 0
3777 1259 2 0.5897 26.849546301422194 12.548408662903173 43.08093643999071 0 0 0
3778 1260 3 -1.1794 30.70593004675099 12.880604899162487 42.55903953857083 0 0 0
3779 1260 2 0.5897 31.542222837084953 12.50941023294438 42.27786210131212 0 0 0
3780 1260 2 0.5897 30.079321997830515 12.589552897481271 41.89655713030254 0 0 0
3814 1272 3 -1.1794 26.94541998751209 15.081189363317534 41.42173595573333 0 0 0
3815 1272 2 0.5897 27.875059148529793 15.047499568074251 41.647275057004016 0 0 0
3816 1272 2 0.5897 26.61993456198792 14.201678689338372 41.61344429311592 0 0 0
3817 1273 3 -1.1794 29.531516563858077 15.31873699695186 42.56914237220732 0 0 0
3818 1273 2 0.5897 29.378316227475626 15.600954978898466 43.47087099806129 0 0 0
3819 1273 2 0.5897 30.02461677163107 14.502676121399956 42.65357400934621 0 0 0
4006 1336 3 -1.1794 24.617997873112085 9.526761834273161 45.09346963723675 0 0 0
4007 1336 2 0.5897 24.506384628066836 9.105585276997084 44.24118719037248 0 0 0
4008 1336 2 0.5897 23.812026928049896 9.324408611232856 45.56854535373709 0 0 0
4009 1337 3 -1.1794 26.80502885225527 10.434404807628587 46.5506034252642 0 0 0
4010 1337 2 0.5897 26.08491834014067 10.058087184542357 46.044581915449136 0 0 0
2058 686 2 0.5897 43.85724465187108 10.1219943603562 23.70854349213474 0 0 0
4012 1338 3 -1.1794 30.61907298856372 9.248541240834129 44.831836839699925 0 0 0
4013 1338 2 0.5897 30.496257175707942 8.548392518255929 45.47288307420012 0 0 0
4014 1338 2 0.5897 30.253446491712957 10.026437198932394 45.253058398122036 0 0 0
4048 1350 3 -1.1794 27.234680369579678 12.650779983638545 44.88331129598318 0 0 0
4049 1350 2 0.5897 28.18564523765544 12.629456926145018 44.99028391259465 0 0 0
4050 1350 2 0.5897 26.90773452716026 12.009842496510995 45.514609557682455 0 0 0
4051 1351 3 -1.1794 29.843043470828192 12.240670730705476 45.18981219470378 0 0 0
4052 1351 2 0.5897 30.203930901309814 12.362144715343161 44.31161163816844 0 0 0
4053 1351 2 0.5897 30.488931009876286 12.640627959393267 45.77213114719979 0 0 0
4087 1363 3 -1.1794 23.87877049188527 14.876272951984802 44.750124749019236 0 0 0
4088 1363 2 0.5897 24.623001407492822 14.294399887184037 44.90431979407965 0 0 0
4090 1364 3 -1.1794 27.081141567284686 15.525853675131218 44.61781915174629 0 0 0
4091 1364 2 0.5897 27.178440482885588 14.588485811188571 44.78547079809959 0 0 0
4092 1364 2 0.5897 26.838854731902988 15.580433065344636 43.693400265745666 0 0 0
9135 0 1 0 29.42404285238794 10.65365641552017 40.634081740946904 0 0 0
3451 1151 3 -1.1794 36.76684399035755 8.649678725062888 39.95321532769231 0 0 0
3490 1164 3 -1.1794 35.886094397618045 11.377513816739993 39.79765784862161 0 0 0
3526 1176 3 -1.1794 32.28281197943285 14.812970690566512 39.70089363325119 0 0 0
3529 1177 3 -1.1794 36.19887025268627 15.718021222096251 39.20886463042807 0 0 0
3452 1151 2 0.5897 36.494485365604746 7.978582367097821 39.3273700475512 0 0 0
3456 1152 2 0.5897 38.161456403910954 8.977555261178242 38.903045904512304 0 0 0
3492 1164 2 0.5897 36.363489654519654 11.713490232557856 40.556239258234456 0 0 0
3495 1165 2 0.5897 39.12072487996848 11.9536422864458 39.38024306108695 0 0 0
3531 1177 2 0.5897 35.937378872588035 15.939692242470574 38.31515531792658 0 0 0
3736 1246 3 -1.1794 32.77373372067445 9.437442918865525 42.274091046451105 0 0 0
3737 1246 2 0.5897 33.14929452590913 9.197052253419752 43.12108533167173 0 0 0
3738 1246 2 0.5897 33.280959192686915 8.936066975605105 41.63567388031268 0 0 0
3739 1247 3 -1.1794 35.830922967766135 9.196607172206829 42.44290552335264 0 0 0
3740 1247 2 0.5897 36.442637479223364 9.121809503941662 41.71048313358679 0 0 0
3741 1247 2 0.5897 35.60016122260594 8.292445713837955 42.65614939213286 0 0 0
3743 1248 2 0.5897 39.2575271264366 7.904952746146172 41.697231788555776 0 0 0
3744 1248 2 0.5897 38.97589687667287 8.992862546788912 42.711643888514416 0 0 0
3781 1261 3 -1.1794 32.74749555078408 11.813557623610349 41.04564103957673 0 0 0
3782 1261 2 0.5897 32.861963588101474 11.092855572759346 41.66509359264939 0 0 0
3783 1261 2 0.5897 33.054850253393596 12.587210424936387 41.518111731544245 0 0 0
3784 1262 3 -1.1794 35.11637741659206 11.721195903551843 42.7427142964358 0 0 0
3785 1262 2 0.5897 34.706885380350855 11.854772182627508 41.88790115443622 0 0 0
3786 1262 2 0.5897 35.42293266730398 10.814628561084307 42.72292974398216 0 0 0
3787 1263 3 -1.1794 39.30635264939303 11.476071447264985 41.14462852555124 0 0 0
3820 1274 3 -1.1794 33.297598758197154 14.227048197910765 42.19451084877919 0 0 0
3821 1274 2 0.5897 32.679473974830046 14.527730038888272 41.52836811058088 0 0 0
3822 1274 2 0.5897 32.906912670434565 14.499415419259924 43.024820367098314 0 0 0
3823 1275 3 -1.1794 35.802214635779265 15.413450904398758 42.21146404437329 0 0 0
3824 1275 2 0.5897 36.34208192442374 15.326047188805132 41.42588338758063 0 0 0
3825 1275 2 0.5897 34.98882755972021 14.95731503739894 41.99565236438045 0 0 0
3826 1276 3 -1.1794 38.365639116429165 15.386305821417613 41.03808997646861 0 0 0
3828 1276 2 0.5897 38.90095604303244 14.626717216900698 41.26763963718526 0 0 0
4015 1339 3 -1.1794 33.409491044603236 8.843762529655054 44.91096360700238 0 0 0
4016 1339 2 0.5897 33.49649301768528 7.897389236120378 45.02515699266028 0 0 0
4017 1339 2 0.5897 32.465072567684444 8.999665115232055 44.91089873287206 0 0 0
4018 1340 3 -1.1794 36.27038985921567 9.427402958635325 45.22344493643374 0 0 0
4019 1340 2 0.5897 36.17547182668549 9.44677471676855 44.27115918805667 0 0 0
4020 1340 2 0.5897 35.47372072127548 8.998137478469147 45.53534492415184 0 0 0
4021 1341 3 -1.1794 38.97151848839381 9.320028913783759 44.492306084682525 0 0 0
4023 1341 2 0.5897 38.270793728733295 9.572045201582489 45.093725552831174 0 0 0
4054 1352 3 -1.1794 32.56229681306532 12.29973295725049 45.503730896009344 0 0 0
4055 1352 2 0.5897 33.51391679138471 12.396484756912896 45.467808415643454 0 0 0
4056 1352 2 0.5897 32.41827024723054 11.3539754707574 45.53583980732325 0 0 0
4057 1353 3 -1.1794 35.17835446555919 12.297362684090736 45.316913717893534 0 0 0
4058 1353 2 0.5897 35.16558676639753 12.176502712053939 44.3674602847508 0 0 0
4059 1353 2 0.5897 35.258866891013724 11.411529907607145 45.6705376756114 0 0 0
4062 1354 2 0.5897 40.73083647642774 11.761875483653887 46.97957181586074 0 0 0
4093 1365 3 -1.1794 32.565452517509705 15.040956701998132 44.833400893501235 0 0 0
4094 1365 2 0.5897 33.512211503430414 15.122324840479235 44.948546652636445 0 0 0
4095 1365 2 0.5897 32.368471459281054 14.141183625328464 45.09385959026202 0 0 0
4096 1366 3 -1.1794 35.2423020181163 15.211369250706124 44.91028793080673 0 0 0
4097 1366 2 0.5897 35.50340740116887 15.401830332461252 44.00929932914262 0 0 0
4098 1366 2 0.5897 35.323436991083135 14.260769967702458 44.98781204237344 0 0 0
4099 1367 3 -1.1794 39.321163489384666 14.326006138693124 46.915209731929835 0 0 0
4101 1367 2 0.5897 39.5937925117639 13.51224270225771 46.49130601215378 0 0 0
9083 0 1 0 37.833372024359804 13.113280669674795 43.80735516847413 0 0 0
3499 1167 3 -1.1794 44.77642894637573 11.931528057248368 39.09021426082062 0 0 0
3788 1263 2 0.5897 40.18750439214028 11.630777631484978 41.485024618131824 0 0 0
3789 1263 2 0.5897 39.165936739069636 10.536326657475946 41.2603651657892 0 0 0
4061 1354 2 0.5897 39.867175781502695 11.007851525616429 45.990919544537746 0 0 0
3459 1153 2 0.5897 42.20553988186801 9.108330763476195 39.7142180939999 0 0 0
3501 1167 2 0.5897 45.10119752195727 11.034310124421248 39.01433795800516 0 0 0
3537 1179 2 0.5897 41.786380413885226 14.871805181354244 39.91099898519838 0 0 0
3540 1180 2 0.5897 45.022545353590694 15.252733640337027 39.769283859865595 0 0 0
3742 1248 3 -1.1794 39.21581810739998 8.856219415640783 41.79512964894296 0 0 0
3745 1249 3 -1.1794 42.00085614834462 9.474458058086782 41.59408960266873 0 0 0
3746 1249 2 0.5897 42.30824303480531 9.15275762856237 42.44158826707891 0 0 0
3747 1249 2 0.5897 41.10048897255033 9.156172257401163 41.52878288380113 0 0 0
3748 1250 3 -1.1794 45.9242552487673 9.830394920031933 41.69205748143967 0 0 0
3749 1250 2 0.5897 45.53643988010381 9.516489704559978 40.87517637749568 0 0 0
3750 1250 2 0.5897 46.68635648623485 10.339451936146123 41.415842833836166 0 0 0
3790 1264 3 -1.1794 41.7650435628476 12.217900782479019 41.905774024469785 0 0 0
3791 1264 2 0.5897 41.95446452770405 11.282010407769908 41.972563099313035 0 0 0
3792 1264 2 0.5897 41.90710091604163 12.426206821831803 40.982378033828496 0 0 0
3829 1277 3 -1.1794 42.6762679677501 15.100531882596053 41.648606921421425 0 0 0
3830 1277 2 0.5897 43.63337650619434 15.08899374890646 41.64205949287708 0 0 0
3831 1277 2 0.5897 42.429723642730295 14.29778330097117 42.108001011151494 0 0 0
3832 1278 3 -1.1794 45.49470384203914 14.481521693600397 41.806792024262464 0 0 0
3833 1278 2 0.5897 45.53027264160136 14.852464686714177 42.68847679028866 0 0 0
3834 1278 2 0.5897 45.460896942407246 13.535073336664862 41.945804416799625 0 0 0
4022 1341 2 0.5897 39.75668517774377 9.287420232338354 45.03882502432771 0 0 0
4024 1342 3 -1.1794 41.36028685854339 8.880833182854568 46.05525661094299 0 0 0
4025 1342 2 0.5897 41.864611038814544 9.201489058898744 46.802965633355605 0 0 0
4026 1342 2 0.5897 41.440670103165736 7.9281781000741836 46.10235981546919 0 0 0
4027 1343 3 -1.1794 45.748472989903945 9.865764287794839 45.50637015461104 0 0 0
4028 1343 2 0.5897 45.54789954409156 9.634546840828403 44.59942981021917 0 0 0
4029 1343 2 0.5897 45.70597911943694 9.035460005204504 45.98073395919665 0 0 0
4060 1354 3 -1.1794 40.117553267873284 11.89276149066462 46.25639518360109 0 0 0
4063 1355 3 -1.1794 45.270256113332586 12.51840526386833 44.70195197652079 0 0 0
4064 1355 2 0.5897 45.3075029322439 11.641392566743576 45.083650991731 0 0 0
4065 1355 2 0.5897 44.35944980669207 12.790530012687416 44.81425450722798 0 0 0
4100 1367 2 0.5897 38.36717148062004 14.263867239345508 46.9628530525965 0 0 0
4102 1368 3 -1.1794 42.93701106295115 14.700342398031411 45.89013699207429 0 0 0
4103 1368 2 0.5897 42.499943897600126 13.919105307903152 46.229065931812244 0 0 0
4104 1368 2 0.5897 42.27819252234662 15.391597565900925 45.95614081563912 0 0 0
4105 1369 3 -1.1794 45.28485922715296 15.498189528644634 44.41677262660979 0 0 0
4106 1369 2 0.5897 45.73491173340743 14.72572323681879 44.758796636610306 0 0 0
4107 1369 2 0.5897 44.42676010028258 15.483307362223881 44.84065500705952 0 0 0
8025 2675 2 0.5897 5.675266996014732 22.83384169088616 39.77897238125984 0 0 0
9108 0 1 0 0.4312342966494139 20.438294381506296 39.56807439882043 0 0 0
3796 1266 3 -1.1794 5.796298143926949 15.885927084017412 41.43000412810687 0 0 0
3798 1266 2 0.5897 6.641366690499426 15.678267254920563 41.828714462188934 0 0 0
4152 1384 2 0.5897 5.292605700386943 21.18146645548105 45.2709829468954 0 0 0
4151 1384 2 0.5897 6.362945821911315 20.803740235062982 46.27277640838719 0 0 0
4150 1384 3 -1.1794 6.237822780966354 21.05852662697446 45.35863201482463 0 0 0
4149 1383 2 0.5897 3.198727402332814 20.208969197016437 44.812360176604784 0 0 0
3543 1181 2 0.5897 2.74165937195893 17.114584777143584 38.99227703900243 0 0 0
3545 1182 2 0.5897 5.410306197967077 17.914199711017133 40.0301496808889 0 0 0
3588 1196 2 0.5897 3.235710303332062 21.692722278796335 38.522629959470436 0 0 0
3591 1197 2 0.5897 6.146181317209192 21.014119300113556 40.05984127011717 0 0 0
3835 1279 3 -1.1794 6.17515194356359 18.54477777058335 42.202309304153054 0 0 0
3836 1279 2 0.5897 6.024402737584823 17.65688381904214 41.87803954934162 0 0 0
3837 1279 2 0.5897 5.861925444124143 18.526411512763257 43.10662325341275 0 0 0
3874 1292 3 -1.1794 5.156009622046524 21.14883306355335 41.767007850463976 0 0 0
3875 1292 2 0.5897 5.5476051051334 20.339560011896843 42.09558482461386 0 0 0
3876 1292 2 0.5897 5.503341329685963 21.833075303912256 42.33920123364772 0 0 0
4108 1370 3 -1.1794 2.751776993109723 18.398189960693212 44.4800559251471 0 0 0
4109 1370 2 0.5897 3.704100357528579 18.355268352154905 44.566484000444014 0 0 0
4110 1370 2 0.5897 2.429462724514976 17.670971490632756 45.01250184002964 0 0 0
4111 1371 3 -1.1794 5.449597121182265 18.38971181611651 44.85114147404964 0 0 0
4112 1371 2 0.5897 6.10266291867484 19.061612315637756 45.04681239364152 0 0 0
4113 1371 2 0.5897 5.854073569738207 17.571063332213303 45.13827807814307 0 0 0
4147 1383 3 -1.1794 3.4828966983452365 21.093500554277675 45.04275973423666 0 0 0
4148 1383 2 0.5897 2.6977339353362657 21.631665548847597 44.94211316730634 0 0 0
2165 722 2 0.5897 24.120016559928043 16.89368197802736 23.892066612461043 0 0 0
9130 0 1 0 0.7127107771064333 17.04216241234054 41.33286083985722 0 0 0
8351 2784 2 0.5897 11.307628699156275 23.08696294892515 42.11797721701347 0 0 0
3553 1185 3 -1.1794 14.880788529933485 18.053196791070743 39.280504705295606 0 0 0
4161 1387 2 0.5897 14.518010715570563 21.568917460554964 45.60261139280009 0 0 0
4160 1387 2 0.5897 15.841325522478192 20.834994460846044 45.648342858517026 0 0 0
4159 1387 3 -1.1794 14.898066324572076 20.6909144366829 45.57260293799335 0 0 0
4158 1386 2 0.5897 11.138326669326348 21.09061765615306 44.60873070620692 0 0 0
4157 1386 2 0.5897 12.57501258882909 20.65163591342441 44.796148539510085 0 0 0
4156 1386 3 -1.1794 12.034084182282227 21.426309439428067 44.642820145340416 0 0 0
4155 1385 2 0.5897 8.207876717682746 21.4272068066707 44.931183008719096 0 0 0
4154 1385 2 0.5897 9.334724646844052 22.387254025201607 45.24807208897955 0 0 0
4153 1385 3 -1.1794 9.149229574406402 21.554743575782542 44.813617145982604 0 0 0
3549 1183 2 0.5897 9.145496213114397 17.935569200011372 38.47065439178703 0 0 0
3552 1184 2 0.5897 10.497325879198995 17.43450619338873 40.198663906405365 0 0 0
3592 1198 3 -1.1794 9.449683270967826 20.742258622207782 39.479559861140096 0 0 0
3594 1198 2 0.5897 8.741058076160321 21.381872021246483 39.409010998044806 0 0 0
3597 1199 2 0.5897 11.975073047715236 21.13953447429844 40.66574997461099 0 0 0
3600 1200 2 0.5897 14.797959698283204 20.92339161799297 40.203142375309994 0 0 0
3838 1280 3 -1.1794 9.645228973226427 17.967454822463473 41.671172432349735 0 0 0
3839 1280 2 0.5897 9.289701819026915 17.181968132867826 42.08691796319576 0 0 0
3840 1280 2 0.5897 8.927751952576912 18.298802297955245 41.13110953681959 0 0 0
3841 1281 3 -1.1794 11.829931576900737 19.831877580716643 41.93105295647729 0 0 0
3842 1281 2 0.5897 12.079976303610602 19.70149933084762 42.84577220280967 0 0 0
3843 1281 2 0.5897 11.112970526450079 19.214065126754484 41.78784814395048 0 0 0
3844 1282 3 -1.1794 15.178508148809295 18.940509624838697 42.46944291477806 0 0 0
3845 1282 2 0.5897 14.562837856436904 18.719930359029874 41.77049567015626 0 0 0
3877 1293 3 -1.1794 14.79299838125452 21.58624386564271 42.02099106760346 0 0 0
3878 1293 2 0.5897 13.844953976739543 21.65623699352187 42.132993857046415 0 0 0
3879 1293 2 0.5897 15.023884405492238 20.75811463926256 42.44185388006027 0 0 0
4114 1372 3 -1.1794 12.272961174488955 18.438498102926772 44.85869363623111 0 0 0
4115 1372 2 0.5897 12.480249280653418 17.5576945655222 45.170861700274564 0 0 0
4116 1372 2 0.5897 11.365936236257289 18.58163156313957 45.1289723828065 0 0 0
4117 1373 3 -1.1794 15.333993685576234 17.84737749963427 44.98262106565411 0 0 0
4118 1373 2 0.5897 15.241078564269259 18.0941535657406 44.062457889557024 0 0 0
4119 1373 2 0.5897 14.988650333171316 18.596584927255044 45.468067338385254 0 0 0
4180 1394 3 -1.1794 42.237559353885125 20.85791769643841 44.38718823528876 0 0 0
8675 2892 2 0.5897 11.94564189473963 23.067541255999892 44.99318516883118 0 0 0
9086 0 1 0 8.887988737231549 17.991545836050612 45.019860901093196 0 0 0
9156 0 1 0 13.09742658678669 16.302994663173557 41.99219092789682 0 0 0
8357 2786 2 0.5897 21.307110594676725 22.974692391722893 41.713592789389594 0 0 0
7404 2468 2 0.5897 14.950145249716789 23.238904991886987 32.051863011257076 0 0 0
4167 1389 2 0.5897 20.399081626348668 20.951051704671237 46.35100437676775 0 0 0
4166 1389 2 0.5897 21.06760540113809 20.92273329476816 44.99300239912879 0 0 0
4165 1389 3 -1.1794 20.340579248439703 21.32216906194541 45.47061735017716 0 0 0
4164 1388 2 0.5897 17.69049864685037 21.912036757418846 45.46836348248335 0 0 0
4163 1388 2 0.5897 18.38876444825279 20.581164223394584 45.28643340402353 0 0 0
4162 1388 3 -1.1794 17.560299487241807 21.030433900583898 45.11899641470545 0 0 0
3558 1186 2 0.5897 17.650512721367246 18.1745419176762 40.16025391012819 0 0 0
3561 1187 2 0.5897 20.6118003151858 17.67007038493108 39.59391734988316 0 0 0
3605 1202 2 0.5897 20.14240440549841 20.72185626668998 40.00089712453917 0 0 0
3846 1282 2 0.5897 15.977467709965746 18.4635898081377 42.24484537005195 0 0 0
3847 1283 3 -1.1794 17.83244820250061 17.853196378873704 41.99599631133749 0 0 0
3848 1283 2 0.5897 18.04534019576626 18.014812044034365 42.91512055066516 0 0 0
3849 1283 2 0.5897 18.125682951484514 16.956198335150763 41.83587205466556 0 0 0
3850 1284 3 -1.1794 20.540974158242634 18.361354363187605 41.43416533726837 0 0 0
3851 1284 2 0.5897 19.68215789779445 18.562746901660912 41.805794290243625 0 0 0
3852 1284 2 0.5897 20.823918820554837 17.572837453889626 41.89721725103702 0 0 0
3880 1294 3 -1.1794 18.522239688187632 20.6133465842975 42.35339142533675 0 0 0
3881 1294 2 0.5897 17.800022131311735 20.0348542832459 42.10848236096582 0 0 0
3882 1294 2 0.5897 18.16905333784283 21.15143078872586 43.06188058910877 0 0 0
3883 1295 3 -1.1794 21.38251126527856 21.125149217572147 41.52136649692334 0 0 0
3884 1295 2 0.5897 20.84265770858388 20.442413456415853 41.91969150400838 0 0 0
3885 1295 2 0.5897 22.276534181140292 20.90958578581259 41.786861653075036 0 0 0
4120 1374 3 -1.1794 18.031930276693807 18.07648788079652 44.68188031473113 0 0 0
4121 1374 2 0.5897 18.252913815510045 17.21533105351653 45.03657325949773 0 0 0
4122 1374 2 0.5897 17.093986639164978 18.170943855052684 44.84792763466299 0 0 0
8685 2895 2 0.5897 21.05984605711693 23.305414290753077 45.13583153171275 0 0 0
9138 0 1 0 21.98536209938763 18.492795571796098 44.58844540498845 0 0 0
8365 2789 3 -1.1794 30.541996763704685 23.129796744001016 41.08460134430055 0 0 0
3610 1204 3 -1.1794 27.37354889266646 21.077868537941125 39.12330335226597 0 0 0
3855 1285 2 0.5897 24.20641015418138 16.25788449204005 42.74500234186548 0 0 0
4170 1390 2 0.5897 27.14094401825607 21.278434668899866 44.468783169939776 0 0 0
4169 1390 2 0.5897 26.954894683558827 20.506635623086922 45.75781679639307 0 0 0
4168 1390 3 -1.1794 26.639324961617188 21.27615573859082 45.28401653497446 0 0 0
3570 1190 2 0.5897 29.888186997400574 17.458591494844985 39.543937534012485 0 0 0
3612 1204 2 0.5897 27.47459238837794 20.13450452765783 39.250135866709456 0 0 0
3853 1285 3 -1.1794 24.39656551997908 16.251710778472162 41.806900566831445 0 0 0
3854 1285 2 0.5897 25.317766660432806 16.50477953708096 41.747091935038235 0 0 0
3856 1286 3 -1.1794 26.38947818853478 18.360217806246617 42.63313778576354 0 0 0
3857 1286 2 0.5897 27.21225307091373 18.111459095573842 42.21195793310701 0 0 0
3858 1286 2 0.5897 26.28338852669899 19.28808485224657 42.42328161119801 0 0 0
3859 1287 3 -1.1794 29.16346747829715 17.94395747627007 41.927496480639576 0 0 0
3860 1287 2 0.5897 29.25649011745212 16.995163080785602 41.841660232934274 0 0 0
3861 1287 2 0.5897 29.46229958082489 18.13493541323218 42.81657391507161 0 0 0
3886 1296 3 -1.1794 23.732084334875072 21.60641982036461 43.78788589753626 0 0 0
3887 1296 2 0.5897 23.946390930275477 22.463124746865414 43.41861337888842 0 0 0
3888 1296 2 0.5897 24.578748515087533 21.230078777741063 44.02821742664897 0 0 0
3889 1297 3 -1.1794 26.985688778557225 21.069638607044393 42.0870291951144 0 0 0
3890 1297 2 0.5897 27.917189459409755 21.211544845125516 42.255555156576335 0 0 0
3891 1297 2 0.5897 26.89696754174073 21.160002618971443 41.138243253304545 0 0 0
3892 1298 3 -1.1794 29.53985009700358 21.16353259340756 42.97763224342399 0 0 0
3893 1298 2 0.5897 29.70037999319948 20.220370543852567 42.94750539453856 0 0 0
3894 1298 2 0.5897 30.142875070113313 21.530380581023394 42.33109034450148 0 0 0
4123 1375 3 -1.1794 24.688405276111144 17.16483361614994 46.318786347546144 0 0 0
4124 1375 2 0.5897 25.368965952590347 17.827681134284937 46.2017280941407 0 0 0
8021 2674 2 0.5897 3.378701300518078 23.478546315042163 39.66160356835759 0 0 0
4126 1376 3 -1.1794 27.085562235231848 18.229619818592347 45.311286327747375 0 0 0
4127 1376 2 0.5897 26.754011898499684 18.54314204207562 44.46985296592275 0 0 0
4128 1376 2 0.5897 27.088313116318375 17.276062115149674 45.22790729316926 0 0 0
4129 1377 3 -1.1794 30.076926381699856 18.03927067497714 44.59225340748001 0 0 0
4130 1377 2 0.5897 30.756953734728338 18.3229114112128 45.20327138540553 0 0 0
4131 1377 2 0.5897 29.261393276039502 18.11873600322477 45.08704971893991 0 0 0
4141 1381 3 -1.1794 42.24930065518085 18.116613889144713 45.1053980852107 0 0 0
4139 1380 2 0.5897 39.37553525264538 18.669717877320068 44.250953797544874 0 0 0
8691 2897 2 0.5897 26.61661063057391 23.17635725490086 45.66076303648596 0 0 0
9111 0 1 0 30.924394896554524 19.955609178672532 40.17605299396716 0 0 0
9116 0 1 0 24.355305599128545 19.936322523089128 40.74124417705997 0 0 0
8372 2791 2 0.5897 35.64922029799685 22.995854331927536 42.261551877586435 0 0 0
3827 1276 2 0.5897 38.619913406704406 16.058871690094932 41.66993791012676 0 0 0
4179 1393 2 0.5897 38.640922832313926 21.470774137869626 46.27387895378854 0 0 0
4178 1393 2 0.5897 39.03194590455422 20.649848763148658 45.06347501678071 0 0 0
4177 1393 3 -1.1794 38.58504244819993 21.457014822840677 45.318410525785225 0 0 0
4176 1392 2 0.5897 35.65357754556992 22.074343363762296 44.893965016786375 0 0 0
4175 1392 2 0.5897 36.235644003947314 20.708566292878828 45.19018593752218 0 0 0
4174 1392 3 -1.1794 35.507195435510255 21.140375172016682 44.7439397902712 0 0 0
4173 1391 2 0.5897 33.69695429233816 21.117516867731716 45.639696538808636 0 0 0
4172 1391 2 0.5897 32.49491725767822 20.37578629863895 45.094867803500534 0 0 0
4171 1391 3 -1.1794 32.79371274853609 21.248307636779963 45.35111091494658 0 0 0
3572 1191 2 0.5897 32.980438254189956 17.921835317274994 39.99292567523496 0 0 0
3579 1193 2 0.5897 38.64221881433197 16.86910321239081 39.15230526988653 0 0 0
3862 1288 3 -1.1794 33.08429790285736 18.083917032690337 41.77833021604248 0 0 0
3863 1288 2 0.5897 32.53172113238343 17.482580180463824 42.27761445435938 0 0 0
3864 1288 2 0.5897 32.98152605830252 18.926960686901158 42.2198585902342 0 0 0
3865 1289 3 -1.1794 35.709963103269615 18.29578245612214 42.09475721266176 0 0 0
3866 1289 2 0.5897 34.757648423622854 18.239400274578646 42.016337000185224 0 0 0
3867 1289 2 0.5897 36.01354158708867 17.394610386398252 41.98539139183909 0 0 0
3868 1290 3 -1.1794 39.02395666494174 18.392750199468264 42.46225042814183 0 0 0
3870 1290 2 0.5897 38.39853687081427 18.50955758249982 41.747101392931974 0 0 0
3895 1299 3 -1.1794 33.140435390575774 20.553007605383687 42.685096322641094 0 0 0
3896 1299 2 0.5897 33.94344050302347 20.690799912561648 42.18267311334923 0 0 0
3897 1299 2 0.5897 33.2845313088372 21.02876804515927 43.50309438845355 0 0 0
3898 1300 3 -1.1794 35.81072276267762 21.161282970862924 41.85555762326626 0 0 0
3899 1300 2 0.5897 35.93313872877613 20.25357083328025 41.577520080031356 0 0 0
3900 1300 2 0.5897 35.916096870899544 21.13724414686361 42.806636123016325 0 0 0
4132 1378 3 -1.1794 32.76020957087544 18.253634146244707 45.27165851699336 0 0 0
4133 1378 2 0.5897 32.4418795374161 17.350961452543004 45.28059504223552 0 0 0
4134 1378 2 0.5897 33.6926983044253 18.17727207152328 45.06950644442466 0 0 0
4135 1379 3 -1.1794 35.52673980329825 17.98389463403089 44.78128096163938 0 0 0
4136 1379 2 0.5897 35.677309556841344 18.034658677095116 43.83736059082122 0 0 0
4137 1379 2 0.5897 35.697538444677896 17.068442125940503 45.002656708591445 0 0 0
4140 1380 2 0.5897 38.36751829218743 18.72994541761551 45.37885878932244 0 0 0
2201 734 2 0.5897 20.447225122176636 22.537199619986758 23.588674125910067 0 0 0
8694 2898 2 0.5897 32.60042518675603 22.92388408535603 44.77030895920127 0 0 0
8700 2900 2 0.5897 38.93269930872207 23.44219080270924 44.650878566511 0 0 0
9139 0 1 0 39.069317591661274 21.1607769528187 40.53230606409835 0 0 0
8020 2674 3 -1.1794 2.5455089279579504 23.195995703817594 39.28452600537134 0 0 0
4146 1382 2 0.5897 44.161967997390555 18.288281599635962 44.880607444848785 0 0 0
3903 1301 2 0.5897 42.22807932414266 20.86821646473026 42.57215212310142 0 0 0
8701 2901 3 -1.1794 41.05518350936686 23.10841781645182 46.09134978094394 0 0 0
4145 1382 2 0.5897 45.49250246523264 17.60041316634405 44.66058415035438 0 0 0
4144 1382 3 -1.1794 45.083824651022454 18.465363308600764 44.69337966770627 0 0 0
9143 0 1 0 40.247944374211066 15.769223898741174 43.96860248017694 0 0 0
4138 1380 3 -1.1794 39.30289452657436 18.8149841762755 45.194273950587494 0 0 0
4185 1395 2 0.5897 44.641572656885074 20.821623709384134 46.35098627393708 0 0 0
4184 1395 2 0.5897 44.94660486314655 20.299465763739764 44.96310960744803 0 0 0
4183 1395 3 -1.1794 44.73913570031516 21.102401224647764 45.44110864954046 0 0 0
4182 1394 2 0.5897 41.70254475967987 21.507606158618042 44.84314452644595 0 0 0
2150 717 2 0.5897 8.885277373204763 16.872292267932696 23.746177376053744 0 0 0
1970 657 2 0.5897 23.91045192714685 3.0455892302439094 23.845716719293044 0 0 0
6454 2152 3 -1.1794 6.218053625866671 23.182263383612316 23.650377117278765 0 0 0
7704 2568 2 0.5897 1.552497366370391 23.274453513681575 36.45072401260875 0 0 0
6800 2267 2 0.5897 42.39893546644549 23.499226996164076 26.45836239000823 0 0 0
7716 2572 2 0.5897 15.235594124165846 23.3463470789928 36.27591250472336 0 0 0
8039 2680 2 0.5897 22.062813462797845 23.486577586916965 38.50689417059513 0 0 0
7403 2468 2 0.5897 16.438537888410846 23.398486410784674 32.27795231077256 0 0 0
7718 2573 2 0.5897 17.599656721425216 23.490915068392642 34.75578533641017 0 0 0
2204 735 2 0.5897 24.859687282148975 20.341131375633267 23.56894653728365 0 0 0
2099 700 2 0.5897 41.665783606497705 11.585307052223799 23.723004850088543 0 0 0
1964 655 2 0.5897 15.46501493189652 2.344112740412541 23.942297143320907 0 0 0
2066 689 2 0.5897 6.339967045054277 11.44120431562398 23.56657713498237 0 0 0
4186 1396 3 -1.1794 3.521980837090426 24.15407744451297 3.1980147887958785 0 0 0
4187 1396 2 0.5897 3.0990138282781103 24.74455268577918 2.5745798820505224 0 0 0
4189 1397 3 -1.1794 5.586445288695558 24.070709926578655 1.2396223810479425 0 0 0
4191 1397 2 0.5897 4.927326497094084 24.162973824802464 1.9275770736421651 0 0 0
4225 1409 3 -1.1794 2.646299775461599 26.615819158995137 1.9759280129736903 0 0 0
4226 1409 2 0.5897 3.4982143270506376 27.051024533748816 2.008635027942901 0 0 0
4227 1409 2 0.5897 2.3045997312584623 26.68989830525961 2.8669865014630553 0 0 0
4228 1410 3 -1.1794 5.265248464447602 27.628252248816203 2.134660033952019 0 0 0
4229 1410 2 0.5897 5.750117510722975 26.82006279123257 1.9674356154180308 0 0 0
4230 1410 2 0.5897 5.356035787579667 27.772048578576 3.0766327242198024 0 0 0
4255 1419 3 -1.1794 1.4822876879916969 29.17573786089636 0.8970773600665612 0 0 0
4256 1419 2 0.5897 1.7046823517272884 28.47571475676416 1.5108691301085362 0 0 0
4257 1419 2 0.5897 1.4513652668023291 29.966379712567978 1.435743433262261 0 0 0
4258 1420 3 -1.1794 6.759683734199737 29.899426235806384 2.664721594379194 0 0 0
4259 1420 2 0.5897 6.268852412485249 29.14764032797002 2.33285494919009 0 0 0
4260 1420 2 0.5897 6.665808947761291 29.846419187957718 3.61583209719299 0 0 0
4504 1502 3 -1.1794 1.7504256441422867 24.297605253467477 5.3067077324308976 0 0 0
4505 1502 2 0.5897 2.4270511574439073 24.241722448724957 4.631958226656967 0 0 0
8768 2923 2 0.5897 21.612036393844868 30.662390528600074 0.9244759620662352 0 0 1
4507 1503 3 -1.1794 6.497091693175766 23.87824457140235 6.4128275480889405 0 0 0
4508 1503 2 0.5897 6.345620898351023 23.950937005144382 7.35516735715769 0 0 0
4509 1503 2 0.5897 7.445301555857115 23.964945479245543 6.31478212387563 0 0 0
4549 1517 3 -1.1794 2.1122675354290994 27.31590093988957 4.606027743290108 0 0 0
4550 1517 2 0.5897 2.7335813756030434 27.51263972832949 5.307094788455787 0 0 0
4551 1517 2 0.5897 1.7610496605902488 26.454449611595166 4.83137292525579 0 0 0
4552 1518 3 -1.1794 7.091016327556006 27.342209318791305 6.99888154816966 0 0 0
4553 1518 2 0.5897 7.1948272380424445 26.528359205091714 6.505826647367267 0 0 0
4554 1518 2 0.5897 6.721189824318439 27.959621509208723 6.3678011773006045 0 0 0
4588 1530 3 -1.1794 3.2786604972574036 30.096383865405787 6.697315971818358 0 0 0
4589 1530 2 0.5897 3.6380883363701426 30.976102631915374 6.582693168819751 0 0 0
4590 1530 2 0.5897 2.587201347444379 30.031937341025916 6.038557487642609 0 0 0
4591 1531 3 -1.1794 6.29688343285034 29.16996632846199 5.262496482064189 0 0 0
4592 1531 2 0.5897 7.189134862543242 29.45877476317677 5.45409234708917 0 0 0
4593 1531 2 0.5897 5.743921380417621 29.70546626533853 5.8314469739834145 0 0 0
9196 0 1 0 3.5853727560004445 30.87671776527953 3.456544664863668 0 0 0
9206 0 1 0 3.926843967913604 26.185118564211834 7.102106615395377 0 0 0
9217 0 1 0 0.33614705903443093 28.78524923017107 7.403281871114595 0 0 0
9177 0 1 0 7.466612756789772 25.879731161425774 3.8825336516437674 0 0 0
9302 0 1 0 27.91004705619064 28.581914601745897 0.3856028917141366 0 0 1
4192 1398 3 -1.1794 9.483758287729145 23.73878455788067 1.4065528478112788 0 0 0
4193 1398 2 0.5897 10.289627021772674 23.794213533496386 1.920105461571665 0 0 0
4195 1399 3 -1.1794 11.798366408382837 24.398742703515875 3.0195648628213547 0 0 0
4196 1399 2 0.5897 12.734344164255322 24.375125841876706 2.8205177406830897 0 0 0
4197 1399 2 0.5897 11.755436972892552 24.368767614437697 3.975331790534657 0 0 0
4198 1400 3 -1.1794 14.544704798954148 24.240326845746598 2.568540386919716 0 0 0
6037 2013 3 -1.1794 45.04239711729719 39.39205222570611 17.761536149402072 0 0 0
4200 1400 2 0.5897 14.905527033918615 24.42503720567281 3.4356743236545286 0 0 0
4231 1411 3 -1.1794 10.0440684356741 27.540602574278648 2.1138393694469233 0 0 0
4232 1411 2 0.5897 9.98019563008757 26.86007566108297 1.4437383795213727 0 0 0
4233 1411 2 0.5897 10.65807636721755 27.18687755760095 2.757349231606339 0 0 0
4261 1421 3 -1.1794 9.582698519395018 30.316124028641518 2.4495375019741 0 0 0
4262 1421 2 0.5897 9.697546529602176 29.37843980265584 2.29529692267129 0 0 0
4263 1421 2 0.5897 8.634409427914184 30.436921308586154 2.498401847309457 0 0 0
4264 1422 3 -1.1794 12.325004309790804 29.52591513686776 2.437088043933858 0 0 0
4265 1422 2 0.5897 12.180486541879208 28.726423770004345 1.9309654525983544 0 0 0
4266 1422 2 0.5897 11.486758035968071 29.986750892163805 2.4023590269262876 0 0 0
4267 1423 3 -1.1794 15.05288006682905 29.871211054420446 3.1562728427317777 0 0 0
4268 1423 2 0.5897 15.328353731525258 29.161253689699617 3.7361923717752834 0 0 0
4269 1423 2 0.5897 14.102591191773397 29.77493989687717 3.093704500285464 0 0 0
4510 1504 3 -1.1794 9.12113878923977 24.178491803932346 6.420704043367853 0 0 0
4511 1504 2 0.5897 9.423841088861957 23.797665745111725 5.596340491088229 0 0 0
4513 1505 3 -1.1794 12.06557541958051 24.385872964386056 5.777100785451497 0 0 0
4514 1505 2 0.5897 12.90441027771127 23.931910604314574 5.696438554646694 0 0 0
4515 1505 2 0.5897 11.913952776259862 24.44411403594558 6.72041976964167 0 0 0
4516 1506 3 -1.1794 14.95517980036612 23.918604906517324 5.341615240851879 0 0 0
4517 1506 2 0.5897 15.87156368705598 23.655122059357932 5.2576553972267694 0 0 0
4518 1506 2 0.5897 14.82852742832602 24.050560219699495 6.2811783501344065 0 0 0
4555 1519 3 -1.1794 10.062953954346172 26.663759206135133 6.434025753971426 0 0 0
4556 1519 2 0.5897 9.681215832127275 25.793013113311005 6.32307915484665 0 0 0
4557 1519 2 0.5897 9.365181599787023 27.18246800889591 6.8343840529654605 0 0 0
4558 1520 3 -1.1794 12.71875345400868 27.33884473651498 6.033649971378638 0 0 0
4559 1520 2 0.5897 13.378555280864123 26.689208432414375 6.276273344294281 0 0 0
4560 1520 2 0.5897 11.887897184358795 26.951434536541765 6.309011787089361 0 0 0
4594 1532 3 -1.1794 8.848586072624315 30.536938327310214 5.81861062173834 0 0 0
4595 1532 2 0.5897 9.762580720489344 30.419190167932626 5.559803647237398 0 0 0
4596 1532 2 0.5897 8.82598108837362 30.283921124093073 6.741488307364704 0 0 0
4597 1533 3 -1.1794 11.578602483148204 30.174994015136377 5.989861979541449 0 0 0
4598 1533 2 0.5897 11.777265526419933 29.3693023934638 5.512759460436104 0 0 0
4599 1533 2 0.5897 11.633939615315665 29.927231830164907 6.912783814685004 0 0 0
4600 1534 3 -1.1794 15.143296770151652 29.609136118030094 6.366224619500702 0 0 0
4601 1534 2 0.5897 15.739654833743405 30.054160355722757 5.764109573781833 0 0 0
4602 1534 2 0.5897 15.393146588611064 28.686631516943883 6.313375232196727 0 0 0
4201 1401 3 -1.1794 18.525212584027017 24.38215587653463 2.4819346535521727 0 0 0
5463 1821 2 0.5897 9.016296003302667 23.88646487264671 16.39836722907359 0 0 0
4203 1401 2 0.5897 19.479892983130053 24.380761094227292 2.5513278129370107 0 0 0
4205 1402 2 0.5897 23.732398459276112 23.732514403722483 2.8589797661818546 0 0 0
4234 1412 3 -1.1794 18.158850247097455 26.92021043750081 3.49142148814293 0 0 0
4235 1412 2 0.5897 17.91018859063024 27.453663850406066 2.7365528337651264 0 0 0
4236 1412 2 0.5897 18.12567615197484 26.0192194215758 3.169945865334847 0 0 0
4237 1413 3 -1.1794 20.726176884916192 26.616853341469614 2.8246895534387275 0 0 0
4238 1413 2 0.5897 20.896594629845595 27.472271428691005 2.4304186623425235 0 0 0
4239 1413 2 0.5897 19.864901448088325 26.707780431384307 3.232327574447565 0 0 0
4242 1414 2 0.5897 23.22226595550874 26.823451395333265 2.54546850765034 0 0 0
4270 1424 3 -1.1794 17.80819876373127 30.579644928696542 2.8381252494397082 0 0 0
4271 1424 2 0.5897 17.87063119697983 30.440210715019823 3.7830549761204195 0 0 0
4272 1424 2 0.5897 16.882865682520443 30.441616762825998 2.635791916869756 0 0 0
4273 1425 3 -1.1794 21.332237018726413 30.12921149858079 2.3399600139848675 0 0 0
4274 1425 2 0.5897 22.26251485904294 29.93505449747861 2.4544943206342693 0 0 0
4275 1425 2 0.5897 21.0407731786806 30.424666198648115 3.202506944264007 0 0 0
6746 2249 2 0.5897 21.69829244808158 44.713451861251876 23.425322436635593 0 0 0
4520 1507 2 0.5897 18.233518339636248 23.63016920156582 4.702775468618124 0 0 0
4521 1507 2 0.5897 17.841550726600605 23.979918503521265 6.122610698667427 0 0 0
4522 1508 3 -1.1794 20.385904679252214 24.430221509640102 5.6325465218610855 0 0 0
4523 1508 2 0.5897 20.507262296765454 24.77395904232753 6.517616613322856 0 0 0
4561 1521 3 -1.1794 17.018150077988185 27.645383942979723 6.00251374158566 0 0 0
4562 1521 2 0.5897 17.551230358923185 27.257754597007708 5.3083939785166105 0 0 0
4563 1521 2 0.5897 17.494575158173824 27.448821778293254 6.80912118853335 0 0 0
4566 1522 2 0.5897 22.8511615794981 26.520212840709984 5.712562150621862 0 0 0
4603 1535 3 -1.1794 17.96497023965455 30.151950453066707 5.419440139568178 0 0 0
4604 1535 2 0.5897 17.888269008942732 30.653391946046234 6.231169901042036 0 0 0
4605 1535 2 0.5897 17.66500468107257 29.27297678349794 5.651081764612746 0 0 0
4606 1536 3 -1.1794 20.84802794844005 30.5846496723633 5.075485181563945 0 0 0
4607 1536 2 0.5897 20.043093241719422 30.07767759518046 5.181748008020075 0 0 0
4608 1536 2 0.5897 21.550846424528423 29.957713246036956 5.246453791590629 0 0 0
4278 1426 2 0.5897 24.238804526391117 29.07316055436159 2.1874673307957964 0 0 0
4609 1537 3 -1.1794 22.835086121648974 29.290648271531136 6.500793501225229 0 0 0
9260 0 1 0 19.058590660725038 28.669363595946947 0.49876488367245675 0 0 1
9311 0 1 0 16.015815622361874 26.458806439957275 0.6606704958851903 0 0 1
4204 1402 3 -1.1794 24.033231833865806 24.54943082078237 3.256948209667652 0 0 0
4206 1402 2 0.5897 24.862908372551036 24.738605030819667 2.81867662989004 0 0 0
4207 1403 3 -1.1794 29.793478991696116 24.49765374847492 2.7650798948131046 0 0 0
4208 1403 2 0.5897 30.70381164880973 24.76304942112889 2.8958158921367283 0 0 0
4240 1414 3 -1.1794 23.88569673464116 27.388535943570098 2.149525179109884 0 0 0
4241 1414 2 0.5897 24.602583448044978 26.79559268481355 1.9243060668439922 0 0 0
4243 1415 3 -1.1794 27.136403238436873 25.661333942960475 2.017941329804399 0 0 0
4244 1415 2 0.5897 27.576212211209477 25.530084953924494 2.8579259613589043 0 0 0
4245 1415 2 0.5897 27.65908586605904 25.159606883047974 1.392397652219362 0 0 0
4276 1426 3 -1.1794 24.059707886356154 30.013117996751912 2.2126920623648236 0 0 0
4277 1426 2 0.5897 24.877272882626933 30.420944920771035 1.9272161120532605 0 0 0
4279 1427 3 -1.1794 26.970485831290816 31.030068266528573 2.3651764250451843 0 0 0
4280 1427 2 0.5897 27.82449365176979 30.919154187192543 1.9473235131869369 0 0 0
4281 1427 2 0.5897 27.10706959445292 30.746844397511193 3.269256703958747 0 0 0
4282 1428 3 -1.1794 29.913429506252168 30.431306375915785 2.3726426118179105 0 0 0
4283 1428 2 0.5897 29.574343406310295 29.838310627196414 3.0431711702816235 0 0 0
4284 1428 2 0.5897 30.864012207250685 30.395584105661666 2.4791712949470726 0 0 0
4525 1509 3 -1.1794 24.23565718362773 23.808128667375207 5.92211926310031 0 0 0
4526 1509 2 0.5897 24.060007511810355 24.049407429481754 5.01263388927667 0 0 0
4528 1510 3 -1.1794 27.203003107079788 24.248503602793374 5.573712379560569 0 0 0
4529 1510 2 0.5897 27.49900907098219 23.78507180788248 6.3571943828275 0 0 0
4531 1511 3 -1.1794 30.07564497931083 23.847000245674053 5.875078799103013 0 0 0
4532 1511 2 0.5897 29.69936021625319 24.592176050284795 5.4067250484055105 0 0 0
4564 1522 3 -1.1794 23.730932497266707 26.66067238665911 6.062571703144814 0 0 0
4565 1522 2 0.5897 24.07447291982366 25.77933526753816 6.209054872207377 0 0 0
4567 1523 3 -1.1794 27.806242311204848 26.51488997601594 7.0157895359223845 0 0 0
4568 1523 2 0.5897 27.425496937120517 25.840124327121366 6.453688569494891 0 0 0
4569 1523 2 0.5897 27.19531766578848 27.249392822882083 6.956556626998537 0 0 0
4570 1524 3 -1.1794 30.165345193078636 26.7076683487456 5.222190099155818 0 0 0
4571 1524 2 0.5897 31.088520373986437 26.9554249393683 5.273142261553879 0 0 0
4572 1524 2 0.5897 29.960227642376577 26.365815606172294 6.09241727994721 0 0 0
4610 1537 2 0.5897 23.21613452104881 28.425122099005318 6.352809408603947 0 0 0
4611 1537 2 0.5897 23.36132427622294 29.667126328440744 7.206180048201374 0 0 0
4612 1538 3 -1.1794 27.511295055364048 29.93095045263179 7.046467518603741 0 0 0
4613 1538 2 0.5897 28.294134384714585 29.58235562173036 6.619997322740394 0 0 0
4614 1538 2 0.5897 27.31276476750227 30.733757344729817 6.564472486708941 0 0 0
4615 1539 3 -1.1794 29.519097186666066 29.409239402033172 4.953042646801201 0 0 0
4616 1539 2 0.5897 29.335398254873034 28.479461598700812 4.818879283651945 0 0 0
4617 1539 2 0.5897 30.3738099336852 29.425298595089306 5.383670214603021 0 0 0
9236 0 1 0 26.4198784525992 28.202665939277654 4.3435543620918855 0 0 0
4209 1403 2 0.5897 29.846612959689065 23.578051295209566 2.504810606069363 0 0 0
4210 1404 3 -1.1794 32.79553370242127 24.596873940327075 2.8116249123961423 0 0 0
4211 1404 2 0.5897 32.749251066508435 24.278676089037535 3.7132012690299443 0 0 0
4212 1404 2 0.5897 33.72053969288338 24.520866277098186 2.577491125904002 0 0 0
4213 1405 3 -1.1794 35.567765273099106 24.018804137272834 3.000612882779405 0 0 0
4214 1405 2 0.5897 36.426053762229365 24.349140697480543 2.7351877689625073 0 0 0
4215 1405 2 0.5897 35.5427867842577 24.149902098090493 3.9484637570397445 0 0 0
4216 1406 3 -1.1794 38.49818065766459 24.175088506982096 3.190679531579773 0 0 0
4218 1406 2 0.5897 38.727708908817135 24.48113231225054 4.068111242142404 0 0 0
4246 1416 3 -1.1794 32.934684244136605 27.621728704939372 2.7647539335240494 0 0 0
4247 1416 2 0.5897 33.760165847727464 27.63688939431694 2.280417127195725 0 0 0
4248 1416 2 0.5897 32.59824703730882 26.73463142501387 2.637867053154474 0 0 0
4249 1417 3 -1.1794 35.656266247825705 27.418309304800385 2.3667978729926333 0 0 0
4250 1417 2 0.5897 35.4177244486634 27.278403459046334 3.283179907824859 0 0 0
4251 1417 2 0.5897 36.16545495434575 28.228819795101145 2.3724093064406 0 0 0
4285 1429 3 -1.1794 32.56978312225816 30.51703986447255 3.1208972963515738 0 0 0
4286 1429 2 0.5897 32.88464396422002 29.63054476890785 2.944202737452176 0 0 0
4287 1429 2 0.5897 32.68369514503634 30.62850235701978 4.064736289611115 0 0 0
4288 1430 3 -1.1794 36.4162846797128 29.94838069987961 2.6082964916678524 0 0 0
4289 1430 2 0.5897 36.180769168427595 30.532906387041123 3.32877828488176 0 0 0
4290 1430 2 0.5897 37.373469128509086 29.947732917881464 2.6028760696375346 0 0 0
4291 1431 3 -1.1794 39.139078877649226 30.365515152372428 2.7611109807133256 0 0 0
4293 1431 2 0.5897 39.19049130995868 30.238188838654057 3.708410645207953 0 0 0
5807 1936 2 0.5897 23.90490452850691 23.86159313833351 17.707110548078578 0 0 0
4535 1512 2 0.5897 33.13198028605005 23.810015490781566 6.187547785778412 0 0 0
4536 1512 2 0.5897 31.7720671892642 23.602802478142998 5.555413023852082 0 0 0
4537 1513 3 -1.1794 35.933394017875074 24.362566407494207 5.674131122469328 0 0 0
4538 1513 2 0.5897 36.068495854307926 24.686755373546415 6.564569699784243 0 0 0
6035 2012 2 0.5897 41.88672592622044 39.30587809949869 18.458754812167236 0 0 0
4573 1525 3 -1.1794 32.802175236463604 27.099195513199952 6.022547866885337 0 0 0
4574 1525 2 0.5897 33.25691517228214 27.534454266733203 5.30144198586528 0 0 0
4575 1525 2 0.5897 33.22913012521241 26.24556948850774 6.095104252865791 0 0 0
4576 1526 3 -1.1794 35.81285918648031 27.08409250648952 5.089637561071835 0 0 0
4577 1526 2 0.5897 36.24315010283608 26.229506950555276 5.117298303275943 0 0 0
4578 1526 2 0.5897 35.623295970513574 27.28709863289707 6.005654031696768 0 0 0
4579 1527 3 -1.1794 38.684357574481865 26.95610586214373 6.372030257762526 0 0 0
4581 1527 2 0.5897 39.002453886886585 27.720513422527866 5.89168806900763 0 0 0
4618 1540 3 -1.1794 33.013815594815625 29.801544743978642 5.748567762357641 0 0 0
4619 1540 2 0.5897 33.85624614582927 30.25058600505935 5.67853001361252 0 0 0
4620 1540 2 0.5897 32.87515582596472 29.69692851907539 6.689876172697892 0 0 0
4621 1541 3 -1.1794 35.79843827976038 29.88135308162525 5.697742986526895 0 0 0
4622 1541 2 0.5897 35.67907807361975 29.738786115541846 6.636711427402946 0 0 0
4623 1541 2 0.5897 35.638974200928864 29.024190338833318 5.302678931791714 0 0 0
4624 1542 3 -1.1794 39.14627528741234 29.48680547346964 5.402125994148365 0 0 0
4626 1542 2 0.5897 38.60817425715484 29.58809642555675 6.187249725010807 0 0 0
4540 1514 3 -1.1794 39.1967058538013 24.26169749852126 5.873365205102686 0 0 0
4541 1514 2 0.5897 39.11699174003926 24.22977720431391 6.826705977078119 0 0 0
4580 1527 2 0.5897 39.033585844707275 26.206934159157832 5.889315474451155 0 0 0
4219 1407 3 -1.1794 41.842680832700196 23.809198022187765 2.760639109801243 0 0 0
4221 1407 2 0.5897 42.00972194997688 24.176114768095566 3.6287988147030648 0 0 0
4222 1408 3 -1.1794 44.4373648410367 24.97603821943837 2.5040156367987407 0 0 0
4223 1408 2 0.5897 43.595920127639914 24.535687081669874 2.6235729884376457 0 0 0
4224 1408 2 0.5897 44.69462471434391 25.24550981672399 3.3857379659790965 0 0 0
4252 1418 3 -1.1794 41.71581185310258 27.116047496310237 3.527268165589012 0 0 0
4253 1418 2 0.5897 41.655310080147046 27.910416434149756 2.9966538806536827 0 0 0
4254 1418 2 0.5897 41.380052089109476 26.422206783616573 2.959745163521286 0 0 0
4292 1431 2 0.5897 39.96222649973086 30.009907157380013 2.426144099552728 0 0 0
4294 1432 3 -1.1794 41.70484087322181 29.61376950625223 2.659973899833698 0 0 0
4295 1432 2 0.5897 42.63917650108437 29.791032132167988 2.551222810468327 0 0 0
4296 1432 2 0.5897 41.535518628213836 29.7793345631719 3.587416659799908 0 0 0
4297 1433 3 -1.1794 44.44508697999743 30.0915164263986 2.4242465047836834 0 0 0
4298 1433 2 0.5897 45.14851550154864 29.457004879741024 2.5614153422725834 0 0 0
4299 1433 2 0.5897 44.79220807695532 30.913359979877082 2.771109856293336 0 0 0
4543 1515 3 -1.1794 42.13239264710689 24.463043404821374 5.341365373050472 0 0 0
4544 1515 2 0.5897 43.04952774455292 24.290966584608604 5.554639913951704 0 0 0
4546 1516 3 -1.1794 44.90213357160043 23.975104565302367 5.847460803150215 0 0 0
4548 1516 2 0.5897 44.9311388965164 23.99309813655868 6.8040520585090185 0 0 0
4582 1528 3 -1.1794 42.14682258756623 27.35441088728856 6.036022984501076 0 0 0
4583 1528 2 0.5897 41.94736209863923 27.151278610539826 5.122138538633526 0 0 0
4584 1528 2 0.5897 41.63535296453915 26.721252593425604 6.539750344939899 0 0 0
4585 1529 3 -1.1794 44.8934818781798 26.833496719081435 5.9152503695895025 0 0 0
4586 1529 2 0.5897 45.0328235961377 25.89767068803834 5.770178407081873 0 0 0
4587 1529 2 0.5897 43.94901619744458 26.953665289083883 5.816370013796076 0 0 0
4625 1542 2 0.5897 40.04300957955208 29.627373433002546 5.706001201878668 0 0 0
4627 1543 3 -1.1794 41.84405414685193 30.09581473779865 5.8842551889626336 0 0 0
4628 1543 2 0.5897 42.04489897503379 29.159931254139916 5.88817669670714 0 0 0
4629 1543 2 0.5897 42.04554179065118 30.388232820747113 6.773145664402727 0 0 0
4545 1515 2 0.5897 41.64281365038853 24.108556186299477 6.083580398124039 0 0 0
4300 1434 3 -1.1794 1.8729236708504782 33.63436543525358 2.16263927330758 0 0 0
4301 1434 2 0.5897 1.7162089928136468 34.57860033953157 2.17230394452984 0 0 0
4302 1434 2 0.5897 2.809708609460143 33.54477010712629 2.337678866573553 0 0 0
4303 1435 3 -1.1794 5.747980377251101 32.94379168442896 1.4443046577327527 0 0 0
4304 1435 2 0.5897 6.636852430894122 33.09744968401817 1.7645058147379398 0 0 0
4305 1435 2 0.5897 5.504081024118758 32.09420426866769 1.8116553069048842 0 0 0
4339 1447 3 -1.1794 2.7914657644020706 36.087652601132184 3.099779316509446 0 0 0
4340 1447 2 0.5897 2.4178027618546816 36.06336716391906 3.9806985249038678 0 0 0
4341 1447 2 0.5897 3.1053486920311335 36.986056411123464 2.996919402408473 0 0 0
4342 1448 3 -1.1794 6.987020738342861 36.03168162959426 1.6794921618435492 0 0 0
4343 1448 2 0.5897 6.621927175656293 36.66051118237104 2.3019979273442086 0 0 0
4344 1448 2 0.5897 6.387808932518681 35.28596160466367 1.712338546192853 0 0 0
4381 1461 3 -1.1794 3.1270031430436576 38.962078590092304 3.1773330206922537 0 0 0
4382 1461 2 0.5897 2.18454155566789 38.80870618898237 3.1104382604893037 0 0 0
4384 1462 3 -1.1794 6.050225893578611 38.27507466697002 3.2442266091599636 0 0 0
4385 1462 2 0.5897 5.257770020282854 38.7885311362332 3.0873569163619803 0 0 0
4630 1544 3 -1.1794 2.484338368781811 32.75285502636178 6.519905781222296 0 0 0
4631 1544 2 0.5897 2.413251555334495 33.60422178212032 6.088219052425736 0 0 0
4632 1544 2 0.5897 2.8323542211661104 32.95272411692039 7.388911044645956 0 0 0
4633 1545 3 -1.1794 5.899664386378672 31.63993615902508 6.522755339351 0 0 0
4634 1545 2 0.5897 5.994730935163175 31.326881075936328 7.422305648463498 0 0 0
4635 1545 2 0.5897 6.707512929711767 32.123544214952645 6.350314556910776 0 0 0
4672 1558 3 -1.1794 2.3294401979546007 35.614043689020804 5.80543578383146 0 0 0
4673 1558 2 0.5897 3.275369094418506 35.47027613268091 5.777480242272461 0 0 0
4674 1558 2 0.5897 2.140577273496547 35.78999936371575 6.727175129947267 0 0 0
4675 1559 3 -1.1794 6.30759371083129 37.50480571819513 6.414159656427608 0 0 0
4676 1559 2 0.5897 5.865095515009109 36.96383498048575 7.068206945336267 0 0 0
4677 1559 2 0.5897 6.9358399019944175 36.91378964956891 5.999143275366988 0 0 0
4714 1572 3 -1.1794 2.936413701159293 39.19669483323042 6.377906609196429 0 0 0
4716 1572 2 0.5897 2.730403139881322 38.54299299135526 5.709725802808539 0 0 0
4719 1573 2 0.5897 5.759908261723936 39.300540632756125 5.883374389384935 0 0 0
9166 0 1 0 5.342332769242472 34.557039828133675 4.656000368569568 0 0 0
9290 0 1 0 4.252705720785835 37.75861474368885 0.3475779265979172 0 0 1
4306 1436 3 -1.1794 8.3035152808752 33.04502529755986 2.6536060416115883 0 0 0
4307 1436 2 0.5897 8.910428219849802 32.36182795538807 2.36877248898924 0 0 0
4308 1436 2 0.5897 8.16918851249749 32.87335005609614 3.5856554659412287 0 0 0
4309 1437 3 -1.1794 14.910134782220073 32.754121810838356 2.617209748577591 0 0 0
4310 1437 2 0.5897 14.532212767837223 31.88294289663978 2.7374360217227776 0 0 0
4311 1437 2 0.5897 14.626749962313442 33.24701008579496 3.3872657575376417 0 0 0
4345 1449 3 -1.1794 9.293095633633179 36.708093464453285 2.7810930699763867 0 0 0
4346 1449 2 0.5897 8.634056426636006 36.18469225122473 2.3250746198006684 0 0 0
4347 1449 2 0.5897 10.127364547423435 36.41772161248266 2.4124272957250636 0 0 0
4348 1450 3 -1.1794 11.798722707273603 36.12676066989071 2.151605431912283 0 0 0
4349 1450 2 0.5897 12.623101575624448 36.207725576649864 1.6719429103707928 0 0 0
4350 1450 2 0.5897 12.062651845918392 36.00610728261385 3.063755565310899 0 0 0
4351 1451 3 -1.1794 15.525144320783648 36.30618032605991 3.1822726666215386 0 0 0
4352 1451 2 0.5897 15.264546940758217 37.19221080931695 2.930733113478541 0 0 0
4389 1463 2 0.5897 9.071525843617982 38.51021826750625 2.7413289315753864 0 0 0
4390 1464 3 -1.1794 14.775903965874404 38.94465261003771 2.7496515636255197 0 0 0
4636 1546 3 -1.1794 8.57211086385517 33.15845304893914 5.660560723184978 0 0 0
4637 1546 2 0.5897 8.92131783665801 33.48200843208978 6.490981282229591 0 0 0
4638 1546 2 0.5897 8.730030733640803 32.21469246818055 5.68524266526932 0 0 0
4639 1547 3 -1.1794 12.410403840948257 32.94572889091563 6.598502545265798 0 0 0
4640 1547 2 0.5897 11.992454541578812 33.57155324468797 6.006983871355022 0 0 0
4641 1547 2 0.5897 12.182917353784951 32.08786219143308 6.23996687245322 0 0 0
4642 1548 3 -1.1794 15.16780263829301 33.158283089487455 5.7573225568871385 0 0 0
4644 1548 2 0.5897 14.501652577968724 33.046111652254744 6.435477863298814 0 0 0
4678 1560 3 -1.1794 8.428829534124494 35.983267713372705 5.433747215597566 0 0 0
4679 1560 2 0.5897 8.807660471274371 36.29722586302701 4.6126812743143 0 0 0
4680 1560 2 0.5897 8.50593003835063 35.03043655298473 5.384755642596178 0 0 0
4681 1561 3 -1.1794 12.465830184668906 35.999763687027475 4.954631903678944 0 0 0
4682 1561 2 0.5897 13.386277326428928 35.78506368328076 5.106001726064703 0 0 0
4683 1561 2 0.5897 12.334053898013995 36.828908700058285 5.414398633100026 0 0 0
4684 1562 3 -1.1794 15.126663599281876 35.8103256708684 5.900429192817044 0 0 0
4685 1562 2 0.5897 15.484646108676975 36.08320460804439 5.05567036395924 0 0 0
4686 1562 2 0.5897 15.080771869781504 34.85585810384726 5.844594552746514 0 0 0
4721 1574 2 0.5897 10.033211747632432 38.89204636762529 5.967596103725686 0 0 0
4722 1574 2 0.5897 8.779929135704801 38.069002533721665 5.758367151303794 0 0 0
4723 1575 3 -1.1794 11.864106363780834 38.490571711827485 5.972649092290688 0 0 0
4724 1575 2 0.5897 12.011338717964064 38.55950823538932 6.915942416456031 0 0 0
9186 0 1 0 11.794690484110783 32.920795384476364 3.2137648919647357 0 0 0
4720 1574 3 -1.1794 9.083020111432502 38.968632342992684 5.88098009685407 0 0 0
4643 1548 2 0.5897 15.996767891390748 33.174899603810175 6.235624696476197 0 0 0
4312 1438 3 -1.1794 17.647547837390146 33.272556442951185 3.1375551651014373 0 0 0
4313 1438 2 0.5897 16.709922589945084 33.35442313869993 2.9632316512904 0 0 0
4314 1438 2 0.5897 17.849548567864396 32.35814043941481 2.9393859600862746 0 0 0
4315 1439 3 -1.1794 20.975883635075895 33.16734972507338 2.7850909596010016 0 0 0
4316 1439 2 0.5897 21.07504038289537 32.39962180054808 2.2220688466458713 0 0 0
4317 1439 2 0.5897 20.175571364596887 32.99854947880902 3.2823219414099944 0 0 0
4353 1451 2 0.5897 16.399846131583818 36.198162642098275 2.808826657787436 0 0 0
4354 1452 3 -1.1794 18.185620314677315 35.87523331405894 3.054848595353401 0 0 0
4355 1452 2 0.5897 18.05295691781022 34.92767429365438 3.0272041133892498 0 0 0
4356 1452 2 0.5897 18.03682116601785 36.111785882297106 3.970344941991191 0 0 0
4357 1453 3 -1.1794 20.81992551910574 36.288284800750155 3.0367339274746086 0 0 0
4358 1453 2 0.5897 21.24375122039565 35.50121766277863 2.694492865281291 0 0 0
4359 1453 2 0.5897 19.882837490688814 36.111682696579095 2.9536096514129566 0 0 0
4392 1464 2 0.5897 15.729260211507391 39.019108870455085 2.792078206901442 0 0 0
4394 1465 2 0.5897 17.70576790913833 39.27903588375596 3.9123935998452453 0 0 0
4397 1466 2 0.5897 20.855020987284497 38.08902598954443 2.7306028400258158 0 0 0
4645 1549 3 -1.1794 17.961975063938233 33.19682193829445 5.8182100121464435 0 0 0
4646 1549 2 0.5897 18.918608212267163 33.16406970576091 5.821707514750267 0 0 0
4647 1549 2 0.5897 17.72110658397599 33.07713634084949 4.899575355184929 0 0 0
4648 1550 3 -1.1794 20.604255376904124 33.14150166465526 5.9871023301983675 0 0 0
4649 1550 2 0.5897 20.632203049203515 33.08218161768358 6.942053605923097 0 0 0
4650 1550 2 0.5897 20.798061623168177 32.25389114080571 5.6857411113713 0 0 0
4687 1563 3 -1.1794 18.2434019493178 35.9270619960007 5.825697622894193 0 0 0
4688 1563 2 0.5897 18.1132677272126 34.97894192450865 5.844810861605233 0 0 0
4689 1563 2 0.5897 17.856937388982143 36.23888816527649 6.644013861708254 0 0 0
4690 1564 3 -1.1794 20.923535812786373 36.2722366350329 5.758372761861761 0 0 0
4691 1564 2 0.5897 21.163987222116166 36.11093252942617 4.846015382877935 0 0 0
4692 1564 2 0.5897 19.980230375149794 36.11279068750555 5.789737536532158 0 0 0
4727 1576 2 0.5897 18.832864577274815 39.18742985971601 5.795988549957991 0 0 0
4728 1576 2 0.5897 17.380862701344782 38.91781971571678 6.128999369254483 0 0 0
4730 1577 2 0.5897 21.127050969462918 39.34707842048473 6.167004641604441 0 0 0
4731 1577 2 0.5897 20.724176553085265 38.02708859798731 5.544739192695077 0 0 0
4651 1551 3 -1.1794 22.8026937640689 34.53867186136868 4.625862386500434 0 0 0
4653 1551 2 0.5897 22.151281587950404 34.38162798590897 5.309405560295524 0 0 0
4695 1565 2 0.5897 24.29523399262828 37.028745872085395 6.296375572981521 0 0 0
4732 1578 3 -1.1794 23.3423032087389 39.02514702501436 5.951870869112744 0 0 0
4729 1577 3 -1.1794 20.522993444200857 38.962815941132 5.531639613201799 0 0 0
9195 0 1 0 30.706179079012575 31.534439285295804 7.161654517271785 0 0 0
4318 1440 3 -1.1794 27.43132706159215 33.707055159006124 3.1957374649232717 0 0 0
4319 1440 2 0.5897 27.042542204194824 32.916153747917754 2.822167809332843 0 0 0
4320 1440 2 0.5897 27.316586435435998 34.37376037117474 2.518558118367625 0 0 0
4321 1441 3 -1.1794 30.178962691438745 33.14250079035211 2.6723514909256756 0 0 0
4322 1441 2 0.5897 30.07954507140384 32.19231196070839 2.613281999000566 0 0 0
4323 1441 2 0.5897 29.28237938695079 33.477650249782734 2.679066325556865 0 0 0
4360 1454 3 -1.1794 24.339734572300138 35.90206966001248 2.7809678866043726 0 0 0
4361 1454 2 0.5897 24.018160833411535 35.34126433476119 3.4868856729645175 0 0 0
4362 1454 2 0.5897 24.245697150154765 36.79228861944389 3.1199363088924064 0 0 0
4363 1455 3 -1.1794 27.10536647874606 35.53610352546309 0.8493932734992197 0 0 0
4364 1455 2 0.5897 27.886619996901373 36.0781925522001 0.9590038453619716 0 0 0
4365 1455 2 0.5897 26.380806039073537 36.10321975335195 1.1132557963934164 0 0 0
4366 1456 3 -1.1794 30.17078189653545 35.990369824897925 1.9820772735251229 0 0 0
4367 1456 2 0.5897 31.05615958542948 36.349414842601895 2.040599869830373 0 0 0
4368 1456 2 0.5897 30.255715283880505 35.090011493491474 2.2957220740069952 0 0 0
4399 1467 3 -1.1794 23.926225380792943 38.62498808750971 3.290802958735776 0 0 0
4400 1467 2 0.5897 24.474723173618766 39.20240471560167 2.7597923581099004 0 0 0
6155 2052 2 0.5897 42.24702627251082 23.533359635719577 20.695070112060243 0 0 0
4404 1468 2 0.5897 27.244639639079406 39.0931843544299 1.1132325346104333 0 0 0
4406 1469 2 0.5897 29.4212999313382 37.96538982748668 2.0103639015199795 0 0 0
4652 1551 2 0.5897 22.46598421425159 34.07112370785031 3.861495151524684 0 0 0
4654 1552 3 -1.1794 27.698340848493697 33.0796707785821 6.457684040182254 0 0 0
4655 1552 2 0.5897 27.857958689795886 33.11757959736266 5.5146480243453695 0 0 0
4656 1552 2 0.5897 27.379743448795015 33.95385006667513 6.682490942694246 0 0 0
4693 1565 3 -1.1794 24.21766023787274 36.1053061427015 6.536112312618066 0 0 0
4694 1565 2 0.5897 23.700893506166583 35.71671630747303 5.830291706060013 0 0 0
4696 1566 3 -1.1794 26.93622821998831 35.756500364595496 7.183515804607807 0 0 0
4697 1566 2 0.5897 26.02975327683515 35.86697783196474 6.896584117242424 0 0 0
4698 1566 2 0.5897 27.44994754683955 36.267185644477095 6.557796342461297 0 0 0
4734 1578 2 0.5897 23.340832954074212 38.68088570954542 5.058722088088487 0 0 0
4740 1580 2 0.5897 28.989808208952027 39.620376888499074 7.147590363497926 0 0 0
9197 0 1 0 24.985219330527013 31.848016978004107 5.043109066143718 0 0 0
9200 0 1 0 30.13334912187022 35.08032503670219 5.457595301146456 0 0 0
9202 0 1 0 27.32055161166791 37.135454292077185 3.9846510872842544 0 0 0
9223 0 1 0 24.805004727279865 32.94345118281487 0.8030809619093344 0 0 0
4405 1469 3 -1.1794 29.077011908009677 38.82460064443488 1.7665300880283163 0 0 0
4324 1442 3 -1.1794 33.10941130388908 33.3917765466479 2.6986099861383788 0 0 0
4325 1442 2 0.5897 34.04187346481634 33.39211350231569 2.4823997250268857 0 0 0
4326 1442 2 0.5897 32.742710749709865 32.67678287133059 2.178468856106896 0 0 0
4327 1443 3 -1.1794 35.99982211437148 33.431965914246135 2.2664923385894467 0 0 0
4328 1443 2 0.5897 36.9374885042762 33.541816663578004 2.1085480376670223 0 0 0
4329 1443 2 0.5897 35.91634783587393 33.424307671465854 3.2200148951284566 0 0 0
4330 1444 3 -1.1794 39.17039058787046 33.14461472197494 2.196558559235556 0 0 0
4332 1444 2 0.5897 39.10182040569546 32.19319839051869 2.116953487655563 0 0 0
4369 1457 3 -1.1794 32.901839509999654 36.08528876595498 2.2511516047524647 0 0 0
4370 1457 2 0.5897 33.84882039396833 36.19679506999165 2.334969339833663 0 0 0
4371 1457 2 0.5897 32.767044773627006 35.13854766978454 2.292907746639629 0 0 0
4372 1458 3 -1.1794 35.913455173661795 36.263870120526654 2.5219798401044455 0 0 0
4373 1458 2 0.5897 35.77880554064489 35.37048014870467 2.2058220968025783 0 0 0
4374 1458 2 0.5897 36.79283407654889 36.25471183641909 2.8999227318705545 0 0 0
4375 1459 3 -1.1794 38.441898847549936 36.27299386179183 2.9837190884325775 0 0 0
4377 1459 2 0.5897 38.264411977311156 36.079132276171734 3.904126334280608 0 0 0
4410 1470 2 0.5897 33.42706924668966 38.186500338211374 1.7339238764390013 0 0 0
4411 1471 3 -1.1794 35.917476786566034 38.921905687037714 3.2510297441209666 0 0 0
4412 1471 2 0.5897 36.81683950938743 39.24739542706822 3.288915407212614 0 0 0
4657 1553 3 -1.1794 33.11499974013655 33.46127875407085 5.501761958330076 0 0 0
4658 1553 2 0.5897 33.92000950340704 33.95833059914001 5.356397723045961 0 0 0
4659 1553 2 0.5897 32.727661188953356 33.37179300084608 4.631018804565439 0 0 0
4660 1554 3 -1.1794 35.968889358572525 33.57594127907911 5.135024173797484 0 0 0
4661 1554 2 0.5897 35.75513641670779 32.82705693113725 5.691543674181981 0 0 0
4662 1554 2 0.5897 36.31308579739265 34.233576930440705 5.739405772522561 0 0 0
4665 1555 2 0.5897 38.637016507565086 33.240785634858725 5.320722716048269 0 0 0
4699 1567 3 -1.1794 33.826386836017626 36.39420489386559 4.9579021168346165 0 0 0
4700 1567 2 0.5897 33.39819670747407 36.14049006567326 4.140274835046836 0 0 0
4701 1567 2 0.5897 33.41206543059735 35.84748473026717 5.6254860807101315 0 0 0
4702 1568 3 -1.1794 36.48992882059273 36.19366670784581 5.903933895649854 0 0 0
4703 1568 2 0.5897 36.392249680205694 36.460647178974014 6.817943616115589 0 0 0
4704 1568 2 0.5897 35.61876543009418 36.311276925054486 5.525151921151614 0 0 0
4707 1569 2 0.5897 39.66501671416449 36.369605958376845 6.5492210303136815 0 0 0
4742 1581 2 0.5897 33.8663572704321 38.04003863949002 6.0952101834168735 0 0 0
4745 1582 2 0.5897 36.74850618058237 38.21216980525281 6.024577912875065 0 0 0
4748 1583 2 0.5897 38.23544104898421 39.44380131524093 6.3624350073570115 0 0 0
9204 0 1 0 37.8083923654208 31.96947017411173 7.41662813091397 0 0 0
4331 1444 2 0.5897 39.18487775727486 33.306084726049136 3.139929883964443 0 0 0
4376 1459 2 0.5897 38.953509881886596 35.525099897498606 2.675269778187943 0 0 0
9234 0 1 0 31.316014865033775 38.12208113966662 4.623469078016027 0 0 0
4413 1471 2 0.5897 35.987659917598535 38.07306997202312 2.8142398880345585 0 0 0
4415 1472 2 0.5897 38.83249955428296 38.037131651221785 3.099628101926379 0 0 0
4741 1581 3 -1.1794 33.98054016003828 38.861245983607866 6.573555042220976 0 0 0
4663 1555 3 -1.1794 39.33529928096222 33.746814186458415 4.905309523579794 0 0 0
4705 1569 3 -1.1794 39.74212575125951 36.465541186318696 5.599967368953035 0 0 0
4333 1445 3 -1.1794 42.2684522345529 32.799274644700866 3.5902102304911896 0 0 0
4334 1445 2 0.5897 41.662139005990824 32.69995829011061 2.8562126635544773 0 0 0
4335 1445 2 0.5897 43.131023706441816 32.62309361267834 3.214493441900443 0 0 0
4336 1446 3 -1.1794 45.0667745398349 32.5743340809428 3.189174328035369 0 0 0
4337 1446 2 0.5897 45.852724624178634 33.10791708706233 3.0716860749255863 0 0 0
4338 1446 2 0.5897 44.86642768063758 32.64443907001498 4.122543673662517 0 0 0
4378 1460 3 -1.1794 45.081659154464944 36.32054127046831 2.8352303703461432 0 0 0
4379 1460 2 0.5897 44.129777787528425 36.42108745125447 2.8418821542348622 0 0 0
4380 1460 2 0.5897 45.328237121708156 36.30906077363452 3.760054633157874 0 0 0
4416 1472 2 0.5897 40.04913435777977 38.931476531347315 2.990806169810902 0 0 0
4417 1473 3 -1.1794 41.924351418254 39.22163631767646 3.1001119313434042 0 0 0
4419 1473 2 0.5897 42.03936788920589 39.01429542269772 4.027481022882395 0 0 0
4664 1555 2 0.5897 40.140805731989545 33.414393926033085 5.301400443860903 0 0 0
4666 1556 3 -1.1794 41.62338970590075 33.37629669944431 6.43402618912423 0 0 0
4667 1556 2 0.5897 42.21984635984548 32.8612706840925 5.890685111564551 0 0 0
4668 1556 2 0.5897 42.01683783316624 33.35761764777339 7.306426068360183 0 0 0
4669 1557 3 -1.1794 44.703643315751584 33.016408578847056 5.8345272776114685 0 0 0
4670 1557 2 0.5897 44.670764702229846 33.97295683162991 5.8474418382410835 0 0 0
4671 1557 2 0.5897 45.15922309954892 32.78100488834336 6.642774869762292 0 0 0
4706 1569 2 0.5897 39.70929269382086 35.56955849386279 5.264752697762283 0 0 0
4708 1570 3 -1.1794 42.35031518715048 35.93256708179281 5.474803123046693 0 0 0
4709 1570 2 0.5897 41.49437778537365 36.31560839340102 5.282755273545609 0 0 0
4710 1570 2 0.5897 42.15422729820153 35.04480369910746 5.774231877671681 0 0 0
4711 1571 3 -1.1794 45.07736082990369 36.49330779263886 5.671933923074393 0 0 0
4712 1571 2 0.5897 45.240093840709676 36.58392725814177 6.6108364402270645 0 0 0
4713 1571 2 0.5897 44.124432985630364 36.442335679174 5.597353388457595 0 0 0
4750 1584 3 -1.1794 41.79446429124103 39.08621312464549 6.3360839141632725 0 0 0
4752 1584 2 0.5897 40.838697283703965 39.03385676518124 6.335698881763694 0 0 0
4755 1585 2 0.5897 45.01239608250334 38.503838987747855 5.751365098327295 0 0 0
9179 0 1 0 41.54058251590068 35.24863531928364 0.9454325682678111 0 0 0
4754 1585 2 0.5897 45.494568970605826 39.226142917062354 6.991398224031243 0 0 0
4386 1462 2 0.5897 6.768513988204175 38.88592539904054 3.079436848462464 0 0 0
4383 1461 2 0.5897 3.2310209758684914 39.89726199974225 3.00170800346969 0 0 0
4420 1474 3 -1.1794 3.226899304684771 41.74204148506939 2.8668033574720426 0 0 0
4421 1474 2 0.5897 2.643206908746942 42.1974941539614 2.260092468532917 0 0 0
4422 1474 2 0.5897 2.8457954911324057 41.89988174610045 3.730562328549244 0 0 0
4423 1475 3 -1.1794 5.805433975587465 42.01980782744935 2.682380865067794 0 0 0
4424 1475 2 0.5897 4.876609875743224 42.00078446459289 2.451825440728029 0 0 0
4425 1475 2 0.5897 5.815582721836987 42.00161666694592 3.6393541866019867 0 0 0
4462 1488 3 -1.1794 3.2367731667070556 44.93753506275188 2.823930094264077 0 0 0
4463 1488 2 0.5897 3.662734397328078 44.55020792836609 3.5886304238896556 0 0 0
4464 1488 2 0.5897 2.388198217171924 45.238636598885584 3.148722831808744 0 0 0
4465 1489 3 -1.1794 6.248576948384739 44.868710001879926 3.3706196341876677 0 0 0
4466 1489 2 0.5897 6.005788881552545 44.01114004519791 3.021534158620244 0 0 0
4467 1489 2 0.5897 5.4827280081526695 45.41948352106987 3.2082737077908465 0 0 0
4715 1572 2 0.5897 3.8140127971809963 39.50389790879492 6.150574944548836 0 0 0
4717 1573 3 -1.1794 5.527078865898894 40.16409510692083 6.224396448645784 0 0 0
4718 1573 2 0.5897 5.752761091222856 40.123950546527865 7.153744506423526 0 0 0
4756 1586 3 -1.1794 2.921507021826466 42.30050663473995 5.623577538455925 0 0 0
4757 1586 2 0.5897 3.8708342400049047 42.421389004163984 5.603648039897122 0 0 0
4758 1586 2 0.5897 2.783752775147572 41.58419380664615 6.243377146133409 0 0 0
4759 1587 3 -1.1794 5.589964208270624 42.95119128188815 5.602663306446303 0 0 0
4760 1587 2 0.5897 5.898672205775726 42.04551958514439 5.628931992881456 0 0 0
4761 1587 2 0.5897 5.762412010008868 43.28910286614828 6.481474655291007 0 0 0
4789 1597 3 -1.1794 3.0380218781192636 45.122735242021655 5.793663378139318 0 0 0
4790 1597 2 0.5897 2.9581955885990063 44.23047823795605 5.456412357174342 0 0 0
4791 1597 2 0.5897 2.606199440153397 45.09608967288158 6.647508861248965 0 0 0
4792 1598 3 -1.1794 5.667341306021328 45.96336371355447 6.555391368169492 0 0 0
4793 1598 2 0.5897 4.805392634902633 45.657551137879295 6.2729780584133925 0 0 0
4794 1598 2 0.5897 6.286416828981594 45.429004623657804 6.057959091836782 0 0 0
4388 1463 2 0.5897 8.986644974858462 39.259712591585476 4.053940336921545 0 0 0
4387 1463 3 -1.1794 8.900159036292747 39.37764739405297 3.1079786748551057 0 0 0
4391 1464 2 0.5897 14.484955725512014 39.785663341351636 2.3971151572982383 0 0 0
4426 1476 3 -1.1794 8.977034112444754 42.108172414645786 3.244613507506352 0 0 0
4427 1476 2 0.5897 9.17081192376855 41.17089475219141 3.2307334130469636 0 0 0
4428 1476 2 0.5897 8.341848709347108 42.23238264303369 2.5393878647630834 0 0 0
4429 1477 3 -1.1794 11.930244350633824 42.97424518547883 3.217818427193287 0 0 0
4430 1477 2 0.5897 12.718350079038013 42.87529778261787 2.6836548867555896 0 0 0
4431 1477 2 0.5897 11.276611421344112 42.42478895343816 2.785275111916563 0 0 0
4432 1478 3 -1.1794 14.892663265594864 41.862659301940745 2.4274157870992945 0 0 0
4433 1478 2 0.5897 15.766155569827754 41.47157998405944 2.4447371143422534 0 0 0
4434 1478 2 0.5897 15.047109007780577 42.80015271665059 2.5435385974298965 0 0 0
4468 1490 3 -1.1794 9.023687701303462 45.02884658248845 3.123807849345212 0 0 0
4469 1490 2 0.5897 9.377816742352158 44.14045294097793 3.0840370624742945 0 0 0
4470 1490 2 0.5897 8.074065831057784 44.9087005358772 3.127930365160278 0 0 0
4471 1491 3 -1.1794 15.302624265322681 44.384433729829226 3.2869887102339708 0 0 0
4472 1491 2 0.5897 16.118893417141976 44.829438127215205 3.0591532845897116 0 0 0
4473 1491 2 0.5897 14.614280978918261 44.99017073738617 3.0122195835894088 0 0 0
4725 1575 2 0.5897 12.356340500905969 39.22148422761019 5.598878716140563 0 0 0
4762 1588 3 -1.1794 8.533400442632814 41.90013114164041 5.996084317753146 0 0 0
4763 1588 2 0.5897 8.394737440006267 41.94075690476908 5.049852854934067 0 0 0
4764 1588 2 0.5897 8.900093732039933 41.02905419451018 6.147718231191419 0 0 0
4795 1599 3 -1.1794 8.573303655800846 44.959782491860416 5.881683767899865 0 0 0
4796 1599 2 0.5897 8.466814368252134 44.01350103569174 5.978863766649954 0 0 0
4797 1599 2 0.5897 8.811387381539477 45.08135542431983 4.962570371129096 0 0 0
4798 1600 3 -1.1794 12.659085818769817 46.11389981216627 4.725014010934635 0 0 0
4799 1600 2 0.5897 12.421439842664276 45.19351838546301 4.837506717119426 0 0 0
4800 1600 2 0.5897 11.826394816066802 46.58389944815964 4.769263079019077 0 0 0
4801 1601 3 -1.1794 15.160314327703194 45.05875261910285 6.647426156309781 0 0 0
4802 1601 2 0.5897 14.626287166424643 45.61927380785434 6.084520211565913 0 0 0
4803 1601 2 0.5897 15.728282501468552 44.58211454919803 6.0420661459784455 0 0 0
9161 0 1 0 11.425719167495348 43.8368373784811 7.0522666886814145 0 0 0
9180 0 1 0 14.044256014647695 41.33043539192701 5.821023103096662 0 0 0
4393 1465 3 -1.1794 17.471016958314486 39.03886555643348 3.016043292399684 0 0 0
4396 1466 3 -1.1794 21.071478571633982 39.01781906486674 2.8125871079660625 0 0 0
4726 1576 3 -1.1794 17.949187031466778 39.52978288501449 5.661302476729798 0 0 0
4395 1465 2 0.5897 18.08835973918663 39.523619150108765 2.4681986505014475 0 0 0
4398 1466 2 0.5897 20.819399059512513 39.244887538608985 3.707644478705099 0 0 0
4401 1467 2 0.5897 23.03735280524487 38.77580276649435 2.969253388198025 0 0 0
4435 1479 3 -1.1794 17.840830369309618 42.53016873909636 2.54528793422256 0 0 0
4436 1479 2 0.5897 17.81384622072568 43.482902527531216 2.4569584102406914 0 0 0
4437 1479 2 0.5897 17.982063166369525 42.37971345183321 3.479979527712958 0 0 0
4438 1480 3 -1.1794 20.411216999771984 42.45021620563965 3.7481027692866595 0 0 0
4439 1480 2 0.5897 19.895494434013713 42.28259631342824 2.9593277133918 0 0 0
4440 1480 2 0.5897 21.258224012359634 42.04030510569082 3.5726464530452082 0 0 0
4474 1492 3 -1.1794 17.87662180335157 45.250509000473166 3.0823429815824124 0 0 0
4475 1492 2 0.5897 17.79893523539915 45.24284391421459 4.036354487451713 0 0 0
4476 1492 2 0.5897 18.81893450508732 45.28878873619535 2.9185952196997804 0 0 0
4477 1493 3 -1.1794 20.70581977439795 45.083299703148015 3.0862704650697377 0 0 0
4478 1493 2 0.5897 21.64457852516315 45.270284972315366 3.0868739855337863 0 0 0
4479 1493 2 0.5897 20.644986216396465 44.15940740298876 3.32907525410507 0 0 0
4765 1589 3 -1.1794 17.752312159656107 42.252689583567694 5.612782984281601 0 0 0
4766 1589 2 0.5897 17.7365355527254 41.29735485731275 5.55517595505082 0 0 0
4767 1589 2 0.5897 17.6794647300325 42.437890116810394 6.549066011858496 0 0 0
4768 1590 3 -1.1794 21.37867881647004 42.33169887611889 6.206837875809396 0 0 0
4769 1590 2 0.5897 20.63555558370714 41.99748215288121 5.70454422341469 0 0 0
4770 1590 2 0.5897 21.948147703240075 42.736307755383145 5.552446018474379 0 0 0
4804 1602 3 -1.1794 17.942387902893152 44.96947573483674 5.871336699411843 0 0 0
4805 1602 2 0.5897 18.21434060897546 44.05365534177631 5.8117760517785655 0 0 0
4806 1602 2 0.5897 18.121246421041956 45.21437291245489 6.779229042946667 0 0 0
9191 0 1 0 21.989275994095586 42.7029837649071 0.6231989177894842 0 0 0
4809 1603 2 0.5897 23.62161797013104 45.69105901432121 5.755473169458003 0 0 0
4402 1468 3 -1.1794 26.335138693979687 39.26937143775833 0.8724047618508618 0 0 0
4407 1469 2 0.5897 29.70667965539513 39.44734742913166 2.129761809100709 0 0 0
4735 1579 3 -1.1794 26.062653191776718 39.9628585644397 5.734342116016579 0 0 0
4736 1579 2 0.5897 25.770339877427798 40.13110127500947 4.838530098887642 0 0 0
4737 1579 2 0.5897 26.98665304288238 39.729308564514454 5.645400670640337 0 0 0
4739 1580 2 0.5897 29.460546909676175 39.823910928902365 5.723204703292403 0 0 0
4441 1481 3 -1.1794 23.27987528957889 42.059025864310364 3.7029756172541006 0 0 0
4442 1481 2 0.5897 23.992492897508555 41.435853754592515 3.5613252094645884 0 0 0
4443 1481 2 0.5897 23.65182652161855 42.90762117168965 3.4626202929038787 0 0 0
[truncated: 1,160,183 more chars]
